# Supplementary material for: Expanding N-glycopeptide identifications by modeling fragmentation, elution, and glycome connectivity
Source: Nat Commun. 2024 Jul 22;15:6168. doi: 10.1038/s41467-024-50338-5 (PMC11263600; doi:10.1038/s41467-024-50338-5)
Supplement: Supplementary file 4 — Source Data [file 41467_2024_50338_MOESM4_ESM.zip]

Archive with 31 entries (30 files):
- source_data/
- source_data/fig2a_mouse_tissue_total_gpsm_counts.csv
- source_data/fig2b_mouse_tissue_rt_model_scor_bins.csv
- source_data/fig2c_mouse_tissue_rt_residuals.csv
- source_data/fig2d_mouse_rt_model_coefs.csv
- source_data/fig2e_mouse_mass_shift_counts.csv
- source_data/fig2f_2g_mouse_fragmodel_properties.csv
- source_data/fig2h_mouse_peptide_fdr_features.csv
- source_data/fig2i_mouse_glycosite_summaries.csv
- source_data/fig3a_mouse_tissue_smoothing_contrast.csv
- source_data/fig3b_entrapment_fdr.csv
- source_data/fig3b_yeast_entrapment_gpsms.csv
- source_data/fig3c_cross_species_mouse_fragmodel_properties.csv
- source_data/fig3c_human_serum_gpsm_counts.csv
- source_data/fig3d_PXD009654_crossmodel_comparison.csv
- source_data/fig3e_mouse_tissue_total_gpsm_counts_cross_species.csv
- source_data/fig4_fragment_counts.csv
- source_data/figs10_mouse_tissue_gpsm_upset.csv
- source_data/figs11_mouse_tissue_glycopeptide_upset.csv
- source_data/figs12_mouse_glycan_compositions.tsv
- source_data/figs2_human_serum_dataset_identification_counts.csv
- source_data/figs3_gradient_boosting_peptide_correlation.csv
- source_data/figs4_peptide_intensity_regression_features.csv
- source_data/figs5_high_glycan_intensity_regression_features.csv
- source_data/figs6_low_glycan_intensity_regression_features.csv
- source_data/figs8_peak_relation_features.csv
- source_data/figs9_mouse_tissue_glycan_upset.csv
- source_data/figsk_mouse_rt_model_trends.csv
- source_data/table_s6_cluster_summary.csv
- source_data/table_s8_mouse_tissue_revisions.csv
- source_data/table_s9_human_serum_revisions.csv
