# Supplementary material for: Expanding N-glycopeptide identifications by modeling fragmentation, elution, and glycome connectivity
Source: Nat Commun. 2024 Jul 22;15:6168. doi: 10.1038/s41467-024-50338-5 (PMC11263600; doi:10.1038/s41467-024-50338-5)
Supplement: Supplementary file 4 — Source Data [file 41467_2024_50338_MOESM4_ESM.zip › source_data/fig2a_mouse_tissue_total_gpsm_counts.csv]

Tissue	Method	GPSMs
Brain	pGlyco3	29562
Heart	pGlyco3	12760
Lung	pGlyco3	28031
Liver	pGlyco3	28607
Kidney	pGlyco3	39313
Brain	Base	28798
Heart	Base	14113
Lung	Base	29877
Liver	Base	30941
Kidney	Base	43140
Brain	Fragment Model	31252
Heart	Fragment Model	14870
Lung	Fragment Model	32261
Liver	Fragment Model	32968
Kidney	Fragment Model	45519
Brain	Smoothed	31123
Heart	Smoothed	14432
Lung	Smoothed	31605
Liver	Smoothed	31741
Kidney	Smoothed	44804
Brain	Fragment Model + Smoothed	32182
Heart	Fragment Model + Smoothed	15366
Lung	Fragment Model + Smoothed	33049
Liver	Fragment Model + Smoothed	33490
Kidney	Fragment Model + Smoothed	45929
