# Supplementary material for: Expanding N-glycopeptide identifications by modeling fragmentation, elution, and glycome connectivity
Source: Nat Commun. 2024 Jul 22;15:6168. doi: 10.1038/s41467-024-50338-5 (PMC11263600; doi:10.1038/s41467-024-50338-5)
Supplement: Supplementary file 4 — Source Data [file 41467_2024_50338_MOESM4_ESM.zip › source_data/fig2b_mouse_tissue_rt_model_scor_bins.csv]

RT Score	pGlyco3	GlycReSoft Base
0.0	5210	2242
0.034482758620689655	151	85
0.06896551724137931	136	100
0.10344827586206896	153	100
0.13793103448275862	163	131
0.1724137931034483	181	111
0.20689655172413793	152	113
0.24137931034482757	164	144
0.27586206896551724	184	174
0.3103448275862069	177	193
0.3448275862068966	191	220
0.3793103448275862	229	220
0.41379310344827586	257	283
0.4482758620689655	296	337
0.48275862068965514	323	350
0.5172413793103449	328	394
0.5517241379310345	371	428
0.5862068965517241	428	507
0.6206896551724138	527	581
0.6551724137931034	607	731
0.6896551724137931	743	857
0.7241379310344828	907	1015
0.7586206896551724	1158	1283
0.7931034482758621	1396	1585
0.8275862068965517	1928	2175
0.8620689655172413	2568	2883
0.896551724137931	3837	4271
0.9310344827586207	6675	7341
0.9655172413793103	18125	19623
