# Supplementary material for: Expanding N-glycopeptide identifications by modeling fragmentation, elution, and glycome connectivity
Source: Nat Commun. 2024 Jul 22;15:6168. doi: 10.1038/s41467-024-50338-5 (PMC11263600; doi:10.1038/s41467-024-50338-5)
Supplement: Supplementary file 4 — Source Data [file 41467_2024_50338_MOESM4_ESM.zip › source_data/fig2c_mouse_tissue_rt_residuals.csv]

tissue	replicate	glycopeptide	mass_shifts	residual	apex_time	predicted_apex_time
Brain	1	TTGAN(N-Glycosylation)K{Fuc:1; Hex:4; HexNAc:4}	Unmodified	0.09151966311558546	13.200955005333332	13.109435342217747
Brain	1	HN(N-Glycosylation)GSC(Carbamidomethyl)R{Fuc:3; Hex:6; HexNAc:5; Neu5Ac:1}	Unmodified	1.3926956080929838	13.208956285866666	11.816260677773682
Brain	1	HN(N-Glycosylation)GSC(Carbamidomethyl)R{Fuc:1; Hex:5; HexNAc:3; Neu5Ac:1}	Unmodified	0.6877986665509326	13.2561230848	12.568324418249068
Brain	1	HN(N-Glycosylation)GSC(Carbamidomethyl)R{Fuc:2; Hex:5; HexNAc:4; Neu5Ac:1}	Unmodified	0.862210988933299	13.310948721066667	12.448737732133369
Brain	1	TTGAN(N-Glycosylation)K{Fuc:2; Hex:4; HexNAc:5}	Unmodified	0.43904079303189825	13.428870818133333	12.989830025101435
Brain	1	HN(N-Glycosylation)GSC(Carbamidomethyl)R{Fuc:1; Hex:5; HexNAc:3; Neu5Ac:2}	Unmodified	-8.248631372293863	13.643532028533334	21.892163400827197
Brain	1	TTGAN(N-Glycosylation)K{Fuc:1; Hex:3; HexNAc:5}	Unmodified	-0.2238635656325645	13.643532028533334	13.867395594165899
Brain	1	N(N-Glycosylation)TTHLK{Fuc:3; Hex:5; HexNAc:6}	Unmodified	2.652632077737044	13.697290292	11.044658214262956
Brain	1	INC(Carbamidomethyl)N(N-Glycosylation)SSK{Hex:8; HexNAc:2}	Unmodified	0.23883177469993022	13.7509916624	13.51215988770007
Brain	1	THAN(N-Glycosylation)GSIK{Hex:5; HexNAc:2}	Unmodified	-0.8017634533873927	13.912416257066667	14.71417971045406
Brain	1	N(N-Glycosylation)TTHLK{Fuc:2; Hex:4; HexNAc:4}	Unmodified	2.5340108204685574	13.966245884800001	11.432235064331444
Brain	1	N(N-Glycosylation)TTHLK{Fuc:2; Hex:4; HexNAc:6}	Unmodified	2.095752744716254	14.019808021866668	11.924055277150414
Brain	1	N(N-Glycosylation)VSDTTKR{Hex:8; HexNAc:2}	Unmodified	0.5169733469701026	14.059438211733333	13.54246486476323
Brain	1	N(N-Glycosylation)VSDTTK{Hex:8; HexNAc:2}	Unmodified	0.2633290053909416	14.223358835733334	13.960029830342393
Brain	1	AVN(N-Glycosylation)SSC(Carbamidomethyl)R{Hex:9; HexNAc:2}	Unmodified	0.6326505501702666	14.223358835733334	13.590708285563068
Brain	1	N(N-Glycosylation)VSDTTKR{Fuc:1; Hex:6; HexNAc:3}	Unmodified	-0.19389561429687774	14.2541242584	14.448019872696877
Brain	1	AVN(N-Glycosylation)SSC(Carbamidomethyl)R{Hex:8; HexNAc:2}	Unmodified	0.15113841128329497	14.2541242584	14.102985847116704
Brain	1	N(N-Glycosylation)VSDTTKR{Hex:7; HexNAc:2}	Unmodified	0.28686733668037867	14.341714595466668	14.054847258786289
Brain	1	N(N-Glycosylation)TTHLK{Fuc:1; Hex:3; HexNAc:6}	Unmodified	1.568253216708987	14.371700789066667	12.80344757235768
Brain	1	N(N-Glycosylation)VSDTTKR{Hex:6; HexNAc:2}	Unmodified	-0.0779630425408886	14.489069098133333	14.567032140674222
Brain	1	N(N-Glycosylation)TTHLK{Fuc:2; Hex:4; HexNAc:5}	Unmodified	2.808186126529842	14.489069098133333	11.680882971603491
Brain	1	N(N-Glycosylation)VSDTTK{Fuc:1; Hex:6; HexNAc:3}	Unmodified	-0.36507890739634874	14.500575431733333	14.865654339129682
Brain	1	N(N-Glycosylation)TTHLK{Fuc:1; Hex:3; HexNAc:4}	Unmodified	2.2783291929186777	14.590778182666666	12.312448989747988
Brain	1	N(N-Glycosylation)ASAASTAK{Fuc:1; Hex:3; HexNAc:4}	Unmodified	-0.6564441600904996	14.590778182666666	15.247222342757166
Brain	1	N(N-Glycosylation)VSDTTK{Hex:7; HexNAc:2}	Unmodified	0.14378469801720328	14.6162536304	14.472468932382796
Brain	1	LVESN(N-Glycosylation)K{Hex:7; HexNAc:2}	Unmodified	0.06810978974185034	14.7756414064	14.70753161665815
Brain	1	N(N-Glycosylation)VSDTTK{Hex:6; HexNAc:2}	Unmodified	-0.17822690518658035	14.8063509248	14.98457782998658
Brain	1	N(N-Glycosylation)C(Carbamidomethyl)TDPK{Hex:5; HexNAc:2}	Unmodified	-1.0729391623515898	14.8063509248	15.87929008715159
Brain	1	INC(Carbamidomethyl)N(N-Glycosylation)SSK{Fuc:2; Hex:4; HexNAc:4}	Unmodified	-0.48699589832864376	14.8360305816	15.323026479928643
Brain	1	N(N-Glycosylation)VSDTTK{Fuc:1; Hex:6; HexNAc:4}	Unmodified	-0.2594779603342978	14.852730099466667	15.112208059800965
Brain	1	LVESN(N-Glycosylation)K{Hex:8; HexNAc:2}	Unmodified	0.6783111069674401	14.873919400533334	14.195608293565893
Brain	1	GGPKN(N-Glycosylation)DTEER{Fuc:3; Hex:5; HexNAc:5}	Unmodified	-0.18140112080489423	14.913978458933334	15.095379579738228
Brain	1	N(N-Glycosylation)VSDTTKR{Fuc:1; Hex:5; HexNAc:3}	Unmodified	0.0008578714892397699	14.961091189066668	14.960233317577428
Brain	1	N(N-Glycosylation)VSDTTKR{Hex:5; HexNAc:2}	Unmodified	-0.11777052115312969	14.961091189066668	15.078861710219797
Brain	1	LVESN(N-Glycosylation)K{Hex:10; HexNAc:2}	Unmodified	1.8105642685954138	14.982404584	13.171840315404586
Brain	1	LVESN(N-Glycosylation)K{Fuc:1; Hex:6; HexNAc:3}	Unmodified	-0.1186162283123462	14.982404584	15.101020812312345
Brain	1	N(N-Glycosylation)VSDTTKR{Hex:5; HexNAc:4}	Unmodified	-0.5158964665903731	15.0558347384	15.571731204990373
Brain	1	THAN(N-Glycosylation)GSIK{Fuc:1; Hex:5; HexNAc:4}	Unmodified	0.28249141496939245	15.1234090704	14.840917655430607
Brain	1	LVESN(N-Glycosylation)K{Hex:6; HexNAc:2}	Unmodified	0.0654775498229796	15.285209338666666	15.219731788843687
Brain	1	N(N-Glycosylation)C(Carbamidomethyl)TDPK{Fuc:1; Hex:5; HexNAc:4}	Unmodified	-0.5984408141693613	15.408538978133333	16.006979792302694
Brain	1	N(N-Glycosylation)TTHLK{Fuc:1; Hex:3; HexNAc:5}	Unmodified	2.90761193633427	15.471140090133334	12.563528153799064
Brain	1	N(N-Glycosylation)ASAASTAK{Fuc:1; Hex:3; HexNAc:5}	Unmodified	-0.022229050556648033	15.471140090133334	15.493369140689982
Brain	1	N(N-Glycosylation)VSDTTKR{Fuc:2; Hex:5; HexNAc:4}	Unmodified	0.6814343369112219	15.523376961066667	14.841942624155445
Brain	1	N(N-Glycosylation)VSDTTK{Hex:5; HexNAc:2}	Unmodified	0.0270935608312044	15.523376961066667	15.496283400235463
Brain	1	N(N-Glycosylation)ASAASTAK{Fuc:1; Hex:4; HexNAc:5}	Unmodified	0.5678203939307522	15.549499030933333	14.981678637002581
Brain	1	N(N-Glycosylation)VSDTTK{Hex:5; HexNAc:4}	Unmodified	-0.33161162962544033	15.658414151733332	15.990025781358773
Brain	1	N(N-Glycosylation)VSDTTK{Fuc:1; Hex:5; HexNAc:3}	Unmodified	0.2803508851281862	15.658414151733332	15.378063266605146
Brain	1	N(N-Glycosylation)VSDTTKR{Fuc:1; Hex:5; HexNAc:4}	Unmodified	0.49853141205707097	15.705649461866667	15.207118049809596
Brain	1	IEELN(N-Glycosylation)K{Fuc:2; Hex:5; HexNAc:3}	Unmodified	-0.14697286983088098	15.705649461866667	15.852622331697548
Brain	1	INC(Carbamidomethyl)N(N-Glycosylation)SSK{Fuc:2; Hex:4; HexNAc:5}	Unmodified	0.18554321595926737	15.755322389866667	15.5697791739074
Brain	1	N(N-Glycosylation)VSDTTK{Hex:4; HexNAc:2}	Unmodified	-0.25244454295203056	15.755322389866667	16.007766932818697
Brain	1	IEELN(N-Glycosylation)K{Fuc:2; Hex:4; HexNAc:3}	Unmodified	-0.5283327533061026	15.835838280266668	16.36417103357277
Brain	1	INC(Carbamidomethyl)N(N-Glycosylation)SSK{Fuc:1; Hex:3; HexNAc:4}	Unmodified	-0.302361593401967	15.897000261333334	16.1993618547353
Brain	1	N(N-Glycosylation)C(Carbamidomethyl)TDPK{Fuc:1; Hex:4; HexNAc:4}	Unmodified	-0.6216074185374527	15.897000261333334	16.518607679870787
Brain	1	GGPKN(N-Glycosylation)DTEER{Fuc:2; Hex:4; HexNAc:5}	Unmodified	-0.07565110944086761	15.897000261333334	15.972651370774201
Brain	1	N(N-Glycosylation)SSHSPLR{Hex:9; HexNAc:2}	Unmodified	0.6386546722595909	15.946238113066666	15.307583440807075
Brain	1	LVESN(N-Glycosylation)K{Hex:5; HexNAc:2}	Unmodified	0.25451830643037354	15.985965619466667	15.731447313036293
Brain	1	N(N-Glycosylation)SSHSPLR{Hex:8; HexNAc:2}	Unmodified	0.1668673694941205	15.985965619466667	15.819098249972546
Brain	1	N(N-Glycosylation)C(Carbamidomethyl)TDPK{Fuc:2; Hex:4; HexNAc:5}	Unmodified	-0.3747577192215523	16.025920204	16.40067792322155
Brain	1	GVEAQN(N-Glycosylation)R{Fuc:3; Hex:5; HexNAc:6}	Unmodified	-0.4726987411037449	16.079986837066667	16.55268557817041
Brain	1	THAN(N-Glycosylation)GSIK{Fuc:1; Hex:3; HexNAc:5}	Unmodified	-0.03128764581634513	16.079986837066667	16.11127448288301
Brain	1	AVN(N-Glycosylation)SSC(Carbamidomethyl)R{Fuc:1; Hex:3; HexNAc:4}	Unmodified	-0.7098466453373611	16.079986837066667	16.789833482404028
Brain	1	N(N-Glycosylation)VSDTTKR{Fuc:1; Hex:4; HexNAc:4}	Unmodified	0.36117863742745904	16.079986837066667	15.718808199639208
Brain	1	N(N-Glycosylation)VSDTTK{Fuc:2; Hex:5; HexNAc:4}	Unmodified	0.8735504939401988	16.13390988	15.260359386059802
Brain	1	N(N-Glycosylation)TTHLK{Fuc:1; Hex:4; HexNAc:5; Neu5Ac:1}	Unmodified	-5.153946864654724	16.188037962133333	21.341984826788057
Brain	1	N(N-Glycosylation)VSDTTK{Fuc:1; Hex:5; HexNAc:4}	Unmodified	0.6119563443589442	16.237502556533332	15.625546212174388
Brain	1	KN(N-Glycosylation)ASNM(Oxidation)EYR{Hex:5; HexNAc:2}	Unmodified	-0.7740293659244237	16.237502556533332	17.011531922457756
Brain	1	KN(N-Glycosylation)ASNM(Oxidation)EYR{Fuc:2; Hex:6; HexNAc:4}	Unmodified	0.026751873386761105	16.291475169599998	16.264723296213237
Brain	1	N(N-Glycosylation)SSHSPLR{Hex:7; HexNAc:2}	Unmodified	-0.039068306635048344	16.291475169599998	16.330543476235047
Brain	1	KN(N-Glycosylation)ASNM(Oxidation)EYR{Fuc:2; Hex:5; HexNAc:3}	Unmodified	-0.12887615352189385	16.399695340266668	16.52857149378856
Brain	1	DQPGHPVN(N-Glycosylation)R{Hex:9; HexNAc:2}	Unmodified	0.19048244521131963	16.435077395466667	16.244594950255347
Brain	1	KN(N-Glycosylation)QSSELR{Fuc:2; Hex:4; HexNAc:4}	Unmodified	-0.5812701247515228	16.435077395466667	17.01634752021819
Brain	1	DQPGHPVN(N-Glycosylation)R{Hex:8; HexNAc:2}	Unmodified	-0.32077167299929954	16.435077395466667	16.755849068465967
Brain	1	N(N-Glycosylation)SSHSPLR{Hex:6; HexNAc:2}	Unmodified	-0.3621474723766802	16.479604906666665	16.841752379043346
Brain	1	LVDTN(N-Glycosylation)K{Hex:8; HexNAc:2}	Unmodified	0.16504109484132812	16.514810413333333	16.349769318492005
Brain	1	GVEAQN(N-Glycosylation)R{Fuc:2; Hex:4; HexNAc:6}	Unmodified	-0.8535439019643114	16.575942634666667	17.42948653663098
Brain	1	INC(Carbamidomethyl)N(N-Glycosylation)SSK{Fuc:1; Hex:3; HexNAc:5}	Unmodified	0.15075053362226143	16.597237866666667	16.446487333044406
Brain	1	N(N-Glycosylation)TSLEHTR{Hex:9; HexNAc:2}	Unmodified	0.4573055267988977	16.61382275893333	16.156517232134433
Brain	1	IEELN(N-Glycosylation)K{Fuc:2; Hex:4; HexNAc:4}	Unmodified	0.06595688086272133	16.677370062133335	16.611413181270613
Brain	1	LVDTN(N-Glycosylation)K{Hex:7; HexNAc:2}	Unmodified	-0.1836501308413574	16.677370062133335	16.861020192974692
Brain	1	N(N-Glycosylation)TSLEHTR{Hex:8; HexNAc:2}	Unmodified	0.00968366400284637	16.677370062133335	16.66768639813049
Brain	1	GVEAQN(N-Glycosylation)R{Fuc:2; Hex:4; HexNAc:4}	Unmodified	-0.23119972967116098	16.702918946666667	16.934118676337828
Brain	1	TN(N-Glycosylation)GTGPVR{Hex:9; HexNAc:2}	Unmodified	0.4854248036911919	16.731685313866667	16.246260510175475
Brain	1	KN(N-Glycosylation)ASNM(Oxidation)EYR{Fuc:2; Hex:5; HexNAc:4}	Unmodified	0.034205495812479114	16.81023357013333	16.776028074320852
Brain	1	KN(N-Glycosylation)QSSELR{Fuc:2; Hex:4; HexNAc:3}	Unmodified	0.06291140021139441	16.831414690666666	16.76850329045527
Brain	1	N(N-Glycosylation)C(Carbamidomethyl)TGDC(Carbamidomethyl)VHEGK{Hex:8; HexNAc:2}	Unmodified	-0.36520651594013387	16.831414690666666	17.1966212066068
Brain	1	N(N-Glycosylation)C(Carbamidomethyl)TGDC(Carbamidomethyl)VHEGK{Hex:9; HexNAc:2}	Unmodified	0.1576983482438301	16.843280317599998	16.685581969356168
Brain	1	GGPKN(N-Glycosylation)DTEER{Fuc:1; Hex:3; HexNAc:5}	Unmodified	0.04238757496373324	16.891462401866665	16.849074826902932
Brain	1	N(N-Glycosylation)TSLEHTR{Hex:6; HexNAc:2}	Unmodified	-0.35171959466248026	17.337584017866668	17.689303612529148
Brain	1	N(N-Glycosylation)ISSEEK{Hex:9; HexNAc:2}	Unmodified	1.2167511935960285	17.4870701352	16.27031894160397
Brain	1	KN(N-Glycosylation)QSSELR{Fuc:2; Hex:4; HexNAc:5}	Unmodified	0.26069138762629507	17.525433692533333	17.26474230490704
Brain	1	KN(N-Glycosylation)VC(Carbamidomethyl)TK{Fuc:2; Hex:4; HexNAc:4}	Unmodified	0.4639517239996991	17.577339204533335	17.113387480533635
Brain	1	N(N-Glycosylation)C(Carbamidomethyl)TGDC(Carbamidomethyl)VHEGK{Hex:6; HexNAc:2}	Unmodified	-0.5806962183714433	17.637068435466666	18.21776465383811
Brain	1	N(N-Glycosylation)C(Carbamidomethyl)TDPK{Fuc:1; Hex:3; HexNAc:5}	Unmodified	0.43140487197245747	17.708628747200002	17.277223875227545
Brain	1	GVEAQN(N-Glycosylation)R{Fuc:2; Hex:4; HexNAc:5}	Unmodified	0.5437281822565865	17.7253280416	17.181599859343414
Brain	1	DQPGHPVN(N-Glycosylation)R{Hex:5; HexNAc:4}	Unmodified	-1.0246995779417176	17.759478841333337	18.784178419275054
Brain	1	KN(N-Glycosylation)QSSELR{Fuc:1; Hex:4; HexNAc:4}	Unmodified	0.41607379254304533	17.797531260533333	17.381457467990288
Brain	1	KN(N-Glycosylation)QSSELR{Fuc:1; Hex:3; HexNAc:4}	Unmodified	-0.06847553096249115	17.823461303733332	17.891936834695823
Brain	1	N(N-Glycosylation)TTHLK{Fuc:2; Hex:5; HexNAc:4; Neu5Ac:2}	Unmodified	-11.57230197752537	17.8801924184	29.45249439592537
Brain	1	KN(N-Glycosylation)QSSELR{Fuc:1; Hex:4; HexNAc:5}	Unmodified	0.2933987028578855	17.923665725866666	17.63026702300878
Brain	1	N(N-Glycosylation)TTHLK{Fuc:2; Hex:5; HexNAc:6; Neu5Ac:1}	Unmodified	-2.6925703686116442	18.002275529066665	20.69484589767831
Brain	1	N(N-Glycosylation)TTEVVK{Hex:8; HexNAc:2}	Unmodified	-0.17559005301843555	18.044250823733332	18.219840876751768
Brain	1	N(N-Glycosylation)ISSEEK{Fuc:3; Hex:5; HexNAc:5}	Ammonium; Unmodified	0.10332951951639657	18.069889352	17.966559832483604
Brain	1	TN(N-Glycosylation)GTGPVR{Hex:5; HexNAc:2}	Unmodified	-0.2027049339548519	18.109610616266664	18.312315550221516
Brain	1	LVDTN(N-Glycosylation)K{Hex:5; HexNAc:2}	Unmodified	0.25807832016064225	18.140042847733334	17.88196452757269
Brain	1	N(N-Glycosylation)ISSEEK{Fuc:3; Hex:5; HexNAc:6}	Unmodified	-0.05979762969488078	18.156375662400002	18.216173292094883
Brain	1	IEELN(N-Glycosylation)K{Fuc:1; Hex:3; HexNAc:4}	Unmodified	0.7041790787088686	18.191453811466666	17.487274732757797
Brain	1	QSN(N-Glycosylation)VSEPAK{Hex:8; HexNAc:2}	Unmodified	-4.332273048831535	18.309196700533334	22.64146974936487
Brain	1	N(N-Glycosylation)ISSEEK{Fuc:2; Hex:5; HexNAc:5}	Unmodified	0.00146242625422488	18.3350162008	18.333553774545774
Brain	1	N(N-Glycosylation)TTEVVK{Hex:10; HexNAc:2}	Unmodified	1.1517292670602153	18.351483366133333	17.199754099073118
Brain	1	QSN(N-Glycosylation)VSEPAK{Hex:9; HexNAc:2}	Unmodified	-3.750037825123016	18.3819671064	22.132004931523017
Brain	1	TN(N-Glycosylation)GTGPVR{Fuc:2; Hex:6; HexNAc:3}	Unmodified	1.118307646762478	18.445284028	17.32697638123752
Brain	1	KN(N-Glycosylation)QSSELR{Fuc:1; Hex:3; HexNAc:5}	Unmodified	0.39662802662047625	18.53753989546667	18.140911868846192
Brain	1	VIYQNHN(N-Glycosylation)K{Fuc:1; Hex:4; HexNAc:4}	Unmodified	-0.8579847677487749	18.594871389066668	19.452856156815443
Brain	1	N(N-Glycosylation)ATGDYK{Fuc:2; Hex:4; HexNAc:6}	Unmodified	-2.190345090868881	18.6235261448	20.81387123566888
Brain	1	N(N-Glycosylation)TTEVVK{Hex:7; HexNAc:2}	Unmodified	-0.021854221391031103	18.7083713168	18.730225538191032
Brain	1	N(N-Glycosylation)ISSEEK{Fuc:1; Hex:7; HexNAc:5}	Ammonium	1.043214137099202	18.724958680266663	17.68174454316746
Brain	1	KN(N-Glycosylation)VC(Carbamidomethyl)TK{Fuc:1; Hex:3; HexNAc:4}	Unmodified	0.7814748622674088	18.7730079104	17.99153304813259
Brain	1	N(N-Glycosylation)TTHLK{Fuc:1; Hex:4; HexNAc:4; Neu5Ac:2}	Unmodified	-11.438469464745037	18.854640521333334	30.29310998607837
Brain	1	N(N-Glycosylation)ATGDYK{Fuc:2; Hex:4; HexNAc:4}	Unmodified	-1.3257104238256154	18.990730823733333	20.31644124755895
Brain	1	N(N-Glycosylation)TTEVVK{Hex:6; HexNAc:2}	Unmodified	-0.21093757304613092	19.030795978133334	19.241733551179465
Brain	1	N(N-Glycosylation)ISSEEK{Fuc:2; Hex:4; HexNAc:5}	Unmodified	0.3611875913061233	19.11920536026667	18.758017768960546
Brain	1	VN(N-Glycosylation)ASAPR{Hex:8; HexNAc:2}	Unmodified	-0.4592791154060194	19.206216422933334	19.665495538339353
Brain	1	VN(N-Glycosylation)ASAPR{Hex:9; HexNAc:2}	Unmodified	0.1338303737756732	19.283017968266666	19.149187594490993
Brain	1	N(N-Glycosylation)TTHLK{Fuc:1; Hex:4; HexNAc:5; Neu5Ac:2}	Unmodified	-11.17796858872363	19.3460926208	30.52406120952363
Brain	1	N(N-Glycosylation)ISSEEK{Fuc:2; Hex:4; HexNAc:6}	Unmodified	0.3697903572598129	19.366273592000002	18.99648323474019
Brain	1	IN(N-Glycosylation)GSVR{Hex:5; HexNAc:2}	Unmodified	-0.6280371905896516	19.455411350933332	20.083448541522984
Brain	1	IRN(N-Glycosylation)VSDTTKR{Hex:5; HexNAc:2}	Unmodified	-0.3718234180416715	19.467508384533335	19.839331802575007
Brain	1	VIYQNHN(N-Glycosylation)K{Fuc:1; Hex:4; HexNAc:5}	Unmodified	-0.1315165092627062	19.5824727936	19.713989302862707
Brain	1	SVTTSLHN(N-Glycosylation)K{Hex:9; HexNAc:2}	Unmodified	0.42181078847738007	19.740733288266664	19.318922499789284
Brain	1	N(N-Glycosylation)LSEDR{Hex:8; HexNAc:2}	Unmodified	-0.7651888886386082	19.918493329333334	20.683682217971942
Brain	1	N(N-Glycosylation)ISSEEK{Fuc:2; Hex:4; HexNAc:4}	Unmodified	1.4109583147440468	19.939825702666667	18.52886738792262
Brain	1	SVTTSLHN(N-Glycosylation)K{Hex:7; HexNAc:2}	Unmodified	-0.38958630958354945	19.961139245066665	20.350725554650214
Brain	1	IN(N-Glycosylation)GSVR{Fuc:2; Hex:6; HexNAc:4}	Unmodified	0.7281226481628842	20.032785155733333	19.30466250757045
Brain	1	QSN(N-Glycosylation)VSEPAK{Hex:5; HexNAc:2}	Unmodified	-4.093421253428442	20.092959297066667	24.18638055049511
Brain	1	RAC(Carbamidomethyl)QFN(N-Glycosylation)R{Hex:7; HexNAc:2}	Unmodified	0.17469930352742224	20.105016945600003	19.93031764207258
Brain	1	IRN(N-Glycosylation)VSDTTKR{Fuc:1; Hex:5; HexNAc:4}	Unmodified	0.19087435312160395	20.1355290208	19.944654667678396
Brain	1	N(N-Glycosylation)ISSEEK{Fuc:1; Hex:4; HexNAc:5}	Unmodified	1.0519662258575515	20.188760276533333	19.136794050675782
Brain	1	RAC(Carbamidomethyl)QFN(N-Glycosylation)R{Fuc:1; Hex:6; HexNAc:3}	Unmodified	-0.08181263592907584	20.233224636533336	20.315037272462412
Brain	1	N(N-Glycosylation)TTEVVK{Hex:5; HexNAc:2}	Unmodified	0.5014561318385056	20.257842566933334	19.75638643509483
Brain	1	VIYQNHN(N-Glycosylation)K{Hex:3; HexNAc:4}	Unmodified	-0.10232848206061007	20.257842566933334	20.360171048993944
Brain	1	LVESN(N-Glycosylation)K{Hex:6; HexNAc:3; Neu5Ac:1}	Unmodified	-4.309626015597523	20.357928407733333	24.667554423330856
Brain	1	VIYQNHN(N-Glycosylation)K{Hex:3; HexNAc:3}	Unmodified	0.24805989110798166	20.3701571768	20.122097285692018
Brain	1	IRN(N-Glycosylation)VSDTTK{Hex:7; HexNAc:2}	Unmodified	0.24755377607956675	20.38246075653333	20.134906980453763
Brain	1	VIYQNHN(N-Glycosylation)K{Fuc:2; Hex:4; HexNAc:5}	Unmodified	1.0711716896868637	20.416803721066668	19.345632031379804
Brain	1	N(N-Glycosylation)ATGDYK{Fuc:2; Hex:4; HexNAc:5}	Unmodified	-0.01902265861414776	20.534921868	20.55394452661415
Brain	1	N(N-Glycosylation)LSEDR{Fuc:1; Hex:6; HexNAc:3}	Unmodified	-1.0557362216852866	20.534921868	21.590658089685288
Brain	1	IN(N-Glycosylation)GSVR{Fuc:2; Hex:5; HexNAc:4}	Unmodified	0.7543853589908807	20.575758023733332	19.82137266474245
Brain	1	IRN(N-Glycosylation)VSDTTK{Hex:6; HexNAc:2}	Unmodified	-0.06671898784934527	20.583565377866666	20.65028436571601
Brain	1	HYN(N-Glycosylation)YTGK{Fuc:4; Hex:6; HexNAc:6}	Unmodified	-0.1960085096707651	20.639667440533334	20.8356759502041
Brain	1	KN(N-Glycosylation)QSSELR{Fuc:1; Hex:4; HexNAc:4; Neu5Ac:1}	Unmodified	-5.92777500348619	20.639667440533334	26.567442444019523
Brain	1	SVTTSLHN(N-Glycosylation)K{Hex:6; HexNAc:2}	Unmodified	-0.11473184263572023	20.750296354933333	20.865028197569053
Brain	1	RAC(Carbamidomethyl)QFN(N-Glycosylation)R{Fuc:1; Hex:6; HexNAc:4}	Unmodified	0.24067533933889607	20.794511538133335	20.55383619879444
Brain	1	RAC(Carbamidomethyl)QFN(N-Glycosylation)R{Hex:5; HexNAc:3}	Unmodified	-0.3296468537068087	20.868879974933336	21.198526828640144
Brain	1	LN(N-Glycosylation)NSQIK{Hex:8; HexNAc:2}	Unmodified	0.2542204669681567	20.889695287200002	20.635474820231845
Brain	1	N(N-Glycosylation)ISSEEK{Fuc:1; Hex:4; HexNAc:6}	Unmodified	1.568535520470487	20.952502241866668	19.38396672139618
Brain	1	N(N-Glycosylation)ISSEEK{Fuc:1; Hex:3; HexNAc:6}	Unmodified	1.120788731559177	21.0203633848	19.899574653240823
Brain	1	LN(N-Glycosylation)NSQIK{Hex:7; HexNAc:2}	Unmodified	-0.10889493578616793	21.0414021992	21.150297134986168
Brain	1	IRN(N-Glycosylation)VSDTTK{Fuc:1; Hex:5; HexNAc:3}	Unmodified	0.06596735097031114	21.101658022933336	21.035690671963025
Brain	1	IN(N-Glycosylation)GSVR{Fuc:1; Hex:4; HexNAc:2}	Unmodified	0.874488554449325	21.101658022933336	20.22716946848401
Brain	1	HYN(N-Glycosylation)YTGK{Fuc:4; Hex:6; HexNAc:5}	Unmodified	0.5533433345578835	21.1552142872	20.601870952642116
Brain	1	RAC(Carbamidomethyl)QFN(N-Glycosylation)R{Fuc:1; Hex:5; HexNAc:4}	Unmodified	0.08596806989386252	21.1552142872	21.069246217306137
Brain	1	N(N-Glycosylation)LSEDR{Fuc:3; Hex:5; HexNAc:4}	Unmodified	-0.43910474337213046	21.17622423546667	21.6153289788388
Brain	1	N(N-Glycosylation)C(Carbamidomethyl)TGDC(Carbamidomethyl)VHEGK{Fuc:1; Hex:3; HexNAc:5}	Unmodified	1.1011526150683189	21.229782234933335	20.128629619865016
Brain	1	IRN(N-Glycosylation)VSDTTK{Hex:5; HexNAc:2}	Unmodified	0.06500827360486738	21.229782234933335	21.164773961328468
Brain	1	IRN(N-Glycosylation)VSDTTK{Hex:5; HexNAc:4}	Unmodified	-0.3694941034861863	21.274005662666664	21.64349976615285
Brain	1	RAC(Carbamidomethyl)QFN(N-Glycosylation)R{Hex:5; HexNAc:2}	Unmodified	0.31509494753447953	21.274005662666664	20.958910715132184
Brain	1	RAC(Carbamidomethyl)QFN(N-Glycosylation)R{Hex:4; HexNAc:3}	Unmodified	-0.4387018397050184	21.274005662666664	21.712707502371682
Brain	1	VIYQNHN(N-Glycosylation)K{Hex:3; HexNAc:5}	Unmodified	0.7309256215447206	21.32743689093333	20.59651126938861
Brain	1	N(N-Glycosylation)GTGVIR{Hex:8; HexNAc:2}	Unmodified	-0.3717312047935728	21.32743689093333	21.699168095726904
Brain	1	N(N-Glycosylation)ATGDYK{Fuc:1; Hex:3; HexNAc:4}	Unmodified	0.21216261540693537	21.4155174296	21.203354814193066
Brain	1	RAC(Carbamidomethyl)QFN(N-Glycosylation)R{Hex:5; HexNAc:4}	Unmodified	-0.0223577230922416	21.4155174296	21.437875152692243
Brain	1	N(N-Glycosylation)LSEDR{Fuc:2; Hex:6; HexNAc:3}	Unmodified	0.22606093191273402	21.459498227999998	21.233437296087263
Brain	1	VIYQNHN(N-Glycosylation)K{Hex:4; HexNAc:5}	Unmodified	1.4261038431305444	21.508254961333332	20.082151118202788
Brain	1	N(N-Glycosylation)GTGVIR{Hex:7; HexNAc:2}	Unmodified	-0.6267786720730761	21.587189446133333	22.21396811820641
Brain	1	LN(N-Glycosylation)NSQIK{Hex:6; HexNAc:2}	Unmodified	-0.0770908969022912	21.587189446133333	21.664280343035625
Brain	1	KN(N-Glycosylation)ASNMEYR{Hex:8; HexNAc:2}	Unmodified	-0.4275219843401885	21.587189446133333	22.014711430473522
Brain	1	HYN(N-Glycosylation)YTGK{Fuc:3; Hex:5; HexNAc:6}	Unmodified	-0.14095701032012542	21.587189446133333	21.72814645645346
Brain	1	RAC(Carbamidomethyl)QFN(N-Glycosylation)R{Hex:6; HexNAc:4}	Unmodified	0.7072310079815551	21.631414857866666	20.92418384988511
Brain	1	N(N-Glycosylation)DTLQEAK{Hex:9; HexNAc:2}	Unmodified	-0.08511029766790301	21.631414857866666	21.71652515553457
Brain	1	HMN(N-Glycosylation)ETSHTQGSLR{Hex:9; HexNAc:2}	Unmodified	1.161611511343331	21.675726160266667	20.514114648923336
Brain	1	N(N-Glycosylation)DTLQEAK{Hex:8; HexNAc:2}	Unmodified	-0.5104412351366356	21.71997389226667	22.230415127403305
Brain	1	HMN(N-Glycosylation)ETSHTQGSLR{Hex:8; HexNAc:2}	Unmodified	0.6918693248988816	21.71997389226667	21.028104567367787
Brain	1	GGN(N-Glycosylation)GTIC(Carbamidomethyl)DNQR{Hex:9; HexNAc:2}	Unmodified	-2.313212105649672	21.71997389226667	24.03318599791634
Brain	1	IN(N-Glycosylation)GSVR{Fuc:2; Hex:4; HexNAc:5}	Unmodified	1.1421112874137584	21.71997389226667	20.57786260485291
Brain	1	N(N-Glycosylation)LTPGGK{Hex:5; HexNAc:2}	Unmodified	-1.168252486454925	21.745906867466665	22.91415935392159
Brain	1	HYN(N-Glycosylation)YTGK{Fuc:3; Hex:5; HexNAc:4}	Unmodified	0.4967558566858976	21.745906867466665	21.249151010780768
Brain	1	HMN(N-Glycosylation)ETSHTQGSLR{Fuc:1; Hex:6; HexNAc:3}	Unmodified	-0.0440351964537804	21.88396976506667	21.92800496152045
Brain	1	TLN(N-Glycosylation)C(Carbamidomethyl)SGAHVK{Hex:9; HexNAc:2}	Unmodified	0.8583518734858195	21.88396976506667	21.02561789158085
Brain	1	KN(N-Glycosylation)ASNMEYR{Fuc:3; Hex:7; HexNAc:4}	Unmodified	0.0735237468501424	21.979926438666666	21.906402691816524
Brain	1	HMN(N-Glycosylation)ETSHTQGSLR{Fuc:2; Hex:6; HexNAc:3}	Unmodified	0.42010338342116427	21.979926438666666	21.559823055245502
Brain	1	N(N-Glycosylation)LSEDR{Fuc:2; Hex:5; HexNAc:3}	Unmodified	0.22601162521903362	21.979926438666666	21.753914813447633
Brain	1	KN(N-Glycosylation)ASNMEYR{Fuc:1; Hex:6; HexNAc:3}	Unmodified	-0.9357563051608189	21.979926438666666	22.915682743827485
Brain	1	N(N-Glycosylation)LSEDR{Fuc:2; Hex:6; HexNAc:4}	Unmodified	0.49876175290778235	21.979926438666666	21.481164685758884
Brain	1	N(N-Glycosylation)ISSEEK{Fuc:1; Hex:3; HexNAc:4}	Unmodified	2.6019971543429676	22.033261898133333	19.431264743790365
Brain	1	N(N-Glycosylation)ISSEEK{Fuc:1; Hex:3; HexNAc:3}	Unmodified	2.8959765776278346	22.086749469866668	19.190772892238833
Brain	1	HMN(N-Glycosylation)ETSHTQGSLR{Fuc:2; Hex:5; HexNAc:3}	Unmodified	0.06696762201657691	22.140284948533335	22.073317326516758
Brain	1	HYN(N-Glycosylation)YTGK{Fuc:3; Hex:5; HexNAc:5}	Unmodified	0.7005042601075822	22.193889273066667	21.493385012959084
Brain	1	HMN(N-Glycosylation)ETSHTQGSLR{Hex:5; HexNAc:3}	Unmodified	-0.5620991130108521	22.247697351466666	22.809796464477518
Brain	1	YN(N-Glycosylation)C(Carbamidomethyl)TATNR{Hex:6; HexNAc:2}	Unmodified	0.2612424039405141	22.247697351466666	21.986454947526152
Brain	1	SVSHN(N-Glycosylation)MTAPNK{Hex:8; HexNAc:2}	Unmodified	0.253594804736057	22.247697351466666	21.99410254673061
Brain	1	KN(N-Glycosylation)ASNMEYR{Fuc:1; Hex:6; HexNAc:4}	Unmodified	-0.8567300402228284	22.301462032266667	23.158192072489495
Brain	1	VN(N-Glycosylation)ASAPR{Fuc:2; Hex:4; HexNAc:5}	Unmodified	0.5906038465506818	22.301462032266667	21.710858185715985
Brain	1	KN(N-Glycosylation)ASNMEYR{Fuc:3; Hex:5; HexNAc:4}	Unmodified	-0.6333460801476889	22.301462032266667	22.934808112414355
Brain	1	KN(N-Glycosylation)ASNMEYR{Hex:6; HexNAc:2}	Unmodified	-0.6929563779377936	22.35053492613333	23.043491304071125
Brain	1	IRN(N-Glycosylation)VSDTTKR{Fuc:1; Hex:3; HexNAc:5}	Unmodified	1.1340454409712137	22.35053492613333	21.216489485162118
Brain	1	N(N-Glycosylation)ETHFDAGAK{Hex:9; HexNAc:2}	Unmodified	0.21256652174920632	22.35053492613333	22.137968404384125
Brain	1	N(N-Glycosylation)LSEDR{Hex:5; HexNAc:2}	Unmodified	0.09692531962856776	22.35053492613333	22.253609606504764
Brain	1	HMN(N-Glycosylation)ETSHTQGSLR{Hex:5; HexNAc:2}	Unmodified	-0.17316006075206758	22.394858293866665	22.568018354618733
Brain	1	TLN(N-Glycosylation)C(Carbamidomethyl)SGAHVK{Fuc:1; Hex:6; HexNAc:4}	Unmodified	-0.28610723751592815	22.394858293866665	22.680965531382594
Brain	1	SVSHN(N-Glycosylation)MTAPNK{Hex:7; HexNAc:2}	Unmodified	-0.11248180641266714	22.394858293866665	22.507340100279333
Brain	1	HMN(N-Glycosylation)ETSHTQGSLR{Hex:5; HexNAc:4}	Unmodified	-0.6565877769082533	22.394858293866665	23.05144607077492
Brain	1	HMN(N-Glycosylation)ETSHTQGSLR{Fuc:1; Hex:5; HexNAc:3}	Unmodified	-0.046614219239607735	22.394858293866665	22.441472513106273
Brain	1	KN(N-Glycosylation)ASNMEYR{Hex:5; HexNAc:3}	Unmodified	-1.349876635216365	22.448485415466667	23.798362050683032
Brain	1	YN(N-Glycosylation)C(Carbamidomethyl)TATNR{Fuc:1; Hex:5; HexNAc:4}	Unmodified	-0.11715624543107594	22.497610736000002	22.614766981431078
Brain	1	HMN(N-Glycosylation)ETSHTQGSLR{Fuc:1; Hex:5; HexNAc:4}	Unmodified	-0.13205187041204525	22.5514234912	22.683475361612047
Brain	1	TLN(N-Glycosylation)C(Carbamidomethyl)SGAHVK{Fuc:3; Hex:5; HexNAc:5}	Unmodified	-0.14833478330231387	22.5514234912	22.699758274502315
Brain	1	KN(N-Glycosylation)ASNMEYR{Hex:7; HexNAc:2}	Unmodified	0.0741390256727179	22.605167094133332	22.531028068460614
Brain	1	KN(N-Glycosylation)ASNMEYR{Fuc:2; Hex:6; HexNAc:3}	Unmodified	0.055738615612778375	22.605167094133332	22.549428478520554
Brain	1	N(N-Glycosylation)ATGDYK{Fuc:1; Hex:3; HexNAc:5}	Unmodified	1.153286117389424	22.605167094133332	21.451880976743908
Brain	1	N(N-Glycosylation)ETHFDAGAK{Hex:7; HexNAc:2}	Unmodified	-0.5585203847640265	22.605167094133332	23.16368747889736
Brain	1	N(N-Glycosylation)ETHFDAGAK{Hex:8; HexNAc:2}	Unmodified	-0.04579987739660396	22.605167094133332	22.650966971529936
Brain	1	N(N-Glycosylation)LTPGGK{Fuc:2; Hex:5; HexNAc:4}	Unmodified	-0.0045915370630922325	22.654152373600002	22.658743910663095
Brain	1	KN(N-Glycosylation)ASNMEYR{Fuc:3; Hex:6; HexNAc:4}	Unmodified	0.23050471359029956	22.654152373600002	22.423647660009703
Brain	1	YN(N-Glycosylation)C(Carbamidomethyl)TATNR{Hex:5; HexNAc:2}	Unmodified	0.20448026778331396	22.703157219733335	22.49867695195002
Brain	1	YN(N-Glycosylation)C(Carbamidomethyl)TATNR{Fuc:1; Hex:4; HexNAc:4}	Unmodified	-0.42469631015784515	22.703157219733335	23.12785352989118
Brain	1	TLN(N-Glycosylation)C(Carbamidomethyl)SGAHVK{Fuc:2; Hex:6; HexNAc:4}	Unmodified	0.44276934074782304	22.756517369866668	22.313748029118845
Brain	1	TLN(N-Glycosylation)C(Carbamidomethyl)SGAHVK{Hex:5; HexNAc:2}	Unmodified	-0.3211440802536423	22.756517369866668	23.07766145012031
Brain	1	N(N-Glycosylation)ATGDYK{Fuc:1; Hex:4; HexNAc:5}	Unmodified	1.8158786838450993	22.756517369866668	20.94063868602157
Brain	1	KN(N-Glycosylation)ASNMEYR{Fuc:2; Hex:6; HexNAc:4}	Unmodified	-0.03598247843973468	22.756517369866668	22.792499848306402
Brain	1	N(N-Glycosylation)ATLAEQAK{Hex:9; HexNAc:2}	Ammonium; Unmodified	0.3146303914594526	22.809975712533333	22.49534532107388
Brain	1	TLN(N-Glycosylation)C(Carbamidomethyl)SGAHVK{Hex:5; HexNAc:4}	Unmodified	-0.7528738071936871	22.809975712533333	23.56284951972702
Brain	1	SVSHN(N-Glycosylation)MTAPNK{Hex:6; HexNAc:2}	Unmodified	-0.15635488847900092	22.863430016	23.019784904479
Brain	1	KN(N-Glycosylation)ASNMEYR{Fuc:3; Hex:5; HexNAc:5}	Unmodified	-0.26345531512187037	22.916950917866664	23.180406232988535
Brain	1	KN(N-Glycosylation)ASNMEYR{Fuc:1; Hex:5; HexNAc:3}	Unmodified	-0.5140871730665673	22.916950917866664	23.43103809093323
Brain	1	N(N-Glycosylation)ATLAEQAK{Hex:8; HexNAc:2}	Ammonium; Unmodified	-0.09086096683799738	22.916950917866664	23.00781188470466
Brain	1	TLN(N-Glycosylation)C(Carbamidomethyl)SGAHVK{Hex:6; HexNAc:4}	Unmodified	-0.08038323595452113	22.970525810399998	23.05090904635452
Brain	1	SVAHN(N-Glycosylation)MTTPNK{Hex:8; HexNAc:2}	Unmodified	0.012267881441655248	23.024167536533334	23.01189965509168
Brain	1	KN(N-Glycosylation)ASNMEYR{Hex:5; HexNAc:4}	Unmodified	-1.018559865367063	23.024167536533334	24.042727401900397
Brain	1	SVAHN(N-Glycosylation)MTTPNK{Hex:9; HexNAc:2}	Unmodified	0.5779146123244381	23.077803338133332	22.499888725808894
Brain	1	HMN(N-Glycosylation)ETSHTQGSLR{Fuc:1; Hex:4; HexNAc:4}	Unmodified	-0.11872521015670756	23.077803338133332	23.19652854829004
Brain	1	N(N-Glycosylation)DTLQEAK{Fuc:3; Hex:6; HexNAc:4}	Unmodified	0.44310797189107376	23.077803338133332	22.63469536624226
Brain	1	KN(N-Glycosylation)ASNMEYR{Hex:5; HexNAc:2}	Unmodified	-0.42470706985919904	23.1315676672	23.556274737059198
Brain	1	KN(N-Glycosylation)ASNMEYR{Fuc:2; Hex:5; HexNAc:3}	Unmodified	0.06833213334067878	23.1315676672	23.06323553385932
Brain	1	TLN(N-Glycosylation)C(Carbamidomethyl)SGAHVK{Fuc:2; Hex:4; HexNAc:4}	Unmodified	-0.20722145215000864	23.1315676672	23.338789119350007
Brain	1	YN(N-Glycosylation)C(Carbamidomethyl)TATNR{Fuc:1; Hex:4; HexNAc:5}	Unmodified	-0.18682180522880643	23.185178144	23.371999949228808
Brain	1	N(N-Glycosylation)ISSEEK{Fuc:1; Hex:3; HexNAc:5}	Unmodified	3.497510039008116	23.185178144	19.687668104991886
Brain	1	TLN(N-Glycosylation)C(Carbamidomethyl)SGAHVK{Fuc:2; Hex:5; HexNAc:4}	Unmodified	0.4118288447563252	23.2388469264	22.827018081643676
Brain	1	SVAHN(N-Glycosylation)MTTPNK{Hex:7; HexNAc:2}	Unmodified	-0.2849053404409112	23.2388469264	23.523752266840912
Brain	1	TLN(N-Glycosylation)C(Carbamidomethyl)SGAHVK{Fuc:1; Hex:5; HexNAc:4}	Unmodified	0.08788271560449701	23.28323354426667	23.19535082866217
Brain	1	N(N-Glycosylation)GTGVIR{Hex:5; HexNAc:2}	Unmodified	0.13127792159491136	23.372039714666666	23.240761793071755
Brain	1	KN(N-Glycosylation)ASNMEYR{Fuc:2; Hex:4; HexNAc:3}	Unmodified	-0.14950929469262064	23.42586057786667	23.57536987255929
Brain	1	KN(N-Glycosylation)ASNMEYR{Fuc:2; Hex:4; HexNAc:4}	Unmodified	-0.29117672292995067	23.5287814216	23.819958144529952
Brain	1	HYN(N-Glycosylation)YTGK{Fuc:2; Hex:4; HexNAc:5}	Unmodified	1.1423180079245903	23.5287814216	22.38646341367541
Brain	1	KN(N-Glycosylation)ASNMEYR{Fuc:1; Hex:5; HexNAc:4}	Unmodified	-0.0951699762180489	23.582006584533335	23.677176560751384
Brain	1	KN(N-Glycosylation)ASNMEYR{Fuc:2; Hex:5; HexNAc:4}	Unmodified	0.2730934774956495	23.582006584533335	23.308913107037686
Brain	1	N(N-Glycosylation)LSEDR{Fuc:1; Hex:3; HexNAc:3}	Unmodified	0.4487127900782326	23.616756086666665	23.168043296588433
Brain	1	TLN(N-Glycosylation)C(Carbamidomethyl)SGAHVK{Fuc:2; Hex:4; HexNAc:5}	Unmodified	0.033164456102834805	23.616756086666665	23.58359163056383
Brain	1	N(N-Glycosylation)ATLAEQAK{Hex:7; HexNAc:2}	Unmodified	0.19640818577107666	23.715536901066667	23.51912871529559
Brain	1	SVAHN(N-Glycosylation)MTTPNK{Hex:6; HexNAc:2}	Unmodified	-0.21574609947708012	23.81808494826667	24.03383104774375
Brain	1	TLN(N-Glycosylation)C(Carbamidomethyl)SGAHVK{Fuc:2; Hex:5; HexNAc:5}	Unmodified	0.7447347172810836	23.81808494826667	23.073350230985586
Brain	1	N(N-Glycosylation)LTPGGK{Fuc:2; Hex:4; HexNAc:5}	Unmodified	0.5000577061375786	23.9158544472	23.415796741062422
Brain	1	N(N-Glycosylation)LSEDR{Fuc:2; Hex:4; HexNAc:5}	Unmodified	1.1314741635088055	23.9158544472	22.784380283691196
Brain	1	N(N-Glycosylation)ATLAEQAK{Hex:6; HexNAc:2}	Unmodified	-0.034029171269875036	23.995242904	24.029272075269876
Brain	1	GGTHNN(N-Glycosylation)SSYTMNTK{Fuc:3; Hex:5; HexNAc:4}	Unmodified		23.995242904
Brain	1	N(N-Glycosylation)ETHFDAGAK{Hex:6; HexNAc:3}	Unmodified	0.18329905689872916	24.100565679733332	23.917266622834603
Brain	1	HMN(N-Glycosylation)ETSHTQGSLR{Fuc:1; Hex:3; HexNAc:5}	Unmodified	0.2945324158897016	24.24834998053333	23.95381756464363
Brain	1	FN(N-Glycosylation)HTQTIQQK{Hex:9; HexNAc:2}	Unmodified	0.7969635853540495	24.474332780266664	23.677369194912615
Brain	1	KN(N-Glycosylation)ASNMEYR{Fuc:1; Hex:4; HexNAc:4}	Unmodified	0.33135301816948015	24.523302493333333	24.191949475163852
Brain	1	YN(N-Glycosylation)C(Carbamidomethyl)TATNR{Hex:3; HexNAc:5}	Unmodified	0.26791957337769645	24.523302493333333	24.255382919955636
Brain	1	FN(N-Glycosylation)HTQTIQQK{Hex:8; HexNAc:2}	Unmodified	0.33618113040049735	24.523302493333333	24.187121362932835
Brain	1	GGTHNN(N-Glycosylation)SSYTMNTK{Hex:5; HexNAc:2}	Unmodified		24.523302493333333
Brain	1	KN(N-Glycosylation)ASNMEYR{Fuc:2; Hex:4; HexNAc:5}	Unmodified	0.5039753749444138	24.575491302133333	24.07151592718892
Brain	1	KN(N-Glycosylation)ASNMEYR{Fuc:2; Hex:5; HexNAc:5}	Unmodified	1.0617824699005922	24.624354180266668	23.562571710366075
Brain	1	NPC(Carbamidomethyl)N(N-Glycosylation)ITR{Hex:8; HexNAc:2}	Unmodified	0.09964744546586246	24.74796407093333	24.64831662546747
Brain	1	FN(N-Glycosylation)HTQTIQQK{Hex:7; HexNAc:2}	Unmodified	0.12077828000461821	24.817698853066666	24.696920573062048
Brain	1	AC(Carbamidomethyl)QFN(N-Glycosylation)R{Hex:9; HexNAc:2}	Unmodified	0.3541041556451674	24.817698853066666	24.4635946974215
Brain	1	AC(Carbamidomethyl)QFN(N-Glycosylation)R{Hex:8; HexNAc:2}	Unmodified	-0.06678384860642694	24.905930657333332	24.97271450593976
Brain	1	NPC(Carbamidomethyl)N(N-Glycosylation)ITR{Hex:7; HexNAc:2}	Unmodified	-0.19787020549973278	24.959457805066666	25.1573280105664
Brain	1	TLN(N-Glycosylation)C(Carbamidomethyl)SGAHVK{Fuc:1; Hex:4; HexNAc:5}	Unmodified	1.0032106767377513	24.959457805066666	23.956247128328915
Brain	1	TLN(N-Glycosylation)C(Carbamidomethyl)SGAHVK{Fuc:1; Hex:3; HexNAc:5}	Unmodified	0.5341207005141371	24.999031599466665	24.464910898952528
Brain	1	FN(N-Glycosylation)HTQTIQQK{Hex:6; HexNAc:2}	Unmodified	-0.20659051488610913	24.999031599466665	25.205622114352774
Brain	1	AC(Carbamidomethyl)QFN(N-Glycosylation)R{Fuc:1; Hex:7; HexNAc:3}	Unmodified	-0.32396968858276054	25.0384130232	25.36238271178276
Brain	1	N(N-Glycosylation)ISSEEK{Fuc:3; Hex:6; HexNAc:7; Neu5Ac:1}	Ammonium; Unmodified	-2.0766351906367753	25.068707983466666	27.14534317410344
Brain	1	AC(Carbamidomethyl)QFN(N-Glycosylation)R{Hex:7; HexNAc:2}	Unmodified	-0.30057489178150476	25.180939184533333	25.481514076314838
Brain	1	AC(Carbamidomethyl)QFN(N-Glycosylation)R{Fuc:1; Hex:6; HexNAc:4}	Ammonium; Unmodified	-0.9138938100651046	25.207061763466665	26.12095557353177
Brain	1	KN(N-Glycosylation)ASNMEYR{Fuc:1; Hex:3; HexNAc:4}	Unmodified	0.5040190086736231	25.207061763466665	24.703042754793042
Brain	1	AC(Carbamidomethyl)QFN(N-Glycosylation)R{Fuc:1; Hex:6; HexNAc:3}	Unmodified	-0.5635891619553526	25.30766367333333	25.871252835288683
Brain	1	HYN(N-Glycosylation)YTGK{Fuc:1; Hex:3; HexNAc:5}	Unmodified	2.0799580966927245	25.3639216744	23.283963577707276
Brain	1	FN(N-Glycosylation)HTQTIQQK{Hex:5; HexNAc:2}	Unmodified	-0.21620274084218494	25.496172912533332	25.712375653375517
Brain	1	FN(N-Glycosylation)HTQTIQQK{Hex:5; HexNAc:4}	Unmodified	-0.7181800925760378	25.496172912533332	26.21435300510937
Brain	1	N(N-Glycosylation)ISSEEK{Fuc:2; Hex:5; HexNAc:5; Neu5Ac:1}	Ammonium; Unmodified	-1.9530302313199286	25.54494569066667	27.497975921986598
Brain	1	STNHEPSEMSN(N-Glycosylation)R{Fuc:2; Hex:4; HexNAc:5}	Unmodified	-0.7861488707514894	25.668032588000003	26.454181458751492
Brain	1	N(N-Glycosylation)ISSEEK{Hex:5; HexNAc:6; Neu5Ac:2}	Ammonium	-11.95012422081087	25.668032588000003	37.61815680881087
Brain	1	ENQN(N-Glycosylation)HSYSLK{Hex:9; HexNAc:2}	Unmodified	0.3839486516835464	25.71221867386667	25.328270022183123
Brain	1	AC(Carbamidomethyl)QFN(N-Glycosylation)R{Fuc:1; Hex:5; HexNAc:3}	Unmodified	-0.6665580927685042	25.71221867386667	26.378776766635173
Brain	1	KN(N-Glycosylation)ASNMEYR{Fuc:1; Hex:4; HexNAc:5}	Unmodified	1.30649150050224	25.75636286106667	24.44987136056443
Brain	1	NPC(Carbamidomethyl)N(N-Glycosylation)ITR{Hex:6; HexNAc:2}	Unmodified	0.09251346535564409	25.75636286106667	25.663849395711026
Brain	1	TN(N-Glycosylation)GTGPVR{Fuc:1; Hex:6; HexNAc:3; Neu5Ac:1}	Unmodified	-1.084219122088264	25.75636286106667	26.840581983154934
Brain	1	GGTHN(N-Glycosylation)NSSYTMNTK{Fuc:2; Hex:6; HexNAc:3}	Unmodified		25.782063869599998
Brain	1	IKTPEKN(N-Glycosylation)DTAAAGQGER{Hex:8; HexNAc:2}	Unmodified	0.4311525197300057	25.782063869599998	25.350911349869993
Brain	1	AC(Carbamidomethyl)QFN(N-Glycosylation)R{Hex:6; HexNAc:2}	Unmodified	-0.07036925014148565	25.917681697066666	25.98805094720815
Brain	1	FN(N-Glycosylation)HTQTIQQK{Fuc:1; Hex:5; HexNAc:4}	Unmodified	0.12337132495805392	25.97137955173333	25.848008226775278
Brain	1	TLC(Carbamidomethyl)PN(N-Glycosylation)TTK{Fuc:2; Hex:4; HexNAc:5}	Unmodified	-1.7324869379011218	25.97137955173333	27.703866489634454
Brain	1	GGN(N-Glycosylation)GTIC(Carbamidomethyl)DNQR{Fuc:2; Hex:4; HexNAc:5}	Unmodified	-0.6053043597616856	25.987680828266665	26.59298518802835
Brain	1	KN(N-Glycosylation)ASNMEYR{Fuc:1; Hex:3; HexNAc:5}	Unmodified	1.1767405635090675	26.036640006933332	24.859899443424265
Brain	1	N(N-Glycosylation)ISSEEK{Fuc:2; Hex:6; HexNAc:5}	Unmodified	8.459990916130018	26.052972350133334	17.592981434003317
Brain	1	N(N-Glycosylation)ISSEEK{Hex:4; HexNAc:5; Neu5Ac:2}	Ammonium	-11.924143568304384	26.052972350133334	37.97711591843772
Brain	1	IKTPEKN(N-Glycosylation)DTAAAGQGER{Hex:6; HexNAc:2}	Unmodified	-0.18942174984357152	26.172001127999998	26.36142287784357
Brain	1	IKTPEKN(N-Glycosylation)DTAAAGQGER{Fuc:3; Hex:5; HexNAc:5}	Unmodified	-0.26925718962866796	26.254163192	26.523420381628668
Brain	1	AC(Carbamidomethyl)QFN(N-Glycosylation)R{Hex:5; HexNAc:3}	Unmodified	-0.49893383473392916	26.254163192	26.75309702673393
Brain	1	MN(N-Glycosylation)YTGGDTC(Carbamidomethyl)HK{Hex:9; HexNAc:2}	Unmodified	0.674307289387059	26.32028588213333	25.64597859274627
Brain	1	HYGN(N-Glycosylation)YTC(Carbamidomethyl)R{Fuc:2; Hex:5; HexNAc:3}	Unmodified	-0.17521498320981976	26.399779842666664	26.574994825876484
Brain	1	NPC(Carbamidomethyl)N(N-Glycosylation)ITR{Hex:5; HexNAc:2}	Unmodified	0.24493547619053757	26.411589790133334	26.166654313942797
Brain	1	MN(N-Glycosylation)YTGGDTC(Carbamidomethyl)HK{Hex:7; HexNAc:2}	Unmodified	-0.25899090819396875	26.411589790133334	26.670580698327303
Brain	1	STNHEPSEMSN(N-Glycosylation)R{Fuc:1; Hex:3; HexNAc:4}	Unmodified	-0.6443017786127427	26.446682442666667	27.09098422127941
Brain	1	AQAALDKAN(N-Glycosylation)ASR{Fuc:1; Hex:5; HexNAc:4}	Unmodified	-0.21932716876018787	26.446682442666667	26.666009611426855
Brain	1	TLC(Carbamidomethyl)PN(N-Glycosylation)TTK{Fuc:2; Hex:4; HexNAc:4}	Unmodified	-0.8880867732574345	26.520919619999997	27.40900639325743
Brain	1	TN(N-Glycosylation)GTGPVR{Fuc:1; Hex:5; HexNAc:3; Neu5Ac:1}	Unmodified	-0.7389248344791248	26.557191092533333	27.29611592701246
Brain	1	AC(Carbamidomethyl)QFN(N-Glycosylation)R{Fuc:1; Hex:5; HexNAc:4}	Unmodified	-0.0016027588861469155	26.621778001333332	26.62338076021948
Brain	1	KN(N-Glycosylation)VC(Carbamidomethyl)TK{Fuc:2; Hex:5; HexNAc:3; Neu5Ac:2}	Unmodified	-7.500122898025147	26.629402107466667	34.129525005491814
Brain	1	ENQN(N-Glycosylation)HSYSLK{Hex:6; HexNAc:2}	Unmodified	-0.12036134519108543	26.72160935493333	26.841970700124417
Brain	1	AC(Carbamidomethyl)QFN(N-Glycosylation)R{Hex:5; HexNAc:2}	Unmodified	0.31579883613657245	26.820903198666667	26.505104362530094
Brain	1	AC(Carbamidomethyl)QFN(N-Glycosylation)R{Hex:5; HexNAc:4}	Unmodified	-0.08642968398666895	26.91359842533333	27.00002810932
Brain	1	AC(Carbamidomethyl)QFN(N-Glycosylation)R{Hex:4; HexNAc:3}	Unmodified	-0.3485519288610348	26.91359842533333	27.262150354194365
Brain	1	HYGN(N-Glycosylation)YTC(Carbamidomethyl)R{Fuc:2; Hex:5; HexNAc:4}	Unmodified	0.14625655020912376	26.967002483999998	26.820745933790874
Brain	1	RAC(Carbamidomethyl)QFN(N-Glycosylation)R{Hex:6; HexNAc:3; Neu5Ac:1}	Unmodified	-2.7272238209907442	26.967002483999998	29.694226304990742
Brain	1	LN(N-Glycosylation)SSSQTNSLK{Fuc:4; Hex:6; HexNAc:6}	Ammonium	-1.5639608084717267	26.967002483999998	28.530963292471725
Brain	1	HYGN(N-Glycosylation)YTC(Carbamidomethyl)R{Fuc:1; Hex:5; HexNAc:4}	Unmodified	-0.22878842092864105	26.967002483999998	27.19579090492864
Brain	1	AC(Carbamidomethyl)QFN(N-Glycosylation)R{Hex:6; HexNAc:4}	Unmodified	0.7566346847366496	27.250032766933334	26.493398082196684
Brain	1	N(N-Glycosylation)ISSEEK{Fuc:1; Hex:4; HexNAc:5; Neu5Ac:1}	Ammonium; Unmodified	-0.9362314578268567	27.2756108208	28.211842278626857
Brain	1	N(N-Glycosylation)ISSEEK{Fuc:1; Hex:4; HexNAc:4; Neu5Ac:1}	Unmodified	-0.5941127176006553	27.35949494133333	27.953607658933986
Brain	1	STNHEPSEMSN(N-Glycosylation)R{Fuc:1; Hex:3; HexNAc:5}	Unmodified	0.02398672371309729	27.35949494133333	27.335508217620234
Brain	1	AC(Carbamidomethyl)QFN(N-Glycosylation)R{Hex:3; HexNAc:3}	Unmodified	-0.36787867071115343	27.399083513866668	27.76696218457782
Brain	1	AC(Carbamidomethyl)QFN(N-Glycosylation)R{Hex:4; HexNAc:2}	Unmodified	0.3911491455305587	27.399083513866668	27.00793436833611
Brain	1	ENQN(N-Glycosylation)HSYSLK{Hex:5; HexNAc:2}	Unmodified	0.07591418908425851	27.4248175872	27.34890339811574
Brain	1	HYN(N-Glycosylation)YTGK{Fuc:3; Hex:6; HexNAc:5; Neu5Ac:1}	Unmodified	-2.37388776117616	27.52964250373333	29.90353026490949
Brain	1	N(N-Glycosylation)ISSEEK{Fuc:2; Hex:5; HexNAc:7; Neu5Ac:1}	Unmodified	-0.23718035763100787	27.571576595733333	27.80875695336434
Brain	1	N(N-Glycosylation)ISSEEK{Fuc:1; Hex:4; HexNAc:6; Neu5Ac:1}	Unmodified	-0.8662927437925738	27.571576595733333	28.437869339525907
Brain	1	AC(Carbamidomethyl)QFN(N-Glycosylation)R{Hex:4; HexNAc:4}	Unmodified	0.16812452817019974	27.678941031466664	27.510816503296464
Brain	1	GGN(N-Glycosylation)GTIC(Carbamidomethyl)DNQR{Fuc:1; Hex:3; HexNAc:5}	Unmodified	0.2124999628333093	27.678941031466664	27.466441068633355
Brain	1	KN(N-Glycosylation)STAYFR{Hex:9; HexNAc:2}	Unmodified	0.32033557430873216	27.714053034666666	27.393717460357934
Brain	1	TLC(Carbamidomethyl)PN(N-Glycosylation)TTK{Fuc:1; Hex:3; HexNAc:2}	Unmodified	0.10135525695653769	27.7399496584	27.638594401443463
Brain	1	FN(N-Glycosylation)HTQTIQQK{Fuc:1; Hex:3; HexNAc:5}	Unmodified	0.6194693333951058	27.7399496584	27.120480325004895
Brain	1	KN(N-Glycosylation)STAYFR{Hex:8; HexNAc:2}	Unmodified	-0.11541572695532665	27.7843630936	27.899778820555326
Brain	1	AC(Carbamidomethyl)QFN(N-Glycosylation)R{Hex:3; HexNAc:2}	Unmodified	0.2763950410878415	27.7843630936	27.507968052512158
Brain	1	MN(N-Glycosylation)YTGGDTC(Carbamidomethyl)HK{Hex:5; HexNAc:2}	Unmodified	0.2241095855368087	27.905745124533333	27.681635538996524
Brain	1	VSHVLN(N-Glycosylation)DTHMK{Hex:9; HexNAc:2}	Unmodified	0.223128203627585	27.981425944266668	27.758297740639083
Brain	1	SIAHN(N-Glycosylation)MTTPNK{Hex:8; HexNAc:2}	Unmodified	0.059490444461371084	28.068778281066667	28.009287836605296
Brain	1	LN(N-Glycosylation)SSSQTNSLK{Hex:8; HexNAc:2}	Ammonium; Unmodified	0.05246711358680045	28.068778281066667	28.016311167479866
Brain	1	SIAHN(N-Glycosylation)MTTPNK{Hex:9; HexNAc:2}	Unmodified	0.5636107800835326	28.068778281066667	27.505167500983134
Brain	1	LTC(Carbamidomethyl)EC(Carbamidomethyl)EHN(N-Glycosylation)TTGPDC(Carbamidomethyl)GK{Hex:8; HexNAc:2}	Unmodified	0.572206972913893	28.089916932	27.51770995908611
Brain	1	KN(N-Glycosylation)STAYFR{Hex:7; HexNAc:2}	Unmodified	-0.3134755372155418	28.089916932	28.403392469215543
Brain	1	VSHVLN(N-Glycosylation)DTHMK{Hex:8; HexNAc:2}	Unmodified	-0.12566478211604348	28.136936192266667	28.26260097438271
Brain	1	VNTLEEGKGGPKN(N-Glycosylation)DTEER{Hex:8; HexNAc:2}	Unmodified	-1.1962649182917175	28.2010049632	29.397269881491717
Brain	1	VSHVLN(N-Glycosylation)DTHMK{Hex:7; HexNAc:2}	Unmodified	-0.4691332509280599	28.295788557066665	28.764921807994725
Brain	1	AQAALDKAN(N-Glycosylation)ASR{Fuc:1; Hex:3; HexNAc:5}	Unmodified	0.31068856891205243	28.295788557066665	27.985099988154612
Brain	1	LN(N-Glycosylation)SSSQTNSLK{Hex:7; HexNAc:2}	Unmodified	-0.22273407796735611	28.295788557066665	28.51852263503402
Brain	1	AN(N-Glycosylation)ATIEVK{Fuc:3; Hex:6; HexNAc:7}	Ammonium	-2.4999193520715615	28.331052192799998	30.83097154487156
Brain	1	AQAALDKAN(N-Glycosylation)ASR{Fuc:1; Hex:4; HexNAc:5}	Unmodified	0.847094990269202	28.331052192799998	27.483957202530796
Brain	1	IKTPEKN(N-Glycosylation)DTAAAGQGER{Fuc:1; Hex:3; HexNAc:5}	Unmodified	0.14634892026145963	28.41052623146667	28.26417731120521
Brain	1	HYN(N-Glycosylation)YTGK{Fuc:2; Hex:5; HexNAc:4; Neu5Ac:1}	Unmodified	-1.9644273312944982	28.450238907733333	30.41466623902783
Brain	1	VGVHIN(N-Glycosylation)NTQTK{Fuc:2; Hex:5; HexNAc:4}	Unmodified	-0.9408447309476244	28.450238907733333	29.391083638680957
Brain	1	LN(N-Glycosylation)SSSQTNSLK{Fuc:3; Hex:5; HexNAc:5}	Ammonium; Unmodified	-0.6793164354753358	28.499313964	29.178630399475335
Brain	1	VGVHIN(N-Glycosylation)NTQTK{Fuc:1; Hex:6; HexNAc:3}	Unmodified	-0.4508753112949222	28.5529202584	29.003795569694923
Brain	1	LTC(Carbamidomethyl)EC(Carbamidomethyl)EHN(N-Glycosylation)TTGPDC(Carbamidomethyl)GK{Hex:6; HexNAc:2}	Unmodified	0.026621044018305895	28.5529202584	28.526299214381694
Brain	1	SN(N-Glycosylation)DSGIYR{Hex:8; HexNAc:2}	Unmodified	-0.48978080383537304	28.5529202584	29.042701062235373
Brain	1	LN(N-Glycosylation)SSSQTNSLK{Fuc:2; Hex:4; HexNAc:7}	Unmodified	-2.025611774907304	28.5529202584	30.578532033307305
Brain	1	KN(N-Glycosylation)ASNMEYR{Hex:6; HexNAc:3; Neu5Ac:1}	Unmodified	-3.609184209015197	28.5529202584	32.1621044674152
Brain	1	N(N-Glycosylation)ATGDYK{Fuc:2; Hex:5; HexNAc:6; Neu5Ac:1}	Unmodified	-0.6460844052962322	28.597327465866666	29.2434118711629
Brain	1	LN(N-Glycosylation)SSSQTNSLK{Fuc:2; Hex:4; HexNAc:6}	Ammonium; Unmodified	-1.6670501336664358	28.650927691200003	30.31797782486644
Brain	1	KN(N-Glycosylation)ASNMEYR{Fuc:2; Hex:5; HexNAc:4; Neu5Ac:1}	Unmodified	-3.50318941742254	28.650927691200003	32.15411710862254
Brain	1	DN(N-Glycosylation)HTSC(Carbamidomethyl)AEC(Carbamidomethyl)LK{Hex:9; HexNAc:2}	Unmodified	0.27915179938680623	28.650927691200003	28.371775891813197
Brain	1	SIAHN(N-Glycosylation)MTTPNK{Hex:6; HexNAc:2}	Unmodified	-0.30593351132603175	28.704773306133333	29.010706817459365
Brain	1	DN(N-Glycosylation)HTSC(Carbamidomethyl)AEC(Carbamidomethyl)LK{Hex:8; HexNAc:2}	Unmodified	-0.16706605968157362	28.704773306133333	28.871839365814907
Brain	1	AN(N-Glycosylation)ATIEVK{Fuc:2; Hex:6; HexNAc:6}	Unmodified	-2.246695692144872	28.704773306133333	30.951468998278205
Brain	1	TLN(N-Glycosylation)C(Carbamidomethyl)SGAHVK{Fuc:2; Hex:5; HexNAc:5; Neu5Ac:1}	Unmodified	-2.961832548908397	28.75383813013333	31.71567067904173
Brain	1	AN(N-Glycosylation)ATIEVK{Fuc:2; Hex:6; HexNAc:7}	Ammonium; Unmodified	-2.4193334086459153	28.798198578133334	31.21753198677925
Brain	1	VNTLEEGKGGPKN(N-Glycosylation)DTEER{Fuc:3; Hex:5; HexNAc:5}	Unmodified	-1.764880726507041	28.798198578133334	30.563079304640375
Brain	1	VN(N-Glycosylation)ASAPR{Fuc:3; Hex:6; HexNAc:6; Neu5Ac:1}	Unmodified	-0.5022970415327173	28.842288476533334	29.34458551806605
Brain	1	LTC(Carbamidomethyl)EC(Carbamidomethyl)EHN(N-Glycosylation)TTGPDC(Carbamidomethyl)GK{Hex:5; HexNAc:2}	Unmodified	-0.1396436458489987	28.885467918133333	29.025111563982332
Brain	1	TLN(N-Glycosylation)C(Carbamidomethyl)SGAHVK{Hex:6; HexNAc:3; Neu5Ac:1}	Unmodified	-2.420830607726092	28.969537649866666	31.39036825759276
Brain	1	YN(N-Glycosylation)ESLK{Hex:9; HexNAc:2}	Unmodified	0.2794724079703528	28.969537649866666	28.690065241896313
Brain	1	KN(N-Glycosylation)ASNMEYR{Fuc:1; Hex:6; HexNAc:3; Neu5Ac:1}	Unmodified	-2.7195503033314345	28.969537649866666	31.6890879531981
Brain	1	VGVHIN(N-Glycosylation)NTQTK{Fuc:1; Hex:4; HexNAc:3}	Unmodified	-1.0305947395369408	28.969537649866666	30.000132389403607
Brain	1	YN(N-Glycosylation)ESLK{Hex:8; HexNAc:2}	Unmodified	-0.17782948680236998	29.009273834666665	29.187103321469035
Brain	1	AN(N-Glycosylation)ATIEVK{Fuc:3; Hex:6; HexNAc:5}	Ammonium	-1.3040837437069825	29.009273834666665	30.313357578373648
Brain	1	YN(N-Glycosylation)ESLK{Hex:10; HexNAc:2}	Unmodified	0.8701772803364634	29.0630591552	28.192881874863538
Brain	1	VGVHIN(N-Glycosylation)NTQTK{Fuc:1; Hex:6; HexNAc:4}	Unmodified	-0.21035835642079093	29.0630591552	29.273417511620792
Brain	1	LN(N-Glycosylation)SSSQTNSLK{Fuc:2; Hex:4; HexNAc:4}	Unmodified	-0.684506468190694	29.102661446933332	29.787167915124027
Brain	1	VGVHIN(N-Glycosylation)NTQTK{Fuc:1; Hex:4; HexNAc:4}	Unmodified	-1.1523407265939447	29.114482761866668	30.266823488460613
Brain	1	N(N-Glycosylation)ATGDYK{Fuc:1; Hex:4; HexNAc:5; Neu5Ac:1}	Unmodified	-0.598245334322403	29.1448921928	29.743137527122403
Brain	1	LN(N-Glycosylation)SSSQTNSLK{Fuc:1; Hex:5; HexNAc:4}	Unmodified	-0.5093663189529636	29.156624248	29.665990566952964
Brain	1	DN(N-Glycosylation)HTSC(Carbamidomethyl)AEC(Carbamidomethyl)LK{Hex:7; HexNAc:2}	Unmodified	-0.06938991614210721	29.295485325066668	29.364875241208775
Brain	1	IVN(N-Glycosylation)VSR{Hex:9; HexNAc:2}	Unmodified	1.7180216548110074	29.528854106666664	27.810832451855656
Brain	1	VGVHIN(N-Glycosylation)NTQTK{Fuc:1; Hex:5; HexNAc:4}	Unmodified	-0.18746247671869298	29.587182771733335	29.77464524845203
Brain	1	IVN(N-Glycosylation)VSR{Hex:8; HexNAc:2}	Unmodified	1.2826202458077063	29.587182771733335	28.30456252592563
Brain	1	IVN(N-Glycosylation)VSR{Hex:5; HexNAc:2}	Unmodified	-0.19096641807743708	29.587182771733335	29.778149189810772
Brain	1	N(N-Glycosylation)ISSEEK{Fuc:2; Hex:5; HexNAc:6; Neu5Ac:1}	Ammonium; Unmodified	2.3126849675140164	29.59489938613333	27.282214418619315
Brain	1	VN(N-Glycosylation)SSLHSQISR{Hex:8; HexNAc:2}	Unmodified	-0.0043675649307246545	29.59489938613333	29.599266951064056
Brain	1	LN(N-Glycosylation)SSSQTNSLK{Fuc:1; Hex:3; HexNAc:6}	Unmodified	-1.513991475964147	29.687791985866667	31.201783461830814
Brain	1	AN(N-Glycosylation)ATIEVK{Fuc:2; Hex:5; HexNAc:6}	Ammonium; Unmodified	-1.768517459523661	29.687791985866667	31.45630944539033
Brain	1	LN(N-Glycosylation)SSSQTNSLK{Fuc:2; Hex:4; HexNAc:5}	Ammonium; Unmodified	-0.22335186319828892	29.83389605893333	30.05724792213162
Brain	1	SPN(N-Glycosylation)DSEAWHQK{Hex:8; HexNAc:2}	Unmodified	-0.08672062663260505	29.873459385866667	29.960180012499272
Brain	1	AN(N-Glycosylation)ATIEVK{Fuc:2; Hex:5; HexNAc:7}	Ammonium; Unmodified	-1.8173781377495288	29.922149361333332	31.73952749908286
Brain	1	VGVHIN(N-Glycosylation)NTQTK{Hex:5; HexNAc:4}	Unmodified	-0.23358521122538534	29.922149361333332	30.155734572558718
Brain	1	SN(N-Glycosylation)DSGIYR{Hex:6; HexNAc:2}	Unmodified	-0.06564877588303375	29.975749191200002	30.041397967083036
Brain	1	AN(N-Glycosylation)ATIEVK{Hex:9; HexNAc:2}	Ammonium; Unmodified	0.8435793493892731	29.975749191200002	29.13216984181073
Brain	1	VGVHIN(N-Glycosylation)NTQTK{Hex:5; HexNAc:2}	Unmodified	0.387705150672609	29.975749191200002	29.588044040527393
Brain	1	AN(N-Glycosylation)ATIEVK{Fuc:1; Hex:5; HexNAc:5}	Unmodified	-1.519618226783514	30.029311713600002	31.548929940383516
Brain	1	AN(N-Glycosylation)ATIEVK{Hex:8; HexNAc:2}	Ammonium; Unmodified	0.4132801123992813	30.029311713600002	29.61603160120072
Brain	1	AN(N-Glycosylation)ATIEVK{Fuc:2; Hex:5; HexNAc:5}	Ammonium; Unmodified	-0.9973619751376326	30.171629549600002	31.168991524737635
Brain	1	VNTLEEGKGGPKN(N-Glycosylation)DTEER{Fuc:2; Hex:4; HexNAc:4}	Unmodified	-0.9300844965144748	30.225456405066666	31.15554090158114
Brain	1	VETGEN(N-Glycosylation)C(Carbamidomethyl)TSPAPK{Hex:8; HexNAc:2}	Ammonium; Unmodified	-0.14327051384010048	30.225456405066666	30.368726918906766
Brain	1	VETGEN(N-Glycosylation)C(Carbamidomethyl)TSPAPK{Hex:9; HexNAc:2}	Ammonium; Unmodified	0.34127244258917244	30.225456405066666	29.884183962477493
Brain	1	AN(N-Glycosylation)ATIEVK{Fuc:1; Hex:5; HexNAc:6}	Unmodified	-1.6127237427313723	30.225456405066666	31.838180147798038
Brain	1	N(N-Glycosylation)LSEDR{Hex:6; HexNAc:3; Neu5Ac:1}	Unmodified	-0.3576126512897808	30.27925644533333	30.636869096623112
Brain	1	N(N-Glycosylation)ASNMEYR{Fuc:3; Hex:7; HexNAc:4}	Unmodified	-1.399543908014305	30.422009049333333	31.821552957347638
Brain	1	AN(N-Glycosylation)ATIEVK{Fuc:2; Hex:5; HexNAc:4}	Ammonium; Unmodified	-0.49160888160768224	30.422009049333333	30.913617930941015
Brain	1	LSVEC(Carbamidomethyl)AN(N-Glycosylation)K{Fuc:4; Hex:6; HexNAc:6}	Ammonium; Unmodified	-3.1913168421422995	30.5295803256	33.7208971677423
Brain	1	KN(N-Glycosylation)ASNMEYR{Fuc:1; Hex:4; HexNAc:4; Neu5Ac:1}	Unmodified	-2.2663071413009668	30.57845804453333	32.8447651858343
Brain	1	N(N-Glycosylation)LSEDR{Fuc:2; Hex:5; HexNAc:4; Neu5Ac:1}	Unmodified	-0.2441198208041584	30.6283783568	30.872498177604157
Brain	1	KN(N-Glycosylation)ASNMEYR{Fuc:1; Hex:6; HexNAc:4; Neu5Ac:1}	Unmodified	-1.224926624982423	30.735257312266665	31.960183937249088
Brain	1	SPN(N-Glycosylation)DSEAWHQK{Hex:7; HexNAc:2}	Unmodified	0.28348661325089	30.735257312266665	30.451770699015775
Brain	1	AN(N-Glycosylation)ATIEVK{Fuc:1; Hex:6; HexNAc:3}	Unmodified	0.24528719174263003	30.788663604533333	30.543376412790703
Brain	1	VETGEN(N-Glycosylation)C(Carbamidomethyl)TSPAPK{Hex:7; HexNAc:2}	Ammonium; Unmodified	0.00104899197751962	30.842249184266667	30.841200192289147
Brain	1	SPN(N-Glycosylation)DSEAWHQK{Hex:6; HexNAc:2}	Unmodified	-0.0005636276923333128	30.9494992512	30.950062878892332
Brain	1	ITN(N-Glycosylation)ISSDDSGK{Fuc:3; Hex:5; HexNAc:6}	Ammonium; Unmodified	-3.2618818843840742	31.0031097432	34.264991627584074
Brain	1	N(N-Glycosylation)ASNMEYR{Fuc:3; Hex:5; HexNAc:4}	Unmodified	-1.7742085217711896	31.0564597504	32.83066827217119
Brain	1	AN(N-Glycosylation)ATIEVK{Fuc:3; Hex:5; HexNAc:6}	Unmodified	-0.10786519028033936	31.0564597504	31.164324940680338
Brain	1	KN(N-Glycosylation)ASNMEYR{Fuc:1; Hex:5; HexNAc:3; Neu5Ac:1}	Unmodified	-1.2736009281123195	31.0564597504	32.33006067851232
Brain	1	TLN(N-Glycosylation)C(Carbamidomethyl)SGAHVK{Fuc:2; Hex:4; HexNAc:5; Neu5Ac:1}	Unmodified	-1.349579096802298	31.0564597504	32.406038847202296
Brain	1	VN(N-Glycosylation)SSLHSQISR{Hex:5; HexNAc:2}	Unmodified	-0.025752395520644455	31.0564597504	31.082212145920643
Brain	1	AN(N-Glycosylation)ATIEVK{Fuc:1; Hex:5; HexNAc:7}	Unmodified	-1.0901095840202082	31.0564597504	32.14656933442021
Brain	1	AN(N-Glycosylation)ATIEVK{Hex:7; HexNAc:2}	Ammonium; Unmodified	0.9671334058178225	31.109851533066667	30.142718127248845
Brain	1	VNTLEEGKGGPKN(N-Glycosylation)DTEER{Fuc:2; Hex:4; HexNAc:5}	Unmodified	-0.281285386515286	31.163261883466664	31.44454726998195
Brain	1	VETGEN(N-Glycosylation)C(Carbamidomethyl)TSPAPK{Hex:6; HexNAc:2}	Ammonium; Unmodified	-0.17329853566240772	31.163261883466664	31.33656041912907
Brain	1	N(N-Glycosylation)LSEDR{Fuc:1; Hex:6; HexNAc:3; Neu5Ac:1}	Unmodified	0.553362890368831	31.21658065333333	30.6632177629645
Brain	1	ITN(N-Glycosylation)ISSDDSGK{Hex:8; HexNAc:2}	Unmodified	-1.5260874544919218	31.21658065333333	32.74266810782525
Brain	1	AN(N-Glycosylation)ATIEVK{Fuc:1; Hex:4; HexNAc:6}	Unmodified	-1.0956599582728508	31.269905790666666	32.36556574893952
Brain	1	AN(N-Glycosylation)ATIEVK{Fuc:1; Hex:6; HexNAc:4}	Unmodified	0.4945940535348399	31.323184946399998	30.828590892865158
Brain	1	ITN(N-Glycosylation)ISSDDSGK{Hex:9; HexNAc:2}	Unmodified	-0.919835715001021	31.323184946399998	32.24302066140102
Brain	1	N(N-Glycosylation)ASNMEYR{Fuc:1; Hex:7; HexNAc:4}	Unmodified	-1.1654844346720594	31.376514151466665	32.541998586138725
Brain	1	SN(N-Glycosylation)DSGIYR{Hex:5; HexNAc:2}	Unmodified	0.8292209059163227	31.376514151466665	30.547293245550343
Brain	1	YN(N-Glycosylation)ESLK{Fuc:2; Hex:4; HexNAc:6}	Unmodified	-0.07605897782561044	31.430184991466668	31.506243969292278
Brain	1	N(N-Glycosylation)ASNMEYR{Fuc:1; Hex:6; HexNAc:3}	Unmodified	-1.3512775948067883	31.430184991466668	32.781462586273456
Brain	1	ALC(Carbamidomethyl)PN(N-Glycosylation)TTR{Fuc:2; Hex:4; HexNAc:5}	Unmodified	-0.15115247468176207	31.4813605632	31.63251303788176
Brain	1	HIN(N-Glycosylation)FTR{Hex:8; HexNAc:2}	Unmodified	-0.05296582431044783	31.4813605632	31.534326387510447
Brain	1	N(N-Glycosylation)ASNMEYR{Fuc:3; Hex:6; HexNAc:4}	Unmodified	-0.8443385581857186	31.4813605632	32.32569912138572
Brain	1	AN(N-Glycosylation)ATIEVK{Fuc:3; Hex:5; HexNAc:5}	Unmodified	0.6929395859185341	31.565664328266667	30.872724742348133
Brain	1	AN(N-Glycosylation)ATIEVK{Hex:6; HexNAc:2}	Unmodified	0.8964159899075916	31.565664328266667	30.669248338359075
Brain	1	N(N-Glycosylation)ASNMEYR{Fuc:3; Hex:5; HexNAc:5}	Ammonium; Unmodified	-1.4977450790379443	31.591392641066665	33.08913772010461
Brain	1	LSVEC(Carbamidomethyl)AN(N-Glycosylation)K{Hex:9; HexNAc:2}	Unmodified	-1.0328452867661007	31.591392641066665	32.624237927832766
Brain	1	LSVEC(Carbamidomethyl)AN(N-Glycosylation)K{Fuc:3; Hex:6; HexNAc:6}	Ammonium; Unmodified	-2.420598947602361	31.675541061599997	34.09614000920236
Brain	1	AN(N-Glycosylation)ATIEVK{Fuc:1; Hex:5; HexNAc:3}	Unmodified	0.5973311039844482	31.675541061599997	31.07820995761555
Brain	1	AN(N-Glycosylation)ATIEVK{Hex:5; HexNAc:6}	Unmodified	-0.5005123521186761	31.710507624	32.21101997611868
Brain	1	LSVEC(Carbamidomethyl)AN(N-Glycosylation)K{Hex:8; HexNAc:2}	Unmodified	-1.4312548166682504	31.710507624	33.14176244066825
Brain	1	KN(N-Glycosylation)ASNMEYR{Fuc:1; Hex:4; HexNAc:5; Neu5Ac:1}	Unmodified	-1.8073835373350846	31.794405082399997	33.60178861973508
Brain	1	LN(N-Glycosylation)SSSQTNSLK{Fuc:1; Hex:3; HexNAc:5}	Unmodified	0.9611604762906225	31.8919116432	30.930751166909378
Brain	1	N(N-Glycosylation)TTISVHPSTR{Fuc:3; Hex:5; HexNAc:4}	Unmodified	-0.9857551923263905	31.8919116432	32.87766683552639
Brain	1	AQAALDKAN(N-Glycosylation)ASR{Fuc:1; Hex:5; HexNAc:4; Neu5Gc:1}	Unmodified	5.43121901095655	32.08524182106667	26.654022810110117
Brain	1	VETGEN(N-Glycosylation)C(Carbamidomethyl)TSPAPK{Hex:5; HexNAc:2}	Unmodified	0.23742585490596113	32.08524182106667	31.847815966160706
Brain	1	VN(N-Glycosylation)SSLHSQISR{Hex:3; HexNAc:2}	Unmodified	0.011869030924586355	32.1388546904	32.126985659475416
Brain	1	QTGDVTC(Carbamidomethyl)N(N-Glycosylation)C(Carbamidomethyl)TDGR{Fuc:2; Hex:4; HexNAc:5}	Unmodified	-0.7653433252108925	32.1388546904	32.904198015610895
Brain	1	ALC(Carbamidomethyl)PN(N-Glycosylation)TTR{Fuc:1; Hex:3; HexNAc:2}	Unmodified	0.3932244503611457	32.1388546904	31.745630240038857
Brain	1	LLN(N-Glycosylation)DSER{Hex:5; HexNAc:2}	Unmodified	-0.7646211428382301	32.173714968	32.93833611083823
Brain	1	KMGN(N-Glycosylation)ITK{Fuc:3; Hex:5; HexNAc:4}	Unmodified	-3.7146601572874616	32.227181614133336	35.9418417714208
Brain	1	HIN(N-Glycosylation)FTR{Hex:7; HexNAc:2}	Unmodified	0.18411814919201674	32.227181614133336	32.04306346494132
Brain	1	N(N-Glycosylation)TTISVHPSTR{Fuc:3; Hex:5; HexNAc:5}	Unmodified	-0.785644077791531	32.33405880506667	33.1197028828582
Brain	1	N(N-Glycosylation)ASNMEYR{Fuc:2; Hex:6; HexNAc:4}	Unmodified	-0.3502275386316782	32.33405880506667	32.684286343698346
Brain	1	LSVEC(Carbamidomethyl)AN(N-Glycosylation)K{Fuc:4; Hex:6; HexNAc:5}	Ammonium; Unmodified	-1.107379554372308	32.387477693066664	33.49485724743897
Brain	1	N(N-Glycosylation)ASNMEYR{Fuc:1; Hex:6; HexNAc:4}	Unmodified	-0.663006495892148	32.387477693066664	33.05048418895881
Brain	1	VGVHIN(N-Glycosylation)NTQTK{Hex:3; HexNAc:5}	Unmodified	1.0448998492108181	32.44089851306667	31.395998663855853
Brain	1	N(N-Glycosylation)ASNMEYR{Fuc:2; Hex:5; HexNAc:3}	Unmodified	-0.5199458505677583	32.44089851306667	32.96084436363443
Brain	1	AN(N-Glycosylation)ATIEVK{Fuc:1; Hex:4; HexNAc:4}	Unmodified	0.6258289872139216	32.4943756656	31.868546678386082
Brain	1	VNTLEEGKGGPKN(N-Glycosylation)DTEER{Fuc:1; Hex:3; HexNAc:4}	Unmodified	0.41612708778521323	32.4943756656	32.07824857781479
Brain	1	AN(N-Glycosylation)ATIEVK{Hex:5; HexNAc:4}	Unmodified	0.7761425679952048	32.4943756656	31.7182330976048
Brain	1	N(N-Glycosylation)LSEDR{Fuc:1; Hex:5; HexNAc:3; Neu5Ac:1}	Unmodified	1.0137048800819493	32.4943756656	31.480670785518054
Brain	1	KMGN(N-Glycosylation)ITK{Fuc:2; Hex:6; HexNAc:3}	Unmodified	-2.990060641901387	32.5477694224	35.53783006430139
Brain	1	HIN(N-Glycosylation)FTR{Hex:6; HexNAc:2}	Unmodified	-0.014996371177957712	32.5477694224	32.56276579357796
Brain	1	AN(N-Glycosylation)ATIEVK{Fuc:1; Hex:5; HexNAc:4}	Unmodified	1.1951253638328083	32.5477694224	31.352644058567193
Brain	1	ITN(N-Glycosylation)ISSDDSGK{Fuc:1; Hex:3; HexNAc:5; Neu5Ac:1}	Ammonium * 2	-12.483265977854664	32.762365682133336	45.245631659988
Brain	1	LN(N-Glycosylation)GSFR{Hex:9; HexNAc:2}	Unmodified	1.5130719867993747	32.762365682133336	31.24929369533396
Brain	1	AN(N-Glycosylation)ATIEVK{Hex:5; HexNAc:2}	Unmodified	1.5527928391341597	32.81581945013333	31.263026610999173
Brain	1	AN(N-Glycosylation)ATIEVK{Hex:4; HexNAc:6}	Unmodified	0.1044968041605614	32.81581945013333	32.71132264597277
Brain	1	ITN(N-Glycosylation)ISSDDSGK{Fuc:2; Hex:4; HexNAc:5; Neu5Ac:1}	Ammonium * 2	-11.559201972981306	32.81581945013333	44.37502142311464
Brain	1	LSVEC(Carbamidomethyl)AN(N-Glycosylation)K{Fuc:3; Hex:5; HexNAc:6}	Ammonium; Unmodified	-1.8119703017644184	32.81581945013333	34.62778975189775
Brain	1	LSVEC(Carbamidomethyl)AN(N-Glycosylation)K{Fuc:3; Hex:5; HexNAc:7}	Ammonium	-1.9906363412094024	32.86917368346666	34.859810024676065
Brain	1	N(N-Glycosylation)ASNMEYR{Fuc:2; Hex:4; HexNAc:3}	Unmodified	-0.5770090325670694	32.922709191466666	33.499718224033735
Brain	1	LN(N-Glycosylation)GSFR{Hex:8; HexNAc:2}	Unmodified	1.159909698858602	32.922709191466666	31.762799492608064
Brain	1	KN(N-Glycosylation)ASSVVPSSVHNSANQR{Fuc:2; Hex:4; HexNAc:4}	Unmodified	-0.5732236588270254	32.9764404728	33.549664131627026
Brain	1	ITN(N-Glycosylation)ISSDDSGK{Fuc:2; Hex:4; HexNAc:6}	Unmodified	-1.9978558376675224	33.030019709866664	35.02787554753419
Brain	1	VETGEN(N-Glycosylation)C(Carbamidomethyl)TSPAPK{Fuc:1; Hex:5; HexNAc:2}	Unmodified	1.540124357709125	33.030019709866664	31.48989535215754
Brain	1	DGKPLLN(N-Glycosylation)DSR{Fuc:2; Hex:6; HexNAc:3}	Unmodified	-0.9960224883768518	33.030019709866664	34.026042198243516
Brain	1	N(N-Glycosylation)ASNMEYR{Fuc:2; Hex:4; HexNAc:4}	Unmodified	-0.6067977349670812	33.13707599786667	33.74387373283375
Brain	1	AN(N-Glycosylation)ATIEVK{Hex:4; HexNAc:3}	Unmodified	1.1042546858039373	33.19064472586667	32.08639004006273
Brain	1	AN(N-Glycosylation)ATIEVK{Fuc:2; Hex:4; HexNAc:6}	Ammonium; Unmodified	1.2484221471073305	33.242794856799996	31.994372709692666
Brain	1	KN(N-Glycosylation)ASNMEYR{Fuc:2; Hex:5; HexNAc:6; Neu5Ac:1}	Unmodified	-0.04037455899412379	33.242794856799996	33.28316941579412
Brain	1	AN(N-Glycosylation)ATIEVK{Fuc:1; Hex:4; HexNAc:5}	Unmodified	1.0926688054123943	33.242794856799996	32.1501260513876
Brain	1	N(N-Glycosylation)ASNMEYR{Fuc:2; Hex:5; HexNAc:4}	Unmodified	0.07921626036971219	33.296234524266666	33.217018263896954
Brain	1	AQAALDKAN(N-Glycosylation)ASR{Fuc:1; Hex:5; HexNAc:4; Neu5Ac:1}	Unmodified	-3.031646608579912	33.296234524266666	36.32788113284658
Brain	1	VNTLEEGKGGPKN(N-Glycosylation)DTEER{Fuc:1; Hex:3; HexNAc:5}	Unmodified	0.9717801417905036	33.296234524266666	32.32445438247616
Brain	1	AN(N-Glycosylation)ATIEVK{Hex:3; HexNAc:6}	Unmodified	0.026458416784272742	33.296234524266666	33.26977610748239
Brain	1	KN(N-Glycosylation)ASSVVPSSVHNSANQR{Fuc:2; Hex:4; HexNAc:5}	Unmodified	-0.42382523177348475	33.34965119813333	33.773476429906815
Brain	1	QTGDVTC(Carbamidomethyl)N(N-Glycosylation)C(Carbamidomethyl)TDGR{Fuc:1; Hex:3; HexNAc:4}	Unmodified	-0.21889363198891942	33.34965119813333	33.56854483012225
Brain	1	AN(N-Glycosylation)ATIEVK{Fuc:1; Hex:4; HexNAc:7}	Unmodified	0.8782777452404815	33.45620755653333	32.57792981129285
Brain	1	GTDN(N-Glycosylation)ITVR{Hex:9; HexNAc:2}	Unmodified	-7.477395885145533	33.45620755653333	40.93360344167886
Brain	1	LSVEC(Carbamidomethyl)AN(N-Glycosylation)K{Fuc:3; Hex:5; HexNAc:5}	Ammonium; Unmodified	-0.9109057516822716	33.50959920293334	34.42050495461561
Brain	1	N(N-Glycosylation)ASNMEYR{Fuc:1; Hex:5; HexNAc:4}	Unmodified	-0.031090900440794655	33.562907588	33.593998488440796
Brain	1	N(N-Glycosylation)TTISVHPSTR{Fuc:2; Hex:4; HexNAc:4}	Unmodified	-0.22556711606409152	33.562907588	33.78847470406409
Brain	1	N(N-Glycosylation)ATGDYK{Fuc:1; Hex:4; HexNAc:6; Neu5Ac:1}	Unmodified	2.7926284631644442	33.61615170133334	30.823523238168892
Brain	1	LSVEC(Carbamidomethyl)AN(N-Glycosylation)K{Fuc:3; Hex:6; HexNAc:5}	Ammonium; Unmodified	-0.22404837249845144	33.6695430856	33.89359145809845
Brain	1	KMGN(N-Glycosylation)ITK{Fuc:2; Hex:4; HexNAc:3}	Unmodified	-2.8402446913382846	33.722863957066664	36.56310864840495
Brain	1	DGKPLLN(N-Glycosylation)DSR{Fuc:2; Hex:5; HexNAc:3}	Unmodified	-0.9609336915864759	33.722863957066664	34.68379764865314
Brain	1	KMGN(N-Glycosylation)ITK{Fuc:1; Hex:5; HexNAc:3}	Unmodified	-2.515651345189049	33.883116165333334	36.39876751052238
Brain	1	N(N-Glycosylation)ASNMEYR{Hex:5; HexNAc:2}	Unmodified	0.31924276404672725	33.883116165333334	33.56387340128661
Brain	1	LSVEC(Carbamidomethyl)AN(N-Glycosylation)K{Fuc:3; Hex:5; HexNAc:4}	Ammonium; Unmodified	-0.20334609692093863	34.0435162992	34.24686239612094
Brain	1	LLN(N-Glycosylation)DSER{Fuc:1; Hex:4; HexNAc:3}	Unmodified	0.6908935709054944	34.0435162992	33.352622728294506
Brain	1	ITN(N-Glycosylation)ISSDDSGK{Fuc:2; Hex:4; HexNAc:4}	Unmodified	-0.48068806660280217	34.095279340000005	34.57596740660281
Brain	1	LSVEC(Carbamidomethyl)AN(N-Glycosylation)K{Fuc:2; Hex:4; HexNAc:6}	Ammonium; Unmodified	-1.470284857364625	34.095279340000005	35.56556419736463
Brain	1	N(N-Glycosylation)ASNMEYR{Fuc:2; Hex:4; HexNAc:5}	Ammonium; Unmodified	0.17907515980702016	34.14873373146667	33.96965857165965
Brain	1	QTGDVTC(Carbamidomethyl)N(N-Glycosylation)C(Carbamidomethyl)TDGR{Fuc:1; Hex:3; HexNAc:5}	Unmodified	0.4210606833500563	34.202139736266666	33.78107905291661
Brain	1	DGKPLLN(N-Glycosylation)DSR{Fuc:1; Hex:5; HexNAc:3}	Unmodified	-0.8746487938114527	34.30922748586667	35.183876279678124
Brain	1	EIC(Carbamidomethyl)SGN(N-Glycosylation)SSQC(Carbamidomethyl)APNVHK{Hex:10; HexNAc:2}	Unmodified	1.261208114075373	34.30922748586667	33.0480193717913
Brain	1	DGKPLLN(N-Glycosylation)DSR{Fuc:2; Hex:4; HexNAc:4}	Unmodified	-1.2390015333933135	34.30922748586667	35.548229019259985
Brain	1	EHYLSSVN(N-Glycosylation)K{Hex:8; HexNAc:2}	Unmodified	-0.09435867900394612	34.30922748586667	34.40358616487062
Brain	1	EIC(Carbamidomethyl)SGN(N-Glycosylation)SSQC(Carbamidomethyl)APNVHK{Hex:9; HexNAc:2}	Unmodified	0.7198419636917208	34.30922748586667	33.58938552217495
Brain	1	LN(N-Glycosylation)GSFR{Hex:8; HexNAc:4; Neu5Ac:1}	Ammonium	-7.894750702266187	34.30922748586667	42.20397818813286
Brain	1	EIC(Carbamidomethyl)SGN(N-Glycosylation)SSQC(Carbamidomethyl)APNVHK{Hex:8; HexNAc:2}	Unmodified	0.23197080845777407	34.36282184666666	34.13085103820889
Brain	1	N(N-Glycosylation)TTISVHPSTR{Fuc:2; Hex:4; HexNAc:5}	Unmodified	0.3672980244179058	34.36282184666666	33.99552382224876
Brain	1	DGKPLLN(N-Glycosylation)DSR{Fuc:1; Hex:5; HexNAc:4}	Unmodified	-0.8918213853346018	34.469968744	35.3617901293346
Brain	1	LSVEC(Carbamidomethyl)AN(N-Glycosylation)K{Fuc:1; Hex:6; HexNAc:5}	Unmodified	-0.19622210787501615	34.469968744	34.666190851875015
Brain	1	EIC(Carbamidomethyl)SGN(N-Glycosylation)SSQC(Carbamidomethyl)APNVHK{Hex:7; HexNAc:2}	Unmodified	-0.14849751020530988	34.523552111466664	34.672049621671974
Brain	1	DGKPLLN(N-Glycosylation)DSR{Fuc:2; Hex:5; HexNAc:4}	Unmodified	-0.40453377290940296	34.572551310933335	34.97708508384274
Brain	1	LSVEC(Carbamidomethyl)AN(N-Glycosylation)K{Fuc:2; Hex:5; HexNAc:6}	Unmodified	-0.40058904271733553	34.62629487786667	35.026883920584005
Brain	1	EIC(Carbamidomethyl)SGN(N-Glycosylation)SSQC(Carbamidomethyl)APNVHK{Fuc:1; Hex:6; HexNAc:3}	Unmodified	-0.40948687791244254	34.62629487786667	35.03578175577911
Brain	1	EHYLSSVN(N-Glycosylation)K{Hex:7; HexNAc:2}	Unmodified	-0.3186569863196027	34.62629487786667	34.94495186418627
Brain	1	LSVEC(Carbamidomethyl)AN(N-Glycosylation)K{Fuc:2; Hex:4; HexNAc:7}	Unmodified	-1.03048141262704	34.73335065653334	35.76383206916038
Brain	1	EIC(Carbamidomethyl)SGN(N-Glycosylation)SSQC(Carbamidomethyl)APNVHK{Fuc:1; Hex:6; HexNAc:4}	Unmodified	-0.2088480478828174	35.02091863813334	35.229766686016156
Brain	1	AN(N-Glycosylation)ATIEVK{Fuc:2; Hex:4; HexNAc:5}	Unmodified	3.2763667264561107	35.065037960266665	31.788671233810554
Brain	1	EIC(Carbamidomethyl)SGN(N-Glycosylation)SSQC(Carbamidomethyl)APNVHK{Hex:6; HexNAc:2}	Unmodified	-0.05816691714466771	35.153444694933334	35.211611612078
Brain	1	KN(N-Glycosylation)ASSVVPSSVHNSANQR{Fuc:1; Hex:3; HexNAc:5}	Unmodified	0.606532816698163	35.29078518853333	34.684252371835164
Brain	1	N(N-Glycosylation)ISSEEK{Fuc:2; Hex:5; HexNAc:4; Neu5Ac:2}	Unmodified	-2.618251171203063	35.29078518853333	37.90903635973639
Brain	1	LSVEC(Carbamidomethyl)AN(N-Glycosylation)K{Fuc:2; Hex:5; HexNAc:4}	Unmodified	0.7126738712600229	35.3397257664	34.62705189513998
Brain	1	LSVEC(Carbamidomethyl)AN(N-Glycosylation)K{Fuc:2; Hex:4; HexNAc:4}	Ammonium; Unmodified	0.16956550662095538	35.3397257664	35.170160259779045
Brain	1	VN(N-Glycosylation)FTC(Carbamidomethyl)K{Hex:9; HexNAc:2}	Unmodified	-0.23382839593654836	35.40938973226666	35.64321812820321
Brain	1	EHYLSSVN(N-Glycosylation)K{Hex:6; HexNAc:2}	Unmodified	-0.053653060301321887	35.434915167999996	35.48856822830132
Brain	1	DGKPLLN(N-Glycosylation)DSR{Fuc:2; Hex:4; HexNAc:5}	Unmodified	-0.24241914200584347	35.434915167999996	35.67733431000584
Brain	1	N(N-Glycosylation)TTISVHPSTR{Fuc:1; Hex:3; HexNAc:2}	Unmodified	1.2076310151634928	35.5420280176	34.33439700243651
Brain	1	LSVEC(Carbamidomethyl)AN(N-Glycosylation)K{Fuc:2; Hex:4; HexNAc:3}	Unmodified	0.6695025305511635	35.649061852533336	34.97955932198217
Brain	1	VPGN(N-Glycosylation)QTSTTLK{Fuc:1; Hex:5; HexNAc:4}	Unmodified	-1.3653911618476045	35.649061852533336	37.01445301438094
Brain	1	EIC(Carbamidomethyl)SGN(N-Glycosylation)SSQC(Carbamidomethyl)APNVHK{Fuc:2; Hex:6; HexNAc:3}	Unmodified	1.0003265440887361	35.649061852533336	34.6487353084446
Brain	1	EIC(Carbamidomethyl)SGN(N-Glycosylation)SSQC(Carbamidomethyl)APNVHK{Hex:5; HexNAc:2}	Unmodified	0.001976964020521166	35.755735058666666	35.753758094646145
Brain	1	EIC(Carbamidomethyl)SGN(N-Glycosylation)SSQC(Carbamidomethyl)APNVHK{Fuc:2; Hex:6; HexNAc:4}	Unmodified	0.9152191791870692	35.755735058666666	34.8405158794796
Brain	1	SC(Carbamidomethyl)N(N-Glycosylation)ISVTEK{Hex:9; HexNAc:2}	Unmodified	0.5623944662611962	35.8053115696	35.242917103338804
Brain	1	SC(Carbamidomethyl)N(N-Glycosylation)ISVTEK{Hex:8; HexNAc:2}	Unmodified	0.01744269893840311	35.8053115696	35.7878688706616
Brain	1	LLN(N-Glycosylation)DSER{Fuc:1; Hex:3; HexNAc:4}	Unmodified	1.7075241447759808	35.8053115696	34.09778742482402
Brain	1	N(N-Glycosylation)IC(Carbamidomethyl)VATSEK{Fuc:1; Hex:6; HexNAc:3}	Unmodified	-0.863902391785139	35.8586594912	36.72256188298514
Brain	1	SVAHN(N-Glycosylation)MTMPNK{Fuc:1; Hex:7; HexNAc:2}	Ammonium	-0.8328689503430624	35.8586594912	36.69152844154306
Brain	1	VN(N-Glycosylation)FTC(Carbamidomethyl)K{Hex:7; HexNAc:2}	Unmodified	-0.8681176451140757	35.8586594912	36.72677713631408
Brain	1	AN(N-Glycosylation)ATIEVK{Hex:3; HexNAc:5}	Unmodified	2.9257232148806978	36.01895739093333	33.09323417605263
Brain	1	N(N-Glycosylation)ASNMEYR{Fuc:1; Hex:3; HexNAc:4}	Unmodified	1.3204296106307893	36.01895739093333	34.69852778030254
Brain	1	KMGN(N-Glycosylation)ITK{Fuc:2; Hex:4; HexNAc:4}	Unmodified	-0.7278266270624485	36.01895739093333	36.74678401799578
Brain	1	DAVNN(N-Glycosylation)ITAK{Hex:9; HexNAc:2}	Ammonium; Unmodified	0.2287229747403856	36.01895739093333	35.790234416192945
Brain	1	VN(N-Glycosylation)FTC(Carbamidomethyl)K{Fuc:1; Hex:6; HexNAc:3}	Unmodified	-1.066116813676956	36.01895739093333	37.08507420461029
Brain	1	KMGN(N-Glycosylation)ITK{Fuc:1; Hex:4; HexNAc:3}	Unmodified	-0.8605560196511135	36.072489485333335	36.93304550498445
Brain	1	DAVNN(N-Glycosylation)ITAK{Hex:8; HexNAc:2}	Ammonium; Unmodified	-0.263760830958752	36.072489485333335	36.33625031629209
Brain	1	SC(Carbamidomethyl)N(N-Glycosylation)ISVTEK{Hex:7; HexNAc:2}	Unmodified	-0.20732344399524294	36.12591888106667	36.33324232506191
Brain	1	ITN(N-Glycosylation)ISSDDSGK{Fuc:2; Hex:4; HexNAc:5}	Ammonium; Unmodified	1.3564358245674555	36.12591888106667	34.76948305649921
Brain	1	LSVEC(Carbamidomethyl)AN(N-Glycosylation)K{Fuc:2; Hex:5; HexNAc:5}	Unmodified	1.457019442481311	36.28607087333333	34.82905143085202
Brain	1	SVAHN(N-Glycosylation)MTMPNK{Hex:8; HexNAc:2}	Unmodified	-0.18184146815942626	36.339427291999996	36.52126876015942
Brain	1	LSVEC(Carbamidomethyl)AN(N-Glycosylation)K{Fuc:1; Hex:3; HexNAc:6}	Unmodified	-0.15339950717245898	36.339427291999996	36.492826799172455
Brain	1	EIC(Carbamidomethyl)SGN(N-Glycosylation)SSQC(Carbamidomethyl)APNVHK{Fuc:1; Hex:5; HexNAc:4}	Unmodified	0.5853258708133637	36.339427291999996	35.75410142118663
Brain	1	SFN(N-Glycosylation)ATAER{Fuc:2; Hex:4; HexNAc:5}	Unmodified	-2.219796702163869	36.339427291999996	38.559223994163865
Brain	1	DGKPLLN(N-Glycosylation)DSR{Fuc:1; Hex:3; HexNAc:2}	Unmodified	0.3369761327382932	36.392668602933334	36.05569247019504
Brain	1	LSVEC(Carbamidomethyl)AN(N-Glycosylation)K{Fuc:2; Hex:4; HexNAc:5}	Unmodified	1.0143428797202958	36.392668602933334	35.37832572321304
Brain	1	SVAHN(N-Glycosylation)MTMPNK{Hex:9; HexNAc:2}	Unmodified	0.4710282015779015	36.443687471733334	35.97265927015543
Brain	1	YN(N-Glycosylation)LTAK{Hex:9; HexNAc:2}	Unmodified	0.3633284056626209	36.49696836613334	36.13363996047072
Brain	1	VN(N-Glycosylation)FTC(Carbamidomethyl)K{Fuc:1; Hex:6; HexNAc:4}	Unmodified	-0.770936995673992	36.49696836613334	37.26790536180733
Brain	1	YN(N-Glycosylation)LTAK{Hex:8; HexNAc:2}	Unmodified	-0.07765770930657823	36.60362259973333	36.681280309039906
Brain	1	LSVEC(Carbamidomethyl)AN(N-Glycosylation)K{Fuc:3; Hex:4; HexNAc:5}	Unmodified	1.6516097140274226	36.65694341493334	35.005333700905915
Brain	1	EHYLSSVN(N-Glycosylation)K{Hex:5; HexNAc:2}	Unmodified	0.6654084948882542	36.709619055999994	36.04421056111174
Brain	1	SVAHN(N-Glycosylation)MTMPNK{Hex:7; HexNAc:2}	Unmodified	-0.35858424302300307	36.709619055999994	37.068203299023
Brain	1	N(N-Glycosylation)IC(Carbamidomethyl)VATSEK{Fuc:1; Hex:5; HexNAc:3}	Unmodified	-0.40284280400300077	36.86094834	37.263791144003
Brain	1	YN(N-Glycosylation)LTAK{Hex:7; HexNAc:2}	Unmodified	-0.27572063668564795	36.95420273013334	37.22992336681899
Brain	1	VN(N-Glycosylation)FTC(Carbamidomethyl)K{Hex:5; HexNAc:3}	Unmodified	-0.9556537085388683	37.04762248666667	38.00327619520554
Brain	1	N(N-Glycosylation)ASNMEYR{Fuc:1; Hex:3; HexNAc:5}	Unmodified	2.1641684295544934	37.06395932053333	34.899790890978835
Brain	1	DAVNN(N-Glycosylation)ITAK{Hex:7; HexNAc:2}	Unmodified	0.2159479038368488	37.10600621093333	36.89005830709648
Brain	1	AC(Carbamidomethyl)QFN(N-Glycosylation)R{Hex:6; HexNAc:3; Neu5Ac:1}	Unmodified	0.5028585652931028	37.10600621093333	36.60314764564023
Brain	1	STNHEPSEMSN(N-Glycosylation)R{Hex:7; HexNAc:3}	Unmodified	11.99787868326391	37.136404891733335	25.138526208469425
Brain	1	SC(Carbamidomethyl)N(N-Glycosylation)ISVTEK{Hex:6; HexNAc:2}	Unmodified	0.41148396709834856	37.2990815872	36.88759762010165
Brain	1	TN(N-Glycosylation)GTGPVR{Fuc:1; Hex:7; HexNAc:4; Neu5Ac:2}	Unmodified	0.38052253911229883	37.42890333893333	37.04838079982103
Brain	1	VN(N-Glycosylation)FTC(Carbamidomethyl)K{Fuc:1; Hex:5; HexNAc:4}	Unmodified	-0.3364530516709223	37.46820444453333	37.80465749620425
Brain	1	VN(N-Glycosylation)FTC(Carbamidomethyl)K{Hex:5; HexNAc:4}	Unmodified	-0.6630410653471444	37.521291607466665	38.18433267281381
Brain	1	N(N-Glycosylation)ASNMEYR{Fuc:1; Hex:4; HexNAc:5}	Unmodified	3.1724827637376762	37.521291607466665	34.34880884372899
Brain	1	KMGN(N-Glycosylation)ITK{Fuc:1; Hex:3; HexNAc:3}	Unmodified	0.13726092576653315	37.619824213066664	37.48256328730013
Brain	1	DAVNN(N-Glycosylation)ITAK{Hex:6; HexNAc:2}	Unmodified	0.17614314737110703	37.619824213066664	37.44368106569556
Brain	1	LSVEC(Carbamidomethyl)AN(N-Glycosylation)K{Fuc:1; Hex:3; HexNAc:2}	Unmodified	1.9364373993526058	37.716988217866664	35.78055081851406
Brain	1	LSVEC(Carbamidomethyl)AN(N-Glycosylation)K{Fuc:1; Hex:5; HexNAc:5}	Unmodified	2.4937634532743616	37.716988217866664	35.2232247645923
Brain	1	SVAHN(N-Glycosylation)MTMPNK{Hex:6; HexNAc:2}	Unmodified	0.09724596075022163	37.716988217866664	37.61974225711644
Brain	1	YN(N-Glycosylation)LTAK{Hex:6; HexNAc:2}	Unmodified	0.041080968399249684	37.82324482453334	37.78216385613409
Brain	1	VN(N-Glycosylation)FTC(Carbamidomethyl)K{Hex:5; HexNAc:2}	Unmodified	0.05717786463353036	37.876339204800004	37.819161340166474
Brain	1	N(N-Glycosylation)IC(Carbamidomethyl)VATSEK{Hex:5; HexNAc:2}	Unmodified	0.4169039890576087	37.876339204800004	37.459435215742396
Brain	1	VN(N-Glycosylation)FTC(Carbamidomethyl)K{Hex:6; HexNAc:4}	Unmodified	0.27974283548761747	37.910820450933336	37.63107761544572
Brain	1	DGKPLLN(N-Glycosylation)DSR{Fuc:1; Hex:3; HexNAc:5}	Unmodified	1.434662426398802	38.0707124144	36.6360499880012
Brain	1	LSVEC(Carbamidomethyl)AN(N-Glycosylation)K{Fuc:1; Hex:4; HexNAc:4}	Unmodified	2.4816117733365815	38.0707124144	35.58910064106342
Brain	1	VPGN(N-Glycosylation)QTSTTLK{Fuc:1; Hex:3; HexNAc:4}	Unmodified	-0.04491750470816669	38.0707124144	38.115629919108166
Brain	1	YEQLQN(N-Glycosylation)ETR{Hex:9; HexNAc:2}	Ammonium; Unmodified	0.12037205523996164	38.368782352800004	38.24841029756004
Brain	1	N(N-Glycosylation)ISSEEK{Fuc:1; Hex:4; HexNAc:4; Neu5Ac:2}	Unmodified	-0.9055112837383561	38.368782352800004	39.27429363653836
Brain	1	SC(Carbamidomethyl)N(N-Glycosylation)ISVTEK{Hex:5; HexNAc:2}	Unmodified	0.9279254708532463	38.368782352800004	37.44085688194676
Brain	1	LSVEC(Carbamidomethyl)AN(N-Glycosylation)K{Fuc:1; Hex:3; HexNAc:4}	Unmodified	2.279421853162461	38.4197310696	36.14030921643754
Brain	1	YEQLQN(N-Glycosylation)ETR{Hex:8; HexNAc:2}	Unmodified	-0.38160285811539296	38.4197310696	38.80133392771539
Brain	1	AN(N-Glycosylation)ATIEVK{Fuc:1; Hex:3; HexNAc:5}	Unmodified	5.848867058740019	38.581409382400004	32.732542323659985
Brain	1	KMGN(N-Glycosylation)ITK{Fuc:1; Hex:3; HexNAc:4}	Unmodified	1.0242872215119263	38.688922097866666	37.66463487635474
Brain	1	VN(N-Glycosylation)FTC(Carbamidomethyl)K{Hex:4; HexNAc:4}	Unmodified	0.0643432393112775	38.79647081946667	38.73212758015539
Brain	1	DAVNN(N-Glycosylation)ITAK{Hex:5; HexNAc:2}	Unmodified	0.7960951807002132	38.79647081946667	38.00037563876646
Brain	1	ITN(N-Glycosylation)ISSDDSGK{Fuc:1; Hex:3; HexNAc:5}	Unmodified	3.098304399108933	38.79647081946667	35.69816642035774
Brain	1	TN(N-Glycosylation)GTGPVR{Fuc:1; Hex:6; HexNAc:4; Neu5Ac:2}	Ammonium; Unmodified	1.2877806558969311	38.8408184176	37.55303776170307
Brain	1	VPGN(N-Glycosylation)QTSTTLK{Fuc:1; Hex:3; HexNAc:5}	Unmodified	0.5738793301365419	38.8711317688	38.297252438663456
Brain	1	YN(N-Glycosylation)LTAK{Hex:5; HexNAc:2}	Unmodified	0.5686363217311623	38.906019862933334	38.33738354120217
Brain	1	KVIC(Carbamidomethyl)TGPN(N-Glycosylation)DTSPGSPR{Hex:9; HexNAc:2}	Unmodified	0.46546964447883	38.957333501066664	38.491863856587834
Brain	1	N(N-Glycosylation)ISSEEK{Fuc:1; Hex:4; HexNAc:5; Neu5Ac:2}	Unmodified	-0.4300878430408872	39.03874824426667	39.46883608730756
Brain	1	QSN(N-Glycosylation)VSEPAK{Fuc:3; Hex:5; HexNAc:4; Neu5Ac:1}	Unmodified	5.7213596096797374	39.05497470106666	33.333615091386925
Brain	1	KVIC(Carbamidomethyl)TGPN(N-Glycosylation)DTSPGSPR{Hex:8; HexNAc:2}	Unmodified	0.049041152772311136	39.094435667999996	39.045394515227684
Brain	1	DAN(N-Glycosylation)LTAMSDKK{Hex:9; HexNAc:2}	Unmodified	0.24554105918590352	39.2379197496	38.9923786904141
Brain	1	DAN(N-Glycosylation)LTAMSDKK{Hex:8; HexNAc:2}	Unmodified	-0.30904062272715294	39.2379197496	39.546960372327156
Brain	1	YEQLQN(N-Glycosylation)ETR{Hex:7; HexNAc:2}	Unmodified	-0.05902901375729641	39.298305070666665	39.35733408442396
Brain	1	AHNELGTN(N-Glycosylation)STSLR{Hex:9; HexNAc:2}	Unmodified	-0.6907295093039494	39.33106844293333	40.02179795223728
Brain	1	KN(N-Glycosylation)ASNMEYR{Hex:6; HexNAc:3; Neu5Ac:2}	Unmodified	-4.613498630240663	39.386689835199995	44.00018846544066
Brain	1	LSVEC(Carbamidomethyl)AN(N-Glycosylation)K{Fuc:1; Hex:4; HexNAc:5}	Unmodified	3.665645644799284	39.432968612799996	35.76732296800071
Brain	1	KVIC(Carbamidomethyl)TGPN(N-Glycosylation)DTSPGSPR{Hex:7; HexNAc:2}	Unmodified	-0.09155266122969863	39.5078075512	39.5993602124297
Brain	1	N(N-Glycosylation)YTADYDK{Hex:8; HexNAc:2}	Ammonium; Unmodified	-0.4044552703850428	39.5078075512	39.912262821585045
Brain	1	N(N-Glycosylation)YTADYDK{Hex:9; HexNAc:2}	Ammonium; Unmodified	0.16234137091583278	39.51935049466667	39.357009123750835
Brain	1	LSVEC(Carbamidomethyl)AN(N-Glycosylation)K{Fuc:1; Hex:3; HexNAc:5}	Unmodified	3.2264289212598527	39.54951634266667	36.32308742140682
Brain	1	KN(N-Glycosylation)ASNMEYR{Fuc:1; Hex:6; HexNAc:3; Neu5Ac:2}	Unmodified	-4.3168704456768765	40.01053833813333	44.327408783810206
Brain	1	TLN(N-Glycosylation)C(Carbamidomethyl)SGAHVK{Hex:6; HexNAc:3; Neu5Ac:2}	Unmodified	-4.146733919869256	40.022391881333334	44.16912580120259
Brain	1	N(N-Glycosylation)YTADYDK{Hex:7; HexNAc:2}	Unmodified	-0.45885564025312675	40.022391881333334	40.48124752158646
Brain	1	KVIC(Carbamidomethyl)TGPN(N-Glycosylation)DTSPGSPR{Hex:6; HexNAc:2}	Unmodified	-0.09209158529385064	40.07852721493334	40.17061880022719
Brain	1	AHNELGTN(N-Glycosylation)STSLR{Fuc:3; Hex:5; HexNAc:5}	Unmodified	-1.1539699093439282	40.470558898933334	41.62452880827726
Brain	1	RN(N-Glycosylation)WTINR{Hex:9; HexNAc:2}	Unmodified	0.33426879946421195	40.64651386586667	40.31224506640246
Brain	1	RN(N-Glycosylation)WTINR{Hex:8; HexNAc:2}	Unmodified	-0.23843280608629414	40.64651386586667	40.88494667195297
Brain	1	KVIC(Carbamidomethyl)TGPN(N-Glycosylation)DTSPGSPR{Hex:5; HexNAc:2}	Unmodified	0.0702449947033088	40.814919928	40.74467493329669
Brain	1	VN(N-Glycosylation)FTC(Carbamidomethyl)K{Hex:3; HexNAc:5}	Unmodified	1.6236460508814403	41.048344415466666	39.424698364585225
Brain	1	AMDN(N-Glycosylation)VTVR{Hex:9; HexNAc:2}	Unmodified	-3.8979973724577164	41.0880616144	44.986058986857714
Brain	1	KN(N-Glycosylation)ASNMEYR{Fuc:1; Hex:5; HexNAc:3; Neu5Ac:2}	Unmodified	-3.9637876807947166	41.0880616144	45.051849295194714
Brain	1	N(N-Glycosylation)YTADYDK{Hex:6; HexNAc:2}	Unmodified	0.37103752340977536	41.43058857626667	41.0595510528569
Brain	1	DAN(N-Glycosylation)LTAMSDKK{Fuc:2; Hex:4; HexNAc:5}	Unmodified	0.024795468669942977	41.577591519466665	41.55279605079672
Brain	1	RN(N-Glycosylation)WTINR{Hex:7; HexNAc:2}	Unmodified	0.1669258254026289	41.62658892666666	41.459663101264034
Brain	1	ALC(Carbamidomethyl)PN(N-Glycosylation)TTR{Fuc:2; Hex:4; HexNAc:5; Neu5Ac:1}	Unmodified	-0.3954892368856733	41.661585453866664	42.05707469075234
Brain	1	GC(Carbamidomethyl)KDN(N-Glycosylation)ATDSVPLR{Fuc:2; Hex:4; HexNAc:4}	Unmodified	-1.4491379067420382	42.2572917784	43.70642968514204
Brain	1	VLTNQESPYQN(N-Glycosylation)HTGR{Hex:9; HexNAc:2}	Unmodified	1.8736733619063912	42.437078939466666	40.563405577560275
Brain	1	GC(Carbamidomethyl)KDN(N-Glycosylation)ATDSVPLR{Fuc:2; Hex:4; HexNAc:3}	Unmodified	-1.126381502649366	42.437078939466666	43.56346044211603
Brain	1	VLTNQESPYQN(N-Glycosylation)HTGR{Hex:8; HexNAc:2}	Unmodified	1.3425262589699685	42.48158423893334	41.13905797996337
Brain	1	AHNELGTN(N-Glycosylation)STSLR{Fuc:2; Hex:4; HexNAc:5}	Unmodified	-0.008498016390348084	42.572227719733334	42.58072573612368
Brain	1	NQKDEIN(N-Glycosylation)ETDLK{Fuc:3; Hex:5; HexNAc:6}	Unmodified	-1.4903789981985653	42.572227719733334	44.0626067179319
Brain	1	GTEILGN(N-Glycosylation)STR{Hex:8; HexNAc:2}	Unmodified	-0.7951764794479388	42.72199693866666	43.5171734181146
Brain	1	NQKDEIN(N-Glycosylation)ETDLK{Fuc:3; Hex:5; HexNAc:4}	Unmodified	-0.6589485809710851	43.120540312	43.77948889297109
Brain	1	GTEILGN(N-Glycosylation)STR{Hex:7; HexNAc:2}	Unmodified	-0.9718357952879728	43.120540312	44.092376107287976
Brain	1	LSVDC(Carbamidomethyl)VN(N-Glycosylation)K{Fuc:3; Hex:5; HexNAc:6; Neu5Ac:1}	Ammonium * 2	-15.334839910407311	43.22193446026667	58.55677437067398
Brain	1	N(N-Glycosylation)HSIPLETK{Fuc:2; Hex:5; HexNAc:4; Neu5Ac:1}	Unmodified	-0.38927079333318915	43.320049349600005	43.709320142933194
Brain	1	NQKDEIN(N-Glycosylation)ETDLK{Fuc:3; Hex:5; HexNAc:5}	Unmodified	-0.5723992151780735	43.35504434933333	43.92744356451141
Brain	1	GC(Carbamidomethyl)KDN(N-Glycosylation)ATDSVPLR{Fuc:2; Hex:4; HexNAc:5}	Unmodified	-0.48418128340632194	43.37126244666667	43.85544373007299
Brain	1	LSVEC(Carbamidomethyl)AN(N-Glycosylation)K{Fuc:4; Hex:7; HexNAc:7; Neu5Ac:1}	Ammonium	-1.1551544748025293	43.471511585866665	44.626666060669194
Brain	1	ITN(N-Glycosylation)ISSDDSGK{Fuc:2; Hex:5; HexNAc:5; Neu5Ac:2}	Ammonium * 2	-13.261760566410615	43.471511585866665	56.73327215227728
Brain	1	LSVEC(Carbamidomethyl)AN(N-Glycosylation)K{Fuc:4; Hex:6; HexNAc:6; Neu5Ac:1}	Ammonium; Unmodified	-1.583671302387586	43.471511585866665	45.05518288825425
Brain	1	N(N-Glycosylation)HSLAFVGTK{Hex:9; HexNAc:2}	Unmodified	-0.601037880565201	43.5508465912	44.1518844717652
Brain	1	VN(N-Glycosylation)LTGTPSQR{Fuc:4; Hex:6; HexNAc:5}	Ammonium	-0.7017772609175239	43.59995760986667	44.301734870784195
Brain	1	NQKDEIN(N-Glycosylation)ETDLK{Fuc:2; Hex:4; HexNAc:6}	Unmodified	-1.2466155128460699	43.767615547733335	45.014231060579405
Brain	1	AMDN(N-Glycosylation)VTVR{Hex:5; HexNAc:2}	Unmodified	-3.755538760882203	43.81885702693333	47.57439578781553
Brain	1	N(N-Glycosylation)HSLAFVGTK{Hex:8; HexNAc:2}	Unmodified	-0.9033711075344897	43.81885702693333	44.72222813446782
Brain	1	AN(N-Glycosylation)ATIEVK{Fuc:2; Hex:6; HexNAc:7; Neu5Ac:1}	Unmodified	1.5013578145476245	43.8631555352	42.361797720652376
Brain	1	TC(Carbamidomethyl)N(N-Glycosylation)SSLTLR{Hex:9; HexNAc:2}	Unmodified	-1.900432139213521	43.93764853173333	45.83808067094685
Brain	1	AN(N-Glycosylation)ATIEVK{Fuc:2; Hex:6; HexNAc:5; Neu5Ac:1}	Ammonium; Unmodified	1.9825644877169921	44.0841223432	42.10155785548301
Brain	1	KN(N-Glycosylation)ASNMEYR{Fuc:1; Hex:5; HexNAc:4; Neu5Ac:2}	Unmodified	-1.4384697019414645	44.118989538933334	45.5574592408748
Brain	1	N(N-Glycosylation)HSIPLETK{Fuc:1; Hex:6; HexNAc:3; Neu5Ac:1}	Unmodified	0.7856099174468696	44.15848668613333	43.37287676868646
Brain	1	LSVEC(Carbamidomethyl)AN(N-Glycosylation)K{Hex:9; HexNAc:4}	Ammonium * 2	11.031848300065185	44.184137084266666	33.15228878420148
Brain	1	HPSDN(N-Glycosylation)NTNLVTPAVGHK{Fuc:1; Hex:4; HexNAc:6; Neu5Ac:1}	Unmodified	1.4810712783594937	44.2797126288	42.798641350440505
Brain	1	AMDN(N-Glycosylation)VTVR{Fuc:1; Hex:5; HexNAc:3}	Unmodified	-2.949936698451836	44.3754447368	47.325381435251835
Brain	1	AHNELGTN(N-Glycosylation)STSLR{Fuc:1; Hex:3; HexNAc:5}	Unmodified	0.8924452354578918	44.4361252808	43.54368004534211
Brain	1	AN(N-Glycosylation)ATIEVK{Fuc:2; Hex:5; HexNAc:7; Neu5Ac:1}	Unmodified	1.4550320379617219	44.4361252808	42.98109324283828
Brain	1	DAN(N-Glycosylation)LTAMSDKK{Fuc:1; Hex:3; HexNAc:5}	Unmodified	2.0724400975278243	44.56829793786667	42.49585784033884
Brain	1	LSVEC(Carbamidomethyl)AN(N-Glycosylation)K{Fuc:3; Hex:6; HexNAc:6; Neu5Ac:1}	Ammonium; Unmodified	-0.88538864393594	44.56829793786667	45.45368658180261
Brain	1	GC(Carbamidomethyl)KDN(N-Glycosylation)ATDSVPLR{Fuc:1; Hex:3; HexNAc:2}	Unmodified	0.3291949514260537	44.741297140533334	44.41210218910728
Brain	1	VN(N-Glycosylation)LTGTPSQR{Fuc:3; Hex:5; HexNAc:4}	Ammonium; Unmodified	-0.3047444472235412	44.80646942053333	45.111213867756874
Brain	1	NQKDEIN(N-Glycosylation)ETDLK{Fuc:2; Hex:4; HexNAc:4}	Unmodified	0.06528506139780177	44.80646942053333	44.74118435913553
Brain	1	NQKDEIN(N-Glycosylation)ETDLK{Fuc:2; Hex:4; HexNAc:3}	Unmodified	0.3078359707396956	44.92045070533333	44.612614734593635
Brain	1	GC(Carbamidomethyl)KDN(N-Glycosylation)ATDSVPLR{Fuc:1; Hex:3; HexNAc:4}	Unmodified	0.32242633381375896	45.000018456266666	44.67759212245291
Brain	1	N(N-Glycosylation)ASNMEYR{Fuc:2; Hex:5; HexNAc:4; Neu5Ac:1}	Unmodified	0.36214225075548256	45.05379344986667	44.691651199111185
Brain	1	VN(N-Glycosylation)LTGTPSQR{Fuc:3; Hex:5; HexNAc:5}	Ammonium; Unmodified	-0.18620862978197295	45.05379344986667	45.24000207964864
Brain	1	VN(N-Glycosylation)LTGTPSQR{Hex:8; HexNAc:2}	Unmodified	0.77168764186694	45.05379344986667	44.28210580799973
Brain	1	EIC(Carbamidomethyl)SGN(N-Glycosylation)SSQC(Carbamidomethyl)APNVHK{Hex:6; HexNAc:3; Neu5Ac:1}	Unmodified	-1.5459391744386508	45.14691665306667	46.69285582750532
Brain	1	N(N-Glycosylation)HSIPLETK{Fuc:1; Hex:5; HexNAc:3; Neu5Ac:1}	Unmodified	1.2311140906204585	45.1958253816	43.964711290979544
Brain	1	N(N-Glycosylation)QSVPLSC(Carbamidomethyl)C(Carbamidomethyl)R{Hex:8; HexNAc:2}	Unmodified	-0.1555632902976427	45.249415085600006	45.40497837589765
Brain	1	LSVDC(Carbamidomethyl)VN(N-Glycosylation)K{Hex:9; HexNAc:2}	Unmodified	-0.07935679946955077	45.353169409066666	45.43252620853622
Brain	1	KMSN(N-Glycosylation)ITFR{Hex:8; HexNAc:2}	Unmodified	-0.7286526573758607	45.353169409066666	46.08182206644253
Brain	1	LSVEC(Carbamidomethyl)AN(N-Glycosylation)K{Fuc:3; Hex:6; HexNAc:7; Neu5Ac:1}	Ammonium; Unmodified	-0.2326930381813881	45.3834348512	45.61612788938139
Brain	1	LKFN(N-Glycosylation)STIK{Fuc:3; Hex:5; HexNAc:6}	Unmodified	-1.1841464069891785	45.43688913813333	46.62103554512251
Brain	1	GGN(N-Glycosylation)VTLPC(Carbamidomethyl)K{Fuc:3; Hex:4; HexNAc:5}	Unmodified	-2.1673073361268536	45.476429313333334	47.64373664946019
Brain	1	LSVEC(Carbamidomethyl)AN(N-Glycosylation)K{Fuc:3; Hex:6; HexNAc:5; Neu5Ac:1}	Ammonium; Unmodified	0.15127627158307888	45.525425815733335	45.37414954415026
Brain	1	NQKDEIN(N-Glycosylation)ETDLK{Fuc:2; Hex:4; HexNAc:5}	Unmodified	0.6539658363827243	45.525425815733335	44.87145997935061
Brain	1	KMSN(N-Glycosylation)ITFR{Hex:9; HexNAc:2}	Unmodified	0.028077949541675196	45.525425815733335	45.49734786619166
Brain	1	N(N-Glycosylation)QSVPLSC(Carbamidomethyl)C(Carbamidomethyl)R{Hex:7; HexNAc:2}	Unmodified	-0.3541742136747814	45.63258369893333	45.98675791260811
Brain	1	GTEILGN(N-Glycosylation)STR{Hex:5; HexNAc:2}	Unmodified	0.38666552901842266	45.63258369893333	45.24591816991491
Brain	1	EIC(Carbamidomethyl)SGN(N-Glycosylation)SSQC(Carbamidomethyl)APNVHK{Fuc:1; Hex:6; HexNAc:3; Neu5Ac:1}	Unmodified	-0.6618818917438176	45.672039056	46.33392094774382
Brain	1	N(N-Glycosylation)ASNMEYR{Fuc:2; Hex:6; HexNAc:3; Neu5Ac:1}	Unmodified	1.6646797626694934	45.7068452592	44.04216549653051
Brain	1	GGN(N-Glycosylation)VTLPC(Carbamidomethyl)K{Fuc:3; Hex:3; HexNAc:6}	Unmodified	-2.636851479121937	45.7068452592	48.34369673832194
Brain	1	AN(N-Glycosylation)ATIEVK{Fuc:1; Hex:5; HexNAc:6; Neu5Ac:1}	Unmodified	2.360098127377128	45.7068452592	43.34674713182287
Brain	1	VSHN(N-Glycosylation)ASVDMC(Carbamidomethyl)DLKK{Fuc:3; Hex:5; HexNAc:5}	Unmodified	-0.36831612534805913	45.7602955128	46.12861163814806
Brain	1	N(N-Glycosylation)ASNMEYR{Fuc:1; Hex:6; HexNAc:3; Neu5Ac:1}	Unmodified	1.365689476846228	45.81387880053333	44.4481893236871
Brain	1	LSVEC(Carbamidomethyl)AN(N-Glycosylation)K{Fuc:3; Hex:5; HexNAc:6; Neu5Ac:1}	Ammonium; Unmodified	-0.2850867832979418	45.81387880053333	46.09896558383127
Brain	1	GC(Carbamidomethyl)KDN(N-Glycosylation)ATDSVPLR{Fuc:1; Hex:3; HexNAc:5}	Unmodified	1.0062635377787856	45.81387880053333	44.807615262754545
Brain	1	AN(N-Glycosylation)ATIEVK{Fuc:1; Hex:5; HexNAc:7; Neu5Ac:1}	Unmodified	2.414240778345203	45.89777779653333	43.48353701818813
Brain	1	AN(N-Glycosylation)ATIEVK{Fuc:2; Hex:6; HexNAc:5}	Unmodified	15.341820504205685	46.00460905413333	30.662788549927647
Brain	1	AN(N-Glycosylation)ATIEVK{Fuc:1; Hex:5; HexNAc:5; Neu5Ac:1}	Unmodified	2.789270560980853	46.04417626266666	43.25490570168581
Brain	1	DGKPLLN(N-Glycosylation)DSR{Fuc:2; Hex:5; HexNAc:4; Neu5Ac:1}	Unmodified	-0.16130239474449581	46.2340503808	46.395352775544495
Brain	1	LKFN(N-Glycosylation)STIK{Fuc:3; Hex:5; HexNAc:5}	Unmodified	-0.20659634959765327	46.28752544133333	46.49412179093098
Brain	1	AN(N-Glycosylation)ATIEVK{Fuc:1; Hex:5; HexNAc:4; Neu5Ac:1}	Unmodified	3.177613593664873	46.3410428656	43.16342927193513
Brain	1	AN(N-Glycosylation)ATIEVK{Hex:5; HexNAc:6; Neu5Ac:1}	Unmodified	2.580449238310649	46.38077805413333	43.80032881582268
Brain	1	LSVEC(Carbamidomethyl)AN(N-Glycosylation)K{Fuc:2; Hex:5; HexNAc:4; Neu5Ac:1}	Unmodified	0.0806786523280465	46.38077805413333	46.300099401805284
Brain	1	EASNHSSGAGLVQIN(N-Glycosylation)K{Fuc:3; Hex:5; HexNAc:4}	Unmodified	-0.423742272325498	46.48803032586667	46.911772598192165
Brain	1	LSVDC(Carbamidomethyl)VN(N-Glycosylation)K{Fuc:3; Hex:5; HexNAc:5}	Unmodified	-0.3806911796457868	46.54151782426666	46.92220900391245
Brain	1	VN(N-Glycosylation)LTGTPSQR{Fuc:2; Hex:4; HexNAc:5}	Unmodified	0.4160795820084715	46.6344098168	46.21833023479153
Brain	1	N(N-Glycosylation)HSLAFVGTK{Hex:5; HexNAc:2}	Unmodified	0.17660336362106932	46.6344098168	46.45780645317893
Brain	1	N(N-Glycosylation)QSVPLSC(Carbamidomethyl)C(Carbamidomethyl)R{Hex:6; HexNAc:2}	Unmodified	0.1140277141467152	46.68792864666667	46.573900932519955
Brain	1	LSVEC(Carbamidomethyl)AN(N-Glycosylation)K{Fuc:1; Hex:5; HexNAc:5; Neu5Ac:1}	Unmodified	-0.1543000587451857	46.68792864666667	46.842228705411856
Brain	1	KVLVAPPSEEAN(N-Glycosylation)TTK{Fuc:5; Hex:7; HexNAc:6}	Unmodified	0.18417780192734767	46.74153512586667	46.55735732393932
Brain	1	EASNHSSGAGLVQIN(N-Glycosylation)K{Fuc:3; Hex:5; HexNAc:5}	Unmodified	-0.28443170176451105	46.74153512586667	47.02596682763118
Brain	1	VN(N-Glycosylation)LTGTPSQR{Fuc:2; Hex:4; HexNAc:4}	Unmodified	0.6899712166373249	46.79508944533333	46.10511822869601
Brain	1	NQKDEIN(N-Glycosylation)ETDLK{Fuc:1; Hex:3; HexNAc:4}	Unmodified	1.1533401559196719	46.90231251466666	45.74897235874699
Brain	1	KMSN(N-Glycosylation)ITFR{Hex:6; HexNAc:2}	Unmodified	-0.29862296439841884	46.95607139413333	47.25469435853175
Brain	1	EDGMLPAN(N-Glycosylation)R{Hex:9; HexNAc:2}	Unmodified	-1.5027470307718787	46.95607139413333	48.45881842490521
Brain	1	LKFN(N-Glycosylation)STIK{Fuc:2; Hex:4; HexNAc:6}	Unmodified	-0.6433454386164925	47.00965619786667	47.65300163648316
Brain	1	N(N-Glycosylation)ASNMEYR{Fuc:2; Hex:5; HexNAc:3; Neu5Ac:1}	Unmodified	2.0467737472818612	47.00965619786667	44.96288245058481
Brain	1	LSVEC(Carbamidomethyl)AN(N-Glycosylation)K{Fuc:2; Hex:5; HexNAc:5; Neu5Ac:1}	Ammonium; Unmodified	0.38494318505706815	47.066804298933334	46.681861113876266
Brain	1	LSVEC(Carbamidomethyl)AN(N-Glycosylation)K{Fuc:2; Hex:6; HexNAc:5; Neu5Ac:1}	Unmodified	0.9806874205485627	47.066804298933334	46.08611687838477
Brain	1	IISEN(N-Glycosylation)KTDEEPGYIKK{Fuc:3; Hex:5; HexNAc:6}	Unmodified	-0.40370522719509694	47.066804298933334	47.47050952612843
Brain	1	DGKPLLN(N-Glycosylation)DSR{Fuc:1; Hex:6; HexNAc:3; Neu5Ac:1}	Unmodified	0.6960677874158918	47.066804298933334	46.37073651151744
Brain	1	VSHN(N-Glycosylation)ASVDMC(Carbamidomethyl)DLKK{Fuc:2; Hex:4; HexNAc:5}	Unmodified	-0.01669883756954249	47.11561270133333	47.132311538902876
Brain	1	LSVEC(Carbamidomethyl)AN(N-Glycosylation)K{Fuc:3; Hex:5; HexNAc:5; Neu5Ac:1}	Ammonium; Unmodified	0.8455465735092318	47.11561270133333	46.2700661278241
Brain	1	LSVDC(Carbamidomethyl)VN(N-Glycosylation)K{Fuc:2; Hex:4; HexNAc:6}	Unmodified	-0.8824797753906068	47.1689442072	48.051423982590606
Brain	1	VVWN(N-Glycosylation)GSR{Hex:9; HexNAc:2}	Unmodified	0.12553433964971816	47.2757863216	47.150251981950284
Brain	1	NQKDEIN(N-Glycosylation)ETDLK{Fuc:1; Hex:3; HexNAc:5}	Unmodified	1.4488950139278671	47.329315497066666	45.8804204831388
Brain	1	LSVEC(Carbamidomethyl)AN(N-Glycosylation)K{Fuc:4; Hex:7; HexNAc:6}	Unmodified	14.563517420337938	47.382796250666665	32.81927883032873
Brain	1	LSVEC(Carbamidomethyl)AN(N-Glycosylation)K{Fuc:2; Hex:5; HexNAc:6; Neu5Ac:1}	Ammonium; Unmodified	0.6455603572191819	47.43630666213333	46.79074630491415
Brain	1	VVWN(N-Glycosylation)GSR{Hex:8; HexNAc:2}	Unmodified	-0.31013601864295737	47.43630666213333	47.74644268077629
Brain	1	KVLVAPPSEEAN(N-Glycosylation)TTK{Fuc:4; Hex:6; HexNAc:6}	Unmodified	0.0017604049964106139	47.4896836744	47.48792326940359
Brain	1	GGN(N-Glycosylation)VTLPC(Carbamidomethyl)K{Fuc:2; Hex:4; HexNAc:4}	Unmodified	-0.545360093804554	47.5431002504	48.088460344204556
Brain	1	TC(Carbamidomethyl)N(N-Glycosylation)SSLTLR{Fuc:2; Hex:4; HexNAc:4}	Unmodified	-0.6546859749549085	47.5431002504	48.19778622535491
Brain	1	KVLVAPPSEEAN(N-Glycosylation)TTK{Fuc:4; Hex:6; HexNAc:5}	Ammonium; Unmodified	0.25081979209907956	47.649731704800004	47.398911912700925
Brain	1	LSVEC(Carbamidomethyl)AN(N-Glycosylation)K{Fuc:1; Hex:5; HexNAc:6; Neu5Ac:1}	Unmodified	0.48592443730088064	47.70304209626667	47.21711765896579
Brain	1	AN(N-Glycosylation)ATIEVK{Hex:4; HexNAc:5; Neu5Ac:1}	Unmodified	3.1146013384115108	47.756292369066664	44.64169103065515
Brain	1	GGN(N-Glycosylation)VTLPC(Carbamidomethyl)K{Fuc:2; Hex:4; HexNAc:3}	Unmodified	-0.24493217494111263	47.756292369066664	48.001224544007776
Brain	1	N(N-Glycosylation)QSVPLSC(Carbamidomethyl)C(Carbamidomethyl)R{Hex:5; HexNAc:2}	Unmodified	0.5657036472632129	47.756292369066664	47.19058872180345
Brain	1	LRPLFN(N-Glycosylation)K{Hex:8; HexNAc:2}	Unmodified	-0.493176141049787	47.756292369066664	48.24946851011645
Brain	1	LSVEC(Carbamidomethyl)AN(N-Glycosylation)K{Fuc:2; Hex:4; HexNAc:6; Neu5Ac:1}	Unmodified	0.4055791945822307	47.80718187173333	47.4016026771511
Brain	1	AN(N-Glycosylation)ATIEVK{Hex:4; HexNAc:6; Neu5Ac:1}	Unmodified	3.0769877060230897	47.80718187173333	44.73019416571024
Brain	1	VVWN(N-Glycosylation)GSR{Hex:7; HexNAc:2}	Unmodified	-0.5056977346864358	47.837362363733334	48.34306009841977
Brain	1	IISEN(N-Glycosylation)KTDEEPGYIKK{Fuc:2; Hex:4; HexNAc:6}	Unmodified	-0.5878500734354546	47.8907496064	48.478599679835455
Brain	1	LSVEC(Carbamidomethyl)AN(N-Glycosylation)K{Fuc:2; Hex:5; HexNAc:7; Neu5Ac:1}	Unmodified	1.0464552561858795	47.94416633706667	46.89771108088079
Brain	1	KVLVAPPSEEAN(N-Glycosylation)TTK{Fuc:3; Hex:6; HexNAc:5}	Unmodified	0.12510981875314542	47.94416633706667	47.81905651831352
Brain	1	KMSN(N-Glycosylation)ITFR{Hex:5; HexNAc:2}	Unmodified	0.1267372300158982	47.99788304373333	47.87114581371743
Brain	1	DGKPLLN(N-Glycosylation)DSR{Fuc:1; Hex:5; HexNAc:3; Neu5Ac:1}	Unmodified	1.0539047416291538	48.05165181946666	46.99774707783751
Brain	1	EASNHSSGAGLVQIN(N-Glycosylation)K{Fuc:2; Hex:4; HexNAc:3}	Unmodified	0.28168432339774085	48.1498088944	47.86812457100226
Brain	1	N(N-Glycosylation)ASNMEYR{Fuc:1; Hex:4; HexNAc:5; Neu5Ac:1}	Unmodified	1.996867627984173	48.2034061104	46.20653848241583
Brain	1	LSVEC(Carbamidomethyl)AN(N-Glycosylation)K{Fuc:1; Hex:5; HexNAc:4; Neu5Ac:1}	Unmodified	1.146596198633297	48.2034061104	47.056809911766706
Brain	1	QTVEEEGGASSYN(N-Glycosylation)TSSK{Fuc:2; Hex:4; HexNAc:4}	Ammonium; Unmodified	-0.5908197066745515	48.2569544352	48.84777414187455
Brain	1	LRPLFN(N-Glycosylation)K{Hex:7; HexNAc:2}	Unmodified	-0.5892676164409991	48.2569544352	48.846222051641
Brain	1	GGN(N-Glycosylation)VTLPC(Carbamidomethyl)K{Fuc:2; Hex:3; HexNAc:5}	Unmodified	-0.5232903016961075	48.2569544352	48.78024473689611
Brain	1	KVLVAPPSEEAN(N-Glycosylation)TTK{Fuc:3; Hex:5; HexNAc:6}	Unmodified	-0.255292965046479	48.2569544352	48.51224740024648
Brain	1	N(N-Glycosylation)ASNMEYR{Fuc:1; Hex:6; HexNAc:4; Neu5Ac:1}	Unmodified	3.382472914563465	48.3104813208	44.928008406236536
Brain	1	EASNHSSGAGLVQIN(N-Glycosylation)K{Fuc:2; Hex:4; HexNAc:5}	Unmodified	0.26578619478011234	48.3104813208	48.04469512601989
Brain	1	KADN(N-Glycosylation)SSGNK{Fuc:1; Hex:9; HexNAc:4}	Unmodified	10.54855568135595	48.47086696506666	37.92231128371071
Brain	1	LKFN(N-Glycosylation)STIK{Fuc:2; Hex:4; HexNAc:5}	Unmodified	0.909564029233465	48.47086696506666	47.5613029358332
Brain	1	KVLVAPPSEEAN(N-Glycosylation)TTK{Hex:9; HexNAc:2}	Unmodified	1.436999859454282	48.47086696506666	47.03386710561238
Brain	1	NMANGQPHSVN(N-Glycosylation)ITR{Fuc:2; Hex:5; HexNAc:4; Neu5Ac:3}	Unmodified	-37.08292239727457	48.47086696506666	85.55378936234123
Brain	1	EDGMLPAN(N-Glycosylation)R{Fuc:2; Hex:6; HexNAc:3}	Unmodified	-0.9989501322094867	48.5242817864	49.52323191860949
Brain	1	N(N-Glycosylation)ASNMEYR{Fuc:1; Hex:5; HexNAc:3; Neu5Ac:1}	Unmodified	3.086965843328244	48.5242817864	45.43731594307176
Brain	1	DGKPLLN(N-Glycosylation)DSR{Fuc:1; Hex:4; HexNAc:5; Neu5Ac:1}	Unmodified	0.8029867123730128	48.57779195653333	47.77480524416032
Brain	1	LSVDC(Carbamidomethyl)VN(N-Glycosylation)K{Fuc:2; Hex:4; HexNAc:4}	Unmodified	0.768640686970194	48.631108731733335	47.86246804476314
Brain	1	DGKPLLN(N-Glycosylation)DSR{Fuc:1; Hex:4; HexNAc:4; Neu5Ac:1}	Unmodified	0.9438790904433887	48.631108731733335	47.687229641289946
Brain	1	KVLVAPPSEEAN(N-Glycosylation)TTK{Fuc:3; Hex:5; HexNAc:5}	Ammonium; Unmodified	0.2378078529610903	48.68450253413334	48.44669468117225
Brain	1	TAN(N-Glycosylation)HSAPSLENSVQPGK{Hex:8; HexNAc:2}	Unmodified	0.20536137136156896	48.68450253413334	48.47914116277177
Brain	1	KVLVAPPSEEAN(N-Glycosylation)TTK{Fuc:3; Hex:5; HexNAc:4}	Unmodified	0.3254632222514502	48.68450253413334	48.35903931188189
Brain	1	AN(N-Glycosylation)ATIEVK{Hex:4; HexNAc:7; Neu5Ac:1}	Unmodified	3.9116365488184144	48.68450253413334	44.77286598531492
Brain	1	IISEN(N-Glycosylation)KTDEEPGYIKK{Fuc:2; Hex:4; HexNAc:5}	Unmodified	0.4001086279793995	48.79124234106666	48.391133713087264
Brain	1	N(N-Glycosylation)ASNMEYR{Fuc:1; Hex:4; HexNAc:6; Neu5Ac:2}	Ammonium	-9.454594602200821	48.79124234106666	58.245836943267484
Brain	1	KVLVAPPSEEAN(N-Glycosylation)TTK{Fuc:2; Hex:5; HexNAc:5}	Unmodified	-0.07693124088118708	48.79124234106666	48.86817358194785
Brain	1	N(N-Glycosylation)ASNMEYR{Fuc:3; Hex:6; HexNAc:6}	Unmodified	16.472378096716177	48.79124234106666	32.318864244350486
Brain	1	TAN(N-Glycosylation)HSAPSLENSVQPGK{Hex:7; HexNAc:2}	Unmodified	-0.23154907310366468	48.8433109472	49.07486002030367
Brain	1	NMANGQPHSVN(N-Glycosylation)ITR{Hex:9; HexNAc:2}	Unmodified	1.02219303350455	48.95035270586666	47.92815967236211
Brain	1	WTGHN(N-Glycosylation)VTVVQR{Hex:8; HexNAc:2}	Unmodified	0.07905341073072236	48.95035270586666	48.87129929513594
Brain	1	VSHN(N-Glycosylation)ASVDMC(Carbamidomethyl)DLKK{Fuc:1; Hex:3; HexNAc:5}	Unmodified	0.8628998869387132	49.004002849600006	48.14110296266129
Brain	1	IISEN(N-Glycosylation)KTDEEPGYIKK{Fuc:1; Hex:3; HexNAc:6}	Unmodified	-0.48465338355666177	49.004002849600006	49.48865623315667
Brain	1	NMANGQPHSVN(N-Glycosylation)ITR{Hex:8; HexNAc:2}	Unmodified	0.5352768234297542	49.057694532266666	48.52241770883691
Brain	1	LQWN(N-Glycosylation)GSK{Hex:8; HexNAc:2}	Unmodified	-0.548339656450537	49.057694532266666	49.6060341887172
Brain	1	KVLVAPPSEEAN(N-Glycosylation)TTK{Fuc:2; Hex:6; HexNAc:3}	Unmodified	1.0318127592419941	49.11125911466667	48.07944635542468
Brain	1	LSVEC(Carbamidomethyl)AN(N-Glycosylation)K{Fuc:1; Hex:4; HexNAc:6; Neu5Ac:1}	Unmodified	1.3076896976737444	49.16490500213333	47.85721530445959
Brain	1	GGN(N-Glycosylation)VTLPC(Carbamidomethyl)K{Fuc:2; Hex:4; HexNAc:5}	Unmodified	1.0363367649080502	49.21838432773333	48.18204756282528
Brain	1	N(N-Glycosylation)STTLVMHMK{Hex:9; HexNAc:2}	Unmodified	-1.193273282108514	49.21838432773333	50.411657609841846
Brain	1	LRPLFN(N-Glycosylation)K{Hex:6; HexNAc:2}	Unmodified	-0.22410167818821947	49.21838432773333	49.44248600592155
Brain	1	SFN(N-Glycosylation)ATAER{Fuc:2; Hex:5; HexNAc:4; Neu5Ac:1}	Unmodified	-1.606980363090976	49.26731575306667	50.874296116157645
Brain	1	LSVDC(Carbamidomethyl)VN(N-Glycosylation)K{Fuc:2; Hex:4; HexNAc:5}	Unmodified	1.365768258068563	49.32083486133333	47.95506660326477
Brain	1	KVLVAPPSEEAN(N-Glycosylation)TTK{Fuc:2; Hex:4; HexNAc:6}	Unmodified	-0.1873011420633972	49.32083486133333	49.50813600339673
Brain	1	N(N-Glycosylation)STTLVMHMK{Hex:8; HexNAc:2}	Unmodified	-1.5819840120310502	49.4232831656	51.00526717763105
Brain	1	LQWN(N-Glycosylation)GSK{Fuc:1; Hex:6; HexNAc:3}	Unmodified	-0.984454477328633	49.476976380800004	50.46143085812864
Brain	1	NMANGQPHSVN(N-Glycosylation)ITR{Hex:7; HexNAc:2}	Unmodified	0.4120870683536353	49.530813690933336	49.1187266225797
Brain	1	WTGHN(N-Glycosylation)VTVVQR{Fuc:2; Hex:6; HexNAc:4}	Unmodified	0.1444333437030778	49.530813690933336	49.38638034723026
Brain	1	KSDDDYEDYASN(N-Glycosylation)K{Hex:8; HexNAc:2}	Unmodified	-0.5840740523259171	49.530813690933336	50.11488774325925
Brain	1	WTGHN(N-Glycosylation)VTVVQR{Fuc:2; Hex:6; HexNAc:3}	Unmodified	0.2812631931340235	49.584378295200004	49.30311510206598
Brain	1	TAN(N-Glycosylation)HSAPSLENSVQPGK{Hex:6; HexNAc:2}	Unmodified	-0.08571486420657948	49.584378295200004	49.67009315940658
Brain	1	LSVEC(Carbamidomethyl)AN(N-Glycosylation)K{Fuc:2; Hex:4; HexNAc:4; Neu5Ac:1}	Unmodified	2.270535695760472	49.584378295200004	47.31384259943953
Brain	1	KVLVAPPSEEAN(N-Glycosylation)TTK{Fuc:2; Hex:4; HexNAc:5}	Unmodified	0.18301657677671557	49.584378295200004	49.40136171842329
Brain	1	KVLVAPPSEEAN(N-Glycosylation)TTK{Fuc:2; Hex:5; HexNAc:3}	Unmodified	1.1756498937152102	49.798741169866666	48.623091276151456
Brain	1	QTVEEEGGASSYN(N-Glycosylation)TSSK{Fuc:1; Hex:4; HexNAc:4}	Unmodified	0.5902099251402788	49.85225580346666	49.26204587832638
Brain	1	VIC(Carbamidomethyl)TGPN(N-Glycosylation)DTSPGSPR{Hex:9; HexNAc:2}	Unmodified	0.4610446545297222	49.90576847173334	49.44472381720362
Brain	1	LSVEC(Carbamidomethyl)AN(N-Glycosylation)K{Fuc:1; Hex:4; HexNAc:5; Neu5Ac:1}	Ammonium; Unmodified	2.101717959185997	49.95918294773333	47.857464988547335
Brain	1	FGTC(Carbamidomethyl)SQLC(Carbamidomethyl)N(N-Glycosylation)NTK{Hex:9; HexNAc:2}	Ammonium	-0.2297664380218336	50.01271058453334	50.24247702255517
Brain	1	KVLVAPPSEEAN(N-Glycosylation)TTK{Fuc:2; Hex:4; HexNAc:4}	Unmodified	0.7231626286824877	50.01271058453334	49.28954795585085
Brain	1	LSVEC(Carbamidomethyl)AN(N-Glycosylation)K{Fuc:1; Hex:4; HexNAc:4; Neu5Ac:1}	Unmodified	2.273937995582493	50.06616486266667	47.792226867084175
Brain	1	VVWN(N-Glycosylation)GSR{Hex:5; HexNAc:2}	Unmodified	0.504104455506095	50.06616486266667	49.56206040716057
Brain	1	LQWN(N-Glycosylation)GSK{Hex:7; HexNAc:2}	Unmodified	-0.08207779914538804	50.115041803733334	50.19711960287872
Brain	1	VIC(Carbamidomethyl)TGPN(N-Glycosylation)DTSPGSPR{Hex:8; HexNAc:2}	Ammonium; Unmodified	0.06919454056325947	50.115041803733334	50.045847263170074
Brain	1	VILYN(N-Glycosylation)R{Hex:8; HexNAc:2}	Unmodified	-0.9729983096787862	50.115041803733334	51.08804011341212
Brain	1	KSDDDYEDYASN(N-Glycosylation)K{Fuc:3; Hex:5; HexNAc:5}	Unmodified	-0.7171791079371914	50.16867721093333	50.88585631887052
Brain	1	NMANGQPHSVN(N-Glycosylation)ITR{Hex:6; HexNAc:2}	Unmodified	0.4985381197403598	50.222437785333334	49.723899665592974
Brain	1	LSVEC(Carbamidomethyl)AN(N-Glycosylation)K{Fuc:2; Hex:4; HexNAc:5; Neu5Ac:1}	Unmodified	2.81231751864091	50.276202638133334	47.463885119492424
Brain	1	QTVEEEGGASSYN(N-Glycosylation)TSSK{Fuc:1; Hex:3; HexNAc:4}	Unmodified	0.4094988342043493	50.276202638133334	49.866703803928985
Brain	1	WTGHN(N-Glycosylation)VTVVQR{Fuc:1; Hex:5; HexNAc:4}	Unmodified	-0.11884977613176773	50.276202638133334	50.3950524142651
Brain	1	KVLVAPPSEEAN(N-Glycosylation)TTK{Fuc:2; Hex:4; HexNAc:3}	Unmodified	1.0791717900090276	50.276202638133334	49.19703084812431
Brain	1	TAN(N-Glycosylation)HSAPSLENSVQPGK{Hex:5; HexNAc:2}	Unmodified	0.053467688912569145	50.329990389066666	50.276522700154096
Brain	1	EDGMLPAN(N-Glycosylation)R{Hex:5; HexNAc:2}	Unmodified	-0.5608466730125699	50.329990389066666	50.890837062079235
Brain	1	LKFN(N-Glycosylation)STIK{Fuc:1; Hex:3; HexNAc:4}	Unmodified	1.8997857466647403	50.437479064799994	48.537693318135254
Brain	1	TC(Carbamidomethyl)N(N-Glycosylation)SSLTLR{Fuc:1; Hex:3; HexNAc:2}	Unmodified	1.4199811592952685	50.4911627176	49.07118155830473
Brain	1	TC(Carbamidomethyl)N(N-Glycosylation)SSLTLR{Fuc:1; Hex:3; HexNAc:4}	Unmodified	1.326178817596272	50.544258319466664	49.21807950187039
Brain	1	EDGMLPAN(N-Glycosylation)R{Fuc:1; Hex:5; HexNAc:4}	Unmodified	-0.06510593005760512	50.544258319466664	50.60936424952427
Brain	1	IISEN(N-Glycosylation)KTDEEPGYIKK{Fuc:1; Hex:3; HexNAc:5}	Unmodified	1.1109758453555045	50.544258319466664	49.43328247411116
Brain	1	VIC(Carbamidomethyl)TGPN(N-Glycosylation)DTSPGSPR{Hex:7; HexNAc:2}	Ammonium; Unmodified	-0.10581107671349343	50.544258319466664	50.65006939618016
Brain	1	GGN(N-Glycosylation)VTLPC(Carbamidomethyl)K{Fuc:1; Hex:3; HexNAc:2}	Unmodified	1.7029288833854608	50.6514520848	48.94852320141454
Brain	1	VILYN(N-Glycosylation)R{Hex:7; HexNAc:2}	Unmodified	-1.0349310759428576	50.6514520848	51.68638316074286
Brain	1	WTGHN(N-Glycosylation)VTVVQR{Hex:5; HexNAc:2}	Unmodified	-0.026548925972946336	50.6514520848	50.678001010772945
Brain	1	GAWLN(N-Glycosylation)R{Hex:8; HexNAc:2}	Unmodified	-1.2550647942957411	50.6514520848	51.90651687909574
Brain	1	LKFN(N-Glycosylation)STIK{Fuc:1; Hex:3; HexNAc:5}	Unmodified	2.0345851757110296	50.6514520848	48.61686690908897
Brain	1	N(N-Glycosylation)STTLVMHMK{Hex:7; HexNAc:2}	Unmodified	-0.9413210597325232	50.6514520848	51.59277314453252
Brain	1	LVN(N-Glycosylation)STFLHNK{Fuc:3; Hex:7; HexNAc:7}	Unmodified	-2.916452078501159	50.705452281599996	53.621904360101155
Brain	1	LRPLFN(N-Glycosylation)K{Hex:5; HexNAc:2}	Unmodified	0.7075727085204448	50.7594379768	50.051865268279556
Brain	1	EDGMLPAN(N-Glycosylation)R{Fuc:2; Hex:5; HexNAc:4}	Unmodified	0.5851993208408359	50.7594379768	50.174238655959165
Brain	1	GGN(N-Glycosylation)VTLPC(Carbamidomethyl)K{Fuc:1; Hex:3; HexNAc:4}	Unmodified	1.777060091906769	50.867452532	49.09039244009323
Brain	1	FGTVPN(N-Glycosylation)GSTER{Hex:9; HexNAc:2}	Ammonium; Unmodified	0.21292894315827482	51.02947119626666	50.81654225310839
Brain	1	VIC(Carbamidomethyl)TGPN(N-Glycosylation)DTSPGSPR{Hex:6; HexNAc:2}	Ammonium; Unmodified	-0.1335536747949746	51.12795494826666	51.26150862306164
Brain	1	FGTVPN(N-Glycosylation)GSTER{Hex:8; HexNAc:2}	Ammonium; Unmodified	-0.1929846673182567	51.23471810746666	51.42770277478492
Brain	1	N(N-Glycosylation)STTLVMHMK{Hex:6; HexNAc:2}	Unmodified	-0.8580359066190582	51.34144692213333	52.19948282875239
Brain	1	EDGMLPAN(N-Glycosylation)R{Fuc:2; Hex:4; HexNAc:5}	Unmodified	0.6073166450390204	51.44831987760001	50.841003232560986
Brain	1	NPN(N-Glycosylation)GTVTVISR{Hex:7; HexNAc:4}	Unmodified	-0.7905717799225158	51.63893530826667	52.42950708818918
Brain	1	FGTVPN(N-Glycosylation)GSTER{Hex:7; HexNAc:2}	Unmodified	-0.2984529550043433	51.74620207413333	52.04465502913767
Brain	1	N(N-Glycosylation)LSDSLAR{Hex:9; HexNAc:2}	Ammonium; Unmodified	-0.34243317528837025	51.74620207413333	52.0886352494217
Brain	1	VIC(Carbamidomethyl)TGPN(N-Glycosylation)DTSPGSPR{Hex:5; HexNAc:3}	Unmodified	-0.19788115311606447	51.74620207413333	51.94408322724939
Brain	1	WNRGN(N-Glycosylation)ESLPER{Fuc:4; Hex:6; HexNAc:5}	Unmodified	0.44959855972836493	51.799729240800005	51.35013068107164
Brain	1	VILYN(N-Glycosylation)R{Hex:6; HexNAc:2}	Unmodified	-0.4366543366302267	51.85336308906667	52.290017425696895
Brain	1	GAWLN(N-Glycosylation)R{Hex:7; HexNAc:2}	Unmodified	-0.6475094332535534	51.85336308906667	52.50087252232022
Brain	1	LQWN(N-Glycosylation)GSK{Hex:5; HexNAc:2}	Unmodified	0.48365398502983226	51.90693640826667	51.423282423236834
Brain	1	LN(N-Glycosylation)LTTDPK{Fuc:2; Hex:7; HexNAc:4}	Ammonium; Unmodified	-0.24058769805883173	52.01427757333333	52.25486527139216
Brain	1	N(N-Glycosylation)LSDSLAR{Hex:8; HexNAc:2}	Unmodified	-0.6899202606929151	52.01427757333333	52.704197834026246
Brain	1	LLN(N-Glycosylation)QTLR{Hex:8; HexNAc:2}	Unmodified	-0.1861095421711383	52.0679003312	52.25400987337114
Brain	1	VIC(Carbamidomethyl)TGPN(N-Glycosylation)DTSPGSPR{Hex:5; HexNAc:2}	Ammonium; Unmodified	0.2344095322739932	52.121496278399995	51.887086746126
Brain	1	LN(N-Glycosylation)LTTDPK{Hex:9; HexNAc:2}	Unmodified	0.5387975392799049	52.33573875413333	51.796941214853426
Brain	1	FGTC(Carbamidomethyl)SQLC(Carbamidomethyl)N(N-Glycosylation)NTK{Fuc:1; Hex:5; HexNAc:4}	Unmodified	-0.01240166076751592	52.33573875413333	52.34814041490085
Brain	1	AEPPLN(N-Glycosylation)ASAGDQEEK{Hex:7; HexNAc:2}	Ammonium	-0.7112838786213302	52.44280351413333	53.15408739275466
Brain	1	WNRGN(N-Glycosylation)ESLPER{Fuc:3; Hex:5; HexNAc:6}	Unmodified	-0.012425383769894438	52.44280351413333	52.455228897903226
Brain	1	GAWLN(N-Glycosylation)R{Hex:6; HexNAc:2}	Unmodified	-0.6200603182437092	52.49637136373334	53.11643168197705
Brain	1	LN(N-Glycosylation)LTTDPK{Fuc:3; Hex:5; HexNAc:5}	Unmodified	-0.5480951087645352	52.549867038399995	53.09796214716453
Brain	1	AEPPLN(N-Glycosylation)ASAGDQEEK{Hex:8; HexNAc:2}	Ammonium; Unmodified	0.01659432931484872	52.549867038399995	52.533272709085146
Brain	1	NPN(N-Glycosylation)GTVTVISR{Fuc:1; Hex:6; HexNAc:4}	Unmodified	-0.041057913119125544	52.549867038399995	52.59092495151912
Brain	1	WNRGN(N-Glycosylation)ESLPER{Fuc:3; Hex:5; HexNAc:4}	Unmodified	0.20904529141382966	52.549867038399995	52.340821746986165
Brain	1	LVN(N-Glycosylation)STFLHNK{Fuc:2; Hex:6; HexNAc:7}	Unmodified	-1.8795256502967774	52.6566968344	54.53622248469678
Brain	1	WTGHN(N-Glycosylation)VTVVQR{Fuc:1; Hex:3; HexNAc:2}	Unmodified	1.163306389120116	52.6566968344	51.493390445279886
Brain	1	QPGN(N-Glycosylation)SSLHR{Fuc:1; Hex:6; HexNAc:3}	Unmodified	-1.8172825083624886	52.6566968344	54.47397934276249
Brain	1	GTDN(N-Glycosylation)ITVR{Fuc:1; Hex:5; HexNAc:4; Neu5Ac:1}	Unmodified	-5.038709071889649	52.6566968344	57.69540590628965
Brain	1	KSDDDYEDYASN(N-Glycosylation)K{Fuc:2; Hex:4; HexNAc:5}	Unmodified	0.7916482910372125	52.71023044053334	51.918582149496125
Brain	1	FGTC(Carbamidomethyl)SQLC(Carbamidomethyl)N(N-Glycosylation)NTK{Hex:5; HexNAc:2}	Unmodified	0.02319704061998351	52.71023044053334	52.68703339991335
Brain	1	WNRGN(N-Glycosylation)ESLPER{Fuc:3; Hex:5; HexNAc:5}	Unmodified	0.4260711285715644	52.81756376933333	52.39149264076177
Brain	1	AEPPLN(N-Glycosylation)ASAGDQEEK{Fuc:3; Hex:3; HexNAc:7}	Ammonium	-1.681288368299171	52.8712174472	54.552505815499174
Brain	1	EDGMLPAN(N-Glycosylation)R{Fuc:1; Hex:4; HexNAc:2}	Unmodified	1.760471875541036	52.8712174472	51.11074557165897
Brain	1	FGTVPN(N-Glycosylation)GSTER{Hex:5; HexNAc:2}	Unmodified	-0.32807937396437836	52.978236289866665	53.30631566383104
Brain	1	C(Carbamidomethyl)HLN(N-Glycosylation)NSEC(Carbamidomethyl)MPIK{Fuc:2; Hex:6; HexNAc:4}	Unmodified	0.5515502872485598	53.032005112	52.48045482475144
Brain	1	YFAN(N-Glycosylation)C(Carbamidomethyl)TVR{Hex:9; HexNAc:2}	Unmodified	0.1673863994354292	53.08570930213333	52.9183229026979
Brain	1	WNRGN(N-Glycosylation)ESLPER{Fuc:2; Hex:4; HexNAc:6}	Unmodified	-0.4355803157823246	53.08570930213333	53.521289617915656
Brain	1	N(N-Glycosylation)STTLVMHMK{Hex:5; HexNAc:2}	Unmodified	0.3177802423675118	53.139776009600006	52.821995767232494
Brain	1	LN(N-Glycosylation)LTTDPK{Fuc:3; Hex:6; HexNAc:4}	Unmodified	0.7799116110019213	53.193497989866664	52.41358637886474
Brain	1	NPN(N-Glycosylation)GTVTVISR{Hex:5; HexNAc:3}	Unmodified	-0.424070652090613	53.193497989866664	53.61756864195728
Brain	1	LN(N-Glycosylation)LTTDPK{Fuc:1; Hex:6; HexNAc:4}	Unmodified	-0.1385634140136176	53.193497989866664	53.33206140388028
Brain	1	NPN(N-Glycosylation)GTVTVISR{Hex:5; HexNAc:4}	Unmodified	-0.4211881309179546	53.2473683336	53.668556464517955
Brain	1	YFAN(N-Glycosylation)C(Carbamidomethyl)TVR{Hex:8; HexNAc:2}	Unmodified	-0.2426657848133118	53.30114295786667	53.54380874267998
Brain	1	NPN(N-Glycosylation)GTVTVISR{Hex:6; HexNAc:4}	Unmodified	0.25953896278687694	53.30114295786667	53.04160399507979
Brain	1	VILYN(N-Glycosylation)R{Hex:5; HexNAc:2}	Unmodified	0.38940447014196167	53.30114295786667	52.911738487724705
Brain	1	LLN(N-Glycosylation)QTLR{Hex:6; HexNAc:2}	Unmodified	-0.13335317605564256	53.3546093496	53.48796252565564
Brain	1	C(Carbamidomethyl)HLN(N-Glycosylation)NSEC(Carbamidomethyl)MPIK{Fuc:2; Hex:4; HexNAc:5}	Unmodified	-0.4181817046799594	53.3546093496	53.772791054279956
Brain	1	LVN(N-Glycosylation)STFLHNK{Hex:9; HexNAc:2}	Unmodified	0.13593680841840694	53.40816360853333	53.27222680011492
Brain	1	LVN(N-Glycosylation)STFLHNK{Hex:10; HexNAc:2}	Unmodified	0.7640870115530447	53.40816360853333	52.644076596980284
Brain	1	VLTNQESPYQN(N-Glycosylation)HTGR{Fuc:1; Hex:6; HexNAc:4; Neu5Ac:1}	Unmodified	0.4293603526463201	53.4618050104	53.03244465775368
Brain	1	VN(N-Glycosylation)FTC(Carbamidomethyl)K{Hex:6; HexNAc:3; Neu5Ac:1}	Unmodified	3.7612512022525166	53.5156532136	49.75440201134748
Brain	1	C(Carbamidomethyl)HLN(N-Glycosylation)NSEC(Carbamidomethyl)MPIK{Fuc:1; Hex:5; HexNAc:4}	Unmodified	0.016799328990380502	53.56948047893333	53.55268114994295
Brain	1	C(Carbamidomethyl)HLN(N-Glycosylation)NSEC(Carbamidomethyl)MPIK{Hex:5; HexNAc:2}	Unmodified	-0.3515055526799742	53.56948047893333	53.9209860316133
Brain	1	C(Carbamidomethyl)HLN(N-Glycosylation)NSEC(Carbamidomethyl)MPIK{Fuc:2; Hex:5; HexNAc:4}	Unmodified	0.536126424980921	53.623207405866665	53.087080980885744
Brain	1	EDGMLPAN(N-Glycosylation)R{Fuc:1; Hex:3; HexNAc:2}	Unmodified	1.922431452065453	53.67707308053333	51.75464162846788
Brain	1	HPSDN(N-Glycosylation)NTNLVTPAVGHK{Fuc:1; Hex:4; HexNAc:5; Neu5Ac:2}	Unmodified	-0.8024953965778536	53.7308997904	54.533395186977856
Brain	1	NPN(N-Glycosylation)GTVTVISR{Fuc:1; Hex:5; HexNAc:4}	Unmodified	0.5251207700775993	53.7308997904	53.2057790203224
Brain	1	NPN(N-Glycosylation)GTVTVISR{Hex:5; HexNAc:2}	Unmodified	0.15231717705184877	53.7308997904	53.57858261334815
Brain	1	VLTNQESPYQN(N-Glycosylation)HTGR{Hex:6; HexNAc:4; Neu5Ac:1}	Unmodified	0.31042455266941715	53.7847849064	53.47436035373058
Brain	1	EDGMLPAN(N-Glycosylation)R{Fuc:1; Hex:3; HexNAc:4}	Unmodified	1.9350635178517805	53.7847849064	51.84972138854822
Brain	1	WNRGN(N-Glycosylation)ESLPER{Fuc:2; Hex:4; HexNAc:5}	Unmodified	0.31533843259857974	53.7847849064	53.46944647380142
Brain	1	AEPPLN(N-Glycosylation)ASAGDQEEK{Hex:5; HexNAc:2}	Unmodified	-0.6452377339146054	53.7847849064	54.430022640314604
Brain	1	HPSDN(N-Glycosylation)NTNLVTPAVGHK{Fuc:1; Hex:4; HexNAc:6; Neu5Ac:2}	Unmodified	-0.6443946066015087	53.94592423226666	54.59031883886817
Brain	1	LVN(N-Glycosylation)STFLHNK{Fuc:1; Hex:5; HexNAc:7}	Unmodified	-1.4842958250491662	54.05098343706666	55.53527926211583
Brain	1	GEN(N-Glycosylation)FTETDVK{Fuc:3; Hex:5; HexNAc:5}	Unmodified	-5.812031057199434	54.05098343706666	59.863014494266096
Brain	1	C(Carbamidomethyl)EGPGVPTVTVHN(N-Glycosylation)TTDKR{Fuc:1; Hex:6; HexNAc:3}	Unmodified	-0.5787341535458026	54.104227690933335	54.68296184447914
Brain	1	GAWLN(N-Glycosylation)R{Hex:5; HexNAc:2}	Unmodified	0.31827461181546823	54.104227690933335	53.78595307911787
Brain	1	AEPPLN(N-Glycosylation)ASAGDQEEK{Hex:6; HexNAc:2}	Ammonium; Unmodified	0.2879515445330867	54.15742516853334	53.86947362400025
Brain	1	N(N-Glycosylation)VTVVLR{Hex:9; HexNAc:2}	Unmodified	-1.6580155983463527	54.21071039093333	55.86872598927968
Brain	1	LN(N-Glycosylation)LTTDPK{Fuc:2; Hex:5; HexNAc:4}	Unmodified	0.7490011577605173	54.263933507733334	53.51493234997282
Brain	1	LLN(N-Glycosylation)QTLR{Hex:5; HexNAc:2}	Unmodified	0.18499856859408226	54.3172253688	54.13222680020592
Brain	1	LN(N-Glycosylation)LTTDPK{Hex:5; HexNAc:2}	Unmodified	0.020463330070754182	54.42404006293334	54.40357673286258
Brain	1	LVN(N-Glycosylation)STFLHNK{Hex:6; HexNAc:2}	Unmodified	-0.5983555810719778	54.58487496	55.18323054107198
Brain	1	LTSC(Carbamidomethyl)ATN(N-Glycosylation)ASMC(Carbamidomethyl)GDEAR{Fuc:2; Hex:4; HexNAc:4}	Ammonium; Unmodified	-0.5531648696275155	54.638631274666665	55.19179614429418
Brain	1	LTSC(Carbamidomethyl)ATN(N-Glycosylation)ASMC(Carbamidomethyl)GDEAR{Fuc:2; Hex:4; HexNAc:5}	Ammonium; Unmodified	-0.4430030762369057	54.77639887386667	55.219401950103574
Brain	1	RN(N-Glycosylation)ESHLIDFR{Hex:9; HexNAc:2}	Unmodified	0.20337025292445077	54.936117617866664	54.73274736494221
Brain	1	C(Carbamidomethyl)EGPGVPTVTVHN(N-Glycosylation)TTDKR{Fuc:1; Hex:5; HexNAc:3}	Unmodified	-0.3775216869779854	54.936117617866664	55.31363930484465
Brain	1	C(Carbamidomethyl)EGPGVPTVTVHN(N-Glycosylation)TTDKR{Fuc:1; Hex:6; HexNAc:4}	Unmodified	0.34046860754541086	55.043369908533336	54.702901300987925
Brain	1	RN(N-Glycosylation)ESHLIDFR{Hex:8; HexNAc:2}	Unmodified	-0.22243778268807546	55.150380472	55.37281825468808
Brain	1	N(N-Glycosylation)LSLNIHGK{Hex:5; HexNAc:2}	Unmodified	-1.1323383872790416	55.20390952426667	56.33624791154571
Brain	1	LVN(N-Glycosylation)STFLHNK{Hex:5; HexNAc:2}	Unmodified	-0.5896769150284555	55.257410191733335	55.84708710676179
Brain	1	C(Carbamidomethyl)EGPGVPTVTVHN(N-Glycosylation)TTDKR{Fuc:1; Hex:5; HexNAc:4}	Unmodified	0.020791886356320788	55.3645976296	55.34380574324368
Brain	1	YFAN(N-Glycosylation)C(Carbamidomethyl)TVR{Hex:5; HexNAc:2}	Unmodified	-0.10766157374796137	55.3645976296	55.47225920334796
Brain	1	C(Carbamidomethyl)EGPGVPTVTVHN(N-Glycosylation)TTDKR{Hex:5; HexNAc:4}	Unmodified	-0.4125261607604429	55.418076988799996	55.83060314956044
Brain	1	C(Carbamidomethyl)EGPGVPTVTVHN(N-Glycosylation)TTDKR{Fuc:2; Hex:5; HexNAc:4}	Unmodified	0.5608408231874478	55.418076988799996	54.85723616561255
Brain	1	QPGN(N-Glycosylation)SSLHR{Fuc:1; Hex:4; HexNAc:3}	Unmodified	-0.33733859775925623	55.418076988799996	55.75541558655925
Brain	1	RN(N-Glycosylation)ESHLIDFR{Hex:7; HexNAc:2}	Unmodified	-0.4845194932571104	55.525424376000004	56.009943869257114
Brain	1	TLC(Carbamidomethyl)PN(N-Glycosylation)TTK{Fuc:3; Hex:7; HexNAc:4; Neu5Ac:1}	Ammonium	16.237869912734787	55.57902616293333	39.341156250198544
Brain	1	C(Carbamidomethyl)EGPGVPTVTVHN(N-Glycosylation)TTDKR{Hex:5; HexNAc:2}	Unmodified	-0.09729725051257532	55.6863451448	55.783642395312576
Brain	1	N(N-Glycosylation)LSDSLAR{Hex:5; HexNAc:2}	Unmodified	1.231222125380235	55.8863271408	54.655105015419764
Brain	1	GEN(N-Glycosylation)FTETDVK{Fuc:2; Hex:4; HexNAc:5}	Unmodified	-5.102813692720915	55.9399213064	61.04273499912092
Brain	1	QGN(N-Glycosylation)ASDVILR{Hex:9; HexNAc:2}	Unmodified	-0.16181293021427479	56.09610657093333	56.257919501147605
Brain	1	GKAN(N-Glycosylation)STGTLVITNPTR{Hex:9; HexNAc:2}	Unmodified	0.13354834174121777	56.203450227733335	56.06990188599212
Brain	1	DN(N-Glycosylation)ATDSVPLR{Hex:9; HexNAc:2}	Ammonium; Unmodified	-0.16074547086522983	56.203450227733335	56.364195698598564
Brain	1	QGN(N-Glycosylation)ASDVILR{Hex:8; HexNAc:2}	Unmodified	-0.6913738384783983	56.203450227733335	56.89482406621173
Brain	1	N(N-Glycosylation)VTVVLR{Hex:6; HexNAc:2}	Unmodified	-1.5202330553051908	56.257225273866666	57.77745832917186
Brain	1	QPGN(N-Glycosylation)SSLHR{Fuc:1; Hex:3; HexNAc:4}	Unmodified	-0.1554007391133112	56.31107219733334	56.46647293644665
Brain	1	DN(N-Glycosylation)ATDSVPLR{Hex:8; HexNAc:2}	Unmodified	-0.6896529256134656	56.31107219733334	57.000725122946804
Brain	1	GKAN(N-Glycosylation)STGTLVITNPTR{Fuc:3; Hex:4; HexNAc:5}	Unmodified	-1.4399047271387246	56.41852806586667	57.85843279300539
Brain	1	DKVTFIN(N-Glycosylation)TTR{Hex:9; HexNAc:2}	Unmodified	0.08579759290729072	56.41852806586667	56.332730472959376
Brain	1	GKAN(N-Glycosylation)STGTLVITNPTR{Fuc:3; Hex:5; HexNAc:5}	Unmodified	-0.7489816938781573	56.47232969786667	57.22131139174483
Brain	1	QPGN(N-Glycosylation)SSLHR{Fuc:1; Hex:3; HexNAc:5}	Unmodified	-0.018524585738234123	56.47232969786667	56.490854283604904
Brain	1	VEFHWGHSN(N-Glycosylation)GSAGSEHSVNGR{Fuc:2; Hex:4; HexNAc:5}	Unmodified	-0.09760128403596013	56.525956987466664	56.623558271502624
Brain	1	QPGN(N-Glycosylation)SSLHR{Fuc:1; Hex:3; HexNAc:3}	Unmodified	0.0646643343766442	56.525956987466664	56.46129265309002
Brain	1	DKVTFIN(N-Glycosylation)TTR{Hex:8; HexNAc:2}	Unmodified	-0.17854916753185535	56.791205578399996	56.96975474593185
Brain	1	LTSC(Carbamidomethyl)ATN(N-Glycosylation)ASMC(Carbamidomethyl)GDEAR{Fuc:1; Hex:3; HexNAc:5}	Unmodified	0.44881783530455976	56.791205578399996	56.342387743095436
Brain	1	QGN(N-Glycosylation)ASDVILR{Hex:7; HexNAc:2}	Unmodified	-0.7101016546845926	56.821577304	57.531678958684594
Brain	1	LN(N-Glycosylation)GTDPIVAADSKR{Hex:9; HexNAc:2}	Unmodified	0.43695121880422505	56.91451743893333	56.477566220129106
Brain	1	GKAN(N-Glycosylation)STGTLVITNPTR{Fuc:2; Hex:4; HexNAc:6}	Unmodified	-1.3815053697988589	56.967969744	58.34947511379886
Brain	1	GKAN(N-Glycosylation)STGTLVITNPTR{Fuc:1; Hex:6; HexNAc:4}	Unmodified	-0.2695460094368869	57.262293888799995	57.53183989823688
Brain	1	C(Carbamidomethyl)EGPGVPTVTVHN(N-Glycosylation)TTDKR{Hex:3; HexNAc:5}	Unmodified	0.149866974061986	57.262293888799995	57.11242691473801
Brain	1	GKAN(N-Glycosylation)STGTLVITNPTR{Fuc:2; Hex:6; HexNAc:4}	Unmodified	0.37521391687554484	57.423682938666666	57.04846902179112
Brain	1	DKVTFIN(N-Glycosylation)TTR{Hex:7; HexNAc:2}	Unmodified	-0.03786525623579706	57.57209682853333	57.60996208476913
Brain	1	N(N-Glycosylation)VTVVLR{Hex:5; HexNAc:2}	Unmodified	-0.7960754460806285	57.625427368266664	58.42150281434729
Brain	1	VEFHWGHSN(N-Glycosylation)GSAGSEHSVNGR{Fuc:1; Hex:3; HexNAc:4}	Unmodified	-0.0575739843101033	57.67886072906666	57.73643471337677
Brain	1	VEFHWGHSN(N-Glycosylation)GSAGSEHSVNGR{Fuc:1; Hex:3; HexNAc:5}	Unmodified	0.08839051800808306	57.8301405848	57.741750066791916
Brain	1	GKAN(N-Glycosylation)STGTLVITNPTR{Hex:5; HexNAc:4}	Unmodified	-0.6596006028842254	57.99063403973333	58.650234642617555
Brain	1	GKAN(N-Glycosylation)STGTLVITNPTR{Fuc:1; Hex:4; HexNAc:4}	Unmodified	-0.7642205472272323	58.04411547466667	58.8083360218939
Brain	1	IN(N-Glycosylation)YTC(Carbamidomethyl)NQGYR{Fuc:3; Hex:5; HexNAc:5}	Unmodified	-0.1954536312515458	58.04411547466667	58.239569105918214
Brain	1	GKAN(N-Glycosylation)STGTLVITNPTR{Hex:6; HexNAc:4}	Unmodified	0.035185967648985184	58.04411547466667	58.00892950701768
Brain	1	GKAN(N-Glycosylation)STGTLVITNPTR{Hex:5; HexNAc:3}	Unmodified	-0.6039663964081683	58.04411547466667	58.64808187107484
Brain	1	GKAN(N-Glycosylation)STGTLVITNPTR{Fuc:1; Hex:5; HexNAc:3}	Unmodified	-0.06780014868036233	58.097752938400006	58.16555308708037
Brain	1	GKAN(N-Glycosylation)STGTLVITNPTR{Fuc:1; Hex:5; HexNAc:4}	Unmodified	-0.06922753270044524	58.097752938400006	58.16698047110045
Brain	1	GKAN(N-Glycosylation)STGTLVITNPTR{Fuc:2; Hex:4; HexNAc:4}	Unmodified	-0.22775313932999097	58.097752938400006	58.32550607773
Brain	1	LN(N-Glycosylation)GTDPIVAADSKR{Hex:6; HexNAc:2}	Unmodified	-0.2942212136046507	58.097752938400006	58.39197415200466
Brain	1	GKAN(N-Glycosylation)STGTLVITNPTR{Fuc:1; Hex:4; HexNAc:5}	Unmodified	-0.6578812862815084	58.15135789706667	58.809239183348176
Brain	1	GKAN(N-Glycosylation)STGTLVITNPTR{Fuc:2; Hex:4; HexNAc:3}	Unmodified	-0.17318945242006833	58.15135789706667	58.324547349486735
Brain	1	N(N-Glycosylation)WTINR{Hex:9; HexNAc:2}	Unmodified	0.19129254921052308	58.3634447416	58.172152192389476
Brain	1	GKAN(N-Glycosylation)STGTLVITNPTR{Fuc:2; Hex:3; HexNAc:5}	Unmodified	-0.6033755184906155	58.3634447416	58.966820260090614
Brain	1	GKAN(N-Glycosylation)STGTLVITNPTR{Fuc:2; Hex:5; HexNAc:4}	Unmodified	0.7348806094619889	58.41699892773333	57.68211831827134
Brain	1	GKAN(N-Glycosylation)STGTLVITNPTR{Fuc:2; Hex:3; HexNAc:6}	Unmodified	-0.43894286479810773	58.5242844896	58.96322735439811
Brain	1	GKAN(N-Glycosylation)STGTLVITNPTR{Hex:5; HexNAc:2}	Unmodified	-0.12898935362537856	58.5242844896	58.65327384322538
Brain	1	N(N-Glycosylation)WTINR{Hex:8; HexNAc:2}	Unmodified	-0.2911152977432323	58.5242844896	58.81539978734323
Brain	1	GKAN(N-Glycosylation)STGTLVITNPTR{Fuc:2; Hex:4; HexNAc:5}	Unmodified	0.2019992808400417	58.5242844896	58.32228520875996
Brain	1	GKAN(N-Glycosylation)STGTLVITNPTR{Fuc:1; Hex:5; HexNAc:2}	Unmodified	0.40714755205197406	58.57791377893333	58.170766226881355
Brain	1	AMDN(N-Glycosylation)VTVR{Fuc:1; Hex:6; HexNAc:3; Neu5Ac:1}	Unmodified	-3.364822134228916	58.57791377893333	61.942735913162245
Brain	1	N(N-Glycosylation)VTVVLR{Fuc:1; Hex:5; HexNAc:2}	Unmodified	0.7397777105524028	58.68501852746667	57.945240816914264
Brain	1	LN(N-Glycosylation)GTDPIVAADSKR{Hex:5; HexNAc:2}	Unmodified	-0.2471973245675514	58.79248683093333	59.03968415550088
Brain	1	GKAN(N-Glycosylation)STGTLVITNPTR{Hex:4; HexNAc:4}	Unmodified	-0.33842967099564447	58.95329329573334	59.29172296672898
Brain	1	KVLVAPPSEEAN(N-Glycosylation)TTK{Fuc:4; Hex:7; HexNAc:6; Neu5Ac:1}	Ammonium; Unmodified	-0.04577292722164117	59.006922638400006	59.05269556562165
Brain	1	KVLVAPPSEEAN(N-Glycosylation)TTK{Fuc:3; Hex:6; HexNAc:5; Neu5Ac:1}	Unmodified	-1.0302122358903532	59.167216158933336	60.19742839482369
Brain	1	GKAN(N-Glycosylation)STGTLVITNPTR{Fuc:1; Hex:4; HexNAc:3}	Unmodified	0.35006749755789457	59.167216158933336	58.81714866137544
Brain	1	IN(N-Glycosylation)YTC(Carbamidomethyl)NQGYR{Fuc:2; Hex:4; HexNAc:4}	Unmodified	-0.1514545570673249	59.220839244	59.37229380106732
Brain	1	EASNHSSGAGLVQIN(N-Glycosylation)K{Fuc:3; Hex:6; HexNAc:6; Neu5Ac:1}	Unmodified	-0.009183986445719938	59.274441275200004	59.283625261645724
Brain	1	VN(N-Glycosylation)ITSPVR{Fuc:3; Hex:5; HexNAc:5; Neu5Ac:1}	Ammonium * 2	-13.323622580833813	59.274441275200004	72.59806385603382
Brain	1	VQPFN(N-Glycosylation)VTK{Hex:9; HexNAc:2}	Unmodified	0.3160329346420738	59.274441275200004	58.95840834055793
Brain	1	KVLVAPPSEEAN(N-Glycosylation)TTK{Fuc:3; Hex:7; HexNAc:4}	Ammonium * 2	12.86188477963124	59.274441275200004	46.412556495568765
Brain	1	KVLVAPPSEEAN(N-Glycosylation)TTK{Fuc:3; Hex:7; HexNAc:6; Neu5Ac:1}	Unmodified	-0.11137102631644069	59.43505488346667	59.54642590978311
Brain	1	LSVEC(Carbamidomethyl)AN(N-Glycosylation)K{Fuc:3; Hex:6; HexNAc:6; Neu5Ac:2}	Unmodified	-0.23106891450142086	59.43505488346667	59.66612379796809
Brain	1	GKAN(N-Glycosylation)STGTLVITNPTR{Hex:4; HexNAc:5}	Unmodified	0.20944533300515644	59.488540069600006	59.27909473659485
Brain	1	GKAN(N-Glycosylation)STGTLVITNPTR{Hex:3; HexNAc:5}	Unmodified	-0.44170233290886074	59.488540069600006	59.93024240250887
Brain	1	VQPFN(N-Glycosylation)VTK{Hex:8; HexNAc:2}	Unmodified	-0.11637587652148795	59.488540069600006	59.604915946121494
Brain	1	GKAN(N-Glycosylation)STGTLVITNPTR{Hex:3; HexNAc:4}	Unmodified	-0.40128406542282136	59.5421668384	59.94345090382282
Brain	1	IN(N-Glycosylation)YTC(Carbamidomethyl)NQGYR{Fuc:2; Hex:4; HexNAc:5}	Unmodified	0.23355006556055713	59.595906414666665	59.36235634910611
Brain	1	MHLN(N-Glycosylation)GSNVQVLHR{Hex:9; HexNAc:2}	Unmodified	2.8585779334831827	59.595906414666665	56.73732848118348
Brain	1	AMDN(N-Glycosylation)VTVR{Fuc:1; Hex:5; HexNAc:3; Neu5Ac:1}	Unmodified	-2.9759635344487023	59.75661252773333	62.732576062182034
Brain	1	GKAN(N-Glycosylation)STGTLVITNPTR{Fuc:1; Hex:3; HexNAc:4}	Unmodified	0.29557764756673066	59.75661252773333	59.4610348801666
Brain	1	GKAN(N-Glycosylation)STGTLVITNPTR{Fuc:1; Hex:3; HexNAc:3}	Unmodified	0.2799367984321819	59.75661252773333	59.47667572930115
Brain	1	GKAN(N-Glycosylation)STGTLVITNPTR{Fuc:1; Hex:3; HexNAc:5}	Unmodified	0.36500409831594993	59.8103043384	59.44530024008405
Brain	1	QGN(N-Glycosylation)ASDVILR{Hex:5; HexNAc:2}	Unmodified	0.9678909453840134	59.8103043384	58.84241339301599
Brain	1	VN(N-Glycosylation)ITSPVR{Fuc:3; Hex:5; HexNAc:6}	Ammonium; Unmodified	0.41822939314030094	59.86396881893334	59.445739425793036
Brain	1	VQPFN(N-Glycosylation)VTK{Hex:7; HexNAc:2}	Unmodified	-0.33676067451761327	59.91766461493333	60.25442528945094
Brain	1	KVLVAPPSEEAN(N-Glycosylation)TTK{Fuc:3; Hex:6; HexNAc:6; Neu5Ac:1}	Unmodified	-0.24805396728563522	59.97142517466667	60.219479141952306
Brain	1	MHLN(N-Glycosylation)GSNVQVLHR{Fuc:2; Hex:4; HexNAc:4}	Unmodified	1.1177387118170685	60.025204898666665	58.9074661868496
Brain	1	GKAN(N-Glycosylation)STGTLVITNPTR{Fuc:1; Hex:3; HexNAc:2}	Unmodified	0.6275163510624893	60.13223208746667	59.50471573640418
Brain	1	ALPGGTDN(N-Glycosylation)ASAASAAGGSGPQR{Fuc:3; Hex:5; HexNAc:5}	Ammonium; Unmodified	-0.46420109104689544	60.18597592133334	60.65017701238023
Brain	1	KKENGVFEEISN(N-Glycosylation)SSGR{Hex:9; HexNAc:2}	Unmodified	1.1698614487442143	60.18597592133334	59.01611447258912
Brain	1	KVLVAPPSEEAN(N-Glycosylation)TTK{Fuc:2; Hex:5; HexNAc:5; Neu5Ac:1}	Unmodified	-1.2091463323438774	60.18597592133334	61.395122253677215
Brain	1	ALPGGTDN(N-Glycosylation)ASAASAAGGSGPQR{Hex:10; HexNAc:2}	Ammonium; Unmodified	1.3154398084554941	60.18597592133334	58.87053611287784
Brain	1	ALPGGTDN(N-Glycosylation)ASAASAAGGSGPQR{Hex:9; HexNAc:2}	Ammonium; Unmodified	0.7115771748479673	60.23970035333333	59.528123178485366
Brain	1	GGN(N-Glycosylation)VTLPC(Carbamidomethyl)K{Fuc:2; Hex:4; HexNAc:5; Neu5Ac:1}	Unmodified	-0.87171756944457	60.23970035333333	61.1114179227779
Brain	1	AMDN(N-Glycosylation)VTVR{Fuc:1; Hex:5; HexNAc:4; Neu5Ac:1}	Unmodified	-2.5015632752499144	60.293546117333335	62.79510939258325
Brain	1	ALPGGTDN(N-Glycosylation)ASAASAAGGSGPQR{Hex:8; HexNAc:2}	Ammonium; Unmodified	0.16130801042273646	60.347541712799995	60.18623370237726
Brain	1	VN(N-Glycosylation)ITSPVR{Fuc:3; Hex:5; HexNAc:5}	Unmodified	0.9197265357692856	60.40134410506666	59.48161756929738
Brain	1	KKENGVFEEISN(N-Glycosylation)SSGR{Hex:8; HexNAc:2}	Unmodified	0.8179838887832105	60.45501294213333	59.63702905335012
Brain	1	VN(N-Glycosylation)ITSPVR{Fuc:2; Hex:4; HexNAc:5; Neu5Ac:1}	Ammonium * 2	-13.417483280846128	60.508848866933334	73.92633214777946
Brain	1	QTVEEEGGASSYN(N-Glycosylation)TSSK{Fuc:1; Hex:4; HexNAc:4; Neu5Ac:1}	Unmodified	-1.9804625418721784	60.508848866933334	62.48931140880551
Brain	1	VLVAPPSEEAN(N-Glycosylation)TTK{Fuc:5; Hex:7; HexNAc:6}	Ammonium; Unmodified	0.06229525815248138	60.562650826133336	60.500355567980854
Brain	1	VN(N-Glycosylation)ITSPVR{Fuc:2; Hex:4; HexNAc:6}	Unmodified	0.10252684161708459	60.72431303733333	60.62178619571625
Brain	1	VQPFN(N-Glycosylation)VTK{Hex:6; HexNAc:2}	Unmodified	-0.14049222786434257	60.7781775408	60.918669768664344
Brain	1	KVLVAPPSEEAN(N-Glycosylation)TTK{Fuc:2; Hex:5; HexNAc:4; Neu5Ac:1}	Unmodified	-0.7005201758945461	60.7781775408	61.47869771669455
Brain	1	VLVAPPSEEAN(N-Glycosylation)TTK{Fuc:4; Hex:7; HexNAc:6}	Ammonium; Ammonium * 2; Unmodified	-0.08202229276724893	60.8854595376	60.96748183036725
Brain	1	N(N-Glycosylation)VTVVLR{Fuc:1; Hex:3; HexNAc:4}	Unmodified	1.7489692114790216	60.98983494906667	59.24086573758765
Brain	1	VN(N-Glycosylation)ITSPVR{Fuc:2; Hex:4; HexNAc:5}	Unmodified	0.3343021095596299	61.09677589066666	60.76247378110703
Brain	1	VLVAPPSEEAN(N-Glycosylation)TTK{Fuc:4; Hex:6; HexNAc:7}	Ammonium	-0.4373764638273414	61.15047186506667	61.58784832889401
Brain	1	N(N-Glycosylation)VTVVLR{Fuc:1; Hex:3; HexNAc:5}	Unmodified	1.9970929737438752	61.203994654666666	59.20690168092279
Brain	1	KVLVAPPSEEAN(N-Glycosylation)TTK{Fuc:1; Hex:5; HexNAc:3; Neu5Ac:1}	Unmodified	-0.7609300936755545	61.203994654666666	61.96492474834222
Brain	1	N(N-Glycosylation)WTINR{Hex:5; HexNAc:2}	Unmodified	0.42392395542837136	61.25743851306667	60.833514557638296
Brain	1	VLVAPPSEEAN(N-Glycosylation)TTK{Fuc:4; Hex:7; HexNAc:5}	Ammonium; Unmodified	0.29686843516058303	61.31113646213333	61.01426802697274
Brain	1	ALPGGTDN(N-Glycosylation)ASAASAAGGSGPQR{Fuc:2; Hex:4; HexNAc:5}	Unmodified	-0.3869686253405078	61.31113646213333	61.698105087473834
Brain	1	EASN(N-Glycosylation)HSSGAGLVQINK{Fuc:1; Hex:5; HexNAc:3; Neu5Ac:1}	Unmodified	0.24067869276895237	61.41853016213334	61.177851469364384
Brain	1	VLVAPPSEEAN(N-Glycosylation)TTK{Fuc:4; Hex:6; HexNAc:6}	Ammonium; Unmodified	-0.10809408402742804	61.5256997816	61.633793865627425
Brain	1	AN(N-Glycosylation)ATIEVK{Fuc:1; Hex:5; HexNAc:7; Neu5Ac:2}	Unmodified	2.4758781497636946	61.5256997816	59.0498216318363
Brain	1	MHLN(N-Glycosylation)GSNVQVLHR{Fuc:1; Hex:3; HexNAc:5}	Unmodified	1.868451518290236	61.632725006933335	59.7642734886431
Brain	1	DGKPLLN(N-Glycosylation)DSR{Fuc:1; Hex:6; HexNAc:3; Neu5Ac:2}	Unmodified	1.1605713607627948	61.73607276773334	60.575501406970545
Brain	1	VQPFN(N-Glycosylation)VTK{Hex:5; HexNAc:2}	Unmodified	0.15059517924518673	61.73607276773334	61.58547758848815
Brain	1	VLVAPPSEEAN(N-Glycosylation)TTK{Fuc:4; Hex:6; HexNAc:5}	Ammonium; Unmodified	0.1409402028018505	61.82079033733333	61.67985013453148
Brain	1	LSVEC(Carbamidomethyl)AN(N-Glycosylation)K{Fuc:2; Hex:5; HexNAc:6; Neu5Ac:2}	Ammonium; Unmodified	0.6482234775578135	61.870625454400006	61.22240197684219
Brain	1	LSVEC(Carbamidomethyl)AN(N-Glycosylation)K{Fuc:2; Hex:5; HexNAc:5; Neu5Ac:2}	Unmodified	0.6591491716502702	61.92380896746667	61.2646597958164
Brain	1	LSVEC(Carbamidomethyl)AN(N-Glycosylation)K{Fuc:2; Hex:5; HexNAc:4; Neu5Ac:2}	Unmodified	0.6694524274010689	61.9770172112	61.30756478379893
Brain	1	VLVAPPSEEAN(N-Glycosylation)TTK{Fuc:3; Hex:6; HexNAc:6}	Ammonium; Unmodified	-0.0029423189685076068	62.13387571093333	62.13681802990184
Brain	1	VLVAPPSEEAN(N-Glycosylation)TTK{Fuc:3; Hex:6; HexNAc:5}	Ammonium; Unmodified	0.0038857800652749575	62.18764635813333	62.18376057806805
Brain	1	EDNPDKNPEAPLN(N-Glycosylation)VSR{Hex:8; HexNAc:2}	Unmodified	0.2493423152915497	62.2414193328	61.99207701750845
Brain	1	VLVAPPSEEAN(N-Glycosylation)TTK{Fuc:3; Hex:5; HexNAc:7}	Ammonium	-0.49809412938609654	62.2414193328	62.739513462186096
Brain	1	DN(N-Glycosylation)ATDSVPLR{Fuc:1; Hex:3; HexNAc:2}	Unmodified	2.5414464611709846	62.3488760192	59.807429558029014
Brain	1	VLVAPPSEEAN(N-Glycosylation)TTK{Fuc:3; Hex:6; HexNAc:4}	Unmodified	0.16913391765049113	62.40250769386667	62.233373776216176
Brain	1	VLVAPPSEEAN(N-Glycosylation)TTK{Fuc:3; Hex:5; HexNAc:6}	Ammonium; Unmodified	-0.32875554745341873	62.45624941813333	62.78500496558675
Brain	1	EDNPDKNPEAPLN(N-Glycosylation)VSR{Hex:7; HexNAc:2}	Unmodified	-0.130511717004822	62.50990974	62.64042145700482
Brain	1	ALPGGTDN(N-Glycosylation)ASAASAAGGSGPQR{Fuc:1; Hex:3; HexNAc:5}	Unmodified	-0.2103179642625861	62.5635016912	62.77381965546259
Brain	1	C(Carbamidomethyl)EGPGVPTVTVHN(N-Glycosylation)TTDK{Fuc:1; Hex:6; HexNAc:3}	Unmodified	-0.5537790252033972	62.61693650853333	63.170715533736725
Brain	1	MSN(N-Glycosylation)ITFR{Hex:9; HexNAc:2}	Unmodified	-0.564240763017736	62.61693650853333	63.181177271551064
Brain	1	GGN(N-Glycosylation)VTLPC(Carbamidomethyl)K{Fuc:1; Hex:3; HexNAc:5; Neu5Ac:1}	Unmodified	0.27245109102030796	62.67357796453334	62.40112687351303
Brain	1	DGKPLLN(N-Glycosylation)DSR{Fuc:1; Hex:5; HexNAc:3; Neu5Ac:2}	Unmodified	1.505588682959079	62.72709876773333	61.22151008477425
Brain	1	VLVAPPSEEAN(N-Glycosylation)TTK{Fuc:3; Hex:5; HexNAc:5}	Ammonium; Unmodified	-0.10532988963200296	62.72709876773333	62.832428657365334
Brain	1	VLVAPPSEEAN(N-Glycosylation)TTK{Fuc:3; Hex:5; HexNAc:4}	Ammonium; Unmodified	-0.051529795613646456	62.83068452453333	62.88221432014698
Brain	1	EDNPDKNPEAPLN(N-Glycosylation)VSR{Hex:6; HexNAc:2}	Unmodified	-0.3984998328630951	62.88412841786667	63.282628250729765
Brain	1	WNRGN(N-Glycosylation)ESLPER{Fuc:3; Hex:6; HexNAc:5; Neu5Ac:1}	Unmodified	-2.0383316851806583	62.9377096392	64.97604132438066
Brain	1	HEN(N-Glycosylation)NTKDNSIQHEFSLTR{Hex:7; HexNAc:3}	Unmodified	1.1542889333331772	62.99136591573333	61.837076982400156
Brain	1	VLVAPPSEEAN(N-Glycosylation)TTK{Hex:9; HexNAc:2}	Ammonium; Unmodified	1.054701039779495	62.99136591573333	61.93666487595384
Brain	1	HEN(N-Glycosylation)NTKDNSIQHEFSLTR{Hex:7; HexNAc:2}	Unmodified	1.1566535847612514	63.045147198399995	61.888493613638744
Brain	1	VLVAPPSEEAN(N-Glycosylation)TTK{Fuc:2; Hex:5; HexNAc:5}	Ammonium; Unmodified	-0.18714601273170928	63.1521367944	63.33928280713171
Brain	1	VLVAPPSEEAN(N-Glycosylation)TTK{Hex:8; HexNAc:2}	Ammonium; Unmodified	0.6151957601168334	63.205891052266665	62.59069529214983
Brain	1	C(Carbamidomethyl)EGPGVPTVTVHN(N-Glycosylation)TTDK{Fuc:1; Hex:5; HexNAc:3}	Unmodified	-0.6116204920937491	63.205891052266665	63.817511544360414
Brain	1	LSVEC(Carbamidomethyl)AN(N-Glycosylation)K{Fuc:1; Hex:5; HexNAc:4; Neu5Ac:2}	Unmodified	1.4087149664705265	63.205891052266665	61.79717608579614
Brain	1	C(Carbamidomethyl)EGPGVPTVTVHN(N-Glycosylation)TTDK{Fuc:1; Hex:6; HexNAc:4}	Unmodified	0.13257006992392206	63.257357841066664	63.12478777114274
Brain	1	HEN(N-Glycosylation)NTKDNSIQHEFSLTR{Hex:6; HexNAc:3}	Unmodified	0.8333888137357448	63.31104542986667	62.47765661613092
Brain	1	HEN(N-Glycosylation)NTKDNSIQHEFSLTR{Hex:6; HexNAc:2}	Unmodified	0.7805321038123907	63.31104542986667	62.530513326054276
Brain	1	HEN(N-Glycosylation)NTKDNSIQHEFSLTR{Hex:4; HexNAc:2}	Unmodified	-0.49935077693654506	63.31104542986667	63.81039620680321
Brain	1	VLVAPPSEEAN(N-Glycosylation)TTK{Fuc:1; Hex:6; HexNAc:3}	Unmodified	-0.0033490141893679493	63.31104542986667	63.314394444056035
Brain	1	KADN(N-Glycosylation)SSGNK{Fuc:1; Hex:5; HexNAc:6; Neu5Ac:2}	Unmodified	-1.3697503346560396	63.36448082213334	64.73423115678938
Brain	1	VLVAPPSEEAN(N-Glycosylation)TTK{Fuc:2; Hex:6; HexNAc:3}	Ammonium; Unmodified	0.5578775006063665	63.36448082213334	62.80660332152697
Brain	1	GGN(N-Glycosylation)VTLPC(Carbamidomethyl)K{Fuc:1; Hex:4; HexNAc:5; Neu5Ac:1}	Unmodified	1.6474744851557688	63.418028702933334	61.770554217777565
Brain	1	VLVAPPSEEAN(N-Glycosylation)TTK{Fuc:2; Hex:4; HexNAc:6}	Ammonium; Unmodified	-0.40038313147381643	63.5241124768	63.924495608273816
Brain	1	LSVEC(Carbamidomethyl)AN(N-Glycosylation)K{Fuc:1; Hex:4; HexNAc:6; Neu5Ac:2}	Ammonium; Unmodified	1.2976770776520397	63.631726776533334	62.334049698881294
Brain	1	VLVAPPSEEAN(N-Glycosylation)TTK{Fuc:2; Hex:5; HexNAc:4}	Ammonium; Unmodified	0.2365117210380845	63.631726776533334	63.39521505549525
Brain	1	LSVEC(Carbamidomethyl)AN(N-Glycosylation)K{Fuc:1; Hex:5; HexNAc:5; Neu5Ac:2}	Unmodified	1.985680902291243	63.7390143248	61.75333342250876
Brain	1	VLVAPPSEEAN(N-Glycosylation)TTK{Fuc:2; Hex:4; HexNAc:5}	Ammonium; Unmodified	-0.1309185814967364	63.84634820026667	63.977266781763404
Brain	1	VN(N-Glycosylation)ITSPVR{Fuc:4; Hex:5; HexNAc:4}	Ammonium	4.717590993268345	63.899835450666664	59.18224445739832
Brain	1	HEN(N-Glycosylation)NTKDNSIQHEFSLTR{Fuc:2; Hex:5; HexNAc:4}	Unmodified	1.870607107608393	63.899835450666664	62.02922834305827
Brain	1	C(Carbamidomethyl)EGPGVPTVTVHN(N-Glycosylation)TTDK{Hex:5; HexNAc:4}	Unmodified	-0.321851559423429	63.95341884213334	64.27527040155677
Brain	1	C(Carbamidomethyl)EGPGVPTVTVHN(N-Glycosylation)TTDK{Fuc:1; Hex:5; HexNAc:4}	Unmodified	0.2442748450676575	64.00685883466666	63.762583989599
Brain	1	C(Carbamidomethyl)EGPGVPTVTVHN(N-Glycosylation)TTDK{Hex:6; HexNAc:4}	Unmodified	0.3670370162400971	64.00685883466666	63.63982181842656
Brain	1	VN(N-Glycosylation)ITSPVR{Fuc:1; Hex:3; HexNAc:4}	Unmodified	2.066415620192842	64.06045035653334	61.994034736340495
Brain	1	VLVAPPSEEAN(N-Glycosylation)TTK{Fuc:2; Hex:5; HexNAc:3}	Ammonium; Unmodified	0.6568520946659078	64.11389579253334	63.457043697867434
Brain	1	HEN(N-Glycosylation)NTKDNSIQHEFSLTR{Hex:5; HexNAc:3}	Unmodified	1.0605286907115428	64.16742294906666	63.10689425835512
Brain	1	HEN(N-Glycosylation)NTKDNSIQHEFSLTR{Hex:5; HexNAc:2}	Unmodified	1.0022602691945863	64.16742294906666	63.165162679872076
Brain	1	C(Carbamidomethyl)EGPGVPTVTVHN(N-Glycosylation)TTDK{Fuc:2; Hex:5; HexNAc:4}	Unmodified	0.9732069843833315	64.22111677653334	63.247909792150004
Brain	1	VLVAPPSEEAN(N-Glycosylation)TTK{Fuc:2; Hex:4; HexNAc:4}	Ammonium; Unmodified	0.2937592923810257	64.32843153466666	64.03467224228564
Brain	1	HEN(N-Glycosylation)NTKDNSIQHEFSLTR{Fuc:5; Hex:6; HexNAc:7; Neu5Ac:2}	Ammonium * 2	-22.24240858471228	64.43525650773333	86.67766509244561
Brain	1	C(Carbamidomethyl)EGPGVPTVTVHN(N-Glycosylation)TTDK{Hex:5; HexNAc:2}	Unmodified	0.14450982465993434	64.54251515493334	64.3980053302734
Brain	1	VLVAPPSEEAN(N-Glycosylation)TTK{Fuc:2; Hex:4; HexNAc:3}	Unmodified	0.5525839751652342	64.6496931528	64.09710917763476
Brain	1	KADN(N-Glycosylation)SSGNK{Fuc:1; Hex:5; HexNAc:5; Neu5Ac:2}	Unmodified	-0.057441446920663	64.70363648933333	64.761077936254
Brain	1	C(Carbamidomethyl)HLN(N-Glycosylation)NSEC(Carbamidomethyl)MPIK{Fuc:2; Hex:5; HexNAc:6; Neu5Ac:1}	Unmodified	-1.1253450397892522	64.97227138506666	66.09761642485591
Brain	1	MSN(N-Glycosylation)ITFR{Hex:6; HexNAc:2}	Unmodified	-0.14486918062341658	64.97227138506666	65.11714056569008
Brain	1	WNRGN(N-Glycosylation)ESLPER{Fuc:1; Hex:4; HexNAc:6; Neu5Ac:1}	Unmodified	-2.26416545468949	65.02591086506666	67.29007631975615
Brain	1	C(Carbamidomethyl)HLN(N-Glycosylation)NSEC(Carbamidomethyl)MPIK{Fuc:2; Hex:6; HexNAc:5; Neu5Ac:1}	Unmodified	-0.3461273681975854	65.18680140826667	65.53292877646426
Brain	1	LVN(N-Glycosylation)STFLHNK{Fuc:4; Hex:7; HexNAc:7; Neu5Ac:1}	Unmodified	-1.1403431263048844	65.2404804056	66.38082353190488
Brain	1	VLVAPPSEEAN(N-Glycosylation)TTK{Hex:5; HexNAc:2}	Unmodified	0.6628619336148205	65.2404804056	64.57761847198518
Brain	1	C(Carbamidomethyl)EGPGVPTVTVHN(N-Glycosylation)TTDK{Hex:3; HexNAc:5}	Unmodified	-0.23150843567933066	65.2404804056	65.47198884127933
Brain	1	SFN(N-Glycosylation)ATAER{Fuc:2; Hex:5; HexNAc:4; Neu5Ac:2}	Ammonium; Unmodified	1.1651321152127565	65.45332481999999	64.28819270478724
Brain	1	VLTNQESPYQN(N-Glycosylation)HTGR{Fuc:1; Hex:5; HexNAc:4; Neu5Ac:2}	Unmodified	-0.8057768363924538	65.92087472906667	66.72665156545912
Brain	1	LAYATIN(N-Glycosylation)DSR{Hex:9; HexNAc:2}	Unmodified	0.23547576702273432	65.97431645386666	65.73884068684393
Brain	1	MSN(N-Glycosylation)ITFR{Hex:5; HexNAc:2}	Unmodified	0.33730883701393566	66.08130410213333	65.7439952651194
Brain	1	LVN(N-Glycosylation)STFLHNK{Fuc:3; Hex:6; HexNAc:7; Neu5Ac:1}	Unmodified	-1.2942937025535883	66.2477046088	67.5419983113536
Brain	1	VAWLN(N-Glycosylation)R{Hex:11; HexNAc:2}	Unmodified	0.5441957419884034	66.30142284773333	65.75722710574493
Brain	1	LSVEC(Carbamidomethyl)AN(N-Glycosylation)K{Fuc:1; Hex:4; HexNAc:4; Neu5Ac:2}	Ammonium; Unmodified	3.941777618090427	66.5162188376	62.574441219509566
Brain	1	LSVEC(Carbamidomethyl)AN(N-Glycosylation)K{Fuc:1; Hex:4; HexNAc:5; Neu5Ac:2}	Ammonium; Unmodified	4.269032484133874	66.78429851413334	62.51526602999947
Brain	1	VLVAPPSEEAN(N-Glycosylation)TTK{Fuc:1; Hex:3; HexNAc:2}	Unmodified	1.4347103824705414	66.78429851413334	65.3495881316628
Brain	1	VAWLN(N-Glycosylation)R{Hex:9; HexNAc:2}	Unmodified	0.143964447547134	67.15966091253333	67.01569646498619
Brain	1	GN(N-Glycosylation)ITEYQC(Carbamidomethyl)HQYITK{Fuc:3; Hex:3; HexNAc:6}	Unmodified	1.127833306431512	67.21304195226666	66.08520864583515
Brain	1	VAWLN(N-Glycosylation)R{Hex:10; HexNAc:2}	Unmodified	0.8745903804494048	67.26657758853334	66.39198720808393
Brain	1	LVN(N-Glycosylation)STFLHNK{Fuc:2; Hex:6; HexNAc:7; Neu5Ac:1}	Unmodified	-0.8234190292468924	67.26657758853334	68.08999661778023
Brain	1	VAWLN(N-Glycosylation)R{Hex:8; HexNAc:2}	Unmodified	-0.21389394670896422	67.42724070853333	67.6411346552423
Brain	1	LAYATIN(N-Glycosylation)DSR{Hex:5; HexNAc:3}	Unmodified	-0.5450526531049604	67.64160709786667	68.18665975097163
Brain	1	ERPPTFLTPEGN(N-Glycosylation)ESHKEELR{Fuc:3; Hex:5; HexNAc:6}	Unmodified	-0.1259538733069263	67.85678840426667	67.98274227757359
Brain	1	LAYATIN(N-Glycosylation)DSR{Fuc:1; Hex:5; HexNAc:4}	Unmodified	0.28551660504567167	67.85678840426667	67.571271799221
Brain	1	N(N-Glycosylation)GTEVVSC(Carbamidomethyl)HPQGSTAGVVYR{Fuc:1; Hex:5; HexNAc:4}	Unmodified	0.25687633907689644	67.85678840426667	67.59991206518977
Brain	1	N(N-Glycosylation)GTEVVSC(Carbamidomethyl)HPQGSTAGVVYR{Hex:5; HexNAc:4}	Unmodified	-0.22518116367044172	67.90717874746666	68.1323599111371
Brain	1	N(N-Glycosylation)GTEVVSC(Carbamidomethyl)HPQGSTAGVVYR{Fuc:2; Hex:5; HexNAc:4}	Unmodified	0.8400362389108693	67.90717874746666	67.06714250855579
Brain	1	N(N-Glycosylation)GTEVVSC(Carbamidomethyl)HPQGSTAGVVYR{Hex:5; HexNAc:2}	Unmodified	-0.25594304600841156	68.0683094664	68.3242525124084
Brain	1	LAYATIN(N-Glycosylation)DSR{Hex:5; HexNAc:2}	Unmodified	-0.2505896180196885	68.0683094664	68.31889908441968
Brain	1	SFN(N-Glycosylation)ATAER{Fuc:1; Hex:4; HexNAc:4; Neu5Ac:2}	Unmodified	2.353775357960572	68.121709476	65.76793411803943
Brain	1	LSVEC(Carbamidomethyl)AN(N-Glycosylation)K{Fuc:2; Hex:5; HexNAc:5; Neu5Ac:3}	Ammonium; Unmodified	-7.388648509866513	68.121709476	75.51035798586652
Brain	1	VAWLN(N-Glycosylation)R{Hex:7; HexNAc:2}	Unmodified	0.052459381315543396	68.33599288906666	68.28353350775112
Brain	1	LVN(N-Glycosylation)STFLHNK{Fuc:1; Hex:5; HexNAc:7; Neu5Ac:1}	Unmodified	-1.098780045578991	68.38925551173334	69.48803555731233
Brain	1	LAYATIN(N-Glycosylation)DSR{Hex:4; HexNAc:3}	Unmodified	-0.33073175159988466	68.49626809200001	68.82699984359989
Brain	1	LAYATIN(N-Glycosylation)DSR{Hex:4; HexNAc:4}	Unmodified	-0.1635875998926224	68.54968468293333	68.71327228282595
Brain	1	N(N-Glycosylation)GTEVVSC(Carbamidomethyl)HPQGSTAGVVYR{Fuc:1; Hex:3; HexNAc:5}	Unmodified	-0.07250997467802733	68.65689109706666	68.72940107174469
Brain	1	VAWLN(N-Glycosylation)R{Hex:6; HexNAc:2}	Unmodified	-0.09390149074191356	68.80764194773333	68.90154343847524
Brain	1	N(N-Glycosylation)LSLNIHGK{Fuc:1; Hex:5; HexNAc:4; Neu5Gc:1}	Unmodified	0.9108215178212191	68.9674067328	68.05658521497878
Brain	1	ERPPTFLTPEGN(N-Glycosylation)ESHKEELR{Fuc:2; Hex:4; HexNAc:4}	Unmodified	-0.185309569397333	69.1814385256	69.36674809499733
Brain	1	ERPPTFLTPEGN(N-Glycosylation)ESHKEELR{Fuc:2; Hex:4; HexNAc:5}	Unmodified	0.03981140761132451	69.28953389306666	69.24972248545534
Brain	1	GEN(N-Glycosylation)FTETDVK{Fuc:4; Hex:7; HexNAc:6}	Unmodified	10.494104508799069	69.28953389306666	58.79542938426759
Brain	1	GKAN(N-Glycosylation)STGTLVITNPTR{Fuc:2; Hex:5; HexNAc:4; Neu5Ac:1}	Unmodified	-2.019629847234583	69.4885286136	71.50815846083458
Brain	1	SVLEN(N-Glycosylation)TTSYEEAK{Hex:8; HexNAc:2}	Ammonium; Unmodified	0.10877101773749587	69.4885286136	69.3797575958625
Brain	1	VLVAPPSEEAN(N-Glycosylation)TTK{Fuc:4; Hex:8; HexNAc:6}	Unmodified	9.264711294557365	69.5380743992	60.273363104642634
Brain	1	LAYATIN(N-Glycosylation)DSR{Hex:3; HexNAc:4}	Ammonium; Unmodified	0.2091997102578773	69.5380743992	69.32887468894212
Brain	1	LAYATIN(N-Glycosylation)DSR{Hex:3; HexNAc:5}	Unmodified	0.377873203638984	69.58781440053333	69.20994119689435
Brain	1	N(N-Glycosylation)LSLNIHGK{Fuc:1; Hex:5; HexNAc:4; Neu5Ac:1}	Unmodified	0.24921489344593795	69.85502519546667	69.60581030202073
Brain	1	KDDEPLETTGDFN(N-Glycosylation)TTK{Fuc:3; Hex:5; HexNAc:6}	Unmodified	-0.7302986304813572	69.9625830008	70.69288163128135
Brain	1	SVLEN(N-Glycosylation)TTSYEEAK{Hex:7; HexNAc:2}	Unmodified	0.07204196716193678	70.06981646186667	69.99777449470473
Brain	1	KVC(Carbamidomethyl)TGN(N-Glycosylation)ESLEENYVQDSK{Fuc:2; Hex:4; HexNAc:5}	Unmodified	-0.19441063983353501	70.12346008826667	70.3178707281002
Brain	1	NVETN(N-Glycosylation)NSTVLIEGK{Fuc:2; Hex:4; HexNAc:6}	Ammonium; Unmodified	-1.3736921826218236	70.23086417306666	71.60455635568849
Brain	1	QMVEN(N-Glycosylation)FSPNQTK{Fuc:2; Hex:4; HexNAc:4}	Unmodified	-0.7427842453634383	70.23086417306666	70.9736484184301
Brain	1	QMVEN(N-Glycosylation)FSPNQTK{Fuc:1; Hex:6; HexNAc:4}	Unmodified	-0.06642425820558628	70.23086417306666	70.29728843127225
Brain	1	KVC(Carbamidomethyl)TGN(N-Glycosylation)ESLEENYVQDSK{Fuc:2; Hex:4; HexNAc:4}	Unmodified	-0.15412658042625083	70.28470442186668	70.43883100229293
Brain	1	SVLEN(N-Glycosylation)TTSYEEAK{Hex:6; HexNAc:2}	Unmodified	-0.27952537131346844	70.33840923866666	70.61793460998013
Brain	1	VAWLN(N-Glycosylation)R{Hex:5; HexNAc:2}	Unmodified	1.0275321339829304	70.55110194586668	69.52356981188375
Brain	1	QMVEN(N-Glycosylation)FSPNQTK{Fuc:2; Hex:4; HexNAc:5}	Ammonium; Unmodified	-0.3003246017578647	70.55110194586668	70.85142654762454
Brain	1	KDDEPLETTGDFN(N-Glycosylation)TTK{Fuc:3; Hex:5; HexNAc:5}	Unmodified	-0.20644414939033595	70.60469181253333	70.81113596192367
Brain	1	ALPGGTDN(N-Glycosylation)ASAASAAGGSGPQR{Fuc:3; Hex:6; HexNAc:6; Neu5Ac:1}	Ammonium	-2.5731865168245918	70.81909610213333	73.39228261895792
Brain	1	GKAN(N-Glycosylation)STGTLVITNPTR{Fuc:1; Hex:3; HexNAc:5; Neu5Ac:1}	Unmodified	-2.5058686656288955	70.81909610213333	73.32496476776222
Brain	1	NVETN(N-Glycosylation)NSTVLIEGK{Fuc:2; Hex:6; HexNAc:4}	Ammonium	0.26955059820963356	70.87274196773333	70.6031913695237
Brain	1	N(N-Glycosylation)SSHLVC(Carbamidomethyl)SAC(Carbamidomethyl)FGPC(Carbamidomethyl)AR{Hex:8; HexNAc:2}	Unmodified	0.33488013934001515	70.92631502826666	70.59143488892664
Brain	1	SVLEN(N-Glycosylation)TTSYEEAK{Hex:5; HexNAc:2}	Unmodified	-0.10439063572748353	71.1406234632	71.24501409892748
Brain	1	WPADKEN(N-Glycosylation)DTGIVGQHSSC(Carbamidomethyl)DVR{Hex:7; HexNAc:2}	Unmodified	-0.03532369572508287	71.1406234632	71.17594715892508
Brain	1	KDDEPLETTGDFN(N-Glycosylation)TTK{Fuc:2; Hex:4; HexNAc:6}	Unmodified	-0.6251643647353262	71.24801362586666	71.87317799060199
Brain	1	GTDN(N-Glycosylation)ITVR{Fuc:1; Hex:5; HexNAc:4; Neu5Ac:2}	Unmodified	-1.736046362315193	71.3017034352	73.03774979751519
Brain	1	N(N-Glycosylation)SSHLVC(Carbamidomethyl)SAC(Carbamidomethyl)FGPC(Carbamidomethyl)AR{Hex:7; HexNAc:2}	Unmodified	0.0894320562390476	71.3017034352	71.21227137896095
Brain	1	NVETN(N-Glycosylation)NSTVLIEGK{Fuc:2; Hex:4; HexNAc:4}	Unmodified	-0.49499242235063434	71.35492189653334	71.84991431888398
Brain	1	MHLN(N-Glycosylation)GSNVQVLHR{Fuc:1; Hex:4; HexNAc:4; Neu5Ac:1}	Unmodified	-0.9196135008270829	71.35492189653334	72.27453539736042
Brain	1	N(N-Glycosylation)VSYNISSTVR{Hex:10; HexNAc:6}	Ammonium; Unmodified	-0.34504280427816525	71.35492189653334	71.6999647008115
Brain	1	NVETNN(N-Glycosylation)STVLIEGK{Fuc:1; Hex:5; HexNAc:4}	Unmodified	-0.37841383229390146	71.40868254613333	71.78709637842724
Brain	1	KVLVAPPSEEAN(N-Glycosylation)TTK{Fuc:3; Hex:7; HexNAc:6; Neu5Ac:2}	Ammonium; Unmodified	-1.9687492460611224	71.46248613786666	73.43123538392778
Brain	1	NVSYN(N-Glycosylation)ISSTVR{Hex:11; HexNAc:4}	Ammonium; Unmodified	0.195347372106923	71.51611318853334	71.32076581642642
Brain	1	QMVENFSPN(N-Glycosylation)QTK{Fuc:1; Hex:5; HexNAc:4}	Unmodified	0.6061925074561572	71.51611318853334	70.90992068107718
Brain	1	WPADKEN(N-Glycosylation)DTGIVGQHSSC(Carbamidomethyl)DVR{Fuc:2; Hex:5; HexNAc:3}	Unmodified	0.34039603112749717	71.51611318853334	71.17571715740584
Brain	1	QMVEN(N-Glycosylation)FSPNQTK{Fuc:1; Hex:4; HexNAc:4}	Unmodified	0.03257637894213872	71.56986512453334	71.5372887455912
Brain	1	KN(N-Glycosylation)ITDLVEGAK{Fuc:3; Hex:5; HexNAc:4}	Unmodified	-1.2654885150243018	71.56986512453334	72.83535363955764
Brain	1	KN(N-Glycosylation)ITDLVEGAK{Fuc:3; Hex:5; HexNAc:5}	Unmodified	-1.087272213634293	71.62372151626667	72.71099372990096
Brain	1	WPADKEN(N-Glycosylation)DTGIVGQHSSC(Carbamidomethyl)DVR{Hex:5; HexNAc:2}	Unmodified	-0.7503064522276759	71.67736738400001	72.42767383622768
Brain	1	IAPASN(N-Glycosylation)VSHTVVLRPLK{Hex:10; HexNAc:2}	Unmodified	0.5554349946801835	71.67736738400001	71.12193238931982
Brain	1	N(N-Glycosylation)SSHLVC(Carbamidomethyl)SAC(Carbamidomethyl)FGPC(Carbamidomethyl)AR{Hex:6; HexNAc:2}	Unmodified	-0.10734997032609783	71.7309258264	71.8382757967261
Brain	1	KVC(Carbamidomethyl)TGN(N-Glycosylation)ESLEENYVQDSK{Fuc:1; Hex:3; HexNAc:5}	Unmodified	0.226616222625168	71.7309258264	71.50430960377483
Brain	1	KVC(Carbamidomethyl)TGN(N-Glycosylation)ESLEENYVQDSK{Fuc:1; Hex:3; HexNAc:4}	Unmodified	0.10229994082311578	71.7309258264	71.62862588557688
Brain	1	NVETNN(N-Glycosylation)STVLIEGK{Fuc:1; Hex:3; HexNAc:6}	Unmodified	-1.0635423785899576	71.7309258264	72.79446820498995
Brain	1	QMVENFSPN(N-Glycosylation)QTK{Fuc:1; Hex:4; HexNAc:5}	Unmodified	0.3722111196907463	71.78448419360001	71.41227307390926
Brain	1	IAPASN(N-Glycosylation)VSHTVVLRPLK{Hex:9; HexNAc:2}	Unmodified	0.033550366560490374	71.78448419360001	71.75093382703952
Brain	1	NVETNN(N-Glycosylation)STVLIEGK{Fuc:2; Hex:4; HexNAc:5}	Ammonium; Unmodified	0.05816367180449333	71.78448419360001	71.72632052179551
Brain	1	NVETNN(N-Glycosylation)STVLIEGK{Fuc:2; Hex:5; HexNAc:4}	Unmodified	0.6181605481559558	71.83794666186667	71.21978611371071
Brain	1	NVSYN(N-Glycosylation)ISSTVR{Hex:10; HexNAc:4}	Ammonium; Unmodified	-0.0035567007546859486	71.94489123173334	71.94844793248802
Brain	1	IAPASN(N-Glycosylation)VSHTVVLRPLK{Hex:8; HexNAc:2}	Unmodified	-0.38532940631434087	71.99836009946667	72.383689505781
Brain	1	GKAN(N-Glycosylation)STGTLVITNPTR{Fuc:1; Hex:4; HexNAc:4; Neu5Ac:1}	Unmodified	-0.8021464468260291	72.1054660808	72.90761252762603
Brain	1	KDDEPLETTGDFN(N-Glycosylation)TTK{Fuc:2; Hex:4; HexNAc:5}	Unmodified	0.26936309815252457	72.26620830453334	71.99684520638081
Brain	1	QMVENFSPN(N-Glycosylation)QTK{Fuc:1; Hex:3; HexNAc:5}	Unmodified	0.3814387578150189	72.42737220826666	72.04593345045164
Brain	1	KVLVAPPSEEAN(N-Glycosylation)TTK{Fuc:2; Hex:6; HexNAc:5; Neu5Ac:2}	Unmodified	-2.493258161263711	72.42737220826666	74.92063036953037
Brain	1	QMVENFSPN(N-Glycosylation)QTK{Fuc:1; Hex:3; HexNAc:4}	Unmodified	0.3656278056818536	72.53510770186668	72.16947989618482
Brain	1	N(N-Glycosylation)SSHLVC(Carbamidomethyl)SAC(Carbamidomethyl)FGPC(Carbamidomethyl)AR{Hex:5; HexNAc:2}	Unmodified	0.06357190250838585	72.53510770186668	72.47153579935829
Brain	1	AN(N-Glycosylation)STGTLVITNPTR{Hex:9; HexNAc:2}	Unmodified	0.30022749777546665	72.58896412746667	72.2887366296912
Brain	1	SSWHLSNLN(N-Glycosylation)STTK{Fuc:2; Hex:4; HexNAc:5}	Unmodified	-0.09256999331809368	72.58896412746667	72.68153412078476
Brain	1	KVLVAPPSEEAN(N-Glycosylation)TTK{Fuc:2; Hex:6; HexNAc:6; Neu5Ac:2}	Unmodified	-2.158918381076589	72.58896412746667	74.74788250854326
Brain	1	N(N-Glycosylation)ISGVVLADHSGSFHNR{Hex:9; HexNAc:2}	Unmodified	0.5640741840979615	72.64302694506667	72.0789527609687
Brain	1	N(N-Glycosylation)ISGVVLADHSGSFHNR{Hex:8; HexNAc:2}	Unmodified	-0.06675101764521685	72.64302694506667	72.70977796271188
Brain	1	FINYN(N-Glycosylation)QTVSR{Hex:10; HexNAc:2}	Unmodified	0.48517211107503044	72.69676178506667	72.21158967399164
Brain	1	KKENGVFEEISN(N-Glycosylation)SSGR{Fuc:2; Hex:5; HexNAc:6; Neu5Ac:1}	Unmodified	-1.9898228455834044	72.69676178506667	74.68658463065007
Brain	1	LWC(Carbamidomethyl)QDC(Carbamidomethyl)TLAN(N-Glycosylation)SSHC(Carbamidomethyl)APK{Fuc:3; Hex:5; HexNAc:5}	Unmodified	5.0718771033915	72.75045348773332	67.67857638434182
Brain	1	NVSYN(N-Glycosylation)ISSTVR{Fuc:1; Hex:10; HexNAc:4}	Ammonium	1.420555043314124	72.80411822506667	71.38356318175255
Brain	1	FINYN(N-Glycosylation)QTVSR{Hex:9; HexNAc:2}	Ammonium; Unmodified	0.016286671323314295	72.85773916853333	72.84145249721001
Brain	1	N(N-Glycosylation)ISGVVLADHSGSFHNR{Hex:7; HexNAc:2}	Unmodified	-0.4785534160661342	72.85773916853333	73.33629258459946
Brain	1	FINYN(N-Glycosylation)QTVSR{Hex:8; HexNAc:2}	Unmodified	-0.5561838356393167	72.91123494826667	73.46741878390598
Brain	1	LWC(Carbamidomethyl)QDC(Carbamidomethyl)TLAN(N-Glycosylation)SSHC(Carbamidomethyl)APK{Hex:10; HexNAc:2}	Unmodified	6.4833006534329485	73.1779768776	66.69467622416705
Brain	1	VLVAPPSEEAN(N-Glycosylation)TTK{Fuc:1; Hex:10; HexNAc:9}	Ammonium * 2	12.874958277183303	73.1779768776	60.3030186004167
Brain	1	VLVAPPSEEAN(N-Glycosylation)TTK{Fuc:5; Hex:8; HexNAc:7; Neu5Ac:1}	Ammonium * 2; Ammonium	-0.3845137962840681	73.23156432239999	73.61607811868406
Brain	1	NVETNN(N-Glycosylation)STVLIEGK{Fuc:1; Hex:3; HexNAc:5}	Unmodified	0.3739824437417525	73.28511236773333	72.91112992399158
Brain	1	GQC(Carbamidomethyl)AN(N-Glycosylation)GTC(Carbamidomethyl)LC(Carbamidomethyl)QEGYAGEDC(Carbamidomethyl)SQR{Fuc:1; Hex:3; HexNAc:3}	Ammonium; Unmodified	-0.12250414450322467	73.33872950533333	73.46123364983656
Brain	1	GQC(Carbamidomethyl)AN(N-Glycosylation)GTC(Carbamidomethyl)LC(Carbamidomethyl)QEGYAGEDC(Carbamidomethyl)SQR{Fuc:1; Hex:3; HexNAc:4}	Ammonium; Unmodified	0.009353996500834683	73.33872950533333	73.3293755088325
Brain	1	AN(N-Glycosylation)STGTLVITNPTR{Fuc:1; Hex:6; HexNAc:4}	Unmodified	-0.04983947153947099	73.33872950533333	73.3885689768728
Brain	1	KN(N-Glycosylation)ITDLVEGAK{Fuc:2; Hex:5; HexNAc:3}	Unmodified	-0.14908631638810732	73.39226380746666	73.54135012385477
Brain	1	LWC(Carbamidomethyl)QDC(Carbamidomethyl)TLAN(N-Glycosylation)SSHC(Carbamidomethyl)APK{Hex:8; HexNAc:2}	Unmodified	5.4773709436099836	73.4457441056	67.96837316199002
Brain	1	VLVAPPSEEAN(N-Glycosylation)TTK{Fuc:4; Hex:8; HexNAc:7; Neu5Ac:1}	Unmodified	-0.7383206927316337	73.4457441056	74.18406479833163
Brain	1	GVTHLN(N-Glycosylation)ISGLK{Hex:9; HexNAc:2}	Unmodified	0.7965163681405443	73.55288117893333	72.75636481079279
Brain	1	N(N-Glycosylation)ATVVWMK{Fuc:3; Hex:5; HexNAc:5}	Unmodified	-2.357155789723336	73.82055842106666	76.17771421079
Brain	1	KDDEPLETTGDFN(N-Glycosylation)TTK{Fuc:1; Hex:3; HexNAc:5}	Unmodified	0.6343778145365775	73.82055842106666	73.18618060653009
Brain	1	AN(N-Glycosylation)STGTLVITNPTR{Hex:6; HexNAc:4}	Unmodified	-0.09652867155099898	73.87409579199999	73.97062446355099
Brain	1	AN(N-Glycosylation)STGTLVITNPTR{Fuc:2; Hex:4; HexNAc:4}	Unmodified	-0.018065155719796167	74.0328842096	74.0509493653198
Brain	1	AN(N-Glycosylation)STGTLVITNPTR{Hex:5; HexNAc:4}	Unmodified	-0.5524086961221997	74.0328842096	74.5852929057222
Brain	1	AN(N-Glycosylation)STGTLVITNPTR{Fuc:1; Hex:4; HexNAc:5}	Unmodified	-0.4540877987354719	74.0328842096	74.48697200833547
Brain	1	VLVAPPSEEAN(N-Glycosylation)TTK{Fuc:4; Hex:8; HexNAc:6; Neu5Ac:1}	Ammonium	-0.23821925592429238	74.08647144133333	74.32469069725762
Brain	1	AN(N-Glycosylation)STGTLVITNPTR{Fuc:2; Hex:4; HexNAc:3}	Ammonium	-0.101192208875446	74.08647144133333	74.18766365020878
Brain	1	AN(N-Glycosylation)STGTLVITNPTR{Fuc:1; Hex:5; HexNAc:4}	Unmodified	0.07371259723082346	74.08647144133333	74.0127588441025
Brain	1	KN(N-Glycosylation)ITDLVEGAK{Fuc:1; Hex:6; HexNAc:4}	Unmodified	0.7076358727376544	74.08647144133333	73.37883556859568
Brain	1	AN(N-Glycosylation)STGTLVITNPTR{Fuc:1; Hex:4; HexNAc:5}	Ammonium	-0.39993768074469926	74.08647144133333	74.48640912207803
Brain	1	KN(N-Glycosylation)ITDLVEGAK{Fuc:2; Hex:4; HexNAc:5}	Unmodified	0.3044107106705951	74.19399816373334	73.88958745306275
Brain	1	VLVAPPSEEAN(N-Glycosylation)TTK{Fuc:4; Hex:7; HexNAc:7; Neu5Ac:1}	Ammonium	-0.5507041937859896	74.24778803093334	74.79849222471933
Brain	1	AN(N-Glycosylation)STGTLVITNPTR{Fuc:2; Hex:5; HexNAc:4}	Unmodified	0.9152551562746538	74.35525057893332	73.43999542265867
Brain	1	KN(N-Glycosylation)ITDLVEGAK{Fuc:2; Hex:5; HexNAc:4}	Unmodified	0.936104999789805	74.35525057893332	73.41914557914352
Brain	1	SSWHLSNLN(N-Glycosylation)STTK{Fuc:1; Hex:3; HexNAc:5}	Unmodified	0.697814936105047	74.56988619013333	73.87207125402828
Brain	1	VLVAPPSEEAN(N-Glycosylation)TTK{Fuc:3; Hex:7; HexNAc:5; Neu5Ac:1}	Ammonium; Unmodified	-1.0329795720467558	74.62336145173335	75.6563410237801
Brain	1	AN(N-Glycosylation)STGTLVITNPTR{Hex:5; HexNAc:2}	Unmodified	-0.24820923805222606	74.62336145173335	74.87157068978557
Brain	1	VLVAPPSEEAN(N-Glycosylation)TTK{Fuc:4; Hex:7; HexNAc:6; Neu5Ac:1}	Ammonium; Unmodified	-0.15905735296907153	74.7839446352	74.94300198816907
Brain	1	N(N-Glycosylation)ATVVWMK{Fuc:2; Hex:4; HexNAc:6}	Unmodified	-2.2352367748054576	74.99662237333334	77.2318591481388
Brain	1	KLVQVGIYN(N-Glycosylation)GTHVIPNDRK{Hex:9; HexNAc:2}	Unmodified	0.5081097461698931	75.05036993066666	74.54226018449677
Brain	1	KLVQVGIYN(N-Glycosylation)GTHVIPNDRK{Hex:8; HexNAc:2}	Unmodified	-0.038383110001319665	75.10414490853333	75.14252801853465
Brain	1	SSSHLPPSSYFN(N-Glycosylation)ASGR{Hex:6; HexNAc:2}	Unmodified	-0.016291619957925718	75.15751579146666	75.17380741142459
Brain	1	VLVAPPSEEAN(N-Glycosylation)TTK{Fuc:3; Hex:7; HexNAc:6; Neu5Ac:1}	Ammonium; Unmodified	-0.4193703323475262	75.15751579146666	75.57688612381419
Brain	1	GVTHLN(N-Glycosylation)ISGLK{Hex:5; HexNAc:2}	Unmodified	-0.06606236834636547	75.15751579146666	75.22357815981303
Brain	1	VLVAPPSEEAN(N-Glycosylation)TTK{Fuc:2; Hex:5; HexNAc:4; Neu5Ac:1}	Ammonium; Unmodified	-2.411632864543293	75.26278504533335	77.67441790987664
Brain	1	KLVQVGIYN(N-Glycosylation)GTHVIPNDRK{Hex:7; HexNAc:2}	Unmodified	-0.4794197319594815	75.26278504533335	75.74220477729283
Brain	1	VLVAPPSEEAN(N-Glycosylation)TTK{Fuc:3; Hex:6; HexNAc:5; Neu5Ac:1}	Ammonium; Unmodified	-1.0162796991485976	75.31614553866666	76.33242523781526
Brain	1	VLVAPPSEEAN(N-Glycosylation)TTK{Fuc:3; Hex:6; HexNAc:7; Neu5Ac:1}	Ammonium; Unmodified	-0.5997422960589347	75.42299597093333	76.02273826699226
Brain	1	GVTHLN(N-Glycosylation)ISGLK{Fuc:1; Hex:4; HexNAc:2}	Unmodified	0.18702204787724952	75.42299597093333	75.23597392305608
Brain	1	AN(N-Glycosylation)STGTLVITNPTR{Hex:3; HexNAc:5}	Unmodified	-0.13502048446900972	75.52993489786667	75.66495538233568
Brain	1	SSSHLPPSSYFN(N-Glycosylation)ASGR{Hex:5; HexNAc:2}	Unmodified	-0.24438132780611	75.52993489786667	75.77431622567278
Brain	1	KN(N-Glycosylation)ITDLVEGAK{Fuc:1; Hex:5; HexNAc:4}	Unmodified	1.5380896211325847	75.5829020504	74.04481242926741
Brain	1	VLVAPPSEEAN(N-Glycosylation)TTK{Fuc:2; Hex:6; HexNAc:5; Neu5Ac:1}	Ammonium; Unmodified	-1.3367311013963246	75.5829020504	76.91963315179632
Brain	1	AN(N-Glycosylation)STGTLVITNPTR{Hex:3; HexNAc:4}	Unmodified	-0.13041150067010676	75.68850991013333	75.81892141080344
Brain	1	GN(N-Glycosylation)LSSAPAPAMPTALHSK{Fuc:3; Hex:5; HexNAc:5}	Unmodified	-0.6674964811448802	75.68850991013333	76.35600639127821
Brain	1	AN(N-Glycosylation)STGTLVITNPTR{Fuc:1; Hex:3; HexNAc:4}	Unmodified	0.6149224781433418	75.84868120933334	75.23375873119
Brain	1	VLVAPPSEEAN(N-Glycosylation)TTK{Fuc:2; Hex:6; HexNAc:6; Neu5Ac:1}	Ammonium; Unmodified	-0.8634732469586055	75.89995817573335	76.76343142269195
Brain	1	VLVAPPSEEAN(N-Glycosylation)TTK{Fuc:3; Hex:6; HexNAc:6; Neu5Ac:1}	Ammonium; Unmodified	-0.2266537720539219	75.95332567786666	76.17997944992058
Brain	1	GGN(N-Glycosylation)VTLPC(Carbamidomethyl)K{Fuc:2; Hex:5; HexNAc:4; Neu5Ac:2}	Unmodified	0.6049345337335268	76.0039082168	75.39897368306647
Brain	1	VLVAPPSEEAN(N-Glycosylation)TTK{Fuc:2; Hex:6; HexNAc:4; Neu5Ac:1}	Ammonium; Unmodified	-0.9686650360625464	76.1107273456	77.07939238166254
Brain	1	AMDN(N-Glycosylation)VTVR{Fuc:1; Hex:6; HexNAc:3; Neu5Ac:2}	Unmodified	-3.1683866516304136	76.21752113546667	79.38590778709708
Brain	1	SSSHLPPSSYFN(N-Glycosylation)ASGR{Fuc:1; Hex:2; HexNAc:2}	Unmodified	-0.5435630564029879	76.43035036213334	76.97391341853633
Brain	1	AN(N-Glycosylation)STGTLVITNPTR{Hex:3; HexNAc:2}	Unmodified	0.34732199807089614	76.48382144773333	76.13649944966244
Brain	1	N(N-Glycosylation)ATVVWMK{Fuc:2; Hex:4; HexNAc:5}	Unmodified	-0.861938765082698	76.59455228586667	77.45649105094937
Brain	1	EATIVGEN(N-Glycosylation)ETYPR{Hex:9; HexNAc:2}	Ammonium; Unmodified	0.08012725827505562	76.6480253984	76.56789814012494
Brain	1	VLVAPPSEEAN(N-Glycosylation)TTK{Fuc:2; Hex:5; HexNAc:5; Neu5Ac:1}	Ammonium; Unmodified	-0.8807989002214356	76.6480253984	77.52882429862143
Brain	1	AN(N-Glycosylation)STGTLVITNPTR{Fuc:1; Hex:3; HexNAc:2}	Unmodified	1.1571654355911534	76.70153810293333	75.54437266734217
Brain	1	EATIVGEN(N-Glycosylation)ETYPR{Hex:8; HexNAc:2}	Ammonium; Unmodified	-0.40081982115154347	76.75502334933334	77.15584317048489
Brain	1	GN(N-Glycosylation)LSSAPAPAMPTALHSK{Hex:8; HexNAc:2}	Unmodified	0.04661543338484364	76.86205257493333	76.81543714154849
Brain	1	KN(N-Glycosylation)ITDLVEGAK{Fuc:1; Hex:3; HexNAc:5}	Unmodified	1.9990114097213052	77.07636161653333	75.07735020681203
Brain	1	VLVAPPSEEAN(N-Glycosylation)TTK{Fuc:1; Hex:5; HexNAc:5; Neu5Ac:1}	Unmodified	-1.0596840815180002	77.07636161653333	78.13604569805133
Brain	1	VLVAPPSEEAN(N-Glycosylation)TTK{Fuc:2; Hex:5; HexNAc:6; Neu5Ac:1}	Ammonium; Unmodified	-0.2920727451115539	77.07636161653333	77.36843436164489
Brain	1	SSSHLPPSSYFN(N-Glycosylation)ASGR{Hex:3; HexNAc:2}	Unmodified	0.1576274725720026	77.13037414106667	76.97274666849466
Brain	1	LLFPTN(N-Glycosylation)SSSR{Fuc:2; Hex:4; HexNAc:5}	Unmodified	-1.0589044334241038	77.13037414106667	78.18927857449077
Brain	1	VN(N-Glycosylation)ITSPVR{Fuc:3; Hex:6; HexNAc:5}	Unmodified	18.067510652368284	77.29122593546667	59.223715283098386
Brain	1	GN(N-Glycosylation)LSSAPAPAMPTALHSK{Hex:7; HexNAc:2}	Unmodified	-0.12122153509787381	77.29122593546667	77.41244747056454
Brain	1	GN(N-Glycosylation)LSSAPAPAMPTALHSK{Fuc:2; Hex:4; HexNAc:5}	Unmodified	-0.02581493879183938	77.40331155733334	77.42912649612518
Brain	1	VLVAPPSEEAN(N-Glycosylation)TTK{Fuc:1; Hex:6; HexNAc:3; Neu5Ac:1}	Unmodified	-0.4578489143081157	77.4523320736	77.91018098790812
Brain	1	AMDN(N-Glycosylation)VTVR{Fuc:1; Hex:5; HexNAc:3; Neu5Ac:2}	Unmodified	-2.494719927910026	77.50607166346667	80.0007915913767
Brain	1	VLVAPPSEEAN(N-Glycosylation)TTK{Fuc:1; Hex:5; HexNAc:4; Neu5Ac:1}	Unmodified	-0.6576026370028814	77.66712446426666	78.32472710126954
Brain	1	VLVAPPSEEAN(N-Glycosylation)TTK{Fuc:1; Hex:5; HexNAc:3; Neu5Ac:1}	Unmodified	-0.3356362707875178	78.18457490373333	78.52021117452085
Brain	1	VLVAPPSEEAN(N-Glycosylation)TTK{Fuc:1; Hex:4; HexNAc:6; Neu5Ac:1}	Unmodified	0.05963190809001162	78.61335713173334	78.55372522364333
Brain	1	LEN(N-Glycosylation)ITTGTYTIHAQK{Hex:8; HexNAc:2}	Unmodified	0.27475008316662297	78.72008238186666	78.44533229870004
Brain	1	VN(N-Glycosylation)ITSPVR{Fuc:1; Hex:4; HexNAc:6; Neu5Ac:1}	Unmodified	3.0644909981726016	78.72008238186666	75.65559138369406
Brain	1	LLFPTN(N-Glycosylation)SSSR{Hex:5; HexNAc:2}	Unmodified	-0.5758120537806235	78.82695522773334	79.40276728151396
Brain	1	VLVAPPSEEAN(N-Glycosylation)TTK{Fuc:1; Hex:4; HexNAc:5; Neu5Ac:1}	Unmodified	0.1951561390488763	78.9317484792	78.73659234015112
Brain	1	GELN(N-Glycosylation)STLFSSRPK{Hex:9; HexNAc:2}	Unmodified	0.06075409059549486	78.9317484792	78.8709943886045
Brain	1	VFGSQN(N-Glycosylation)LTTVK{Hex:9; HexNAc:2}	Ammonium; Unmodified	0.4887708917223961	78.9317484792	78.4429775874776
Brain	1	N(N-Glycosylation)ATVVWMK{Fuc:1; Hex:3; HexNAc:5}	Unmodified	0.46380632910252473	79.09218611173333	78.6283797826308
Brain	1	GGN(N-Glycosylation)VTLPC(Carbamidomethyl)K{Fuc:1; Hex:4; HexNAc:5; Neu5Ac:2}	Unmodified	2.69499149005172	79.09218611173333	76.3971946216816
Brain	1	GELN(N-Glycosylation)STLFSSRPK{Hex:8; HexNAc:2}	Unmodified	-0.2770088402855464	79.14615084	79.42315968028555
Brain	1	GN(N-Glycosylation)LSSAPAPAMPTALHSK{Fuc:1; Hex:3; HexNAc:5}	Unmodified	0.8971437101990176	79.36033065173334	78.46318694153432
Brain	1	N(N-Glycosylation)ATVVWMK{Fuc:1; Hex:3; HexNAc:4}	Unmodified	0.5962773973859328	79.40936780986667	78.81309041248073
Brain	1	AMDN(N-Glycosylation)VTVR{Fuc:1; Hex:5; HexNAc:4; Neu5Ac:2}	Unmodified	-0.6412587873383018	79.40936780986667	80.05062659720497
Brain	1	VFGSQN(N-Glycosylation)LTTVK{Hex:8; HexNAc:2}	Unmodified	0.4179439184068343	79.40936780986667	78.99142389145983
Brain	1	GN(N-Glycosylation)ITEYQC(Carbamidomethyl)HQYITK{Fuc:1; Hex:5; HexNAc:4; Neu5Ac:1}	Unmodified	-0.8394395459808237	79.46300301973334	80.30244256571416
Brain	1	SVAQN(N-Glycosylation)YSSITHLHSIGK{Fuc:1; Hex:3; HexNAc:5}	Unmodified	-0.04705422145464411	79.5166532208	79.56370744225464
Brain	1	LEN(N-Glycosylation)ITTGTYTIHAQK{Hex:6; HexNAc:2}	Unmodified	0.007130507635636718	79.5702533632	79.56312285556436
Brain	1	LLFPTN(N-Glycosylation)SSSR{Fuc:1; Hex:3; HexNAc:5}	Unmodified	0.5061334588583435	79.83813259573334	79.331999136875
Brain	1	SVAQN(N-Glycosylation)YSSITHLHSIGK{Hex:5; HexNAc:2}	Unmodified	0.210168454136209	79.89177419813333	79.68160574399712
Brain	1	LLFPTN(N-Glycosylation)SSSR{Fuc:1; Hex:3; HexNAc:4}	Unmodified	0.3704475149813362	79.89177419813333	79.521326683152
Brain	1	VFGSQN(N-Glycosylation)LTTVK{Hex:7; HexNAc:2}	Unmodified	0.3707250455534421	79.89177419813333	79.52104915257989
Brain	1	LEN(N-Glycosylation)ITTGTYTIHAQK{Hex:5; HexNAc:2}	Unmodified	-0.09713850379382905	80.003618148	80.10075665179383
Brain	1	GTEWLVN(N-Glycosylation)SSR{Hex:6; HexNAc:2}	Unmodified	-0.5735068688130553	80.003618148	80.57712501681306
Brain	1	SVAQN(N-Glycosylation)YSSITHLHSIGK{Fuc:1; Hex:3; HexNAc:2}	Unmodified	-0.07688367315574851	80.05253262986666	80.12941630302241
Brain	1	GELN(N-Glycosylation)STLFSSRPK{Hex:6; HexNAc:2}	Unmodified	-0.33002350167291183	80.16012876026666	80.49015226193957
Brain	1	GN(N-Glycosylation)ITEYQC(Carbamidomethyl)HQYITK{Fuc:1; Hex:4; HexNAc:4; Neu5Ac:1}	Unmodified	-0.7050294721997119	80.16012876026666	80.86515823246637
Brain	1	VFGSQN(N-Glycosylation)LTTVK{Hex:6; HexNAc:2}	Unmodified	0.20438602599797662	80.2681603336	80.06377430760202
Brain	1	GVLMVGN(N-Glycosylation)ETTYEDGHGAR{Fuc:3; Hex:5; HexNAc:5}	Unmodified	0.4473938455777784	80.64318506240001	80.19579121682223
Brain	1	GVLMVGN(N-Glycosylation)ETTYEDGHGAR{Fuc:2; Hex:4; HexNAc:6}	Unmodified	-0.36389126475225453	80.80393571893333	81.16782698368559
Brain	1	VFGSQN(N-Glycosylation)LTTVK{Hex:5; HexNAc:2}	Unmodified	0.3933910979700386	81.00553795493333	80.61214685696329
Brain	1	GTEWLVN(N-Glycosylation)SSR{Hex:5; HexNAc:2}	Unmodified	-0.006392508538809238	81.107772012	81.11416452053881
Brain	1	GVLMVGN(N-Glycosylation)ETTYEDGHGAR{Fuc:2; Hex:4; HexNAc:5}	Unmodified	0.32360971088951374	81.6702438872	81.34663417631049
Brain	1	LVN(N-Glycosylation)STFLHNK{Fuc:2; Hex:7; HexNAc:6; Neu5Ac:2}	Unmodified	-0.9247397085996312	81.8287106376	82.75345034619963
Brain	1	GTEWLVN(N-Glycosylation)SSR{Fuc:1; Hex:3; HexNAc:3}	Unmodified	0.933990555697136	82.25801569626667	81.32402514056953
Brain	1	GTEWLVN(N-Glycosylation)SSR{Hex:3; HexNAc:3}	Unmodified	0.44686568015347916	82.41903364293333	81.97216796277985
Brain	1	GGSLWLN(N-Glycosylation)C(Carbamidomethyl)STNC(Carbamidomethyl)PRPER{Fuc:2; Hex:4; HexNAc:4}	Unmodified	-0.1977730254535004	82.47276924559999	82.67054227105349
Brain	1	GGSLWLN(N-Glycosylation)C(Carbamidomethyl)STNC(Carbamidomethyl)PRPER{Hex:9; HexNAc:2}	Unmodified	0.6629847130806894	82.47276924559999	81.8097845325193
Brain	1	GGSLWLN(N-Glycosylation)C(Carbamidomethyl)STNC(Carbamidomethyl)PRPER{Fuc:1; Hex:5; HexNAc:5}	Unmodified	0.07939704864861596	82.63410058693333	82.55470353828471
Brain	1	MHLN(N-Glycosylation)GSNVQVLHR{Fuc:1; Hex:4; HexNAc:4; Neu5Ac:2}	Unmodified	-3.1104004557777643	82.63410058693333	85.7445010427111
Brain	1	VELVAMN(N-Glycosylation)ETDPK{Fuc:2; Hex:4; HexNAc:6}	Ammonium; Unmodified	-0.9205677575594393	82.63410058693333	83.55466834449277
Brain	1	GGSLWLN(N-Glycosylation)C(Carbamidomethyl)STNC(Carbamidomethyl)PRPER{Fuc:1; Hex:6; HexNAc:3}	Unmodified	0.18715191423001443	82.68795572053334	82.50080380630332
Brain	1	VTQQSPTSMNQVN(N-Glycosylation)LTC(Carbamidomethyl)R{Fuc:2; Hex:6; HexNAc:3}	Ammonium	-0.39076246680890847	82.68795572053334	83.07871818734225
Brain	1	GGSLWLN(N-Glycosylation)C(Carbamidomethyl)STNC(Carbamidomethyl)PRPER{Fuc:2; Hex:5; HexNAc:4}	Unmodified	0.6129882889712803	82.74171431306667	82.12872602409539
Brain	1	GGSLWLN(N-Glycosylation)C(Carbamidomethyl)STNC(Carbamidomethyl)PRPER{Fuc:1; Hex:5; HexNAc:4}	Unmodified	0.12429295737146617	82.90340921626667	82.7791162588952
Brain	1	LVN(N-Glycosylation)STFLHNK{Fuc:1; Hex:5; HexNAc:7; Neu5Ac:2}	Unmodified	-1.5898321857002315	82.90340921626667	84.4932414019669
Brain	1	GGSLWLN(N-Glycosylation)C(Carbamidomethyl)STNC(Carbamidomethyl)PRPER{Fuc:1; Hex:6; HexNAc:4}	Unmodified	0.9857534933450864	83.22725931066667	82.24150581732158
Brain	1	VTQQSPTSMNQVN(N-Glycosylation)LTC(Carbamidomethyl)R{Fuc:1; Hex:5; HexNAc:4}	Ammonium; Unmodified	-0.5996537476314501	83.38915496186668	83.98880870949813
Brain	1	VTQQSPTSMNQVN(N-Glycosylation)LTC(Carbamidomethyl)R{Fuc:1; Hex:5; HexNAc:3}	Ammonium; Unmodified	-0.6897235729099123	83.5480455008	84.23776907370991
Brain	1	VTQQSPTSMNQVN(N-Glycosylation)LTC(Carbamidomethyl)R{Fuc:2; Hex:5; HexNAc:4}	Ammonium	0.2327937541072771	83.5480455008	83.31525174669272
Brain	1	GGSLWLN(N-Glycosylation)C(Carbamidomethyl)STNC(Carbamidomethyl)PRPER{Hex:6; HexNAc:4}	Unmodified	0.7078194535269517	83.60207463386668	82.89425518033973
Brain	1	VELVAMN(N-Glycosylation)ETDPK{Fuc:2; Hex:4; HexNAc:5}	Unmodified	-0.1359617377757587	83.6559696344	83.79193137217575
Brain	1	VTQQSPTSMNQVN(N-Glycosylation)LTC(Carbamidomethyl)R{Hex:9; HexNAc:2}	Ammonium	0.6234646049167054	83.70975724053332	83.08629263561662
Brain	1	VTQQSPTSMNQVN(N-Glycosylation)LTC(Carbamidomethyl)R{Fuc:1; Hex:6; HexNAc:3}	Ammonium; Unmodified	0.2014271619631245	83.92452904746666	83.72310188550354
Brain	1	VTQQSPTSMNQVN(N-Glycosylation)LTC(Carbamidomethyl)R{Fuc:1; Hex:4; HexNAc:4}	Unmodified	-0.4830046484853483	84.03150434506666	84.51450899355201
Brain	1	VTQQSPTSMNQVN(N-Glycosylation)LTC(Carbamidomethyl)R{Fuc:1; Hex:4; HexNAc:4}	Ammonium	-0.4830046484853483	84.03150434506666	84.51450899355201
Brain	1	SIN(N-Glycosylation)LTLDR{Hex:9; HexNAc:2}	Unmodified	-0.05024916604770624	84.084964308	84.1352134740477
Brain	1	VTQQSPTSMNQVN(N-Glycosylation)LTC(Carbamidomethyl)R{Hex:7; HexNAc:2}	Ammonium; Unmodified	-0.03286455913200825	84.084964308	84.117828867132
Brain	1	QTLFFN(N-Glycosylation)GTR{Fuc:3; Hex:5; HexNAc:5}	Ammonium; Unmodified	-1.1946715476254894	84.13845007813333	85.33312162575882
Brain	1	LVN(N-Glycosylation)STFLHNK{Fuc:2; Hex:6; HexNAc:6; Neu5Ac:2}	Unmodified	0.5776305180087178	84.19203146586666	83.61440094785794
Brain	1	GGSLWLN(N-Glycosylation)C(Carbamidomethyl)STNC(Carbamidomethyl)PRPER{Hex:5; HexNAc:2}	Unmodified	0.4198720327849088	84.35124116746667	83.93136913468176
Brain	1	QTLFFN(N-Glycosylation)GTR{Fuc:3; Hex:5; HexNAc:4}	Ammonium; Unmodified	-1.108602271670179	84.45901687093333	85.5676191426035
Brain	1	GGSLWLN(N-Glycosylation)C(Carbamidomethyl)STNC(Carbamidomethyl)PRPER{Fuc:1; Hex:3; HexNAc:2}	Unmodified	0.20150513621581467	84.51282267066668	84.31131753445086
Brain	1	SDVPN(N-Glycosylation)TSPNSTSQHVAEFETER{Fuc:2; Hex:4; HexNAc:6; Neu5Ac:1}	Ammonium	-14.804563133113021	84.56653103226667	99.37109416537969
Brain	1	VTQQSPTSMNQVN(N-Glycosylation)LTC(Carbamidomethyl)R{Hex:5; HexNAc:4}	Unmodified	-0.048429638262547314	84.62039962266667	84.66882926092921
Brain	1	LAAPN(N-Glycosylation)LTVEEGK{Fuc:3; Hex:5; HexNAc:5; Neu5Ac:1}	Ammonium * 2	-9.783904992810989	84.62039962266667	94.40430461547766
Brain	1	VTQQSPTSMNQVN(N-Glycosylation)LTC(Carbamidomethyl)R{Hex:6; HexNAc:2}	Ammonium; Unmodified	-0.015888760939489543	84.62039962266667	84.63628838360616
Brain	1	LSVEC(Carbamidomethyl)AN(N-Glycosylation)K{Fuc:1; Hex:5; HexNAc:5; Neu5Ac:3}	Unmodified	7.092598393342385	84.67422460346667	77.58162621012428
Brain	1	LVN(N-Glycosylation)STFLHNK{Fuc:2; Hex:6; HexNAc:7; Neu5Ac:2}	Unmodified	1.395381465108784	84.78162283173333	83.38624136662455
Brain	1	VTQQSPTSMNQVN(N-Glycosylation)LTC(Carbamidomethyl)R{Hex:5; HexNAc:3}	Ammonium; Unmodified	-0.07970279645736866	84.83535861280001	84.91506140925738
Brain	1	VTQQSPTSMNQVN(N-Glycosylation)LTC(Carbamidomethyl)R{Hex:5; HexNAc:2}	Ammonium; Unmodified	0.04948762102057458	85.20857355439999	85.15908593337942
Brain	1	VTQQSPTSMNQVN(N-Glycosylation)LTC(Carbamidomethyl)R{Hex:4; HexNAc:4}	Ammonium	0.011076135600362136	85.20857355439999	85.19749741879963
Brain	1	QTLFFN(N-Glycosylation)GTR{Fuc:2; Hex:6; HexNAc:4}	Unmodified	-0.4283010358052479	85.26210457573333	85.69040561153858
Brain	1	LAAPN(N-Glycosylation)LTVEEGK{Fuc:3; Hex:5; HexNAc:5}	Ammonium; Unmodified	5.589048202774279	85.53159870106667	79.94255049829239
Brain	1	SIN(N-Glycosylation)LTLDR{Hex:6; HexNAc:2}	Unmodified	-0.11025715858797014	85.58507864453333	85.6953358031213
Brain	1	SSWHLSNLN(N-Glycosylation)STTK{Fuc:2; Hex:5; HexNAc:4; Neu5Ac:1}	Unmodified	-0.9905663006561412	85.63869455573334	86.62926085638948
Brain	1	KFHVN(N-Glycosylation)YTQPLVAVK{Hex:8; HexNAc:2}	Unmodified	0.22354018978374768	85.63869455573334	85.41515436594959
Brain	1	SDVPNTSPN(N-Glycosylation)STSQHVAEFETER{Fuc:2; Hex:4; HexNAc:3}	Unmodified	0.10356277844105932	85.745946196	85.64238341755895
Brain	1	QTLFFN(N-Glycosylation)GTR{Fuc:2; Hex:6; HexNAc:3}	Unmodified	-0.12851148012724423	85.79829635626668	85.92680783639392
Brain	1	SDVPNTSPN(N-Glycosylation)STSQHVAEFETER{Fuc:2; Hex:4; HexNAc:4}	Ammonium; Unmodified	0.39776785625376476	85.79829635626668	85.40052850001291
Brain	1	N(N-Glycosylation)LTIVDSGLK{Hex:8; HexNAc:2}	Unmodified	-0.08365158029937447	85.85166767946666	85.93531925976603
Brain	1	KFHVN(N-Glycosylation)YTQPLVAVK{Hex:7; HexNAc:2}	Unmodified	-0.03401615032444738	85.90509290746667	85.93910905779111
Brain	1	THN(N-Glycosylation)LTNLNPDLQYR{Fuc:3; Hex:5; HexNAc:4}	Unmodified	-0.4997095448563442	85.95848126106667	86.45819080592301
Brain	1	LAAPN(N-Glycosylation)LTVEEGK{Fuc:2; Hex:4; HexNAc:6}	Unmodified	5.171802928895573	86.07064457013333	80.89884164123775
Brain	1	SDVPNTSPN(N-Glycosylation)STSQHVAEFETER{Fuc:2; Hex:4; HexNAc:5}	Unmodified	0.9609331549550291	86.11960496746666	85.15867181251163
Brain	1	KFHVN(N-Glycosylation)YTQPLVAVK{Hex:6; HexNAc:2}	Unmodified	-0.23574662044330807	86.22682753013333	86.46257415057664
Brain	1	SQTN(N-Glycosylation)LTDC(Carbamidomethyl)PFHDQPHLMR{Fuc:3; Hex:5; HexNAc:6}	Unmodified	0.21005786970252416	86.22682753013333	86.01676966043081
Brain	1	SIN(N-Glycosylation)LTLDR{Hex:5; HexNAc:2}	Unmodified	0.007632768073634111	86.22682753013333	86.2191947620597
Brain	1	ARGN(N-Glycosylation)GTLITFHSAFQC(Carbamidomethyl)C(Carbamidomethyl)GK{Fuc:1; Hex:6; HexNAc:4}	Unmodified	0.3666876371293313	86.28035674053334	85.913669103404
Brain	1	ARGN(N-Glycosylation)GTLITFHSAFQC(Carbamidomethyl)C(Carbamidomethyl)GK{Fuc:1; Hex:5; HexNAc:5}	Unmodified	0.08526376107549538	86.28035674053334	86.19509297945784
Brain	1	THN(N-Glycosylation)LTNLNPDLQYR{Fuc:2; Hex:4; HexNAc:6}	Unmodified	-0.8904982639885191	86.28035674053334	87.17085500452185
Brain	1	N(N-Glycosylation)LTIVDSGLK{Hex:7; HexNAc:2}	Unmodified	-0.17872378313350623	86.28035674053334	86.45908052366684
Brain	1	VELVAMN(N-Glycosylation)ETDPK{Fuc:1; Hex:3; HexNAc:4}	Unmodified	1.1050378067889142	86.33404843093334	85.22901062414442
Brain	1	SDVPNTSPN(N-Glycosylation)STSQHVAEFETER{Fuc:1; Hex:4; HexNAc:4}	Unmodified	0.2557136372394666	86.33404843093334	86.07833479369387
Brain	1	SDVPN(N-Glycosylation)TSPNSTSQHVAEFETER{Fuc:1; Hex:4; HexNAc:5}	Unmodified	0.4977584095350238	86.33404843093334	85.83629002139831
Brain	1	LAAPN(N-Glycosylation)LTVEEGK{Hex:9; HexNAc:2}	Unmodified	5.7792826952985905	86.38758842693333	80.60830573163474
Brain	1	KFHVN(N-Glycosylation)YTQPLVAVK{Hex:5; HexNAc:2}	Unmodified	-0.3289132424653758	86.6556472728	86.98456051526537
Brain	1	SQTN(N-Glycosylation)LTDC(Carbamidomethyl)PFHDQPHLMR{Fuc:3; Hex:5; HexNAc:5}	Unmodified	0.45678103904366196	86.70942680879999	86.25264576975633
Brain	1	SDVPNTSPN(N-Glycosylation)STSQHVAEFETER{Fuc:1; Hex:3; HexNAc:5}	Unmodified	0.3482501550128916	86.70942680879999	86.3611766537871
Brain	1	WSC(Carbamidomethyl)DHKQN(N-Glycosylation)ITYLLK{Fuc:2; Hex:4; HexNAc:5}	Unmodified	-0.26125159632167083	86.7640696192	87.02532121552167
Brain	1	THN(N-Glycosylation)LTNLNPDLQYR{Fuc:2; Hex:6; HexNAc:4}	Unmodified	0.15842803503612402	86.7640696192	86.60564158416388
Brain	1	THN(N-Glycosylation)LTNLNPDLQYR{Fuc:2; Hex:6; HexNAc:3}	Unmodified	-0.03451646849001122	86.81371757626667	86.84823404475668
Brain	1	WSC(Carbamidomethyl)DHKQN(N-Glycosylation)ITYLLK{Fuc:2; Hex:6; HexNAc:4}	Unmodified	0.5906735095053506	86.81371757626667	86.22304406676132
Brain	1	SDVPN(N-Glycosylation)TSPNSTSQHVAEFETER{Fuc:1; Hex:3; HexNAc:4}	Unmodified	0.2093417606868826	86.81371757626667	86.60437581557979
Brain	1	WSC(Carbamidomethyl)DHKQN(N-Glycosylation)ITYLLK{Fuc:2; Hex:4; HexNAc:4}	Unmodified	-0.39985390913942354	86.8678343688	87.26768827793943
Brain	1	SQTN(N-Glycosylation)LTDC(Carbamidomethyl)PFHDQPHLMR{Fuc:2; Hex:4; HexNAc:6}	Unmodified	-0.3442205281699131	86.8678343688	87.21205489696992
Brain	1	THN(N-Glycosylation)LTNLNPDLQYR{Fuc:2; Hex:4; HexNAc:5}	Unmodified	-0.43073018240916383	86.97462020586666	87.40535038827582
Brain	1	QTLFFN(N-Glycosylation)GTR{Fuc:2; Hex:4; HexNAc:5}	Unmodified	0.5375714052936189	87.02889753173334	86.49132612643972
Brain	1	ARGN(N-Glycosylation)GTLITFHSAFQC(Carbamidomethyl)C(Carbamidomethyl)GK{Fuc:1; Hex:5; HexNAc:4}	Unmodified	0.5899875071328893	87.02889753173334	86.43891002460045
Brain	1	KVLVAPPSEEAN(N-Glycosylation)TTK{Fuc:2; Hex:7; HexNAc:6; Neu5Ac:3}	Unmodified	-0.13423136459385887	87.0782932032	87.21252456779386
Brain	1	THN(N-Glycosylation)LTNLNPDLQYR{Fuc:1; Hex:5; HexNAc:4}	Unmodified	-0.7318292575723149	87.0782932032	87.81012246077232
Brain	1	ARGN(N-Glycosylation)GTLITFHSAFQC(Carbamidomethyl)C(Carbamidomethyl)GK{Fuc:1; Hex:4; HexNAc:5}	Unmodified	0.36103885904773847	87.0782932032	86.71725434415227
Brain	1	SISN(N-Glycosylation)MTSQEFVEK{Fuc:2; Hex:4; HexNAc:5}	Unmodified	-0.5290176568331333	87.13209368773333	87.66111134456646
Brain	1	LAAPN(N-Glycosylation)LTVEEGK{Fuc:1; Hex:3; HexNAc:5; Neu5Ac:1}	Ammonium	-9.58801724867837	87.18571249146666	96.77372974014503
Brain	1	N(N-Glycosylation)LTIVDSGLK{Hex:6; HexNAc:2}	Unmodified	0.20560417036998047	87.18571249146666	86.98010832109668
Brain	1	SISN(N-Glycosylation)MTSQEFVEK{Fuc:2; Hex:6; HexNAc:4}	Unmodified	0.32494591717112087	87.18571249146666	86.86076657429554
Brain	1	THN(N-Glycosylation)LTNLNPDLQYR{Fuc:2; Hex:5; HexNAc:3}	Unmodified	-0.12905138718116405	87.23929576746667	87.36834715464784
Brain	1	THN(N-Glycosylation)LTNLNPDLQYR{Fuc:2; Hex:4; HexNAc:4}	Unmodified	-0.35218313439850135	87.29286706133333	87.64505019573183
Brain	1	SISN(N-Glycosylation)MTSQEFVEK{Fuc:2; Hex:4; HexNAc:4}	Unmodified	-0.49906004393476167	87.40021803893333	87.8992780828681
Brain	1	IQDFN(N-Glycosylation)YTDHTLGR{Fuc:2; Hex:4; HexNAc:5}	Unmodified	-0.12715328308023288	87.45373061413333	87.58088389721357
Brain	1	SISN(N-Glycosylation)MTSQEFVEK{Fuc:1; Hex:6; HexNAc:4}	Unmodified	-0.03726205304761265	87.50731405013333	87.54457610318094
Brain	1	THN(N-Glycosylation)LTNLNPDLQYR{Fuc:2; Hex:5; HexNAc:4}	Unmodified	0.3853921156417073	87.50731405013333	87.12192193449162
Brain	1	WSC(Carbamidomethyl)DHKQN(N-Glycosylation)ITYLLK{Hex:5; HexNAc:2}	Unmodified	-1.0524959906044984	87.56067446613334	88.61317045673783
Brain	1	THN(N-Glycosylation)LTNLNPDLQYR{Hex:9; HexNAc:2}	Unmodified	0.703696455625689	87.61415803493334	86.91046157930765
Brain	1	SQTN(N-Glycosylation)LTDC(Carbamidomethyl)PFHDQPHLMR{Fuc:2; Hex:4; HexNAc:5}	Unmodified	0.16737538650836825	87.61415803493334	87.44678264842497
Brain	1	SQTN(N-Glycosylation)LTDC(Carbamidomethyl)PFHDQPHLMR{Fuc:2; Hex:4; HexNAc:4}	Unmodified	-0.023727597587424043	87.66786621146666	87.69159380905408
Brain	1	KKENGVFEEISN(N-Glycosylation)SSGR{Fuc:1; Hex:5; HexNAc:6; Neu5Ac:2}	Unmodified	-3.502264422435019	87.72148304906666	91.22374747150168
Brain	1	SQTN(N-Glycosylation)LTDC(Carbamidomethyl)PFHDQPHLMR{Hex:8; HexNAc:2}	Unmodified	0.28803994100978514	87.77514970346667	87.48710976245688
Brain	1	N(N-Glycosylation)LSFSEDGYQMHPK{Hex:10; HexNAc:2}	Unmodified	0.41390619245855476	87.88080173520001	87.46689554274145
Brain	1	SISN(N-Glycosylation)MTSQEFVEK{Fuc:2; Hex:5; HexNAc:3; Neu5Ac:1}	Ammonium * 2	-14.154294981832848	87.88080173520001	102.03509671703286
Brain	1	SISN(N-Glycosylation)MTSQEFVEK{Hex:10; HexNAc:2}	Unmodified	1.281863017182289	87.93446049653333	86.65259747935104
Brain	1	WSC(Carbamidomethyl)DHKQN(N-Glycosylation)ITYLLK{Fuc:1; Hex:4; HexNAc:3}	Unmodified	-0.2685588311082512	87.93446049653333	88.20301932764158
Brain	1	N(N-Glycosylation)LSFSEDGYQMHPK{Hex:9; HexNAc:2}	Unmodified	0.055256798481408964	88.0414686824	87.98621188391859
Brain	1	THN(N-Glycosylation)LTNLNPDLQYR{Fuc:1; Hex:4; HexNAc:4}	Unmodified	-0.2344791669731734	88.09495819226666	88.32943735923983
Brain	1	SISN(N-Glycosylation)MTSQEFVEK{Hex:9; HexNAc:2}	Ammonium; Unmodified	0.9191918884850168	88.09495819226666	87.17576630378164
Brain	1	KN(N-Glycosylation)ITDLVEGAK{Fuc:2; Hex:5; HexNAc:6; Neu5Ac:1}	Unmodified	0.664254844297048	88.1485416656	87.48428682130296
Brain	1	N(N-Glycosylation)LSFSEDGYQMHPK{Hex:8; HexNAc:2}	Unmodified	-0.30196704144009345	88.2023026576	88.5042696990401
Brain	1	QPGN(N-Glycosylation)SSLHR{Fuc:1; Hex:5; HexNAc:3; Neu5Ac:2}	Unmodified	1.4042092577549994	88.2023026576	86.798093399845
Brain	1	SISN(N-Glycosylation)MTSQEFVEK{Hex:8; HexNAc:2}	Unmodified	0.5581357565485519	88.25600524506667	87.69786948851812
Brain	1	WSC(Carbamidomethyl)DHKQN(N-Glycosylation)ITYLLK{Fuc:1; Hex:3; HexNAc:4}	Unmodified	-0.16650967471761646	88.30979670373334	88.47630637845096
Brain	1	SISN(N-Glycosylation)MTSQEFVEK{Fuc:1; Hex:5; HexNAc:4}	Unmodified	0.36136822197038043	88.41709011546666	88.05572189349628
Brain	1	IQDFN(N-Glycosylation)YTDHTLGR{Fuc:1; Hex:4; HexNAc:3}	Unmodified	-0.2858646161031828	88.47075865386667	88.75662326996985
Brain	1	THN(N-Glycosylation)LTNLNPDLQYR{Fuc:1; Hex:3; HexNAc:5}	Unmodified	-0.12473084438826731	88.47075865386667	88.59548949825493
Brain	1	QPGN(N-Glycosylation)SSLHR{Fuc:1; Hex:4; HexNAc:4; Neu5Ac:2}	Unmodified	1.4143696993358645	88.5243064368	87.10993673746414
Brain	1	N(N-Glycosylation)QSVGDPNVDLIR{Hex:9; HexNAc:2}	Ammonium	0.2045350006985842	88.57796276586667	88.37342776516809
Brain	1	SQTN(N-Glycosylation)LTDC(Carbamidomethyl)PFHDQPHLMR{Fuc:1; Hex:3; HexNAc:5}	Unmodified	0.036983016069910946	88.68470878773334	88.64772577166343
Brain	1	KLVQVGIYN(N-Glycosylation)GTHVIPNDR{Hex:9; HexNAc:2}	Unmodified	0.34670039421968113	88.68470878773334	88.33800839351366
Brain	1	IGSYN(N-Glycosylation)GTAGDSLSYHQGRPFSTEDR{Fuc:2; Hex:4; HexNAc:3}	Unmodified	-0.22595506412726252	88.79024648453333	89.01620154866059
Brain	1	IGSYN(N-Glycosylation)GTAGDSLSYHQGRPFSTEDR{Fuc:2; Hex:4; HexNAc:4}	Unmodified	0.025286025693660008	88.79024648453333	88.76496045883967
Brain	1	KLVQVGIYN(N-Glycosylation)GTHVIPNDR{Hex:8; HexNAc:2}	Unmodified	-0.009934039007845286	88.8439132256	88.85384726460785
Brain	1	KVLVAPPSEEAN(N-Glycosylation)TTK{Fuc:1; Hex:6; HexNAc:5; Neu5Ac:3}	Unmodified	0.24381427958246604	88.8439132256	88.60009894601754
Brain	1	RGDLNIN(N-Glycosylation)MTSPMGTK{Hex:9; HexNAc:2}	Unmodified	0.33097237760134135	88.89765684426668	88.56668446666534
Brain	1	N(N-Glycosylation)QSVGDPNVDLIR{Hex:8; HexNAc:2}	Ammonium; Unmodified	0.007563172685948416	88.89765684426668	88.89009367158073
Brain	1	LWC(Carbamidomethyl)QDC(Carbamidomethyl)TLAN(N-Glycosylation)SSHC(Carbamidomethyl)APK{Fuc:3; Hex:6; HexNAc:6; Neu5Ac:2}	Unmodified	-5.608847788856082	88.95132764613332	94.5601754349894
Brain	1	VLVAPPSEEAN(N-Glycosylation)TTK{Fuc:4; Hex:8; HexNAc:7; Neu5Ac:2}	Ammonium * 2	0.16458188045247368	88.95132764613332	88.78674576568085
Brain	1	VLVAPPSEEAN(N-Glycosylation)TTK{Fuc:4; Hex:7; HexNAc:7; Neu5Ac:2}	Ammonium * 2	-0.3498812668514262	88.95132764613332	89.30120891298475
Brain	1	RGDLNIN(N-Glycosylation)MTSPMGTK{Hex:8; HexNAc:2}	Unmodified	-0.0107548100195487	89.05862356906667	89.06937837908622
Brain	1	KLVQVGIYN(N-Glycosylation)GTHVIPNDR{Hex:7; HexNAc:2}	Unmodified	-0.22555126446593476	89.11243819253333	89.33798945699927
Brain	1	VLVAPPSEEAN(N-Glycosylation)TTK{Fuc:4; Hex:7; HexNAc:6; Neu5Ac:2}	Ammonium; Unmodified	-0.5308436450346647	89.16615529813333	89.696998943168
Brain	1	VLVAPPSEEAN(N-Glycosylation)TTK{Fuc:5; Hex:10; HexNAc:7}	Unmodified	31.042313927475305	89.22011198586667	58.17779805839136
Brain	1	RGDLNIN(N-Glycosylation)MTSPMGTK{Hex:7; HexNAc:2}	Unmodified	-0.29868956970166494	89.2739029648	89.57259253450167
Brain	1	TN(N-Glycosylation)YTLHVIEMK{Fuc:1; Hex:4; HexNAc:6}	Unmodified	-1.188727451819645	89.32764880933334	90.51637626115298
Brain	1	N(N-Glycosylation)QSVGDPNVDLIR{Hex:7; HexNAc:2}	Ammonium; Unmodified	-0.06535032071894875	89.32764880933334	89.39299913005229
Brain	1	IQDFN(N-Glycosylation)YTDHTLGR{Hex:5; HexNAc:2}	Unmodified	0.06792513544321821	89.32764880933334	89.25972367389012
Brain	1	N(N-Glycosylation)LSFSEDGYQMHPK{Hex:5; HexNAc:2}	Unmodified	-0.5143380024702111	89.4887780656	90.00311606807021
Brain	1	TN(N-Glycosylation)YTLHVIEMK{Hex:9; HexNAc:2}	Unmodified	-0.26431525060679917	89.54216138506666	89.80647663567346
Brain	1	KKENGVFEEISN(N-Glycosylation)SSGR{Fuc:1; Hex:6; HexNAc:6; Neu5Ac:2}	Unmodified	-1.4091275671889747	89.59582808746667	91.00495565465565
Brain	1	VSLTN(N-Glycosylation)VSISDEGR{Fuc:2; Hex:4; HexNAc:5}	Unmodified		89.64959580106667
Brain	1	SISN(N-Glycosylation)MTSQEFVEK{Hex:5; HexNAc:2}	Unmodified	0.36973140623001655	89.64959580106667	89.27986439483665
Brain	1	VQN(N-Glycosylation)MSQSIEVLDRR{Fuc:2; Hex:4; HexNAc:5}	Unmodified	-0.6632076117825676	89.75724505546667	90.42045266724924
Brain	1	RGDLNIN(N-Glycosylation)MTSPMGTK{Hex:6; HexNAc:2}	Unmodified	-0.25964610756274453	89.81094249013333	90.07058859769607
Brain	1	KLVQVGIYN(N-Glycosylation)GTHVIPNDR{Hex:5; HexNAc:2}	Unmodified	-0.4709765392543659	89.86479462560001	90.33577116485438
Brain	1	VFGSQN(N-Glycosylation)LTTVK{Hex:3; HexNAc:3; Neu5Ac:1}	Unmodified	-5.6249199839340065	89.97249921093334	95.59741919486734
Brain	1	VLVAPPSEEAN(N-Glycosylation)TTK{Fuc:3; Hex:8; HexNAc:6; Neu5Ac:2}	Unmodified	0.281783560052304	90.18743892266666	89.90565536261435
Brain	1	IGSYN(N-Glycosylation)GTAGDSLSYHQGRPFSTEDR{Fuc:1; Hex:3; HexNAc:2}	Unmodified	-0.3501956240240389	90.18743892266666	90.5376345466907
Brain	1	VLVAPPSEEAN(N-Glycosylation)TTK{Fuc:2; Hex:8; HexNAc:7; Neu5Ac:2}	Unmodified	-0.12479836067475958	90.24123259786667	90.36603095854143
Brain	1	VLVAPPSEEAN(N-Glycosylation)TTK{Fuc:3; Hex:6; HexNAc:6; Neu5Ac:2}	Ammonium; Unmodified	-0.21518075641510848	90.6704640632	90.88564481961511
Brain	1	LYWISSGN(N-Glycosylation)HTINR{Hex:9; HexNAc:2}	Unmodified	0.31624661880185556	90.6704640632	90.35421744439815
Brain	1	SPQSN(N-Glycosylation)GTSGVEQIC(Carbamidomethyl)VDVR{Fuc:1; Hex:5; HexNAc:5; Neu5Ac:2}	Ammonium * 2	-30.423498536814662	90.72380352639999	121.14730206321465
Brain	1	TN(N-Glycosylation)YTLHVIEMK{Fuc:1; Hex:4; HexNAc:5}	Unmodified	0.0846672424051178	90.83064952266666	90.74598228026154
Brain	1	N(N-Glycosylation)QSVGDPNVDLIR{Hex:5; HexNAc:2}	Unmodified	0.455104101807251	90.83064952266666	90.37554542085941
Brain	1	SPQSN(N-Glycosylation)GTSGVEQIC(Carbamidomethyl)VDVR{Fuc:4; Hex:6; HexNAc:5}	Unmodified; Ammonium	1.455113240541337	90.93787660453333	89.48276336399199
Brain	1	VLVAPPSEEAN(N-Glycosylation)TTK{Fuc:3; Hex:7; HexNAc:6; Neu5Ac:2}	Ammonium; Ammonium * 2; Unmodified	0.6706702109973719	91.04486011626666	90.37418990526929
Brain	1	QN(N-Glycosylation)VSLSILK{Hex:9; HexNAc:2}	Ammonium; Unmodified	0.020761904344951176	91.25905625466666	91.23829435032171
Brain	1	LYWISSGNHTIN(N-Glycosylation)R{Hex:7; HexNAc:2}	Unmodified	-0.03952556605410962	91.31300201333333	91.35252757938744
Brain	1	LTIVN(N-Glycosylation)SSVLDRPR{Hex:5; HexNAc:2}	Unmodified	-0.23126538750112502	91.36660522453333	91.59787061203446
Brain	1	VLVAPPSEEAN(N-Glycosylation)TTK{Fuc:3; Hex:6; HexNAc:5; Neu5Ac:2}	Ammonium; Unmodified	0.3498961311361768	91.4738568824	91.12396075126382
Brain	1	GTDN(N-Glycosylation)ITVR{Fuc:1; Hex:5; HexNAc:4; Neu5Ac:3}	Unmodified	2.00740031809336	91.52748543786667	89.52008511977331
Brain	1	VLVAPPSEEAN(N-Glycosylation)TTK{Fuc:2; Hex:7; HexNAc:6; Neu5Ac:2}	Ammonium; Unmodified	0.41906890434225375	91.52748543786667	91.10841653352442
Brain	1	VQN(N-Glycosylation)MSQSIEVLDRR{Hex:9; HexNAc:2}	Unmodified	1.220095038057167	91.52748543786667	90.3073903998095
Brain	1	QN(N-Glycosylation)VSLSILK{Hex:8; HexNAc:2}	Unmodified	-0.2003433696864647	91.52748543786667	91.72782880755314
Brain	1	VQN(N-Glycosylation)MSQSIEVLDRR{Hex:8; HexNAc:2}	Unmodified	0.8957603554290756	91.6886165504	90.79285619497092
Brain	1	LTIVN(N-Glycosylation)SSVLDRPR{Fuc:1; Hex:4; HexNAc:3}	Unmodified	0.6501930669523404	91.6886165504	91.03842348344766
Brain	1	LYWISSGN(N-Glycosylation)HTINR{Hex:6; HexNAc:2}	Unmodified	-0.15559572333735616	91.6886165504	91.84421227373736
Brain	1	LTIVN(N-Glycosylation)SSVLDRPR{Fuc:1; Hex:3; HexNAc:4}	Unmodified	0.6035488253587431	91.849904912	91.24635608664126
Brain	1	SPQSN(N-Glycosylation)GTSGVEQIC(Carbamidomethyl)VDVR{Fuc:3; Hex:5; HexNAc:5}	Ammonium; Unmodified	1.2171330027862837	91.95740521066666	90.74027220788038
Brain	1	ISPGKN(N-Glycosylation)ATGMEVGWYR{Fuc:1; Hex:7; HexNAc:4}	Unmodified	0.46633739375214134	92.01132316906666	91.54498577531452
Brain	1	TN(N-Glycosylation)YTLHVIEMK{Hex:3; HexNAc:5}	Unmodified	0.13835551929008716	92.11888815066666	91.98053263137658
Brain	1	SPQSN(N-Glycosylation)GTSGVEQIC(Carbamidomethyl)VDVR{Fuc:3; Hex:5; HexNAc:4}	Ammonium; Unmodified	1.1035204535434815	92.11888815066666	91.01536769712318
Brain	1	ISPGKN(N-Glycosylation)ATGMEVGWYR{Fuc:1; Hex:6; HexNAc:4}	Unmodified	0.2495534266485464	92.28036729813333	92.03081387148478
Brain	1	LYWISSGNHTIN(N-Glycosylation)R{Hex:5; HexNAc:2}	Unmodified	-0.00035386795342162713	92.33415266426667	92.33450653222009
Brain	1	TN(N-Glycosylation)YTLHVIEMK{Hex:3; HexNAc:4}	Unmodified	0.1760622962918319	92.44158910293332	92.26552680664149
Brain	1	VLVAPPSEEAN(N-Glycosylation)TTK{Fuc:2; Hex:7; HexNAc:5; Neu5Ac:2}	Unmodified	1.0426117809629858	92.495358848	91.45274706703701
Brain	1	ISPGKN(N-Glycosylation)ATGMEVGWYR{Fuc:1; Hex:6; HexNAc:3}	Unmodified	0.18625301988360832	92.495358848	92.30910582811639
Brain	1	VLVAPPSEEAN(N-Glycosylation)TTK{Fuc:2; Hex:6; HexNAc:6; Neu5Ac:2}	Ammonium; Unmodified	0.9826554938745602	92.65630699626666	91.6736515023921
Brain	1	VLVAPPSEEAN(N-Glycosylation)TTK{Fuc:2; Hex:6; HexNAc:5; Neu5Ac:2}	Ammonium; Unmodified	0.7013371156141659	92.65630699626666	91.9549698806525
Brain	1	ISPGKN(N-Glycosylation)ATGMEVGWYR{Fuc:1; Hex:5; HexNAc:3}	Unmodified	-0.14228459267626192	92.65630699626666	92.79859158894293
Brain	1	SPQSN(N-Glycosylation)GTSGVEQIC(Carbamidomethyl)VDVR{Hex:8; HexNAc:2}	Ammonium	0.6276246976433413	92.92514446106667	92.29751976342332
Brain	1	SPQSN(N-Glycosylation)GTSGVEQIC(Carbamidomethyl)VDVR{Fuc:2; Hex:4; HexNAc:5}	Unmodified	1.100588545059395	93.03244860026666	91.93186005520727
Brain	1	VLVAPPSEEAN(N-Glycosylation)TTK{Fuc:2; Hex:5; HexNAc:5; Neu5Ac:2}	Ammonium; Unmodified	0.6124534907924044	93.08607765706667	92.47362416627426
Brain	1	ISPGKN(N-Glycosylation)ATGMEVGWYR{Fuc:1; Hex:5; HexNAc:2}	Unmodified	0.12293304321997311	93.19265711493334	93.06972407171337
Brain	1	FLEPYN(N-Glycosylation)DSIQAQK{Fuc:1; Hex:7; HexNAc:3}	Unmodified	0.4187219489113403	93.19265711493334	92.773935166022
Brain	1	ISPGKN(N-Glycosylation)ATGMEVGWYR{Fuc:1; Hex:4; HexNAc:4}	Unmodified	0.18920430303658975	93.19265711493334	93.00345281189675
Brain	1	VQN(N-Glycosylation)MSQSIEVLDRR{Hex:5; HexNAc:2}	Unmodified	1.0233450062364824	93.24639037280001	92.22304536656353
Brain	1	FLEPYN(N-Glycosylation)DSIQAQK{Hex:9; HexNAc:2}	Ammonium; Unmodified	0.5430012259870836	93.3537140976	92.81071287161292
Brain	1	ISPGKN(N-Glycosylation)ATGMEVGWYR{Fuc:1; Hex:5; HexNAc:4}	Unmodified	0.8456989642431694	93.3537140976	92.50801513335684
Brain	1	ISPGKN(N-Glycosylation)ATGMEVGWYR{Fuc:1; Hex:4; HexNAc:5}	Unmodified	0.6863802962430299	93.4077055968	92.72132530055697
Brain	1	FLEPYN(N-Glycosylation)DSIQAQK{Fuc:1; Hex:6; HexNAc:4}	Ammonium	0.4718538425989749	93.4613656824	92.98951183980103
Brain	1	SPQSN(N-Glycosylation)GTSGVEQIC(Carbamidomethyl)VDVR{Fuc:2; Hex:4; HexNAc:4}	Unmodified	1.2658282100891114	93.4613656824	92.19553747231089
Brain	1	FLEPYN(N-Glycosylation)DSIQAQK{Fuc:1; Hex:6; HexNAc:4}	Unmodified	0.5252280182634337	93.5150802824	92.98985226413657
Brain	1	QN(N-Glycosylation)ITYLLK{Fuc:2; Hex:6; HexNAc:4}	Unmodified	0.08302656232542915	93.5150802824	93.43205372007458
Brain	1	FLEPYN(N-Glycosylation)DSIQAQK{Hex:8; HexNAc:2}	Unmodified	0.3185685750994338	93.62230755066666	93.30373897556723
Brain	1	ISPGKN(N-Glycosylation)ATGMEVGWYR{Fuc:1; Hex:4; HexNAc:3}	Unmodified	0.5040691121237444	93.7790948776	93.27502576547626
Brain	1	FLEPYN(N-Glycosylation)DSIQAQK{Fuc:1; Hex:6; HexNAc:3}	Unmodified	0.5622425887555522	93.83269491866666	93.27045232991111
Brain	1	QN(N-Glycosylation)VSLSILK{Hex:5; HexNAc:2}	Unmodified	0.6214625171311781	93.83269491866666	93.21123240153548
Brain	1	GN(N-Glycosylation)ETIVNLIHSTR{Hex:9; HexNAc:2}	Unmodified	-0.005226015926538707	93.8864200136	93.89164602952654
Brain	1	FLEPYN(N-Glycosylation)DSIQAQK{Hex:7; HexNAc:2}	Ammonium; Unmodified	0.19682172462484004	93.99388794346667	93.79706621884183
Brain	1	FLEPYN(N-Glycosylation)DSIQAQK{Fuc:3; Hex:6; HexNAc:5; Neu5Ac:1}	Ammonium; Unmodified	-11.823948391252415	93.99388794346667	105.81783633471909
Brain	1	ISPGKN(N-Glycosylation)ATGMEVGWYR{Fuc:1; Hex:3; HexNAc:4}	Unmodified	0.6165631653875323	94.10149934986666	93.48493618447912
Brain	1	ISPGKN(N-Glycosylation)ATGMEVGWYR{Fuc:1; Hex:4; HexNAc:2}	Unmodified	0.6063385503804	94.15513936986666	93.54880081948626
Brain	1	ISPGKN(N-Glycosylation)ATGMEVGWYR{Fuc:1; Hex:3; HexNAc:3}	Unmodified	0.39208359081938227	94.15513936986666	93.76305577904728
Brain	1	GN(N-Glycosylation)ETIVNLIHSTR{Hex:8; HexNAc:2}	Unmodified	-0.17624542898180096	94.20869336853335	94.38493879751515
Brain	1	GN(N-Glycosylation)ETIVNLIHSTR{Fuc:1; Hex:6; HexNAc:3}	Unmodified	-0.08990156825990425	94.26238920826667	94.35229077652657
Brain	1	VLVAPPSEEAN(N-Glycosylation)TTK{Fuc:1; Hex:5; HexNAc:5; Neu5Ac:2}	Ammonium; Unmodified	1.1372056555269694	94.42354547706667	93.2863398215397
Brain	1	FLEPYN(N-Glycosylation)DSIQAQK{Hex:6; HexNAc:2}	Ammonium; Unmodified	0.29469638550695265	94.58504155866667	94.29034517315972
Brain	1	GN(N-Glycosylation)ETIVNLIHSTR{Hex:7; HexNAc:2}	Unmodified	-0.2926834712477273	94.58504155866667	94.8777250299144
Brain	1	QN(N-Glycosylation)ITYLLK{Hex:5; HexNAc:3}	Unmodified	-0.9950844934941898	94.6928227024	95.68790719589418
Brain	1	ISPGKN(N-Glycosylation)ATGMEVGWYR{Fuc:1; Hex:3; HexNAc:2}	Unmodified	0.7091853363478862	94.74273151839999	94.0335461820521
Brain	1	GVLMVGN(N-Glycosylation)ETTYEDGHGAR{Fuc:2; Hex:5; HexNAc:6; Neu5Ac:1}	Unmodified	-0.1653930551293996	94.79676078853332	94.96215384366272
Brain	1	FLEPYN(N-Glycosylation)DSIQAQK{Hex:4; HexNAc:2}	Unmodified	-0.3177689660529097	94.95681875919999	95.2745877252529
Brain	1	FLEPYN(N-Glycosylation)DSIQAQK{Hex:5; HexNAc:2}	Ammonium; Unmodified	0.17422995687904574	94.95681875919999	94.78258880232094
Brain	1	VLVAPPSEEAN(N-Glycosylation)TTK{Fuc:1; Hex:5; HexNAc:3; Neu5Ac:2}	Unmodified	1.1356099960574824	95.01008962373334	93.87447962767585
Brain	1	GN(N-Glycosylation)ETIVNLIHSTR{Hex:6; HexNAc:2}	Unmodified	-0.30584516497528114	95.06335860426665	95.36920376924193
Brain	1	N(N-Glycosylation)ETIWYVR{Hex:9; HexNAc:2}	Ammonium; Unmodified	-0.2285607841881614	95.27681490453332	95.50537568872149
Brain	1	QN(N-Glycosylation)ITYLLK{Hex:5; HexNAc:2}	Unmodified	-0.6381406349636194	95.33036316533334	95.96850380029696
Brain	1	GGSLWLN(N-Glycosylation)C(Carbamidomethyl)STNC(Carbamidomethyl)PRPER{Fuc:1; Hex:5; HexNAc:4; Neu5Ac:1}	Unmodified	-1.6402733052671294	95.54509442613333	97.18536773140046
Brain	1	SDVPN(N-Glycosylation)TSPNSTSQHVAEFETER{Fuc:2; Hex:5; HexNAc:4; Neu5Ac:1}	Unmodified	-3.614819981363567	95.59459489173334	99.2094148730969
Brain	1	WGC(Carbamidomethyl)HSN(N-Glycosylation)QTAFHGC(Carbamidomethyl)MELLK{Hex:10; HexNAc:2}	Unmodified	0.5764469957318425	95.6443682872	95.06792129146815
Brain	1	N(N-Glycosylation)ETIWYVR{Hex:8; HexNAc:2}	Unmodified	-0.30370113191183634	95.69382199893333	95.99752313084517
Brain	1	GTN(N-Glycosylation)ESEASSTQFTTEIDAPK{Fuc:2; Hex:4; HexNAc:5}	Ammonium	0.2735493847449817	95.74803664026668	95.4744872555217
Brain	1	WGC(Carbamidomethyl)HSN(N-Glycosylation)QTAFHGC(Carbamidomethyl)MELLK{Hex:9; HexNAc:2}	Unmodified	0.23897612629114917	95.79770382853333	95.55872770224218
Brain	1	IN(N-Glycosylation)GTTLRNLEMVQNQTDMK{Fuc:3; Hex:6; HexNAc:5; Neu5Ac:1}	Unmodified		95.79770382853333
Brain	1	GTN(N-Glycosylation)ESEASSTQFTTEIDAPK{Fuc:2; Hex:4; HexNAc:4}	Ammonium; Unmodified	0.0927997655295485	95.84754187093334	95.75474210540379
Brain	1	GVLMVGN(N-Glycosylation)ETTYEDGHGAR{Fuc:1; Hex:4; HexNAc:6; Neu5Ac:1}	Unmodified	-0.307039645077964	95.90120829946666	96.20824794454462
Brain	1	GN(N-Glycosylation)ETIVNLIHSTR{Hex:5; HexNAc:2}	Unmodified	0.04465817486322976	95.90120829946666	95.85655012460343
Brain	1	WGC(Carbamidomethyl)HSN(N-Glycosylation)QTAFHGC(Carbamidomethyl)MELLK{Hex:8; HexNAc:2}	Unmodified	-0.14751683749648237	95.90120829946666	96.04872513696314
Brain	1	QN(N-Glycosylation)ITYLLK{Fuc:1; Hex:4; HexNAc:3}	Unmodified	0.6721316890730691	96.1694618976	95.49733020852693
Brain	1	GTN(N-Glycosylation)ESEASSTQFTTEIDAPK{Fuc:1; Hex:5; HexNAc:3}	Ammonium; Unmodified	-0.0407035676154095	96.27642658159999	96.3171301492154
Brain	1	WGC(Carbamidomethyl)HSN(N-Glycosylation)QTAFHGC(Carbamidomethyl)MELLK{Hex:7; HexNAc:2}	Unmodified	-0.21281791475463763	96.27642658159999	96.48924449635463
Brain	1	SFSGLLDC(Carbamidomethyl)GN(N-Glycosylation)C(Carbamidomethyl)SR{Fuc:3; Hex:5; HexNAc:5}	Ammonium; Unmodified	-0.36260042889193755	96.330201876	96.69280230489194
Brain	1	GGSLWLN(N-Glycosylation)C(Carbamidomethyl)STNC(Carbamidomethyl)PRPER{Fuc:1; Hex:4; HexNAc:4; Neu5Ac:1}	Unmodified	-1.2592052655749768	96.330201876	97.58940714157498
Brain	1	GTN(N-Glycosylation)ESEASSTQFTTEIDAPK{Fuc:1; Hex:5; HexNAc:4}	Unmodified	0.4075070003905523	96.43710599866667	96.02959899827611
Brain	1	SDVPNTSPN(N-Glycosylation)STSQHVAEFETER{Fuc:1; Hex:4; HexNAc:5; Neu5Ac:1}	Unmodified	-3.5463058267839216	96.48977468426666	100.03608051105059
Brain	1	GTN(N-Glycosylation)ESEASSTQFTTEIDAPK{Hex:5; HexNAc:2}	Ammonium; Unmodified	-0.7846639788234739	96.59697481066668	97.38163878949015
Brain	1	SDVPN(N-Glycosylation)TSPNSTSQHVAEFETER{Fuc:1; Hex:7; HexNAc:2}	Unmodified	11.547905399519365	96.59697481066668	85.04906941114731
Brain	1	GTN(N-Glycosylation)ESEASSTQFTTEIDAPK{Hex:5; HexNAc:4}	Unmodified	-0.15406166793719933	96.65086237946666	96.80492404740386
Brain	1	QN(N-Glycosylation)ITYLLK{Fuc:1; Hex:3; HexNAc:4}	Unmodified	1.0850354817774388	96.75848824586666	95.67345276408922
Brain	1	GN(N-Glycosylation)YSC(Carbamidomethyl)FVSSPSITK{Fuc:2; Hex:4; HexNAc:5}	Unmodified	-1.1027885531156727	96.9198962696	98.02268482271568
Brain	1	GTN(N-Glycosylation)ESEASSTQFTTEIDAPK{Fuc:1; Hex:3; HexNAc:5}	Ammonium	0.2460145998792882	96.9198962696	96.67388166972071
Brain	1	WGC(Carbamidomethyl)HSN(N-Glycosylation)QTAFHGC(Carbamidomethyl)MELLK{Hex:5; HexNAc:2}	Unmodified	-0.5005673434164066	96.9198962696	97.42046361301641
Brain	1	GTN(N-Glycosylation)ESEASSTQFTTEIDAPK{Fuc:1; Hex:4; HexNAc:3}	Ammonium; Unmodified	0.18753883255496362	96.973712452	96.78617361944504
Brain	1	GGSLWLN(N-Glycosylation)C(Carbamidomethyl)STNC(Carbamidomethyl)PRPER{Hex:5; HexNAc:4; Neu5Ac:1}	Unmodified	-0.9410350730781119	96.973712452	97.91474752507811
Brain	1	N(N-Glycosylation)ETIWYVR{Hex:6; HexNAc:2}	Unmodified	0.17771562971852006	97.13452736693333	96.9568117372148
Brain	1	GTN(N-Glycosylation)ESEASSTQFTTEIDAPK{Fuc:1; Hex:3; HexNAc:4}	Unmodified	0.22590302608156776	97.18803186533334	96.96212883925178
Brain	1	SDVPNTSPN(N-Glycosylation)STSQHVAEFETER{Fuc:1; Hex:4; HexNAc:4; Neu5Ac:1}	Unmodified	-3.066130374186713	97.29517753493333	100.36130790912004
Brain	1	SFSGLLDC(Carbamidomethyl)GN(N-Glycosylation)C(Carbamidomethyl)SR{Hex:8; HexNAc:2}	Unmodified	-0.9429270131038123	97.56261702133334	98.50554403443715
Brain	1	GGSLWLN(N-Glycosylation)C(Carbamidomethyl)STNC(Carbamidomethyl)PRPER{Hex:4; HexNAc:4; Neu5Ac:1}	Unmodified	-0.6844293484184334	97.72293170586666	98.40736105428509
Brain	1	TQLTC(Carbamidomethyl)SLN(N-Glycosylation)SSGVDIVGHR{Fuc:3; Hex:5; HexNAc:6}	Unmodified	-6.047162730647244	97.72293170586666	103.7700944365139
Brain	1	ARGN(N-Glycosylation)GTLITFHSAFQC(Carbamidomethyl)C(Carbamidomethyl)GK{Fuc:1; Hex:5; HexNAc:4; Neu5Ac:1}	Unmodified	-2.936288631969475	97.7765525544	100.71284118636947
Brain	1	SFSGLLDC(Carbamidomethyl)GN(N-Glycosylation)C(Carbamidomethyl)SR{Fuc:2; Hex:4; HexNAc:5}	Ammonium; Unmodified	0.14674177851507864	98.07943058746667	97.9326888089516
Brain	1	FIN(N-Glycosylation)STFLEQK{Fuc:3; Hex:6; HexNAc:6}	Unmodified	-5.318676413292039	98.2372579552	103.55593436849203
Brain	1	NGSSC(Carbamidomethyl)GKEN(N-Glycosylation)VSDPSLTITFGR{Fuc:1; Hex:10; HexNAc:4}	Unmodified	1.462449752768947	98.29103502026666	96.82858526749771
Brain	1	DYGGNC(Carbamidomethyl)LIYDADN(N-Glycosylation)K{Hex:9; HexNAc:2}	Ammonium; Unmodified	0.011312238913845363	98.3447994176	98.33348717868616
Brain	1	ARGN(N-Glycosylation)GTLITFHSAFQC(Carbamidomethyl)C(Carbamidomethyl)GK{Fuc:1; Hex:5; HexNAc:3; Neu5Ac:1}	Unmodified	-2.7057351958769544	98.3447994176	101.05053461347696
Brain	1	GN(N-Glycosylation)YSC(Carbamidomethyl)FVSSPSITK{Fuc:1; Hex:4; HexNAc:4}	Unmodified	-0.6964762420785462	98.39866503146666	99.09514127354521
Brain	1	GN(N-Glycosylation)YSC(Carbamidomethyl)FVSSPSITK{Fuc:1; Hex:4; HexNAc:5}	Ammonium; Unmodified	-0.24188497401679854	98.5600019672	98.8018869412168
Brain	1	TQLTC(Carbamidomethyl)SLN(N-Glycosylation)SSGVDIVGHR{Fuc:2; Hex:4; HexNAc:5}	Unmodified	-7.739617731973439	98.66730186933334	106.40691960130678
Brain	1	KLNLDGSN(N-Glycosylation)YTLLK{Fuc:2; Hex:4; HexNAc:6}	Unmodified	-0.1672812075866119	98.66730186933334	98.83458307691996
Brain	1	DYGGNC(Carbamidomethyl)LIYDADN(N-Glycosylation)K{Hex:8; HexNAc:2}	Ammonium; Unmodified	-0.07379827548042783	98.72080208613333	98.79460036161376
Brain	1	GN(N-Glycosylation)YSC(Carbamidomethyl)FVSSPSITK{Fuc:1; Hex:3; HexNAc:5}	Ammonium; Unmodified	-0.48869948360849946	98.77447512826667	99.26317461187517
Brain	1	SN(N-Glycosylation)VSVEENVILEKPSHVELK{Hex:8; HexNAc:2}	Unmodified	0.04652252553748326	98.88172985279999	98.83520732726251
Brain	1	SN(N-Glycosylation)VSVEENVILEKPSHVELK{Fuc:1; Hex:6; HexNAc:3}	Unmodified	0.31562676130522505	98.98904657066667	98.67341980936145
Brain	1	NGSSC(Carbamidomethyl)GKEN(N-Glycosylation)VSDPSLTITFGR{Fuc:1; Hex:9; HexNAc:4}	Unmodified	1.7479388607721518	99.03344820613333	97.28550934536118
Brain	1	SN(N-Glycosylation)VSVEENVILEKPSHVELK{Hex:7; HexNAc:2}	Unmodified	-0.10475776382847357	99.19095074479999	99.29570850862846
Brain	1	KLNLDGSN(N-Glycosylation)YTLLK{Hex:9; HexNAc:2}	Unmodified	0.05519580506958732	99.35229921919999	99.2971034141304
Brain	1	DGQLLPSSN(N-Glycosylation)YSNIK{Fuc:3; Hex:5; HexNAc:5}	Unmodified	1.4428194023523417	99.35229921919999	97.90947981684765
Brain	1	THN(N-Glycosylation)LTNLNPDLQYR{Fuc:2; Hex:5; HexNAc:6; Neu5Ac:1}	Unmodified	-1.6685914844776448	99.4602425864	101.12883407087764
Brain	1	KLNLDGSN(N-Glycosylation)YTLLK{Fuc:2; Hex:4; HexNAc:5}	Unmodified	0.3404227065242793	99.4602425864	99.11981987987572
Brain	1	ISPGKN(N-Glycosylation)ATGMEVGWYR{Fuc:1; Hex:4; HexNAc:3; Neu5Ac:2}	Unmodified	-23.15421098803793	99.56766741546667	122.7218784035046
Brain	1	FIN(N-Glycosylation)STFLEQK{Fuc:3; Hex:5; HexNAc:5}	Ammonium; Unmodified	-4.915387845340476	99.6212799048	104.53666775014048
Brain	1	NGSSC(Carbamidomethyl)GKEN(N-Glycosylation)VSDPSLTITFGR{Fuc:1; Hex:8; HexNAc:4}	Unmodified	1.8837841458314557	99.6212799048	97.73749575896855
Brain	1	TQLTC(Carbamidomethyl)SLN(N-Glycosylation)SSGVDIVGHR{Hex:6; HexNAc:2}	Unmodified	-9.683973948033568	99.6212799048	109.30525385283357
Brain	1	GN(N-Glycosylation)YSC(Carbamidomethyl)FVSSPSITK{Hex:3; HexNAc:5}	Unmodified	0.0479137249540571	100.10368038266667	100.05576665771261
Brain	1	SN(N-Glycosylation)VSVEENVILEKPSHVELK{Hex:5; HexNAc:2}	Unmodified	-0.052861249353611584	100.15737621759999	100.2102374669536
Brain	1	NGSSC(Carbamidomethyl)GKEN(N-Glycosylation)VSDPSLTITFGR{Fuc:1; Hex:5; HexNAc:4; Neu5Ac:1}	Ammonium * 2	-13.614717565631736	100.21108034826666	113.8257979138984
Brain	1	AMDN(N-Glycosylation)VTVR{Fuc:1; Hex:5; HexNAc:4; Neu5Ac:3}	Ammonium; Unmodified	1.5898795339434315	100.26475540480001	98.67487587085658
Brain	1	GN(N-Glycosylation)YSC(Carbamidomethyl)FVSSPSITK{Hex:3; HexNAc:4}	Unmodified	0.07331400414011569	100.42618305093333	100.35286904679322
Brain	1	GN(N-Glycosylation)YSC(Carbamidomethyl)FVSSPSITK{Hex:4; HexNAc:2}	Unmodified	-0.01276084055511717	100.48019710240001	100.49295794295513
Brain	1	GN(N-Glycosylation)YSC(Carbamidomethyl)FVSSPSITK{Hex:3; HexNAc:3}	Ammonium; Unmodified	-0.11662743072700721	100.5341408872	100.650768317927
Brain	1	AVISMLN(N-Glycosylation)ETM(Oxidation)NEAPEETK{Hex:7; HexNAc:7}	Ammonium * 2	-0.2441409539462427	100.5341408872	100.77828184114624
Brain	1	NGSSC(Carbamidomethyl)GKEN(N-Glycosylation)VSDPSLTITFGR{Fuc:1; Hex:6; HexNAc:4}	Unmodified	1.9327418496795872	100.58803915733333	98.65529730765374
Brain	1	AVISMLN(N-Glycosylation)ETM(Oxidation)NEAPEETK{Fuc:3; Hex:5; HexNAc:5; Neu5Ac:1}	Ammonium * 2	-13.846670802577648	100.69570063733333	114.54237143991098
Brain	1	AVISMLN(N-Glycosylation)ETM(Oxidation)NEAPEETK{Fuc:4; Hex:6; HexNAc:5}	Ammonium * 2; Unmodified	2.0644187626423474	100.69570063733333	98.63128187469098
Brain	1	FIN(N-Glycosylation)STFLEQK{Fuc:2; Hex:4; HexNAc:5}	Unmodified	-4.959794928346426	100.80942416666667	105.7692190950131
Brain	1	DGQLLPSSN(N-Glycosylation)YSNIK{Fuc:2; Hex:4; HexNAc:5}	Unmodified	1.7046096041120649	100.86317505226666	99.15856544815459
Brain	1	TQLTC(Carbamidomethyl)SLN(N-Glycosylation)SSGVDIVGHR{Fuc:1; Hex:3; HexNAc:2}	Unmodified	-8.49779806199102	101.02412210586667	109.52192016785769
Brain	1	KLNLDGSN(N-Glycosylation)YTLLK{Hex:5; HexNAc:2}	Unmodified	-0.05357456809727523	101.077895008	101.13146957609727
Brain	1	VQN(N-Glycosylation)MSQSIEVLDR{Fuc:2; Hex:4; HexNAc:6}	Unmodified	-1.8337788613386152	101.1316514072	102.96543026853861
Brain	1	LVQVGIYN(N-Glycosylation)GTHVIPNDR{Hex:8; HexNAc:2}	Unmodified	-0.012873699448121556	101.1316514072	101.14452510664812
Brain	1	GN(N-Glycosylation)YSC(Carbamidomethyl)FVSSPSITK{Hex:3; HexNAc:2}	Unmodified	0.24296892384947455	101.18541806453332	100.94244914068385
Brain	1	DGQLLPSSN(N-Glycosylation)YSNIK{Fuc:1; Hex:3; HexNAc:4; Neu5Ac:1}	Ammonium * 2	-14.14127903335411	101.18541806453332	115.32669709788743
Brain	1	IQDFN(N-Glycosylation)YTDHTLGR{Fuc:2; Hex:5; HexNAc:6; Neu5Ac:1}	Unmodified	-0.14369371307749645	101.23910839866667	101.38280211174417
Brain	1	N(N-Glycosylation)ATGMEVGWYR{Fuc:1; Hex:6; HexNAc:4}	Unmodified	-0.9698719673558429	101.45435957493333	102.42423154228918
Brain	1	FHVN(N-Glycosylation)YTQPLVAVK{Hex:10; HexNAc:2}	Unmodified	0.8504431684417284	101.50817422506665	100.65773105662493
Brain	1	LVQVGIYN(N-Glycosylation)GTHVIPNDR{Hex:7; HexNAc:2}	Unmodified	0.013451870795989862	101.61584381413333	101.60239194333734
Brain	1	FHVN(N-Glycosylation)YTQPLVAVK{Hex:9; HexNAc:2}	Unmodified	0.5545155647503464	101.6697670672	101.11525150244965
Brain	1	GN(N-Glycosylation)GTLITFHSAFQC(Carbamidomethyl)C(Carbamidomethyl)GK{Fuc:1; Hex:5; HexNAc:6}	Unmodified	-1.1021971229038456	101.6697670672	102.77196419010384
Brain	1	YYHGELSYLN(N-Glycosylation)VTR{Hex:10; HexNAc:2}	Unmodified	0.23316013016099646	101.72344607226667	101.49028594210567
Brain	1	FHVN(N-Glycosylation)YTQPLVAVK{Hex:8; HexNAc:2}	Unmodified	0.31216459502466876	101.88476030293333	101.57259570790866
Brain	1	FHVN(N-Glycosylation)YTQPLVAVK{Fuc:1; Hex:6; HexNAc:3}	Unmodified	0.5883569686344572	101.9922100648	101.40385309616555
Brain	1	THN(N-Glycosylation)LTNLNPDLQYR{Fuc:1; Hex:4; HexNAc:5; Neu5Ac:1}	Unmodified	-0.5991884919627779	101.9922100648	102.59139855676278
Brain	1	LVQVGIYN(N-Glycosylation)GTHVIPNDR{Hex:6; HexNAc:2}	Unmodified	-0.06727023069052507	101.9922100648	102.05948029549053
Brain	1	GN(N-Glycosylation)GTLITFHSAFQC(Carbamidomethyl)C(Carbamidomethyl)GK{Fuc:1; Hex:5; HexNAc:5}	Unmodified	-1.077964858891633	101.9922100648	103.07017492369164
Brain	1	GN(N-Glycosylation)GTLITFHSAFQC(Carbamidomethyl)C(Carbamidomethyl)GK{Fuc:1; Hex:5; HexNAc:4}	Unmodified	-1.3212688313062415	102.04583834346666	103.3671071747729
Brain	1	FHVN(N-Glycosylation)YTQPLVAVK{Hex:7; HexNAc:2}	Unmodified	0.07009463279288752	102.09955226186666	102.02945762907378
Brain	1	AVISMLN(N-Glycosylation)ETM(Oxidation)NEAPEETK{Fuc:2; Hex:4; HexNAc:5; Neu5Ac:1}	Ammonium * 2	-13.405458366334997	102.09955226186666	115.50501062820166
Brain	1	GN(N-Glycosylation)GTLITFHSAFQC(Carbamidomethyl)C(Carbamidomethyl)GK{Fuc:1; Hex:6; HexNAc:3}	Unmodified	-0.8951502601871084	102.31409801546667	103.20924827565378
Brain	1	GN(N-Glycosylation)GTLITFHSAFQC(Carbamidomethyl)C(Carbamidomethyl)GK{Fuc:1; Hex:4; HexNAc:6}	Unmodified	-0.9173132493116896	102.31409801546667	103.23141126477836
Brain	1	VQN(N-Glycosylation)MSQSIEVLDR{Fuc:2; Hex:4; HexNAc:5}	Unmodified	-0.8782641116042527	102.36745202906667	103.24571614067092
Brain	1	FHVN(N-Glycosylation)YTQPLVAVK{Hex:6; HexNAc:2}	Unmodified	-0.06496535967511363	102.420722876	102.48568823567511
Brain	1	LVQVGIYN(N-Glycosylation)GTHVIPNDR{Hex:5; HexNAc:2}	Unmodified	0.00725678411011188	102.52265715226666	102.51540036815655
Brain	1	N(N-Glycosylation)ATGMEVGWYR{Fuc:1; Hex:5; HexNAc:4}	Unmodified	-0.30658958234066347	102.57536066426665	102.88195024660732
Brain	1	N(N-Glycosylation)ATGMEVGWYR{Fuc:1; Hex:5; HexNAc:2}	Unmodified	-0.7935768462420612	102.68214827893333	103.47572512517539
Brain	1	YYHGELSYLN(N-Glycosylation)VTR{Fuc:1; Hex:5; HexNAc:2}	Unmodified	-0.15232025562828255	102.78866911813334	102.94098937376162
Brain	1	GN(N-Glycosylation)GTLITFHSAFQC(Carbamidomethyl)C(Carbamidomethyl)GK{Fuc:1; Hex:4; HexNAc:4}	Unmodified	-0.9325377604715896	102.89555248	103.8280902404716
Brain	1	GN(N-Glycosylation)GTLITFHSAFQC(Carbamidomethyl)C(Carbamidomethyl)GK{Fuc:1; Hex:5; HexNAc:3}	Unmodified	-0.7743836314348158	102.89555248	103.66993611143482
Brain	1	FIN(N-Glycosylation)STFLEQK{Fuc:1; Hex:3; HexNAc:5}	Unmodified	-4.801155559645466	103.00280745866667	107.80396301831213
Brain	1	YYHGELSYLN(N-Glycosylation)VTR{Hex:6; HexNAc:2}	Unmodified	-0.23659655129375778	103.05654322773333	103.29313977902709
Brain	1	NYAIIKPIGFN(N-Glycosylation)ETTK{Hex:9; HexNAc:2}	Unmodified	0.04006282054371013	103.11032195626667	103.07025913572296
Brain	1	GN(N-Glycosylation)GTLITFHSAFQC(Carbamidomethyl)C(Carbamidomethyl)GK{Fuc:1; Hex:4; HexNAc:5}	Unmodified	-0.6808845967377408	103.16404656773334	103.84493116447108
Brain	1	VQN(N-Glycosylation)MSQSIEVLDR{Fuc:2; Hex:5; HexNAc:4}	Unmodified	0.05666239509433524	103.21764661493333	103.160984219839
Brain	1	N(N-Glycosylation)ATGMEVGWYR{Fuc:1; Hex:3; HexNAc:5}	Unmodified	-0.27089955311625147	103.27120079413334	103.54210034724959
Brain	1	N(N-Glycosylation)ATGMEVGWYR{Fuc:1; Hex:4; HexNAc:3}	Ammonium; Unmodified	-0.3262564701608426	103.37852595119999	103.70478242136083
Brain	1	FHVN(N-Glycosylation)YTQPLVAVK{Hex:5; HexNAc:2}	Unmodified	0.4489087219273955	103.37852595119999	102.9296172292726
Brain	1	NYAIIKPIGFN(N-Glycosylation)ETTK{Hex:8; HexNAc:2}	Unmodified	-0.08202369458093983	103.4281152352	103.51013892978094
Brain	1	GN(N-Glycosylation)GTLITFHSAFQC(Carbamidomethyl)C(Carbamidomethyl)GK{Fuc:1; Hex:3; HexNAc:5}	Unmodified	-0.7029071532454907	103.5888719112	104.29177906444549
Brain	1	N(N-Glycosylation)ATGMEVGWYR{Fuc:1; Hex:3; HexNAc:4}	Ammonium; Unmodified	-0.14751179619187837	103.69625788746666	103.84376968365854
Brain	1	YYHGELSYLN(N-Glycosylation)VTR{Hex:5; HexNAc:2}	Unmodified	0.017515694759396183	103.74976673306666	103.73225103830727
Brain	1	N(N-Glycosylation)ATGMEVGWYR{Fuc:1; Hex:4; HexNAc:7; Neu5Ac:2}	Ammonium * 2	-27.28174957929349	103.80347875333334	131.08522833262683
Brain	1	LVN(N-Glycosylation)STFLHNK{Fuc:1; Hex:6; HexNAc:7; Neu5Ac:3}	Unmodified	3.5723305338336786	103.80347875333334	100.23114821949966
Brain	1	N(N-Glycosylation)ATGMEVGWYR{Fuc:1; Hex:4; HexNAc:2}	Unmodified	-0.098291011395375	103.91063523439999	104.00892624579537
Brain	1	N(N-Glycosylation)ATGMEVGWYR{Fuc:1; Hex:3; HexNAc:3}	Unmodified	-0.23488375238983394	103.91063523439999	104.14551898678982
Brain	1	GN(N-Glycosylation)GTLITFHSAFQC(Carbamidomethyl)C(Carbamidomethyl)GK{Fuc:1; Hex:3; HexNAc:4}	Unmodified	-0.5261708597833064	104.0718912672	104.59806212698331
Brain	1	VQN(N-Glycosylation)MSQSIEVLDR{Hex:9; HexNAc:2}	Unmodified	0.6385705717471524	104.22939554986667	103.59082497811951
Brain	1	VFFGEHVHGATIN(N-Glycosylation)FTMENQIHQHGK{Fuc:2; Hex:5; HexNAc:6}	Unmodified	5.416856907408871	104.33727933013333	98.92042242272446
Brain	1	NYAIIKPIGFN(N-Glycosylation)ETTK{Hex:6; HexNAc:2}	Unmodified	0.11541935017939409	104.4989996632	104.3835803130206
Brain	1	QKDGDDEWTSVVVAN(N-Glycosylation)VSK{Fuc:2; Hex:4; HexNAc:5}	Unmodified	-0.02273647698325476	104.4989996632	104.52173614018325
Brain	1	WAN(N-Glycosylation)ITWK{Hex:5; HexNAc:4}	Unmodified	-0.4079854632153115	104.55276017466667	104.96074563788198
Brain	1	N(N-Glycosylation)STKEEILAALEK{Hex:9; HexNAc:2}	Unmodified	-1.2245296262057082	104.55276017466667	105.77728980087238
Brain	1	VSLTN(N-Glycosylation)VSISDEGR{Fuc:2; Hex:5; HexNAc:7; Neu5Ac:2}	Ammonium	-5.167966285053097	104.71421679253334	109.88218307758643
Brain	1	KN(N-Glycosylation)ITDLVEGAK{Fuc:1; Hex:5; HexNAc:3; Neu5Ac:2}	Unmodified	0.31458434052981943	104.71421679253334	104.39963245200352
Brain	1	WAN(N-Glycosylation)ITWK{Hex:6; HexNAc:2}	Unmodified	-0.31126381537598036	104.8179771792	105.12924099457598
Brain	1	QTLFFN(N-Glycosylation)GTR{Fuc:2; Hex:5; HexNAc:5; Neu5Ac:1}	Unmodified	2.8597845122230012	104.86788984453332	102.00810533231032
Brain	1	FEN(N-Glycosylation)QTC(Carbamidomethyl)FPLPDSR{Fuc:2; Hex:4; HexNAc:5}	Unmodified	0.04598721822941343	105.06657446053333	105.02058724230392
Brain	1	GN(N-Glycosylation)GTLITFHSAFQC(Carbamidomethyl)C(Carbamidomethyl)GK{Fuc:1; Hex:3; HexNAc:2}	Unmodified	-0.13617388703211475	105.06657446053333	105.20274834756545
Brain	1	YYHGELSYLN(N-Glycosylation)VTR{Hex:9; HexNAc:2}	Unmodified	3.2797202736257134	105.26924939466667	101.98952912104096
Brain	1	VSLTN(N-Glycosylation)VSISDEGR{Fuc:2; Hex:5; HexNAc:7; Neu5Ac:1}	Ammonium; Unmodified	3.8305112467580784	105.59155597253333	101.76104472577525
Brain	1	WIN(N-Glycosylation)DTVVVYK{Fuc:2; Hex:4; HexNAc:3}	Unmodified	-1.0849857415106072	105.59155597253333	106.67654171404394
Brain	1	WAN(N-Glycosylation)ITWK{Hex:5; HexNAc:2}	Unmodified	0.08019217447915139	105.64556009626668	105.56536792178753
Brain	1	ISPGKN(N-Glycosylation)ATGMEVGWYR{Fuc:1; Hex:7; HexNAc:4; Neu5Ac:1}	Unmodified	-0.7180024377909291	105.74881836426667	106.4668208020576
Brain	1	QKDGDDEWTSVVVAN(N-Glycosylation)VSK{Fuc:1; Hex:3; HexNAc:5}	Unmodified	0.08776241046521704	105.85613107973333	105.76836866926811
Brain	1	ISPGKN(N-Glycosylation)ATGMEVGWYR{Fuc:1; Hex:6; HexNAc:4; Neu5Ac:1}	Unmodified	-1.0481378156464274	105.85613107973333	106.90426889537976
Brain	1	FEN(N-Glycosylation)QTC(Carbamidomethyl)FPLPDSR{Fuc:1; Hex:5; HexNAc:4}	Unmodified	0.262449359242396	105.96335814160001	105.70090878235762
Brain	1	QKDGDDEWTSVVVAN(N-Glycosylation)VSK{Fuc:1; Hex:3; HexNAc:4}	Unmodified	-0.05623259451114393	106.0168817552	106.07311434971115
Brain	1	ISPGKN(N-Glycosylation)ATGMEVGWYR{Fuc:1; Hex:5; HexNAc:5; Neu5Ac:1}	Unmodified	-0.9683533216719837	106.070734076	107.03908739767198
Brain	1	QTLFFN(N-Glycosylation)GTR{Fuc:1; Hex:6; HexNAc:4; Neu5Ac:1}	Ammonium; Unmodified	3.4450358337274025	106.1242860208	102.6792501870726
Brain	1	FEN(N-Glycosylation)QTC(Carbamidomethyl)FPLPDSR{Fuc:1; Hex:3; HexNAc:4}	Ammonium	-0.39030540260880286	106.1778064192	106.5681118218088
Brain	1	WIN(N-Glycosylation)DTVVVYK{Fuc:1; Hex:5; HexNAc:3}	Unmodified	-0.8251639222298337	106.23152517493332	107.05668909716316
Brain	1	ISPGKN(N-Glycosylation)ATGMEVGWYR{Fuc:1; Hex:6; HexNAc:3; Neu5Ac:1}	Unmodified	-0.8866397071683423	106.338885592	107.22552529916834
Brain	1	SPQSN(N-Glycosylation)GTSGVEQIC(Carbamidomethyl)VDVR{Fuc:4; Hex:7; HexNAc:6; Neu5Ac:1}	Ammonium	2.4300210743991357	106.338885592	103.90886451760086
Brain	1	QTLFFN(N-Glycosylation)GTR{Fuc:1; Hex:5; HexNAc:5; Neu5Ac:1}	Unmodified	3.605179564537252	106.39244181386667	102.78726224932942
Brain	1	N(N-Glycosylation)STKEEILAALEK{Hex:5; HexNAc:2}	Unmodified	-1.0045719037283476	106.44607313813334	107.45064504186169
Brain	1	FEN(N-Glycosylation)QTC(Carbamidomethyl)FPLPDSR{Fuc:1; Hex:4; HexNAc:2}	Unmodified	0.020066897005335704	106.76804071386667	106.74797381686133
Brain	1	FEN(N-Glycosylation)QTC(Carbamidomethyl)FPLPDSR{Fuc:1; Hex:3; HexNAc:3}	Ammonium; Unmodified	-0.0514726118360187	106.82166534586666	106.87313795770268
Brain	1	N(N-Glycosylation)STKEEILAALEK{Fuc:1; Hex:4; HexNAc:2}	Unmodified	-0.16049588321317287	106.87649424	107.03699012321317
Brain	1	ISPGKN(N-Glycosylation)ATGMEVGWYR{Fuc:1; Hex:5; HexNAc:4; Neu5Ac:1}	Unmodified	-0.49462608955515464	106.87649424	107.37112032955515
Brain	1	ISPGKN(N-Glycosylation)ATGMEVGWYR{Fuc:1; Hex:4; HexNAc:5; Neu5Ac:1}	Unmodified	-0.463516907123406	107.03767618906666	107.50119309619006
Brain	1	KKENGVFEEISN(N-Glycosylation)SSGR{Fuc:1; Hex:6; HexNAc:6; Neu5Ac:3}	Unmodified	0.641547037547241	107.0916265312	106.45007949365277
Brain	1	ISPGKN(N-Glycosylation)ATGMEVGWYR{Fuc:1; Hex:5; HexNAc:3; Neu5Ac:1}	Unmodified	-0.49355133068999635	107.1991441016	107.69269543229
Brain	1	ISPGKN(N-Glycosylation)ATGMEVGWYR{Fuc:1; Hex:4; HexNAc:4; Neu5Ac:1}	Unmodified	-0.616691258196326	107.1991441016	107.81583535979632
Brain	1	VLVAPPSEEAN(N-Glycosylation)TTK{Fuc:3; Hex:7; HexNAc:6; Neu5Ac:3}	Ammonium	0.015211923091669632	107.30560279573334	107.29039087264167
Brain	1	SDVPN(N-Glycosylation)TSPNSTSQHVAEFETER{Fuc:2; Hex:5; HexNAc:4; Neu5Ac:2}	Unmodified	-6.754628701006624	107.30560279573334	114.06023149673996
Brain	1	WIN(N-Glycosylation)DTVVVYK{Fuc:1; Hex:3; HexNAc:5}	Unmodified	-0.004676095756778409	107.30560279573334	107.31027889149011
Brain	1	FEN(N-Glycosylation)QTC(Carbamidomethyl)FPLPDSR{Fuc:1; Hex:3; HexNAc:2}	Unmodified	0.23114362039642344	107.41310493413333	107.1819613137369
Brain	1	N(N-Glycosylation)STKEEILAALEK{Hex:4; HexNAc:2}	Unmodified	-0.34392536893231807	107.41310493413333	107.75703030306565
Brain	1	N(N-Glycosylation)STKEEILAALEK{Fuc:1; Hex:3; HexNAc:2}	Unmodified	0.14650659694252965	107.52096446026667	107.37445786332414
Brain	1	SPQSN(N-Glycosylation)GTSGVEQIC(Carbamidomethyl)VDVR{Fuc:3; Hex:6; HexNAc:5; Neu5Ac:1}	Ammonium	2.333493366548808	107.74800377573334	105.41451040918453
Brain	1	WIN(N-Glycosylation)DTVVVYK{Fuc:1; Hex:3; HexNAc:4}	Unmodified	0.1770876952350875	107.7970691992	107.61998150396491
Brain	1	VLGFKPKPPKN(N-Glycosylation)ESLETYPLMMK{Fuc:4; Hex:6; HexNAc:5}	Unmodified	7.961960900522115	108.09850450826666	100.13654360774454
Brain	1	N(N-Glycosylation)STKEEILAALEK{Hex:3; HexNAc:2}	Unmodified	-0.05396329185506943	108.23504753173333	108.2890108235884
Brain	1	VLGFKPKPPKN(N-Glycosylation)ESLETYPLMMK{Fuc:3; Hex:5; HexNAc:4}	Unmodified	6.853734234894063	108.91928915306667	102.06555491817261
Brain	1	VLGFKPKPPKN(N-Glycosylation)ESLETYPLMMK{Fuc:3; Hex:5; HexNAc:5}	Unmodified	7.23314811156645	109.02632658559999	101.79317847403354
Brain	1	VLGFKPKPPKN(N-Glycosylation)ESLETYPLMMK{Hex:9; HexNAc:2}	Unmodified	5.748667428993215	109.24115627946667	103.49248885047345
Brain	1	HNFRPGTDFVVEYIDSN(N-Glycosylation)HTK{Fuc:3; Hex:5; HexNAc:4}	Unmodified	0.2497486665325539	109.29719581493333	109.04744714840078
Brain	1	HNFRPGTDFVVEYIDSN(N-Glycosylation)HTK{Fuc:3; Hex:5; HexNAc:5}	Unmodified	0.6075928901281316	109.3461352344	108.73854234427186
Brain	1	SLWN(N-Glycosylation)MSAANNNIK{Hex:9; HexNAc:2}	Ammonium; Unmodified	0.014699915107712513	109.55873597466666	109.54403605955895
Brain	1	HNFRPGTDFVVEYIDSN(N-Glycosylation)HTK{Fuc:2; Hex:6; HexNAc:4}	Unmodified	0.23099719821638587	109.66600668026668	109.43500948205029
Brain	1	SLWN(N-Glycosylation)MSAANNNIK{Hex:8; HexNAc:2}	Ammonium; Unmodified	-0.04227755668526356	109.93439588853333	109.9766734452186
Brain	1	HNFRPGTDFVVEYIDSN(N-Glycosylation)HTK{Fuc:2; Hex:6; HexNAc:3}	Unmodified	0.23701136044677185	109.98805105706667	109.7510396966199
Brain	1	GETASLLC(Carbamidomethyl)N(N-Glycosylation)ISVR{Fuc:2; Hex:4; HexNAc:5; Neu5Ac:1}	Ammonium * 2	-13.739028369742073	110.14879460053334	123.88782297027541
Brain	1	HNFRPGTDFVVEYIDSN(N-Glycosylation)HTK{Fuc:2; Hex:4; HexNAc:5}	Unmodified	0.40245455316602374	110.4713364992	110.06888194603398
Brain	1	HNFRPGTDFVVEYIDSN(N-Glycosylation)HTK{Fuc:2; Hex:4; HexNAc:4}	Unmodified	0.4112563960248963	110.79496751360001	110.38371111757512
Brain	1	HNFRPGTDFVVEYIDSN(N-Glycosylation)HTK{Fuc:2; Hex:5; HexNAc:3}	Unmodified	0.5742768067537298	110.84854309493333	110.2742662881796
Brain	1	HNFRPGTDFVVEYIDSN(N-Glycosylation)HTK{Fuc:1; Hex:5; HexNAc:4}	Unmodified	0.14795187613498229	110.94605341173333	110.79810153559835
Brain	1	EWEKVGKWEN(N-Glycosylation)QTLSLR{Fuc:2; Hex:6; HexNAc:6; Neu5Ac:2}	Unmodified	-2.685809842930425	111.1067657368	113.79257557973042
Brain	1	HNFRPGTDFVVEYIDSN(N-Glycosylation)HTK{Fuc:2; Hex:5; HexNAc:4}	Unmodified	1.2042729401572956	111.15564765706667	109.95137471690937
Brain	1	HNFRPGTDFVVEYIDSN(N-Glycosylation)HTK{Fuc:1; Hex:4; HexNAc:4}	Unmodified	0.46785017901186166	111.66844009093333	111.20058991192147
Brain	1	GETASLLC(Carbamidomethyl)N(N-Glycosylation)ISVR{Fuc:2; Hex:4; HexNAc:5}	Ammonium; Unmodified	2.38428962925326	112.20345695013334	109.81916732088008
Brain	1	TQLTC(Carbamidomethyl)SLN(N-Glycosylation)SSGVDIVGHR{Fuc:2; Hex:5; HexNAc:7; Neu5Ac:2}	Ammonium	-25.46601782505678	112.25741114773334	137.72342897279012
Brain	1	GN(N-Glycosylation)ETIVNLIHSTR{Hex:5; HexNAc:4; Neu5Ac:1}	Unmodified	1.8292477059216878	112.36496550240001	110.53571779647832
Brain	1	VLVAPPSEEAN(N-Glycosylation)TTK{Fuc:2; Hex:6; HexNAc:5; Neu5Ac:3}	Ammonium	2.887712958228846	112.63383196240001	109.74611900417116
Brain	1	SQTN(N-Glycosylation)LTDC(Carbamidomethyl)PFHDQPHLMR{Fuc:1; Hex:5; HexNAc:4; Neu5Ac:2}	Unmodified	-4.837879702147802	112.7952852224	117.6331649245478
Brain	1	TQLTC(Carbamidomethyl)SLN(N-Glycosylation)SSGVDIVGHR{Fuc:3; Hex:6; HexNAc:6; Neu5Ac:1}	Unmodified	-9.936426650098753	112.7952852224	122.73171187249875
Brain	1	FLEPYN(N-Glycosylation)DSIQAQK{Hex:6; HexNAc:3; Neu5Ac:1}	Unmodified	3.398329755701411	112.84923326293332	109.45090350723191
Brain	1	TQLTC(Carbamidomethyl)SLN(N-Glycosylation)SSGVDIVGHR{Fuc:2; Hex:5; HexNAc:7; Neu5Ac:1}	Unmodified	-10.794660755577823	112.90307685386666	123.69773760944449
Brain	1	VLVAPPSEEAN(N-Glycosylation)TTK{Fuc:2; Hex:7; HexNAc:6; Neu5Ac:3}	Ammonium; Ammonium * 2; Unmodified	3.999696686373568	112.95321278693334	108.95351610055977
Brain	1	IGSYN(N-Glycosylation)GTAGDSLSYHQGRPFSTEDRDNDVAVTNC(Carbamidomethyl)AMSYK{Fuc:2; Hex:4; HexNAc:4}	Unmodified	0.08835253209905147	113.11429695733334	113.02594442523429
Brain	1	IGSYN(N-Glycosylation)GTAGDSLSYHQGRPFSTEDRDNDVAVTNC(Carbamidomethyl)AMSYK{Fuc:2; Hex:4; HexNAc:3}	Unmodified	-0.19811139777205256	113.16803239813333	113.36614379590539
Brain	1	ISN(N-Glycosylation)VTPADAGIYYC(Carbamidomethyl)VK{Fuc:2; Hex:6; HexNAc:4}	Ammonium; Unmodified	0.504102724471764	113.46225739866667	112.9581546741949
Brain	1	ISN(N-Glycosylation)VTPADAGIYYC(Carbamidomethyl)VK{Fuc:2; Hex:4; HexNAc:5}	Unmodified	-0.03971659962155627	113.46225739866667	113.50197399828822
Brain	1	ISN(N-Glycosylation)VTPADAGIYYC(Carbamidomethyl)VK{Fuc:2; Hex:6; HexNAc:3}	Ammonium; Unmodified	0.22004571346447221	113.51611985893334	113.29607414546886
Brain	1	GETASLLC(Carbamidomethyl)N(N-Glycosylation)ISVR{Fuc:1; Hex:9; HexNAc:8; Neu5Ac:2}	Ammonium * 2	-23.000384214588536	113.51611985893334	136.51650407352187
Brain	1	TQLTC(Carbamidomethyl)SLN(N-Glycosylation)SSGVDIVGHR{Fuc:2; Hex:5; HexNAc:6; Neu5Ac:1}	Unmodified	-10.55605198935099	113.5653155096	124.12136749895099
Brain	1	GETASLLC(Carbamidomethyl)N(N-Glycosylation)ISVR{Fuc:1; Hex:3; HexNAc:5}	Unmodified	2.539123612431297	113.5653155096	111.0261918971687
Brain	1	GEGN(N-Glycosylation)ETNNMVITWKPLR{Fuc:2; Hex:6; HexNAc:4}	Unmodified	-0.0475067773512734	113.61893679626668	113.66644357361795
Brain	1	TN(N-Glycosylation)YTIDVYEMK{Hex:9; HexNAc:2}	Unmodified	44.50407536422678	113.72376764746667	69.2196922832399
Brain	1	ETWNN(N-Glycosylation)VTVWGSR{Fuc:3; Hex:5; HexNAc:5}	Unmodified	-2.7243740560697915	113.77735932506667	116.50173338113646
Brain	1	VFFGEHVHGATIN(N-Glycosylation)FTMENQIHQHGK{Fuc:2; Hex:5; HexNAc:6; Neu5Ac:1}	Unmodified	0.7513489903975454	113.77735932506667	113.02601033466912
Brain	1	FQN(N-Glycosylation)SSFHVNSETGTLVFNAVHK{Fuc:2; Hex:6; HexNAc:3}	Unmodified	0.2234400585310965	113.8311971576	113.6077570990689
Brain	1	VFFGEHVHGATIN(N-Glycosylation)FTMENQIHQHGK{Fuc:2; Hex:5; HexNAc:6; Neu5Ac:1}	Unmodified	0.7923336558639704	113.8311971576	113.03886350173603
Brain	1	TQLTC(Carbamidomethyl)SLN(N-Glycosylation)SSGVDIVGHR{Fuc:1; Hex:4; HexNAc:5; Neu5Ac:2}	Ammonium	-25.96179014967869	113.9383510864	139.9001412360787
Brain	1	GEGN(N-Glycosylation)ETNNMVITWKPLR{Fuc:2; Hex:4; HexNAc:5}	Unmodified	-0.2714371815303309	113.9383510864	114.20978826793034
Brain	1	IGSYN(N-Glycosylation)GTAGDSLSYHQGRPFSTEDRDNDVAVTNC(Carbamidomethyl)AMSYK{Hex:5; HexNAc:2}	Unmodified	-0.9244841371386343	113.99208452559999	114.91656866273863
Brain	1	ISN(N-Glycosylation)VTPADAGIYYC(Carbamidomethyl)VK{Fuc:1; Hex:5; HexNAc:4}	Unmodified	-0.21967088132893764	113.99208452559999	114.21175540692893
Brain	1	TTLVDNNTWN(N-Glycosylation)NSHIALVGK{Hex:10; HexNAc:2}	Unmodified	0.16161049033327402	114.04601856613334	113.88440807580007
Brain	1	IN(N-Glycosylation)FTAPFNPNK{Fuc:2; Hex:6; HexNAc:4}	Unmodified	-0.47039898158705284	114.04601856613334	114.5164175477204
Brain	1	GETASLLC(Carbamidomethyl)N(N-Glycosylation)ISVR{Fuc:1; Hex:3; HexNAc:4}	Unmodified	2.6805923546969126	114.09998300773333	111.41939065303642
Brain	1	GEGN(N-Glycosylation)ETNNMVITWKPLR{Fuc:2; Hex:5; HexNAc:4}	Unmodified	0.1517922456193901	114.2610697472	114.1092775015806
Brain	1	FQN(N-Glycosylation)SSFHVNSETGTLVFNAVHK{Fuc:1; Hex:5; HexNAc:4}	Unmodified	-0.2757068320613314	114.2610697472	114.53677657926133
Brain	1	GEGN(N-Glycosylation)ETNNMVITWKPLR{Fuc:1; Hex:5; HexNAc:4}	Unmodified	-0.6370448796384949	114.31476144186666	114.95180632150516
Brain	1	TTLVDNNTWN(N-Glycosylation)NSHIALVGK{Hex:9; HexNAc:2}	Unmodified	-0.002546288940635577	114.31476144186666	114.3173077308073
Brain	1	FQN(N-Glycosylation)SSFHVNSETGTLVFNAVHK{Fuc:1; Hex:6; HexNAc:3}	Unmodified	-0.013014881787498211	114.42198666533334	114.43500154712083
Brain	1	TTLVDNNTWN(N-Glycosylation)NSHIALVGK{Hex:8; HexNAc:2}	Unmodified	-0.1765474472993418	114.5669082896	114.74345573689934
Brain	1	ISN(N-Glycosylation)VTPADAGIYYC(Carbamidomethyl)VK{Fuc:2; Hex:5; HexNAc:4}	Unmodified	1.2044723856615605	114.5669082896	113.36243590393843
Brain	1	FQN(N-Glycosylation)SSFHVNSETGTLVFNAVHK{Fuc:1; Hex:5; HexNAc:3}	Unmodified	0.07708861964121638	114.93579677173334	114.85870815209212
Brain	1	VGVNKN(N-Glycosylation)QTVTATFGYPFR{Fuc:2; Hex:6; HexNAc:3}	Unmodified	-1.9958512793129302	114.98993643866667	116.9857877179796
Brain	1	ETWNN(N-Glycosylation)VTVWGSR{Fuc:2; Hex:4; HexNAc:5}	Unmodified	-2.856983265644729	115.03950903786668	117.89649230351141
Brain	1	IN(N-Glycosylation)FTAPFNPNK{Fuc:2; Hex:5; HexNAc:4}	Unmodified	0.2534818893063999	115.19266841173334	114.93918652242694
Brain	1	GEGN(N-Glycosylation)ETNNMVITWKPLR{Fuc:1; Hex:3; HexNAc:5}	Unmodified	-0.25989304918877565	115.24639526346667	115.50628831265544
Brain	1	ISN(N-Glycosylation)VTPADAGIYYC(Carbamidomethyl)VK{Hex:5; HexNAc:2}	Ammonium; Unmodified	-0.20484148616225184	115.5146759328	115.71951741896225
Brain	1	ISN(N-Glycosylation)VTPADAGIYYC(Carbamidomethyl)VK{Fuc:1; Hex:3; HexNAc:5}	Unmodified	0.8924664916257683	115.62192612213333	114.72945963050756
Brain	1	ISN(N-Glycosylation)VTPADAGIYYC(Carbamidomethyl)VK{Fuc:1; Hex:3; HexNAc:4}	Unmodified	0.9983705542599068	116.03238780186666	115.03401724760676
Brain	1	VLVAPPSEEAN(N-Glycosylation)TTK{Fuc:2; Hex:7; HexNAc:5; Neu5Ac:2}	Unmodified	19.408035985231905	116.1911584696	96.78312248436809
Brain	1	TN(N-Glycosylation)YTIDVYEMK{Hex:7; HexNAc:6; Neu5Ac:5}	Unmodified	-22.013096553399578	116.53424118026666	138.54733773366624
Brain	1	IN(N-Glycosylation)FTAPFNPNK{Fuc:1; Hex:3; HexNAc:4}	Unmodified	0.03700759794382691	116.68085868826667	116.64385109032284
Brain	1	IN(N-Glycosylation)FTAPFNPNK{Fuc:1; Hex:4; HexNAc:2}	Unmodified	-0.058861079086000245	116.788341892	116.847202971086
Brain	1	TN(N-Glycosylation)YTIDVYEMK{Hex:3; HexNAc:5}	Unmodified	41.171047277925965	116.8955796072	75.72453232927404
Brain	1	IN(N-Glycosylation)FTAPFNPNK{Fuc:1; Hex:3; HexNAc:3}	Unmodified	0.0036907435462723015	116.94908986373333	116.94539912018706
Brain	1	IN(N-Glycosylation)FTAPFNPNK{Hex:5; HexNAc:2}	Unmodified	-0.07535295963496935	117.3146926808	117.39004564043496
Brain	1	TN(N-Glycosylation)YTIDVYEMK{Hex:3; HexNAc:4}	Unmodified	40.75370407729335	117.36828252293334	76.61457844563999
Brain	1	GN(N-Glycosylation)YSC(Carbamidomethyl)FVSSPSITK{Hex:4; HexNAc:6; Neu5Ac:1}	Unmodified	4.2392194280632935	117.42213236799999	113.1829129399367
Brain	1	AVISMLN(N-Glycosylation)ETM(Oxidation)NEAPEETK{Fuc:4; Hex:7; HexNAc:5}	Unmodified	18.359294499879965	117.98942930293333	99.63013480305337
Brain	1	ETWNN(N-Glycosylation)VTVWGSR{Fuc:1; Hex:3; HexNAc:4}	Unmodified	-2.2164550986814646	117.98942930293333	120.2058844016148
Brain	1	ETWNN(N-Glycosylation)VTVWGSR{Fuc:1; Hex:3; HexNAc:3}	Unmodified	-2.4132882394712567	118.09749643706667	120.51078467653792
Brain	1	VLGFKPKPPKN(N-Glycosylation)ESLETYPLMMK{Fuc:4; Hex:7; HexNAc:6; Neu5Ac:1}	Unmodified	0.9196024799916813	118.1514002456	117.23179776560832
Brain	1	VLGFKPKPPKN(N-Glycosylation)ESLETYPLMMK{Hex:6; HexNAc:6; Neu5Ac:4}	Unmodified	-39.45515081196365	118.20536273600001	157.66051354796366
Brain	1	VLGFKPKPPKN(N-Glycosylation)ESLETYPLMMK{Fuc:3; Hex:6; HexNAc:5; Neu5Ac:1}	Unmodified	-0.7083781558456366	118.20536273600001	118.91374089184565
Brain	1	GTDN(N-Glycosylation)ITVR{Fuc:2; Hex:6; HexNAc:4; Neu5Ac:3}	Unmodified	29.640141918194246	118.4211531128	88.78101119460575
Brain	1	VLGFKPKPPKN(N-Glycosylation)ESLETYPLMMK{Fuc:2; Hex:6; HexNAc:5; Neu5Ac:1}	Unmodified	-1.5982822487108166	118.4211531128	120.01943536151082
Brain	1	GN(N-Glycosylation)GTLITFHSAFQC(Carbamidomethyl)C(Carbamidomethyl)GK{Fuc:1; Hex:5; HexNAc:4; Neu5Ac:1}	Unmodified	0.42536538503529187	118.4211531128	117.99578772776471
Brain	1	GN(N-Glycosylation)GTLITFHSAFQC(Carbamidomethyl)C(Carbamidomethyl)GK{Fuc:1; Hex:5; HexNAc:5; Neu5Ac:1}	Unmodified	0.897798933392238	118.58232322693334	117.6845242935411
Brain	1	VLGFKPKPPKN(N-Glycosylation)ESLETYPLMMK{Fuc:3; Hex:6; HexNAc:6; Neu5Ac:1}	Unmodified	-0.14047512678116902	118.79660874106666	118.93708386784783
Brain	1	FAN(N-Glycosylation)YSIMNLQNR{Hex:9; HexNAc:2}	Unmodified	0.12174215942026478	118.90011214159999	118.77836998217973
Brain	1	FAN(N-Glycosylation)YSIMNLQNR{Hex:8; HexNAc:2}	Unmodified	-0.1956106837006928	118.95366174559999	119.14927242930068
Brain	1	GN(N-Glycosylation)GTLITFHSAFQC(Carbamidomethyl)C(Carbamidomethyl)GK{Fuc:1; Hex:4; HexNAc:5; Neu5Ac:1}	Unmodified	1.0014324044423972	118.99334910426666	117.99191669982426
Brain	1	GN(N-Glycosylation)GTLITFHSAFQC(Carbamidomethyl)C(Carbamidomethyl)GK{Fuc:3; Hex:4; HexNAc:5}	Unmodified	14.832599825588574	119.0971458432	104.26454601761142
Brain	1	VLGFKPKPPKN(N-Glycosylation)ESLETYPLMMK{Fuc:2; Hex:5; HexNAc:4; Neu5Ac:1}	Unmodified	-1.9204212497717492	119.13687332826666	121.05729457803841
Brain	1	VLGFKPKPPKN(N-Glycosylation)ESLETYPLMMK{Fuc:2; Hex:5; HexNAc:5; Neu5Ac:1}	Unmodified	-1.6378401503772864	119.13687332826666	120.77471347864395
Brain	1	GN(N-Glycosylation)GTLITFHSAFQC(Carbamidomethyl)C(Carbamidomethyl)GK{Fuc:1; Hex:4; HexNAc:4; Neu5Ac:1}	Unmodified	0.9498878073931252	119.19057552346666	118.24068771607354
Brain	1	GN(N-Glycosylation)GTLITFHSAFQC(Carbamidomethyl)C(Carbamidomethyl)GK{Fuc:1; Hex:5; HexNAc:3; Neu5Ac:1}	Unmodified	1.0993417223386217	119.2443714904	118.14502976806138
Brain	1	FAN(N-Glycosylation)YSIMNLQNR{Hex:7; HexNAc:2}	Unmodified	-0.10718312962745813	119.40575462026666	119.51293774989412
Brain	1	GN(N-Glycosylation)GTLITFHSAFQC(Carbamidomethyl)C(Carbamidomethyl)GK{Fuc:1; Hex:5; HexNAc:6; Neu5Ac:1}	Unmodified	2.131929638477672	119.40575462026666	117.27382498178899
Brain	1	VLGFKPKPPKN(N-Glycosylation)ESLETYPLMMK{Fuc:2; Hex:5; HexNAc:6; Neu5Ac:1}	Unmodified	-0.9459014438939874	119.99418525333334	120.94008669722733
Brain	1	VQN(N-Glycosylation)MSQSIEVLDR{Fuc:1; Hex:6; HexNAc:7; Neu5Ac:1}	Unmodified	4.142011303906827	120.04797761466666	115.90596631075984
Brain	1	VINFYAGAN(N-Glycosylation)QSMNVTC(Carbamidomethyl)VGK{Fuc:1; Hex:11; HexNAc:5}	Unmodified	-1.3583711094498057	120.26241098186667	121.62078209131647
Brain	1	VINFYAGANQSMN(N-Glycosylation)VTC(Carbamidomethyl)VGK{Fuc:2; Hex:6; HexNAc:6; Neu5Ac:1}	Unmodified	-12.806389269679556	120.47662583893333	133.2830151086129
Brain	1	FIN(N-Glycosylation)STFLEQK{Fuc:3; Hex:6; HexNAc:6; Neu5Ac:1}	Ammonium; Unmodified	-1.2515403786206036	120.53032176613333	121.78186214475393
Brain	1	HNFRPGTDFVVEYIDSN(N-Glycosylation)HTK{Fuc:3; Hex:6; HexNAc:5; Neu5Ac:1}	Unmodified	0.22734380782607388	120.68693426266667	120.4595904548406
Brain	1	LLN(N-Glycosylation)ATC(Carbamidomethyl)DEYFTR{Fuc:3; Hex:6; HexNAc:7; Neu5Ac:1}	Ammonium	-1.5751442438487402	120.68693426266667	122.26207850651541
Brain	1	VLTLAN(N-Glycosylation)FTTK{Fuc:3; Hex:5; HexNAc:6}	Ammonium; Unmodified	-2.929245063889738	120.79415995013332	123.72340501402306
Brain	1	YTC(Carbamidomethyl)TAQTIVDN(N-Glycosylation)SSASADLVVR{Hex:9; HexNAc:2}	Ammonium; Unmodified	-0.1951417428247737	120.90177593386667	121.09691767669145
Brain	1	VINFYAGANQSMN(N-Glycosylation)VTC(Carbamidomethyl)VGK{Hex:11; HexNAc:4}	Ammonium; Unmodified	-1.9756201462097067	121.0089367552	122.9845569014097
Brain	1	VLTLAN(N-Glycosylation)FTTK{Fuc:4; Hex:6; HexNAc:5}	Unmodified	-1.5620691693038253	121.06288446693334	122.62495363623717
Brain	1	YTC(Carbamidomethyl)TAQTIVDN(N-Glycosylation)SSASADLVVR{Hex:8; HexNAc:2}	Unmodified	-0.2816403008110626	121.17060622853334	121.45224652934441
Brain	1	VLTLAN(N-Glycosylation)FTTK{Fuc:3; Hex:5; HexNAc:5}	Ammonium; Unmodified	-2.7806975305865222	121.27817501653334	124.05887254711986
Brain	1	YTC(Carbamidomethyl)TAQTIVDN(N-Glycosylation)SSASADLVVR{Hex:7; HexNAc:2}	Ammonium; Unmodified	-0.25561030703887866	121.54680570373333	121.8024160107722
Brain	1	RVN(N-Glycosylation)YTMDVFELK{Fuc:3; Hex:5; HexNAc:5}	Unmodified		121.54680570373333
Brain	1	VINFYAGANQSMN(N-Glycosylation)VTC(Carbamidomethyl)VGK{Hex:10; HexNAc:4}	Ammonium; Unmodified	-1.8216845015305267	121.54680570373333	123.36849020526385
Brain	1	HNFRPGTDFVVEYIDSN(N-Glycosylation)HTK{Fuc:2; Hex:5; HexNAc:6; Neu5Ac:1}	Unmodified	0.3116070038875023	121.65022864746668	121.33862164357917
Brain	1	LLN(N-Glycosylation)ATC(Carbamidomethyl)DEYFTR{Fuc:3; Hex:6; HexNAc:7}	Unmodified	9.636933448599933	121.7036079248	112.06667447620006
Brain	1	FIN(N-Glycosylation)STFLEQK{Fuc:2; Hex:5; HexNAc:6; Neu5Ac:1}	Ammonium; Unmodified	-1.7053442971072883	121.7036079248	123.40895222190728
Brain	1	LLN(N-Glycosylation)ATC(Carbamidomethyl)DEYFTR{Fuc:4; Hex:5; HexNAc:6; Neu5Ac:1}	Ammonium * 2	-0.6353266259201575	121.7036079248	122.33893455072015
Brain	1	LLN(N-Glycosylation)ATC(Carbamidomethyl)DEYFTR{Fuc:1; Hex:4; HexNAc:7; Neu5Ac:2}	Ammonium	-14.662463627410972	121.7036079248	136.36607155221097
Brain	1	VLTLAN(N-Glycosylation)FTTK{Fuc:2; Hex:5; HexNAc:6}	Unmodified	-3.1300436562846983	121.81068967466668	124.94073333095137
Brain	1	VLTLAN(N-Glycosylation)FTTK{Fuc:3; Hex:5; HexNAc:4}	Ammonium; Unmodified	-2.537999805828676	121.86430474560001	124.40230455142868
Brain	1	N(N-Glycosylation)ATGMEVGWYR{Fuc:1; Hex:6; HexNAc:4; Neu5Ac:1}	Unmodified	6.300785908653822	121.91787135786667	115.61708544921285
Brain	1	HNFRPGTDFVVEYIDSN(N-Glycosylation)HTK{Fuc:2; Hex:5; HexNAc:4; Neu5Ac:1}	Unmodified	0.19407203909973703	121.97144210453332	121.77737006543359
Brain	1	YTC(Carbamidomethyl)TAQTIVDN(N-Glycosylation)SSASADLVVR{Hex:6; HexNAc:2}	Ammonium	-0.06461085640502517	122.07862684906667	122.14323770547169
Brain	1	HNFRPGTDFVVEYIDSN(N-Glycosylation)HTK{Fuc:2; Hex:5; HexNAc:5; Neu5Ac:1}	Unmodified	0.6636323569505151	122.13212901973334	121.46849666278283
Brain	1	N(N-Glycosylation)ATGMEVGWYR{Fuc:1; Hex:5; HexNAc:5; Neu5Ac:1}	Unmodified	6.520640829633024	122.13212901973334	115.61148819010032
Brain	1	NC(Carbamidomethyl)N(N-Glycosylation)LTQIGGLIDSK{Hex:9; HexNAc:2}	Ammonium; Unmodified	0.03407056762711136	122.29324555706667	122.25917498943956
Brain	1	GKAN(N-Glycosylation)YSLQIYPDESHYFHSVALK{Hex:10; HexNAc:2}	Unmodified	0.09159960001875334	122.29324555706667	122.20164595704792
Brain	1	VLTLAN(N-Glycosylation)FTTK{Fuc:2; Hex:5; HexNAc:5}	Unmodified	-2.8569736303007147	122.45459039626667	125.31156402656738
Brain	1	LLN(N-Glycosylation)ATC(Carbamidomethyl)DEYFTR{Fuc:2; Hex:5; HexNAc:6; Neu5Ac:1}	Ammonium	-2.4611227168567495	122.45459039626667	124.91571311312342
Brain	1	NC(Carbamidomethyl)N(N-Glycosylation)LTQIGGLIDSK{Hex:8; HexNAc:2}	Ammonium; Unmodified	-0.08730492298194292	122.50537925573333	122.59268417871527
Brain	1	GKAN(N-Glycosylation)YSLQIYPDESHYFHSVALK{Hex:9; HexNAc:2}	Unmodified	0.021566137759833737	122.5591668264	122.53760068864017
Brain	1	YTC(Carbamidomethyl)TAQTIVDN(N-Glycosylation)SSASADLVVR{Hex:5; HexNAc:2}	Ammonium; Unmodified	0.1968299782091094	122.66681252240001	122.4699825441909
Brain	1	HNFRPGTDFVVEYIDSN(N-Glycosylation)HTK{Fuc:1; Hex:6; HexNAc:5; Neu5Ac:1}	Unmodified	0.6611018175146626	122.7205271472	122.05942532968534
Brain	1	GKAN(N-Glycosylation)YSLQIYPDESHYFHSVALK{Hex:8; HexNAc:2}	Unmodified	-0.09308388530374145	122.77426272266666	122.8673466079704
Brain	1	VQN(N-Glycosylation)MSQSIEVLDR{Fuc:3; Hex:6; HexNAc:6}	Unmodified	21.149727802569032	122.8280286056	101.67830080303096
Brain	1	VLTLAN(N-Glycosylation)FTTK{Hex:6; HexNAc:2}	Unmodified	-5.060380642691172	122.98944829546667	128.04982893815784
Brain	1	VLTLAN(N-Glycosylation)FTTK{Fuc:3; Hex:7; HexNAc:4}	Ammonium; Unmodified	-0.8254501135208585	123.09682771546666	123.92227782898752
Brain	1	VLTLAN(N-Glycosylation)FTTK{Fuc:2; Hex:4; HexNAc:5}	Ammonium; Unmodified	-2.429728123221068	123.3647032472	125.79443137042107
Brain	1	N(N-Glycosylation)ATGMEVGWYR{Fuc:1; Hex:4; HexNAc:5; Neu5Ac:1}	Unmodified	8.182725155884725	123.47183200906667	115.28910685318195
Brain	1	VLTLAN(N-Glycosylation)FTTK{Fuc:2; Hex:6; HexNAc:3}	Ammonium; Unmodified	-2.2039992941038946	123.47183200906667	125.67583130317057
Brain	1	HNFRPGTDFVVEYIDSN(N-Glycosylation)HTK{Fuc:1; Hex:4; HexNAc:6; Neu5Ac:1}	Unmodified	1.2410510314644085	123.47183200906667	122.23078097760227
Brain	1	AGVN(N-Glycosylation)YTLQVYPDEGYHISDK{Hex:10; HexNAc:2}	Unmodified	0.28179353780500094	123.57878598693333	123.29699244912833
Brain	1	AGVN(N-Glycosylation)YTLQVYPDEGYHISDK{Hex:9; HexNAc:2}	Ammonium; Unmodified	0.017431064138477836	123.63225266426666	123.61482160012818
Brain	1	AGVN(N-Glycosylation)YTLQVYPDEGYHISDK{Hex:8; HexNAc:2}	Unmodified	-0.19358187058864473	123.7366219112	123.93020378178865
Brain	1	VLTLAN(N-Glycosylation)FTTK{Fuc:3; Hex:6; HexNAc:4}	Ammonium; Unmodified	-0.6182416847520642	123.7366219112	124.35486359595207
Brain	1	HNFRPGTDFVVEYIDSN(N-Glycosylation)HTK{Fuc:1; Hex:4; HexNAc:5; Neu5Ac:1}	Unmodified	1.3474463884789571	123.7366219112	122.38917552272105
Brain	1	AGPN(N-Glycosylation)GTLFVVDAYK{Hex:6; HexNAc:2}	Unmodified	-0.3672398106057386	124.21745356746666	124.5846933780724
Brain	1	VLTLAN(N-Glycosylation)FTTK{Fuc:2; Hex:5; HexNAc:3}	Unmodified	-2.0830964395783553	124.21745356746666	126.30055000704502
Brain	1	VLTLAN(N-Glycosylation)FTTK{Fuc:2; Hex:4; HexNAc:3}	Unmodified	-2.3318771385704196	124.27165203866666	126.60352917723708
Brain	1	AGPN(N-Glycosylation)GTLFVVDAYK{Fuc:1; Hex:5; HexNAc:2}	Unmodified	0.6580228035114999	124.37089136266667	123.71286855915517
Brain	1	VLTLAN(N-Glycosylation)FTTK{Fuc:2; Hex:4; HexNAc:4}	Ammonium; Unmodified	-2.0072085235929364	124.37089136266667	126.3780998862596
Brain	1	VLTLAN(N-Glycosylation)FTTK{Fuc:2; Hex:6; HexNAc:4}	Ammonium; Unmodified	-1.3779520252715685	124.42064361946667	125.79859564473824
Brain	1	HNN(N-Glycosylation)DTQHIWESDSNEFSVIADPR{Hex:9; HexNAc:2}	Unmodified	-0.10420622767414045	124.42064361946667	124.52484984714081
Brain	1	ISPGKN(N-Glycosylation)ATGMEVGWYR{Fuc:1; Hex:6; HexNAc:3; Neu5Ac:2}	Unmodified	7.546251799477957	124.4702811304	116.92402933092204
Brain	1	VFFGEHVHGATIN(N-Glycosylation)FTMENQIHQHGK{Fuc:2; Hex:5; HexNAc:6; Neu5Ac:2}	Unmodified	0.599074685387393	124.51986280346667	123.92078811807927
Brain	1	VFFGEHVHGATIN(N-Glycosylation)FTMENQIHQHGK{Fuc:2; Hex:6; HexNAc:5; Neu5Ac:2}	Unmodified	0.6542987873398403	124.51986280346667	123.86556401612683
Brain	1	HNN(N-Glycosylation)DTQHIWESDSNEFSVIADPR{Hex:8; HexNAc:2}	Unmodified	-0.25238487999337167	124.56963372213333	124.8220186021267
Brain	1	FFHVN(N-Glycosylation)GSAFLPR{Fuc:1; Hex:3; HexNAc:5}	Unmodified	-0.06250832588611388	124.56963372213333	124.63214204801945
Brain	1	VLTLAN(N-Glycosylation)FTTK{Fuc:1; Hex:4; HexNAc:5}	Unmodified	-2.771662180294669	124.56963372213333	127.341295902428
Brain	1	FFHVN(N-Glycosylation)GSAFLPR{Hex:9; HexNAc:2}	Unmodified	-0.15050716803486353	124.6192734048	124.76978057283486
Brain	1	VLTLAN(N-Glycosylation)FTTK{Fuc:1; Hex:3; HexNAc:5}	Unmodified	-2.9747873657436656	124.67317857146666	127.64796593721033
Brain	1	VLTLAN(N-Glycosylation)FTTK{Fuc:2; Hex:5; HexNAc:4}	Unmodified	-1.3676682262794486	124.78004242	126.14771064627945
Brain	1	FFHVN(N-Glycosylation)GSAFLPR{Hex:8; HexNAc:2}	Unmodified	-0.0821554972772418	124.99010107119999	125.07225656847723
Brain	1	AGPN(N-Glycosylation)GTLFVVDAYK{Hex:5; HexNAc:2}	Unmodified	0.11194461331889727	124.99010107119999	124.87815645788109
Brain	1	RVN(N-Glycosylation)YTMDVFELK{Hex:5; HexNAc:2}	Unmodified		125.15086983013333
Brain	1	VLTLAN(N-Glycosylation)FTTK{Fuc:1; Hex:5; HexNAc:4}	Ammonium; Unmodified	-2.0714823889851317	125.25802829119999	127.32951068018512
Brain	1	FFHVN(N-Glycosylation)GSAFLPR{Hex:7; HexNAc:2}	Unmodified	-0.04009333578180474	125.31168311413333	125.35177644991514
Brain	1	AVISMLN(N-Glycosylation)ETMNEAPEETK{Fuc:5; Hex:7; HexNAc:6}	Ammonium * 2	-5.380074611314541	125.3652659784	130.74534058971454
Brain	1	HNN(N-Glycosylation)DTQHIWESDSNEFSVIADPR{Hex:6; HexNAc:2}	Unmodified	0.006541143894025936	125.40962253226667	125.40308138837264
Brain	1	RVN(N-Glycosylation)YTMDVFELK{Hex:3; HexNAc:5}	Unmodified		125.57094552560001
Brain	1	ISPGKN(N-Glycosylation)ATGMEVGWYR{Fuc:1; Hex:5; HexNAc:5; Neu5Ac:2}	Unmodified	8.825471070249094	125.62459145333334	116.79912038308424
Brain	1	FLN(N-Glycosylation)VTPNVEVNVEC(Carbamidomethyl)R{Fuc:4; Hex:6; HexNAc:5}	Ammonium; Unmodified	-1.0852655740940094	125.62459145333334	126.70985702742735
Brain	1	FLN(N-Glycosylation)VTPNVEVNVEC(Carbamidomethyl)R{Fuc:3; Hex:5; HexNAc:6}	Ammonium; Unmodified	-2.101178040349552	125.8398457336	127.94102377394955
Brain	1	FFHVN(N-Glycosylation)GSAFLPR{Hex:6; HexNAc:2}	Unmodified	0.30553847505851195	125.94692247466666	125.64138399960815
Brain	1	HNN(N-Glycosylation)DTQHIWESDSNEFSVIADPR{Hex:5; HexNAc:2}	Unmodified	0.29988784983888195	126.0005495984	125.70066174856112
Brain	1	VLTLAN(N-Glycosylation)FTTK{Fuc:1; Hex:5; HexNAc:3}	Unmodified	-1.4747898891439917	126.05404138213333	127.52883127127733
Brain	1	VLTLAN(N-Glycosylation)FTTK{Fuc:1; Hex:3; HexNAc:4}	Unmodified	-1.5600054980086782	126.32248183093334	127.88248732894202
Brain	1	VQLENQVHGVHFN(N-Glycosylation)ITAIC(Carbamidomethyl)PDGAR{Hex:9; HexNAc:2}	Unmodified	0.19944629351961396	126.37643821866666	126.17699192514705
Brain	1	DSYPDGN(N-Glycosylation)ITWYR{Hex:3; HexNAc:3; Neu5Ac:1}	Ammonium		126.37643821866666
Brain	1	IN(N-Glycosylation)GTTLRNLEMVQNQTDMK{Fuc:2; Hex:6; HexNAc:4; Neu5Ac:3}	Unmodified	-0.7456363098311414	126.37643821866666	127.1220745284978
Brain	1	FLN(N-Glycosylation)VTPNVEVNVEC(Carbamidomethyl)R{Fuc:3; Hex:5; HexNAc:5}	Ammonium; Unmodified	-1.711580358354567	126.48416067973334	128.1957410380879
Brain	1	VQLENQVHGVHFN(N-Glycosylation)ITAIC(Carbamidomethyl)PDGAR{Hex:8; HexNAc:2}	Unmodified	0.06366167040933135	126.53801693973334	126.47435526932401
Brain	1	DSYPDGN(N-Glycosylation)ITWYR{Fuc:1; Hex:3; HexNAc:4}	Unmodified		126.69613457493332
Brain	1	AVISMLN(N-Glycosylation)ETMNEAPEETK{Fuc:4; Hex:6; HexNAc:5}	Unmodified	-5.444241008294895	126.96311727946666	132.40735828776155
Brain	1	VQLENQVHGVHFN(N-Glycosylation)ITAIC(Carbamidomethyl)PDGAR{Hex:5; HexNAc:2}	Unmodified	-0.2007175515090296	127.17683213066667	127.3775496821757
Brain	1	DSYPDGN(N-Glycosylation)ITWYR{Hex:5; HexNAc:2}	Unmodified		127.17683213066667
Brain	1	FLN(N-Glycosylation)VTPNVEVNVEC(Carbamidomethyl)R{Fuc:2; Hex:4; HexNAc:6}	Ammonium; Unmodified	-2.095597823725015	127.3893978464	129.48499567012502
Brain	1	AVISMLN(N-Glycosylation)ETMNEAPEETK{Fuc:2; Hex:5; HexNAc:5; Neu5Ac:1}	Ammonium * 2	-16.950369182691475	127.60378098480001	144.55415016749149
Brain	1	FLN(N-Glycosylation)VTPNVEVNVEC(Carbamidomethyl)R{Fuc:2; Hex:4; HexNAc:5}	Unmodified	-1.9462580418568507	127.81416580186666	129.76042384372352
Brain	1	EWEKVGKWEN(N-Glycosylation)QTLSLR{Fuc:2; Hex:7; HexNAc:6; Neu5Ac:3}	Unmodified	1.384897812174799	127.86774713439999	126.48284932222519
Brain	1	AVISMLN(N-Glycosylation)ETMNEAPEETK{Fuc:3; Hex:5; HexNAc:4}	Ammonium; Unmodified	-6.200758744194957	128.02920456826666	134.22996331246162
Brain	1	AMDN(N-Glycosylation)VTVR{Fuc:1; Hex:5; HexNAc:4; Neu5Ac:4}	Unmodified	12.505587711979473	128.3669475152	115.86135980322052
Brain	1	AVISMLN(N-Glycosylation)ETMNEAPEETK{Fuc:3; Hex:5; HexNAc:5}	Ammonium; Ammonium * 2; Unmodified	-5.434502610607012	128.63156802853334	134.06607063914035
Brain	1	NSMTPGN(N-Glycosylation)LSPGIYLC(Carbamidomethyl)NATNR{Fuc:2; Hex:4; HexNAc:5; Neu5Ac:1}	Ammonium * 2	-7.3299918834423465	128.89503109386666	136.225022977309
Brain	1	INGTTLRNLEMVQN(N-Glycosylation)QTDMK{Fuc:1; Hex:7; HexNAc:5; Neu5Ac:3}	Unmodified	0.9932176241039059	128.89503109386666	127.90181346976276
Brain	1	AVISMLN(N-Glycosylation)ETMNEAPEETK{Fuc:1; Hex:3; HexNAc:5; Neu5Ac:1}	Ammonium * 2	-17.236787711372273	129.2174601552	146.45424786657227
Brain	1	AVISMLN(N-Glycosylation)ETMNEAPEETK{Fuc:3; Hex:5; HexNAc:4}	Ammonium	-5.086560118267073	129.3246664664	134.41122658466708
Brain	1	VINFYAGAN(N-Glycosylation)QSMNVTC(Carbamidomethyl)VGK{Fuc:1; Hex:6; HexNAc:3}	Ammonium; Unmodified	5.365986013878953	129.74871904453332	124.38273303065436
Brain	1	GSALHEDIYVLHDN(N-Glycosylation)GTLEIPVAQK{Hex:9; HexNAc:2}	Unmodified	-0.09144026425948937	129.85555047386666	129.94699073812615
Brain	1	TQLTC(Carbamidomethyl)SLN(N-Glycosylation)SSGVDIVGHR{Fuc:4; Hex:6; HexNAc:7; Neu5Ac:1}	Ammonium; Unmodified	6.422681888460531	129.90913582293334	123.4864539344728
Brain	1	VLGFKPKPPKN(N-Glycosylation)ESLETYPLMMK{Fuc:3; Hex:7; HexNAc:6; Neu5Ac:2}	Unmodified	-2.474046383123408	130.01623078613335	132.49027716925676
Brain	1	VLGFKPKPPKN(N-Glycosylation)ESLETYPLMMK{Fuc:3; Hex:6; HexNAc:5; Neu5Ac:2}	Unmodified	-2.805932461835482	130.27456355466668	133.08049601650217
Brain	1	VLGFKPKPPKN(N-Glycosylation)ESLETYPLMMK{Fuc:2; Hex:7; HexNAc:6; Neu5Ac:2}	Unmodified	-3.427146295128864	130.3281405192	133.75528681432885
Brain	1	GSALHEDIYVLHDN(N-Glycosylation)GTLEIPVAQK{Hex:7; HexNAc:2}	Unmodified	-0.22679735829709102	130.3281405192	130.55493787749708
Brain	1	VLGFKPKPPKN(N-Glycosylation)ESLETYPLMMK{Fuc:3; Hex:6; HexNAc:6; Neu5Ac:2}	Unmodified	-2.4765608935223327	130.38152610853334	132.85808700205567
Brain	1	VLGFKPKPPKN(N-Glycosylation)ESLETYPLMMK{Fuc:3; Hex:7; HexNAc:7; Neu5Ac:2}	Unmodified	-1.9323213913947654	130.38152610853334	132.3138474999281
Brain	1	VGVNKN(N-Glycosylation)QTVTATFGYPFR{Fuc:1; Hex:7; HexNAc:4; Neu5Ac:1}	Unmodified	-0.40320316613411933	130.38152610853334	130.78472927466746
Brain	1	NSMTPGNLSPGIYLC(Carbamidomethyl)N(N-Glycosylation)ATNR{Fuc:1; Hex:3; HexNAc:5; Neu5Ac:1}	Ammonium; Ammonium * 2	-7.168557745263854	130.43498888853335	137.6035466337972
Brain	1	FLN(N-Glycosylation)VTPNVEVNVEC(Carbamidomethyl)R{Fuc:1; Hex:3; HexNAc:4}	Unmodified	-1.284706160357615	130.48856386533333	131.77327002569095
Brain	1	FLN(N-Glycosylation)VTPNVEVNVEC(Carbamidomethyl)R{Fuc:1; Hex:3; HexNAc:3}	Unmodified	-1.4300588806281098	130.595649272	132.0257081526281
Brain	1	GSALHEDIYVLHDN(N-Glycosylation)GTLEIPVAQK{Hex:6; HexNAc:2}	Unmodified	0.006028662886819802	130.86333781146666	130.85730914857984
Brain	1	NSMTPGNLSPGIYLC(Carbamidomethyl)N(N-Glycosylation)ATNR{Fuc:2; Hex:4; HexNAc:4}	Ammonium; Unmodified	3.645157165449305	130.86333781146666	127.21818064601736
Brain	1	VLGFKPKPPKN(N-Glycosylation)ESLETYPLMMK{Fuc:2; Hex:6; HexNAc:5; Neu5Ac:2}	Unmodified	-3.906211208308065	131.1322495792	135.03846078750806
Brain	1	GSALHEDIYVLHDN(N-Glycosylation)GTLEIPVAQK{Hex:5; HexNAc:2}	Unmodified	0.15863508709398388	131.29336689413333	131.13473180703934
Brain	1	VINFYAGAN(N-Glycosylation)QSMNVTC(Carbamidomethyl)VGK{Hex:5; HexNAc:2}	Unmodified	4.918028071387951	131.3471170632	126.42908899181204
Brain	1	EWEKVGKWEN(N-Glycosylation)QTLSLR{Fuc:1; Hex:6; HexNAc:5; Neu5Ac:3}	Unmodified	3.3356262212016077	131.40088609146667	128.06525987026507
Brain	1	VLGFKPKPPKN(N-Glycosylation)ESLETYPLMMK{Fuc:2; Hex:6; HexNAc:6; Neu5Ac:2}	Unmodified	-3.440970902309857	131.40088609146667	134.84185699377653
Brain	1	VLGFKPKPPKN(N-Glycosylation)ESLETYPLMMK{Fuc:2; Hex:6; HexNAc:7; Neu5Ac:2}	Unmodified	-3.1593619022358155	131.45461647973335	134.61397838196916
Brain	1	VLGFKPKPPKN(N-Glycosylation)ESLETYPLMMK{Fuc:1; Hex:6; HexNAc:6; Neu5Ac:2}	Unmodified	-4.511349365453725	131.61597689573333	136.12732626118705
Brain	1	AVISMLN(N-Glycosylation)ETMNEAPEETK{Hex:5; HexNAc:2}	Unmodified	-8.166082505646528	131.61597689573333	139.78205940137985
Brain	1	VGVNKN(N-Glycosylation)QTVTATFGYPFR{Fuc:1; Hex:6; HexNAc:3; Neu5Ac:1}	Unmodified	0.4450325543753877	131.93678582853332	131.49175327415793
Brain	1	VINFYAGAN(N-Glycosylation)QSMNVTC(Carbamidomethyl)VGK{Hex:5; HexNAc:3; Neu5Ac:1}	Ammonium * 2	-2.5376643386991304	132.19727004746667	134.7349343861658
Brain	1	VDQNDN(N-Glycosylation)TSLQWSNPAQQTLYFDDKK{Fuc:3; Hex:5; HexNAc:6}	Ammonium	0.22846988787486566	132.19727004746667	131.9688001595918
Brain	1	AQN(N-Glycosylation)VSILTLC(Carbamidomethyl)DATTGVC(Carbamidomethyl)TK{Hex:6; HexNAc:2}	Ammonium; Unmodified	-0.15856556685017154	132.3010699664	132.45963553325018
Brain	1	VLGFKPKPPKN(N-Glycosylation)ESLETYPLMMK{Fuc:1; Hex:5; HexNAc:6; Neu5Ac:2}	Unmodified	-4.163258256447818	132.350541272	136.5137995284478
Brain	1	VDQNDN(N-Glycosylation)TSLQWSNPAQQTLYFDDKK{Fuc:3; Hex:5; HexNAc:5}	Unmodified	0.14875318742411991	132.350541272	132.20178808457587
Brain	1	VLGFKPKPPKN(N-Glycosylation)ESLETYPLMMK{Fuc:1; Hex:5; HexNAc:4; Neu5Ac:2}	Unmodified	-4.484761269013234	132.51239558773332	136.99715685674656
Brain	1	VGVNKN(N-Glycosylation)QTVTATFGYPFR{Fuc:1; Hex:5; HexNAc:3; Neu5Ac:1}	Unmodified	0.7753832116390242	132.56614876240002	131.790765550761
Brain	1	ISN(N-Glycosylation)VTPADAGIYYC(Carbamidomethyl)VK{Fuc:1; Hex:6; HexNAc:3; Neu5Ac:1}	Unmodified	9.757791139674467	132.61995089013334	122.86215975045887
Brain	1	GEGN(N-Glycosylation)ETNNMVITWKPLR{Fuc:1; Hex:4; HexNAc:6; Neu5Ac:1}	Unmodified	8.889062274633645	132.88505971466668	123.99599744003304
Brain	1	AQN(N-Glycosylation)VSILTLC(Carbamidomethyl)DATTGVC(Carbamidomethyl)TK{Hex:5; HexNAc:2}	Ammonium; Unmodified	0.13477733461112962	132.88505971466668	132.75028238005555
Brain	1	VFKPQSGADALN(N-Glycosylation)DSQDFPFPETPAK{Fuc:2; Hex:4; HexNAc:4; Neu5Ac:1}	Unmodified	-6.667401491865576	133.4772291976	140.14463068946557
Brain	1	VFKPQSGADALN(N-Glycosylation)DSQDFPFPETPAK{Hex:9; HexNAc:2}	Ammonium; Unmodified	0.3470080606969077	133.74148813013332	133.3944800694364
Brain	1	VDQNDN(N-Glycosylation)TSLQWSNPAQQTLYFDDKK{Fuc:2; Hex:4; HexNAc:4}	Ammonium; Unmodified	-0.14164810545477735	133.849085428	133.99073353345477
Brain	1	VDQNDN(N-Glycosylation)TSLQWSNPAQQTLYFDDKK{Fuc:2; Hex:4; HexNAc:5}	Unmodified	0.19451027687728129	133.9570187176	133.7625084407227
Brain	1	VFKPQSGADALN(N-Glycosylation)DSQDFPFPETPAK{Hex:8; HexNAc:2}	Unmodified	0.27229160108495876	133.9570187176	133.68472711651503
Brain	1	GIAN(N-Glycosylation)LSNFIR{Hex:7; HexNAc:2}	Unmodified	-0.3838192949442032	134.16880044853332	134.55261974347752
Brain	1	VLVAPPSEEAN(N-Glycosylation)TTK{Fuc:4; Hex:9; HexNAc:6; Neu5Ac:2}	Unmodified	31.68719916291937	134.37614864533333	102.68894948241396
Brain	1	NN(N-Glycosylation)VTEIQGIPGAASGLIK{Hex:9; HexNAc:2}	Unmodified	-27.26997773643265	134.58841330933333	161.85839104576598
Brain	1	GIAN(N-Glycosylation)LSNFIR{Hex:6; HexNAc:2}	Unmodified	0.061248031220401344	134.90846625573334	134.84721822451294
Brain	1	VDQNDN(N-Glycosylation)TSLQWSNPAQQTLYFDDKK{Fuc:1; Hex:3; HexNAc:5}	Ammonium; Unmodified	-0.2180344845368154	135.1236117946667	135.3416462792035
Brain	1	GIAN(N-Glycosylation)LSNFIR{Fuc:3; Hex:6; HexNAc:6; Neu5Ac:3}	Ammonium * 2	-18.881600437556955	135.1236117946667	154.00521223222364
Brain	1	VDQNDN(N-Glycosylation)TSLQWSNPAQQTLYFDDKK{Fuc:1; Hex:3; HexNAc:4}	Unmodified	-0.17174036271003956	135.3912107712	135.56295113391005
Brain	1	GIAN(N-Glycosylation)LSNFIR{Hex:5; HexNAc:2}	Unmodified	0.3606177569699014	135.49809802266665	135.13748026569675
Brain	1	DAMVGN(N-Glycosylation)YTC(Carbamidomethyl)EVTELSR{Fuc:2; Hex:6; HexNAc:3}	Ammonium	0.6736439568585979	135.81368784853333	135.14004389167474
Brain	1	DAMVGN(N-Glycosylation)YTC(Carbamidomethyl)EVTELSR{Hex:8; HexNAc:2}	Unmodified	-1.2976598683196983	136.08068324533332	137.37834311365302
Brain	1	DAMVGN(N-Glycosylation)YTC(Carbamidomethyl)EVTELSR{Fuc:1; Hex:6; HexNAc:3}	Ammonium; Unmodified	-0.3481256883306969	136.08068324533332	136.42880893366402
Brain	1	DEGDYFC(Carbamidomethyl)ELQVSGANPM(Oxidation)SSN(N-Glycosylation)K{Fuc:1; Hex:6; HexNAc:4}	Ammonium; Unmodified	-0.15703797588184898	136.08068324533332	136.23772122121517
Brain	1	ETWNN(N-Glycosylation)VTVWGSR{Fuc:2; Hex:4; HexNAc:5; Neu5Ac:1}	Unmodified	8.108685345764059	136.18527749146668	128.07659214570262
Brain	1	DEGDYFC(Carbamidomethyl)ELQVSGANPM(Oxidation)SSN(N-Glycosylation)K{Fuc:2; Hex:4; HexNAc:4}	Ammonium	0.7283100451865892	136.23871297600002	135.51040293081343
Brain	1	DEGDYFC(Carbamidomethyl)ELQVSGANPM(Oxidation)SSN(N-Glycosylation)K{Fuc:2; Hex:4; HexNAc:5}	Ammonium	0.951664299359237	136.23871297600002	135.28704867664078
Brain	1	DAMVGN(N-Glycosylation)YTC(Carbamidomethyl)EVTELSR{Fuc:1; Hex:6; HexNAc:4}	Unmodified; Ammonium	0.20168712551350154	136.39923594373332	136.19754881821981
Brain	1	DAMVGN(N-Glycosylation)YTC(Carbamidomethyl)EVTELSR{Fuc:2; Hex:5; HexNAc:3}	Ammonium	1.04480328878671	136.45270256986666	135.40789928107995
Brain	1	DEGDYFC(Carbamidomethyl)ELQVSGANPM(Oxidation)SSN(N-Glycosylation)K{Hex:6; HexNAc:4}	Unmodified	-1.0301858945793185	136.50632557706666	137.53651147164598
Brain	1	DEGDYFC(Carbamidomethyl)ELQVSGANPM(Oxidation)SSN(N-Glycosylation)K{Fuc:1; Hex:4; HexNAc:5}	Unmodified	-0.0773509530565093	136.50632557706666	136.58367653012317
Brain	1	DEGDYFC(Carbamidomethyl)ELQVSGANPM(Oxidation)SSN(N-Glycosylation)K{Fuc:1; Hex:5; HexNAc:4}	Unmodified	0.0898877943500338	136.61334038106668	136.52345258671664
Brain	1	DAMVGN(N-Glycosylation)YTC(Carbamidomethyl)EVTELSR{Fuc:1; Hex:5; HexNAc:4}	Unmodified	0.19010570806176474	136.66706936933332	136.47696366127155
Brain	1	DAMVGN(N-Glycosylation)YTC(Carbamidomethyl)EVTELSR{Hex:7; HexNAc:2}	Ammonium; Unmodified	-0.9364651603939365	136.7204110413333	137.65687620172724
Brain	1	DAMVGN(N-Glycosylation)YTC(Carbamidomethyl)EVTELSR{Fuc:2; Hex:5; HexNAc:4}	Ammonium; Unmodified	1.6540080569523354	136.8271299424	135.17312188544767
Brain	1	DAMVGN(N-Glycosylation)YTC(Carbamidomethyl)EVTELSR{Hex:5; HexNAc:4}	Unmodified	-0.8934949770385288	136.88055080240002	137.77404577943855
Brain	1	DN(N-Glycosylation)ATQEEILHYLEK{Hex:9; HexNAc:2}	Unmodified	-1.3970947983117696	136.98766321440002	138.38475801271179
Brain	1	DAMVGN(N-Glycosylation)YTC(Carbamidomethyl)EVTELSR{Hex:6; HexNAc:2}	Ammonium; Unmodified	-0.7967642217640787	137.14521029253333	137.9419745142974
Brain	1	DN(N-Glycosylation)ATQEEILHYLEK{Hex:8; HexNAc:2}	Unmodified	-1.5252981069002942	137.14521029253333	138.67050839943363
Brain	1	HNFRPGTDFVVEYIDSN(N-Glycosylation)HTK{Fuc:1; Hex:5; HexNAc:3; Neu5Ac:2}	Unmodified	6.680271303759326	137.198881156	130.51860985224067
Brain	1	HNFRPGTDFVVEYIDSN(N-Glycosylation)HTK{Fuc:1; Hex:5; HexNAc:6; Neu5Ac:2}	Unmodified	7.543272439093101	137.41306588240002	129.86979344330692
Brain	1	DAMVGN(N-Glycosylation)YTC(Carbamidomethyl)EVTELSR{Hex:5; HexNAc:2}	Ammonium; Unmodified	-0.38926364482793474	137.84173953093332	138.23100317576126
Brain	1	AN(N-Glycosylation)YSLQIYPDESHYFHSVALK{Hex:10; HexNAc:2}	Unmodified	0.13447535566709234	138.43055210053333	138.29607674486624
Brain	1	AN(N-Glycosylation)YSLQIYPDESHYFHSVALK{Hex:9; HexNAc:2}	Unmodified	0.01277698702429575	138.59074598533334	138.57796899830905
Brain	1	AN(N-Glycosylation)YSLQIYPDESHYFHSVALK{Hex:8; HexNAc:2}	Unmodified	-0.2391485252092309	138.6209863328	138.86013485800922
Brain	1	GN(N-Glycosylation)GTLITFHSAFQC(Carbamidomethyl)C(Carbamidomethyl)GK{Fuc:1; Hex:5; HexNAc:4; Neu5Ac:2}	Unmodified	11.941700451005957	138.99191245839998	127.05021200739402
Brain	1	DN(N-Glycosylation)ATQEEILHYLEK{Hex:5; HexNAc:2}	Unmodified	-0.6205502269817771	139.04578532133334	139.66633554831512
Brain	1	C(Carbamidomethyl)NLGVAIVSMVN(N-Glycosylation)NSTTHR{Fuc:3; Hex:5; HexNAc:4}	Unmodified	-11.823142142024693	139.97099957013333	151.79414171215802
Brain	1	DN(N-Glycosylation)ATQEEILHYLEK{Hex:4; HexNAc:2}	Unmodified	0.07855035998528592	140.02461402773332	139.94606366774804
Brain	1	DATIQAYLSSGN(N-Glycosylation)FSK{Fuc:1; Hex:4; HexNAc:2}	Unmodified	-0.284195332587899	141.3672941696	141.6514895021879
Brain	1	ENGVFEEISN(N-Glycosylation)SSGR{Fuc:3; Hex:7; HexNAc:6; Neu5Ac:1}	Unmodified	2.222607131551598	141.7908029184	139.5681957868484
Brain	1	DATIQAYLSSGN(N-Glycosylation)FSK{Hex:5; HexNAc:2}	Unmodified	-0.8423804812766491	141.89777587893334	142.74015636021
Brain	1	DATIQAYLSSGN(N-Glycosylation)FSK{Fuc:1; Hex:3; HexNAc:2}	Unmodified	0.23235528881869527	142.16621187493334	141.93385658611464
Brain	1	C(Carbamidomethyl)NLGVAIVSMVN(N-Glycosylation)NSTTHR{Hex:5; HexNAc:2}	Unmodified	-14.245303676096142	142.27103879546667	156.5163424715628
Brain	1	DN(N-Glycosylation)ATQEEILHYLEK{Fuc:1; Hex:3; HexNAc:2}	Unmodified	4.011033926869885	142.85632112506667	138.8452871981968
Brain	1	ENGVFEEISN(N-Glycosylation)SSGR{Fuc:1; Hex:5; HexNAc:6; Neu5Ac:2}	Ammonium; Unmodified	-8.192697364842019	143.23098117333333	151.42367853817535
Brain	1	VLGFKPKPPKN(N-Glycosylation)ESLETYPLMMK{Hex:4; HexNAc:2}	Ammonium * 2	16.19350488684509	143.28450004213335	127.09099515528825
Brain	1	VLGFKPKPPKN(N-Glycosylation)ESLETYPLMMK{Fuc:3; Hex:7; HexNAc:6; Neu5Ac:3}	Unmodified	0.4253196168968145	143.55223160879999	143.12691199190317
Brain	1	VLGFKPKPPKN(N-Glycosylation)ESLETYPLMMK{Fuc:2; Hex:6; HexNAc:5; Neu5Ac:3}	Unmodified	-1.423391231345505	143.60634651333334	145.02973774467884
Brain	1	FIN(N-Glycosylation)STFLEQK{Fuc:3; Hex:6; HexNAc:6; Neu5Ac:2}	Ammonium	9.01528791992888	144.08458214853331	135.06929422860443
Brain	1	FLN(N-Glycosylation)VTPNVEVNVEC(Carbamidomethyl)R{Fuc:2; Hex:5; HexNAc:5; Neu5Ac:2}	Ammonium * 2; Ammonium	-2.5972230492595827	144.24564657253333	146.84286962179291
Brain	1	VLGFKPKPPKN(N-Glycosylation)ESLETYPLMMK{Fuc:2; Hex:7; HexNAc:6; Neu5Ac:3}	Ammonium; Unmodified	0.19351954754682765	144.62127804026667	144.42775849271985
Brain	1	FIN(N-Glycosylation)STFLEQK{Fuc:2; Hex:6; HexNAc:7; Neu5Ac:3}	Ammonium * 2	1.4896910354119086	144.99916343306668	143.50947239765478
Brain	1	FIN(N-Glycosylation)STFLEQK{Fuc:2; Hex:5; HexNAc:6; Neu5Ac:2}	Ammonium; Unmodified	7.461391605863838	145.3750993728	137.91370776693617
Brain	1	VLGFKPKPPKN(N-Glycosylation)ESLETYPLMMK{Fuc:1; Hex:7; HexNAc:6; Neu5Ac:3}	Unmodified	-1.0062091807673141	145.48218692373334	146.48839610450065
Brain	1	FLN(N-Glycosylation)VTPNVEVNVEC(Carbamidomethyl)R{Fuc:2; Hex:5; HexNAc:5; Neu5Ac:1}	Ammonium; Unmodified	5.249258903709745	145.53586191466667	140.28660301095692
Brain	1	VLGFKPKPPKN(N-Glycosylation)ESLETYPLMMK{Fuc:1; Hex:6; HexNAc:7; Neu5Ac:3}	Unmodified	-0.9244110768318876	145.70090825333332	146.6253193301652
Brain	1	N(N-Glycosylation)STKEEILAALEK{Hex:8; HexNAc:2}	Unmodified	33.845009740150616	145.70090825333332	111.85589851318271
Brain	1	FLN(N-Glycosylation)VTPNVEVNVEC(Carbamidomethyl)R{Fuc:2; Hex:5; HexNAc:6; Neu5Ac:1}	Ammonium; Unmodified	5.700816393242093	145.85737273466665	140.15655634142456
Brain	1	VLGFKPKPPKN(N-Glycosylation)ESLETYPLMMK{Fuc:1; Hex:6; HexNAc:6; Neu5Ac:3}	Unmodified	-0.8657646928807026	146.22908342213336	147.09484811501406
Brain	1	VLTLAN(N-Glycosylation)FTTK{Fuc:3; Hex:6; HexNAc:6; Neu5Ac:1}	Ammonium; Unmodified	11.965812233090759	146.3368459	134.37103366690923
Brain	1	FIN(N-Glycosylation)STFLEQK{Fuc:2; Hex:6; HexNAc:7; Neu5Ac:2}	Ammonium; Unmodified	7.560861042790151	146.3368459	138.77598485720983
Brain	1	VLVAPPSEEAN(N-Glycosylation)TTK{Fuc:1; Hex:7; HexNAc:6; Neu5Ac:4}	Ammonium	23.0826684111489	146.49827103093332	123.41560261978442
Brain	1	AVISMLN(N-Glycosylation)ETMNEAPEETK{Fuc:3; Hex:6; HexNAc:5; Neu5Ac:1}	Ammonium; Ammonium * 2; Unmodified	0.04630164187770447	146.60467716906666	146.55837552718896
Brain	1	LLN(N-Glycosylation)ATC(Carbamidomethyl)DEYFTR{Fuc:3; Hex:7; HexNAc:6; Neu5Ac:1}	Unmodified	20.160309501860013	146.87261293733334	126.71230343547333
Brain	1	AVISMLN(N-Glycosylation)ETMNEAPEETK{Fuc:2; Hex:6; HexNAc:5; Neu5Ac:1}	Ammonium	-1.0452377323384212	146.97995513946668	148.0251928718051
Brain	1	FLN(N-Glycosylation)VTPNVEVNVEC(Carbamidomethyl)R{Fuc:1; Hex:4; HexNAc:4; Neu5Ac:2}	Ammonium * 2; Ammonium	-3.1788375425528272	146.97995513946668	150.1587926820195
Brain	1	VLGFKPKPPKN(N-Glycosylation)ESLETYPLMMK{Fuc:1; Hex:6; HexNAc:5; Neu5Ac:3}	Unmodified	-0.5699775470334032	147.14108658453333	147.71106413156673
Brain	1	AVISMLN(N-Glycosylation)ETMNEAPEETK{Fuc:4; Hex:7; HexNAc:6; Neu5Ac:1}	Unmodified	2.6145404163472676	147.30269437093332	144.68815395458606
Brain	1	VDQNDN(N-Glycosylation)TSLQWSNPAQQTLYFDDKK{Fuc:2; Hex:5; HexNAc:6; Neu5Ac:2}	Ammonium * 2	-0.7021950753976967	147.35652968719998	148.05872476259768
Brain	1	VLTLAN(N-Glycosylation)FTTK{Fuc:2; Hex:6; HexNAc:6; Neu5Ac:1}	Unmodified	11.036562611517667	147.41028173146665	136.373719119949
Brain	1	FLN(N-Glycosylation)VTPNVEVNVEC(Carbamidomethyl)R{Fuc:1; Hex:4; HexNAc:6; Neu5Ac:1}	Ammonium; Unmodified	5.257225705397019	147.5696298184	142.31240411300297
Brain	1	AVISMLN(N-Glycosylation)ETMNEAPEETK{Fuc:3; Hex:7; HexNAc:6; Neu5Ac:1}	Ammonium	1.5019341410078084	147.67717572693334	146.17524158592553
Brain	1	FIN(N-Glycosylation)STFLEQK{Fuc:3; Hex:7; HexNAc:7; Neu5Ac:1}	Unmodified	16.587661110896704	147.73100142613333	131.14334031523663
Brain	1	AVISMLN(N-Glycosylation)ETMNEAPEETK{Fuc:3; Hex:6; HexNAc:7; Neu5Ac:1}	Ammonium * 2	1.7219949256087546	147.94548526186665	146.2234903362579
Brain	1	LDWLGN(N-Glycosylation)C(Carbamidomethyl)SGLNDDSYGYR{Fuc:3; Hex:5; HexNAc:7}	Ammonium	-3.2862047817545204	148.213871176	151.50007595775452
Brain	1	LDWLGN(N-Glycosylation)C(Carbamidomethyl)SGLNDDSYGYR{Fuc:4; Hex:6; HexNAc:5}	Ammonium	-1.9957253149061103	148.26742680773336	150.26315212263947
Brain	1	AVISMLN(N-Glycosylation)ETMNEAPEETK{Fuc:2; Hex:5; HexNAc:5; Neu5Ac:1}	Ammonium	0.04750898582295804	148.4806723488	148.43316336297704
Brain	1	VLTLAN(N-Glycosylation)FTTK{Fuc:1; Hex:4; HexNAc:6; Neu5Ac:2}	Ammonium * 2; Ammonium	2.002686597496279	148.58835417786668	146.5856675803704
[truncated: 51,452 more rows]
