# Supplementary material for: Expanding N-glycopeptide identifications by modeling fragmentation, elution, and glycome connectivity
Source: Nat Commun. 2024 Jul 22;15:6168. doi: 10.1038/s41467-024-50338-5 (PMC11263600; doi:10.1038/s41467-024-50338-5)
Supplement: Supplementary file 4 — Source Data [file 41467_2024_50338_MOESM4_ESM.zip › source_data/fig2d_mouse_rt_model_coefs.csv]

retention_time	coefficient	series
13.200955005333332	0.24528458715795542	HexNAc
14.200955005333332	0.24589697399399957	HexNAc
15.200955005333332	0.24657108401166328	HexNAc
16.200955005333334	0.24731696084669533	HexNAc
17.200955005333334	0.24814699820562647	HexNAc
18.200955005333334	0.24907668306551872	HexNAc
19.200955005333334	0.23592517183182038	HexNAc
20.200955005333334	0.23747933285221437	HexNAc
21.200955005333334	0.23924814804219768	HexNAc
22.200955005333334	0.2412829752108611	HexNAc
23.200955005333334	0.24365404791519027	HexNAc
24.200955005333334	0.2464604871442946	HexNAc
25.200955005333334	0.2498477431398866	HexNAc
26.200955005333334	0.2435049161579137	HexNAc
27.200955005333334	0.2498141559777641	HexNAc
28.200955005333334	0.2581739645296473	HexNAc
29.200955005333334	0.27011878803300715	HexNAc
30.200955005333334	0.28722162245529337	HexNAc
31.200955005333334	0.26918947210672844	HexNAc
32.200955005333334	0.24514583748350477	HexNAc
33.200955005333334	0.21743665422931693	HexNAc
34.200955005333334	0.19883900220563278	HexNAc
35.200955005333334	0.19615175891780268	HexNAc
36.200955005333334	0.19050153691761304	HexNAc
37.200955005333334	0.1833343625746719	HexNAc
38.200955005333334	0.1814782684791609	HexNAc
39.200955005333334	0.1778236670766005	HexNAc
40.200955005333334	0.14846548188617437	HexNAc
41.200955005333334	0.1447096248933642	HexNAc
42.200955005333334	0.1432083241586313	HexNAc
43.200955005333334	0.14602287117429674	HexNAc
44.200955005333334	0.13667666946712423	HexNAc
45.200955005333334	0.12698643499881676	HexNAc
46.200955005333334	0.11835805471932878	HexNAc
47.200955005333334	0.09107551033955695	HexNAc
48.200955005333334	0.08765330214745792	HexNAc
49.200955005333334	0.08494272835862969	HexNAc
50.200955005333334	0.07581332995697207	HexNAc
51.200955005333334	0.06705270551075643	HexNAc
52.200955005333334	0.0586218884497493	HexNAc
53.200955005333334	0.050593573020670794	HexNAc
54.200955005333334	0.030319922006548868	HexNAc
55.200955005333334	0.0268721333721263	HexNAc
56.200955005333334	0.018687697261187283	HexNAc
57.200955005333334	0.00983432031460931	HexNAc
58.200955005333334	0.0004297502206895537	HexNAc
59.200955005333334	-0.009637230521434803	HexNAc
60.200955005333334	-0.020750945810820837	HexNAc
61.200955005333334	-0.04300816694928382	HexNAc
62.200955005333334	-0.046744301718007836	HexNAc
63.200955005333334	-0.05219568140199997	HexNAc
64.20095500533333	-0.05848825709932794	HexNAc
65.20095500533333	-0.06523291527361631	HexNAc
66.20095500533333	-0.07221965319086131	HexNAc
67.20095500533333	-0.07931283026165561	HexNAc
68.20095500533333	-0.11194851038905038	HexNAc
69.20095500533333	-0.11712023768769854	HexNAc
70.20095500533333	-0.12128118330069577	HexNAc
71.20095500533333	-0.12391837712309706	HexNAc
72.20095500533333	-0.12369898874094755	HexNAc
73.20095500533333	-0.1308008738115502	HexNAc
74.20095500533333	-0.13791685063885084	HexNAc
75.20095500533333	-0.15489428187543186	HexNAc
76.20095500533333	-0.15731832108143073	HexNAc
77.20095500533333	-0.16804753242117593	HexNAc
78.20095500533333	-0.17766855781762728	HexNAc
79.20095500533333	-0.18593376614221954	HexNAc
80.20095500533333	-0.1922518442890928	HexNAc
81.20095500533333	-0.20308532057602313	HexNAc
82.20095500533333	-0.2260440447088093	HexNAc
83.20095500533333	-0.248836665520775	HexNAc
84.20095500533333	-0.24833283102684484	HexNAc
85.20095500533333	-0.24274118096324024	HexNAc
86.20095500533333	-0.24192114760535047	HexNAc
87.20095500533333	-0.24388118112784862	HexNAc
88.20095500533333	-0.24793227177702942	HexNAc
89.20095500533333	-0.2679184892520759	HexNAc
90.20095500533333	-0.27476726143253954	HexNAc
91.20095500533333	-0.28387324828470184	HexNAc
92.20095500533333	-0.28342369274857987	HexNAc
93.20095500533333	-0.27979504119788734	HexNAc
94.20095500533333	-0.2788857436462347	HexNAc
95.20095500533333	-0.27961409089155226	HexNAc
96.20095500533333	-0.2877148492812623	HexNAc
97.20095500533333	-0.2899367443365379	HexNAc
98.20095500533333	-0.29292124472050707	HexNAc
99.20095500533333	-0.29688547602197657	HexNAc
100.20095500533333	-0.30002304648225137	HexNAc
101.20095500533333	-0.29735924691878685	HexNAc
102.20095500533333	-0.2966334110249437	HexNAc
103.20095500533333	-0.30074207259870533	HexNAc
104.20095500533333	-0.301770111186224	HexNAc
105.20095500533333	-0.3034435417970665	HexNAc
106.20095500533333	-0.3058009886112442	HexNAc
107.20095500533333	-0.3089835603058334	HexNAc
108.20095500533333	-0.30943269579415755	HexNAc
109.20095500533333	-0.30976824181503276	HexNAc
110.20095500533333	-0.3146260343943567	HexNAc
111.20095500533333	-0.3191957450609976	HexNAc
112.20095500533333	-0.32706160233989734	HexNAc
113.20095500533333	-0.3408268996563641	HexNAc
114.20095500533333	-0.32848460037083593	HexNAc
115.20095500533333	-0.3169880676501567	HexNAc
116.20095500533333	-0.3079489140094605	HexNAc
117.20095500533333	-0.30035364523514596	HexNAc
118.20095500533333	-0.28905070812554257	HexNAc
119.20095500533333	-0.28214574361080147	HexNAc
120.20095500533333	-0.2753896312378592	HexNAc
121.20095500533333	-0.2685316590361366	HexNAc
122.20095500533333	-0.26127932304206075	HexNAc
123.20095500533333	-0.25320373803467844	HexNAc
124.20095500533333	-0.2415628496952683	HexNAc
125.20095500533333	-0.23342096294435383	HexNAc
126.20095500533333	-0.2392594324384698	HexNAc
127.20095500533333	-0.24183758496405597	HexNAc
128.20095500533333	-0.2425967818972405	HexNAc
129.20095500533333	-0.24220559606486708	HexNAc
130.20095500533333	-0.2409956947803746	HexNAc
131.20095500533333	-0.23596770138463374	HexNAc
132.20095500533333	-0.23376367361427847	HexNAc
133.20095500533333	-0.23090088894487346	HexNAc
134.20095500533333	-0.2270407273013444	HexNAc
135.20095500533333	-0.22127824152551723	HexNAc
136.20095500533333	-0.2230941150430928	HexNAc
137.20095500533333	-0.22857670743895453	HexNAc
138.20095500533333	-0.2294184240254782	HexNAc
139.20095500533333	-0.2340590434006739	HexNAc
140.20095500533333	-0.2374467887481607	HexNAc
141.20095500533333	-0.23815172678742183	HexNAc
142.20095500533333	-0.23496910012394823	HexNAc
143.20095500533333	-0.23273497567305376	HexNAc
144.20095500533333	-0.23087900866234312	HexNAc
145.20095500533333	-0.22652873549081548	HexNAc
146.20095500533333	-0.22870110341753394	HexNAc
147.20095500533333	-0.22713378348557106	HexNAc
148.20095500533333	-0.2246285187219441	HexNAc
149.20095500533333	-0.22049046142080192	HexNAc
150.20095500533333	-0.21293476159840655	HexNAc
151.20095500533333	-0.21780031493929528	HexNAc
152.20095500533333	-0.2402669170682202	HexNAc
153.20095500533333	-0.24705958198959424	HexNAc
154.20095500533333	-0.25104603656288815	HexNAc
155.20095500533333	-0.25159999938443384	HexNAc
156.20095500533333	-0.25744039696415544	HexNAc
157.20095500533333	-0.2640645877435411	HexNAc
158.20095500533333	-0.26951112591140014	HexNAc
159.20095500533333	-0.27550144599932846	HexNAc
160.20095500533333	-0.2861176091757163	HexNAc
161.20095500533333	-0.2990039505921944	HexNAc
162.20095500533333	-0.30840219985277006	HexNAc
163.20095500533333	-0.3141338965611023	HexNAc
164.20095500533333	-0.3269948064607072	HexNAc
165.20095500533333	-0.3463994544821723	HexNAc
166.20095500533333	-0.366515014712541	HexNAc
167.20095500533333	-0.40027587156694316	HexNAc
168.20095500533333	-0.43205136591734367	HexNAc
169.20095500533333	-0.42431311105224806	HexNAc
170.20095500533333	-0.4160448275615737	HexNAc
171.20095500533333	-0.41504387715250524	HexNAc
172.20095500533333	-0.41853037307398244	HexNAc
173.20095500533333	-0.44599975406104025	HexNAc
174.20095500533333	-0.4561458990315245	HexNAc
175.20095500533333	-0.46892895027220216	HexNAc
176.20095500533333	-0.48506529275006294	HexNAc
177.20095500533333	-0.5062565655236864	HexNAc
178.20095500533333	-0.5272419502032817	HexNAc
179.20095500533333	-0.5081164432782289	HexNAc
180.20095500533333	-0.5516477784057969	HexNAc
181.20095500533333	-0.5543736922044361	HexNAc
182.20095500533333	-0.5586328067043879	HexNAc
183.20095500533333	-0.5637342614363902	HexNAc
184.20095500533333	-0.5691778959146788	HexNAc
185.20095500533333	-0.5744929683213905	HexNAc
186.20095500533333	-0.5790831572604305	HexNAc
187.20095500533333	-0.5892975858017374	HexNAc
188.20095500533333	-0.6316937871734046	HexNAc
189.20095500533333	-0.6436552766513145	HexNAc
190.20095500533333	-0.6486648307797547	HexNAc
191.20095500533333	-0.6434091257421455	HexNAc
192.20095500533333	-0.646774153944819	HexNAc
193.20095500533333	-0.6792665494464938	HexNAc
194.20095500533333	-0.7277264461329469	HexNAc
195.20095500533333	-0.8172093068833268	HexNAc
196.20095500533333	-0.8546110615155141	HexNAc
197.20095500533333	-0.891720086367972	HexNAc
198.20095500533333	-0.9292493012909296	HexNAc
199.20095500533333	-0.967831224382875	HexNAc
200.20095500533333	-1.0081711526032089	HexNAc
201.20095500533333	-1.0407989458579212	HexNAc
202.20095500533333	-1.0871278704693441	HexNAc
203.20095500533333	-1.1432766952968163	HexNAc
204.20095500533333	-1.133107090872246	HexNAc
205.20095500533333	-1.1184636281706712	HexNAc
206.20095500533333	-1.121400005031644	HexNAc
207.20095500533333	-1.1596610379883492	HexNAc
208.20095500533333	-1.1868318102045088	HexNAc
209.20095500533333	-1.1851216928461328	HexNAc
210.20095500533333	-1.2511783626366069	HexNAc
211.20095500533333	-1.2277774345425045	HexNAc
212.20095500533333	-1.180534907375991	HexNAc
213.20095500533333	-1.1555595091261628	HexNAc
214.20095500533333	-1.1468112605312355	HexNAc
215.20095500533333	-1.174655194602169	HexNAc
216.20095500533333	-1.154674250434548	HexNAc
217.20095500533333	-1.2048832108623027	HexNAc
218.20095500533333	-1.3032326010754962	HexNAc
219.20095500533333	-1.2675361675549823	HexNAc
220.20095500533333	-1.1200942510019432	HexNAc
221.20095500533333	-1.0043784850719335	HexNAc
222.20095500533333	-0.9146072010818886	HexNAc
223.20095500533333	-0.7813980032662299	HexNAc
224.20095500533333	-0.684553782257136	HexNAc
225.20095500533333	-0.5733145860316513	HexNAc
226.20095500533333	-0.6052275707644763	HexNAc
227.20095500533333	-0.6205064310960698	HexNAc
228.20095500533333	-0.6101820361686381	HexNAc
229.20095500533333	-0.5794123461774771	HexNAc
230.20095500533333	-0.5291239508282639	HexNAc
231.20095500533333	-0.4955880595607551	HexNAc
232.20095500533333	-0.5230338846379078	HexNAc
233.20095500533333	-0.5315399865838839	HexNAc
234.20095500533333	-0.5289706692874457	HexNAc
235.20095500533333	-0.5187335674898239	HexNAc
236.20095500533333	-0.4742899799504401	HexNAc
237.20095500533333	-0.45666982307202253	HexNAc
238.20095500533333	-0.4347282752024566	HexNAc
239.20095500533333	-0.42265809294179335	HexNAc
240.20095500533333	-0.42169254818844126	HexNAc
241.20095500533333	-0.4092241212828856	HexNAc
242.20095500533333	-0.38715818167059773	HexNAc
243.20095500533333	-0.3229519545345711	HexNAc
244.20095500533333	-0.2602885103863029	HexNAc
245.20095500533333	-0.2716698882663424	HexNAc
246.20095500533333	-0.28010582878151896	HexNAc
247.20095500533333	-0.27833589887490345	HexNAc
248.20095500533333	-0.22661218209340234	HexNAc
249.20095500533333	-0.21501301143309473	HexNAc
250.20095500533333	-0.23025369264608667	HexNAc
251.20095500533333	-0.24284825553663003	HexNAc
252.20095500533333	-0.2555553442904571	HexNAc
253.20095500533333	-0.2708585729408252	HexNAc
254.20095500533333	-0.16952626943150406	HexNAc
255.20095500533333	-0.20686668180886908	HexNAc
256.20095500533336	-0.2675272335689425	HexNAc
257.20095500533336	-0.1821510870297502	HexNAc
258.20095500533336	-0.12984899622637533	HexNAc
259.20095500533336	-0.09272466392342311	HexNAc
260.20095500533336	-0.06405965032397457	HexNAc
261.20095500533336	-0.040766127718194684	HexNAc
262.20095500533336	-0.021237743283007916	HexNAc
263.20095500533336	-0.0045758089851498	HexNAc
264.20095500533336	0.02150466878232202	HexNAc
265.20095500533336	0.03324087202184681	HexNAc
266.20095500533336	0.04279915906821234	HexNAc
267.20095500533336	0.05012661148625415	HexNAc
268.20095500533336	0.05497280111074085	HexNAc
269.20095500533336	0.05680433887693321	HexNAc
270.20095500533336	0.054608452015289376	HexNAc
271.20095500533336	0.05164993795017695	HexNAc
272.20095500533336	0.05052873301555525	HexNAc
273.20095500533336	0.07798884545986759	HexNAc
274.20095500533336	0.10889682351836394	HexNAc
275.20095500533336	0.13323756711480692	HexNAc
276.20095500533336	0.15593488788400314	HexNAc
277.20095500533336	0.17727930708126605	HexNAc
278.20095500533336	0.1974808846421056	HexNAc
279.20095500533336	0.21669671942594645	HexNAc
280.20095500533336	0.23504773788146127	HexNAc
281.20095500533336	0.2587766257454893	HexNAc
282.20095500533336	0.2743307392727394	HexNAc
283.20095500533336	0.2890492608263	HexNAc
284.20095500533336	0.29854669141311635	HexNAc
285.20095500533336	0.2878812287819411	HexNAc
286.20095500533336	0.2788976994074823	HexNAc
287.20095500533336	0.27120908519032677	HexNAc
288.20095500533336	0.264540853894808	HexNAc
289.20095500533336	0.2586925504986306	HexNAc
290.20095500533336	0.27199429104420875	HexNAc
291.20095500533336	0.26900412179434846	HexNAc
292.20095500533336	0.26635169654257	HexNAc
293.20095500533336	0.2639828512248809	HexNAc
294.20095500533336	0.2618544158063767	HexNAc
295.20095500533336	0.2599315595805108	HexNAc
296.20095500533336	0.25818587025975176	HexNAc
297.20095500533336	0.25659394064531416	HexNAc
298.20095500533336	0.255136313000592	HexNAc
299.20095500533336	0.314003166941957	HexNAc
300.20095500533336	0.31400316694195707	HexNAc
301.20095500533336	0.3140031669419571	HexNAc
302.20095500533336	0.314003166941957	HexNAc
303.20095500533336	0.31400316694195707	HexNAc
304.20095500533336	0.3140031669419571	HexNAc
305.20095500533336	0.31400316694195707	HexNAc
306.20095500533336	0.3140031669419571	HexNAc
307.20095500533336	0.31400316694195707	HexNAc
308.20095500533336	0.31400316694195707	HexNAc
309.20095500533336	0.314003166941957	HexNAc
310.20095500533336	0.31400316694195707	HexNAc
311.20095500533336	0.3140031669419571	HexNAc
312.20095500533336	0.31400316694195707	HexNAc
313.20095500533336	0.3140031669419571	HexNAc
314.20095500533336	0.314003166941957	HexNAc
315.20095500533336	0.31400316694195707	HexNAc
316.20095500533336	0.31400316694195707	HexNAc
317.20095500533336	0.31400316694195707	HexNAc
318.20095500533336	0.31400316694195707	HexNAc
319.20095500533336	0.31400316694195707	HexNAc
320.20095500533336	0.31400316694195707	HexNAc
321.20095500533336	0.314003166941957	HexNAc
322.20095500533336	0.31400316694195707	HexNAc
323.20095500533336	0.31400316694195696	HexNAc
324.20095500533336	0.31400316694195707	HexNAc
325.20095500533336	0.3140031669419571	HexNAc
326.20095500533336	0.314003166941957	HexNAc
13.200955005333332	9.329289579729409	Neu5Ac
14.200955005333332	9.316024050000255	Neu5Ac
15.200955005333332	9.301421431280412	Neu5Ac
16.200955005333334	9.285262858214788	Neu5Ac
17.200955005333334	9.267277629666195	Neu5Ac
18.200955005333334	9.24712651070129	Neu5Ac
19.200955005333334	9.463059034094515	Neu5Ac
20.200955005333334	9.43162116787331	Neu5Ac
21.200955005333334	9.39570947907679	Neu5Ac
22.200955005333334	9.354217576608134	Neu5Ac
23.200955005333334	9.305616055943618	Neu5Ac
24.200955005333334	9.24771690211209	Neu5Ac
25.200955005333334	9.177252100413204	Neu5Ac
26.200955005333334	9.286640603059483	Neu5Ac
27.200955005333334	9.15485936291747	Neu5Ac
28.200955005333334	8.976082308970632	Neu5Ac
29.200955005333334	8.709901798345964	Neu5Ac
30.200955005333334	8.313697066179428	Neu5Ac
31.200955005333334	8.987643541105909	Neu5Ac
32.200955005333334	9.358556958347036	Neu5Ac
33.200955005333334	9.80997419872797	Neu5Ac
34.200955005333334	10.1293758081948	Neu5Ac
35.200955005333334	10.196164957319954	Neu5Ac
36.200955005333334	10.321415401952711	Neu5Ac
37.200955005333334	10.482086475169814	Neu5Ac
38.200955005333334	10.508547839695733	Neu5Ac
39.200955005333334	10.576843807329565	Neu5Ac
40.200955005333334	11.17466172973152	Neu5Ac
41.200955005333334	11.259991480317725	Neu5Ac
42.200955005333334	11.323894490873005	Neu5Ac
43.200955005333334	11.350377114530215	Neu5Ac
44.200955005333334	11.43334830784216	Neu5Ac
45.200955005333334	11.529780306292768	Neu5Ac
46.200955005333334	11.62384158768065	Neu5Ac
47.200955005333334	11.937175369762814	Neu5Ac
48.200955005333334	11.968315055920135	Neu5Ac
49.200955005333334	12.00003312964495	Neu5Ac
50.200955005333334	12.142272992215155	Neu5Ac
51.200955005333334	12.281899797298076	Neu5Ac
52.200955005333334	12.425250461058589	Neu5Ac
53.200955005333334	12.578555899035091	Neu5Ac
54.200955005333334	12.891715655366509	Neu5Ac
55.200955005333334	12.975064737284812	Neu5Ac
56.200955005333334	12.963846954993127	Neu5Ac
57.200955005333334	12.998672676256389	Neu5Ac
58.200955005333334	13.06040880042216	Neu5Ac
59.200955005333334	13.143647683201412	Neu5Ac
60.200955005333334	13.25125639898422	Neu5Ac
61.200955005333334	13.446214206683985	Neu5Ac
62.200955005333334	13.444101252162765	Neu5Ac
63.200955005333334	13.46628388396118	Neu5Ac
64.20095500533333	13.501838537990128	Neu5Ac
65.20095500533333	13.546015153187836	Neu5Ac
66.20095500533333	13.596510473234167	Neu5Ac
67.20095500533333	13.652258376726802	Neu5Ac
68.20095500533333	13.87426262951147	Neu5Ac
69.20095500533333	13.925693757013143	Neu5Ac
70.20095500533333	13.980511320509368	Neu5Ac
71.20095500533333	14.042583008682602	Neu5Ac
72.20095500533333	14.122817964351174	Neu5Ac
73.20095500533333	14.07897198528771	Neu5Ac
74.20095500533333	14.054597837209908	Neu5Ac
75.20095500533333	14.13752307491776	Neu5Ac
76.20095500533333	14.126584897673379	Neu5Ac
77.20095500533333	14.165995149347403	Neu5Ac
78.20095500533333	14.195474943333261	Neu5Ac
79.20095500533333	14.216969889532823	Neu5Ac
80.20095500533333	14.233674662259048	Neu5Ac
81.20095500533333	14.281874031658571	Neu5Ac
82.20095500533333	14.380209828131749	Neu5Ac
83.20095500533333	14.484687399575892	Neu5Ac
84.20095500533333	14.478367559257203	Neu5Ac
85.20095500533333	14.446707411539716	Neu5Ac
86.20095500533333	14.431523242005058	Neu5Ac
87.20095500533333	14.42351656774749	Neu5Ac
88.20095500533333	14.418068345118483	Neu5Ac
89.20095500533333	14.509991909558252	Neu5Ac
90.20095500533333	14.489090522501082	Neu5Ac
91.20095500533333	14.444284368887795	Neu5Ac
92.20095500533333	14.472232147315665	Neu5Ac
93.20095500533333	14.54052750021986	Neu5Ac
94.20095500533333	14.596712044926305	Neu5Ac
95.20095500533333	14.64754479613344	Neu5Ac
96.20095500533333	14.436817468878104	Neu5Ac
97.20095500533333	14.48599851749032	Neu5Ac
98.20095500533333	14.551853527662459	Neu5Ac
99.20095500533333	14.64528856357337	Neu5Ac
100.20095500533333	14.720112333610615	Neu5Ac
101.20095500533333	14.622491948546374	Neu5Ac
102.20095500533333	14.572760063518807	Neu5Ac
103.20095500533333	14.298496597253857	Neu5Ac
104.20095500533333	14.294721395133331	Neu5Ac
105.20095500533333	14.33099923110271	Neu5Ac
106.20095500533333	14.417695516980915	Neu5Ac
107.20095500533333	14.581444990145048	Neu5Ac
108.20095500533333	14.526807757289694	Neu5Ac
109.20095500533333	14.38409060158392	Neu5Ac
110.20095500533333	14.036099420587588	Neu5Ac
111.20095500533333	14.06226006390813	Neu5Ac
112.20095500533333	14.236052626938875	Neu5Ac
113.20095500533333	14.656473673232686	Neu5Ac
114.20095500533333	14.156725361412791	Neu5Ac
115.20095500533333	13.662413463101947	Neu5Ac
116.20095500533333	13.243158142561482	Neu5Ac
117.20095500533333	12.773000455506871	Neu5Ac
118.20095500533333	12.026758740159465	Neu5Ac
119.20095500533333	11.65404612535136	Neu5Ac
120.20095500533333	11.28916922527016	Neu5Ac
121.20095500533333	10.923374276466527	Neu5Ac
122.20095500533333	10.546628331447877	Neu5Ac
123.20095500533333	10.14441980829279	Neu5Ac
124.20095500533333	9.54451443701453	Neu5Ac
125.20095500533333	9.225792935656319	Neu5Ac
126.20095500533333	9.4072419518529	Neu5Ac
127.20095500533333	9.442937473261726	Neu5Ac
128.20095500533333	9.39726671065293	Neu5Ac
129.20095500533333	9.300438526345701	Neu5Ac
130.20095500533333	9.16797767696586	Neu5Ac
131.20095500533333	8.700633297533063	Neu5Ac
132.20095500533333	8.543607888644754	Neu5Ac
133.20095500533333	8.370974801333677	Neu5Ac
134.20095500533333	8.178462667253404	Neu5Ac
135.20095500533333	7.953587627592319	Neu5Ac
136.20095500533333	7.92488061426051	Neu5Ac
137.20095500533333	7.933499200441864	Neu5Ac
138.20095500533333	7.602385938391312	Neu5Ac
139.20095500533333	7.488610383913491	Neu5Ac
140.20095500533333	7.281788941791218	Neu5Ac
141.20095500533333	7.212365339002309	Neu5Ac
142.20095500533333	7.334856137246553	Neu5Ac
143.20095500533333	7.3255095180220025	Neu5Ac
144.20095500533333	7.178796796119147	Neu5Ac
145.20095500533333	7.038785988343867	Neu5Ac
146.20095500533333	7.383901527012926	Neu5Ac
147.20095500533333	7.5774018075451535	Neu5Ac
148.20095500533333	7.746562443611694	Neu5Ac
149.20095500533333	7.908351998151105	Neu5Ac
150.20095500533333	8.081708172625882	Neu5Ac
151.20095500533333	8.089016477961263	Neu5Ac
152.20095500533333	8.323786343936112	Neu5Ac
153.20095500533333	8.381517008418207	Neu5Ac
154.20095500533333	8.440362059695119	Neu5Ac
155.20095500533333	8.488751455704238	Neu5Ac
156.20095500533333	8.525644454520448	Neu5Ac
157.20095500533333	8.570664550945388	Neu5Ac
158.20095500533333	8.606092908179862	Neu5Ac
159.20095500533333	8.641736558484983	Neu5Ac
160.20095500533333	8.715820410564062	Neu5Ac
161.20095500533333	9.030028864201245	Neu5Ac
162.20095500533333	9.27604423846054	Neu5Ac
163.20095500533333	9.455273445626819	Neu5Ac
164.20095500533333	9.621302344593856	Neu5Ac
165.20095500533333	10.005482437890365	Neu5Ac
166.20095500533333	10.359745734881846	Neu5Ac
167.20095500533333	10.852653667288093	Neu5Ac
168.20095500533333	11.497061991490435	Neu5Ac
169.20095500533333	11.263840120853757	Neu5Ac
170.20095500533333	10.990242286570343	Neu5Ac
171.20095500533333	10.860827535492911	Neu5Ac
172.20095500533333	10.815194967695675	Neu5Ac
173.20095500533333	10.84999672509371	Neu5Ac
174.20095500533333	10.895604025050144	Neu5Ac
175.20095500533333	10.990698992491863	Neu5Ac
176.20095500533333	11.148340429518184	Neu5Ac
177.20095500533333	11.401026905759034	Neu5Ac
178.20095500533333	11.677873568094222	Neu5Ac
179.20095500533333	11.3036681702858	Neu5Ac
180.20095500533333	11.60886843082308	Neu5Ac
181.20095500533333	11.507017467364031	Neu5Ac
182.20095500533333	11.428972780222525	Neu5Ac
183.20095500533333	11.36463384042696	Neu5Ac
184.20095500533333	11.30859478528421	Neu5Ac
185.20095500533333	11.25928605212873	Neu5Ac
186.20095500533333	11.221372189098517	Neu5Ac
187.20095500533333	11.268676321782026	Neu5Ac
188.20095500533333	11.657755205256777	Neu5Ac
189.20095500533333	11.540466400596495	Neu5Ac
190.20095500533333	11.234836743660338	Neu5Ac
191.20095500533333	10.631862028217322	Neu5Ac
192.20095500533333	10.49940210060411	Neu5Ac
193.20095500533333	11.385208981814175	Neu5Ac
194.20095500533333	12.233880339621187	Neu5Ac
195.20095500533333	13.50414619334157	Neu5Ac
196.20095500533333	14.122082505626839	Neu5Ac
197.20095500533333	14.702659456390432	Neu5Ac
198.20095500533333	15.264516963407331	Neu5Ac
199.20095500533333	15.821080087214458	Neu5Ac
200.20095500533333	16.383904539374672	Neu5Ac
201.20095500533333	16.343933769703085	Neu5Ac
202.20095500533333	17.009587570841312	Neu5Ac
203.20095500533333	17.81864084665326	Neu5Ac
204.20095500533333	17.67645495353034	Neu5Ac
205.20095500533333	17.479405626177105	Neu5Ac
206.20095500533333	17.551786118466556	Neu5Ac
207.20095500533333	18.007607839563427	Neu5Ac
208.20095500533333	18.514342969705936	Neu5Ac
209.20095500533333	18.326099911523595	Neu5Ac
210.20095500533333	19.710976839947207	Neu5Ac
211.20095500533333	19.0957676527733	Neu5Ac
212.20095500533333	17.877516874012635	Neu5Ac
213.20095500533333	17.097967074382684	Neu5Ac
214.20095500533333	16.61797772389439	Neu5Ac
215.20095500533333	16.544527225040113	Neu5Ac
216.20095500533333	15.719329118420644	Neu5Ac
217.20095500533333	16.24600578373552	Neu5Ac
218.20095500533333	17.551432408248914	Neu5Ac
219.20095500533333	16.88565786096366	Neu5Ac
220.20095500533333	14.467201811237672	Neu5Ac
221.20095500533333	12.477240757410678	Neu5Ac
222.20095500533333	10.642815754215691	Neu5Ac
223.20095500533333	8.348016233081479	Neu5Ac
224.20095500533333	6.540190001834044	Neu5Ac
225.20095500533333	4.436451832091237	Neu5Ac
226.20095500533333	5.030001453010449	Neu5Ac
227.20095500533333	5.283997913904999	Neu5Ac
228.20095500533333	4.907137648922372	Neu5Ac
229.20095500533333	4.212913639281013	Neu5Ac
230.20095500533333	3.0813510391270436	Neu5Ac
231.20095500533333	2.539292005073977	Neu5Ac
232.20095500533333	3.306524608683791	Neu5Ac
233.20095500533333	3.6298801744816296	Neu5Ac
234.20095500533333	3.69222377463602	Neu5Ac
235.20095500533333	3.5683624209276252	Neu5Ac
236.20095500533333	2.6814950341800614	Neu5Ac
237.20095500533333	2.018706660772061	Neu5Ac
238.20095500533333	1.5322481812107178	Neu5Ac
239.20095500533333	1.3254713561932983	Neu5Ac
240.20095500533333	1.611081944283282	Neu5Ac
241.20095500533333	1.6645157886682893	Neu5Ac
242.20095500533333	1.5646999521540998	Neu5Ac
243.20095500533333	0.6847819681502255	Neu5Ac
244.20095500533333	0.43382541584650924	Neu5Ac
245.20095500533333	0.488726643290686	Neu5Ac
246.20095500533333	0.5137190702246688	Neu5Ac
247.20095500533333	0.47097165353595816	Neu5Ac
248.20095500533333	-0.28591511923583557	Neu5Ac
249.20095500533333	-0.22961729648838655	Neu5Ac
250.20095500533333	-0.37882288876173076	Neu5Ac
251.20095500533333	-0.5229234683308602	Neu5Ac
252.20095500533333	-0.6780327962714542	Neu5Ac
253.20095500533333	-0.8619909625788833	Neu5Ac
254.20095500533333	-0.09074620198347304	Neu5Ac
255.20095500533333	-0.45747486946243876	Neu5Ac
256.20095500533336	-1.07452142423558	Neu5Ac
257.20095500533336	-0.3649348808319996	Neu5Ac
258.20095500533336	0.052531535987930436	Neu5Ac
259.20095500533336	0.33575294338263617	Neu5Ac
260.20095500533336	0.5438291619822057	Neu5Ac
261.20095500533336	0.7037270656725181	Neu5Ac
262.20095500533336	0.8292418016761773	Neu5Ac
263.20095500533336	0.9278006352546788	Neu5Ac
264.20095500533336	1.0513277662933846	Neu5Ac
265.20095500533336	1.103303532303712	Neu5Ac
266.20095500533336	1.1321010312549928	Neu5Ac
267.20095500533336	1.1354315651987004	Neu5Ac
268.20095500533336	1.1083967164302124	Neu5Ac
269.20095500533336	1.0420931760265082	Neu5Ac
270.20095500533336	0.9205886357253187	Neu5Ac
271.20095500533336	0.7226548290253071	Neu5Ac
272.20095500533336	0.6792949842051424	Neu5Ac
273.20095500533336	1.078507156292681	Neu5Ac
274.20095500533336	1.453190149541571	Neu5Ac
275.20095500533336	1.770189742159876	Neu5Ac
276.20095500533336	2.057152244522511	Neu5Ac
277.20095500533336	2.3203305879201115	Neu5Ac
278.20095500533336	2.564161803201688	Neu5Ac
279.20095500533336	2.791896950710206	Neu5Ac
280.20095500533336	3.005984248255581	Neu5Ac
281.20095500533336	3.2533991371009847	Neu5Ac
282.20095500533336	3.436382587641347	Neu5Ac
283.20095500533336	3.6082425065395887	Neu5Ac
284.20095500533336	3.7186837122521488	Neu5Ac
285.20095500533336	3.5965133424501925	Neu5Ac
286.20095500533336	3.4942330853818	Neu5Ac
287.20095500533336	3.407203144236697	Neu5Ac
288.20095500533336	3.332140087540912	Neu5Ac
289.20095500533336	3.2666525589163693	Neu5Ac
290.20095500533336	3.3629359992748724	Neu5Ac
291.20095500533336	3.324923862023214	Neu5Ac
292.20095500533336	3.2912052513709664	Neu5Ac
293.20095500533336	3.261091613707093	Neu5Ac
294.20095500533336	3.2340341555838594	Neu5Ac
295.20095500533336	3.209590096179451	Neu5Ac
296.20095500533336	3.1873982479880674	Neu5Ac
297.20095500533336	3.167161050042896	Neu5Ac
298.20095500533336	3.148631148400848	Neu5Ac
299.20095500533336	3.896968364328359	Neu5Ac
300.20095500533336	3.8969683643283592	Neu5Ac
301.20095500533336	3.8969683643283584	Neu5Ac
302.20095500533336	3.8969683643283584	Neu5Ac
303.20095500533336	3.8969683643283592	Neu5Ac
304.20095500533336	3.8969683643283592	Neu5Ac
305.20095500533336	3.8969683643283584	Neu5Ac
306.20095500533336	3.8969683643283592	Neu5Ac
307.20095500533336	3.896968364328359	Neu5Ac
308.20095500533336	3.8969683643283584	Neu5Ac
309.20095500533336	3.896968364328358	Neu5Ac
310.20095500533336	3.896968364328359	Neu5Ac
311.20095500533336	3.8969683643283592	Neu5Ac
312.20095500533336	3.8969683643283592	Neu5Ac
313.20095500533336	3.8969683643283592	Neu5Ac
314.20095500533336	3.8969683643283584	Neu5Ac
315.20095500533336	3.896968364328359	Neu5Ac
316.20095500533336	3.8969683643283584	Neu5Ac
317.20095500533336	3.896968364328359	Neu5Ac
318.20095500533336	3.8969683643283584	Neu5Ac
319.20095500533336	3.896968364328359	Neu5Ac
320.20095500533336	3.8969683643283592	Neu5Ac
321.20095500533336	3.8969683643283584	Neu5Ac
322.20095500533336	3.8969683643283592	Neu5Ac
323.20095500533336	3.896968364328358	Neu5Ac
324.20095500533336	3.896968364328359	Neu5Ac
325.20095500533336	3.8969683643283584	Neu5Ac
326.20095500533336	3.8969683643283584	Neu5Ac
13.200955005333332	-0.36496964478284377	Fuc
14.200955005333332	-0.36500341808846126	Fuc
15.200955005333332	-0.3650410794943615	Fuc
16.200955005333334	-0.3650834260403325	Fuc
17.200955005333334	-0.36513150055753746	Fuc
18.200955005333334	-0.3651866950150222	Fuc
19.200955005333334	-0.36834153663333036	Fuc
20.200955005333334	-0.36830861671057263	Fuc
21.200955005333334	-0.36828074305400116	Fuc
22.200955005333334	-0.3682618350950397	Fuc
23.200955005333334	-0.36825847893522934	Fuc
24.200955005333334	-0.3682821628304336	Fuc
25.200955005333334	-0.36835395260904996	Fuc
26.200955005333334	-0.3753951900869228	Fuc
27.200955005333334	-0.3749547950161806	Fuc
28.200955005333334	-0.3747659741212285	Fuc
29.200955005333334	-0.3754147899675462	Fuc
30.200955005333334	-0.37762493614605197	Fuc
31.200955005333334	-0.3566323548028543	Fuc
32.200955005333334	-0.36516896947561645	Fuc
33.200955005333334	-0.3722536174038672	Fuc
34.200955005333334	-0.374013094655836	Fuc
35.200955005333334	-0.3763768514363491	Fuc
36.200955005333334	-0.3783634099421033	Fuc
37.200955005333334	-0.3794463939708227	Fuc
38.200955005333334	-0.3806356910875751	Fuc
39.200955005333334	-0.38166363348651355	Fuc
40.200955005333334	-0.38349853985748816	Fuc
41.200955005333334	-0.3832972742598402	Fuc
42.200955005333334	-0.38092899795565743	Fuc
43.200955005333334	-0.37415482101710684	Fuc
44.200955005333334	-0.3833413244479815	Fuc
45.200955005333334	-0.391870077297328	Fuc
46.200955005333334	-0.39843128322003757	Fuc
47.200955005333334	-0.4147122852635278	Fuc
48.200955005333334	-0.4156977615795982	Fuc
49.200955005333334	-0.41721658212845547	Fuc
50.200955005333334	-0.42793678811425995	Fuc
51.200955005333334	-0.43800382139778044	Fuc
52.200955005333334	-0.4482179427800858	Fuc
53.200955005333334	-0.45932611132828777	Fuc
54.200955005333334	-0.48192199829476706	Fuc
55.200955005333334	-0.4881580642560465	Fuc
56.200955005333334	-0.483561226611462	Fuc
57.200955005333334	-0.4824620707112637	Fuc
58.200955005333334	-0.4829144739425638	Fuc
59.200955005333334	-0.48396549845124376	Fuc
60.200955005333334	-0.48488408667777866	Fuc
61.200955005333334	-0.4955680664881746	Fuc
62.200955005333334	-0.5023671717922756	Fuc
63.200955005333334	-0.5083132317278573	Fuc
64.20095500533333	-0.5138531534278667	Fuc
65.20095500533333	-0.5191533579895522	Fuc
66.20095500533333	-0.5242746637055631	Fuc
67.20095500533333	-0.5292264583445673	Fuc
68.20095500533333	-0.5590044668565796	Fuc
69.20095500533333	-0.5619904330294553	Fuc
70.20095500533333	-0.5638176408383933	Fuc
71.20095500533333	-0.5639320186075865	Fuc
72.20095500533333	-0.560879183618003	Fuc
73.20095500533333	-0.5679010762531197	Fuc
74.20095500533333	-0.57359487346282	Fuc
75.20095500533333	-0.5877365592045481	Fuc
76.20095500533333	-0.5880578312077074	Fuc
77.20095500533333	-0.6024422763418402	Fuc
78.20095500533333	-0.6140626101928717	Fuc
79.20095500533333	-0.6237751954082466	Fuc
80.20095500533333	-0.6305014832465905	Fuc
81.20095500533333	-0.6365594995258942	Fuc
82.20095500533333	-0.6492268623122178	Fuc
83.20095500533333	-0.6622191956605685	Fuc
84.20095500533333	-0.6658126321488189	Fuc
85.20095500533333	-0.6700545350945857	Fuc
86.20095500533333	-0.6768314741251455	Fuc
87.20095500533333	-0.6855886995384951	Fuc
88.20095500533333	-0.6963672914738507	Fuc
89.20095500533333	-0.7202289289807745	Fuc
90.20095500533333	-0.7356584810012387	Fuc
91.20095500533333	-0.7563066342903841	Fuc
92.20095500533333	-0.7543107616321785	Fuc
93.20095500533333	-0.7441259642729879	Fuc
94.20095500533333	-0.7399578503175113	Fuc
95.20095500533333	-0.7394101239232755	Fuc
96.20095500533333	-0.773380157111413	Fuc
97.20095500533333	-0.7770222711793731	Fuc
98.20095500533333	-0.7817492902190111	Fuc
99.20095500533333	-0.7879442998707022	Fuc
100.20095500533333	-0.7927409557431049	Fuc
101.20095500533333	-0.7875452601204725	Fuc
102.20095500533333	-0.7849113616806123	Fuc
103.20095500533333	-0.8145410507048738	Fuc
104.20095500533333	-0.8139295304400068	Fuc
105.20095500533333	-0.8116825430213183	Fuc
106.20095500533333	-0.806928584433702	Fuc
107.20095500533333	-0.7978933035560326	Fuc
108.20095500533333	-0.8014972130986758	Fuc
109.20095500533333	-0.8105811713991273	Fuc
110.20095500533333	-0.8419974763520377	Fuc
111.20095500533333	-0.8416698290186964	Fuc
112.20095500533333	-0.8321296023422265	Fuc
113.20095500533333	-0.807254510719419	Fuc
114.20095500533333	-0.8383442546100519	Fuc
115.20095500533333	-0.8694216304953784	Fuc
116.20095500533333	-0.8961275786227727	Fuc
117.20095500533333	-0.9326147456772839	Fuc
118.20095500533333	-0.9867345968647132	Fuc
119.20095500533333	-1.011347574950022	Fuc
120.20095500533333	-1.035300683776868	Fuc
121.20095500533333	-1.0591112220503227	Fuc
122.20095500533333	-1.08334481901289	Fuc
123.20095500533333	-1.1087901179380542	Fuc
124.20095500533333	-1.1473569191582353	Fuc
125.20095500533333	-1.178149435812437	Fuc
126.20095500533333	-1.1751291861794864	Fuc
127.20095500533333	-1.1791147647971307	Fuc
128.20095500533333	-1.18689779944993	Fuc
129.20095500533333	-1.196950977417507	Fuc
130.20095500533333	-1.2084585143865416	Fuc
131.20095500533333	-1.2511024211329125	Fuc
132.20095500533333	-1.262262037370381	Fuc
133.20095500533333	-1.273058358737632	Fuc
134.20095500533333	-1.2832375638905835	Fuc
135.20095500533333	-1.2923482528835302	Fuc
136.20095500533333	-1.2971500643388554	Fuc
137.20095500533333	-1.3034947484665294	Fuc
138.20095500533333	-1.330638803483847	Fuc
139.20095500533333	-1.3488043132028045	Fuc
140.20095500533333	-1.353047856645252	Fuc
141.20095500533333	-1.358747269387704	Fuc
142.20095500533333	-1.373599817858944	Fuc
143.20095500533333	-1.3893391922034692	Fuc
144.20095500533333	-1.4068296302948113	Fuc
145.20095500533333	-1.4290798473861326	Fuc
146.20095500533333	-1.4357192362058107	Fuc
147.20095500533333	-1.4453990654897972	Fuc
148.20095500533333	-1.4584943420716123	Fuc
149.20095500533333	-1.4763477031514152	Fuc
150.20095500533333	-1.5034360879837623	Fuc
151.20095500533333	-1.492683260250444	Fuc
152.20095500533333	-1.4731409027799818	Fuc
153.20095500533333	-1.4604767484820136	Fuc
154.20095500533333	-1.4501871314276886	Fuc
155.20095500533333	-1.4384622606602993	Fuc
156.20095500533333	-1.4460952384070989	Fuc
157.20095500533333	-1.4559890261819222	Fuc
158.20095500533333	-1.4666578732512814	Fuc
159.20095500533333	-1.4875972563877675	Fuc
160.20095500533333	-1.4942230031401693	Fuc
161.20095500533333	-1.4661788983065767	Fuc
162.20095500533333	-1.4498999069235226	Fuc
163.20095500533333	-1.4411310086478268	Fuc
164.20095500533333	-1.4286113434685463	Fuc
165.20095500533333	-1.4171020679498896	Fuc
166.20095500533333	-1.3996263072306834	Fuc
167.20095500533333	-1.3603949156503237	Fuc
168.20095500533333	-1.3370321136854557	Fuc
169.20095500533333	-1.3387571712285244	Fuc
170.20095500533333	-1.3394938331517665	Fuc
171.20095500533333	-1.3349914961947846	Fuc
172.20095500533333	-1.3271676997029918	Fuc
173.20095500533333	-1.2869661837227915	Fuc
174.20095500533333	-1.2733891809547075	Fuc
175.20095500533333	-1.2584045462877707	Fuc
176.20095500533333	-1.2418637815956362	Fuc
177.20095500533333	-1.2233298449022874	Fuc
178.20095500533333	-1.2069003050245743	Fuc
179.20095500533333	-1.211846518247747	Fuc
180.20095500533333	-1.151838700690313	Fuc
181.20095500533333	-1.1370740627158111	Fuc
182.20095500533333	-1.1208463952218424	Fuc
183.20095500533333	-1.103278985784725	Fuc
184.20095500533333	-1.0842951027232988	Fuc
185.20095500533333	-1.0635678329482614	Fuc
186.20095500533333	-1.0402644089329653	Fuc
187.20095500533333	-1.005881866507651	Fuc
188.20095500533333	-1.0000667367191378	Fuc
189.20095500533333	-0.996776674668233	Fuc
190.20095500533333	-0.9903482759600039	Fuc
191.20095500533333	-0.983368549294585	Fuc
192.20095500533333	-0.9777641047854148	Fuc
193.20095500533333	-0.9684815904129651	Fuc
194.20095500533333	-0.9305310267648834	Fuc
195.20095500533333	-0.9141943113956759	Fuc
196.20095500533333	-0.894472813112147	Fuc
197.20095500533333	-0.8722744716567022	Fuc
198.20095500533333	-0.8470194510767577	Fuc
199.20095500533333	-0.817815488174649	Fuc
200.20095500533333	-0.7832238215243925	Fuc
201.20095500533333	-0.7328018421224821	Fuc
202.20095500533333	-0.6812166054706856	Fuc
203.20095500533333	-0.6071056896071912	Fuc
204.20095500533333	-0.6414652862529971	Fuc
205.20095500533333	-0.6945383028176388	Fuc
206.20095500533333	-0.7266339895485169	Fuc
207.20095500533333	-0.7258385015246515	Fuc
208.20095500533333	-0.7352405760610043	Fuc
209.20095500533333	-0.7479062599228473	Fuc
210.20095500533333	-0.7316811126173245	Fuc
211.20095500533333	-0.7497110706353974	Fuc
212.20095500533333	-0.7821985159180964	Fuc
213.20095500533333	-0.8089182271346479	Fuc
214.20095500533333	-0.8323434702394895	Fuc
215.20095500533333	-0.8417621956192505	Fuc
216.20095500533333	-0.859058695623468	Fuc
217.20095500533333	-0.8808361556316237	Fuc
218.20095500533333	-0.905082433265417	Fuc
219.20095500533333	-0.9094496707155741	Fuc
220.20095500533333	-0.9048945327016813	Fuc
221.20095500533333	-0.9082039458798519	Fuc
222.20095500533333	-0.9149464637787044	Fuc
223.20095500533333	-0.9046009993934011	Fuc
224.20095500533333	-0.9267249793211906	Fuc
225.20095500533333	-0.9628267857150044	Fuc
226.20095500533333	-0.937820029177846	Fuc
227.20095500533333	-0.9171478656900008	Fuc
228.20095500533333	-0.9059309115282412	Fuc
229.20095500533333	-0.9072428270403444	Fuc
230.20095500533333	-0.9217051378129101	Fuc
231.20095500533333	-0.9034009579943496	Fuc
232.20095500533333	-0.8632741248037089	Fuc
233.20095500533333	-0.8329223797804131	Fuc
234.20095500533333	-0.8080986336317205	Fuc
235.20095500533333	-0.787121709760041	Fuc
236.20095500533333	-0.7822817789375681	Fuc
237.20095500533333	-0.7479837467697141	Fuc
238.20095500533333	-0.7409725973865801	Fuc
239.20095500533333	-0.7320263129944201	Fuc
240.20095500533333	-0.7030547737359015	Fuc
241.20095500533333	-0.6725768618975103	Fuc
242.20095500533333	-0.6391342453074577	Fuc
243.20095500533333	-0.5986014391412855	Fuc
244.20095500533333	-0.5103955307690299	Fuc
245.20095500533333	-0.5125479023768309	Fuc
246.20095500533333	-0.5110373746130319	Fuc
247.20095500533333	-0.5024631869138764	Fuc
248.20095500533333	-0.47633304327207543	Fuc
249.20095500533333	-0.4641156905591802	Fuc
250.20095500533333	-0.4628190242451087	Fuc
251.20095500533333	-0.4568514330852487	Fuc
252.20095500533333	-0.44851441982752965	Fuc
253.20095500533333	-0.4391365672270542	Fuc
254.20095500533333	-0.3430412455096311	Fuc
255.20095500533333	-0.34457630302620584	Fuc
256.20095500533336	-0.3439641155298375	Fuc
257.20095500533336	-0.3042877524500078	Fuc
258.20095500533336	-0.2753388002950251	Fuc
259.20095500533336	-0.25142711630940495	Fuc
260.20095500533336	-0.23038420184876843	Fuc
261.20095500533336	-0.21118166549343412	Fuc
262.20095500533336	-0.1932504841234314	Fuc
263.20095500533336	-0.17623275375739653	Fuc
264.20095500533336	-0.13377379407488982	Fuc
265.20095500533336	-0.11928585069946304	Fuc
266.20095500533336	-0.10533447250493978	Fuc
267.20095500533336	-0.0917084310431309	Fuc
268.20095500533336	-0.07816895886588533	Fuc
269.20095500533336	-0.06440534132727031	Fuc
270.20095500533336	-0.049954870738412815	Fuc
271.20095500533336	-0.025111816650092576	Fuc
272.20095500533336	-0.020605294661435115	Fuc
273.20095500533336	-0.028495959694290092	Fuc
274.20095500533336	-0.024329299841733026	Fuc
275.20095500533336	-0.025484155894483235	Fuc
276.20095500533336	-0.025276245024011885	Fuc
277.20095500533336	-0.024083440998448422	Fuc
278.20095500533336	-0.022167162758115585	Fuc
279.20095500533336	-0.019713426083348123	Fuc
280.20095500533336	-0.016857717992143185	Fuc
281.20095500533336	-0.007550665450265035	Fuc
282.20095500533336	-0.005647063346039255	Fuc
283.20095500533336	-0.003678763693563944	Fuc
284.20095500533336	-0.002349945935159438	Fuc
285.20095500533336	-0.004081436403636438	Fuc
286.20095500533336	-0.005620420451124023	Fuc
287.20095500533336	-0.007003059124579187	Fuc
288.20095500533336	-0.00825601281052894	Fuc
289.20095500533336	-0.009399536158722268	Fuc
290.20095500533336	0.0	Fuc
291.20095500533336	0.0	Fuc
292.20095500533336	0.0	Fuc
293.20095500533336	0.0	Fuc
294.20095500533336	0.0	Fuc
295.20095500533336	0.0	Fuc
296.20095500533336	0.0	Fuc
297.20095500533336	0.0	Fuc
298.20095500533336	0.0	Fuc
299.20095500533336	0.0	Fuc
300.20095500533336	0.0	Fuc
301.20095500533336	0.0	Fuc
302.20095500533336	0.0	Fuc
303.20095500533336	0.0	Fuc
304.20095500533336	0.0	Fuc
305.20095500533336	0.0	Fuc
306.20095500533336	0.0	Fuc
307.20095500533336	0.0	Fuc
308.20095500533336	0.0	Fuc
309.20095500533336	0.0	Fuc
310.20095500533336	0.0	Fuc
311.20095500533336	0.0	Fuc
312.20095500533336	0.0	Fuc
313.20095500533336	0.0	Fuc
314.20095500533336	0.0	Fuc
315.20095500533336	0.0	Fuc
316.20095500533336	0.0	Fuc
317.20095500533336	0.0	Fuc
318.20095500533336	0.0	Fuc
319.20095500533336	0.0	Fuc
320.20095500533336	0.0	Fuc
321.20095500533336	0.0	Fuc
322.20095500533336	0.0	Fuc
323.20095500533336	0.0	Fuc
324.20095500533336	0.0	Fuc
325.20095500533336	0.0	Fuc
326.20095500533336	0.0	Fuc
13.200955005333332	-0.5126735077535125	Hex
14.200955005333332	-0.5122820049847682	Hex
15.200955005333332	-0.5118508034360377	Hex
16.200955005333334	-0.5113733941049301	Hex
17.200955005333334	-0.5108417304744975	Hex
18.200955005333334	-0.5102457365420008	Hex
19.200955005333334	-0.5164755942917132	Hex
20.200955005333334	-0.51555034540721	Hex
21.200955005333334	-0.514492960502641	Hex
22.200955005333334	-0.5132708820005644	Hex
23.200955005333334	-0.5118392439062169	Hex
24.200955005333334	-0.5101341421157166	Hex
25.200955005333334	-0.5080607290819871	Hex
26.200955005333334	-0.512706219214184	Hex
27.200955005333334	-0.5086885519565102	Hex
28.200955005333334	-0.5033001678807042	Hex
29.200955005333334	-0.4954320686361743	Hex
30.200955005333334	-0.4839280472644215	Hex
31.200955005333334	-0.5000930593181854	Hex
32.200955005333334	-0.5133479590585097	Hex
33.200955005333334	-0.5297748001767207	Hex
34.200955005333334	-0.5403662406858482	Hex
35.200955005333334	-0.5426421381225913	Hex
36.200955005333334	-0.5467618000735923	Hex
37.200955005333334	-0.5520034140543078	Hex
38.200955005333334	-0.5526490742823328	Hex
39.200955005333334	-0.5544945479921969	Hex
40.200955005333334	-0.5717249909084483	Hex
41.200955005333334	-0.5736671718085912	Hex
42.200955005333334	-0.5744192727097612	Hex
43.200955005333334	-0.5729160833688479	Hex
44.200955005333334	-0.5776314075907936	Hex
45.200955005333334	-0.582368650447438	Hex
46.200955005333334	-0.586302224566909	Hex
47.200955005333334	-0.5959705990088591	Hex
48.200955005333334	-0.5962800062399809	Hex
49.200955005333334	-0.5971793018672871	Hex
50.200955005333334	-0.6047857042589019	Hex
51.200955005333334	-0.6118733019682067	Hex
52.200955005333334	-0.6189783712768533	Hex
53.200955005333334	-0.626497452824248	Hex
54.200955005333334	-0.6342957844206182	Hex
55.200955005333334	-0.639145595805753	Hex
56.200955005333334	-0.6368134464737444	Hex
57.200955005333334	-0.6380272867670185	Hex
58.200955005333334	-0.6418698734190166	Hex
59.200955005333334	-0.6485526085863362	Hex
60.200955005333334	-0.659403839997255	Hex
61.200955005333334	-0.6632193496247932	Hex
62.200955005333334	-0.6495656898172435	Hex
63.200955005333334	-0.6407312883791543	Hex
64.20095500533333	-0.6345036623689353	Hex
65.20095500533333	-0.6299505091696727	Hex
66.20095500533333	-0.6266421311781719	Hex
67.20095500533333	-0.6244015537687315	Hex
68.20095500533333	-0.6181583475834362	Hex
69.20095500533333	-0.6181355256986719	Hex
70.20095500533333	-0.6200104149397326	Hex
71.20095500533333	-0.624934837520473	Hex
72.20095500533333	-0.6360467254022428	Hex
73.20095500533333	-0.6213700242726712	Hex
74.20095500533333	-0.6097777781722038	Hex
75.20095500533333	-0.5998289050769218	Hex
76.20095500533333	-0.5962365938078881	Hex
77.20095500533333	-0.5810184766693294	Hex
78.20095500533333	-0.566190647723285	Hex
79.20095500533333	-0.5504160214002173	Hex
80.20095500533333	-0.5387446566882556	Hex
81.20095500533333	-0.5410690446185146	Hex
82.20095500533333	-0.5330218472805497	Hex
83.20095500533333	-0.5210116928791871	Hex
84.20095500533333	-0.5214018838510622	Hex
85.20095500533333	-0.5238471208168098	Hex
86.20095500533333	-0.5235218402355651	Hex
87.20095500533333	-0.5214368636560464	Hex
88.20095500533333	-0.5179557423419949	Hex
89.20095500533333	-0.5034890219472926	Hex
90.20095500533333	-0.49828746904508125	Hex
91.20095500533333	-0.49164151734497397	Hex
92.20095500533333	-0.49155179377482183	Hex
93.20095500533333	-0.4933572211144687	Hex
94.20095500533333	-0.4930971303658475	Hex
95.20095500533333	-0.4915083171788967	Hex
96.20095500533333	-0.4682923340093632	Hex
97.20095500533333	-0.46546472145729073	Hex
98.20095500533333	-0.46253143338804215	Hex
99.20095500533333	-0.45948420529416745	Hex
100.20095500533333	-0.45726635612310385	Hex
101.20095500533333	-0.4573161491203898	Hex
102.20095500533333	-0.45620817479287473	Hex
103.20095500533333	-0.4396596537046874	Hex
104.20095500533333	-0.43735709221541047	Hex
105.20095500533333	-0.43533063876665434	Hex
106.20095500533333	-0.4335885259098543	Hex
107.20095500533333	-0.4321143435458138	Hex
108.20095500533333	-0.43188735965929415	Hex
109.20095500533333	-0.43221647838451893	Hex
110.20095500533333	-0.4252108348700173	Hex
111.20095500533333	-0.4272282924128992	Hex
112.20095500533333	-0.4322503697168967	Hex
113.20095500533333	-0.44284013542592343	Hex
114.20095500533333	-0.43086596292756685	Hex
115.20095500533333	-0.4189401947629692	Hex
116.20095500533333	-0.4086713906956754	Hex
117.20095500533333	-0.39433384782407765	Hex
118.20095500533333	-0.37801177772584155	Hex
119.20095500533333	-0.36827863317279996	Hex
120.20095500533333	-0.35837349813739294	Hex
121.20095500533333	-0.34795061389282117	Hex
122.20095500533333	-0.33654653157590464	Hex
123.20095500533333	-0.3234176543305448	Hex
124.20095500533333	-0.3017411835611842	Hex
125.20095500533333	-0.2870635165156257	Hex
126.20095500533333	-0.29709646688449787	Hex
127.20095500533333	-0.302007237026089	Hex
128.20095500533333	-0.3041086410660604	Hex
129.20095500533333	-0.3044996195341382	Hex
130.20095500533333	-0.3037614570121084	Hex
131.20095500533333	-0.2927900270890158	Hex
132.20095500533333	-0.2912892346706579	Hex
133.20095500533333	-0.28948400364361127	Hex
134.20095500533333	-0.2873516945742595	Hex
135.20095500533333	-0.2846792520583008	Hex
136.20095500533333	-0.2849223989897804	Hex
137.20095500533333	-0.2863901706587439	Hex
138.20095500533333	-0.28248898175719506	Hex
139.20095500533333	-0.28325144510975586	Hex
140.20095500533333	-0.2866060496166956	Hex
141.20095500533333	-0.2865614636124963	Hex
142.20095500533333	-0.28014097911851327	Hex
143.20095500533333	-0.2757871338146364	Hex
144.20095500533333	-0.2733265997973149	Hex
145.20095500533333	-0.26540261463885867	Hex
146.20095500533333	-0.2560928756699155	Hex
147.20095500533333	-0.24843742438056995	Hex
148.20095500533333	-0.23982210714478422	Hex
149.20095500533333	-0.22895784760020535	Hex
150.20095500533333	-0.2128709014184121	Hex
151.20095500533333	-0.2195294132228382	Hex
152.20095500533333	-0.2357762722586691	Hex
153.20095500533333	-0.24368400207855112	Hex
154.20095500533333	-0.24943031790824494	Hex
155.20095500533333	-0.2542861651991464	Hex
156.20095500533333	-0.25439974013047634	Hex
157.20095500533333	-0.2546986109485739	Hex
158.20095500533333	-0.25546619632557577	Hex
159.20095500533333	-0.2557877768366288	Hex
160.20095500533333	-0.2555497473421975	Hex
161.20095500533333	-0.25190877968453523	Hex
162.20095500533333	-0.24748543229034342	Hex
163.20095500533333	-0.24245173926466757	Hex
164.20095500533333	-0.2514121971857023	Hex
165.20095500533333	-0.2572851133814442	Hex
166.20095500533333	-0.26612177161785544	Hex
167.20095500533333	-0.27990978238785374	Hex
168.20095500533333	-0.29615227117015974	Hex
169.20095500533333	-0.28864198882493325	Hex
170.20095500533333	-0.2792054875902243	Hex
171.20095500533333	-0.2729163723762256	Hex
172.20095500533333	-0.2680877393204782	Hex
173.20095500533333	-0.27379029781223724	Hex
174.20095500533333	-0.2703903778263656	Hex
175.20095500533333	-0.26628652890759186	Hex
176.20095500533333	-0.2606551484963967	Hex
177.20095500533333	-0.2520091398078717	Hex
178.20095500533333	-0.2425536713296245	Hex
179.20095500533333	-0.25731344009271967	Hex
180.20095500533333	-0.270585861849092	Hex
181.20095500533333	-0.27921757013274734	Hex
182.20095500533333	-0.28673036070077346	Hex
183.20095500533333	-0.2936931645699601	Hex
184.20095500533333	-0.3004503274131439	Hex
185.20095500533333	-0.3072288540430894	Hex
186.20095500533333	-0.3141672629580799	Hex
187.20095500533333	-0.32216780817134044	Hex
188.20095500533333	-0.31728722238405965	Hex
189.20095500533333	-0.322118862548533	Hex
190.20095500533333	-0.332129302864228	Hex
191.20095500533333	-0.3495182642904777	Hex
192.20095500533333	-0.3544559667604063	Hex
193.20095500533333	-0.3345583886790554	Hex
194.20095500533333	-0.32289712783020996	Hex
195.20095500533333	-0.3070000293514971	Hex
196.20095500533333	-0.297487901764815	Hex
197.20095500533333	-0.2890890923360406	Hex
198.20095500533333	-0.2813959891879687	Hex
199.20095500533333	-0.27413877635979494	Hex
200.20095500533333	-0.26711786031568086	Hex
201.20095500533333	-0.26740555410522543	Hex
202.20095500533333	-0.2595284518326685	Hex
203.20095500533333	-0.2505410246989715	Hex
204.20095500533333	-0.25123324960359833	Hex
205.20095500533333	-0.25202088882826124	Hex
206.20095500533333	-0.24975179749507995	Hex
207.20095500533333	-0.2417879584402499	Hex
208.20095500533333	-0.23426025101085604	Hex
209.20095500533333	-0.23564485661496612	Hex
210.20095500533333	-0.21656174270951276	Hex
211.20095500533333	-0.22520558616100053	Hex
212.20095500533333	-0.242490564991222	Hex
213.20095500533333	-0.2541933891792956	Hex
214.20095500533333	-0.26241729863026086	Hex
215.20095500533333	-0.27006199063569497	Hex
216.20095500533333	-0.2815257909541498	Hex
217.20095500533333	-0.2804666105534697	Hex
218.20095500533333	-0.2735406260312266	Hex
219.20095500533333	-0.2789085918054881	Hex
220.20095500533333	-0.29603895929744944	Hex
221.20095500533333	-0.31031560411967307	Hex
222.20095500533333	-0.3229172308378844	Hex
223.20095500533333	-0.31973712826974093	Hex
224.20095500533333	-0.332197987676544	Hex
225.20095500533333	-0.3462936375241818	Hex
226.20095500533333	-0.3450649078761135	Hex
227.20095500533333	-0.34780666300177854	Hex
228.20095500533333	-0.35434079401025	Hex
229.20095500533333	-0.3691387721140606	Hex
230.20095500533333	-0.39309645581063984	Hex
231.20095500533333	-0.3853785566170627	Hex
232.20095500533333	-0.3557288982128946	Hex
233.20095500533333	-0.3369413902197044	Hex
234.20095500533333	-0.3245639247891499	Hex
235.20095500533333	-0.3171260583325748	Hex
236.20095500533333	-0.3176862013166443	Hex
237.20095500533333	-0.34098909195527977	Hex
238.20095500533333	-0.3523952059268563	Hex
239.20095500533333	-0.3513762155270245	Hex
240.20095500533333	-0.31474163998729116	Hex
241.20095500533333	-0.2821086983130035	Hex
242.20095500533333	-0.2484629431129774	Hex
243.20095500533333	-0.21045868438404813	Hex
244.20095500533333	0.995235900392936	Hex
245.20095500533333	1.2785868237149993	Hex
246.20095500533333	1.5408585368430716	Hex
247.20095500533333	1.636292410995337	Hex
248.20095500533333	1.5976618578677826	Hex
249.20095500533333	1.1798695634705914	Hex
250.20095500533333	1.793541227184994	Hex
251.20095500533333	2.2190428870781016	Hex
252.20095500533333	2.4988474586924667	Hex
253.20095500533333	2.637117963716886	Hex
254.20095500533333	9.411305513636497	Hex
255.20095500533333	8.50614959432133	Hex
256.20095500533336	6.721850131964754	Hex
257.20095500533336	9.943778940181152	Hex
258.20095500533336	12.051332137252404	Hex
259.20095500533336	13.628790757970178	Hex
260.20095500533336	14.896981112785644	Hex
261.20095500533336	15.957871251445821	Hex
262.20095500533336	16.864291507747225	Hex
263.20095500533336	17.64499456683896	Hex
264.20095500533336	18.894849940264542	Hex
265.20095500533336	19.43424331363194	Hex
266.20095500533336	19.85635400636178	Hex
267.20095500533336	20.15072862682012	Hex
268.20095500533336	20.295146093542126	Hex
269.20095500533336	20.249126708506083	Hex
270.20095500533336	19.940006922308573	Hex
271.20095500533336	19.468731977988405	Hex
272.20095500533336	19.345882389353605	Hex
273.20095500533336	21.21313141407672	Hex
274.20095500533336	23.35014506737034	Hex
275.20095500533336	24.956948812244214	Hex
276.20095500533336	26.434910111862425	Hex
277.20095500533336	27.809394930805517	Hex
278.20095500533336	29.098467600984893	Hex
279.20095500533336	30.31542272828417	Hex
280.20095500533336	31.47032458546385	Hex
281.20095500533336	33.02922169910217	Hex
282.20095500533336	33.9801142705608	Hex
283.20095500533336	34.874095906826064	Hex
284.20095500533336	35.44890615117767	Hex
285.20095500533336	34.811753933154336	Hex
286.20095500533336	34.277891366503376	Hex
287.20095500533336	33.82326723484177	Hex
288.20095500533336	33.43085598202447	Hex
289.20095500533336	33.088253574209	Hex
290.20095500533336	33.630197563665405	Hex
291.20095500533336	33.43462228194358	Hex
292.20095500533336	33.26113751485663	Hex
293.20095500533336	33.10620060271224	Hex
294.20095500533336	32.96698796228391	Hex
295.20095500533336	32.84122145321363	Hex
296.20095500533336	32.727042738840794	Hex
297.20095500533336	32.62292084579427	Hex
298.20095500533336	32.52758311958518	Hex
299.20095500533336	36.37783391866527	Hex
300.20095500533336	36.37783391866528	Hex
301.20095500533336	36.37783391866528	Hex
302.20095500533336	36.377833918665274	Hex
303.20095500533336	36.37783391866527	Hex
304.20095500533336	36.37783391866528	Hex
305.20095500533336	36.377833918665274	Hex
306.20095500533336	36.37783391866528	Hex
307.20095500533336	36.377833918665274	Hex
308.20095500533336	36.377833918665274	Hex
309.20095500533336	36.37783391866527	Hex
310.20095500533336	36.37783391866527	Hex
311.20095500533336	36.377833918665274	Hex
312.20095500533336	36.37783391866528	Hex
313.20095500533336	36.37783391866527	Hex
314.20095500533336	36.37783391866527	Hex
315.20095500533336	36.377833918665274	Hex
316.20095500533336	36.377833918665274	Hex
317.20095500533336	36.37783391866528	Hex
318.20095500533336	36.37783391866527	Hex
319.20095500533336	36.377833918665274	Hex
320.20095500533336	36.377833918665274	Hex
321.20095500533336	36.37783391866527	Hex
322.20095500533336	36.377833918665274	Hex
323.20095500533336	36.377833918665274	Hex
324.20095500533336	36.377833918665274	Hex
325.20095500533336	36.377833918665274	Hex
326.20095500533336	36.377833918665274	Hex
13.200955005333332	0.0	Neu5Gc
14.200955005333332	0.0	Neu5Gc
15.200955005333332	0.0	Neu5Gc
16.200955005333334	0.0	Neu5Gc
17.200955005333334	0.0	Neu5Gc
18.200955005333334	0.0	Neu5Gc
19.200955005333334	0.0	Neu5Gc
20.200955005333334	0.0	Neu5Gc
21.200955005333334	0.0	Neu5Gc
22.200955005333334	0.0	Neu5Gc
23.200955005333334	0.0	Neu5Gc
24.200955005333334	0.0	Neu5Gc
25.200955005333334	0.0	Neu5Gc
26.200955005333334	0.0	Neu5Gc
27.200955005333334	0.0	Neu5Gc
28.200955005333334	0.0	Neu5Gc
29.200955005333334	0.0	Neu5Gc
30.200955005333334	0.0	Neu5Gc
31.200955005333334	0.0	Neu5Gc
32.200955005333334	0.0	Neu5Gc
33.200955005333334	0.2834384144291792	Neu5Gc
34.200955005333334	0.23345702565946994	Neu5Gc
35.200955005333334	0.3022360281535787	Neu5Gc
36.200955005333334	0.32750081284158294	Neu5Gc
37.200955005333334	0.27655488554429486	Neu5Gc
38.200955005333334	0.3806374690557595	Neu5Gc
39.200955005333334	0.4673631305437256	Neu5Gc
40.200955005333334	0.9403301895253519	Neu5Gc
41.200955005333334	0.96186872027959	Neu5Gc
42.200955005333334	0.8974125908087733	Neu5Gc
43.200955005333334	0.6877638870841613	Neu5Gc
44.200955005333334	0.9397992914104668	Neu5Gc
45.200955005333334	1.1438257665680691	Neu5Gc
46.200955005333334	1.2520293064160526	Neu5Gc
47.200955005333334	1.7097814925269483	Neu5Gc
48.200955005333334	1.5019126326076377	Neu5Gc
49.200955005333334	1.4184868409775513	Neu5Gc
50.200955005333334	1.9663549633653288	Neu5Gc
51.200955005333334	2.331054236626037	Neu5Gc
52.200955005333334	2.54936327871049	Neu5Gc
53.200955005333334	2.5926634403632733	Neu5Gc
54.200955005333334	2.7876891130036907	Neu5Gc
55.200955005333334	2.6997666446104085	Neu5Gc
56.200955005333334	3.958521730734984	Neu5Gc
57.200955005333334	5.029606363453224	Neu5Gc
58.200955005333334	6.055199095158885	Neu5Gc
59.200955005333334	7.132970794852213	Neu5Gc
60.200955005333334	8.38635588616938	Neu5Gc
61.200955005333334	9.542619186819524	Neu5Gc
62.200955005333334	9.033440550307658	Neu5Gc
63.200955005333334	8.886323687055684	Neu5Gc
64.20095500533333	8.921125053806524	Neu5Gc
65.20095500533333	9.061593392738681	Neu5Gc
66.20095500533333	9.2706836868	Neu5Gc
67.20095500533333	9.529246421781073	Neu5Gc
68.20095500533333	10.526493181825689	Neu5Gc
69.20095500533333	10.80066174042092	Neu5Gc
70.20095500533333	11.098179778159102	Neu5Gc
71.20095500533333	11.432402275075814	Neu5Gc
72.20095500533333	11.844529359667387	Neu5Gc
73.20095500533333	11.703659155520818	Neu5Gc
74.20095500533333	11.696663201451306	Neu5Gc
75.20095500533333	11.805875320145102	Neu5Gc
76.20095500533333	11.910118864001097	Neu5Gc
77.20095500533333	11.81299924753562	Neu5Gc
78.20095500533333	11.848447387970106	Neu5Gc
79.20095500533333	12.008506961965669	Neu5Gc
80.20095500533333	12.165703063814119	Neu5Gc
81.20095500533333	11.999788747824649	Neu5Gc
82.20095500533333	12.391664775469328	Neu5Gc
83.20095500533333	12.229256274884268	Neu5Gc
84.20095500533333	12.018006035086245	Neu5Gc
85.20095500533333	11.613629657785518	Neu5Gc
86.20095500533333	11.307829634673464	Neu5Gc
87.20095500533333	11.072032857994504	Neu5Gc
88.20095500533333	10.906991568900112	Neu5Gc
89.20095500533333	10.285402112812799	Neu5Gc
90.20095500533333	10.403872789760173	Neu5Gc
91.20095500533333	10.86456883264757	Neu5Gc
92.20095500533333	10.432570162938761	Neu5Gc
93.20095500533333	9.44893383250617	Neu5Gc
94.20095500533333	8.587478849677842	Neu5Gc
95.20095500533333	7.762756618848888	Neu5Gc
96.20095500533333	6.29567208513179	Neu5Gc
97.20095500533333	5.418526759946849	Neu5Gc
98.20095500533333	4.460858201945725	Neu5Gc
99.20095500533333	3.3313806232249314	Neu5Gc
100.20095500533333	2.4809269765301067	Neu5Gc
101.20095500533333	3.212273872121177	Neu5Gc
102.20095500533333	3.4791875108555237	Neu5Gc
103.20095500533333	2.9274643279586776	Neu5Gc
104.20095500533333	2.7623261320824204	Neu5Gc
105.20095500533333	2.474889435099238	Neu5Gc
106.20095500533333	2.060640018380464	Neu5Gc
107.20095500533333	1.4711666137440138	Neu5Gc
108.20095500533333	1.534240916304384	Neu5Gc
109.20095500533333	1.8192639494852163	Neu5Gc
110.20095500533333	1.38505090177093	Neu5Gc
111.20095500533333	1.3034451852282816	Neu5Gc
112.20095500533333	1.1038238792800172	Neu5Gc
113.20095500533333	0.7478852813076845	Neu5Gc
114.20095500533333	1.0076996979288815	Neu5Gc
115.20095500533333	1.2151661322673655	Neu5Gc
116.20095500533333	1.3350592363707652	Neu5Gc
117.20095500533333	0.8174911516013275	Neu5Gc
118.20095500533333	0.7767625250129361	Neu5Gc
119.20095500533333	0.7620852786710806	Neu5Gc
120.20095500533333	0.7303145179558658	Neu5Gc
121.20095500533333	0.6818655211318287	Neu5Gc
122.20095500533333	0.615164613583033	Neu5Gc
123.20095500533333	0.5256295923296632	Neu5Gc
124.20095500533333	0.0	Neu5Gc
125.20095500533333	0.0	Neu5Gc
126.20095500533333	0.0	Neu5Gc
127.20095500533333	0.0	Neu5Gc
128.20095500533333	0.0	Neu5Gc
129.20095500533333	0.0	Neu5Gc
130.20095500533333	0.0	Neu5Gc
131.20095500533333	0.0	Neu5Gc
132.20095500533333	0.0	Neu5Gc
133.20095500533333	0.0	Neu5Gc
134.20095500533333	0.0	Neu5Gc
135.20095500533333	0.0	Neu5Gc
136.20095500533333	0.0	Neu5Gc
137.20095500533333	0.0	Neu5Gc
138.20095500533333	0.0	Neu5Gc
139.20095500533333	0.0	Neu5Gc
140.20095500533333	0.0	Neu5Gc
141.20095500533333	0.0	Neu5Gc
142.20095500533333	0.0	Neu5Gc
143.20095500533333	0.0	Neu5Gc
144.20095500533333	0.0	Neu5Gc
145.20095500533333	0.0	Neu5Gc
146.20095500533333	0.0	Neu5Gc
147.20095500533333	0.0	Neu5Gc
148.20095500533333	0.0	Neu5Gc
149.20095500533333	0.0	Neu5Gc
150.20095500533333	0.0	Neu5Gc
151.20095500533333	0.0	Neu5Gc
152.20095500533333	0.0	Neu5Gc
153.20095500533333	0.0	Neu5Gc
154.20095500533333	0.0	Neu5Gc
155.20095500533333	0.0	Neu5Gc
156.20095500533333	0.0	Neu5Gc
157.20095500533333	0.0	Neu5Gc
158.20095500533333	0.0	Neu5Gc
159.20095500533333	0.0	Neu5Gc
160.20095500533333	0.0	Neu5Gc
161.20095500533333	0.0	Neu5Gc
162.20095500533333	0.0	Neu5Gc
163.20095500533333	0.0	Neu5Gc
164.20095500533333	0.0	Neu5Gc
165.20095500533333	0.0	Neu5Gc
166.20095500533333	0.0	Neu5Gc
167.20095500533333	0.0	Neu5Gc
168.20095500533333	0.0	Neu5Gc
169.20095500533333	0.0	Neu5Gc
170.20095500533333	0.0	Neu5Gc
171.20095500533333	0.0	Neu5Gc
172.20095500533333	0.0	Neu5Gc
173.20095500533333	0.0	Neu5Gc
174.20095500533333	0.0	Neu5Gc
175.20095500533333	0.0	Neu5Gc
176.20095500533333	0.0	Neu5Gc
177.20095500533333	0.0	Neu5Gc
178.20095500533333	0.0	Neu5Gc
179.20095500533333	0.0	Neu5Gc
180.20095500533333	0.0	Neu5Gc
181.20095500533333	0.0	Neu5Gc
182.20095500533333	0.0	Neu5Gc
183.20095500533333	0.0	Neu5Gc
184.20095500533333	0.0	Neu5Gc
185.20095500533333	0.0	Neu5Gc
186.20095500533333	0.0	Neu5Gc
187.20095500533333	0.0	Neu5Gc
188.20095500533333	0.0	Neu5Gc
189.20095500533333	0.0	Neu5Gc
190.20095500533333	0.0	Neu5Gc
191.20095500533333	0.0	Neu5Gc
192.20095500533333	0.0	Neu5Gc
193.20095500533333	0.0	Neu5Gc
194.20095500533333	0.0	Neu5Gc
195.20095500533333	0.0	Neu5Gc
196.20095500533333	0.0	Neu5Gc
197.20095500533333	0.0	Neu5Gc
198.20095500533333	0.0	Neu5Gc
199.20095500533333	0.0	Neu5Gc
200.20095500533333	0.0	Neu5Gc
201.20095500533333	0.0	Neu5Gc
202.20095500533333	0.0	Neu5Gc
203.20095500533333	0.0	Neu5Gc
204.20095500533333	0.0	Neu5Gc
205.20095500533333	0.0	Neu5Gc
206.20095500533333	0.0	Neu5Gc
207.20095500533333	0.0	Neu5Gc
208.20095500533333	0.0	Neu5Gc
209.20095500533333	0.0	Neu5Gc
210.20095500533333	0.0	Neu5Gc
211.20095500533333	0.0	Neu5Gc
212.20095500533333	0.0	Neu5Gc
213.20095500533333	0.0	Neu5Gc
214.20095500533333	0.0	Neu5Gc
215.20095500533333	0.0	Neu5Gc
216.20095500533333	0.0	Neu5Gc
217.20095500533333	0.0	Neu5Gc
218.20095500533333	0.0	Neu5Gc
219.20095500533333	0.0	Neu5Gc
220.20095500533333	0.0	Neu5Gc
221.20095500533333	0.0	Neu5Gc
222.20095500533333	0.0	Neu5Gc
223.20095500533333	0.0	Neu5Gc
224.20095500533333	0.0	Neu5Gc
225.20095500533333	0.0	Neu5Gc
226.20095500533333	0.0	Neu5Gc
227.20095500533333	0.0	Neu5Gc
228.20095500533333	0.0	Neu5Gc
229.20095500533333	0.0	Neu5Gc
230.20095500533333	0.0	Neu5Gc
231.20095500533333	0.0	Neu5Gc
232.20095500533333	0.0	Neu5Gc
233.20095500533333	0.0	Neu5Gc
234.20095500533333	0.0	Neu5Gc
235.20095500533333	0.0	Neu5Gc
236.20095500533333	0.0	Neu5Gc
237.20095500533333	0.0	Neu5Gc
238.20095500533333	0.0	Neu5Gc
239.20095500533333	0.0	Neu5Gc
240.20095500533333	0.0	Neu5Gc
241.20095500533333	0.0	Neu5Gc
242.20095500533333	0.0	Neu5Gc
243.20095500533333	0.0	Neu5Gc
244.20095500533333	0.0	Neu5Gc
245.20095500533333	0.0	Neu5Gc
246.20095500533333	0.0	Neu5Gc
247.20095500533333	0.0	Neu5Gc
248.20095500533333	0.0	Neu5Gc
249.20095500533333	0.0	Neu5Gc
250.20095500533333	0.0	Neu5Gc
251.20095500533333	0.0	Neu5Gc
252.20095500533333	0.0	Neu5Gc
253.20095500533333	0.0	Neu5Gc
254.20095500533333	0.0	Neu5Gc
255.20095500533333	0.0	Neu5Gc
256.20095500533336	0.0	Neu5Gc
257.20095500533336	0.0	Neu5Gc
258.20095500533336	0.0	Neu5Gc
259.20095500533336	0.0	Neu5Gc
260.20095500533336	0.0	Neu5Gc
261.20095500533336	0.0	Neu5Gc
262.20095500533336	0.0	Neu5Gc
263.20095500533336	0.0	Neu5Gc
264.20095500533336	0.0	Neu5Gc
265.20095500533336	0.0	Neu5Gc
266.20095500533336	0.0	Neu5Gc
267.20095500533336	0.0	Neu5Gc
268.20095500533336	0.0	Neu5Gc
269.20095500533336	0.0	Neu5Gc
270.20095500533336	0.0	Neu5Gc
271.20095500533336	0.0	Neu5Gc
272.20095500533336	0.0	Neu5Gc
273.20095500533336	0.0	Neu5Gc
274.20095500533336	0.0	Neu5Gc
275.20095500533336	0.0	Neu5Gc
276.20095500533336	0.0	Neu5Gc
277.20095500533336	0.0	Neu5Gc
278.20095500533336	0.0	Neu5Gc
279.20095500533336	0.0	Neu5Gc
280.20095500533336	0.0	Neu5Gc
281.20095500533336	0.0	Neu5Gc
282.20095500533336	0.0	Neu5Gc
283.20095500533336	0.0	Neu5Gc
284.20095500533336	0.0	Neu5Gc
285.20095500533336	0.0	Neu5Gc
286.20095500533336	0.0	Neu5Gc
287.20095500533336	0.0	Neu5Gc
288.20095500533336	0.0	Neu5Gc
289.20095500533336	0.0	Neu5Gc
290.20095500533336	0.0	Neu5Gc
291.20095500533336	0.0	Neu5Gc
292.20095500533336	0.0	Neu5Gc
293.20095500533336	0.0	Neu5Gc
294.20095500533336	0.0	Neu5Gc
295.20095500533336	0.0	Neu5Gc
296.20095500533336	0.0	Neu5Gc
297.20095500533336	0.0	Neu5Gc
298.20095500533336	0.0	Neu5Gc
299.20095500533336	0.0	Neu5Gc
300.20095500533336	0.0	Neu5Gc
301.20095500533336	0.0	Neu5Gc
302.20095500533336	0.0	Neu5Gc
303.20095500533336	0.0	Neu5Gc
304.20095500533336	0.0	Neu5Gc
305.20095500533336	0.0	Neu5Gc
306.20095500533336	0.0	Neu5Gc
307.20095500533336	0.0	Neu5Gc
308.20095500533336	0.0	Neu5Gc
309.20095500533336	0.0	Neu5Gc
310.20095500533336	0.0	Neu5Gc
311.20095500533336	0.0	Neu5Gc
312.20095500533336	0.0	Neu5Gc
313.20095500533336	0.0	Neu5Gc
314.20095500533336	0.0	Neu5Gc
315.20095500533336	0.0	Neu5Gc
316.20095500533336	0.0	Neu5Gc
317.20095500533336	0.0	Neu5Gc
318.20095500533336	0.0	Neu5Gc
319.20095500533336	0.0	Neu5Gc
320.20095500533336	0.0	Neu5Gc
321.20095500533336	0.0	Neu5Gc
322.20095500533336	0.0	Neu5Gc
323.20095500533336	0.0	Neu5Gc
324.20095500533336	0.0	Neu5Gc
325.20095500533336	0.0	Neu5Gc
326.20095500533336	0.0	Neu5Gc
12.0	3440.0	# of training points
19.0	4162.0	# of training points
26.0	5344.0	# of training points
33.0	6076.0	# of training points
40.0	6808.0	# of training points
47.0	6870.0	# of training points
54.0	6014.0	# of training points
61.0	5174.0	# of training points
68.0	4710.0	# of training points
75.0	4566.0	# of training points
82.0	4058.0	# of training points
89.0	3492.0	# of training points
96.0	3176.0	# of training points
103.0	3002.0	# of training points
110.0	2864.0	# of training points
117.0	2344.0	# of training points
124.0	2274.0	# of training points
131.0	2444.0	# of training points
138.0	2472.0	# of training points
145.0	2414.0	# of training points
152.0	2684.0	# of training points
159.0	2554.0	# of training points
166.0	2392.0	# of training points
173.0	2378.0	# of training points
180.0	2018.0	# of training points
187.0	1246.0	# of training points
194.0	774.0	# of training points
201.0	688.0	# of training points
208.0	298.0	# of training points
215.0	232.0	# of training points
222.0	182.0	# of training points
229.0	140.0	# of training points
236.0	132.0	# of training points
243.0	74.0	# of training points
250.0	58.0	# of training points
257.0	58.0	# of training points
264.0	48.0	# of training points
271.0	10.0	# of training points
278.0	10.0	# of training points
285.0	10.0	# of training points
292.0	14.0	# of training points
299.0	14.0	# of training points
306.0	14.0	# of training points
313.0	14.0	# of training points
320.0	14.0	# of training points
327.0	14.0	# of training points
328.0994489386667	14.0	# of training points
