# Supplementary material for: Expanding N-glycopeptide identifications by modeling fragmentation, elution, and glycome connectivity
Source: Nat Commun. 2024 Jul 22;15:6168. doi: 10.1038/s41467-024-50338-5 (PMC11263600; doi:10.1038/s41467-024-50338-5)
Supplement: Supplementary file 4 — Source Data [file 41467_2024_50338_MOESM4_ESM.zip › source_data/fig2e_mouse_mass_shift_counts.csv]

RawName	Mass Shift	Base	pGlyco3	tissue
MouseBrain-Z-T-1	Unmodified	3692.0	3225.0	Brain
MouseBrain-Z-T-2	Unmodified	3241.0	2642.0	Brain
MouseBrain-Z-T-3	Unmodified	3433.0	2846.0	Brain
MouseBrain-Z-T-4	Unmodified	3990.0	3114.0	Brain
MouseBrain-Z-T-5	Unmodified	3823.0	3135.0	Brain
MouseHeart-Z-T-1	Unmodified	2484.0	1993.0	Heart
MouseHeart-Z-T-2	Unmodified	1315.0	1149.0	Heart
MouseHeart-Z-T-3	Unmodified	1701.0	1379.0	Heart
MouseHeart-Z-T-4	Unmodified	1844.0	1533.0	Heart
MouseHeart-Z-T-5	Unmodified	1413.0	1178.0	Heart
MouseLung-Z-T-1	Unmodified	4138.0	3406.0	Lung
MouseLung-Z-T-2	Unmodified	4179.0	3492.0	Lung
MouseLung-Z-T-3	Unmodified	4432.0	3737.0	Lung
MouseLung-Z-T-4	Unmodified	4362.0	3593.0	Lung
MouseLung-Z-T-5	Unmodified	3710.0	2835.0	Lung
MouseLiver-Z-T-1	Unmodified	3894.0	3212.0	Liver
MouseLiver-Z-T-2	Unmodified	3968.0	3098.0	Liver
MouseLiver-Z-T-3	Unmodified	4296.0	3385.0	Liver
MouseLiver-Z-T-4	Unmodified	4078.0	3204.0	Liver
MouseLiver-Z-T-5	Unmodified	4176.0	3416.0	Liver
MouseKidney-Z-T-1	Unmodified	5782.0	4864.0	Kidney
MouseKidney-Z-T-2	Unmodified	5628.0	4749.0	Kidney
MouseKidney-Z-T-3	Unmodified	6091.0	4944.0	Kidney
MouseKidney-Z-T-4	Unmodified	5936.0	4833.0	Kidney
MouseKidney-Z-T-5	Unmodified	5960.0	4827.0	Kidney
MouseBrain-Z-T-1	Ammonium	890.0	679.0	Brain
MouseBrain-Z-T-2	Ammonium	1224.0	1001.0	Brain
MouseBrain-Z-T-3	Ammonium	1011.0	746.0	Brain
MouseBrain-Z-T-4	Ammonium	1010.0	739.0	Brain
MouseBrain-Z-T-5	Ammonium	898.0	706.0	Brain
MouseHeart-Z-T-1	Ammonium	556.0	320.0	Heart
MouseHeart-Z-T-2	Ammonium	346.0	213.0	Heart
MouseHeart-Z-T-3	Ammonium	432.0	260.0	Heart
MouseHeart-Z-T-4	Ammonium	533.0	266.0	Heart
MouseHeart-Z-T-5	Ammonium	384.0	236.0	Heart
MouseLung-Z-T-1	Ammonium	910.0	455.0	Lung
MouseLung-Z-T-2	Ammonium	782.0	447.0	Lung
MouseLung-Z-T-3	Ammonium	828.0	447.0	Lung
MouseLung-Z-T-4	Ammonium	721.0	434.0	Lung
MouseLung-Z-T-5	Ammonium	1069.0	517.0	Lung
MouseLiver-Z-T-1	Ammonium	1023.0	759.0	Liver
MouseLiver-Z-T-2	Ammonium	859.0	648.0	Liver
MouseLiver-Z-T-3	Ammonium	1169.0	904.0	Liver
MouseLiver-Z-T-4	Ammonium	904.0	703.0	Liver
MouseLiver-Z-T-5	Ammonium	965.0	739.0	Liver
MouseKidney-Z-T-1	Ammonium	1477.0	1167.0	Kidney
MouseKidney-Z-T-2	Ammonium	1482.0	1213.0	Kidney
MouseKidney-Z-T-3	Ammonium	1601.0	1202.0	Kidney
MouseKidney-Z-T-4	Ammonium	1422.0	1187.0	Kidney
MouseKidney-Z-T-5	Ammonium	1562.0	1121.0	Kidney
MouseBrain-Z-T-1	Ammonium * 2	75.0	43.0	Brain
MouseBrain-Z-T-2	Ammonium * 2	160.0	103.0	Brain
MouseBrain-Z-T-3	Ammonium * 2	115.0	75.0	Brain
MouseBrain-Z-T-4	Ammonium * 2	107.0	74.0	Brain
MouseBrain-Z-T-5	Ammonium * 2	121.0	82.0	Brain
MouseHeart-Z-T-1	Ammonium * 2	20.0	16.0	Heart
MouseHeart-Z-T-2	Ammonium * 2	25.0	10.0	Heart
MouseHeart-Z-T-3	Ammonium * 2	22.0	11.0	Heart
MouseHeart-Z-T-4	Ammonium * 2	45.0	16.0	Heart
MouseHeart-Z-T-5	Ammonium * 2	18.0	10.0	Heart
MouseLung-Z-T-1	Ammonium * 2	84.0	27.0	Lung
MouseLung-Z-T-2	Ammonium * 2	57.0	17.0	Lung
MouseLung-Z-T-3	Ammonium * 2	92.0	33.0	Lung
MouseLung-Z-T-4	Ammonium * 2	41.0	17.0	Lung
MouseLung-Z-T-5	Ammonium * 2	148.0	37.0	Lung
MouseLiver-Z-T-1	Ammonium * 2	45.0	8.0	Liver
MouseLiver-Z-T-2	Ammonium * 2	39.0	8.0	Liver
MouseLiver-Z-T-3	Ammonium * 2	55.0	13.0	Liver
MouseLiver-Z-T-4	Ammonium * 2	30.0	9.0	Liver
MouseLiver-Z-T-5	Ammonium * 2	37.0	12.0	Liver
MouseKidney-Z-T-1	Ammonium * 2	199.0	106.0	Kidney
MouseKidney-Z-T-2	Ammonium * 2	139.0	72.0	Kidney
MouseKidney-Z-T-3	Ammonium * 2	215.0	100.0	Kidney
MouseKidney-Z-T-4	Ammonium * 2	165.0	90.0	Kidney
MouseKidney-Z-T-5	Ammonium * 2	199.0	79.0	Kidney
MouseBrain-Z-T-1	Ammonium * 3	3.0	0.0	Brain
MouseBrain-Z-T-2	Ammonium * 3	5.0	0.0	Brain
MouseBrain-Z-T-3	Ammonium * 3	1.0	0.0	Brain
MouseBrain-Z-T-4	Ammonium * 3	3.0	0.0	Brain
MouseBrain-Z-T-5	Ammonium * 3	4.0	0.0	Brain
MouseHeart-Z-T-1	Ammonium * 3	0.0	0.0	Heart
MouseHeart-Z-T-2	Ammonium * 3	0.0	0.0	Heart
MouseHeart-Z-T-3	Ammonium * 3	0.0	0.0	Heart
MouseHeart-Z-T-4	Ammonium * 3	1.0	0.0	Heart
MouseHeart-Z-T-5	Ammonium * 3	0.0	0.0	Heart
MouseLung-Z-T-1	Ammonium * 3	2.0	0.0	Lung
MouseLung-Z-T-2	Ammonium * 3	1.0	0.0	Lung
MouseLung-Z-T-3	Ammonium * 3	1.0	0.0	Lung
MouseLung-Z-T-4	Ammonium * 3	6.0	0.0	Lung
MouseLung-Z-T-5	Ammonium * 3	0.0	0.0	Lung
MouseLiver-Z-T-1	Ammonium * 3	1.0	0.0	Liver
MouseLiver-Z-T-2	Ammonium * 3	1.0	0.0	Liver
MouseLiver-Z-T-3	Ammonium * 3	0.0	0.0	Liver
MouseLiver-Z-T-4	Ammonium * 3	0.0	0.0	Liver
MouseLiver-Z-T-5	Ammonium * 3	0.0	0.0	Liver
MouseKidney-Z-T-1	Ammonium * 3	0.0	0.0	Kidney
MouseKidney-Z-T-2	Ammonium * 3	0.0	0.0	Kidney
MouseKidney-Z-T-3	Ammonium * 3	0.0	0.0	Kidney
MouseKidney-Z-T-4	Ammonium * 3	1.0	0.0	Kidney
MouseKidney-Z-T-5	Ammonium * 3	0.0	0.0	Kidney
