# Supplementary material for: Expanding N-glycopeptide identifications by modeling fragmentation, elution, and glycome connectivity
Source: Nat Commun. 2024 Jul 22;15:6168. doi: 10.1038/s41467-024-50338-5 (PMC11263600; doi:10.1038/s41467-024-50338-5)
Supplement: Supplementary file 4 — Source Data [file 41467_2024_50338_MOESM4_ESM.zip › source_data/fig2f_2g_mouse_fragmodel_properties.csv]

scan_id	correlation	peptide_correlation	glycan_correlation	glycan_reliabilities	peptide_reliabilities	peptide_fragment_count	glycan_fragment_count	data_file_scan_id	glycopeptide	partition_keys	is_brain	is_train
controllerType=0 controllerNumber=1 scan=3773	0.303191348	0.228613538	0.142387784	9.92537123	11.06775156	12	10	MouseBrain-Z-T-1.mgf.controllerType=0 controllerNumber=1 scan=3773	N(N-Glycosylation)NTIVNK{Fuc:1; Hex:2; HexNAc:2}	1	TRUE	FALSE
controllerType=0 controllerNumber=1 scan=2339	0.84920318	0.898221028	0.876347796	6.569860982	7.55540034	9	7	MouseBrain-Z-T-1.mgf.controllerType=0 controllerNumber=1 scan=2339	N(N-Glycosylation)VSDTTK{Hex:4; HexNAc:2}	1	TRUE	FALSE
controllerType=0 controllerNumber=1 scan=3795	0.310792879	0.476889945	0.051987995	9.628917336	1.545624542	3	10	MouseBrain-Z-T-1.mgf.controllerType=0 controllerNumber=1 scan=3795	N(N-Glycosylation)LSKM(Oxidation)R{Hex:4; HexNAc:2}	2	TRUE	FALSE
controllerType=0 controllerNumber=1 scan=6321	0.934227975	-0.35589322	0.956459066	9.434695535	5.407117941	6	10	MouseBrain-Z-T-1.mgf.controllerType=0 controllerNumber=1 scan=6321	VLVGN(N-Glycosylation)K{Hex:5; HexNAc:2}	1	TRUE	FALSE
controllerType=0 controllerNumber=1 scan=4960	0.476333131	0.301716295	0.395533216	10.8599727	6.083846479	9	11	MouseBrain-Z-T-1.mgf.controllerType=0 controllerNumber=1 scan=4960	AC(Carbamidomethyl)QFN(N-Glycosylation)R{Hex:4; HexNAc:2}	1	TRUE	FALSE
controllerType=0 controllerNumber=1 scan=5022	0.48656703	-0.070327987	0.396076292	10.85995526	7.52790008	12	11	MouseBrain-Z-T-1.mgf.controllerType=0 controllerNumber=1 scan=5022	AC(Carbamidomethyl)QFN(N-Glycosylation)R{Hex:4; HexNAc:2}	1	TRUE	FALSE
controllerType=0 controllerNumber=1 scan=3196	0.823353115	0.473089564	0.815026268	12.78348323	8.869386385	11	13	MouseBrain-Z-T-1.mgf.controllerType=0 controllerNumber=1 scan=3196	IN(N-Glycosylation)GSVR{Hex:5; HexNAc:2}	1	TRUE	FALSE
controllerType=0 controllerNumber=1 scan=7871	0.939689745	-0.004528305	0.956892472	9.562492567	4.330734399	6	10	MouseBrain-Z-T-1.mgf.controllerType=0 controllerNumber=1 scan=7871	N(N-Glycosylation)ITGLR{Hex:5; HexNAc:2}	1	TRUE	FALSE
controllerType=0 controllerNumber=1 scan=3506	0.700882172	0.586907532	0.675817135	16.33925146	1.547832267	3	17	MouseBrain-Z-T-1.mgf.controllerType=0 controllerNumber=1 scan=3506	VLASN(N-Glycosylation)R{Fuc:1; Hex:3; HexNAc:3}	1	TRUE	FALSE
controllerType=0 controllerNumber=1 scan=3706	0.924811388	0.955359671	0.950879946	8.566560933	6.957199684	8	9	MouseBrain-Z-T-1.mgf.controllerType=0 controllerNumber=1 scan=3706	N(N-Glycosylation)LTPGGK{Hex:5; HexNAc:2}	1	TRUE	FALSE
controllerType=0 controllerNumber=1 scan=5486	0.814450547	0.094545335	0.794637606	13.86715129	11.35112374	13	14	MouseBrain-Z-T-1.mgf.controllerType=0 controllerNumber=1 scan=5486	LVN(N-Glycosylation)VSR{Hex:5; HexNAc:2}	1	TRUE	FALSE
controllerType=0 controllerNumber=1 scan=5557	0.810176572	-0.139356376	0.791224342	12.73235998	9.203913057	11	13	MouseBrain-Z-T-1.mgf.controllerType=0 controllerNumber=1 scan=5557	LVN(N-Glycosylation)VSR{Hex:5; HexNAc:2}	1	TRUE	FALSE
controllerType=0 controllerNumber=1 scan=12575	0.928754675	-0.522018014	0.952016642	10.42891835	2.109988317	4	11	MouseBrain-Z-T-1.mgf.controllerType=0 controllerNumber=1 scan=12575	VPGN(N-Glycosylation)SSK{Hex:5; HexNAc:2}	1	TRUE	FALSE
controllerType=0 controllerNumber=1 scan=5742	0.644053519	-0.414682808	0.564071467	13.93113739	2.430359543	4	14	MouseBrain-Z-T-1.mgf.controllerType=0 controllerNumber=1 scan=5742	LN(N-Glycosylation)RSAK{Hex:5; HexNAc:2}	2	TRUE	FALSE
controllerType=0 controllerNumber=1 scan=2366	0.948019841	0.395545431	0.963061093	10.56944607	11.47722903	13	11	MouseBrain-Z-T-1.mgf.controllerType=0 controllerNumber=1 scan=2366	LVESN(N-Glycosylation)K{Hex:5; HexNAc:2}	1	TRUE	FALSE
controllerType=0 controllerNumber=1 scan=10773	0.928132482	0.755089371	0.938160917	9.539909623	9.036278083	11	10	MouseBrain-Z-T-1.mgf.controllerType=0 controllerNumber=1 scan=10773	N(N-Glycosylation)FSLTK{Hex:5; HexNAc:2}	1	TRUE	FALSE
controllerType=0 controllerNumber=1 scan=7623	0.943501577	0.809564383	0.959710945	10.60428107	9.53195747	10	11	MouseBrain-Z-T-1.mgf.controllerType=0 controllerNumber=1 scan=7623	YN(N-Glycosylation)LTAK{Hex:5; HexNAc:2}	1	TRUE	FALSE
controllerType=0 controllerNumber=1 scan=10998	0.809037067	0.028521168	0.818880958	13.86961853	11.22871551	16	14	MouseBrain-Z-T-1.mgf.controllerType=0 controllerNumber=1 scan=10998	GAWLN(N-Glycosylation)R{Hex:5; HexNAc:2}	1	TRUE	FALSE
controllerType=0 controllerNumber=1 scan=11069	0.815363945	0.138266882	0.825841215	13.79516268	12.8315953	19	14	MouseBrain-Z-T-1.mgf.controllerType=0 controllerNumber=1 scan=11069	GAWLN(N-Glycosylation)R{Hex:5; HexNAc:2}	1	TRUE	FALSE
controllerType=0 controllerNumber=1 scan=11141	0.941281111	0.158567654	0.960401807	10.60419932	1.673685571	3	11	MouseBrain-Z-T-1.mgf.controllerType=0 controllerNumber=1 scan=11141	GAWLN(N-Glycosylation)R{Hex:5; HexNAc:2}	1	TRUE	FALSE
controllerType=0 controllerNumber=1 scan=3864	0.799483176	0.683093319	0.817253669	13.9273738	7.647940838	9	14	MouseBrain-Z-T-1.mgf.controllerType=0 controllerNumber=1 scan=3864	N(N-Glycosylation)LSEDR{Hex:5; HexNAc:2}	1	TRUE	FALSE
controllerType=0 controllerNumber=1 scan=7247	0.494795152	0.802074534	0.335138513	11.74264005	12.21527981	15	12	MouseBrain-Z-T-1.mgf.controllerType=0 controllerNumber=1 scan=7247	LSVEC(Carbamidomethyl)AN(N-Glycosylation)K{Fuc:1; Hex:3; HexNAc:2}	1	TRUE	FALSE
controllerType=0 controllerNumber=1 scan=7316	0.52179938	0.819402675	0.41952224	17.91427166	18.59368598	22	18	MouseBrain-Z-T-1.mgf.controllerType=0 controllerNumber=1 scan=7316	LSVEC(Carbamidomethyl)AN(N-Glycosylation)K{Fuc:1; Hex:3; HexNAc:2}	1	TRUE	FALSE
controllerType=0 controllerNumber=1 scan=7382	0.512661803	0.757123358	0.409581849	16.91231532	16.94309167	19	17	MouseBrain-Z-T-1.mgf.controllerType=0 controllerNumber=1 scan=7382	LSVEC(Carbamidomethyl)AN(N-Glycosylation)K{Fuc:1; Hex:3; HexNAc:2}	1	TRUE	FALSE
controllerType=0 controllerNumber=1 scan=4498	0.834114424	0.083788739	0.817207957	11.869581	5.748234968	8	12	MouseBrain-Z-T-1.mgf.controllerType=0 controllerNumber=1 scan=4498	LLGN(N-Glycosylation)SSR{Hex:5; HexNAc:2}	1	TRUE	FALSE
controllerType=0 controllerNumber=1 scan=1889	0.946152592	0.970340183	0.943668609	11.56707003	2.218801005	3	12	MouseBrain-Z-T-1.mgf.controllerType=0 controllerNumber=1 scan=1889	N(N-Glycosylation)GTGIK{Hex:6; HexNAc:2}	1	TRUE	FALSE
controllerType=0 controllerNumber=1 scan=6094	0.418001201	0.398882547	0.321567749	13.86136811	3.929705121	7	14	MouseBrain-Z-T-1.mgf.controllerType=0 controllerNumber=1 scan=6094	ALC(Carbamidomethyl)PN(N-Glycosylation)TTR{Fuc:1; Hex:3; HexNAc:2}	1	TRUE	FALSE
controllerType=0 controllerNumber=1 scan=5048	0.886764751	0.938755975	0.886066831	14.58114684	7.157828091	10	15	MouseBrain-Z-T-1.mgf.controllerType=0 controllerNumber=1 scan=5048	TLC(Carbamidomethyl)PN(N-Glycosylation)TTK{Fuc:1; Hex:3; HexNAc:2}	1	TRUE	FALSE
controllerType=0 controllerNumber=1 scan=5111	0.471749464	0.928249543	0.364225111	15.90662448	8.349935691	11	16	MouseBrain-Z-T-1.mgf.controllerType=0 controllerNumber=1 scan=5111	TLC(Carbamidomethyl)PN(N-Glycosylation)TTK{Fuc:1; Hex:3; HexNAc:2}	1	TRUE	FALSE
controllerType=0 controllerNumber=1 scan=14651	0.815867965	0.013573365	0.823710871	11.88298299	7.834884516	12	12	MouseBrain-Z-T-1.mgf.controllerType=0 controllerNumber=1 scan=14651	VAWLN(N-Glycosylation)R{Hex:5; HexNAc:2}	1	TRUE	FALSE
controllerType=0 controllerNumber=1 scan=14729	0.81839993	0.035195841	0.828576419	13.86981498	12.0504302	18	14	MouseBrain-Z-T-1.mgf.controllerType=0 controllerNumber=1 scan=14729	VAWLN(N-Glycosylation)R{Hex:5; HexNAc:2}	1	TRUE	FALSE
controllerType=0 controllerNumber=1 scan=8892	0.963310846	0.926960321	0.976377876	9.527274297	7.544243542	9	10	MouseBrain-Z-T-1.mgf.controllerType=0 controllerNumber=1 scan=8892	VC(Carbamidomethyl)FPN(N-Glycosylation)K{Hex:5; HexNAc:2}	1	TRUE	FALSE
controllerType=0 controllerNumber=1 scan=8968	0.839068965	0.945407712	0.824925209	9.950294413	8.978341552	11	10	MouseBrain-Z-T-1.mgf.controllerType=0 controllerNumber=1 scan=8968	VC(Carbamidomethyl)FPN(N-Glycosylation)K{Hex:5; HexNAc:2}	1	TRUE	FALSE
controllerType=0 controllerNumber=1 scan=2262	0.78356753	0.944011868	0.788832504	12.77992546	11.39207147	13	13	MouseBrain-Z-T-1.mgf.controllerType=0 controllerNumber=1 scan=2262	N(N-Glycosylation)VSDTTK{Hex:5; HexNAc:2}	1	TRUE	FALSE
controllerType=0 controllerNumber=1 scan=2324	0.795550269	0.946870348	0.792502226	11.9090201	10.64632965	12	12	MouseBrain-Z-T-1.mgf.controllerType=0 controllerNumber=1 scan=2324	N(N-Glycosylation)VSDTTK{Hex:5; HexNAc:2}	1	TRUE	FALSE
controllerType=0 controllerNumber=1 scan=15234	0.828911319	0.901039115	0.820637103	11.93246941	11.59148373	13	12	MouseBrain-Z-T-1.mgf.controllerType=0 controllerNumber=1 scan=15234	FN(N-Glycosylation)VSLGK{Hex:5; HexNAc:2}	1	TRUE	FALSE
controllerType=0 controllerNumber=1 scan=10206	0.49001074	0.932881282	0.382653066	13.75929848	14.15914121	16	14	MouseBrain-Z-T-1.mgf.controllerType=0 controllerNumber=1 scan=10206	GGN(N-Glycosylation)VTLPC(Carbamidomethyl)K{Fuc:1; Hex:3; HexNAc:2}	1	TRUE	FALSE
controllerType=0 controllerNumber=1 scan=10276	0.480206783	0.9273556	0.416011861	16.86154201	13.70502723	15	17	MouseBrain-Z-T-1.mgf.controllerType=0 controllerNumber=1 scan=10276	GGN(N-Glycosylation)VTLPC(Carbamidomethyl)K{Fuc:1; Hex:3; HexNAc:2}	1	TRUE	FALSE
controllerType=0 controllerNumber=1 scan=10349	0.475867911	0.916824313	0.378302808	13.88000962	13.38315937	15	14	MouseBrain-Z-T-1.mgf.controllerType=0 controllerNumber=1 scan=10349	GGN(N-Glycosylation)VTLPC(Carbamidomethyl)K{Fuc:1; Hex:3; HexNAc:2}	1	TRUE	FALSE
controllerType=0 controllerNumber=1 scan=7295	0.821879021	0.532305737	0.810617983	10.77558017	10.02540146	12	11	MouseBrain-Z-T-1.mgf.controllerType=0 controllerNumber=1 scan=7295	VN(N-Glycosylation)FTC(Carbamidomethyl)K{Hex:5; HexNAc:2}	1	TRUE	FALSE
controllerType=0 controllerNumber=1 scan=7374	0.816882853	0.581797659	0.813949351	13.90862714	11.51204753	14	14	MouseBrain-Z-T-1.mgf.controllerType=0 controllerNumber=1 scan=7374	VN(N-Glycosylation)FTC(Carbamidomethyl)K{Hex:5; HexNAc:2}	1	TRUE	FALSE
controllerType=0 controllerNumber=1 scan=7449	0.817974619	0.542723194	0.817004148	13.90906898	10.69577839	13	14	MouseBrain-Z-T-1.mgf.controllerType=0 controllerNumber=1 scan=7449	VN(N-Glycosylation)FTC(Carbamidomethyl)K{Hex:5; HexNAc:2}	1	TRUE	FALSE
controllerType=0 controllerNumber=1 scan=7523	0.97609614	0.429200671	0.982211594	7.407508688	7.786773057	9	8	MouseBrain-Z-T-1.mgf.controllerType=0 controllerNumber=1 scan=7523	VN(N-Glycosylation)FTC(Carbamidomethyl)K{Hex:5; HexNAc:2}	1	TRUE	FALSE
controllerType=0 controllerNumber=1 scan=7591	0.817393768	0.275542594	0.810714107	9.763273927	6.068560542	7	10	MouseBrain-Z-T-1.mgf.controllerType=0 controllerNumber=1 scan=7591	VN(N-Glycosylation)FTC(Carbamidomethyl)K{Hex:5; HexNAc:2}	1	TRUE	FALSE
controllerType=0 controllerNumber=1 scan=7655	0.964917446	0.115531548	0.977385298	8.604185279	4.569344299	6	9	MouseBrain-Z-T-1.mgf.controllerType=0 controllerNumber=1 scan=7655	VN(N-Glycosylation)FTC(Carbamidomethyl)K{Hex:5; HexNAc:2}	1	TRUE	FALSE
controllerType=0 controllerNumber=1 scan=4638	0.819694515	-0.114070034	0.811132359	13.86967632	7.506778701	10	14	MouseBrain-Z-T-1.mgf.controllerType=0 controllerNumber=1 scan=4638	LISN(N-Glycosylation)ATR{Hex:5; HexNAc:2}	1	TRUE	FALSE
controllerType=0 controllerNumber=1 scan=10832	0.822593003	0.198904409	0.829156522	12.88581538	13.0777732	17	13	MouseBrain-Z-T-1.mgf.controllerType=0 controllerNumber=1 scan=10832	VILYN(N-Glycosylation)R{Hex:5; HexNAc:2}	1	TRUE	FALSE
controllerType=0 controllerNumber=1 scan=10902	0.818168867	0.207120739	0.826831865	12.88567259	13.10217687	17	13	MouseBrain-Z-T-1.mgf.controllerType=0 controllerNumber=1 scan=10902	VILYN(N-Glycosylation)R{Hex:5; HexNAc:2}	1	TRUE	FALSE
controllerType=0 controllerNumber=1 scan=2209	0.825180959	-0.419059826	0.832180835	10.72952633	3.198352692	5	11	MouseBrain-Z-T-1.mgf.controllerType=0 controllerNumber=1 scan=2209	TN(N-Glycosylation)STVTR{Hex:5; HexNAc:2}	1	TRUE	FALSE
controllerType=0 controllerNumber=1 scan=3377	0.802333455	0.219070007	0.812235432	10.77552651	11.6949967	14	11	MouseBrain-Z-T-1.mgf.controllerType=0 controllerNumber=1 scan=3377	N(N-Glycosylation)TTEVVK{Hex:5; HexNAc:2}	1	TRUE	FALSE
controllerType=0 controllerNumber=1 scan=4810	0.8229423	0.765266206	0.838019437	10.76754444	2.058549313	4	11	MouseBrain-Z-T-1.mgf.controllerType=0 controllerNumber=1 scan=4810	AC(Carbamidomethyl)QFN(N-Glycosylation)R{Hex:5; HexNAc:2}	1	TRUE	FALSE
controllerType=0 controllerNumber=1 scan=4883	0.835139994	-0.018824193	0.838971965	14.9903657	10.3063269	16	15	MouseBrain-Z-T-1.mgf.controllerType=0 controllerNumber=1 scan=4883	AC(Carbamidomethyl)QFN(N-Glycosylation)R{Hex:5; HexNAc:2}	1	TRUE	FALSE
controllerType=0 controllerNumber=1 scan=11844	0.80017541	0.694277035	0.827784891	12.80073658	13.97513495	15	13	MouseBrain-Z-T-1.mgf.controllerType=0 controllerNumber=1 scan=11844	N(N-Glycosylation)VTVVLR{Hex:5; HexNAc:2}	1	TRUE	FALSE
controllerType=0 controllerNumber=1 scan=2869	0.82715008	-0.989683378	0.836428638	11.72779089	1.544566079	3	12	MouseBrain-Z-T-1.mgf.controllerType=0 controllerNumber=1 scan=2869	TN(N-Glycosylation)GTGPVR{Hex:5; HexNAc:2}	1	TRUE	FALSE
controllerType=0 controllerNumber=1 scan=13107	0.809314617	0.507950423	0.820692022	13.86939019	11.84651838	12	14	MouseBrain-Z-T-1.mgf.controllerType=0 controllerNumber=1 scan=13107	SN(N-Glycosylation)ISILR{Hex:5; HexNAc:2}	1	TRUE	FALSE
controllerType=0 controllerNumber=1 scan=13176	0.816357498	0.614590598	0.826784804	13.86894756	14.18576176	15	14	MouseBrain-Z-T-1.mgf.controllerType=0 controllerNumber=1 scan=13176	SN(N-Glycosylation)ISILR{Hex:5; HexNAc:2}	1	TRUE	FALSE
controllerType=0 controllerNumber=1 scan=10906	0.920868453	0.455957116	0.959770135	9.477026364	12.91140951	14	10	MouseBrain-Z-T-1.mgf.controllerType=0 controllerNumber=1 scan=10906	N(N-Glycosylation)TTILLK{Hex:5; HexNAc:2}	1	TRUE	FALSE
controllerType=0 controllerNumber=1 scan=10051	0.484910297	0.4873285	0.38292317	10.7333072	8.027880238	10	11	MouseBrain-Z-T-1.mgf.controllerType=0 controllerNumber=1 scan=10051	VN(N-Glycosylation)YTEVSR{Hex:4; HexNAc:2}	1	TRUE	FALSE
controllerType=0 controllerNumber=1 scan=7273	0.480184591	0.555418057	0.139122767	7.867201466	3.692724832	6	10	MouseBrain-Z-T-1.mgf.controllerType=0 controllerNumber=1 scan=7273	KMGN(N-Glycosylation)ITK{Fuc:1; Hex:3; HexNAc:3}	2	TRUE	FALSE
controllerType=0 controllerNumber=1 scan=7350	0.498264252	0.553219505	0.177298141	7.796438845	3.512613309	6	10	MouseBrain-Z-T-1.mgf.controllerType=0 controllerNumber=1 scan=7350	KMGN(N-Glycosylation)ITK{Fuc:1; Hex:3; HexNAc:3}	2	TRUE	FALSE
controllerType=0 controllerNumber=1 scan=10123	0.827484569	0.327494649	0.821125955	12.88589548	6.477091295	10	13	MouseBrain-Z-T-1.mgf.controllerType=0 controllerNumber=1 scan=10123	VVWN(N-Glycosylation)GSR{Hex:5; HexNAc:2}	1	TRUE	FALSE
controllerType=0 controllerNumber=1 scan=9773	0.915970832	0.703165188	0.942877011	11.55693148	13.3114713	15	12	MouseBrain-Z-T-1.mgf.controllerType=0 controllerNumber=1 scan=9773	N(N-Glycosylation)VTDTFK{Hex:5; HexNAc:2}	1	TRUE	FALSE
controllerType=0 controllerNumber=1 scan=9850	0.7993968	0.726771124	0.803841712	11.90872191	14.40888575	16	12	MouseBrain-Z-T-1.mgf.controllerType=0 controllerNumber=1 scan=9850	N(N-Glycosylation)VTDTFK{Hex:5; HexNAc:2}	1	TRUE	FALSE
controllerType=0 controllerNumber=1 scan=1917	0.622533292	-0.230180112	0.452556428	10.79611485	4.754662764	7	11	MouseBrain-Z-T-1.mgf.controllerType=0 controllerNumber=1 scan=1917	THAN(N-Glycosylation)GSIK{Hex:5; HexNAc:2}	2	TRUE	FALSE
controllerType=0 controllerNumber=1 scan=10535	0.84443853	0.393374895	0.818109808	11.91083292	11.38778427	14	12	MouseBrain-Z-T-1.mgf.controllerType=0 controllerNumber=1 scan=10535	LQWN(N-Glycosylation)GSK{Hex:5; HexNAc:2}	1	TRUE	FALSE
controllerType=0 controllerNumber=1 scan=4885	0.651028637	-0.068193921	0.583792858	12.78058126	4.053773431	7	13	MouseBrain-Z-T-1.mgf.controllerType=0 controllerNumber=1 scan=4885	AC(Carbamidomethyl)QFN(N-Glycosylation)R{Hex:4; HexNAc:3}	1	TRUE	FALSE
controllerType=0 controllerNumber=1 scan=11048	0.844151792	0.721899967	0.819135096	10.76764152	14.71962774	16	11	MouseBrain-Z-T-1.mgf.controllerType=0 controllerNumber=1 scan=11048	TVN(N-Glycosylation)VSVPK{Hex:5; HexNAc:2}	1	TRUE	FALSE
controllerType=0 controllerNumber=1 scan=5621	0.955208629	0.053365724	0.964720733	7.176970303	4.65543105	7	8	MouseBrain-Z-T-1.mgf.controllerType=0 controllerNumber=1 scan=5621	AN(N-Glycosylation)ATIEVK{Hex:5; HexNAc:2}	1	TRUE	FALSE
controllerType=0 controllerNumber=1 scan=6199	0.952392906	0.650212313	0.974303719	10.68300867	17.13698636	19	11	MouseBrain-Z-T-1.mgf.controllerType=0 controllerNumber=1 scan=6199	AN(N-Glycosylation)ATIEVK{Hex:5; HexNAc:2}	1	TRUE	FALSE
controllerType=0 controllerNumber=1 scan=6270	0.834722788	0.627683893	0.83459876	10.81547052	15.79275143	17	11	MouseBrain-Z-T-1.mgf.controllerType=0 controllerNumber=1 scan=6270	AN(N-Glycosylation)ATIEVK{Hex:5; HexNAc:2}	1	TRUE	FALSE
controllerType=0 controllerNumber=1 scan=6102	0.848048101	0.689058141	0.830055296	12.97038108	12.14439287	14	13	MouseBrain-Z-T-1.mgf.controllerType=0 controllerNumber=1 scan=6102	LLN(N-Glycosylation)DSER{Hex:5; HexNAc:2}	1	TRUE	FALSE
controllerType=0 controllerNumber=1 scan=17790	0.959435557	0.686805248	0.958588646	7.136474523	6.779850508	8	8	MouseBrain-Z-T-1.mgf.controllerType=0 controllerNumber=1 scan=17790	FN(N-Glycosylation)ISLQK{Hex:5; HexNAc:2}	1	TRUE	FALSE
controllerType=0 controllerNumber=1 scan=12823	0.830063025	0.332350455	0.826216898	11.88357486	13.21179873	15	12	MouseBrain-Z-T-1.mgf.controllerType=0 controllerNumber=1 scan=12823	NLN(N-Glycosylation)FSTR{Hex:5; HexNAc:2}	1	TRUE	FALSE
controllerType=0 controllerNumber=1 scan=12903	0.828906755	-0.025032846	0.827275365	11.86888107	8.464607234	11	12	MouseBrain-Z-T-1.mgf.controllerType=0 controllerNumber=1 scan=12903	NLN(N-Glycosylation)FSTR{Hex:5; HexNAc:2}	1	TRUE	FALSE
controllerType=0 controllerNumber=1 scan=11060	0.844829118	0.580337869	0.832943438	14.98948244	12.93640742	14	15	MouseBrain-Z-T-1.mgf.controllerType=0 controllerNumber=1 scan=11060	LLN(N-Glycosylation)QTLR{Hex:5; HexNAc:2}	1	TRUE	FALSE
controllerType=0 controllerNumber=1 scan=11129	0.840677705	0.561559221	0.830205787	14.99422253	13.86812941	15	15	MouseBrain-Z-T-1.mgf.controllerType=0 controllerNumber=1 scan=11129	LLN(N-Glycosylation)QTLR{Hex:5; HexNAc:2}	1	TRUE	FALSE
controllerType=0 controllerNumber=1 scan=13699	0.824405392	0.645666918	0.821594879	13.86770173	10.91961731	13	14	MouseBrain-Z-T-1.mgf.controllerType=0 controllerNumber=1 scan=13699	MSN(N-Glycosylation)ITFR{Hex:5; HexNAc:2}	1	TRUE	FALSE
controllerType=0 controllerNumber=1 scan=13771	0.82828619	0.568240532	0.821369578	11.86829435	6.149177743	8	12	MouseBrain-Z-T-1.mgf.controllerType=0 controllerNumber=1 scan=13771	MSN(N-Glycosylation)ITFR{Hex:5; HexNAc:2}	1	TRUE	FALSE
controllerType=0 controllerNumber=1 scan=7383	0.977461629	0.893158883	0.978637294	9.473226863	9.139986871	10	10	MouseBrain-Z-T-1.mgf.controllerType=0 controllerNumber=1 scan=7383	YN(N-Glycosylation)LTAK{Hex:6; HexNAc:2}	1	TRUE	FALSE
controllerType=0 controllerNumber=1 scan=10266	0.459671916	-0.477961239	0.30182792	11.54554766	4.820447297	8	12	MouseBrain-Z-T-1.mgf.controllerType=0 controllerNumber=1 scan=10266	TC(Carbamidomethyl)N(N-Glycosylation)SSLTLR{Fuc:1; Hex:3; HexNAc:2}	1	TRUE	FALSE
controllerType=0 controllerNumber=1 scan=11414	0.809653498	0.58898882	0.841441809	9.787854087	8.11124974	10	10	MouseBrain-Z-T-1.mgf.controllerType=0 controllerNumber=1 scan=11414	N(N-Glycosylation)LSDSLAR{Hex:5; HexNAc:2}	1	TRUE	FALSE
controllerType=0 controllerNumber=1 scan=11493	0.926318798	0.486706675	0.972464226	8.46392384	3.088872277	5	9	MouseBrain-Z-T-1.mgf.controllerType=0 controllerNumber=1 scan=11493	N(N-Glycosylation)LSDSLAR{Hex:5; HexNAc:2}	1	TRUE	FALSE
controllerType=0 controllerNumber=1 scan=10699	0.934124617	0.215764469	0.948473393	15.88363733	11.46021527	16	16	MouseBrain-Z-T-1.mgf.controllerType=0 controllerNumber=1 scan=10699	GAWLN(N-Glycosylation)R{Hex:6; HexNAc:2}	1	TRUE	FALSE
controllerType=0 controllerNumber=1 scan=8445	0.736892645	0.439230412	0.503209808	10.63144076	16.54198665	18	11	MouseBrain-Z-T-1.mgf.controllerType=0 controllerNumber=1 scan=8445	KLN(N-Glycosylation)YTLK{Hex:5; HexNAc:2}	4	TRUE	FALSE
controllerType=0 controllerNumber=1 scan=8499	0.904953075	0.435078212	0.888955003	12.79943493	14.03156795	16	13	MouseBrain-Z-T-1.mgf.controllerType=0 controllerNumber=1 scan=8499	KLN(N-Glycosylation)YTLK{Hex:5; HexNAc:2}	2	TRUE	FALSE
controllerType=0 controllerNumber=1 scan=8514	0.738259359	0.445139784	0.519495537	11.80744465	17.83830183	19	12	MouseBrain-Z-T-1.mgf.controllerType=0 controllerNumber=1 scan=8514	KLN(N-Glycosylation)YTLK{Hex:5; HexNAc:2}	4	TRUE	FALSE
controllerType=0 controllerNumber=1 scan=6316	0.818732167	0.554686284	0.760637228	7.731953508	9.736367292	11	9	MouseBrain-Z-T-1.mgf.controllerType=0 controllerNumber=1 scan=6316	AN(N-Glycosylation)ATIEVK{Hex:4; HexNAc:3}	1	TRUE	FALSE
controllerType=0 controllerNumber=1 scan=10238	0.957939573	0.40153988	0.937123365	11.78502675	9.662406143	11	12	MouseBrain-Z-T-1.mgf.controllerType=0 controllerNumber=1 scan=10238	LRPLFN(N-Glycosylation)K{Hex:5; HexNAc:2}	4	TRUE	FALSE
controllerType=0 controllerNumber=1 scan=10257	0.93041298	0.740386678	0.921550934	12.80273436	5.860586932	8	13	MouseBrain-Z-T-1.mgf.controllerType=0 controllerNumber=1 scan=10257	LRPLFN(N-Glycosylation)K{Hex:5; HexNAc:2}	2	TRUE	FALSE
controllerType=0 controllerNumber=1 scan=10313	0.965933189	0.482821329	0.950281857	12.78533459	11.53887358	15	13	MouseBrain-Z-T-1.mgf.controllerType=0 controllerNumber=1 scan=10313	LRPLFN(N-Glycosylation)K{Hex:5; HexNAc:2}	4	TRUE	FALSE
controllerType=0 controllerNumber=1 scan=10338	0.927749796	0.567543213	0.919116963	13.88952623	5.691338924	8	14	MouseBrain-Z-T-1.mgf.controllerType=0 controllerNumber=1 scan=10338	LRPLFN(N-Glycosylation)K{Hex:5; HexNAc:2}	2	TRUE	FALSE
controllerType=0 controllerNumber=1 scan=10387	0.957304061	0.592925962	0.936554431	10.75266314	4.707751539	7	11	MouseBrain-Z-T-1.mgf.controllerType=0 controllerNumber=1 scan=10387	LRPLFN(N-Glycosylation)K{Hex:5; HexNAc:2}	4	TRUE	FALSE
controllerType=0 controllerNumber=1 scan=11107	0.820619767	0.723950071	0.843839123	11.74375733	10.39356384	12	12	MouseBrain-Z-T-1.mgf.controllerType=0 controllerNumber=1 scan=11107	LN(N-Glycosylation)LTTDPK{Hex:5; HexNAc:2}	1	TRUE	FALSE
controllerType=0 controllerNumber=1 scan=6088	0.969353917	0.881974336	0.961120857	5.711199584	6.955502767	9	6	MouseBrain-Z-T-1.mgf.controllerType=0 controllerNumber=1 scan=6088	VN(N-Glycosylation)SSLHSQISR{Hex:3; HexNAc:2}	11	TRUE	FALSE
controllerType=0 controllerNumber=1 scan=8731	0.824753705	-0.176763803	0.795207569	11.75603926	5.927700084	7	12	MouseBrain-Z-T-1.mgf.controllerType=0 controllerNumber=1 scan=8731	AMDN(N-Glycosylation)VTVR{Hex:5; HexNAc:2}	1	TRUE	FALSE
controllerType=0 controllerNumber=1 scan=18264	0.810005863	0.533300905	0.838208643	10.8151783	7.862310452	10	11	MouseBrain-Z-T-1.mgf.controllerType=0 controllerNumber=1 scan=18264	N(N-Glycosylation)MTEIFR{Hex:5; HexNAc:2}	1	TRUE	FALSE
controllerType=0 controllerNumber=1 scan=5924	0.946629604	-0.187198301	0.978547582	9.491248426	2.980621069	5	10	MouseBrain-Z-T-1.mgf.controllerType=0 controllerNumber=1 scan=5924	SN(N-Glycosylation)DSGIYR{Hex:5; HexNAc:2}	1	TRUE	FALSE
controllerType=0 controllerNumber=1 scan=1839	0.951476829	0.940356814	0.950166315	13.46314947	2.818595838	4	14	MouseBrain-Z-T-1.mgf.controllerType=0 controllerNumber=1 scan=1839	N(N-Glycosylation)GTGIK{Hex:7; HexNAc:2}	1	TRUE	FALSE
controllerType=0 controllerNumber=1 scan=7515	0.360133055	-0.165128637	-0.128670786	8.662951008	9.065619742	10	12	MouseBrain-Z-T-1.mgf.controllerType=0 controllerNumber=1 scan=7515	IIN(N-Glycosylation)VTK{Fuc:1; Hex:3; HexNAc:4}	1	TRUE	FALSE
controllerType=0 controllerNumber=1 scan=22576	0.857727215	0.291015166	0.816768232	10.76769919	15.48103244	17	11	MouseBrain-Z-T-1.mgf.controllerType=0 controllerNumber=1 scan=22576	WAN(N-Glycosylation)ITWK{Hex:5; HexNAc:2}	1	TRUE	FALSE
controllerType=0 controllerNumber=1 scan=2125	0.875462575	0.587979452	0.832994698	12.79100906	5.765702004	9	13	MouseBrain-Z-T-1.mgf.controllerType=0 controllerNumber=1 scan=2125	N(N-Glycosylation)VSDTTKR{Hex:5; HexNAc:2}	4	TRUE	FALSE
controllerType=0 controllerNumber=1 scan=2127	0.943517731	0.26770959	0.93748949	10.8419237	3.38246463	6	11	MouseBrain-Z-T-1.mgf.controllerType=0 controllerNumber=1 scan=2127	N(N-Glycosylation)VSDTTKR{Hex:5; HexNAc:2}	2	TRUE	FALSE
controllerType=0 controllerNumber=1 scan=14277	0.942958788	0.04194064	0.952076218	14.87461207	12.13672047	18	15	MouseBrain-Z-T-1.mgf.controllerType=0 controllerNumber=1 scan=14277	VAWLN(N-Glycosylation)R{Hex:6; HexNAc:2}	1	TRUE	FALSE
controllerType=0 controllerNumber=1 scan=14353	0.932838643	0.073659046	0.947168279	16.99127393	12.43222306	19	17	MouseBrain-Z-T-1.mgf.controllerType=0 controllerNumber=1 scan=14353	VAWLN(N-Glycosylation)R{Hex:6; HexNAc:2}	1	TRUE	FALSE
controllerType=0 controllerNumber=1 scan=14425	0.932694752	0.036626903	0.948205966	14.7495164	9.133496825	15	15	MouseBrain-Z-T-1.mgf.controllerType=0 controllerNumber=1 scan=14425	VAWLN(N-Glycosylation)R{Hex:6; HexNAc:2}	1	TRUE	FALSE
controllerType=0 controllerNumber=1 scan=14493	0.937215871	-0.052321761	0.946837751	13.8820821	6.684952674	10	14	MouseBrain-Z-T-1.mgf.controllerType=0 controllerNumber=1 scan=14493	VAWLN(N-Glycosylation)R{Hex:6; HexNAc:2}	1	TRUE	FALSE
controllerType=0 controllerNumber=1 scan=14577	0.939870953	-0.151148141	0.950381389	13.88334206	3.689748455	6	14	MouseBrain-Z-T-1.mgf.controllerType=0 controllerNumber=1 scan=14577	VAWLN(N-Glycosylation)R{Hex:6; HexNAc:2}	1	TRUE	FALSE
controllerType=0 controllerNumber=1 scan=14782	0.937157829	0.082441292	0.950312384	12.76739827	1.531165852	3	13	MouseBrain-Z-T-1.mgf.controllerType=0 controllerNumber=1 scan=14782	VAWLN(N-Glycosylation)R{Hex:6; HexNAc:2}	1	TRUE	FALSE
controllerType=0 controllerNumber=1 scan=2216	0.952138688	0.23051608	0.952189655	11.93367823	10.15276637	11	12	MouseBrain-Z-T-1.mgf.controllerType=0 controllerNumber=1 scan=2216	NLGN(N-Glycosylation)NTK{Hex:6; HexNAc:2}	1	TRUE	FALSE
controllerType=0 controllerNumber=1 scan=5183	0.857078214	0.622374271	0.781252547	8.536916582	5.072443813	7	9	MouseBrain-Z-T-1.mgf.controllerType=0 controllerNumber=1 scan=5183	N(N-Glycosylation)LSLAHNR{Hex:5; HexNAc:2}	4	TRUE	FALSE
controllerType=0 controllerNumber=1 scan=11905	0.847720948	0.941444576	0.809378204	10.83795822	10.44856017	14	11	MouseBrain-Z-T-1.mgf.controllerType=0 controllerNumber=1 scan=11905	YVPFN(N-Glycosylation)GTK{Hex:5; HexNAc:2}	1	TRUE	FALSE
controllerType=0 controllerNumber=1 scan=11974	0.858168102	0.952448944	0.814923961	13.91036164	18.75692899	24	14	MouseBrain-Z-T-1.mgf.controllerType=0 controllerNumber=1 scan=11974	YVPFN(N-Glycosylation)GTK{Hex:5; HexNAc:2}	1	TRUE	FALSE
controllerType=0 controllerNumber=1 scan=12045	0.850046345	0.950945517	0.806984158	12.78070455	16.56415468	21	13	MouseBrain-Z-T-1.mgf.controllerType=0 controllerNumber=1 scan=12045	YVPFN(N-Glycosylation)GTK{Hex:5; HexNAc:2}	1	TRUE	FALSE
controllerType=0 controllerNumber=1 scan=12117	0.853887763	0.952688869	0.817228856	13.93251998	16.59252572	22	14	MouseBrain-Z-T-1.mgf.controllerType=0 controllerNumber=1 scan=12117	YVPFN(N-Glycosylation)GTK{Hex:5; HexNAc:2}	1	TRUE	FALSE
controllerType=0 controllerNumber=1 scan=12188	0.835454184	0.960665528	0.804557519	11.79593871	9.327373849	13	12	MouseBrain-Z-T-1.mgf.controllerType=0 controllerNumber=1 scan=12188	YVPFN(N-Glycosylation)GTK{Hex:5; HexNAc:2}	1	TRUE	FALSE
controllerType=0 controllerNumber=1 scan=12267	0.965358668	0.90528348	0.973667987	9.469398227	4.845534958	7	10	MouseBrain-Z-T-1.mgf.controllerType=0 controllerNumber=1 scan=12267	YVPFN(N-Glycosylation)GTK{Hex:5; HexNAc:2}	1	TRUE	FALSE
controllerType=0 controllerNumber=1 scan=2094	0.91322904	0.946066579	0.917024908	12.80781117	10.1247819	11	13	MouseBrain-Z-T-1.mgf.controllerType=0 controllerNumber=1 scan=2094	N(N-Glycosylation)VSDTTK{Hex:6; HexNAc:2}	1	TRUE	FALSE
controllerType=0 controllerNumber=1 scan=2158	0.94206616	0.976480772	0.944454363	9.563250547	4.8186029	6	10	MouseBrain-Z-T-1.mgf.controllerType=0 controllerNumber=1 scan=2158	N(N-Glycosylation)VSDTTK{Hex:6; HexNAc:2}	1	TRUE	FALSE
controllerType=0 controllerNumber=1 scan=2000	0.924834896	0.004020103	0.863333513	8.618648224	7.958862131	11	9	MouseBrain-Z-T-1.mgf.controllerType=0 controllerNumber=1 scan=2000	TLETHSN(N-Glycosylation)K{Hex:5; HexNAc:2}	4	TRUE	FALSE
controllerType=0 controllerNumber=1 scan=18181	0.83661556	0.458292018	0.831323436	12.88464049	16.07271458	17	13	MouseBrain-Z-T-1.mgf.controllerType=0 controllerNumber=1 scan=18181	SIN(N-Glycosylation)LTLDR{Hex:5; HexNAc:2}	1	TRUE	FALSE
controllerType=0 controllerNumber=1 scan=18249	0.822706776	0.449846684	0.824912293	12.75399323	15.40394541	16	13	MouseBrain-Z-T-1.mgf.controllerType=0 controllerNumber=1 scan=18249	SIN(N-Glycosylation)LTLDR{Hex:5; HexNAc:2}	1	TRUE	FALSE
controllerType=0 controllerNumber=1 scan=12728	0.854441514	0.904974789	0.789934542	11.80958006	16.34818276	19	12	MouseBrain-Z-T-1.mgf.controllerType=0 controllerNumber=1 scan=12728	VQPFN(N-Glycosylation)VTK{Hex:5; HexNAc:2}	1	TRUE	FALSE
controllerType=0 controllerNumber=1 scan=12806	0.809356956	0.896070042	0.731485722	12.79533994	7.67887011	11	13	MouseBrain-Z-T-1.mgf.controllerType=0 controllerNumber=1 scan=12806	VQPFN(N-Glycosylation)VTK{Hex:5; HexNAc:2}	1	TRUE	FALSE
controllerType=0 controllerNumber=1 scan=7068	0.823113242	0.556201733	0.805242565	11.60008916	4.679682569	7	12	MouseBrain-Z-T-1.mgf.controllerType=0 controllerNumber=1 scan=7068	DGKPLLN(N-Glycosylation)DSR{Fuc:1; Hex:3; HexNAc:2}	4	TRUE	FALSE
controllerType=0 controllerNumber=1 scan=6826	0.686927195	0.623644985	0.631687766	7.201327953	4.767343177	6	11	MouseBrain-Z-T-1.mgf.controllerType=0 controllerNumber=1 scan=6826	FN(N-Glycosylation)STIK{Fuc:1; Hex:3; HexNAc:4}	1	TRUE	FALSE
controllerType=0 controllerNumber=1 scan=10544	0.924793777	0.176442224	0.94207114	15.88417636	12.59044649	17	16	MouseBrain-Z-T-1.mgf.controllerType=0 controllerNumber=1 scan=10544	VILYN(N-Glycosylation)R{Hex:6; HexNAc:2}	1	TRUE	FALSE
controllerType=0 controllerNumber=1 scan=10616	0.932393223	0.367845744	0.947282238	13.88089451	4.698121566	7	14	MouseBrain-Z-T-1.mgf.controllerType=0 controllerNumber=1 scan=10616	VILYN(N-Glycosylation)R{Hex:6; HexNAc:2}	1	TRUE	FALSE
controllerType=0 controllerNumber=1 scan=6560	0.733758168	0.257326632	0.559213794	10.60705385	10.75565928	14	11	MouseBrain-Z-T-1.mgf.controllerType=0 controllerNumber=1 scan=6560	VFLN(N-Glycosylation)GTHR{Hex:5; HexNAc:2}	4	TRUE	FALSE
controllerType=0 controllerNumber=1 scan=7569	0.838397343	0.470885085	0.831430887	10.79764677	12.597187	14	11	MouseBrain-Z-T-1.mgf.controllerType=0 controllerNumber=1 scan=7569	DAVNN(N-Glycosylation)ITAK{Hex:5; HexNAc:2}	1	TRUE	FALSE
controllerType=0 controllerNumber=1 scan=12093	0.913508054	0.409110876	0.904003766	11.29841707	9.278869615	10	12	MouseBrain-Z-T-1.mgf.controllerType=0 controllerNumber=1 scan=12093	N(N-Glycosylation)VTVVLR{Fuc:1; Hex:5; HexNAc:2}	1	TRUE	FALSE
controllerType=0 controllerNumber=1 scan=6142	0.848428363	0.269227685	0.757918082	13.83808181	8.365801288	11	14	MouseBrain-Z-T-1.mgf.controllerType=0 controllerNumber=1 scan=6142	HIN(N-Glycosylation)FTR{Hex:6; HexNAc:2}	4	TRUE	FALSE
controllerType=0 controllerNumber=1 scan=6212	0.851501517	0.154569399	0.776134212	13.63992427	6.240520997	9	14	MouseBrain-Z-T-1.mgf.controllerType=0 controllerNumber=1 scan=6212	HIN(N-Glycosylation)FTR{Hex:6; HexNAc:2}	4	TRUE	FALSE
controllerType=0 controllerNumber=1 scan=13858	0.803481007	0.790177821	0.814482379	10.7758133	16.52836216	18	11	MouseBrain-Z-T-1.mgf.controllerType=0 controllerNumber=1 scan=13858	N(N-Glycosylation)MTILETK{Hex:5; HexNAc:2}	1	TRUE	FALSE
controllerType=0 controllerNumber=1 scan=3580	0.911249201	0.701843404	0.873178503	9.783472273	9.657829953	13	10	MouseBrain-Z-T-1.mgf.controllerType=0 controllerNumber=1 scan=3580	RAC(Carbamidomethyl)QFN(N-Glycosylation)R{Hex:5; HexNAc:2}	4	TRUE	FALSE
controllerType=0 controllerNumber=1 scan=3654	0.91986034	0.38365413	0.862975197	7.764777949	7.393134645	10	8	MouseBrain-Z-T-1.mgf.controllerType=0 controllerNumber=1 scan=3654	RAC(Carbamidomethyl)QFN(N-Glycosylation)R{Hex:5; HexNAc:2}	4	TRUE	FALSE
controllerType=0 controllerNumber=1 scan=3053	0.971412073	-0.291964195	0.976723006	7.453988867	7.619562512	10	8	MouseBrain-Z-T-1.mgf.controllerType=0 controllerNumber=1 scan=3053	N(N-Glycosylation)TTEVVK{Hex:6; HexNAc:2}	1	TRUE	FALSE
controllerType=0 controllerNumber=1 scan=3113	0.922100327	0.278985739	0.935238374	13.90913978	12.67224793	15	14	MouseBrain-Z-T-1.mgf.controllerType=0 controllerNumber=1 scan=3113	N(N-Glycosylation)TTEVVK{Hex:6; HexNAc:2}	1	TRUE	FALSE
controllerType=0 controllerNumber=1 scan=4651	0.945855074	0.01233534	0.956615825	13.8830284	2.63438824	5	14	MouseBrain-Z-T-1.mgf.controllerType=0 controllerNumber=1 scan=4651	AC(Carbamidomethyl)QFN(N-Glycosylation)R{Hex:6; HexNAc:2}	1	TRUE	FALSE
controllerType=0 controllerNumber=1 scan=3340	0.865076099	0.901934378	0.817428302	11.74713362	10.75991423	13	12	MouseBrain-Z-T-1.mgf.controllerType=0 controllerNumber=1 scan=3340	QSN(N-Glycosylation)VSEPAK{Hex:5; HexNAc:2}	1	TRUE	FALSE
controllerType=0 controllerNumber=1 scan=21501	0.944408867	-0.134367428	0.93579845	14.63483293	5.387373315	9	15	MouseBrain-Z-T-1.mgf.controllerType=0 controllerNumber=1 scan=21501	LPWLN(N-Glycosylation)R{Hex:6; HexNAc:2}	1	TRUE	FALSE
controllerType=0 controllerNumber=1 scan=13251	0.825561188	0.351753575	0.831227635	11.88313678	13.39517529	16	12	MouseBrain-Z-T-1.mgf.controllerType=0 controllerNumber=1 scan=13251	DLN(N-Glycosylation)ISEDR{Hex:5; HexNAc:2}	1	TRUE	FALSE
controllerType=0 controllerNumber=1 scan=11495	0.9358332	0.63431281	0.95277955	12.92903714	10.97554038	12	13	MouseBrain-Z-T-1.mgf.controllerType=0 controllerNumber=1 scan=11495	N(N-Glycosylation)VTVVLR{Hex:6; HexNAc:2}	1	TRUE	FALSE
controllerType=0 controllerNumber=1 scan=12057	0.647038688	-0.101126661	0.445478657	9.583840766	2.649235323	4	10	MouseBrain-Z-T-1.mgf.controllerType=0 controllerNumber=1 scan=12057	N(N-Glycosylation)C(Carbamidomethyl)SADLGAR{Hex:5; HexNAc:2}	4	TRUE	FALSE
controllerType=0 controllerNumber=1 scan=12953	0.852305327	0.605854767	0.811172947	12.77555313	13.49431329	16	13	MouseBrain-Z-T-1.mgf.controllerType=0 controllerNumber=1 scan=12953	GIGN(N-Glycosylation)WSDSK{Hex:5; HexNAc:2}	1	TRUE	FALSE
controllerType=0 controllerNumber=1 scan=15078	0.826378291	0.182391462	0.841039883	12.74927897	15.269382	21	13	MouseBrain-Z-T-1.mgf.controllerType=0 controllerNumber=1 scan=15078	ASVDVFGN(N-Glycosylation)R{Hex:5; HexNAc:2}	1	TRUE	FALSE
controllerType=0 controllerNumber=1 scan=12871	0.924959542	0.296424484	0.938974078	14.74913607	9.356102444	10	15	MouseBrain-Z-T-1.mgf.controllerType=0 controllerNumber=1 scan=12871	SN(N-Glycosylation)ISILR{Hex:6; HexNAc:2}	1	TRUE	FALSE
controllerType=0 controllerNumber=1 scan=9980	0.831262079	0.610922077	0.837616321	12.73999922	9.408884999	11	13	MouseBrain-Z-T-1.mgf.controllerType=0 controllerNumber=1 scan=9980	VN(N-Glycosylation)YTEVSR{Hex:5; HexNAc:2}	1	TRUE	FALSE
controllerType=0 controllerNumber=1 scan=7166	0.862178216	0.701417118	0.834141292	8.263457456	7.615617656	9	10	MouseBrain-Z-T-1.mgf.controllerType=0 controllerNumber=1 scan=7166	VN(N-Glycosylation)FTC(Carbamidomethyl)K{Hex:5; HexNAc:3}	1	TRUE	FALSE
controllerType=0 controllerNumber=1 scan=7581	0.854544028	-0.177524089	0.828900976	12.73563662	11.69494671	15	13	MouseBrain-Z-T-1.mgf.controllerType=0 controllerNumber=1 scan=7581	QVVEN(N-Glycosylation)MTR{Hex:5; HexNAc:2}	1	TRUE	FALSE
controllerType=0 controllerNumber=1 scan=7644	0.85043889	0.215518	0.817204323	11.70459319	6.655059063	10	12	MouseBrain-Z-T-1.mgf.controllerType=0 controllerNumber=1 scan=7644	QVVEN(N-Glycosylation)MTR{Hex:5; HexNAc:2}	1	TRUE	FALSE
controllerType=0 controllerNumber=1 scan=3676	0.977769593	0.131269278	0.982478959	11.18050653	9.171699427	10	12	MouseBrain-Z-T-1.mgf.controllerType=0 controllerNumber=1 scan=3676	LN(N-Glycosylation)NSQIK{Hex:6; HexNAc:2}	1	TRUE	FALSE
controllerType=0 controllerNumber=1 scan=14838	0.837698417	0.720668848	0.827599825	11.9312758	16.48599154	19	12	MouseBrain-Z-T-1.mgf.controllerType=0 controllerNumber=1 scan=14838	VIYN(N-Glycosylation)LTEK{Hex:5; HexNAc:2}	1	TRUE	FALSE
controllerType=0 controllerNumber=1 scan=10408	0.825059121	0.152679924	0.846209457	10.77586492	4.515709305	7	11	MouseBrain-Z-T-1.mgf.controllerType=0 controllerNumber=1 scan=10408	C(Carbamidomethyl)DLDGMN(N-Glycosylation)R{Hex:5; HexNAc:2}	1	TRUE	FALSE
controllerType=0 controllerNumber=1 scan=8138	0.896610709	0.544517084	0.848706547	11.6221729	8.213920875	11	12	MouseBrain-Z-T-1.mgf.controllerType=0 controllerNumber=1 scan=8138	N(N-Glycosylation)VTDTFKR{Hex:5; HexNAc:2}	4	TRUE	FALSE
controllerType=0 controllerNumber=1 scan=8149	0.94257903	0.573481415	0.938149257	11.54055485	3.380706471	6	12	MouseBrain-Z-T-1.mgf.controllerType=0 controllerNumber=1 scan=8149	N(N-Glycosylation)VTDTFKR{Hex:5; HexNAc:2}	2	TRUE	FALSE
controllerType=0 controllerNumber=1 scan=8213	0.897318089	0.5569447	0.8173503	8.555001888	4.50572156	7	9	MouseBrain-Z-T-1.mgf.controllerType=0 controllerNumber=1 scan=8213	N(N-Glycosylation)VTDTFKR{Hex:5; HexNAc:2}	4	TRUE	FALSE
controllerType=0 controllerNumber=1 scan=1732	0.449506522	0.05248809	0.248740296	11.81497688	3.898612877	5	15	MouseBrain-Z-T-1.mgf.controllerType=0 controllerNumber=1 scan=1732	TTGAN(N-Glycosylation)K{Fuc:1; Hex:4; HexNAc:4}	1	TRUE	FALSE
controllerType=0 controllerNumber=1 scan=6462	0.820984825	0.710234952	0.833587591	12.99341124	10.88919856	13	13	MouseBrain-Z-T-1.mgf.controllerType=0 controllerNumber=1 scan=6462	N(N-Glycosylation)ASNMEYR{Hex:5; HexNAc:2}	1	TRUE	FALSE
controllerType=0 controllerNumber=1 scan=10750	0.714231103	-0.083489125	0.679685645	14.83905754	8.849734677	13	15	MouseBrain-Z-T-1.mgf.controllerType=0 controllerNumber=1 scan=10750	EDGMLPAN(N-Glycosylation)R{Fuc:1; Hex:4; HexNAc:2}	1	TRUE	FALSE
controllerType=0 controllerNumber=1 scan=3609	0.559166248	0.300578892	0.240568793	8.674886445	4.641919375	6	9	MouseBrain-Z-T-1.mgf.controllerType=0 controllerNumber=1 scan=3609	RAC(Carbamidomethyl)QFN(N-Glycosylation)R{Hex:4; HexNAc:3}	4	TRUE	FALSE
controllerType=0 controllerNumber=1 scan=20206	0.876841605	0.731969447	0.856994854	12.67663691	19.56870418	21	13	MouseBrain-Z-T-1.mgf.controllerType=0 controllerNumber=1 scan=20206	QN(N-Glycosylation)ITYLLK{Hex:5; HexNAc:2}	1	TRUE	FALSE
controllerType=0 controllerNumber=1 scan=20278	0.88240098	0.727270403	0.858157653	12.67138936	20.10676347	22	13	MouseBrain-Z-T-1.mgf.controllerType=0 controllerNumber=1 scan=20278	QN(N-Glycosylation)ITYLLK{Hex:5; HexNAc:2}	1	TRUE	FALSE
controllerType=0 controllerNumber=1 scan=3789	0.848182495	0.178991657	0.850154213	9.752141166	6.393885543	10	10	MouseBrain-Z-T-1.mgf.controllerType=0 controllerNumber=1 scan=3789	C(Carbamidomethyl)DMDGQN(N-Glycosylation)R{Hex:5; HexNAc:2}	1	TRUE	FALSE
controllerType=0 controllerNumber=1 scan=13141	0.81596142	0.619307595	0.837473215	10.79761099	14.11744748	16	11	MouseBrain-Z-T-1.mgf.controllerType=0 controllerNumber=1 scan=13141	N(N-Glycosylation)TTLYIDR{Hex:5; HexNAc:2}	1	TRUE	FALSE
controllerType=0 controllerNumber=1 scan=11298	0.790951199	0.485535265	0.637036585	8.667438094	8.291900871	11	9	MouseBrain-Z-T-1.mgf.controllerType=0 controllerNumber=1 scan=11298	N(N-Glycosylation)LSLNIHGK{Hex:5; HexNAc:2}	4	TRUE	FALSE
controllerType=0 controllerNumber=1 scan=9684	0.905598415	0.31867696	0.861514003	14.77717103	15.40294575	18	15	MouseBrain-Z-T-1.mgf.controllerType=0 controllerNumber=1 scan=9684	KMSN(N-Glycosylation)ITFR{Hex:5; HexNAc:2}	4	TRUE	FALSE
controllerType=0 controllerNumber=1 scan=9686	0.960515695	0.033744405	0.954185743	12.83056417	8.522716901	12	13	MouseBrain-Z-T-1.mgf.controllerType=0 controllerNumber=1 scan=9686	KMSN(N-Glycosylation)ITFR{Hex:5; HexNAc:2}	2	TRUE	FALSE
controllerType=0 controllerNumber=1 scan=9756	0.860273471	-0.539257255	0.787241539	10.75213265	3.197985146	6	11	MouseBrain-Z-T-1.mgf.controllerType=0 controllerNumber=1 scan=9756	KMSN(N-Glycosylation)ITFR{Hex:5; HexNAc:2}	4	TRUE	FALSE
controllerType=0 controllerNumber=1 scan=4694	0.797334251	0.585297105	0.782200827	14.78575972	2.036473737	4	15	MouseBrain-Z-T-1.mgf.controllerType=0 controllerNumber=1 scan=4694	AC(Carbamidomethyl)QFN(N-Glycosylation)R{Hex:5; HexNAc:3}	1	TRUE	FALSE
controllerType=0 controllerNumber=1 scan=4756	0.816298274	-0.182463809	0.796430174	16.87110366	7.303418098	11	17	MouseBrain-Z-T-1.mgf.controllerType=0 controllerNumber=1 scan=4756	AC(Carbamidomethyl)QFN(N-Glycosylation)R{Hex:5; HexNAc:3}	1	TRUE	FALSE
controllerType=0 controllerNumber=1 scan=4905	0.937673402	0.672176209	0.94401394	16.57446499	2.042352418	4	17	MouseBrain-Z-T-1.mgf.controllerType=0 controllerNumber=1 scan=4905	AC(Carbamidomethyl)QFN(N-Glycosylation)R{Hex:5; HexNAc:3}	1	TRUE	FALSE
controllerType=0 controllerNumber=1 scan=3970	0.848002354	-0.038862503	0.848236848	10.77573875	4.975220497	7	11	MouseBrain-Z-T-1.mgf.controllerType=0 controllerNumber=1 scan=3970	YN(N-Glycosylation)C(Carbamidomethyl)TATNR{Hex:5; HexNAc:2}	1	TRUE	FALSE
controllerType=0 controllerNumber=1 scan=11891	0.841047362	0.500525	0.851807152	10.76814354	10.16225473	13	11	MouseBrain-Z-T-1.mgf.controllerType=0 controllerNumber=1 scan=11891	LN(N-Glycosylation)ITQEGPK{Hex:5; HexNAc:2}	1	TRUE	FALSE
controllerType=0 controllerNumber=1 scan=19888	0.870459609	0.811015324	0.835877579	10.74693224	12.40335375	14	11	MouseBrain-Z-T-1.mgf.controllerType=0 controllerNumber=1 scan=19888	QN(N-Glycosylation)VSLSILK{Hex:5; HexNAc:2}	1	TRUE	FALSE
controllerType=0 controllerNumber=1 scan=10169	0.824030238	0.151271204	0.839605653	12.7531036	13.39890533	18	13	MouseBrain-Z-T-1.mgf.controllerType=0 controllerNumber=1 scan=10169	EDGMLPAN(N-Glycosylation)R{Hex:5; HexNAc:2}	1	TRUE	FALSE
controllerType=0 controllerNumber=1 scan=10242	0.821021986	0.19257609	0.841848476	12.7531352	14.72360415	20	13	MouseBrain-Z-T-1.mgf.controllerType=0 controllerNumber=1 scan=10242	EDGMLPAN(N-Glycosylation)R{Hex:5; HexNAc:2}	1	TRUE	FALSE
controllerType=0 controllerNumber=1 scan=5923	0.935774583	0.680090666	0.950031922	14.82523656	16.93849862	19	15	MouseBrain-Z-T-1.mgf.controllerType=0 controllerNumber=1 scan=5923	AN(N-Glycosylation)ATIEVK{Hex:6; HexNAc:2}	1	TRUE	FALSE
controllerType=0 controllerNumber=1 scan=5997	0.951443846	0.603987697	0.958142341	12.93194987	16.35953481	18	13	MouseBrain-Z-T-1.mgf.controllerType=0 controllerNumber=1 scan=5997	AN(N-Glycosylation)ATIEVK{Hex:6; HexNAc:2}	1	TRUE	FALSE
controllerType=0 controllerNumber=1 scan=7565	0.858494094	-0.333916445	0.843432408	6.265206579	6.383108567	9	8	MouseBrain-Z-T-1.mgf.controllerType=0 controllerNumber=1 scan=7565	VN(N-Glycosylation)FTC(Carbamidomethyl)K{Hex:4; HexNAc:4}	1	TRUE	FALSE
controllerType=0 controllerNumber=1 scan=2524	0.972800094	0.330190366	0.97451533	11.45415371	9.820115682	11	12	MouseBrain-Z-T-1.mgf.controllerType=0 controllerNumber=1 scan=2524	LVDTN(N-Glycosylation)K{Hex:7; HexNAc:2}	1	TRUE	FALSE
controllerType=0 controllerNumber=1 scan=2110	0.966519445	0.392842513	0.973193315	15.56886016	11.20915633	13	16	MouseBrain-Z-T-1.mgf.controllerType=0 controllerNumber=1 scan=2110	LVESN(N-Glycosylation)K{Hex:7; HexNAc:2}	1	TRUE	FALSE
controllerType=0 controllerNumber=1 scan=18589	0.864181829	0.835101777	0.833298792	10.78982201	11.97871576	13	11	MouseBrain-Z-T-1.mgf.controllerType=0 controllerNumber=1 scan=18589	LLNN(N-Glycosylation)LTSIK{Hex:5; HexNAc:2}	1	TRUE	FALSE
controllerType=0 controllerNumber=1 scan=14004	0.835802528	0.638060097	0.846867	10.76759626	11.93377326	14	11	MouseBrain-Z-T-1.mgf.controllerType=0 controllerNumber=1 scan=14004	AN(N-Glycosylation)STGILSVR{Hex:5; HexNAc:2}	1	TRUE	FALSE
controllerType=0 controllerNumber=1 scan=7590	0.213183527	0.452736191	0.015599274	6.698428716	3.165989664	5	10	MouseBrain-Z-T-1.mgf.controllerType=0 controllerNumber=1 scan=7590	KMGN(N-Glycosylation)ITK{Fuc:1; Hex:3; HexNAc:4}	2	TRUE	FALSE
controllerType=0 controllerNumber=1 scan=10843	0.952934669	0.595306945	0.951687145	15.8602834	14.7885812	16	16	MouseBrain-Z-T-1.mgf.controllerType=0 controllerNumber=1 scan=10843	LLN(N-Glycosylation)QTLR{Hex:6; HexNAc:2}	1	TRUE	FALSE
controllerType=0 controllerNumber=1 scan=10914	0.952275781	0.553666127	0.950631222	15.85597051	13.10873267	14	16	MouseBrain-Z-T-1.mgf.controllerType=0 controllerNumber=1 scan=10914	LLN(N-Glycosylation)QTLR{Hex:6; HexNAc:2}	1	TRUE	FALSE
controllerType=0 controllerNumber=1 scan=2400	0.616219599	0.677517557	0.569627204	14.00310159	2.030617534	4	16	MouseBrain-Z-T-1.mgf.controllerType=0 controllerNumber=1 scan=2400	AVN(N-Glycosylation)SSC(Carbamidomethyl)R{Fuc:1; Hex:3; HexNAc:4}	1	TRUE	FALSE
controllerType=0 controllerNumber=1 scan=7351	0.832872424	0.688829378	0.808863461	6.83136767	13.4117369	16	7	MouseBrain-Z-T-1.mgf.controllerType=0 controllerNumber=1 scan=7351	N(N-Glycosylation)IC(Carbamidomethyl)VATSEK{Hex:5; HexNAc:2}	1	TRUE	FALSE
controllerType=0 controllerNumber=1 scan=1859	0.796691148	0.19137179	0.704798651	7.575518891	4.582326526	6	11	MouseBrain-Z-T-1.mgf.controllerType=0 controllerNumber=1 scan=1859	TTGAN(N-Glycosylation)K{Fuc:1; Hex:3; HexNAc:5}	4	TRUE	FALSE
controllerType=0 controllerNumber=1 scan=1868	0.836296436	0.663034596	0.795582559	9.463283268	6.691491602	9	13	MouseBrain-Z-T-1.mgf.controllerType=0 controllerNumber=1 scan=1868	TTGAN(N-Glycosylation)K{Fuc:1; Hex:3; HexNAc:5}	1	TRUE	FALSE
controllerType=0 controllerNumber=1 scan=2906	0.708555315	0.557769054	0.391880835	8.57711864	7.472384039	9	9	MouseBrain-Z-T-1.mgf.controllerType=0 controllerNumber=1 scan=2906	C(Carbamidomethyl)VN(N-Glycosylation)ESYKK{Hex:5; HexNAc:2}	4	TRUE	FALSE
controllerType=0 controllerNumber=1 scan=17379	0.452555284	0.342207678	0.230993767	10.64232389	10.82967494	16	11	MouseBrain-Z-T-1.mgf.controllerType=0 controllerNumber=1 scan=17379	GTEWLVN(N-Glycosylation)SSR{Hex:3; HexNAc:3}	1	TRUE	FALSE
controllerType=0 controllerNumber=1 scan=12563	0.589990042	0.101945652	0.493694513	10.71572422	9.041062237	10	13	MouseBrain-Z-T-1.mgf.controllerType=0 controllerNumber=1 scan=12563	N(N-Glycosylation)VTVVLR{Fuc:1; Hex:3; HexNAc:4}	1	TRUE	FALSE
controllerType=0 controllerNumber=1 scan=11333	0.854269325	-0.004042345	0.838027082	9.751269632	6.202272562	9	10	MouseBrain-Z-T-1.mgf.controllerType=0 controllerNumber=1 scan=11333	YFAN(N-Glycosylation)C(Carbamidomethyl)TVR{Hex:5; HexNAc:2}	1	TRUE	FALSE
controllerType=0 controllerNumber=1 scan=13488	0.941440598	0.330324084	0.942526326	14.7355504	13.34636503	15	15	MouseBrain-Z-T-1.mgf.controllerType=0 controllerNumber=1 scan=13488	MSN(N-Glycosylation)ITFR{Hex:6; HexNAc:2}	1	TRUE	FALSE
controllerType=0 controllerNumber=1 scan=1945	-0.136678128	0.733076052	-0.348422266	11.68989348	1.66277045	3	12	MouseBrain-Z-T-1.mgf.controllerType=0 controllerNumber=1 scan=1945	N(N-Glycosylation)ITFM(Oxidation)TK{Hex:6; HexNAc:2}	1	TRUE	FALSE
controllerType=0 controllerNumber=1 scan=7122	0.961858016	0.902771449	0.966508195	14.60471286	9.465048441	10	15	MouseBrain-Z-T-1.mgf.controllerType=0 controllerNumber=1 scan=7122	YN(N-Glycosylation)LTAK{Hex:7; HexNAc:2}	1	TRUE	FALSE
controllerType=0 controllerNumber=1 scan=7185	0.954938707	0.819074725	0.960452762	15.45442596	11.45596495	12	16	MouseBrain-Z-T-1.mgf.controllerType=0 controllerNumber=1 scan=7185	YN(N-Glycosylation)LTAK{Hex:7; HexNAc:2}	1	TRUE	FALSE
controllerType=0 controllerNumber=1 scan=6500	0.605706376	0.762271711	0.577513126	20.8779733	2.169046411	4	21	MouseBrain-Z-T-1.mgf.controllerType=0 controllerNumber=1 scan=6500	LLN(N-Glycosylation)DSER{Fuc:1; Hex:4; HexNAc:3}	1	TRUE	FALSE
controllerType=0 controllerNumber=1 scan=3555	0.909690407	0.058011205	0.842596749	9.558535312	6.134723172	9	10	MouseBrain-Z-T-1.mgf.controllerType=0 controllerNumber=1 scan=3555	IRN(N-Glycosylation)VSDTTK{Hex:5; HexNAc:2}	4	TRUE	FALSE
controllerType=0 controllerNumber=1 scan=3594	0.985143015	0.370723732	0.983244281	11.61757819	6.946421	10	12	MouseBrain-Z-T-1.mgf.controllerType=0 controllerNumber=1 scan=3594	IRN(N-Glycosylation)VSDTTK{Hex:5; HexNAc:2}	2	TRUE	FALSE
controllerType=0 controllerNumber=1 scan=3624	0.921201136	-0.091468004	0.879567564	12.5906971	13.21120101	17	13	MouseBrain-Z-T-1.mgf.controllerType=0 controllerNumber=1 scan=3624	IRN(N-Glycosylation)VSDTTK{Hex:5; HexNAc:2}	4	TRUE	FALSE
controllerType=0 controllerNumber=1 scan=3754	0.748499075	0.753076411	0.693842373	6.135869592	8.384898636	10	10	MouseBrain-Z-T-1.mgf.controllerType=0 controllerNumber=1 scan=3754	N(N-Glycosylation)ISSEEK{Fuc:1; Hex:3; HexNAc:4}	1	TRUE	FALSE
controllerType=0 controllerNumber=1 scan=6819	0.874057367	0.773271785	0.84619597	8.666971197	7.08062372	9	9	MouseBrain-Z-T-1.mgf.controllerType=0 controllerNumber=1 scan=6819	N(N-Glycosylation)TTISVHPSTR{Fuc:1; Hex:3; HexNAc:2}	11	TRUE	FALSE
controllerType=0 controllerNumber=1 scan=4608	0.958952963	-0.007539424	0.948622013	14.68999261	8.114235744	11	15	MouseBrain-Z-T-1.mgf.controllerType=0 controllerNumber=1 scan=4608	NPC(Carbamidomethyl)N(N-Glycosylation)ITR{Hex:6; HexNAc:2}	1	TRUE	FALSE
controllerType=0 controllerNumber=1 scan=7487	0.860272754	0.63043635	0.82868116	11.74225159	11.99616915	14	12	MouseBrain-Z-T-1.mgf.controllerType=0 controllerNumber=1 scan=7487	SC(Carbamidomethyl)N(N-Glycosylation)ISVTEK{Hex:5; HexNAc:2}	1	TRUE	FALSE
controllerType=0 controllerNumber=1 scan=5054	0.792781257	0.708319978	0.768295708	13.42700923	2.050238429	4	14	MouseBrain-Z-T-1.mgf.controllerType=0 controllerNumber=1 scan=5054	AC(Carbamidomethyl)QFN(N-Glycosylation)R{Hex:4; HexNAc:4}	1	TRUE	FALSE
controllerType=0 controllerNumber=1 scan=10533	0.938137147	-0.144686569	0.952099533	16.74770765	5.398356626	8	17	MouseBrain-Z-T-1.mgf.controllerType=0 controllerNumber=1 scan=10533	GAWLN(N-Glycosylation)R{Hex:7; HexNAc:2}	1	TRUE	FALSE
controllerType=0 controllerNumber=1 scan=3677	0.972301614	-0.11241982	0.980093963	12.60501883	2.055739814	4	13	MouseBrain-Z-T-1.mgf.controllerType=0 controllerNumber=1 scan=3677	N(N-Glycosylation)GTGVIR{Hex:7; HexNAc:2}	1	TRUE	FALSE
controllerType=0 controllerNumber=1 scan=9105	0.824160148	0.453562067	0.832119262	11.81528894	8.781682478	12	12	MouseBrain-Z-T-1.mgf.controllerType=0 controllerNumber=1 scan=9105	GTEILGN(N-Glycosylation)STR{Hex:5; HexNAc:2}	1	TRUE	FALSE
controllerType=0 controllerNumber=1 scan=9171	0.83644005	0.1076326	0.842036151	12.74940409	15.31336143	20	13	MouseBrain-Z-T-1.mgf.controllerType=0 controllerNumber=1 scan=9171	GTEILGN(N-Glycosylation)STR{Hex:5; HexNAc:2}	1	TRUE	FALSE
controllerType=0 controllerNumber=1 scan=1800	0.132309811	0.201612486	-0.03408561	17.76022807	4.17286214	6	18	MouseBrain-Z-T-1.mgf.controllerType=0 controllerNumber=1 scan=1800	RAN(N-Glycosylation)C(Carbamidomethyl)SGR{Fuc:1; Hex:3; HexNAc:4}	4	TRUE	FALSE
controllerType=0 controllerNumber=1 scan=22795	0.812471668	0.745068355	0.835862154	10.79763579	7.055387573	9	11	MouseBrain-Z-T-1.mgf.controllerType=0 controllerNumber=1 scan=22795	N(N-Glycosylation)YTWVPIR{Hex:5; HexNAc:2}	1	TRUE	FALSE
controllerType=0 controllerNumber=1 scan=14329	0.97075729	0.346427136	0.981155099	9.488030876	10.06781219	15	10	MouseBrain-Z-T-1.mgf.controllerType=0 controllerNumber=1 scan=14329	GLSPGN(N-Glycosylation)YSVR{Hex:5; HexNAc:2}	1	TRUE	FALSE
controllerType=0 controllerNumber=1 scan=10040	0.896400633	0.282185333	0.829058885	11.64425325	6.046429984	8	12	MouseBrain-Z-T-1.mgf.controllerType=0 controllerNumber=1 scan=10040	LRPLFN(N-Glycosylation)K{Hex:6; HexNAc:2}	4	TRUE	FALSE
controllerType=0 controllerNumber=1 scan=9891	0.877471001	0.364177861	0.806447707	12.84285269	6.788813311	8	13	MouseBrain-Z-T-1.mgf.controllerType=0 controllerNumber=1 scan=9891	LRPLFN(N-Glycosylation)K{Hex:6; HexNAc:2}	4	TRUE	FALSE
controllerType=0 controllerNumber=1 scan=9968	0.907947788	0.4507291	0.859424964	14.84652884	10.58311056	13	15	MouseBrain-Z-T-1.mgf.controllerType=0 controllerNumber=1 scan=9968	LRPLFN(N-Glycosylation)K{Hex:6; HexNAc:2}	4	TRUE	FALSE
controllerType=0 controllerNumber=1 scan=2377	0.815138799	0.031686437	0.774418576	21.30328189	12.94223196	16	22	MouseBrain-Z-T-1.mgf.controllerType=0 controllerNumber=1 scan=2377	INC(Carbamidomethyl)N(N-Glycosylation)SSK{Fuc:1; Hex:3; HexNAc:4}	1	TRUE	FALSE
controllerType=0 controllerNumber=1 scan=4262	0.841778547	0.057918406	0.849997834	10.77572754	8.02600939	12	11	MouseBrain-Z-T-1.mgf.controllerType=0 controllerNumber=1 scan=4262	DGSC(Carbamidomethyl)IGN(N-Glycosylation)SSR{Hex:5; HexNAc:2}	1	TRUE	FALSE
controllerType=0 controllerNumber=1 scan=2483	0.898583083	0.28249048	0.861552119	14.83317292	8.464514083	11	15	MouseBrain-Z-T-1.mgf.controllerType=0 controllerNumber=1 scan=2483	N(N-Glycosylation)SSHSPLR{Hex:6; HexNAc:2}	4	TRUE	FALSE
controllerType=0 controllerNumber=1 scan=2489	0.871203551	0.73454265	0.858054825	14.81241124	3.510218371	6	15	MouseBrain-Z-T-1.mgf.controllerType=0 controllerNumber=1 scan=2489	N(N-Glycosylation)SSHSPLR{Hex:6; HexNAc:2}	2	TRUE	FALSE
controllerType=0 controllerNumber=1 scan=17673	0.95062548	-0.087778146	0.946348818	4.407954405	7.748981077	10	5	MouseBrain-Z-T-1.mgf.controllerType=0 controllerNumber=1 scan=17673	N(N-Glycosylation)ISGSIEIVK{Hex:5; HexNAc:2}	1	TRUE	FALSE
controllerType=0 controllerNumber=1 scan=17331	0.820351595	0.767750497	0.842250672	10.81427979	12.99925438	16	11	MouseBrain-Z-T-1.mgf.controllerType=0 controllerNumber=1 scan=17331	N(N-Glycosylation)GTILYTMR{Hex:5; HexNAc:2}	1	TRUE	FALSE
controllerType=0 controllerNumber=1 scan=12333	0.863836216	0.437594075	0.833957978	12.86076916	10.77528108	13	13	MouseBrain-Z-T-1.mgf.controllerType=0 controllerNumber=1 scan=12333	QGN(N-Glycosylation)ASDVILR{Hex:5; HexNAc:2}	1	TRUE	FALSE
controllerType=0 controllerNumber=1 scan=5643	0.940198107	-0.198607151	0.9607351	12.88348313	2.987558426	5	13	MouseBrain-Z-T-1.mgf.controllerType=0 controllerNumber=1 scan=5643	SN(N-Glycosylation)DSGIYR{Hex:6; HexNAc:2}	1	TRUE	FALSE
controllerType=0 controllerNumber=1 scan=9351	0.917168662	0.461980799	0.902867018	10.61566573	19.48184883	22	11	MouseBrain-Z-T-1.mgf.controllerType=0 controllerNumber=1 scan=9351	N(N-Glycosylation)HSLAFVGTK{Hex:5; HexNAc:2}	4	TRUE	FALSE
controllerType=0 controllerNumber=1 scan=9354	0.780469405	0.020746644	0.752534242	9.844334847	14.55074033	18	10	MouseBrain-Z-T-1.mgf.controllerType=0 controllerNumber=1 scan=9354	N(N-Glycosylation)HSLAFVGTK{Hex:5; HexNAc:2}	2	TRUE	FALSE
controllerType=0 controllerNumber=1 scan=6885	0.688202937	0.777220718	0.660329635	13.64214138	2.919066181	5	15	MouseBrain-Z-T-1.mgf.controllerType=0 controllerNumber=1 scan=6885	LLN(N-Glycosylation)DSER{Fuc:1; Hex:3; HexNAc:4}	1	TRUE	FALSE
controllerType=0 controllerNumber=1 scan=7094	0.924180614	-0.080334362	0.930293299	7.53928045	9.409236321	12	8	MouseBrain-Z-T-1.mgf.controllerType=0 controllerNumber=1 scan=7094	EHYLSSVN(N-Glycosylation)K{Hex:5; HexNAc:2}	4	TRUE	FALSE
controllerType=0 controllerNumber=1 scan=10000	0.825405966	0.095847966	0.812835996	8.826166738	3.663914876	7	9	MouseBrain-Z-T-1.mgf.controllerType=0 controllerNumber=1 scan=10000	SDN(N-Glycosylation)GSYFC(Carbamidomethyl)K{Hex:5; HexNAc:2}	1	TRUE	FALSE
controllerType=0 controllerNumber=1 scan=2293	0.287710007	-1	0.250394253	15.24419536	1.029710719	2	18	MouseBrain-Z-T-1.mgf.controllerType=0 controllerNumber=1 scan=2293	IEELN(N-Glycosylation)K{Fuc:2; Hex:4; HexNAc:3}	1	TRUE	FALSE
controllerType=0 controllerNumber=1 scan=2356	0.693486758	-0.006772263	0.652695081	18.64972299	3.391207086	5	20	MouseBrain-Z-T-1.mgf.controllerType=0 controllerNumber=1 scan=2356	IEELN(N-Glycosylation)K{Fuc:2; Hex:4; HexNAc:3}	1	TRUE	FALSE
controllerType=0 controllerNumber=1 scan=22382	0.957908255	0.083711731	0.946474009	12.7899259	12.98683291	15	13	MouseBrain-Z-T-1.mgf.controllerType=0 controllerNumber=1 scan=22382	WAN(N-Glycosylation)ITWK{Hex:6; HexNAc:2}	1	TRUE	FALSE
controllerType=0 controllerNumber=1 scan=17275	0.842766945	0.279899408	0.844086936	10.76761257	8.325881198	12	11	MouseBrain-Z-T-1.mgf.controllerType=0 controllerNumber=1 scan=17275	SGN(N-Glycosylation)WSGMMGR{Hex:5; HexNAc:2}	1	TRUE	FALSE
controllerType=0 controllerNumber=1 scan=2021	0.811845437	0.600193638	0.736045801	13.8186377	5.160314609	8	14	MouseBrain-Z-T-1.mgf.controllerType=0 controllerNumber=1 scan=2021	N(N-Glycosylation)VSDTTKR{Hex:6; HexNAc:2}	4	TRUE	FALSE
controllerType=0 controllerNumber=1 scan=2036	0.960134183	0.355920217	0.961069873	14.84931058	3.404460145	6	15	MouseBrain-Z-T-1.mgf.controllerType=0 controllerNumber=1 scan=2036	N(N-Glycosylation)VSDTTKR{Hex:6; HexNAc:2}	2	TRUE	FALSE
controllerType=0 controllerNumber=1 scan=14189	0.934317236	0.079566854	0.94650715	17.86093465	12.38964046	19	18	MouseBrain-Z-T-1.mgf.controllerType=0 controllerNumber=1 scan=14189	VAWLN(N-Glycosylation)R{Hex:7; HexNAc:2}	1	TRUE	FALSE
controllerType=0 controllerNumber=1 scan=14260	0.935392512	0.064187591	0.947627717	16.75403787	11.68745568	17	17	MouseBrain-Z-T-1.mgf.controllerType=0 controllerNumber=1 scan=14260	VAWLN(N-Glycosylation)R{Hex:7; HexNAc:2}	1	TRUE	FALSE
controllerType=0 controllerNumber=1 scan=14332	0.970789802	-0.276651699	0.979862425	13.49084206	2.340628981	4	14	MouseBrain-Z-T-1.mgf.controllerType=0 controllerNumber=1 scan=14332	VAWLN(N-Glycosylation)R{Hex:7; HexNAc:2}	1	TRUE	FALSE
controllerType=0 controllerNumber=1 scan=3924	0.917105521	0.02125215	0.876047702	12.79558772	16.22445265	19	13	MouseBrain-Z-T-1.mgf.controllerType=0 controllerNumber=1 scan=3924	TLN(N-Glycosylation)C(Carbamidomethyl)SGAHVK{Hex:5; HexNAc:2}	4	TRUE	FALSE
controllerType=0 controllerNumber=1 scan=3995	0.919705264	-0.170845543	0.848196007	9.749281719	11.33856167	14	10	MouseBrain-Z-T-1.mgf.controllerType=0 controllerNumber=1 scan=3995	TLN(N-Glycosylation)C(Carbamidomethyl)SGAHVK{Hex:5; HexNAc:2}	4	TRUE	FALSE
controllerType=0 controllerNumber=1 scan=11677	0.986353269	0.946597013	0.987526989	11.48480673	6.144502729	9	12	MouseBrain-Z-T-1.mgf.controllerType=0 controllerNumber=1 scan=11677	YVPFN(N-Glycosylation)GTK{Hex:6; HexNAc:2}	1	TRUE	FALSE
controllerType=0 controllerNumber=1 scan=11753	0.988590253	0.935922725	0.990880473	11.49131302	8.292024829	12	12	MouseBrain-Z-T-1.mgf.controllerType=0 controllerNumber=1 scan=11753	YVPFN(N-Glycosylation)GTK{Hex:6; HexNAc:2}	1	TRUE	FALSE
controllerType=0 controllerNumber=1 scan=1914	0.282079916	0.178499633	0.035532677	19.71000028	6.20831473	8	20	MouseBrain-Z-T-1.mgf.controllerType=0 controllerNumber=1 scan=1914	KN(N-Glycosylation)NTC(Carbamidomethyl)VK{Fuc:1; Hex:3; HexNAc:4}	4	TRUE	FALSE
controllerType=0 controllerNumber=1 scan=6908	0.94126935	0.466900144	0.943327912	13.91046196	7.508748422	9	14	MouseBrain-Z-T-1.mgf.controllerType=0 controllerNumber=1 scan=6908	VN(N-Glycosylation)FTC(Carbamidomethyl)K{Hex:7; HexNAc:2}	1	TRUE	FALSE
controllerType=0 controllerNumber=1 scan=18056	0.9371316	0.336487823	0.945502862	14.78968444	10.71984039	13	15	MouseBrain-Z-T-1.mgf.controllerType=0 controllerNumber=1 scan=18056	SIN(N-Glycosylation)LTLDR{Hex:6; HexNAc:2}	1	TRUE	FALSE
controllerType=0 controllerNumber=1 scan=12573	0.982709134	0.92675125	0.982415306	10.45135626	6.835564296	9	11	MouseBrain-Z-T-1.mgf.controllerType=0 controllerNumber=1 scan=12573	VQPFN(N-Glycosylation)VTK{Hex:6; HexNAc:2}	1	TRUE	FALSE
controllerType=0 controllerNumber=1 scan=3405	0.539238952	0.106104002	0.236667983	10.65447906	10.62761684	13	11	MouseBrain-Z-T-1.mgf.controllerType=0 controllerNumber=1 scan=3405	VIYQNHN(N-Glycosylation)K{Hex:3; HexNAc:4}	4	TRUE	FALSE
controllerType=0 controllerNumber=1 scan=10253	0.937203142	0.52047901	0.951979057	15.92861385	4.876487731	8	16	MouseBrain-Z-T-1.mgf.controllerType=0 controllerNumber=1 scan=10253	VILYN(N-Glycosylation)R{Hex:7; HexNAc:2}	1	TRUE	FALSE
controllerType=0 controllerNumber=1 scan=2005	0.943310672	-0.002605107	0.953208489	15.75474498	4.587737896	6	16	MouseBrain-Z-T-1.mgf.controllerType=0 controllerNumber=1 scan=2005	TN(N-Glycosylation)STVTR{Hex:7; HexNAc:2}	1	TRUE	FALSE
controllerType=0 controllerNumber=1 scan=29198	0.86171165	0.809302656	0.845198807	13.85045627	22.80488362	26	14	MouseBrain-Z-T-1.mgf.controllerType=0 controllerNumber=1 scan=29198	GIAN(N-Glycosylation)LSNFIR{Hex:5; HexNAc:2}	1	TRUE	FALSE
controllerType=0 controllerNumber=1 scan=29216	0.607543281	0.707682775	0.373924857	7.815019102	13.55521243	15	8	MouseBrain-Z-T-1.mgf.controllerType=0 controllerNumber=1 scan=29216	GIAN(N-Glycosylation)LSNFIR{Hex:5; HexNAc:2}	4	TRUE	FALSE
controllerType=0 controllerNumber=1 scan=29269	0.858435326	0.785016919	0.846327672	12.99233464	17.09183646	19	13	MouseBrain-Z-T-1.mgf.controllerType=0 controllerNumber=1 scan=29269	GIAN(N-Glycosylation)LSNFIR{Hex:5; HexNAc:2}	1	TRUE	FALSE
controllerType=0 controllerNumber=1 scan=17760	0.862277472	0.480785073	0.839614579	12.80657718	22.43648838	25	13	MouseBrain-Z-T-1.mgf.controllerType=0 controllerNumber=1 scan=17760	VDVMN(N-Glycosylation)STLVK{Hex:5; HexNAc:2}	1	TRUE	FALSE
controllerType=0 controllerNumber=1 scan=16380	0.852750448	0.363225579	0.826118697	9.787199111	15.86550334	19	10	MouseBrain-Z-T-1.mgf.controllerType=0 controllerNumber=1 scan=16380	VWC(Carbamidomethyl)LGN(N-Glycosylation)ETK{Hex:5; HexNAc:2}	1	TRUE	FALSE
controllerType=0 controllerNumber=1 scan=5247	0.832690801	-0.052362981	0.849067829	11.72810766	7.923353425	11	12	MouseBrain-Z-T-1.mgf.controllerType=0 controllerNumber=1 scan=5247	TN(N-Glycosylation)STQVSDVR{Hex:5; HexNAc:2}	1	TRUE	FALSE
controllerType=0 controllerNumber=1 scan=4206	0.91393152	0.797798097	0.926647655	13.76397561	13.6244341	16	14	MouseBrain-Z-T-1.mgf.controllerType=0 controllerNumber=1 scan=4206	N(N-Glycosylation)ATLAEQAK{Hex:6; HexNAc:2}	1	TRUE	FALSE
controllerType=0 controllerNumber=1 scan=8722	0.971959285	0.279625029	0.972702727	8.856962457	16.95550624	19	9	MouseBrain-Z-T-1.mgf.controllerType=0 controllerNumber=1 scan=8722	AN(N-Glycosylation)HSGAVVLLK{Hex:5; HexNAc:2}	11	TRUE	FALSE
controllerType=0 controllerNumber=1 scan=5989	0.854909559	-0.136368011	0.76557601	12.60454841	3.792641813	5	13	MouseBrain-Z-T-1.mgf.controllerType=0 controllerNumber=1 scan=5989	HIN(N-Glycosylation)FTR{Hex:7; HexNAc:2}	4	TRUE	FALSE
controllerType=0 controllerNumber=1 scan=6061	0.84903416	-0.222871819	0.756447652	13.64204823	5.327212706	7	14	MouseBrain-Z-T-1.mgf.controllerType=0 controllerNumber=1 scan=6061	HIN(N-Glycosylation)FTR{Hex:7; HexNAc:2}	4	TRUE	FALSE
controllerType=0 controllerNumber=1 scan=6150	0.8219174	-0.245706662	0.748340264	13.64197255	2.780163201	5	14	MouseBrain-Z-T-1.mgf.controllerType=0 controllerNumber=1 scan=6150	HIN(N-Glycosylation)FTR{Hex:7; HexNAc:2}	4	TRUE	FALSE
controllerType=0 controllerNumber=1 scan=4017	0.955046971	0.211887445	0.956387735	13.70221092	15.00874795	19	14	MouseBrain-Z-T-1.mgf.controllerType=0 controllerNumber=1 scan=4017	KN(N-Glycosylation)ASNMEYR{Hex:5; HexNAc:2}	4	TRUE	FALSE
controllerType=0 controllerNumber=1 scan=4031	0.971231509	0.829452711	0.968153925	12.91574211	5.740582369	9	13	MouseBrain-Z-T-1.mgf.controllerType=0 controllerNumber=1 scan=4031	KN(N-Glycosylation)ASNMEYR{Hex:5; HexNAc:2}	2	TRUE	FALSE
controllerType=0 controllerNumber=1 scan=4085	0.952316046	-0.790477594	0.951277144	9.732139192	6.364956297	10	10	MouseBrain-Z-T-1.mgf.controllerType=0 controllerNumber=1 scan=4085	KN(N-Glycosylation)ASNMEYR{Hex:5; HexNAc:2}	4	TRUE	FALSE
controllerType=0 controllerNumber=1 scan=15482	0.850901607	-0.420859207	0.820790556	12.84841993	3.455710963	5	13	MouseBrain-Z-T-1.mgf.controllerType=0 controllerNumber=1 scan=15482	QPVTPN(N-Glycosylation)LTSR{Hex:5; HexNAc:2}	1	TRUE	FALSE
controllerType=0 controllerNumber=1 scan=14720	0.78962533	-0.095550909	0.769581247	11.74874269	14.18078212	18	12	MouseBrain-Z-T-1.mgf.controllerType=0 controllerNumber=1 scan=14720	VVAVSPAN(N-Glycosylation)ISR{Hex:5; HexNAc:2}	8	TRUE	FALSE
controllerType=0 controllerNumber=1 scan=14789	0.782092848	0.059538345	0.77986468	11.76063229	21.22992388	27	12	MouseBrain-Z-T-1.mgf.controllerType=0 controllerNumber=1 scan=14789	VVAVSPAN(N-Glycosylation)ISR{Hex:5; HexNAc:2}	8	TRUE	FALSE
controllerType=0 controllerNumber=1 scan=13240	0.618814988	-0.203166221	0.55453727	14.66050346	7.191390354	9	16	MouseBrain-Z-T-1.mgf.controllerType=0 controllerNumber=1 scan=13240	VN(N-Glycosylation)ITSPVR{Fuc:1; Hex:3; HexNAc:4}	1	TRUE	FALSE
controllerType=0 controllerNumber=1 scan=13310	0.579326303	0.197938634	0.503770592	16.62554141	8.765383956	10	17	MouseBrain-Z-T-1.mgf.controllerType=0 controllerNumber=1 scan=13310	VN(N-Glycosylation)ITSPVR{Fuc:1; Hex:3; HexNAc:4}	1	TRUE	FALSE
controllerType=0 controllerNumber=1 scan=2886	0.964527202	-0.256819417	0.970065336	10.5684096	8.066903302	10	11	MouseBrain-Z-T-1.mgf.controllerType=0 controllerNumber=1 scan=2886	N(N-Glycosylation)TTEVVK{Hex:7; HexNAc:2}	1	TRUE	FALSE
controllerType=0 controllerNumber=1 scan=2982	0.964193407	-0.217591442	0.972995612	10.57091906	6.653290603	9	11	MouseBrain-Z-T-1.mgf.controllerType=0 controllerNumber=1 scan=2982	N(N-Glycosylation)TTEVVK{Hex:7; HexNAc:2}	1	TRUE	FALSE
controllerType=0 controllerNumber=1 scan=3022	0.978734919	0.207412138	0.975856421	3.381518341	11.76925768	14	5	MouseBrain-Z-T-1.mgf.controllerType=0 controllerNumber=1 scan=3022	N(N-Glycosylation)TTEVVK{Hex:7; HexNAc:2}	1	TRUE	FALSE
controllerType=0 controllerNumber=1 scan=3046	0.933180375	0.277568927	0.946128616	13.90692672	13.18793384	15	14	MouseBrain-Z-T-1.mgf.controllerType=0 controllerNumber=1 scan=3046	N(N-Glycosylation)TTEVVK{Hex:7; HexNAc:2}	1	TRUE	FALSE
controllerType=0 controllerNumber=1 scan=25197	0.361350439	0.621357706	-0.106638761	5.775036932	15.47365917	18	6	MouseBrain-Z-T-1.mgf.controllerType=0 controllerNumber=1 scan=25197	N(N-Glycosylation)VTALLMEAR{Hex:5; HexNAc:2}	4	TRUE	FALSE
controllerType=0 controllerNumber=1 scan=10732	0.950381204	-0.204385337	0.944047461	11.89094062	3.498892782	6	12	MouseBrain-Z-T-1.mgf.controllerType=0 controllerNumber=1 scan=10732	WTGHN(N-Glycosylation)VTVVQR{Fuc:1; Hex:3; HexNAc:2}	11	TRUE	FALSE
controllerType=0 controllerNumber=1 scan=4468	0.94611923	-0.031287561	0.95997237	15.75936205	3.285610559	6	16	MouseBrain-Z-T-1.mgf.controllerType=0 controllerNumber=1 scan=4468	AC(Carbamidomethyl)QFN(N-Glycosylation)R{Hex:7; HexNAc:2}	1	TRUE	FALSE
controllerType=0 controllerNumber=1 scan=2667	0.784080979	0.733019603	0.665201598	10.84687608	3.868104076	7	11	MouseBrain-Z-T-1.mgf.controllerType=0 controllerNumber=1 scan=2667	N(N-Glycosylation)TSLEHTR{Hex:6; HexNAc:2}	4	TRUE	FALSE
controllerType=0 controllerNumber=1 scan=16028	0.813132485	0.329406179	0.865054595	3.769888828	10.95041632	14	4	MouseBrain-Z-T-1.mgf.controllerType=0 controllerNumber=1 scan=16028	AN(N-Glycosylation)STGTLVITNPTR{Hex:3; HexNAc:2}	11	TRUE	FALSE
controllerType=0 controllerNumber=1 scan=16049	0.302663767	0.641811699	0.129585717	8.89192341	11.41207128	14	9	MouseBrain-Z-T-1.mgf.controllerType=0 controllerNumber=1 scan=16049	AN(N-Glycosylation)STGTLVITNPTR{Hex:3; HexNAc:2}	8	TRUE	FALSE
controllerType=0 controllerNumber=1 scan=16555	0.842787023	0.419683354	0.811939409	11.74498858	10.02503996	15	12	MouseBrain-Z-T-1.mgf.controllerType=0 controllerNumber=1 scan=16555	LLFPTN(N-Glycosylation)SSSR{Hex:5; HexNAc:2}	1	TRUE	FALSE
controllerType=0 controllerNumber=1 scan=16628	0.844508782	0.41234297	0.815662376	11.78512351	9.544496086	15	12	MouseBrain-Z-T-1.mgf.controllerType=0 controllerNumber=1 scan=16628	LLFPTN(N-Glycosylation)SSSR{Hex:5; HexNAc:2}	1	TRUE	FALSE
controllerType=0 controllerNumber=1 scan=23129	0.975874283	0.432346997	0.964785848	5.825557271	12.56179619	15	6	MouseBrain-Z-T-1.mgf.controllerType=0 controllerNumber=1 scan=23129	N(N-Glycosylation)STKEEILAALEK{Hex:3; HexNAc:2}	11	TRUE	FALSE
controllerType=0 controllerNumber=1 scan=22967	0.953755294	0.259144582	0.954265173	11.48870027	3.667130594	6	12	MouseBrain-Z-T-1.mgf.controllerType=0 controllerNumber=1 scan=22967	EAN(N-Glycosylation)ESRVR{Hex:6; HexNAc:2}	2	TRUE	FALSE
controllerType=0 controllerNumber=1 scan=21322	0.934966606	-0.248888202	0.929641436	15.62737272	4.6271543	7	16	MouseBrain-Z-T-1.mgf.controllerType=0 controllerNumber=1 scan=21322	LPWLN(N-Glycosylation)R{Hex:7; HexNAc:2}	1	TRUE	FALSE
controllerType=0 controllerNumber=1 scan=21392	0.941462804	-0.254737417	0.931492759	14.67451159	6.218655197	9	15	MouseBrain-Z-T-1.mgf.controllerType=0 controllerNumber=1 scan=21392	LPWLN(N-Glycosylation)R{Hex:7; HexNAc:2}	1	TRUE	FALSE
controllerType=0 controllerNumber=1 scan=15807	0.810649158	0.009113425	0.713680378	15.81028497	24.21777443	26	16	MouseBrain-Z-T-1.mgf.controllerType=0 controllerNumber=1 scan=15807	GVTHLN(N-Glycosylation)ISGLK{Fuc:1; Hex:4; HexNAc:2}	11	TRUE	FALSE
controllerType=0 controllerNumber=1 scan=14153	0.842049999	0.15551975	0.84700845	11.73155759	24.58428817	30	12	MouseBrain-Z-T-1.mgf.controllerType=0 controllerNumber=1 scan=14153	LAYATIN(N-Glycosylation)DSR{Hex:5; HexNAc:2}	1	TRUE	FALSE
controllerType=0 controllerNumber=1 scan=6932	0.903906852	0.515146574	0.887299463	6.054097558	11.96504109	13	8	MouseBrain-Z-T-1.mgf.controllerType=0 controllerNumber=1 scan=6932	AN(N-Glycosylation)ATIEVK{Hex:3; HexNAc:5}	1	TRUE	FALSE
controllerType=0 controllerNumber=1 scan=6937	0.787025917	0.354961387	0.6539766	6.462224775	12.7289585	14	8	MouseBrain-Z-T-1.mgf.controllerType=0 controllerNumber=1 scan=6937	AN(N-Glycosylation)ATIEVK{Hex:3; HexNAc:5}	4	TRUE	FALSE
controllerType=0 controllerNumber=1 scan=3975	0.978208857	0.543530586	0.978182597	12.44581493	8.385926811	9	13	MouseBrain-Z-T-1.mgf.controllerType=0 controllerNumber=1 scan=3975	AN(N-Glycosylation)ITVK{Hex:8; HexNAc:2}	1	TRUE	FALSE
controllerType=0 controllerNumber=1 scan=2650	0.951084486	0.9850298	0.952743894	12.5049602	4.56405926	6	13	MouseBrain-Z-T-1.mgf.controllerType=0 controllerNumber=1 scan=2650	NQN(N-Glycosylation)GTFK{Hex:7; HexNAc:2}	1	TRUE	FALSE
controllerType=0 controllerNumber=1 scan=6234	0.991298623	0.398470106	0.99155321	12.53192035	1.86303592	3	13	MouseBrain-Z-T-1.mgf.controllerType=0 controllerNumber=1 scan=6234	GKN(N-Glycosylation)NSK{Hex:8; HexNAc:2}	2	TRUE	FALSE
controllerType=0 controllerNumber=1 scan=12874	0.851700328	0.691530236	0.843666153	11.72808004	12.0543477	15	12	MouseBrain-Z-T-1.mgf.controllerType=0 controllerNumber=1 scan=12874	IEN(N-Glycosylation)ISYQDR{Hex:5; HexNAc:2}	1	TRUE	FALSE
controllerType=0 controllerNumber=1 scan=15733	0.920656217	0.25671538	0.892782287	14.86163939	33.33596021	36	15	MouseBrain-Z-T-1.mgf.controllerType=0 controllerNumber=1 scan=15733	GVTHLN(N-Glycosylation)ISGLK{Hex:5; HexNAc:2}	11	TRUE	FALSE
controllerType=0 controllerNumber=1 scan=15746	0.901484676	-0.092214519	0.908285457	11.84152513	27.6338476	30	12	MouseBrain-Z-T-1.mgf.controllerType=0 controllerNumber=1 scan=15746	GVTHLN(N-Glycosylation)ISGLK{Hex:5; HexNAc:2}	9	TRUE	FALSE
controllerType=0 controllerNumber=1 scan=25841	0.866323753	0.671754104	0.868834456	10.77715045	12.61751028	14	11	MouseBrain-Z-T-1.mgf.controllerType=0 controllerNumber=1 scan=25841	AN(N-Glycosylation)ATLLLGPLR{Hex:5; HexNAc:2}	8	TRUE	FALSE
controllerType=0 controllerNumber=1 scan=25909	0.51857613	0.580088793	0.207881527	5.837744618	14.22678633	16	6	MouseBrain-Z-T-1.mgf.controllerType=0 controllerNumber=1 scan=25909	AN(N-Glycosylation)ATLLLGPLR{Hex:5; HexNAc:2}	11	TRUE	FALSE
controllerType=0 controllerNumber=1 scan=25918	0.859678518	0.722114833	0.870657327	10.78038205	19.15391222	21	11	MouseBrain-Z-T-1.mgf.controllerType=0 controllerNumber=1 scan=25918	AN(N-Glycosylation)ATLLLGPLR{Hex:5; HexNAc:2}	8	TRUE	FALSE
controllerType=0 controllerNumber=1 scan=25984	0.507619318	0.516784412	0.297560786	6.408178066	11.52315908	13	7	MouseBrain-Z-T-1.mgf.controllerType=0 controllerNumber=1 scan=25984	AN(N-Glycosylation)ATLLLGPLR{Hex:5; HexNAc:2}	11	TRUE	FALSE
controllerType=0 controllerNumber=1 scan=25990	0.772017812	0.710512783	0.762147899	11.79295409	18.72215467	20	12	MouseBrain-Z-T-1.mgf.controllerType=0 controllerNumber=1 scan=25990	AN(N-Glycosylation)ATLLLGPLR{Hex:5; HexNAc:2}	8	TRUE	FALSE
controllerType=0 controllerNumber=1 scan=3550	0.946813968	0.474608834	0.951823619	13.77672681	13.72595235	15	14	MouseBrain-Z-T-1.mgf.controllerType=0 controllerNumber=1 scan=3550	LN(N-Glycosylation)NSQIK{Hex:7; HexNAc:2}	1	TRUE	FALSE
controllerType=0 controllerNumber=1 scan=9675	0.947932655	-0.116863398	0.951783832	14.74961539	2.835188651	5	15	MouseBrain-Z-T-1.mgf.controllerType=0 controllerNumber=1 scan=9675	VVWN(N-Glycosylation)GSR{Hex:7; HexNAc:2}	1	TRUE	FALSE
controllerType=0 controllerNumber=1 scan=14616	0.935937207	0.41634063	0.938935117	12.79754444	10.36805895	12	13	MouseBrain-Z-T-1.mgf.controllerType=0 controllerNumber=1 scan=14616	VIYN(N-Glycosylation)LTEK{Hex:6; HexNAc:2}	1	TRUE	FALSE
controllerType=0 controllerNumber=1 scan=4600	0.530879752	0.806652171	0.487458936	19.9642424	2.058549313	4	21	MouseBrain-Z-T-1.mgf.controllerType=0 controllerNumber=1 scan=4600	AC(Carbamidomethyl)QFN(N-Glycosylation)R{Fuc:1; Hex:5; HexNAc:3}	1	TRUE	FALSE
controllerType=0 controllerNumber=1 scan=17267	0.365982171	-0.035943597	0.101657252	12.88136756	2.973907619	5	13	MouseBrain-Z-T-1.mgf.controllerType=0 controllerNumber=1 scan=17267	GWN(N-Glycosylation)ATHMFR{Fuc:1; Hex:3; HexNAc:3}	4	TRUE	FALSE
controllerType=0 controllerNumber=1 scan=2291	0.515476443	-0.210887114	0.345303117	15.62441883	7.197327139	9	17	MouseBrain-Z-T-1.mgf.controllerType=0 controllerNumber=1 scan=2291	N(N-Glycosylation)TTHLK{Fuc:1; Hex:3; HexNAc:5}	4	TRUE	FALSE
controllerType=0 controllerNumber=1 scan=2443	0.960722939	0.130301755	0.965426917	17.73953256	2.358088853	4	18	MouseBrain-Z-T-1.mgf.controllerType=0 controllerNumber=1 scan=2443	VLASN(N-Glycosylation)R{Hex:8; HexNAc:2}	1	TRUE	FALSE
controllerType=0 controllerNumber=1 scan=19203	0.850542527	0.220667189	0.854956448	11.70421236	15.54619343	20	12	MouseBrain-Z-T-1.mgf.controllerType=0 controllerNumber=1 scan=19203	IWC(Carbamidomethyl)LGN(N-Glycosylation)ETR{Hex:5; HexNAc:2}	1	TRUE	FALSE
controllerType=0 controllerNumber=1 scan=7465	0.887776296	0.560801296	0.85823061	12.05563927	9.478046467	13	13	MouseBrain-Z-T-1.mgf.controllerType=0 controllerNumber=1 scan=7465	LSVEC(Carbamidomethyl)AN(N-Glycosylation)K{Fuc:1; Hex:3; HexNAc:4}	1	TRUE	FALSE
controllerType=0 controllerNumber=1 scan=7547	0.864654591	0.52051394	0.822925826	9.229107353	8.522256013	11	11	MouseBrain-Z-T-1.mgf.controllerType=0 controllerNumber=1 scan=7547	LSVEC(Carbamidomethyl)AN(N-Glycosylation)K{Fuc:1; Hex:3; HexNAc:4}	1	TRUE	FALSE
controllerType=0 controllerNumber=1 scan=17012	0.840816858	-0.008824622	0.847559413	11.89672729	20.94237015	25	12	MouseBrain-Z-T-1.mgf.controllerType=0 controllerNumber=1 scan=17012	GTEWLVN(N-Glycosylation)SSR{Hex:5; HexNAc:2}	1	TRUE	FALSE
controllerType=0 controllerNumber=1 scan=17063	0.464846851	0.375906049	0.326021159	11.86168027	23.28127038	29	12	MouseBrain-Z-T-1.mgf.controllerType=0 controllerNumber=1 scan=17063	GTEWLVN(N-Glycosylation)SSR{Hex:5; HexNAc:2}	4	TRUE	FALSE
controllerType=0 controllerNumber=1 scan=17080	0.842018716	0.145739484	0.852893439	12.84129462	23.44002141	28	13	MouseBrain-Z-T-1.mgf.controllerType=0 controllerNumber=1 scan=17080	GTEWLVN(N-Glycosylation)SSR{Hex:5; HexNAc:2}	1	TRUE	FALSE
controllerType=0 controllerNumber=1 scan=17153	0.841996382	-0.179928461	0.848843972	10.78982706	17.27298798	21	11	MouseBrain-Z-T-1.mgf.controllerType=0 controllerNumber=1 scan=17153	GTEWLVN(N-Glycosylation)SSR{Hex:5; HexNAc:2}	1	TRUE	FALSE
controllerType=0 controllerNumber=1 scan=17231	0.830799734	-0.035890449	0.846411065	10.70248106	11.19016018	17	11	MouseBrain-Z-T-1.mgf.controllerType=0 controllerNumber=1 scan=17231	GTEWLVN(N-Glycosylation)SSR{Hex:5; HexNAc:2}	1	TRUE	FALSE
controllerType=0 controllerNumber=1 scan=17344	0.831565635	-0.030163819	0.845922147	10.79230772	5.838984907	10	11	MouseBrain-Z-T-1.mgf.controllerType=0 controllerNumber=1 scan=17344	GTEWLVN(N-Glycosylation)SSR{Hex:5; HexNAc:2}	1	TRUE	FALSE
controllerType=0 controllerNumber=1 scan=17416	0.94243105	0.685826575	0.928869515	13.88281121	17.42459681	19	14	MouseBrain-Z-T-1.mgf.controllerType=0 controllerNumber=1 scan=17416	LIVN(N-Glycosylation)LTDSK{Fuc:1; Hex:5; HexNAc:2}	1	TRUE	FALSE
controllerType=0 controllerNumber=1 scan=26901	0.821602047	-0.720901898	0.804745264	11.74603889	3.700925843	5	12	MouseBrain-Z-T-1.mgf.controllerType=0 controllerNumber=1 scan=26901	VLN(N-Glycosylation)KTM(Oxidation)DVSK{Hex:5; HexNAc:2}	2	TRUE	FALSE
controllerType=0 controllerNumber=1 scan=8176	0.948743659	0.8628447	0.94246578	7.331509146	6.87980552	10	8	MouseBrain-Z-T-1.mgf.controllerType=0 controllerNumber=1 scan=8176	N(N-Glycosylation)YTADYDK{Hex:6; HexNAc:2}	1	TRUE	FALSE
controllerType=0 controllerNumber=1 scan=1819	0.713424339	-0.013242234	0.545565949	12.69352909	6.903118326	8	13	MouseBrain-Z-T-1.mgf.controllerType=0 controllerNumber=1 scan=1819	AAGMN(N-Glycosylation)HTK{Hex:7; HexNAc:2}	4	TRUE	FALSE
controllerType=0 controllerNumber=1 scan=3538	0.50647574	0.576252196	0.24376581	13.81392246	9.436453164	13	14	MouseBrain-Z-T-1.mgf.controllerType=0 controllerNumber=1 scan=3538	RAC(Carbamidomethyl)QFN(N-Glycosylation)R{Hex:5; HexNAc:3}	4	TRUE	FALSE
controllerType=0 controllerNumber=1 scan=10037	0.974273201	-0.105780486	0.971904353	11.44307077	3.942551499	6	12	MouseBrain-Z-T-1.mgf.controllerType=0 controllerNumber=1 scan=10037	LQWN(N-Glycosylation)GSK{Hex:7; HexNAc:2}	1	TRUE	FALSE
controllerType=0 controllerNumber=1 scan=10155	0.979845266	0.349857995	0.976505716	11.44309246	4.34074156	7	12	MouseBrain-Z-T-1.mgf.controllerType=0 controllerNumber=1 scan=10155	LQWN(N-Glycosylation)GSK{Hex:7; HexNAc:2}	1	TRUE	FALSE
controllerType=0 controllerNumber=1 scan=10959	0.947222214	0.644719812	0.938718458	12.87657497	10.71683272	13	13	MouseBrain-Z-T-1.mgf.controllerType=0 controllerNumber=1 scan=10959	NPN(N-Glycosylation)GTVTVISR{Hex:5; HexNAc:2}	8	TRUE	FALSE
controllerType=0 controllerNumber=1 scan=9453	0.811877751	-0.191681539	0.707442495	13.84328879	7.781437548	11	14	MouseBrain-Z-T-1.mgf.controllerType=0 controllerNumber=1 scan=9453	KMSN(N-Glycosylation)ITFR{Hex:6; HexNAc:2}	4	TRUE	FALSE
controllerType=0 controllerNumber=1 scan=8153	0.855469711	0.858688412	0.84504445	11.74571829	15.85347054	18	12	MouseBrain-Z-T-1.mgf.controllerType=0 controllerNumber=1 scan=8153	VYC(Carbamidomethyl)N(N-Glycosylation)MTEDK{Hex:5; HexNAc:2}	1	TRUE	FALSE
controllerType=0 controllerNumber=1 scan=8224	0.8620264	0.844432671	0.847425822	10.76762669	15.66452254	18	11	MouseBrain-Z-T-1.mgf.controllerType=0 controllerNumber=1 scan=8224	VYC(Carbamidomethyl)N(N-Glycosylation)MTEDK{Hex:5; HexNAc:2}	1	TRUE	FALSE
controllerType=0 controllerNumber=1 scan=2732	0.951905925	0.2059831	0.958491562	15.73981621	2.931084738	5	16	MouseBrain-Z-T-1.mgf.controllerType=0 controllerNumber=1 scan=2732	SLSN(N-Glycosylation)STAR{Hex:7; HexNAc:2}	1	TRUE	FALSE
controllerType=0 controllerNumber=1 scan=4068	0.962349789	-0.016986041	0.958586447	15.45456816	3.63091549	5	16	MouseBrain-Z-T-1.mgf.controllerType=0 controllerNumber=1 scan=4068	VAN(N-Glycosylation)ITR{Hex:8; HexNAc:2}	1	TRUE	FALSE
controllerType=0 controllerNumber=1 scan=10796	0.865875463	0.384107218	0.830378502	11.54536512	19.02043005	22	12	MouseBrain-Z-T-1.mgf.controllerType=0 controllerNumber=1 scan=10796	N(N-Glycosylation)STTLVMHMK{Hex:5; HexNAc:2}	4	TRUE	FALSE
controllerType=0 controllerNumber=1 scan=10833	0.763718585	0.227926516	0.716568332	11.91034063	14.02245368	19	12	MouseBrain-Z-T-1.mgf.controllerType=0 controllerNumber=1 scan=10833	N(N-Glycosylation)STTLVMHMK{Hex:5; HexNAc:2}	2	TRUE	FALSE
controllerType=0 controllerNumber=1 scan=10866	0.874302016	0.394012848	0.836839307	10.54183405	18.77509755	22	11	MouseBrain-Z-T-1.mgf.controllerType=0 controllerNumber=1 scan=10866	N(N-Glycosylation)STTLVMHMK{Hex:5; HexNAc:2}	4	TRUE	FALSE
controllerType=0 controllerNumber=1 scan=18597	0.833277215	0.556396345	0.847432005	10.77582643	14.69112328	16	11	MouseBrain-Z-T-1.mgf.controllerType=0 controllerNumber=1 scan=18597	IYN(N-Glycosylation)ASELPVR{Hex:5; HexNAc:2}	1	TRUE	FALSE
controllerType=0 controllerNumber=1 scan=10751	0.924398165	0.198706849	0.917634891	11.78273097	9.304055115	13	12	MouseBrain-Z-T-1.mgf.controllerType=0 controllerNumber=1 scan=10751	FGTVPN(N-Glycosylation)GSTER{Hex:5; HexNAc:2}	8	TRUE	FALSE
controllerType=0 controllerNumber=1 scan=14262	0.37117074	0.170305623	0.103367476	7.780354522	12.47379648	17	8	MouseBrain-Z-T-1.mgf.controllerType=0 controllerNumber=1 scan=14262	LAYATIN(N-Glycosylation)DSR{Hex:4; HexNAc:3}	4	TRUE	FALSE
controllerType=0 controllerNumber=1 scan=14296	0.766643017	0.071747798	0.685592697	10.75072724	20.01072956	25	11	MouseBrain-Z-T-1.mgf.controllerType=0 controllerNumber=1 scan=14296	LAYATIN(N-Glycosylation)DSR{Hex:4; HexNAc:3}	1	TRUE	FALSE
controllerType=0 controllerNumber=1 scan=2794	0.688909329	0.78895259	0.652761498	7.682841525	6.47534093	9	11	MouseBrain-Z-T-1.mgf.controllerType=0 controllerNumber=1 scan=2794	N(N-Glycosylation)C(Carbamidomethyl)TDPK{Fuc:1; Hex:3; HexNAc:5}	4	TRUE	FALSE
controllerType=0 controllerNumber=1 scan=2809	0.668770566	0.737461367	0.682097026	7.061337451	7.494311985	10	11	MouseBrain-Z-T-1.mgf.controllerType=0 controllerNumber=1 scan=2809	N(N-Glycosylation)C(Carbamidomethyl)TDPK{Fuc:1; Hex:3; HexNAc:5}	1	TRUE	FALSE
controllerType=0 controllerNumber=1 scan=5655	0.946586398	0.662459256	0.95749526	14.81557068	14.05849965	16	15	MouseBrain-Z-T-1.mgf.controllerType=0 controllerNumber=1 scan=5655	AN(N-Glycosylation)ATIEVK{Hex:7; HexNAc:2}	1	TRUE	FALSE
controllerType=0 controllerNumber=1 scan=5731	0.936741373	0.681855985	0.950648511	15.81331824	16.47587159	18	16	MouseBrain-Z-T-1.mgf.controllerType=0 controllerNumber=1 scan=5731	AN(N-Glycosylation)ATIEVK{Hex:7; HexNAc:2}	1	TRUE	FALSE
controllerType=0 controllerNumber=1 scan=5737	0.614529281	-0.417983354	0.503691204	7.798212594	5.660923508	8	8	MouseBrain-Z-T-1.mgf.controllerType=0 controllerNumber=1 scan=5737	AN(N-Glycosylation)ATIEVK{Hex:7; HexNAc:2}	4	TRUE	FALSE
controllerType=0 controllerNumber=1 scan=5803	0.938039173	0.699980782	0.951582925	15.81351627	17.13818856	19	16	MouseBrain-Z-T-1.mgf.controllerType=0 controllerNumber=1 scan=5803	AN(N-Glycosylation)ATIEVK{Hex:7; HexNAc:2}	1	TRUE	FALSE
controllerType=0 controllerNumber=1 scan=5836	0.557415651	0.391482123	0.449097437	10.67352062	14.85749735	16	11	MouseBrain-Z-T-1.mgf.controllerType=0 controllerNumber=1 scan=5836	AN(N-Glycosylation)ATIEVK{Hex:7; HexNAc:2}	4	TRUE	FALSE
controllerType=0 controllerNumber=1 scan=5874	0.930233256	0.674680153	0.936866743	15.81555047	17.19226171	19	16	MouseBrain-Z-T-1.mgf.controllerType=0 controllerNumber=1 scan=5874	AN(N-Glycosylation)ATIEVK{Hex:7; HexNAc:2}	1	TRUE	FALSE
controllerType=0 controllerNumber=1 scan=5940	0.937670281	0.751429909	0.950842211	15.7878218	15.92773197	17	16	MouseBrain-Z-T-1.mgf.controllerType=0 controllerNumber=1 scan=5940	AN(N-Glycosylation)ATIEVK{Hex:7; HexNAc:2}	1	TRUE	FALSE
controllerType=0 controllerNumber=1 scan=6004	0.949465736	0.627143378	0.960548436	14.81549945	13.92723598	15	15	MouseBrain-Z-T-1.mgf.controllerType=0 controllerNumber=1 scan=6004	AN(N-Glycosylation)ATIEVK{Hex:7; HexNAc:2}	1	TRUE	FALSE
controllerType=0 controllerNumber=1 scan=6082	0.945689044	0.463896039	0.953481293	13.83283026	12.560133	14	14	MouseBrain-Z-T-1.mgf.controllerType=0 controllerNumber=1 scan=6082	AN(N-Glycosylation)ATIEVK{Hex:7; HexNAc:2}	1	TRUE	FALSE
controllerType=0 controllerNumber=1 scan=6169	0.970738595	0.32538789	0.977253434	13.49109684	10.62244905	12	14	MouseBrain-Z-T-1.mgf.controllerType=0 controllerNumber=1 scan=6169	AN(N-Glycosylation)ATIEVK{Hex:7; HexNAc:2}	1	TRUE	FALSE
controllerType=0 controllerNumber=1 scan=6250	0.969376276	0.433944118	0.975277091	12.46580825	12.19850987	13	13	MouseBrain-Z-T-1.mgf.controllerType=0 controllerNumber=1 scan=6250	AN(N-Glycosylation)ATIEVK{Hex:7; HexNAc:2}	1	TRUE	FALSE
controllerType=0 controllerNumber=1 scan=6338	0.967319786	0.114366474	0.974077138	11.4989	9.712417213	11	12	MouseBrain-Z-T-1.mgf.controllerType=0 controllerNumber=1 scan=6338	AN(N-Glycosylation)ATIEVK{Hex:7; HexNAc:2}	1	TRUE	FALSE
controllerType=0 controllerNumber=1 scan=6457	0.977101907	-0.145786509	0.981540922	10.17861463	6.683827891	9	11	MouseBrain-Z-T-1.mgf.controllerType=0 controllerNumber=1 scan=6457	AN(N-Glycosylation)ATIEVK{Hex:7; HexNAc:2}	1	TRUE	FALSE
controllerType=0 controllerNumber=1 scan=6552	0.971193894	0.037724959	0.972249053	8.46707743	7.23175514	9	9	MouseBrain-Z-T-1.mgf.controllerType=0 controllerNumber=1 scan=6552	AN(N-Glycosylation)ATIEVK{Hex:7; HexNAc:2}	1	TRUE	FALSE
controllerType=0 controllerNumber=1 scan=5845	0.56285149	0.344291197	0.446540325	10.65931077	11.9476832	13	11	MouseBrain-Z-T-1.mgf.controllerType=0 controllerNumber=1 scan=5845	AN(N-Glycosylation)ATIEVK{Hex:7; HexNAc:2}	4	TRUE	FALSE
controllerType=0 controllerNumber=1 scan=2283	0.896604857	0.918100227	0.86997688	4.782667963	7.498278748	9	8	MouseBrain-Z-T-1.mgf.controllerType=0 controllerNumber=1 scan=2283	N(N-Glycosylation)VSDTTK{Hex:5; HexNAc:4}	1	TRUE	FALSE
controllerType=0 controllerNumber=1 scan=2325	0.901858588	0.480412727	0.854996525	4.492537458	5.145799467	7	7	MouseBrain-Z-T-1.mgf.controllerType=0 controllerNumber=1 scan=2325	N(N-Glycosylation)VSDTTK{Hex:5; HexNAc:4}	4	TRUE	FALSE
controllerType=0 controllerNumber=1 scan=11293	0.960448326	0.217937874	0.951346246	11.76531363	16.92567091	20	12	MouseBrain-Z-T-1.mgf.controllerType=0 controllerNumber=1 scan=11293	LVN(N-Glycosylation)STFLHNK{Hex:5; HexNAc:2}	4	TRUE	FALSE
controllerType=0 controllerNumber=1 scan=11312	0.833434419	0.137283293	0.805741863	9.766536846	6.02887673	9	10	MouseBrain-Z-T-1.mgf.controllerType=0 controllerNumber=1 scan=11312	LVN(N-Glycosylation)STFLHNK{Hex:5; HexNAc:2}	2	TRUE	FALSE
controllerType=0 controllerNumber=1 scan=5477	0.968252091	0.439912074	0.964867088	15.16016223	2.14317071	4	16	MouseBrain-Z-T-1.mgf.controllerType=0 controllerNumber=1 scan=5477	LVN(N-Glycosylation)VSR{Hex:8; HexNAc:2}	1	TRUE	FALSE
controllerType=0 controllerNumber=1 scan=10303	0.769292989	0.948622731	0.790373092	15.27535298	8.12624473	10	16	MouseBrain-Z-T-1.mgf.controllerType=0 controllerNumber=1 scan=10303	GGN(N-Glycosylation)VTLPC(Carbamidomethyl)K{Fuc:1; Hex:3; HexNAc:4}	1	TRUE	FALSE
controllerType=0 controllerNumber=1 scan=10373	0.763226129	0.945320327	0.78786087	11.821349	8.245585721	10	13	MouseBrain-Z-T-1.mgf.controllerType=0 controllerNumber=1 scan=10373	GGN(N-Glycosylation)VTLPC(Carbamidomethyl)K{Fuc:1; Hex:3; HexNAc:4}	1	TRUE	FALSE
controllerType=0 controllerNumber=1 scan=17321	0.74569764	-0.235030909	0.681460132	17.56907263	10.45147707	15	18	MouseBrain-Z-T-1.mgf.controllerType=0 controllerNumber=1 scan=17321	GTEWLVN(N-Glycosylation)SSR{Fuc:1; Hex:3; HexNAc:3}	1	TRUE	FALSE
controllerType=0 controllerNumber=1 scan=7258	0.83631584	0.14869986	0.753533423	6.34786405	6.518094329	8	8	MouseBrain-Z-T-1.mgf.controllerType=0 controllerNumber=1 scan=7258	VN(N-Glycosylation)FTC(Carbamidomethyl)K{Hex:5; HexNAc:4}	4	TRUE	FALSE
controllerType=0 controllerNumber=1 scan=7266	0.922905173	0.461991994	0.912220917	12.08988205	8.916860808	11	13	MouseBrain-Z-T-1.mgf.controllerType=0 controllerNumber=1 scan=7266	VN(N-Glycosylation)FTC(Carbamidomethyl)K{Hex:5; HexNAc:4}	1	TRUE	FALSE
controllerType=0 controllerNumber=1 scan=7339	0.937272043	0.370706197	0.930960061	10.81970417	8.175111068	10	12	MouseBrain-Z-T-1.mgf.controllerType=0 controllerNumber=1 scan=7339	VN(N-Glycosylation)FTC(Carbamidomethyl)K{Hex:5; HexNAc:4}	1	TRUE	FALSE
controllerType=0 controllerNumber=1 scan=2079	0.982539856	-0.117171023	0.982236139	11.4542504	4.790425377	7	12	MouseBrain-Z-T-1.mgf.controllerType=0 controllerNumber=1 scan=2079	LVESN(N-Glycosylation)K{Hex:8; HexNAc:2}	1	TRUE	FALSE
controllerType=0 controllerNumber=1 scan=2505	0.969528909	0.38506579	0.967209935	14.4264487	10.89209351	12	15	MouseBrain-Z-T-1.mgf.controllerType=0 controllerNumber=1 scan=2505	LVDTN(N-Glycosylation)K{Hex:8; HexNAc:2}	1	TRUE	FALSE
controllerType=0 controllerNumber=1 scan=4879	0.958889731	-0.168447525	0.956999808	17.78111806	5.301004227	6	18	MouseBrain-Z-T-1.mgf.controllerType=0 controllerNumber=1 scan=4879	N(N-Glycosylation)VSLTR{Hex:8; HexNAc:2}	1	TRUE	FALSE
controllerType=0 controllerNumber=1 scan=3597	0.966998958	0.472990008	0.968095762	15.4732637	10.27011071	12	16	MouseBrain-Z-T-1.mgf.controllerType=0 controllerNumber=1 scan=3597	LLTTN(N-Glycosylation)K{Hex:8; HexNAc:2}	1	TRUE	FALSE
controllerType=0 controllerNumber=1 scan=3665	0.968197907	0.512268931	0.973338779	16.84955715	12.87180678	14	17	MouseBrain-Z-T-1.mgf.controllerType=0 controllerNumber=1 scan=3665	LLTTN(N-Glycosylation)K{Hex:8; HexNAc:2}	1	TRUE	FALSE
controllerType=0 controllerNumber=1 scan=16667	0.324158629	0.563280917	0.063101165	9.922977706	11.15285271	13	11	MouseBrain-Z-T-1.mgf.controllerType=0 controllerNumber=1 scan=16667	N(N-Glycosylation)ATVVWMK{Fuc:1; Hex:3; HexNAc:4}	4	TRUE	FALSE
controllerType=0 controllerNumber=1 scan=16685	0.759093345	0.653943982	0.732919799	16.79078585	17.9693208	21	17	MouseBrain-Z-T-1.mgf.controllerType=0 controllerNumber=1 scan=16685	N(N-Glycosylation)ATVVWMK{Fuc:1; Hex:3; HexNAc:4}	1	TRUE	FALSE
controllerType=0 controllerNumber=1 scan=14348	0.946729136	0.630977122	0.983750509	8.553518425	14.6205584	17	9	MouseBrain-Z-T-1.mgf.controllerType=0 controllerNumber=1 scan=14348	DN(N-Glycosylation)TTC(Carbamidomethyl)YEFK{Hex:5; HexNAc:2}	1	TRUE	FALSE
controllerType=0 controllerNumber=1 scan=18438	0.959647727	0.835324022	0.951611964	13.87867723	19.43669056	20	14	MouseBrain-Z-T-1.mgf.controllerType=0 controllerNumber=1 scan=18438	LLNN(N-Glycosylation)LTSIK{Hex:6; HexNAc:2}	1	TRUE	FALSE
controllerType=0 controllerNumber=1 scan=10221	0.360711227	0.700749139	0.011456667	16.62447394	9.81042063	12	17	MouseBrain-Z-T-1.mgf.controllerType=0 controllerNumber=1 scan=10221	LKFN(N-Glycosylation)STIK{Fuc:1; Hex:3; HexNAc:4}	4	TRUE	FALSE
controllerType=0 controllerNumber=1 scan=6259	0.967020258	0.652626717	0.967666136	17.72472095	7.950379647	9	18	MouseBrain-Z-T-1.mgf.controllerType=0 controllerNumber=1 scan=6259	LN(N-Glycosylation)GSFR{Hex:8; HexNAc:2}	1	TRUE	FALSE
controllerType=0 controllerNumber=1 scan=6442	0.967678437	0.580144424	0.96959969	17.72775738	3.263797918	5	18	MouseBrain-Z-T-1.mgf.controllerType=0 controllerNumber=1 scan=6442	LN(N-Glycosylation)GSFR{Hex:8; HexNAc:2}	1	TRUE	FALSE
controllerType=0 controllerNumber=1 scan=20406	0.788190488	0.674930841	0.739801812	22.84516361	18.08231414	19	23	MouseBrain-Z-T-1.mgf.controllerType=0 controllerNumber=1 scan=20406	QN(N-Glycosylation)ITYLLK{Fuc:1; Hex:4; HexNAc:3}	1	TRUE	FALSE
controllerType=0 controllerNumber=1 scan=20477	0.805445608	0.308006217	0.754349568	19.84561906	16.53318165	17	20	MouseBrain-Z-T-1.mgf.controllerType=0 controllerNumber=1 scan=20477	QN(N-Glycosylation)ITYLLK{Fuc:1; Hex:4; HexNAc:3}	1	TRUE	FALSE
controllerType=0 controllerNumber=1 scan=18040	0.872285676	0.930800968	0.86579387	18.71949314	2.218801005	3	19	MouseBrain-Z-T-1.mgf.controllerType=0 controllerNumber=1 scan=18040	NNN(N-Glycosylation)ESILR{Fuc:1; Hex:3; HexNAc:4}	1	TRUE	FALSE
controllerType=0 controllerNumber=1 scan=2843	0.444598227	-0.091414734	0.069693877	16.72083123	3.744405178	6	17	MouseBrain-Z-T-1.mgf.controllerType=0 controllerNumber=1 scan=2843	KN(N-Glycosylation)QSSELR{Fuc:1; Hex:3; HexNAc:4}	4	TRUE	FALSE
controllerType=0 controllerNumber=1 scan=3206	0.946080946	0.077806467	0.92604791	12.98674185	5.572729771	10	13	MouseBrain-Z-T-1.mgf.controllerType=0 controllerNumber=1 scan=3206	IRN(N-Glycosylation)VSDTTKR{Hex:5; HexNAc:2}	5	TRUE	FALSE
controllerType=0 controllerNumber=1 scan=15810	0.856539474	0.452536567	0.847704702	8.806425558	14.66432038	18	9	MouseBrain-Z-T-1.mgf.controllerType=0 controllerNumber=1 scan=15810	EIFVVN(N-Glycosylation)GTQGK{Hex:5; HexNAc:2}	8	TRUE	FALSE
controllerType=0 controllerNumber=1 scan=17023	0.860662527	0.761609134	0.81632821	11.76433009	17.8813077	20	12	MouseBrain-Z-T-1.mgf.controllerType=0 controllerNumber=1 scan=17023	VFGSQN(N-Glycosylation)LTTVK{Hex:5; HexNAc:2}	8	TRUE	FALSE
controllerType=0 controllerNumber=1 scan=5948	0.695878353	0.215881772	0.629871848	8.962059606	9.412169459	11	10	MouseBrain-Z-T-1.mgf.controllerType=0 controllerNumber=1 scan=5948	AN(N-Glycosylation)ATIEVK{Hex:4; HexNAc:3; Neu5Gc:1}	1	TRUE	FALSE
controllerType=0 controllerNumber=1 scan=7054	0.979781712	0.822240011	0.979723916	12.53100421	11.69594555	12	13	MouseBrain-Z-T-1.mgf.controllerType=0 controllerNumber=1 scan=7054	YN(N-Glycosylation)LTAK{Hex:8; HexNAc:2}	1	TRUE	FALSE
controllerType=0 controllerNumber=1 scan=7133	0.978350889	0.504926205	0.979936461	13.45519624	7.587015825	8	14	MouseBrain-Z-T-1.mgf.controllerType=0 controllerNumber=1 scan=7133	YN(N-Glycosylation)LTAK{Hex:8; HexNAc:2}	1	TRUE	FALSE
controllerType=0 controllerNumber=1 scan=3481	0.913110095	-0.255855375	0.86447162	12.65083613	5.810559053	9	13	MouseBrain-Z-T-1.mgf.controllerType=0 controllerNumber=1 scan=3481	IRN(N-Glycosylation)VSDTTK{Hex:6; HexNAc:2}	4	TRUE	FALSE
controllerType=0 controllerNumber=1 scan=20103	0.839445629	0.666808949	0.784530574	13.84795774	16.61676363	18	14	MouseBrain-Z-T-1.mgf.controllerType=0 controllerNumber=1 scan=20103	QN(N-Glycosylation)ITYLLK{Hex:5; HexNAc:3}	1	TRUE	FALSE
controllerType=0 controllerNumber=1 scan=4407	0.960852177	0.029013334	0.952591428	14.74471956	6.730578673	9	15	MouseBrain-Z-T-1.mgf.controllerType=0 controllerNumber=1 scan=4407	NPC(Carbamidomethyl)N(N-Glycosylation)ITR{Hex:7; HexNAc:2}	1	TRUE	FALSE
controllerType=0 controllerNumber=1 scan=4476	0.957824479	0.041699892	0.952257896	15.74955801	4.22866615	6	16	MouseBrain-Z-T-1.mgf.controllerType=0 controllerNumber=1 scan=4476	NPC(Carbamidomethyl)N(N-Glycosylation)ITR{Hex:7; HexNAc:2}	1	TRUE	FALSE
controllerType=0 controllerNumber=1 scan=4547	0.960548175	0.068763121	0.950581319	15.74707516	6.678090166	9	16	MouseBrain-Z-T-1.mgf.controllerType=0 controllerNumber=1 scan=4547	NPC(Carbamidomethyl)N(N-Glycosylation)ITR{Hex:7; HexNAc:2}	1	TRUE	FALSE
controllerType=0 controllerNumber=1 scan=3880	0.715495616	0.410464609	0.611612547	5.24638604	7.664159105	10	9	MouseBrain-Z-T-1.mgf.controllerType=0 controllerNumber=1 scan=3880	N(N-Glycosylation)ATGDYK{Fuc:1; Hex:3; HexNAc:5}	1	TRUE	FALSE
controllerType=0 controllerNumber=1 scan=3891	0.779479427	0.335507591	0.701041425	7.548564958	6.56682551	9	11	MouseBrain-Z-T-1.mgf.controllerType=0 controllerNumber=1 scan=3891	N(N-Glycosylation)ATGDYK{Fuc:1; Hex:3; HexNAc:5}	4	TRUE	FALSE
controllerType=0 controllerNumber=1 scan=3958	0.770811546	0.306448732	0.69108032	5.579451428	7.140414455	9	9	MouseBrain-Z-T-1.mgf.controllerType=0 controllerNumber=1 scan=3958	N(N-Glycosylation)ATGDYK{Fuc:1; Hex:3; HexNAc:5}	1	TRUE	FALSE
controllerType=0 controllerNumber=1 scan=7182	0.949685869	0.558864675	0.934690026	10.81281597	9.264187339	11	11	MouseBrain-Z-T-1.mgf.controllerType=0 controllerNumber=1 scan=7182	SC(Carbamidomethyl)N(N-Glycosylation)ISVTEK{Hex:6; HexNAc:2}	1	TRUE	FALSE
controllerType=0 controllerNumber=1 scan=7249	0.957221708	0.669918475	0.952685336	13.7613615	13.95325219	15	14	MouseBrain-Z-T-1.mgf.controllerType=0 controllerNumber=1 scan=7249	SC(Carbamidomethyl)N(N-Glycosylation)ISVTEK{Hex:6; HexNAc:2}	1	TRUE	FALSE
controllerType=0 controllerNumber=1 scan=3110	0.969077854	0.605819119	0.968560003	15.480017	2.103867521	4	16	MouseBrain-Z-T-1.mgf.controllerType=0 controllerNumber=1 scan=3110	VN(N-Glycosylation)ASAPR{Hex:8; HexNAc:2}	1	TRUE	FALSE
controllerType=0 controllerNumber=1 scan=4871	0.402074904	0.033524251	0.238870679	15.41284176	7.953301842	13	16	MouseBrain-Z-T-1.mgf.controllerType=0 controllerNumber=1 scan=4871	AC(Carbamidomethyl)QFN(N-Glycosylation)R{Hex:5; HexNAc:4}	4	TRUE	FALSE
controllerType=0 controllerNumber=1 scan=4892	0.874099039	-0.018945485	0.872118822	20.90709568	9.462668737	15	21	MouseBrain-Z-T-1.mgf.controllerType=0 controllerNumber=1 scan=4892	AC(Carbamidomethyl)QFN(N-Glycosylation)R{Hex:5; HexNAc:4}	1	TRUE	FALSE
controllerType=0 controllerNumber=1 scan=4937	0.475428836	-0.080196288	0.373150561	14.40081203	3.734235832	7	15	MouseBrain-Z-T-1.mgf.controllerType=0 controllerNumber=1 scan=4937	AC(Carbamidomethyl)QFN(N-Glycosylation)R{Hex:5; HexNAc:4}	4	TRUE	FALSE
controllerType=0 controllerNumber=1 scan=4955	0.837588065	0.604365662	0.835825052	20.90922748	3.110179522	6	21	MouseBrain-Z-T-1.mgf.controllerType=0 controllerNumber=1 scan=4955	AC(Carbamidomethyl)QFN(N-Glycosylation)R{Hex:5; HexNAc:4}	1	TRUE	FALSE
controllerType=0 controllerNumber=1 scan=5157	0.362122379	0.610464128	0.152079907	12.45445549	2.670226859	5	13	MouseBrain-Z-T-1.mgf.controllerType=0 controllerNumber=1 scan=5157	AC(Carbamidomethyl)QFN(N-Glycosylation)R{Hex:5; HexNAc:4}	4	TRUE	FALSE
controllerType=0 controllerNumber=1 scan=5162	0.776726719	-0.303160968	0.743663333	18.44101078	3.19903773	6	19	MouseBrain-Z-T-1.mgf.controllerType=0 controllerNumber=1 scan=5162	AC(Carbamidomethyl)QFN(N-Glycosylation)R{Hex:5; HexNAc:4}	1	TRUE	FALSE
controllerType=0 controllerNumber=1 scan=10256	0.968710729	-0.021380683	0.976239997	17.78319095	3.375855231	6	18	MouseBrain-Z-T-1.mgf.controllerType=0 controllerNumber=1 scan=10256	GAWLN(N-Glycosylation)R{Hex:8; HexNAc:2}	1	TRUE	FALSE
controllerType=0 controllerNumber=1 scan=10327	0.977535259	1	0.982257046	14.16321592	1.026029095	2	15	MouseBrain-Z-T-1.mgf.controllerType=0 controllerNumber=1 scan=10327	GAWLN(N-Glycosylation)R{Hex:8; HexNAc:2}	1	TRUE	FALSE
controllerType=0 controllerNumber=1 scan=3625	0.979380049	-0.45930041	0.984032232	14.60434164	2.352290352	4	15	MouseBrain-Z-T-1.mgf.controllerType=0 controllerNumber=1 scan=3625	N(N-Glycosylation)GTGVIR{Hex:8; HexNAc:2}	1	TRUE	FALSE
controllerType=0 controllerNumber=1 scan=1984	0.9813318	-0.511652252	0.979273226	17.74878905	3.093912407	5	18	MouseBrain-Z-T-1.mgf.controllerType=0 controllerNumber=1 scan=1984	LQN(N-Glycosylation)TSR{Hex:8; HexNAc:2}	1	TRUE	FALSE
controllerType=0 controllerNumber=1 scan=14481	0.744940976	0.081488318	0.680882185	11.62919779	22.16441034	26	12	MouseBrain-Z-T-1.mgf.controllerType=0 controllerNumber=1 scan=14481	LAYATIN(N-Glycosylation)DSR{Hex:3; HexNAc:4}	1	TRUE	FALSE
controllerType=0 controllerNumber=1 scan=14503	0.340558957	0.300319066	-0.065821711	8.952395503	22.61646235	28	9	MouseBrain-Z-T-1.mgf.controllerType=0 controllerNumber=1 scan=14503	LAYATIN(N-Glycosylation)DSR{Hex:3; HexNAc:4}	4	TRUE	FALSE
controllerType=0 controllerNumber=1 scan=14550	0.727441863	0.123923185	0.656915283	9.879698909	7.377018187	11	10	MouseBrain-Z-T-1.mgf.controllerType=0 controllerNumber=1 scan=14550	LAYATIN(N-Glycosylation)DSR{Hex:3; HexNAc:4}	1	TRUE	FALSE
controllerType=0 controllerNumber=1 scan=14507	0.353827318	0.298375815	-0.033474496	9.939486386	19.69497822	24	10	MouseBrain-Z-T-1.mgf.controllerType=0 controllerNumber=1 scan=14507	LAYATIN(N-Glycosylation)DSR{Hex:3; HexNAc:4}	4	TRUE	FALSE
controllerType=0 controllerNumber=1 scan=22578	0.940842382	0.860278596	0.957371748	12.99249068	13.75560513	16	13	MouseBrain-Z-T-1.mgf.controllerType=0 controllerNumber=1 scan=22578	N(N-Glycosylation)YTWVPIR{Hex:6; HexNAc:2}	1	TRUE	FALSE
controllerType=0 controllerNumber=1 scan=22648	0.940824901	0.876936511	0.958107302	12.99348006	13.91676228	16	13	MouseBrain-Z-T-1.mgf.controllerType=0 controllerNumber=1 scan=22648	N(N-Glycosylation)YTWVPIR{Hex:6; HexNAc:2}	1	TRUE	FALSE
controllerType=0 controllerNumber=1 scan=5596	0.916185456	0.258426042	0.874637304	10.86418673	24.8454061	27	11	MouseBrain-Z-T-1.mgf.controllerType=0 controllerNumber=1 scan=5596	VGVHIN(N-Glycosylation)NTQTK{Hex:5; HexNAc:2}	11	TRUE	FALSE
controllerType=0 controllerNumber=1 scan=9769	0.872127871	-0.161735619	0.820815626	15.86570663	5.068994103	7	16	MouseBrain-Z-T-1.mgf.controllerType=0 controllerNumber=1 scan=9769	LRPLFN(N-Glycosylation)K{Hex:7; HexNAc:2}	4	TRUE	FALSE
controllerType=0 controllerNumber=1 scan=9853	0.832326143	-0.374567649	0.782330312	12.74803743	2.35900888	4	13	MouseBrain-Z-T-1.mgf.controllerType=0 controllerNumber=1 scan=9853	LRPLFN(N-Glycosylation)K{Hex:7; HexNAc:2}	4	TRUE	FALSE
controllerType=0 controllerNumber=1 scan=31297	0.860125254	0.693812568	0.84453119	10.77578648	18.91206422	22	11	MouseBrain-Z-T-1.mgf.controllerType=0 controllerNumber=1 scan=31297	GYN(N-Glycosylation)VTYWWK{Hex:5; HexNAc:2}	1	TRUE	FALSE
controllerType=0 controllerNumber=1 scan=12719	0.847220694	-0.196058506	0.807195953	17.98781835	18.17136858	22	18	MouseBrain-Z-T-1.mgf.controllerType=0 controllerNumber=1 scan=12719	YHGFLN(N-Glycosylation)TSYHR{Fuc:1; Hex:3; HexNAc:2}	12	TRUE	FALSE
controllerType=0 controllerNumber=1 scan=17120	0.728193528	-0.773211067	0.679896641	18.60914781	4.964262682	7	19	MouseBrain-Z-T-1.mgf.controllerType=0 controllerNumber=1 scan=17120	N(N-Glycosylation)LSTGSGKPK{Fuc:1; Hex:3; HexNAc:4}	2	TRUE	FALSE
controllerType=0 controllerNumber=1 scan=4988	0.953772554	0.387674764	0.917895643	9.746751787	8.190511675	11	10	MouseBrain-Z-T-1.mgf.controllerType=0 controllerNumber=1 scan=4988	ENQN(N-Glycosylation)HSYSLK{Hex:5; HexNAc:2}	4	TRUE	FALSE
controllerType=0 controllerNumber=1 scan=5744	0.975994776	0.060539685	0.977735796	15.8827648	4.417504549	6	16	MouseBrain-Z-T-1.mgf.controllerType=0 controllerNumber=1 scan=5744	NLN(N-Glycosylation)MSR{Hex:8; HexNAc:2}	1	TRUE	FALSE
controllerType=0 controllerNumber=1 scan=9611	0.832488077	0.966618467	0.827092445	7.252654154	7.819418508	11	8	MouseBrain-Z-T-1.mgf.controllerType=0 controllerNumber=1 scan=9611	N(N-Glycosylation)QSVPLSC(Carbamidomethyl)C(Carbamidomethyl)R{Hex:5; HexNAc:2}	1	TRUE	FALSE
controllerType=0 controllerNumber=1 scan=20529	0.457992689	0.412922439	0.221665364	15.8260622	13.66228161	15	16	MouseBrain-Z-T-1.mgf.controllerType=0 controllerNumber=1 scan=20529	QN(N-Glycosylation)ITYLLK{Fuc:1; Hex:3; HexNAc:4}	4	TRUE	FALSE
controllerType=0 controllerNumber=1 scan=20560	0.780865661	0.622451701	0.738400212	23.8096494	18.70733723	20	24	MouseBrain-Z-T-1.mgf.controllerType=0 controllerNumber=1 scan=20560	QN(N-Glycosylation)ITYLLK{Fuc:1; Hex:3; HexNAc:4}	1	TRUE	FALSE
controllerType=0 controllerNumber=1 scan=2455	0.947530886	0.2264999	0.943182552	16.93460414	6.30276852	9	17	MouseBrain-Z-T-1.mgf.controllerType=0 controllerNumber=1 scan=2455	N(N-Glycosylation)SSHSPLR{Hex:7; HexNAc:2}	2	TRUE	FALSE
controllerType=0 controllerNumber=1 scan=18443	0.493103537	0.687891826	0.168103637	6.829469357	9.229371695	12	7	MouseBrain-Z-T-1.mgf.controllerType=0 controllerNumber=1 scan=18443	N(N-Glycosylation)LTIVDSGLK{Hex:6; HexNAc:2}	4	TRUE	FALSE
controllerType=0 controllerNumber=1 scan=18450	0.919218098	0.704265623	0.930526405	11.78534342	21.50575487	25	12	MouseBrain-Z-T-1.mgf.controllerType=0 controllerNumber=1 scan=18450	N(N-Glycosylation)LTIVDSGLK{Hex:6; HexNAc:2}	1	TRUE	FALSE
controllerType=0 controllerNumber=1 scan=21494	0.336625785	0.84434544	-0.026206958	5.336437413	13.70421697	16	6	MouseBrain-Z-T-1.mgf.controllerType=0 controllerNumber=1 scan=21494	GN(N-Glycosylation)YSC(Carbamidomethyl)FVSSPSITK{Hex:3; HexNAc:2}	8	TRUE	FALSE
controllerType=0 controllerNumber=1 scan=21526	0.86876258	0.571548178	0.910210775	3.587144778	14.40573631	17	4	MouseBrain-Z-T-1.mgf.controllerType=0 controllerNumber=1 scan=21526	GN(N-Glycosylation)YSC(Carbamidomethyl)FVSSPSITK{Hex:3; HexNAc:2}	11	TRUE	FALSE
controllerType=0 controllerNumber=1 scan=21585	0.392803814	0.863710938	0.152997142	8.894436247	20.17291092	22	9	MouseBrain-Z-T-1.mgf.controllerType=0 controllerNumber=1 scan=21585	GN(N-Glycosylation)YSC(Carbamidomethyl)FVSSPSITK{Hex:3; HexNAc:2}	8	TRUE	FALSE
controllerType=0 controllerNumber=1 scan=21601	0.900077551	0.443767591	0.930513443	3.769888828	8.319786098	11	4	MouseBrain-Z-T-1.mgf.controllerType=0 controllerNumber=1 scan=21601	GN(N-Glycosylation)YSC(Carbamidomethyl)FVSSPSITK{Hex:3; HexNAc:2}	11	TRUE	FALSE
controllerType=0 controllerNumber=1 scan=4259	0.977986553	-0.278717862	0.972134677	9.480309911	7.929456571	9	10	MouseBrain-Z-T-1.mgf.controllerType=0 controllerNumber=1 scan=4259	C(Carbamidomethyl)VN(N-Glycosylation)ESYK{Hex:7; HexNAc:2}	1	TRUE	FALSE
controllerType=0 controllerNumber=1 scan=11483	0.389034264	-0.193091905	0.261724475	16.25855254	1.533790568	3	17	MouseBrain-Z-T-1.mgf.controllerType=0 controllerNumber=1 scan=11483	QPGN(N-Glycosylation)SSLHR{Fuc:1; Hex:3; HexNAc:4}	4	TRUE	FALSE
controllerType=0 controllerNumber=1 scan=11515	0.655252927	0.100240874	0.619710037	15.95583395	2.036608415	4	16	MouseBrain-Z-T-1.mgf.controllerType=0 controllerNumber=1 scan=11515	FLDN(N-Glycosylation)FSSGRR{Fuc:1; Hex:3; HexNAc:3}	2	TRUE	FALSE
controllerType=0 controllerNumber=1 scan=11563	0.346157692	0.8744597	0.251604028	21.94202614	1.533790568	3	22	MouseBrain-Z-T-1.mgf.controllerType=0 controllerNumber=1 scan=11563	QPGN(N-Glycosylation)SSLHR{Fuc:1; Hex:3; HexNAc:4}	4	TRUE	FALSE
controllerType=0 controllerNumber=1 scan=5833	0.955943419	0.891648064	0.956542819	10.90745781	10.41011863	12	11	MouseBrain-Z-T-1.mgf.controllerType=0 controllerNumber=1 scan=5833	VN(N-Glycosylation)SSLHSQISR{Hex:5; HexNAc:2}	11	TRUE	FALSE
controllerType=0 controllerNumber=1 scan=3785	0.929302505	0.045458178	0.938571688	22.85187354	3.230717585	5	24	MouseBrain-Z-T-1.mgf.controllerType=0 controllerNumber=1 scan=3785	N(N-Glycosylation)LSEDR{Fuc:2; Hex:5; HexNAc:3}	1	TRUE	FALSE
controllerType=0 controllerNumber=1 scan=10958	0.671598462	-0.287908207	0.631091118	17.37731617	4.916515882	8	18	MouseBrain-Z-T-1.mgf.controllerType=0 controllerNumber=1 scan=10958	EDGMLPAN(N-Glycosylation)R{Fuc:1; Hex:3; HexNAc:4}	1	TRUE	FALSE
controllerType=0 controllerNumber=1 scan=12602	0.595546375	0.040017087	0.40155041	4.885604525	8.401473407	9	8	MouseBrain-Z-T-1.mgf.controllerType=0 controllerNumber=1 scan=12602	N(N-Glycosylation)VTVVLR{Fuc:1; Hex:3; HexNAc:5}	1	TRUE	FALSE
controllerType=0 controllerNumber=1 scan=12614	0.7328386	0.446136462	0.585226513	8.825299431	8.853075007	10	12	MouseBrain-Z-T-1.mgf.controllerType=0 controllerNumber=1 scan=12614	N(N-Glycosylation)VTVVLR{Fuc:1; Hex:3; HexNAc:5}	4	TRUE	FALSE
controllerType=0 controllerNumber=1 scan=7464	0.975633111	0.887681394	0.972791522	14.81553355	10.14465362	12	15	MouseBrain-Z-T-1.mgf.controllerType=0 controllerNumber=1 scan=7464	IN(N-Glycosylation)VSVSK{Hex:8; HexNAc:2}	1	TRUE	FALSE
controllerType=0 controllerNumber=1 scan=25686	0.925714069	0.165535895	0.94010467	9.752634534	21.91398641	26	10	MouseBrain-Z-T-1.mgf.controllerType=0 controllerNumber=1 scan=25686	HN(N-Glycosylation)LTIFFDVK{Hex:5; HexNAc:2}	4	TRUE	FALSE
controllerType=0 controllerNumber=1 scan=25764	0.925488948	0.313190745	0.940151599	9.797261966	21.98949393	25	10	MouseBrain-Z-T-1.mgf.controllerType=0 controllerNumber=1 scan=25764	HN(N-Glycosylation)LTIFFDVK{Hex:5; HexNAc:2}	4	TRUE	FALSE
controllerType=0 controllerNumber=1 scan=25866	0.928173341	-0.060548201	0.951224126	8.704194267	12.41564287	16	9	MouseBrain-Z-T-1.mgf.controllerType=0 controllerNumber=1 scan=25866	HN(N-Glycosylation)LTIFFDVK{Hex:5; HexNAc:2}	4	TRUE	FALSE
controllerType=0 controllerNumber=1 scan=6132	0.743671046	0.383578663	0.709860293	4.445902229	13.08753918	14	7	MouseBrain-Z-T-1.mgf.controllerType=0 controllerNumber=1 scan=6132	AN(N-Glycosylation)ATIEVK{Hex:3; HexNAc:4; Neu5Gc:1}	1	TRUE	FALSE
controllerType=0 controllerNumber=1 scan=17378	0.941877116	0.544877975	0.933486776	12.82065228	28.83873802	34	13	MouseBrain-Z-T-1.mgf.controllerType=0 controllerNumber=1 scan=17378	VPAELN(N-Glycosylation)GSMYR{Hex:5; HexNAc:2}	8	TRUE	FALSE
controllerType=0 controllerNumber=1 scan=17465	0.943096136	-0.281206794	0.938079004	9.707461242	4.003044156	7	10	MouseBrain-Z-T-1.mgf.controllerType=0 controllerNumber=1 scan=17465	VPAELN(N-Glycosylation)GSMYR{Hex:5; HexNAc:2}	8	TRUE	FALSE
controllerType=0 controllerNumber=1 scan=4010	0.783578166	0.797853958	0.707417414	7.872628507	5.865118249	8	11	MouseBrain-Z-T-1.mgf.controllerType=0 controllerNumber=1 scan=4010	N(N-Glycosylation)ISSEEK{Fuc:1; Hex:3; HexNAc:5}	4	TRUE	FALSE
controllerType=0 controllerNumber=1 scan=4011	0.77055589	0.690086705	0.705466029	6.544688201	8.573225814	11	10	MouseBrain-Z-T-1.mgf.controllerType=0 controllerNumber=1 scan=4011	N(N-Glycosylation)ISSEEK{Fuc:1; Hex:3; HexNAc:5}	1	TRUE	FALSE
controllerType=0 controllerNumber=1 scan=4084	0.815918149	0.815372144	0.705672121	5.66855517	7.067044891	9	9	MouseBrain-Z-T-1.mgf.controllerType=0 controllerNumber=1 scan=4084	N(N-Glycosylation)ISSEEK{Fuc:1; Hex:3; HexNAc:5}	4	TRUE	FALSE
controllerType=0 controllerNumber=1 scan=4086	0.775401047	0.862252148	0.694335795	5.879164037	7.596376639	10	9	MouseBrain-Z-T-1.mgf.controllerType=0 controllerNumber=1 scan=4086	N(N-Glycosylation)ISSEEK{Fuc:1; Hex:3; HexNAc:5}	1	TRUE	FALSE
controllerType=0 controllerNumber=1 scan=6827	0.909411396	0.146625351	0.86473239	9.613062773	14.26747611	16	10	MouseBrain-Z-T-1.mgf.controllerType=0 controllerNumber=1 scan=6827	EHYLSSVN(N-Glycosylation)K{Hex:6; HexNAc:2}	4	TRUE	FALSE
controllerType=0 controllerNumber=1 scan=5368	0.975326523	0.430820545	0.976964344	15.17956695	5.776581527	7	16	MouseBrain-Z-T-1.mgf.controllerType=0 controllerNumber=1 scan=5368	YN(N-Glycosylation)ESLK{Hex:8; HexNAc:2}	1	TRUE	FALSE
controllerType=0 controllerNumber=1 scan=2313	0.281925135	-0.133753482	0.244076011	24.75384974	2.064487737	4	26	MouseBrain-Z-T-1.mgf.controllerType=0 controllerNumber=1 scan=2313	IEELN(N-Glycosylation)K{Fuc:2; Hex:5; HexNAc:3}	1	TRUE	FALSE
controllerType=0 controllerNumber=1 scan=2386	0.197726668	-1	0.170494887	19.99272019	1.029710719	2	21	MouseBrain-Z-T-1.mgf.controllerType=0 controllerNumber=1 scan=2386	IEELN(N-Glycosylation)K{Fuc:2; Hex:5; HexNAc:3}	1	TRUE	FALSE
controllerType=0 controllerNumber=1 scan=20608	0.926033414	0.878196156	0.950731528	14.8489364	14.45084642	17	15	MouseBrain-Z-T-1.mgf.controllerType=0 controllerNumber=1 scan=20608	N(N-Glycosylation)ETIWYVR{Hex:6; HexNAc:2}	1	TRUE	FALSE
controllerType=0 controllerNumber=1 scan=20622	0.449339843	0.835715486	0.300543411	10.8158218	11.35882784	14	11	MouseBrain-Z-T-1.mgf.controllerType=0 controllerNumber=1 scan=20622	N(N-Glycosylation)ETIWYVR{Hex:6; HexNAc:2}	4	TRUE	FALSE
controllerType=0 controllerNumber=1 scan=20680	0.936927947	0.860245549	0.956274144	13.87680264	13.88750433	16	14	MouseBrain-Z-T-1.mgf.controllerType=0 controllerNumber=1 scan=20680	N(N-Glycosylation)ETIWYVR{Hex:6; HexNAc:2}	1	TRUE	FALSE
controllerType=0 controllerNumber=1 scan=2008	0.74046267	0.781724037	0.626646905	11.58477748	2.567781	4	12	MouseBrain-Z-T-1.mgf.controllerType=0 controllerNumber=1 scan=2008	N(N-Glycosylation)VSDTTKR{Hex:7; HexNAc:2}	4	TRUE	FALSE
controllerType=0 controllerNumber=1 scan=13987	0.968861126	-0.017401719	0.975903611	16.7674202	10.02919501	14	17	MouseBrain-Z-T-1.mgf.controllerType=0 controllerNumber=1 scan=13987	VAWLN(N-Glycosylation)R{Hex:8; HexNAc:2}	1	TRUE	FALSE
controllerType=0 controllerNumber=1 scan=14058	0.958861747	0.02307494	0.967240512	17.75920784	11.01893061	17	18	MouseBrain-Z-T-1.mgf.controllerType=0 controllerNumber=1 scan=14058	VAWLN(N-Glycosylation)R{Hex:8; HexNAc:2}	1	TRUE	FALSE
controllerType=0 controllerNumber=1 scan=25442	0.860293422	0.522832133	0.832860149	8.735561924	11.02688791	15	9	MouseBrain-Z-T-1.mgf.controllerType=0 controllerNumber=1 scan=25442	LTFYGN(N-Glycosylation)WSEK{Hex:5; HexNAc:2}	1	TRUE	FALSE
controllerType=0 controllerNumber=1 scan=12217	0.95431016	0.467467773	0.931489947	10.74828969	13.68901469	18	11	MouseBrain-Z-T-1.mgf.controllerType=0 controllerNumber=1 scan=12217	QVN(N-Glycosylation)FTVDEHR{Hex:5; HexNAc:2}	4	TRUE	FALSE
controllerType=0 controllerNumber=1 scan=4529	0.906243844	0.270261114	0.929304247	9.780834037	18.97444056	21	10	MouseBrain-Z-T-1.mgf.controllerType=0 controllerNumber=1 scan=4529	FN(N-Glycosylation)HTQTIQQK{Hex:5; HexNAc:2}	4	TRUE	FALSE
controllerType=0 controllerNumber=1 scan=4565	0.843025784	0.176049098	0.813972098	11.89495409	21.66802609	25	12	MouseBrain-Z-T-1.mgf.controllerType=0 controllerNumber=1 scan=4565	FN(N-Glycosylation)HTQTIQQK{Hex:5; HexNAc:2}	2	TRUE	FALSE
controllerType=0 controllerNumber=1 scan=4604	0.90765221	0.40037686	0.924727346	11.77355723	23.41541905	26	12	MouseBrain-Z-T-1.mgf.controllerType=0 controllerNumber=1 scan=4604	FN(N-Glycosylation)HTQTIQQK{Hex:5; HexNAc:2}	4	TRUE	FALSE
controllerType=0 controllerNumber=1 scan=19092	0.953082425	0.65892603	0.945614521	12.85651522	21.19485496	23	13	MouseBrain-Z-T-1.mgf.controllerType=0 controllerNumber=1 scan=19092	FN(N-Glycosylation)GTDIHSIIK{Hex:5; HexNAc:2}	11	TRUE	FALSE
controllerType=0 controllerNumber=1 scan=19134	0.912045525	0.075109427	0.89960145	10.80268013	14.19419695	16	11	MouseBrain-Z-T-1.mgf.controllerType=0 controllerNumber=1 scan=19134	FN(N-Glycosylation)GTDIHSIIK{Hex:5; HexNAc:2}	9	TRUE	FALSE
controllerType=0 controllerNumber=1 scan=19169	0.962302535	0.563517353	0.943423431	7.97569451	11.38679586	13	8	MouseBrain-Z-T-1.mgf.controllerType=0 controllerNumber=1 scan=19169	FN(N-Glycosylation)GTDIHSIIK{Hex:5; HexNAc:2}	11	TRUE	FALSE
controllerType=0 controllerNumber=1 scan=13567	0.75704517	-0.019781777	0.685171719	12.86834653	10.45217547	15	13	MouseBrain-Z-T-1.mgf.controllerType=0 controllerNumber=1 scan=13567	DLGPALAN(N-Glycosylation)SSHDVK{Fuc:1; Hex:3; HexNAc:2}	11	TRUE	FALSE
controllerType=0 controllerNumber=1 scan=13645	0.796765301	-0.056958811	0.761415293	11.95441845	10.08186327	13	12	MouseBrain-Z-T-1.mgf.controllerType=0 controllerNumber=1 scan=13645	DLGPALAN(N-Glycosylation)SSHDVK{Fuc:1; Hex:3; HexNAc:2}	11	TRUE	FALSE
controllerType=0 controllerNumber=1 scan=13733	0.818289364	-0.002872269	0.823339693	10.8470003	7.25002708	10	11	MouseBrain-Z-T-1.mgf.controllerType=0 controllerNumber=1 scan=13733	DLGPALAN(N-Glycosylation)SSHDVK{Fuc:1; Hex:3; HexNAc:2}	11	TRUE	FALSE
controllerType=0 controllerNumber=1 scan=2055	0.967753603	0.518675511	0.968547728	17.83149631	13.63553699	16	18	MouseBrain-Z-T-1.mgf.controllerType=0 controllerNumber=1 scan=2055	NLGN(N-Glycosylation)NTK{Hex:8; HexNAc:2}	1	TRUE	FALSE
controllerType=0 controllerNumber=1 scan=9482	0.845617553	0.293192474	0.832445508	10.78113006	8.231610832	11	11	MouseBrain-Z-T-1.mgf.controllerType=0 controllerNumber=1 scan=9482	IVSNN(N-Glycosylation)C(Carbamidomethyl)TDGLR{Hex:5; HexNAc:2}	8	TRUE	FALSE
controllerType=0 controllerNumber=1 scan=1923	0.507629399	0.09079246	0.412177172	27.57493072	10.41578435	12	28	MouseBrain-Z-T-1.mgf.controllerType=0 controllerNumber=1 scan=1923	N(N-Glycosylation)TTHLK{Fuc:2; Hex:4; HexNAc:4}	4	TRUE	FALSE
controllerType=0 controllerNumber=1 scan=8698	0.924453424	-0.047140347	0.892418481	11.84914028	2.579037405	5	12	MouseBrain-Z-T-1.mgf.controllerType=0 controllerNumber=1 scan=8698	FAAKELN(N-Glycosylation)RSSK{Hex:5; HexNAc:2}	12	TRUE	FALSE
controllerType=0 controllerNumber=1 scan=2292	0.904582754	0.653008248	0.851898744	6.288487164	6.489149319	9	9	MouseBrain-Z-T-1.mgf.controllerType=0 controllerNumber=1 scan=2292	N(N-Glycosylation)ASAASTAK{Fuc:1; Hex:3; HexNAc:5}	4	TRUE	FALSE
controllerType=0 controllerNumber=1 scan=6148	0.403524732	0.07867479	0.163993693	10.33157602	9.849222325	11	11	MouseBrain-Z-T-1.mgf.controllerType=0 controllerNumber=1 scan=6148	AN(N-Glycosylation)ATIEVK{Hex:5; HexNAc:4}	4	TRUE	FALSE
controllerType=0 controllerNumber=1 scan=6174	0.928798682	0.428419541	0.913172093	10.4673951	12.94035083	14	11	MouseBrain-Z-T-1.mgf.controllerType=0 controllerNumber=1 scan=6174	AN(N-Glycosylation)ATIEVK{Hex:5; HexNAc:4}	1	TRUE	FALSE
controllerType=0 controllerNumber=1 scan=2487	0.857922468	-0.141749355	0.831518257	21.24501148	9.643864572	12	22	MouseBrain-Z-T-1.mgf.controllerType=0 controllerNumber=1 scan=2487	INC(Carbamidomethyl)N(N-Glycosylation)SSK{Fuc:1; Hex:3; HexNAc:5}	1	TRUE	FALSE
controllerType=0 controllerNumber=1 scan=2488	0.806139179	0.035495943	0.743148933	13.88903645	7.750656818	11	15	MouseBrain-Z-T-1.mgf.controllerType=0 controllerNumber=1 scan=2488	INC(Carbamidomethyl)N(N-Glycosylation)SSK{Fuc:1; Hex:3; HexNAc:5}	4	TRUE	FALSE
controllerType=0 controllerNumber=1 scan=2554	0.868644396	-0.107062338	0.842417683	21.10692442	11.18638013	14	22	MouseBrain-Z-T-1.mgf.controllerType=0 controllerNumber=1 scan=2554	INC(Carbamidomethyl)N(N-Glycosylation)SSK{Fuc:1; Hex:3; HexNAc:5}	1	TRUE	FALSE
controllerType=0 controllerNumber=1 scan=2556	0.406253713	0.219377583	0.209982246	17.79193029	10.12965565	12	18	MouseBrain-Z-T-1.mgf.controllerType=0 controllerNumber=1 scan=2556	INC(Carbamidomethyl)N(N-Glycosylation)SSK{Fuc:1; Hex:3; HexNAc:5}	4	TRUE	FALSE
controllerType=0 controllerNumber=1 scan=2619	0.840682942	-0.588530761	0.798631314	12.39196285	5.255194598	7	14	MouseBrain-Z-T-1.mgf.controllerType=0 controllerNumber=1 scan=2619	INC(Carbamidomethyl)N(N-Glycosylation)SSK{Fuc:1; Hex:3; HexNAc:5}	1	TRUE	FALSE
controllerType=0 controllerNumber=1 scan=6648	0.704668851	0.858967358	0.636301109	17.58412157	9.011686936	11	19	MouseBrain-Z-T-1.mgf.controllerType=0 controllerNumber=1 scan=6648	LSVEC(Carbamidomethyl)AN(N-Glycosylation)K{Fuc:2; Hex:4; HexNAc:3}	1	TRUE	FALSE
controllerType=0 controllerNumber=1 scan=6808	0.729867325	0.720712283	0.662034897	15.86985341	8.057841077	11	17	MouseBrain-Z-T-1.mgf.controllerType=0 controllerNumber=1 scan=6808	LSVEC(Carbamidomethyl)AN(N-Glycosylation)K{Fuc:2; Hex:4; HexNAc:3}	1	TRUE	FALSE
controllerType=0 controllerNumber=1 scan=6849	0.563438001	-0.046073052	0.476204376	16.82753258	7.539455075	11	17	MouseBrain-Z-T-1.mgf.controllerType=0 controllerNumber=1 scan=6849	LSVEC(Carbamidomethyl)AN(N-Glycosylation)K{Fuc:2; Hex:4; HexNAc:3}	4	TRUE	FALSE
controllerType=0 controllerNumber=1 scan=6881	0.739249604	0.624213619	0.681725244	23.02203495	16.79697872	19	24	MouseBrain-Z-T-1.mgf.controllerType=0 controllerNumber=1 scan=6881	LSVEC(Carbamidomethyl)AN(N-Glycosylation)K{Fuc:2; Hex:4; HexNAc:3}	1	TRUE	FALSE
controllerType=0 controllerNumber=1 scan=13150	0.958099415	0.335397596	0.962274992	8.472388758	8.339048291	10	9	MouseBrain-Z-T-1.mgf.controllerType=0 controllerNumber=1 scan=13150	N(N-Glycosylation)ISQVLEK{Hex:7; HexNAc:2}	1	TRUE	FALSE
controllerType=0 controllerNumber=1 scan=8907	0.960591989	0.663865546	0.959874465	12.80557598	10.33730512	13	13	MouseBrain-Z-T-1.mgf.controllerType=0 controllerNumber=1 scan=8907	GC(Carbamidomethyl)KDN(N-Glycosylation)ATDSVPLR{Fuc:1; Hex:3; HexNAc:2}	11	TRUE	FALSE
controllerType=0 controllerNumber=1 scan=8979	0.967442464	0.704220786	0.969442939	12.95632703	10.61346816	14	13	MouseBrain-Z-T-1.mgf.controllerType=0 controllerNumber=1 scan=8979	GC(Carbamidomethyl)KDN(N-Glycosylation)ATDSVPLR{Fuc:1; Hex:3; HexNAc:2}	11	TRUE	FALSE
controllerType=0 controllerNumber=1 scan=1780	0.278972052	0.446790661	0.202266838	19.59482731	2.625859745	5	20	MouseBrain-Z-T-1.mgf.controllerType=0 controllerNumber=1 scan=1780	RGN(N-Glycosylation)TTR{Fuc:1; Hex:5; HexNAc:4}	4	TRUE	FALSE
controllerType=0 controllerNumber=1 scan=12347	0.948693678	0.906916101	0.934349856	13.82873585	9.891212347	14	14	MouseBrain-Z-T-1.mgf.controllerType=0 controllerNumber=1 scan=12347	VQPFN(N-Glycosylation)VTK{Hex:7; HexNAc:2}	1	TRUE	FALSE
controllerType=0 controllerNumber=1 scan=19201	0.874759901	0.522990093	0.855284981	6.890363623	9.759882917	12	7	MouseBrain-Z-T-1.mgf.controllerType=0 controllerNumber=1 scan=19201	LLN(N-Glycosylation)LTSPEATAK{Hex:5; HexNAc:2}	11	TRUE	FALSE
controllerType=0 controllerNumber=1 scan=19215	0.892456192	0.969282993	0.858884692	12.87612202	19.73760185	22	13	MouseBrain-Z-T-1.mgf.controllerType=0 controllerNumber=1 scan=19215	LLN(N-Glycosylation)LTSPEATAK{Hex:5; HexNAc:2}	8	TRUE	FALSE
controllerType=0 controllerNumber=1 scan=2420	0.413495585	-0.249659409	0.195878685	13.255833	5.119297251	7	14	MouseBrain-Z-T-1.mgf.controllerType=0 controllerNumber=1 scan=2420	THAN(N-Glycosylation)GSIK{Fuc:1; Hex:3; HexNAc:5}	4	TRUE	FALSE
controllerType=0 controllerNumber=1 scan=20721	0.935852434	0.279450674	0.941734362	8.821387924	12.07914394	15	9	MouseBrain-Z-T-1.mgf.controllerType=0 controllerNumber=1 scan=20721	AHFSSLN(N-Glycosylation)LTIR{Hex:5; HexNAc:2}	11	TRUE	FALSE
controllerType=0 controllerNumber=1 scan=5470	0.978775562	0.810372388	0.975593307	11.47304774	11.37684273	12	12	MouseBrain-Z-T-1.mgf.controllerType=0 controllerNumber=1 scan=5470	NN(N-Glycosylation)VSLVK{Hex:8; HexNAc:2}	1	TRUE	FALSE
controllerType=0 controllerNumber=1 scan=25123	0.894707407	0.760563317	0.89828008	8.76592034	14.42190131	16	9	MouseBrain-Z-T-1.mgf.controllerType=0 controllerNumber=1 scan=25123	IN(N-Glycosylation)FTAPFNPNK{Hex:5; HexNAc:2}	8	TRUE	FALSE
controllerType=0 controllerNumber=1 scan=10149	0.957159234	0.052365235	0.965068668	16.47723414	2.48987949	4	17	MouseBrain-Z-T-1.mgf.controllerType=0 controllerNumber=1 scan=10149	VILYN(N-Glycosylation)R{Hex:8; HexNAc:2}	1	TRUE	FALSE
controllerType=0 controllerNumber=1 scan=4767	0.955964788	0.34998819	0.956986012	10.56694699	4.989672182	7	11	MouseBrain-Z-T-1.mgf.controllerType=0 controllerNumber=1 scan=4767	N(N-Glycosylation)FSGPEK{Hex:8; HexNAc:2}	1	TRUE	FALSE
controllerType=0 controllerNumber=1 scan=4313	0.936920299	0.829660256	0.926160575	14.87635491	10.79589956	13	15	MouseBrain-Z-T-1.mgf.controllerType=0 controllerNumber=1 scan=4313	TGN(N-Glycosylation)SSPASVER{Hex:6; HexNAc:2}	8	TRUE	FALSE
controllerType=0 controllerNumber=1 scan=29030	0.962122514	0.795328392	0.963276463	14.86243231	21.7243631	24	15	MouseBrain-Z-T-1.mgf.controllerType=0 controllerNumber=1 scan=29030	GIAN(N-Glycosylation)LSNFIR{Hex:6; HexNAc:2}	1	TRUE	FALSE
controllerType=0 controllerNumber=1 scan=29080	0.630221578	0.772362142	0.513280975	10.80886822	8.877275562	11	11	MouseBrain-Z-T-1.mgf.controllerType=0 controllerNumber=1 scan=29080	GIAN(N-Glycosylation)LSNFIR{Hex:6; HexNAc:2}	4	TRUE	FALSE
controllerType=0 controllerNumber=1 scan=29114	0.959134015	0.610049005	0.961783569	13.89689202	12.70666674	15	14	MouseBrain-Z-T-1.mgf.controllerType=0 controllerNumber=1 scan=29114	GIAN(N-Glycosylation)LSNFIR{Hex:6; HexNAc:2}	1	TRUE	FALSE
controllerType=0 controllerNumber=1 scan=16036	0.409829246	0.498904182	0.186353307	9.54337918	9.181179663	12	10	MouseBrain-Z-T-1.mgf.controllerType=0 controllerNumber=1 scan=16036	AN(N-Glycosylation)STGTLVITNPTR{Fuc:1; Hex:3; HexNAc:2}	8	TRUE	FALSE
controllerType=0 controllerNumber=1 scan=16083	0.780893043	0.380958365	0.78678324	4.176825904	14.6843349	18	5	MouseBrain-Z-T-1.mgf.controllerType=0 controllerNumber=1 scan=16083	AN(N-Glycosylation)STGTLVITNPTR{Fuc:1; Hex:3; HexNAc:2}	11	TRUE	FALSE
controllerType=0 controllerNumber=1 scan=16107	0.463550579	0.652400522	0.291616257	11.7433888	10.81879916	14	12	MouseBrain-Z-T-1.mgf.controllerType=0 controllerNumber=1 scan=16107	AN(N-Glycosylation)STGTLVITNPTR{Fuc:1; Hex:3; HexNAc:2}	8	TRUE	FALSE
controllerType=0 controllerNumber=1 scan=22942	0.917120758	-0.56093455	0.912394548	11.61654948	9.002934187	12	12	MouseBrain-Z-T-1.mgf.controllerType=0 controllerNumber=1 scan=22942	N(N-Glycosylation)STKEEILAALEK{Fuc:1; Hex:3; HexNAc:2}	11	TRUE	FALSE
controllerType=0 controllerNumber=1 scan=7027	0.935458613	0.47600226	0.945099397	14.77616146	15.83697305	17	15	MouseBrain-Z-T-1.mgf.controllerType=0 controllerNumber=1 scan=7027	DAVNN(N-Glycosylation)ITAK{Hex:7; HexNAc:2}	1	TRUE	FALSE
controllerType=0 controllerNumber=1 scan=4041	0.913551993	0.837334649	0.92764522	15.77302604	14.59454867	18	16	MouseBrain-Z-T-1.mgf.controllerType=0 controllerNumber=1 scan=4041	N(N-Glycosylation)ATLAEQAK{Hex:7; HexNAc:2}	1	TRUE	FALSE
controllerType=0 controllerNumber=1 scan=4141	0.939237813	0.820853322	0.943677822	12.41067768	14.37003188	17	13	MouseBrain-Z-T-1.mgf.controllerType=0 controllerNumber=1 scan=4141	N(N-Glycosylation)ATLAEQAK{Hex:7; HexNAc:2}	1	TRUE	FALSE
controllerType=0 controllerNumber=1 scan=4164	0.581415743	0.475829797	0.404924645	7.242581733	6.307871135	9	8	MouseBrain-Z-T-1.mgf.controllerType=0 controllerNumber=1 scan=4164	N(N-Glycosylation)ATLAEQAK{Hex:7; HexNAc:2}	4	TRUE	FALSE
controllerType=0 controllerNumber=1 scan=7230	0.944482595	0.423422697	0.946247494	13.80738966	12.15709388	14	14	MouseBrain-Z-T-1.mgf.controllerType=0 controllerNumber=1 scan=7230	DAVNN(N-Glycosylation)ITAK{Hex:7; HexNAc:2}	1	TRUE	FALSE
controllerType=0 controllerNumber=1 scan=2142	0.270021824	-0.525203148	0.165631394	18.42927706	1.539345187	3	19	MouseBrain-Z-T-1.mgf.controllerType=0 controllerNumber=1 scan=2142	N(N-Glycosylation)VSDTTKR{Fuc:1; Hex:5; HexNAc:3}	4	TRUE	FALSE
controllerType=0 controllerNumber=1 scan=5893	0.925202566	0.551655148	0.87400609	16.64946238	10.61884768	13	17	MouseBrain-Z-T-1.mgf.controllerType=0 controllerNumber=1 scan=5893	HIN(N-Glycosylation)FTR{Hex:8; HexNAc:2}	4	TRUE	FALSE
controllerType=0 controllerNumber=1 scan=5903	0.979177177	0.287165469	0.977369696	16.82551883	9.358377654	11	17	MouseBrain-Z-T-1.mgf.controllerType=0 controllerNumber=1 scan=5903	HIN(N-Glycosylation)FTR{Hex:8; HexNAc:2}	2	TRUE	FALSE
controllerType=0 controllerNumber=1 scan=5958	0.924324528	0.517719961	0.883073775	18.83499594	12.67898622	15	19	MouseBrain-Z-T-1.mgf.controllerType=0 controllerNumber=1 scan=5958	HIN(N-Glycosylation)FTR{Hex:8; HexNAc:2}	4	TRUE	FALSE
controllerType=0 controllerNumber=1 scan=5977	0.983149021	0.367995111	0.981372888	16.85407807	7.27809875	10	17	MouseBrain-Z-T-1.mgf.controllerType=0 controllerNumber=1 scan=5977	HIN(N-Glycosylation)FTR{Hex:8; HexNAc:2}	2	TRUE	FALSE
controllerType=0 controllerNumber=1 scan=6028	0.897006853	0.458871853	0.851551693	13.56530745	1.76233623	3	14	MouseBrain-Z-T-1.mgf.controllerType=0 controllerNumber=1 scan=6028	HIN(N-Glycosylation)FTR{Hex:8; HexNAc:2}	4	TRUE	FALSE
controllerType=0 controllerNumber=1 scan=3867	0.980426783	-0.216702885	0.974320417	11.81610455	6.574429054	11	12	MouseBrain-Z-T-1.mgf.controllerType=0 controllerNumber=1 scan=3867	KN(N-Glycosylation)ASNMEYR{Hex:6; HexNAc:2}	4	TRUE	FALSE
controllerType=0 controllerNumber=1 scan=2834	0.969397854	0.080890105	0.97534938	13.90917643	10.66679749	13	14	MouseBrain-Z-T-1.mgf.controllerType=0 controllerNumber=1 scan=2834	N(N-Glycosylation)TTEVVK{Hex:8; HexNAc:2}	1	TRUE	FALSE
controllerType=0 controllerNumber=1 scan=2860	0.76387111	-0.501405863	0.766257741	9.681357844	6.202738245	9	10	MouseBrain-Z-T-1.mgf.controllerType=0 controllerNumber=1 scan=2860	N(N-Glycosylation)TTEVVK{Hex:8; HexNAc:2}	4	TRUE	FALSE
controllerType=0 controllerNumber=1 scan=2900	0.98501047	-0.493785361	0.987139009	10.57187315	7.220974084	9	11	MouseBrain-Z-T-1.mgf.controllerType=0 controllerNumber=1 scan=2900	N(N-Glycosylation)TTEVVK{Hex:8; HexNAc:2}	1	TRUE	FALSE
controllerType=0 controllerNumber=1 scan=9608	0.905485213	0.926529016	0.957841069	9.95715119	7.436071645	9	12	MouseBrain-Z-T-1.mgf.controllerType=0 controllerNumber=1 scan=9608	GGN(N-Glycosylation)VTLPC(Carbamidomethyl)K{Fuc:2; Hex:4; HexNAc:3}	1	TRUE	FALSE
controllerType=0 controllerNumber=1 scan=1988	0.974636078	0.718635754	0.973680459	15.4782904	5.558107562	7	16	MouseBrain-Z-T-1.mgf.controllerType=0 controllerNumber=1 scan=1988	AVN(N-Glycosylation)SSC(Carbamidomethyl)R{Hex:8; HexNAc:2}	1	TRUE	FALSE
controllerType=0 controllerNumber=1 scan=6925	0.763040112	0.457800284	0.727962061	17.57676047	9.060018551	11	19	MouseBrain-Z-T-1.mgf.controllerType=0 controllerNumber=1 scan=6925	VN(N-Glycosylation)FTC(Carbamidomethyl)K{Fuc:1; Hex:6; HexNAc:3}	1	TRUE	FALSE
controllerType=0 controllerNumber=1 scan=6946	0.721508083	0.303282006	0.722885873	12.50160023	7.925554505	9	13	MouseBrain-Z-T-1.mgf.controllerType=0 controllerNumber=1 scan=6946	VN(N-Glycosylation)FTC(Carbamidomethyl)K{Fuc:1; Hex:6; HexNAc:3}	4	TRUE	FALSE
controllerType=0 controllerNumber=1 scan=7001	0.782931399	0.116213716	0.731892624	9.277733064	5.866195916	8	12	MouseBrain-Z-T-1.mgf.controllerType=0 controllerNumber=1 scan=7001	VN(N-Glycosylation)FTC(Carbamidomethyl)K{Fuc:1; Hex:6; HexNAc:3}	1	TRUE	FALSE
controllerType=0 controllerNumber=1 scan=10249	0.719690825	-0.300917301	0.672561488	16.38634797	3.858651691	6	17	MouseBrain-Z-T-1.mgf.controllerType=0 controllerNumber=1 scan=10249	TC(Carbamidomethyl)N(N-Glycosylation)SSLTLR{Fuc:1; Hex:3; HexNAc:4}	1	TRUE	FALSE
controllerType=0 controllerNumber=1 scan=22324	0.965993398	-0.58085178	0.977697029	8.576298684	3.002150338	5	9	MouseBrain-Z-T-1.mgf.controllerType=0 controllerNumber=1 scan=22324	N(N-Glycosylation)TTQQRWGK{Hex:6; HexNAc:2}	2	TRUE	FALSE
controllerType=0 controllerNumber=1 scan=4431	0.970708137	-0.167589727	0.976809574	16.75487509	2.789193058	5	17	MouseBrain-Z-T-1.mgf.controllerType=0 controllerNumber=1 scan=4431	AC(Carbamidomethyl)QFN(N-Glycosylation)R{Hex:8; HexNAc:2}	1	TRUE	FALSE
controllerType=0 controllerNumber=1 scan=2470	0.077860702	-1	0.031326026	16.39167312	1.029710719	2	19	MouseBrain-Z-T-1.mgf.controllerType=0 controllerNumber=1 scan=2470	IEELN(N-Glycosylation)K{Fuc:2; Hex:4; HexNAc:4}	1	TRUE	FALSE
controllerType=0 controllerNumber=1 scan=2533	0.568165169	-0.013230974	0.500964715	21.02200899	3.537801073	5	23	MouseBrain-Z-T-1.mgf.controllerType=0 controllerNumber=1 scan=2533	IEELN(N-Glycosylation)K{Fuc:2; Hex:4; HexNAc:4}	1	TRUE	FALSE
controllerType=0 controllerNumber=1 scan=2542	0.265897883	0.733471233	0.130537486	16.51273037	3.601929451	5	18	MouseBrain-Z-T-1.mgf.controllerType=0 controllerNumber=1 scan=2542	IEELN(N-Glycosylation)K{Fuc:2; Hex:4; HexNAc:4}	4	TRUE	FALSE
controllerType=0 controllerNumber=1 scan=2595	0.708501474	-0.110378084	0.674122819	19.58931117	2.039212817	4	21	MouseBrain-Z-T-1.mgf.controllerType=0 controllerNumber=1 scan=2595	IEELN(N-Glycosylation)K{Fuc:2; Hex:4; HexNAc:4}	1	TRUE	FALSE
controllerType=0 controllerNumber=1 scan=2604	0.357347567	0.852362228	0.250537979	14.33803933	2.328003683	4	16	MouseBrain-Z-T-1.mgf.controllerType=0 controllerNumber=1 scan=2604	IEELN(N-Glycosylation)K{Fuc:2; Hex:4; HexNAc:4}	4	TRUE	FALSE
controllerType=0 controllerNumber=1 scan=18157	0.930751301	0.763273781	0.905535126	11.88770885	24.44584244	28	12	MouseBrain-Z-T-1.mgf.controllerType=0 controllerNumber=1 scan=18157	C(Carbamidomethyl)APVN(N-Glycosylation)ISC(Carbamidomethyl)YAK{Hex:5; HexNAc:2}	8	TRUE	FALSE
controllerType=0 controllerNumber=1 scan=18229	0.943253111	0.74366853	0.915436986	7.768056466	12.09355304	14	8	MouseBrain-Z-T-1.mgf.controllerType=0 controllerNumber=1 scan=18229	C(Carbamidomethyl)APVN(N-Glycosylation)ISC(Carbamidomethyl)YAK{Hex:5; HexNAc:2}	8	TRUE	FALSE
controllerType=0 controllerNumber=1 scan=8225	0.843014268	-0.021117499	0.780714277	10.79593682	4.018960149	7	11	MouseBrain-Z-T-1.mgf.controllerType=0 controllerNumber=1 scan=8225	RN(N-Glycosylation)WTINR{Hex:7; HexNAc:2}	4	TRUE	FALSE
controllerType=0 controllerNumber=1 scan=22911	0.965896515	0.64903935	0.960953565	11.99604421	31.61042631	36	12	MouseBrain-Z-T-1.mgf.controllerType=0 controllerNumber=1 scan=22911	N(N-Glycosylation)STKEEILAALEK{Hex:4; HexNAc:2}	11	TRUE	FALSE
controllerType=0 controllerNumber=1 scan=22914	0.980064075	0.314167248	0.988398053	8.617475644	15.07588927	19	9	MouseBrain-Z-T-1.mgf.controllerType=0 controllerNumber=1 scan=22914	N(N-Glycosylation)STKEEILAALEK{Hex:4; HexNAc:2}	9	TRUE	FALSE
controllerType=0 controllerNumber=1 scan=22983	0.963107059	0.549092659	0.95716405	11.99592749	26.36358337	31	12	MouseBrain-Z-T-1.mgf.controllerType=0 controllerNumber=1 scan=22983	N(N-Glycosylation)STKEEILAALEK{Hex:4; HexNAc:2}	11	TRUE	FALSE
controllerType=0 controllerNumber=1 scan=22781	0.953583432	0.046707235	0.953787239	12.78972918	5.681225419	9	13	MouseBrain-Z-T-1.mgf.controllerType=0 controllerNumber=1 scan=22781	FLYN(N-Glycosylation)FTR{Hex:7; HexNAc:2}	1	TRUE	FALSE
controllerType=0 controllerNumber=1 scan=25021	0.809926544	0.779521411	0.767824174	13.80098728	16.09444862	18	14	MouseBrain-Z-T-1.mgf.controllerType=0 controllerNumber=1 scan=25021	IN(N-Glycosylation)FTAPFNPNK{Fuc:1; Hex:3; HexNAc:3}	8	TRUE	FALSE
controllerType=0 controllerNumber=1 scan=11999	0.973136228	0.692829846	0.981843695	14.48253589	6.94885433	8	15	MouseBrain-Z-T-1.mgf.controllerType=0 controllerNumber=1 scan=11999	N(N-Glycosylation)WTINR{Hex:8; HexNAc:2}	1	TRUE	FALSE
controllerType=0 controllerNumber=1 scan=12069	0.963785461	0.648929284	0.973591644	15.47435009	6.97661908	8	16	MouseBrain-Z-T-1.mgf.controllerType=0 controllerNumber=1 scan=12069	N(N-Glycosylation)WTINR{Hex:8; HexNAc:2}	1	TRUE	FALSE
controllerType=0 controllerNumber=1 scan=1992	0.377074493	-0.405176784	0.008381583	11.84464298	6.738671837	9	13	MouseBrain-Z-T-1.mgf.controllerType=0 controllerNumber=1 scan=1992	KNN(N-Glycosylation)TC(Carbamidomethyl)VK{Fuc:1; Hex:3; HexNAc:5}	4	TRUE	FALSE
controllerType=0 controllerNumber=1 scan=23839	0.959947389	0.867864179	0.958512752	11.74729386	19.84601925	22	12	MouseBrain-Z-T-1.mgf.controllerType=0 controllerNumber=1 scan=23839	VIN(N-Glycosylation)DTWAWK{Hex:6; HexNAc:2}	1	TRUE	FALSE
controllerType=0 controllerNumber=1 scan=23910	0.955177234	0.87299932	0.955676086	12.71966733	20.58637572	23	13	MouseBrain-Z-T-1.mgf.controllerType=0 controllerNumber=1 scan=23910	VIN(N-Glycosylation)DTWAWK{Hex:6; HexNAc:2}	1	TRUE	FALSE
controllerType=0 controllerNumber=1 scan=2539	0.595457431	0.168536937	0.540030066	16.32020619	1.582868833	3	17	MouseBrain-Z-T-1.mgf.controllerType=0 controllerNumber=1 scan=2539	KN(N-Glycosylation)QSSELR{Fuc:2; Hex:4; HexNAc:3}	4	TRUE	FALSE
controllerType=0 controllerNumber=1 scan=2602	0.653133286	0.191764859	0.599617939	20.32440822	3.59185059	6	21	MouseBrain-Z-T-1.mgf.controllerType=0 controllerNumber=1 scan=2602	KN(N-Glycosylation)QSSELR{Fuc:2; Hex:4; HexNAc:3}	4	TRUE	FALSE
controllerType=0 controllerNumber=1 scan=10246	0.966949908	0.649677513	0.955117658	14.88273972	27.90371248	32	15	MouseBrain-Z-T-1.mgf.controllerType=0 controllerNumber=1 scan=10246	WTGHN(N-Glycosylation)VTVVQR{Hex:5; HexNAc:2}	11	TRUE	FALSE
controllerType=0 controllerNumber=1 scan=10304	0.985475418	0.171137617	0.985396951	9.619438012	7.357746998	11	10	MouseBrain-Z-T-1.mgf.controllerType=0 controllerNumber=1 scan=10304	WTGHN(N-Glycosylation)VTVVQR{Hex:5; HexNAc:2}	9	TRUE	FALSE
controllerType=0 controllerNumber=1 scan=10324	0.976200111	0.65645746	0.968276346	13.97804914	21.35353893	25	14	MouseBrain-Z-T-1.mgf.controllerType=0 controllerNumber=1 scan=10324	WTGHN(N-Glycosylation)VTVVQR{Hex:5; HexNAc:2}	11	TRUE	FALSE
controllerType=0 controllerNumber=1 scan=2226	0.922045015	0.321879773	0.929511383	11.21021221	3.212468158	5	12	MouseBrain-Z-T-1.mgf.controllerType=0 controllerNumber=1 scan=2226	N(N-Glycosylation)HSLEGR{Hex:8; HexNAc:2}	4	TRUE	FALSE
controllerType=0 controllerNumber=1 scan=3602	0.461157932	-0.108333416	0.056005159	10.44859006	12.15010629	15	11	MouseBrain-Z-T-1.mgf.controllerType=0 controllerNumber=1 scan=3602	VIYQNHN(N-Glycosylation)K{Hex:3; HexNAc:5}	4	TRUE	FALSE
controllerType=0 controllerNumber=1 scan=14178	0.918226697	0.872760525	0.901010062	10.86256252	25.18187841	28	11	MouseBrain-Z-T-1.mgf.controllerType=0 controllerNumber=1 scan=14178	LN(N-Glycosylation)GTDPIVAADSK{Hex:5; HexNAc:2}	8	TRUE	FALSE
controllerType=0 controllerNumber=1 scan=14196	0.917598811	0.829686272	0.897241629	6.573954158	15.0487633	18	7	MouseBrain-Z-T-1.mgf.controllerType=0 controllerNumber=1 scan=14196	LN(N-Glycosylation)GTDPIVAADSK{Hex:5; HexNAc:2}	11	TRUE	FALSE
controllerType=0 controllerNumber=1 scan=14250	0.992584282	0.798180237	0.99789693	6.387104841	5.249940256	8	7	MouseBrain-Z-T-1.mgf.controllerType=0 controllerNumber=1 scan=14250	LN(N-Glycosylation)GTDPIVAADSK{Hex:5; HexNAc:2}	8	TRUE	FALSE
controllerType=0 controllerNumber=1 scan=3509	0.972064556	0.346879926	0.971980956	14.5009035	11.69279369	13	15	MouseBrain-Z-T-1.mgf.controllerType=0 controllerNumber=1 scan=3509	LN(N-Glycosylation)NSQIK{Hex:8; HexNAc:2}	1	TRUE	FALSE
controllerType=0 controllerNumber=1 scan=9517	0.963547741	0.489557006	0.962059187	16.77548673	11.65517231	15	17	MouseBrain-Z-T-1.mgf.controllerType=0 controllerNumber=1 scan=9517	VVWN(N-Glycosylation)GSR{Hex:8; HexNAc:2}	1	TRUE	FALSE
controllerType=0 controllerNumber=1 scan=9594	0.964205342	0.53166646	0.964214327	16.75148133	11.71445938	15	17	MouseBrain-Z-T-1.mgf.controllerType=0 controllerNumber=1 scan=9594	VVWN(N-Glycosylation)GSR{Hex:8; HexNAc:2}	1	TRUE	FALSE
controllerType=0 controllerNumber=1 scan=5805	0.977425771	-0.161050515	0.977094976	15.76114356	5.929439	9	16	MouseBrain-Z-T-1.mgf.controllerType=0 controllerNumber=1 scan=5805	VELN(N-Glycosylation)TSR{Hex:8; HexNAc:2}	1	TRUE	FALSE
controllerType=0 controllerNumber=1 scan=4526	0.804501493	-0.148405307	0.795721155	28.05163762	4.531844074	7	29	MouseBrain-Z-T-1.mgf.controllerType=0 controllerNumber=1 scan=4526	AC(Carbamidomethyl)QFN(N-Glycosylation)R{Fuc:1; Hex:6; HexNAc:3}	1	TRUE	FALSE
controllerType=0 controllerNumber=1 scan=2449	0.98112932	-0.174940972	0.981624283	16.46571634	2.15299477	4	17	MouseBrain-Z-T-1.mgf.controllerType=0 controllerNumber=1 scan=2449	VLASN(N-Glycosylation)R{Hex:9; HexNAc:2}	1	TRUE	FALSE
controllerType=0 controllerNumber=1 scan=1884	0.974358237	-0.356321132	0.969544213	12.38734252	3.887319889	6	13	MouseBrain-Z-T-1.mgf.controllerType=0 controllerNumber=1 scan=1884	INC(Carbamidomethyl)N(N-Glycosylation)SSK{Hex:8; HexNAc:2}	1	TRUE	FALSE
controllerType=0 controllerNumber=1 scan=6902	0.785962936	0.453926413	0.766342739	14.76376948	3.99633231	6	15	MouseBrain-Z-T-1.mgf.controllerType=0 controllerNumber=1 scan=6902	TN(N-Glycosylation)WSDPHK{Hex:7; HexNAc:2}	2	TRUE	FALSE
controllerType=0 controllerNumber=1 scan=22136	0.081450795	0.843345997	-0.238777065	7.810041165	6.569746663	10	8	MouseBrain-Z-T-1.mgf.controllerType=0 controllerNumber=1 scan=22136	N(N-Glycosylation)ATGMEVGWYR{Fuc:1; Hex:3; HexNAc:3}	11	TRUE	FALSE
controllerType=0 controllerNumber=1 scan=22147	0.81411147	0.841597988	0.78210647	15.98649416	16.10219337	19	16	MouseBrain-Z-T-1.mgf.controllerType=0 controllerNumber=1 scan=22147	N(N-Glycosylation)ATGMEVGWYR{Fuc:1; Hex:3; HexNAc:3}	8	TRUE	FALSE
controllerType=0 controllerNumber=1 scan=22204	-0.001296124	0.619740663	-0.39587775	6.785606641	4.523017039	8	7	MouseBrain-Z-T-1.mgf.controllerType=0 controllerNumber=1 scan=22204	N(N-Glycosylation)ATGMEVGWYR{Fuc:1; Hex:3; HexNAc:3}	11	TRUE	FALSE
controllerType=0 controllerNumber=1 scan=3357	0.986735333	0.899995935	0.986956316	15.51269571	2.181307434	4	16	MouseBrain-Z-T-1.mgf.controllerType=0 controllerNumber=1 scan=3357	N(N-Glycosylation)LTTGR{Hex:9; HexNAc:2}	1	TRUE	FALSE
controllerType=0 controllerNumber=1 scan=5152	0.940865218	-0.205481509	0.911211624	12.77188023	3.41098377	6	13	MouseBrain-Z-T-1.mgf.controllerType=0 controllerNumber=1 scan=5152	KN(N-Glycosylation)STAYFR{Hex:7; HexNAc:2}	4	TRUE	FALSE
controllerType=0 controllerNumber=1 scan=16847	0.980063721	-0.1911857	0.99608999	9.497452006	10.49973134	14	10	MouseBrain-Z-T-1.mgf.controllerType=0 controllerNumber=1 scan=16847	GTEWLVN(N-Glycosylation)SSR{Hex:6; HexNAc:2}	1	TRUE	FALSE
controllerType=0 controllerNumber=1 scan=3265	0.816367952	0.01479695	0.686334083	11.62505025	3.959778506	7	12	MouseBrain-Z-T-1.mgf.controllerType=0 controllerNumber=1 scan=3265	SVTTSLHN(N-Glycosylation)K{Hex:7; HexNAc:2}	4	TRUE	FALSE
controllerType=0 controllerNumber=1 scan=3294	0.841973285	0.302870106	0.826696465	12.77982686	3.670915105	6	13	MouseBrain-Z-T-1.mgf.controllerType=0 controllerNumber=1 scan=3294	SVTTSLHN(N-Glycosylation)K{Hex:7; HexNAc:2}	2	TRUE	FALSE
controllerType=0 controllerNumber=1 scan=3330	0.864986905	-0.056952468	0.766488614	14.85127443	17.84870332	20	15	MouseBrain-Z-T-1.mgf.controllerType=0 controllerNumber=1 scan=3330	SVTTSLHN(N-Glycosylation)K{Hex:7; HexNAc:2}	4	TRUE	FALSE
controllerType=0 controllerNumber=1 scan=8063	0.952672201	0.80633482	0.944839317	8.446521003	8.926269521	11	9	MouseBrain-Z-T-1.mgf.controllerType=0 controllerNumber=1 scan=8063	N(N-Glycosylation)YTADYDK{Hex:7; HexNAc:2}	1	TRUE	FALSE
controllerType=0 controllerNumber=1 scan=7861	0.942399419	0.665139988	0.940307123	9.462558	8.718416489	11	10	MouseBrain-Z-T-1.mgf.controllerType=0 controllerNumber=1 scan=7861	N(N-Glycosylation)YTADYDK{Hex:7; HexNAc:2}	1	TRUE	FALSE
controllerType=0 controllerNumber=1 scan=3893	0.637784264	-0.671469346	0.346420705	9.756850362	3.174397089	6	10	MouseBrain-Z-T-1.mgf.controllerType=0 controllerNumber=1 scan=3893	KN(N-Glycosylation)ASNMEYR{Hex:5; HexNAc:3}	4	TRUE	FALSE
controllerType=0 controllerNumber=1 scan=2435	0.799835346	0.922631706	0.743015413	7.295257889	7.413252361	9	11	MouseBrain-Z-T-1.mgf.controllerType=0 controllerNumber=1 scan=2435	N(N-Glycosylation)VSDTTK{Fuc:1; Hex:5; HexNAc:4}	1	TRUE	FALSE
controllerType=0 controllerNumber=1 scan=5280	0.901131937	-0.312948917	0.873314983	15.86570919	4.933003873	7	16	MouseBrain-Z-T-1.mgf.controllerType=0 controllerNumber=1 scan=5280	QRYN(N-Glycosylation)LTAK{Hex:7; HexNAc:2}	4	TRUE	FALSE
controllerType=0 controllerNumber=1 scan=9901	0.973286275	0.440616871	0.968060861	16.80584799	11.32597755	14	17	MouseBrain-Z-T-1.mgf.controllerType=0 controllerNumber=1 scan=9901	LQWN(N-Glycosylation)GSK{Hex:8; HexNAc:2}	1	TRUE	FALSE
controllerType=0 controllerNumber=1 scan=9972	0.972251835	-0.093312147	0.967810736	12.03645537	4.084976129	6	13	MouseBrain-Z-T-1.mgf.controllerType=0 controllerNumber=1 scan=9972	LQWN(N-Glycosylation)GSK{Hex:8; HexNAc:2}	1	TRUE	FALSE
controllerType=0 controllerNumber=1 scan=7259	0.909023705	0.790910568	0.888156586	7.846166491	6.279532138	7	10	MouseBrain-Z-T-1.mgf.controllerType=0 controllerNumber=1 scan=7259	VN(N-Glycosylation)FTC(Carbamidomethyl)K{Fuc:1; Hex:5; HexNAc:4}	1	TRUE	FALSE
controllerType=0 controllerNumber=1 scan=7927	0.948812678	0.676168199	0.94351232	8.800525704	4.612580563	8	9	MouseBrain-Z-T-1.mgf.controllerType=0 controllerNumber=1 scan=7927	VYC(Carbamidomethyl)N(N-Glycosylation)MTEDK{Hex:6; HexNAc:2}	1	TRUE	FALSE
controllerType=0 controllerNumber=1 scan=2686	0.975827908	0.172325257	0.977828463	15.49868208	1.540884454	3	16	MouseBrain-Z-T-1.mgf.controllerType=0 controllerNumber=1 scan=2686	SLSN(N-Glycosylation)STAR{Hex:8; HexNAc:2}	1	TRUE	FALSE
controllerType=0 controllerNumber=1 scan=2699	0.986877177	0.537948276	0.988308266	9.102994858	5.762657779	8	10	MouseBrain-Z-T-1.mgf.controllerType=0 controllerNumber=1 scan=2699	SLSN(N-Glycosylation)STAR{Hex:8; HexNAc:2}	1	TRUE	FALSE
controllerType=0 controllerNumber=1 scan=4067	0.961473625	-0.00115469	0.956980558	17.72589563	5.90525895	7	18	MouseBrain-Z-T-1.mgf.controllerType=0 controllerNumber=1 scan=4067	VAN(N-Glycosylation)ITR{Hex:9; HexNAc:2}	1	TRUE	FALSE
controllerType=0 controllerNumber=1 scan=2833	0.963267111	0.11351036	0.960186942	17.47990301	3.059066998	4	18	MouseBrain-Z-T-1.mgf.controllerType=0 controllerNumber=1 scan=2833	ATN(N-Glycosylation)LTR{Hex:9; HexNAc:2}	1	TRUE	FALSE
controllerType=0 controllerNumber=1 scan=10402	0.892706149	0.25444118	0.77286791	8.663720513	9.839142668	13	9	MouseBrain-Z-T-1.mgf.controllerType=0 controllerNumber=1 scan=10402	N(N-Glycosylation)STTLVMHMK{Hex:6; HexNAc:2}	4	TRUE	FALSE
controllerType=0 controllerNumber=1 scan=18452	0.95125187	0.519222389	0.966475755	11.77340794	12.63117841	14	12	MouseBrain-Z-T-1.mgf.controllerType=0 controllerNumber=1 scan=18452	IYN(N-Glycosylation)ASELPVR{Hex:6; HexNAc:2}	1	TRUE	FALSE
controllerType=0 controllerNumber=1 scan=18526	0.955952769	0.344659213	0.967389523	12.76615166	7.075737323	10	13	MouseBrain-Z-T-1.mgf.controllerType=0 controllerNumber=1 scan=18526	IYN(N-Glycosylation)ASELPVR{Hex:6; HexNAc:2}	1	TRUE	FALSE
controllerType=0 controllerNumber=1 scan=1954	0.869254259	0.158284418	0.785792945	15.86846284	15.92620613	17	16	MouseBrain-Z-T-1.mgf.controllerType=0 controllerNumber=1 scan=1954	C(Carbamidomethyl)LN(N-Glycosylation)HTTQK{Hex:7; HexNAc:2}	4	TRUE	FALSE
controllerType=0 controllerNumber=1 scan=5281	0.886226861	-0.14596755	0.862793546	13.41524772	4.447820566	8	14	MouseBrain-Z-T-1.mgf.controllerType=0 controllerNumber=1 scan=5281	GSPAN(N-Glycosylation)VTEAR{Hex:7; HexNAc:2}	1	TRUE	FALSE
controllerType=0 controllerNumber=1 scan=2157	0.377455941	0.393685854	0.21597965	15.50853689	4.708265486	7	16	MouseBrain-Z-T-1.mgf.controllerType=0 controllerNumber=1 scan=2157	N(N-Glycosylation)VSDTTKR{Hex:5; HexNAc:4}	4	TRUE	FALSE
controllerType=0 controllerNumber=1 scan=2217	0.312766319	0.193004001	0.155499073	12.10497755	2.682801465	4	13	MouseBrain-Z-T-1.mgf.controllerType=0 controllerNumber=1 scan=2217	N(N-Glycosylation)VSDTTKR{Hex:5; HexNAc:4}	4	TRUE	FALSE
controllerType=0 controllerNumber=1 scan=14087	0.868593615	0.500314172	0.84874636	10.79089	4.80339289	8	11	MouseBrain-Z-T-1.mgf.controllerType=0 controllerNumber=1 scan=14087	LAYATIN(N-Glycosylation)DSR{Hex:5; HexNAc:3}	1	TRUE	FALSE
controllerType=0 controllerNumber=1 scan=1796	0.693729063	0.149537209	0.509742864	9.505923395	5.449573678	7	13	MouseBrain-Z-T-1.mgf.controllerType=0 controllerNumber=1 scan=1796	TTGAN(N-Glycosylation)K{Fuc:2; Hex:4; HexNAc:5}	4	TRUE	FALSE
controllerType=0 controllerNumber=1 scan=5542	0.97840589	0.647630366	0.980502518	14.81558522	14.47007923	16	15	MouseBrain-Z-T-1.mgf.controllerType=0 controllerNumber=1 scan=5542	AN(N-Glycosylation)ATIEVK{Hex:8; HexNAc:2}	1	TRUE	FALSE
controllerType=0 controllerNumber=1 scan=5566	0.732769693	0.419357812	0.737380519	13.6604162	14.2764243	16	14	MouseBrain-Z-T-1.mgf.controllerType=0 controllerNumber=1 scan=5566	AN(N-Glycosylation)ATIEVK{Hex:8; HexNAc:2}	4	TRUE	FALSE
controllerType=0 controllerNumber=1 scan=5619	0.958228671	0.677339899	0.96161708	16.8267907	17.16272285	19	17	MouseBrain-Z-T-1.mgf.controllerType=0 controllerNumber=1 scan=5619	AN(N-Glycosylation)ATIEVK{Hex:8; HexNAc:2}	1	TRUE	FALSE
controllerType=0 controllerNumber=1 scan=5640	0.742532205	0.400783863	0.756289946	14.47971243	17.3344536	19	15	MouseBrain-Z-T-1.mgf.controllerType=0 controllerNumber=1 scan=5640	AN(N-Glycosylation)ATIEVK{Hex:8; HexNAc:2}	4	TRUE	FALSE
controllerType=0 controllerNumber=1 scan=5696	0.958120153	0.701893214	0.960739337	16.82354184	17.18828786	19	17	MouseBrain-Z-T-1.mgf.controllerType=0 controllerNumber=1 scan=5696	AN(N-Glycosylation)ATIEVK{Hex:8; HexNAc:2}	1	TRUE	FALSE
controllerType=0 controllerNumber=1 scan=5766	0.962392019	0.713414464	0.966886253	16.82677719	17.36049699	19	17	MouseBrain-Z-T-1.mgf.controllerType=0 controllerNumber=1 scan=5766	AN(N-Glycosylation)ATIEVK{Hex:8; HexNAc:2}	1	TRUE	FALSE
controllerType=0 controllerNumber=1 scan=5838	0.962983506	0.655177369	0.968712762	16.78380501	15.63892105	17	17	MouseBrain-Z-T-1.mgf.controllerType=0 controllerNumber=1 scan=5838	AN(N-Glycosylation)ATIEVK{Hex:8; HexNAc:2}	1	TRUE	FALSE
controllerType=0 controllerNumber=1 scan=5911	0.96260363	0.657108745	0.966101159	16.84767756	16.07555059	18	17	MouseBrain-Z-T-1.mgf.controllerType=0 controllerNumber=1 scan=5911	AN(N-Glycosylation)ATIEVK{Hex:8; HexNAc:2}	1	TRUE	FALSE
controllerType=0 controllerNumber=1 scan=5986	0.960757343	0.616800785	0.963955862	16.80702522	15.56627741	17	17	MouseBrain-Z-T-1.mgf.controllerType=0 controllerNumber=1 scan=5986	AN(N-Glycosylation)ATIEVK{Hex:8; HexNAc:2}	1	TRUE	FALSE
controllerType=0 controllerNumber=1 scan=6055	0.961757711	0.679967566	0.96753917	16.8052875	15.79930116	18	17	MouseBrain-Z-T-1.mgf.controllerType=0 controllerNumber=1 scan=6055	AN(N-Glycosylation)ATIEVK{Hex:8; HexNAc:2}	1	TRUE	FALSE
controllerType=0 controllerNumber=1 scan=6129	0.960209871	0.528940401	0.965959807	16.80566841	13.80600145	15	17	MouseBrain-Z-T-1.mgf.controllerType=0 controllerNumber=1 scan=6129	AN(N-Glycosylation)ATIEVK{Hex:8; HexNAc:2}	1	TRUE	FALSE
controllerType=0 controllerNumber=1 scan=6202	0.972765358	0.636957869	0.975434704	15.79012662	14.87098901	16	16	MouseBrain-Z-T-1.mgf.controllerType=0 controllerNumber=1 scan=6202	AN(N-Glycosylation)ATIEVK{Hex:8; HexNAc:2}	1	TRUE	FALSE
controllerType=0 controllerNumber=1 scan=6272	0.961362393	0.586852378	0.965465394	16.74084551	12.74232814	14	17	MouseBrain-Z-T-1.mgf.controllerType=0 controllerNumber=1 scan=6272	AN(N-Glycosylation)ATIEVK{Hex:8; HexNAc:2}	1	TRUE	FALSE
controllerType=0 controllerNumber=1 scan=6487	0.973194546	0.531750994	0.975045592	14.82509577	12.0174742	13	15	MouseBrain-Z-T-1.mgf.controllerType=0 controllerNumber=1 scan=6487	AN(N-Glycosylation)ATIEVK{Hex:8; HexNAc:2}	1	TRUE	FALSE
controllerType=0 controllerNumber=1 scan=6561	0.972093891	0.697863038	0.975495115	15.83020331	12.13067912	13	16	MouseBrain-Z-T-1.mgf.controllerType=0 controllerNumber=1 scan=6561	AN(N-Glycosylation)ATIEVK{Hex:8; HexNAc:2}	1	TRUE	FALSE
controllerType=0 controllerNumber=1 scan=6766	0.983506182	0.431688621	0.98344306	13.47316885	9.731194779	12	14	MouseBrain-Z-T-1.mgf.controllerType=0 controllerNumber=1 scan=6766	AN(N-Glycosylation)ATIEVK{Hex:8; HexNAc:2}	1	TRUE	FALSE
controllerType=0 controllerNumber=1 scan=6847	0.968669556	0.530406978	0.970933005	14.47218462	10.04942377	11	15	MouseBrain-Z-T-1.mgf.controllerType=0 controllerNumber=1 scan=6847	AN(N-Glycosylation)ATIEVK{Hex:8; HexNAc:2}	1	TRUE	FALSE
controllerType=0 controllerNumber=1 scan=7347	0.976635418	-0.084817036	0.976935662	12.3807413	8.40724533	10	13	MouseBrain-Z-T-1.mgf.controllerType=0 controllerNumber=1 scan=7347	AN(N-Glycosylation)ATIEVK{Hex:8; HexNAc:2}	1	TRUE	FALSE
controllerType=0 controllerNumber=1 scan=7502	0.983384022	-0.469087965	0.983950573	11.60935959	7.000642104	9	12	MouseBrain-Z-T-1.mgf.controllerType=0 controllerNumber=1 scan=7502	AN(N-Glycosylation)ATIEVK{Hex:8; HexNAc:2}	1	TRUE	FALSE
controllerType=0 controllerNumber=1 scan=7619	0.975647491	0.484759498	0.973076081	10.47144603	8.731335744	10	11	MouseBrain-Z-T-1.mgf.controllerType=0 controllerNumber=1 scan=7619	AN(N-Glycosylation)ATIEVK{Hex:8; HexNAc:2}	1	TRUE	FALSE
controllerType=0 controllerNumber=1 scan=7701	0.990869129	0.244042551	0.989302168	8.510886214	5.760846789	8	9	MouseBrain-Z-T-1.mgf.controllerType=0 controllerNumber=1 scan=7701	AN(N-Glycosylation)ATIEVK{Hex:8; HexNAc:2}	1	TRUE	FALSE
controllerType=0 controllerNumber=1 scan=7771	0.979571729	0.312752238	0.980723463	12.48284444	9.347461721	11	13	MouseBrain-Z-T-1.mgf.controllerType=0 controllerNumber=1 scan=7771	AN(N-Glycosylation)ATIEVK{Hex:8; HexNAc:2}	1	TRUE	FALSE
controllerType=0 controllerNumber=1 scan=8036	0.980026547	-0.226263925	0.979980531	10.50853287	4.703076272	7	11	MouseBrain-Z-T-1.mgf.controllerType=0 controllerNumber=1 scan=8036	AN(N-Glycosylation)ATIEVK{Hex:8; HexNAc:2}	1	TRUE	FALSE
controllerType=0 controllerNumber=1 scan=8122	0.982606443	0.611100828	0.982149744	9.88655878	7.28354496	9	11	MouseBrain-Z-T-1.mgf.controllerType=0 controllerNumber=1 scan=8122	AN(N-Glycosylation)ATIEVK{Hex:8; HexNAc:2}	1	TRUE	FALSE
controllerType=0 controllerNumber=1 scan=8216	0.976402627	0.128358885	0.975142933	11.21518536	5.495459078	7	12	MouseBrain-Z-T-1.mgf.controllerType=0 controllerNumber=1 scan=8216	AN(N-Glycosylation)ATIEVK{Hex:8; HexNAc:2}	1	TRUE	FALSE
controllerType=0 controllerNumber=1 scan=5574	0.718786868	0.505334653	0.724917499	14.71080708	15.34086327	17	15	MouseBrain-Z-T-1.mgf.controllerType=0 controllerNumber=1 scan=5574	AN(N-Glycosylation)ATIEVK{Hex:8; HexNAc:2}	4	TRUE	FALSE
controllerType=0 controllerNumber=1 scan=5653	0.719194361	0.449934471	0.723189878	13.6641754	12.88919244	14	14	MouseBrain-Z-T-1.mgf.controllerType=0 controllerNumber=1 scan=5653	AN(N-Glycosylation)ATIEVK{Hex:8; HexNAc:2}	4	TRUE	FALSE
controllerType=0 controllerNumber=1 scan=8964	0.981314622	-0.345606648	0.97945402	11.46082337	5.944205171	8	12	MouseBrain-Z-T-1.mgf.controllerType=0 controllerNumber=1 scan=8964	AN(N-Glycosylation)ATIEVK{Hex:8; HexNAc:2}	1	TRUE	FALSE
controllerType=0 controllerNumber=1 scan=32570	0.93612378	0.178869	0.954696297	11.77525136	23.35948623	26	12	MouseBrain-Z-T-1.mgf.controllerType=0 controllerNumber=1 scan=32570	GYLLTLN(N-Glycosylation)FTK{Hex:6; HexNAc:2}	1	TRUE	FALSE
controllerType=0 controllerNumber=1 scan=6343	0.94454535	0.566454085	0.949132566	13.89226821	14.67833274	16	14	MouseBrain-Z-T-1.mgf.controllerType=0 controllerNumber=1 scan=6343	AN(N-Glycosylation)ATIEVK{Hex:3; HexNAc:6}	1	TRUE	FALSE
controllerType=0 controllerNumber=1 scan=11155	0.944843269	0.062458537	0.861357307	7.505662066	4.896077875	7	8	MouseBrain-Z-T-1.mgf.controllerType=0 controllerNumber=1 scan=11155	LVN(N-Glycosylation)STFLHNK{Hex:6; HexNAc:2}	4	TRUE	FALSE
controllerType=0 controllerNumber=1 scan=5469	0.97869511	-0.11392478	0.977007351	16.46593761	2.10202467	4	17	MouseBrain-Z-T-1.mgf.controllerType=0 controllerNumber=1 scan=5469	LVN(N-Glycosylation)VSR{Hex:9; HexNAc:2}	1	TRUE	FALSE
controllerType=0 controllerNumber=1 scan=27095	0.396338162	-0.068474018	0.12952509	13.84610322	15.00120237	17	14	MouseBrain-Z-T-1.mgf.controllerType=0 controllerNumber=1 scan=27095	VLTLAN(N-Glycosylation)FTTK{Fuc:1; Hex:3; HexNAc:4}	4	TRUE	FALSE
controllerType=0 controllerNumber=1 scan=27151	0.841288748	0.296078764	0.811489779	18.73298964	21.76073682	25	19	MouseBrain-Z-T-1.mgf.controllerType=0 controllerNumber=1 scan=27151	VLTLAN(N-Glycosylation)FTTK{Fuc:1; Hex:3; HexNAc:4}	1	TRUE	FALSE
controllerType=0 controllerNumber=1 scan=27163	0.431323604	0.28798113	0.14845006	13.8433968	21.59244836	23	14	MouseBrain-Z-T-1.mgf.controllerType=0 controllerNumber=1 scan=27163	VLTLAN(N-Glycosylation)FTTK{Fuc:1; Hex:3; HexNAc:4}	4	TRUE	FALSE
controllerType=0 controllerNumber=1 scan=27222	0.87119559	0.17634168	0.82787298	12.30356463	19.80575627	21	13	MouseBrain-Z-T-1.mgf.controllerType=0 controllerNumber=1 scan=27222	VLTLAN(N-Glycosylation)FTTK{Fuc:1; Hex:3; HexNAc:4}	1	TRUE	FALSE
controllerType=0 controllerNumber=1 scan=7369	0.946833335	0.126310716	0.941002163	9.25249436	3.844810758	6	11	MouseBrain-Z-T-1.mgf.controllerType=0 controllerNumber=1 scan=7369	VN(N-Glycosylation)FTC(Carbamidomethyl)K{Hex:6; HexNAc:4}	1	TRUE	FALSE
controllerType=0 controllerNumber=1 scan=1966	0.990718067	0.126750646	0.991352478	12.49032957	2.055739814	4	13	MouseBrain-Z-T-1.mgf.controllerType=0 controllerNumber=1 scan=1966	N(N-Glycosylation)QTAVR{Hex:9; HexNAc:2}	1	TRUE	FALSE
controllerType=0 controllerNumber=1 scan=4865	0.963660065	0.256871941	0.959344698	17.48250658	6.254207499	7	18	MouseBrain-Z-T-1.mgf.controllerType=0 controllerNumber=1 scan=4865	N(N-Glycosylation)VSLTR{Hex:9; HexNAc:2}	1	TRUE	FALSE
controllerType=0 controllerNumber=1 scan=4938	0.964328409	0.007026916	0.960396662	17.44966009	5.279664339	6	18	MouseBrain-Z-T-1.mgf.controllerType=0 controllerNumber=1 scan=4938	N(N-Glycosylation)VSLTR{Hex:9; HexNAc:2}	1	TRUE	FALSE
controllerType=0 controllerNumber=1 scan=3574	0.953601403	0.714471498	0.950425089	17.39416782	10.23097871	12	18	MouseBrain-Z-T-1.mgf.controllerType=0 controllerNumber=1 scan=3574	LLTTN(N-Glycosylation)K{Hex:9; HexNAc:2}	1	TRUE	FALSE
controllerType=0 controllerNumber=1 scan=3645	0.975072088	0.471120204	0.971867715	14.44761486	7.471271443	9	15	MouseBrain-Z-T-1.mgf.controllerType=0 controllerNumber=1 scan=3645	LLTTN(N-Glycosylation)K{Hex:9; HexNAc:2}	1	TRUE	FALSE
controllerType=0 controllerNumber=1 scan=4453	0.381882934	-0.01974714	0.044237133	18.65755281	6.244560272	10	19	MouseBrain-Z-T-1.mgf.controllerType=0 controllerNumber=1 scan=4453	KN(N-Glycosylation)ASNMEYR{Fuc:1; Hex:3; HexNAc:4}	4	TRUE	FALSE
controllerType=0 controllerNumber=1 scan=4516	0.425824387	0.099862221	0.120928374	19.82568163	7.209259887	10	20	MouseBrain-Z-T-1.mgf.controllerType=0 controllerNumber=1 scan=4516	KN(N-Glycosylation)ASNMEYR{Fuc:1; Hex:3; HexNAc:4}	4	TRUE	FALSE
controllerType=0 controllerNumber=1 scan=6192	0.972044526	0.639338932	0.969459352	17.47753397	7.50025843	10	18	MouseBrain-Z-T-1.mgf.controllerType=0 controllerNumber=1 scan=6192	LN(N-Glycosylation)GSFR{Hex:9; HexNAc:2}	1	TRUE	FALSE
controllerType=0 controllerNumber=1 scan=6271	0.983819563	0.282042458	0.982952451	15.46155929	2.745390017	4	16	MouseBrain-Z-T-1.mgf.controllerType=0 controllerNumber=1 scan=6271	LN(N-Glycosylation)GSFR{Hex:9; HexNAc:2}	1	TRUE	FALSE
controllerType=0 controllerNumber=1 scan=3288	0.713481328	0.737006892	0.662004408	9.952062777	8.041722467	10	13	MouseBrain-Z-T-1.mgf.controllerType=0 controllerNumber=1 scan=3288	N(N-Glycosylation)ISSEEK{Fuc:1; Hex:3; HexNAc:4; Neu5Gc:1}	1	TRUE	FALSE
controllerType=0 controllerNumber=1 scan=10010	0.866548613	0.136489179	0.839059534	11.59489822	6.666315209	9	13	MouseBrain-Z-T-1.mgf.controllerType=0 controllerNumber=1 scan=10010	LQWN(N-Glycosylation)GSK{Fuc:1; Hex:6; HexNAc:3}	1	TRUE	FALSE
controllerType=0 controllerNumber=1 scan=3428	0.505482618	-1	0.440374557	13.62503275	1.026230125	2	16	MouseBrain-Z-T-1.mgf.controllerType=0 controllerNumber=1 scan=3428	IN(N-Glycosylation)GSVR{Fuc:1; Hex:4; HexNAc:4; Neu5Ac:1}	4	TRUE	FALSE
controllerType=0 controllerNumber=1 scan=3466	0.463276183	0.073672811	0.427362395	20.01633558	1.639948012	3	23	MouseBrain-Z-T-1.mgf.controllerType=0 controllerNumber=1 scan=3466	IN(N-Glycosylation)GSVR{Fuc:2; Hex:5; HexNAc:4}	1	TRUE	FALSE
controllerType=0 controllerNumber=1 scan=17848	0.827081713	0.517295451	0.801295116	9.751575728	10.54541971	13	10	MouseBrain-Z-T-1.mgf.controllerType=0 controllerNumber=1 scan=17848	FN(N-Glycosylation)STEYQVVTR{Hex:5; HexNAc:2}	8	TRUE	FALSE
controllerType=0 controllerNumber=1 scan=17861	0.813158699	0.822343005	0.740076507	7.969240915	11.50794328	14	8	MouseBrain-Z-T-1.mgf.controllerType=0 controllerNumber=1 scan=17861	FN(N-Glycosylation)STEYQVVTR{Hex:5; HexNAc:2}	11	TRUE	FALSE
controllerType=0 controllerNumber=1 scan=17927	0.829221398	0.763109193	0.801530607	10.89170074	17.83162725	19	11	MouseBrain-Z-T-1.mgf.controllerType=0 controllerNumber=1 scan=17927	FN(N-Glycosylation)STEYQVVTR{Hex:5; HexNAc:2}	8	TRUE	FALSE
controllerType=0 controllerNumber=1 scan=17941	0.847016952	0.799334704	0.748937096	5.851809209	9.970387979	13	6	MouseBrain-Z-T-1.mgf.controllerType=0 controllerNumber=1 scan=17941	FN(N-Glycosylation)STEYQVVTR{Hex:5; HexNAc:2}	11	TRUE	FALSE
controllerType=0 controllerNumber=1 scan=17877	0.860787739	0.926191511	0.825527727	10.99000479	19.56773759	21	11	MouseBrain-Z-T-1.mgf.controllerType=0 controllerNumber=1 scan=17877	FN(N-Glycosylation)STEYQVVTR{Hex:5; HexNAc:2}	11	TRUE	FALSE
controllerType=0 controllerNumber=1 scan=10563	0.972594346	0.36529419	0.97143958	16.74071525	4.480785811	6	17	MouseBrain-Z-T-1.mgf.controllerType=0 controllerNumber=1 scan=10563	LLN(N-Glycosylation)QTLR{Hex:8; HexNAc:2}	1	TRUE	FALSE
controllerType=0 controllerNumber=1 scan=19167	0.803062431	-0.002190386	0.761681065	19.6754849	18.64748402	25	20	MouseBrain-Z-T-1.mgf.controllerType=0 controllerNumber=1 scan=19167	VWDTAAALN(N-Glycosylation)R{Fuc:1; Hex:3; HexNAc:4}	1	TRUE	FALSE
controllerType=0 controllerNumber=1 scan=19179	0.404553753	0.002950709	0.143429128	12.79480987	13.27639255	18	13	MouseBrain-Z-T-1.mgf.controllerType=0 controllerNumber=1 scan=19179	VWDTAAALN(N-Glycosylation)R{Fuc:1; Hex:3; HexNAc:4}	4	TRUE	FALSE
controllerType=0 controllerNumber=1 scan=4785	0.827993941	0.274943034	0.813822282	18.82907322	2.062527821	4	20	MouseBrain-Z-T-1.mgf.controllerType=0 controllerNumber=1 scan=4785	AC(Carbamidomethyl)QFN(N-Glycosylation)R{Fuc:1; Hex:5; HexNAc:4}	1	TRUE	FALSE
controllerType=0 controllerNumber=1 scan=4848	0.50649086	0.687667554	0.461374968	17.94273223	2.056795032	4	20	MouseBrain-Z-T-1.mgf.controllerType=0 controllerNumber=1 scan=4848	AC(Carbamidomethyl)QFN(N-Glycosylation)R{Fuc:1; Hex:5; HexNAc:4}	4	TRUE	FALSE
controllerType=0 controllerNumber=1 scan=4851	0.775441933	0.650680507	0.756411978	20.61485407	3.436609547	5	24	MouseBrain-Z-T-1.mgf.controllerType=0 controllerNumber=1 scan=4851	AC(Carbamidomethyl)QFN(N-Glycosylation)R{Fuc:1; Hex:5; HexNAc:4}	1	TRUE	FALSE
controllerType=0 controllerNumber=1 scan=3912	0.895352552	0.701528111	0.834729958	12.87950119	17.96188455	20	13	MouseBrain-Z-T-1.mgf.controllerType=0 controllerNumber=1 scan=3912	SVSHN(N-Glycosylation)MTAPNK{Hex:6; HexNAc:2}	11	TRUE	FALSE
controllerType=0 controllerNumber=1 scan=3984	0.90975239	0.706571371	0.860637902	13.87950663	20.26094133	23	14	MouseBrain-Z-T-1.mgf.controllerType=0 controllerNumber=1 scan=3984	SVSHN(N-Glycosylation)MTAPNK{Hex:6; HexNAc:2}	11	TRUE	FALSE
controllerType=0 controllerNumber=1 scan=23258	0.969452887	-0.226467021	0.983114817	7.802276296	9.826834318	13	8	MouseBrain-Z-T-1.mgf.controllerType=0 controllerNumber=1 scan=23258	KLDFIVLN(N-Glycosylation)ETR{Hex:5; HexNAc:2}	11	TRUE	FALSE
controllerType=0 controllerNumber=1 scan=16702	0.661304067	-0.139632921	0.590894505	16.70407799	6.448429142	11	17	MouseBrain-Z-T-1.mgf.controllerType=0 controllerNumber=1 scan=16702	LLFPTN(N-Glycosylation)SSSR{Fuc:1; Hex:3; HexNAc:4}	1	TRUE	FALSE
controllerType=0 controllerNumber=1 scan=16738	0.359978947	0.334389112	0.173039926	17.37444801	8.491063287	12	18	MouseBrain-Z-T-1.mgf.controllerType=0 controllerNumber=1 scan=16738	LLFPTN(N-Glycosylation)SSSR{Fuc:1; Hex:3; HexNAc:4}	4	TRUE	FALSE
controllerType=0 controllerNumber=1 scan=16780	0.689345572	0.270674601	0.605557578	21.82792735	12.76247199	18	22	MouseBrain-Z-T-1.mgf.controllerType=0 controllerNumber=1 scan=16780	LLFPTN(N-Glycosylation)SSSR{Fuc:1; Hex:3; HexNAc:4}	1	TRUE	FALSE
controllerType=0 controllerNumber=1 scan=16818	0.40175636	0.462546986	0.19515054	16.56649384	10.1488507	16	17	MouseBrain-Z-T-1.mgf.controllerType=0 controllerNumber=1 scan=16818	LLFPTN(N-Glycosylation)SSSR{Fuc:1; Hex:3; HexNAc:4}	4	TRUE	FALSE
controllerType=0 controllerNumber=1 scan=16851	0.666058062	0.167781786	0.584239234	20.80161307	9.712990756	14	21	MouseBrain-Z-T-1.mgf.controllerType=0 controllerNumber=1 scan=16851	LLFPTN(N-Glycosylation)SSSR{Fuc:1; Hex:3; HexNAc:4}	1	TRUE	FALSE
controllerType=0 controllerNumber=1 scan=2765	0.741579178	0.342946747	0.596279574	15.86695507	12.12814421	14	16	MouseBrain-Z-T-1.mgf.controllerType=0 controllerNumber=1 scan=2765	C(Carbamidomethyl)VN(N-Glycosylation)ESYKK{Hex:7; HexNAc:2}	4	TRUE	FALSE
controllerType=0 controllerNumber=1 scan=3639	0.98158566	-0.181157092	0.981058969	16.77481583	2.178723384	3	17	MouseBrain-Z-T-1.mgf.controllerType=0 controllerNumber=1 scan=3639	TVN(N-Glycosylation)ITR{Hex:9; HexNAc:2}	1	TRUE	FALSE
controllerType=0 controllerNumber=1 scan=7683	0.867529169	0.744993967	0.838590344	12.20057984	4.270408243	6	14	MouseBrain-Z-T-1.mgf.controllerType=0 controllerNumber=1 scan=7683	LSVEC(Carbamidomethyl)AN(N-Glycosylation)K{Fuc:1; Hex:3; HexNAc:5}	1	TRUE	FALSE
controllerType=0 controllerNumber=1 scan=7753	0.8485101	0.669654824	0.821903654	25.81406352	18.23315275	22	26	MouseBrain-Z-T-1.mgf.controllerType=0 controllerNumber=1 scan=7753	LSVEC(Carbamidomethyl)AN(N-Glycosylation)K{Fuc:1; Hex:3; HexNAc:5}	1	TRUE	FALSE
controllerType=0 controllerNumber=1 scan=7754	0.609326327	0.376120043	0.513030419	20.2397135	17.28804553	20	21	MouseBrain-Z-T-1.mgf.controllerType=0 controllerNumber=1 scan=7754	LSVEC(Carbamidomethyl)AN(N-Glycosylation)K{Fuc:1; Hex:3; HexNAc:5}	4	TRUE	FALSE
controllerType=0 controllerNumber=1 scan=7816	0.882408742	0.627530436	0.85662348	22.35135008	17.13596014	20	23	MouseBrain-Z-T-1.mgf.controllerType=0 controllerNumber=1 scan=7816	LSVEC(Carbamidomethyl)AN(N-Glycosylation)K{Fuc:1; Hex:3; HexNAc:5}	1	TRUE	FALSE
controllerType=0 controllerNumber=1 scan=7817	0.661596457	0.293722341	0.557782843	16.07916793	16.71405813	19	17	MouseBrain-Z-T-1.mgf.controllerType=0 controllerNumber=1 scan=7817	LSVEC(Carbamidomethyl)AN(N-Glycosylation)K{Fuc:1; Hex:3; HexNAc:5}	4	TRUE	FALSE
controllerType=0 controllerNumber=1 scan=2832	0.575922304	0.581025176	0.483232377	19.54925523	2.656226834	5	20	MouseBrain-Z-T-1.mgf.controllerType=0 controllerNumber=1 scan=2832	KN(N-Glycosylation)QSSELR{Fuc:1; Hex:4; HexNAc:4}	4	TRUE	FALSE
controllerType=0 controllerNumber=1 scan=16001	0.837835936	0.726013258	0.860601754	11.99477837	14.47159027	19	12	MouseBrain-Z-T-1.mgf.controllerType=0 controllerNumber=1 scan=16001	SSSHLPPSSYFN(N-Glycosylation)ASGR{Fuc:1; Hex:2; HexNAc:2}	22	TRUE	FALSE
controllerType=0 controllerNumber=1 scan=16085	0.907548809	0.699176097	0.960258254	7.904085844	16.74970609	21	8	MouseBrain-Z-T-1.mgf.controllerType=0 controllerNumber=1 scan=16085	SSSHLPPSSYFN(N-Glycosylation)ASGR{Fuc:1; Hex:2; HexNAc:2}	22	TRUE	FALSE
controllerType=0 controllerNumber=1 scan=16166	0.891500379	0.707262675	0.956256294	6.899751191	17.52575341	21	7	MouseBrain-Z-T-1.mgf.controllerType=0 controllerNumber=1 scan=16166	SSSHLPPSSYFN(N-Glycosylation)ASGR{Fuc:1; Hex:2; HexNAc:2}	22	TRUE	FALSE
controllerType=0 controllerNumber=1 scan=16887	0.914320686	0.69107909	0.888720134	13.83525791	16.86167284	19	14	MouseBrain-Z-T-1.mgf.controllerType=0 controllerNumber=1 scan=16887	VFGSQN(N-Glycosylation)LTTVK{Hex:6; HexNAc:2}	8	TRUE	FALSE
controllerType=0 controllerNumber=1 scan=5770	0.894815218	0.604773648	0.866758698	11.87147573	13.06243053	14	13	MouseBrain-Z-T-1.mgf.controllerType=0 controllerNumber=1 scan=5770	AN(N-Glycosylation)ATIEVK{Fuc:1; Hex:6; HexNAc:3}	1	TRUE	FALSE
controllerType=0 controllerNumber=1 scan=7065	0.982099084	0.819904207	0.979683485	14.41895275	10.47268846	11	15	MouseBrain-Z-T-1.mgf.controllerType=0 controllerNumber=1 scan=7065	YN(N-Glycosylation)LTAK{Hex:9; HexNAc:2}	1	TRUE	FALSE
controllerType=0 controllerNumber=1 scan=9985	0.964706506	0.814136127	0.960101571	10.0724596	6.684334734	8	11	MouseBrain-Z-T-1.mgf.controllerType=0 controllerNumber=1 scan=9985	N(N-Glycosylation)FSLTK{Hex:9; HexNAc:2}	1	TRUE	FALSE
controllerType=0 controllerNumber=1 scan=3671	0.344826944	0.497257863	0.205803777	16.79583481	9.448322191	13	17	MouseBrain-Z-T-1.mgf.controllerType=0 controllerNumber=1 scan=3671	RAC(Carbamidomethyl)QFN(N-Glycosylation)R{Hex:5; HexNAc:4}	4	TRUE	FALSE
controllerType=0 controllerNumber=1 scan=3819	0.422420216	0.405412993	0.280239006	13.67748255	7.857154116	11	14	MouseBrain-Z-T-1.mgf.controllerType=0 controllerNumber=1 scan=3819	RAC(Carbamidomethyl)QFN(N-Glycosylation)R{Hex:5; HexNAc:4}	4	TRUE	FALSE
controllerType=0 controllerNumber=1 scan=2099	0.887650267	-0.136397513	0.856876311	11.83059704	10.02761584	13	15	MouseBrain-Z-T-1.mgf.controllerType=0 controllerNumber=1 scan=2099	INC(Carbamidomethyl)N(N-Glycosylation)SSK{Fuc:2; Hex:4; HexNAc:4}	1	TRUE	FALSE
controllerType=0 controllerNumber=1 scan=4367	0.973861959	0.157173085	0.967305634	16.74238544	10.95622351	15	17	MouseBrain-Z-T-1.mgf.controllerType=0 controllerNumber=1 scan=4367	NPC(Carbamidomethyl)N(N-Glycosylation)ITR{Hex:8; HexNAc:2}	1	TRUE	FALSE
controllerType=0 controllerNumber=1 scan=10863	0.915538477	0.298015409	0.895603346	11.35504355	3.883554454	6	12	MouseBrain-Z-T-1.mgf.controllerType=0 controllerNumber=1 scan=10863	NPN(N-Glycosylation)GTVTVISR{Hex:5; HexNAc:3}	8	TRUE	FALSE
controllerType=0 controllerNumber=1 scan=6976	0.952476522	0.753637483	0.940806203	15.88724635	21.05173665	23	16	MouseBrain-Z-T-1.mgf.controllerType=0 controllerNumber=1 scan=6976	SC(Carbamidomethyl)N(N-Glycosylation)ISVTEK{Hex:7; HexNAc:2}	1	TRUE	FALSE
controllerType=0 controllerNumber=1 scan=6978	0.720222939	0.613988279	0.605076854	11.62121993	13.18153305	15	12	MouseBrain-Z-T-1.mgf.controllerType=0 controllerNumber=1 scan=6978	SC(Carbamidomethyl)N(N-Glycosylation)ISVTEK{Hex:7; HexNAc:2}	4	TRUE	FALSE
controllerType=0 controllerNumber=1 scan=7143	0.949258999	0.647314931	0.93579053	13.77201927	12.06669722	13	14	MouseBrain-Z-T-1.mgf.controllerType=0 controllerNumber=1 scan=7143	SC(Carbamidomethyl)N(N-Glycosylation)ISVTEK{Hex:7; HexNAc:2}	1	TRUE	FALSE
controllerType=0 controllerNumber=1 scan=19673	0.916491357	0.221810522	0.888919756	9.833830113	18.82993037	23	10	MouseBrain-Z-T-1.mgf.controllerType=0 controllerNumber=1 scan=19673	WSYVAYN(N-Glycosylation)ESDK{Hex:5; HexNAc:2}	8	TRUE	FALSE
controllerType=0 controllerNumber=1 scan=10548	0.95441073	0.605510045	0.973872227	15.46480598	6.588109061	9	16	MouseBrain-Z-T-1.mgf.controllerType=0 controllerNumber=1 scan=10548	N(N-Glycosylation)LSDSLAR{Hex:8; HexNAc:2}	1	TRUE	FALSE
controllerType=0 controllerNumber=1 scan=10619	0.970554954	0.448034766	0.982895086	12.47136798	4.770654173	7	13	MouseBrain-Z-T-1.mgf.controllerType=0 controllerNumber=1 scan=10619	N(N-Glycosylation)LSDSLAR{Hex:8; HexNAc:2}	1	TRUE	FALSE
controllerType=0 controllerNumber=1 scan=4142	0.910641827	0.68269232	0.861001555	12.78371827	13.30390898	17	13	MouseBrain-Z-T-1.mgf.controllerType=0 controllerNumber=1 scan=4142	SVAHN(N-Glycosylation)MTTPNK{Hex:6; HexNAc:2}	11	TRUE	FALSE
controllerType=0 controllerNumber=1 scan=4217	0.92232466	0.822184174	0.855203987	9.860276693	9.159494105	13	10	MouseBrain-Z-T-1.mgf.controllerType=0 controllerNumber=1 scan=4217	SVAHN(N-Glycosylation)MTTPNK{Hex:6; HexNAc:2}	11	TRUE	FALSE
controllerType=0 controllerNumber=1 scan=19772	0.778260317	0.290323552	0.748043979	18.855595	7.998260704	10	19	MouseBrain-Z-T-1.mgf.controllerType=0 controllerNumber=1 scan=19772	LSN(N-Glycosylation)LTEGMLR{Fuc:1; Hex:3; HexNAc:4}	1	TRUE	FALSE
controllerType=0 controllerNumber=1 scan=19804	0.405522025	0.265779685	0.211641029	12.77154175	4.528505749	7	13	MouseBrain-Z-T-1.mgf.controllerType=0 controllerNumber=1 scan=19804	LSN(N-Glycosylation)LTEGMLR{Fuc:1; Hex:3; HexNAc:4}	4	TRUE	FALSE
controllerType=0 controllerNumber=1 scan=3108	0.988174977	-0.119201197	0.987868002	14.45779808	1.534872697	3	15	MouseBrain-Z-T-1.mgf.controllerType=0 controllerNumber=1 scan=3108	VN(N-Glycosylation)ASAPR{Hex:9; HexNAc:2}	1	TRUE	FALSE
controllerType=0 controllerNumber=1 scan=4906	0.873974678	0.387261681	0.867281586	16.15657135	2.053312046	4	17	MouseBrain-Z-T-1.mgf.controllerType=0 controllerNumber=1 scan=4906	AC(Carbamidomethyl)QFN(N-Glycosylation)R{Hex:6; HexNAc:4}	1	TRUE	FALSE
controllerType=0 controllerNumber=1 scan=4916	0.486054446	0.456727012	0.420269875	15.69820188	2.560033334	5	16	MouseBrain-Z-T-1.mgf.controllerType=0 controllerNumber=1 scan=4916	AC(Carbamidomethyl)QFN(N-Glycosylation)R{Hex:6; HexNAc:4}	4	TRUE	FALSE
controllerType=0 controllerNumber=1 scan=4973	0.851034549	0.142927742	0.824592015	21.44772336	6.854865958	11	22	MouseBrain-Z-T-1.mgf.controllerType=0 controllerNumber=1 scan=4973	AC(Carbamidomethyl)QFN(N-Glycosylation)R{Hex:6; HexNAc:4}	1	TRUE	FALSE
controllerType=0 controllerNumber=1 scan=4985	0.435029001	0.716224769	0.296713119	15.73686481	3.127196634	6	16	MouseBrain-Z-T-1.mgf.controllerType=0 controllerNumber=1 scan=4985	AC(Carbamidomethyl)QFN(N-Glycosylation)R{Hex:6; HexNAc:4}	4	TRUE	FALSE
controllerType=0 controllerNumber=1 scan=5036	0.852783914	0.033186683	0.838501223	15.26052326	1.581105491	3	16	MouseBrain-Z-T-1.mgf.controllerType=0 controllerNumber=1 scan=5036	AC(Carbamidomethyl)QFN(N-Glycosylation)R{Hex:6; HexNAc:4}	1	TRUE	FALSE
controllerType=0 controllerNumber=1 scan=14248	0.860098677	0.290259764	0.832994977	11.83292122	11.71898346	16	12	MouseBrain-Z-T-1.mgf.controllerType=0 controllerNumber=1 scan=14248	LAYATIN(N-Glycosylation)DSR{Hex:4; HexNAc:4}	1	TRUE	FALSE
controllerType=0 controllerNumber=1 scan=14273	0.556093726	0.230958224	0.302300716	9.540799449	18.81712538	22	10	MouseBrain-Z-T-1.mgf.controllerType=0 controllerNumber=1 scan=14273	LAYATIN(N-Glycosylation)DSR{Hex:4; HexNAc:4}	4	TRUE	FALSE
controllerType=0 controllerNumber=1 scan=16050	0.867957437	0.729954659	0.89903281	8.996177892	19.20704116	23	9	MouseBrain-Z-T-1.mgf.controllerType=0 controllerNumber=1 scan=16050	SSSHLPPSSYFN(N-Glycosylation)ASGR{Hex:3; HexNAc:2}	22	TRUE	FALSE
controllerType=0 controllerNumber=1 scan=16128	0.904503981	0.724608939	0.988107884	7.981008053	23.04035345	27	8	MouseBrain-Z-T-1.mgf.controllerType=0 controllerNumber=1 scan=16128	SSSHLPPSSYFN(N-Glycosylation)ASGR{Hex:3; HexNAc:2}	22	TRUE	FALSE
controllerType=0 controllerNumber=1 scan=16201	0.916777664	0.740054895	0.987145332	8.99313811	24.38237365	28	9	MouseBrain-Z-T-1.mgf.controllerType=0 controllerNumber=1 scan=16201	SSSHLPPSSYFN(N-Glycosylation)ASGR{Hex:3; HexNAc:2}	22	TRUE	FALSE
controllerType=0 controllerNumber=1 scan=16273	0.927350809	0.718558561	0.986690286	8.986760819	21.53924569	24	9	MouseBrain-Z-T-1.mgf.controllerType=0 controllerNumber=1 scan=16273	SSSHLPPSSYFN(N-Glycosylation)ASGR{Hex:3; HexNAc:2}	22	TRUE	FALSE
controllerType=0 controllerNumber=1 scan=16366	0.873023247	0.719937634	0.901887392	7.921101949	14.88996285	18	8	MouseBrain-Z-T-1.mgf.controllerType=0 controllerNumber=1 scan=16366	SSSHLPPSSYFN(N-Glycosylation)ASGR{Hex:3; HexNAc:2}	22	TRUE	FALSE
controllerType=0 controllerNumber=1 scan=1754	0.583412483	0.832883178	0.492261126	28.75792153	3.193139218	5	29	MouseBrain-Z-T-1.mgf.controllerType=0 controllerNumber=1 scan=1754	HN(N-Glycosylation)GSC(Carbamidomethyl)R{Fuc:1; Hex:5; HexNAc:3; Neu5Ac:1}	4	TRUE	FALSE
controllerType=0 controllerNumber=1 scan=8617	0.978379028	0.470795411	0.985693114	12.4798911	4.090408872	6	13	MouseBrain-Z-T-1.mgf.controllerType=0 controllerNumber=1 scan=8617	GTEILGN(N-Glycosylation)STR{Hex:7; HexNAc:2}	1	TRUE	FALSE
controllerType=0 controllerNumber=1 scan=6135	0.911089998	0.149282535	0.888649542	10.21014976	3.397292257	5	13	MouseBrain-Z-T-1.mgf.controllerType=0 controllerNumber=1 scan=6135	N(N-Glycosylation)LSEDR{Fuc:1; Hex:5; HexNAc:3; Neu5Ac:1}	1	TRUE	FALSE
controllerType=0 controllerNumber=1 scan=27930	0.966672153	0.421926143	0.970408691	11.74696184	11.5488549	14	12	MouseBrain-Z-T-1.mgf.controllerType=0 controllerNumber=1 scan=27930	YLIN(N-Glycosylation)VTFEGR{Hex:6; HexNAc:2}	1	TRUE	FALSE
controllerType=0 controllerNumber=1 scan=27861	0.988939511	0.29712558	0.994858405	11.85170673	10.56882666	13	12	MouseBrain-Z-T-1.mgf.controllerType=0 controllerNumber=1 scan=27861	YLIN(N-Glycosylation)VTFEGR{Hex:6; HexNAc:2}	1	TRUE	FALSE
controllerType=0 controllerNumber=1 scan=9588	0.91313632	0.554237142	0.871303339	16.83997508	7.481412352	9	17	MouseBrain-Z-T-1.mgf.controllerType=0 controllerNumber=1 scan=9588	LRPLFN(N-Glycosylation)K{Hex:8; HexNAc:2}	4	TRUE	FALSE
controllerType=0 controllerNumber=1 scan=9612	0.989556061	0.623708848	0.98968063	16.82726016	1.87999268	3	17	MouseBrain-Z-T-1.mgf.controllerType=0 controllerNumber=1 scan=9612	LRPLFN(N-Glycosylation)K{Hex:8; HexNAc:2}	2	TRUE	FALSE
controllerType=0 controllerNumber=1 scan=9661	0.924089162	0.648131406	0.886772589	16.81920285	8.548669492	10	17	MouseBrain-Z-T-1.mgf.controllerType=0 controllerNumber=1 scan=9661	LRPLFN(N-Glycosylation)K{Hex:8; HexNAc:2}	4	TRUE	FALSE
controllerType=0 controllerNumber=1 scan=7467	0.868232541	0.608503116	0.829953869	12.73427577	4.891881996	7	13	MouseBrain-Z-T-1.mgf.controllerType=0 controllerNumber=1 scan=7467	VPGN(N-Glycosylation)QTSTTLK{Fuc:1; Hex:3; HexNAc:4}	8	TRUE	FALSE
controllerType=0 controllerNumber=1 scan=8857	0.947039694	0.418449033	0.935699118	10.44331259	8.385753082	10	11	MouseBrain-Z-T-1.mgf.controllerType=0 controllerNumber=1 scan=8857	LN(N-Glycosylation)ITC(Carbamidomethyl)ESSK{Hex:7; HexNAc:2}	1	TRUE	FALSE
controllerType=0 controllerNumber=1 scan=5261	0.918841625	0.732603419	0.871099984	12.87939802	19.493266	22	13	MouseBrain-Z-T-1.mgf.controllerType=0 controllerNumber=1 scan=5261	SIAHN(N-Glycosylation)MTTPNK{Hex:6; HexNAc:2}	11	TRUE	FALSE
controllerType=0 controllerNumber=1 scan=5298	0.928922206	0.567696533	0.924504484	12.80773819	11.91701252	15	13	MouseBrain-Z-T-1.mgf.controllerType=0 controllerNumber=1 scan=5298	SIAHN(N-Glycosylation)MTTPNK{Hex:6; HexNAc:2}	9	TRUE	FALSE
controllerType=0 controllerNumber=1 scan=5333	0.906682435	0.742552235	0.851997907	12.86086479	19.68671231	22	13	MouseBrain-Z-T-1.mgf.controllerType=0 controllerNumber=1 scan=5333	SIAHN(N-Glycosylation)MTTPNK{Hex:6; HexNAc:2}	11	TRUE	FALSE
controllerType=0 controllerNumber=1 scan=9159	0.944086	0.126959692	0.938734204	9.839964656	4.16569986	6	10	MouseBrain-Z-T-1.mgf.controllerType=0 controllerNumber=1 scan=9159	FN(N-Glycosylation)SSSSSLEEK{Hex:6; HexNAc:2}	8	TRUE	FALSE
controllerType=0 controllerNumber=1 scan=31095	0.95426124	0.652548597	0.957192698	11.36155509	19.98536131	22	12	MouseBrain-Z-T-1.mgf.controllerType=0 controllerNumber=1 scan=31095	GYN(N-Glycosylation)VTYWWK{Hex:6; HexNAc:2}	1	TRUE	FALSE
controllerType=0 controllerNumber=1 scan=16606	0.846437124	0.590780096	0.81493268	8.402342824	12.36023619	15	11	MouseBrain-Z-T-1.mgf.controllerType=0 controllerNumber=1 scan=16606	N(N-Glycosylation)ATVVWMK{Fuc:1; Hex:3; HexNAc:5}	1	TRUE	FALSE
controllerType=0 controllerNumber=1 scan=16626	0.449795907	0.515170872	0.212929967	10.77836828	15.31555195	18	12	MouseBrain-Z-T-1.mgf.controllerType=0 controllerNumber=1 scan=16626	N(N-Glycosylation)ATVVWMK{Fuc:1; Hex:3; HexNAc:5}	4	TRUE	FALSE
controllerType=0 controllerNumber=1 scan=16675	0.856320739	0.478406861	0.835788019	5.232696024	10.43503019	13	8	MouseBrain-Z-T-1.mgf.controllerType=0 controllerNumber=1 scan=16675	N(N-Glycosylation)ATVVWMK{Fuc:1; Hex:3; HexNAc:5}	1	TRUE	FALSE
controllerType=0 controllerNumber=1 scan=4799	0.922868402	0.669789428	0.877433663	10.62958416	4.909253784	7	11	MouseBrain-Z-T-1.mgf.controllerType=0 controllerNumber=1 scan=4799	ENQN(N-Glycosylation)HSYSLK{Hex:6; HexNAc:2}	4	TRUE	FALSE
controllerType=0 controllerNumber=1 scan=4872	0.927522948	0.624459857	0.880784113	13.84650985	13.3264934	16	14	MouseBrain-Z-T-1.mgf.controllerType=0 controllerNumber=1 scan=4872	ENQN(N-Glycosylation)HSYSLK{Hex:6; HexNAc:2}	4	TRUE	FALSE
controllerType=0 controllerNumber=1 scan=5453	0.983512565	0.527206277	0.982569685	14.46670627	2.695823159	4	15	MouseBrain-Z-T-1.mgf.controllerType=0 controllerNumber=1 scan=5453	NLN(N-Glycosylation)MSR{Hex:9; HexNAc:2}	1	TRUE	FALSE
controllerType=0 controllerNumber=1 scan=5524	0.97103945	0.331363665	0.968900222	18.77376334	6.843252249	9	19	MouseBrain-Z-T-1.mgf.controllerType=0 controllerNumber=1 scan=5524	NLN(N-Glycosylation)MSR{Hex:9; HexNAc:2}	1	TRUE	FALSE
controllerType=0 controllerNumber=1 scan=9408	0.966840865	0.965417018	0.972310404	8.323322858	7.650068795	11	9	MouseBrain-Z-T-1.mgf.controllerType=0 controllerNumber=1 scan=9408	N(N-Glycosylation)QSVPLSC(Carbamidomethyl)C(Carbamidomethyl)R{Hex:6; HexNAc:2}	1	TRUE	FALSE
controllerType=0 controllerNumber=1 scan=3559	0.462449722	-0.319253774	0.173096294	20.50512502	5.549303525	9	21	MouseBrain-Z-T-1.mgf.controllerType=0 controllerNumber=1 scan=3559	IRN(N-Glycosylation)VSDTTK{Fuc:1; Hex:5; HexNAc:3}	4	TRUE	FALSE
controllerType=0 controllerNumber=1 scan=21879	0.921498251	0.830490034	0.90470032	8.736454859	19.11638729	22	9	MouseBrain-Z-T-1.mgf.controllerType=0 controllerNumber=1 scan=21879	N(N-Glycosylation)ITSIHIENWR{Hex:5; HexNAc:2}	11	TRUE	FALSE
controllerType=0 controllerNumber=1 scan=4492	0.98283514	-0.197791896	0.982083736	15.49491773	3.961242662	6	16	MouseBrain-Z-T-1.mgf.controllerType=0 controllerNumber=1 scan=4492	MDN(N-Glycosylation)ISR{Hex:9; HexNAc:2}	1	TRUE	FALSE
controllerType=0 controllerNumber=1 scan=2367	0.965082717	0.396513342	0.967179959	18.84456033	5.830031718	9	19	MouseBrain-Z-T-1.mgf.controllerType=0 controllerNumber=1 scan=2367	N(N-Glycosylation)SSHSPLR{Hex:8; HexNAc:2}	4	TRUE	FALSE
controllerType=0 controllerNumber=1 scan=2381	0.975404295	0.267077025	0.973964468	16.84277225	4.097614632	7	17	MouseBrain-Z-T-1.mgf.controllerType=0 controllerNumber=1 scan=2381	N(N-Glycosylation)SSHSPLR{Hex:8; HexNAc:2}	2	TRUE	FALSE
controllerType=0 controllerNumber=1 scan=18265	0.957382858	0.086754358	0.964175819	7.441162032	7.030557202	9	8	MouseBrain-Z-T-1.mgf.controllerType=0 controllerNumber=1 scan=18265	N(N-Glycosylation)LTIVDSGLK{Hex:7; HexNAc:2}	1	TRUE	FALSE
controllerType=0 controllerNumber=1 scan=21399	0.533915762	0.768220278	0.206364929	7.720515971	13.52531098	16	8	MouseBrain-Z-T-1.mgf.controllerType=0 controllerNumber=1 scan=21399	GN(N-Glycosylation)YSC(Carbamidomethyl)FVSSPSITK{Hex:4; HexNAc:2}	8	TRUE	FALSE
controllerType=0 controllerNumber=1 scan=6587	0.950722127	-0.072212539	0.945689868	12.65161953	4.372808369	8	13	MouseBrain-Z-T-1.mgf.controllerType=0 controllerNumber=1 scan=6587	QN(N-Glycosylation)TTWQAGR{Hex:7; HexNAc:2}	1	TRUE	FALSE
controllerType=0 controllerNumber=1 scan=2496	0.557886478	0.4178891	0.497900731	30.61884011	3.26226564	5	31	MouseBrain-Z-T-1.mgf.controllerType=0 controllerNumber=1 scan=2496	IKN(N-Glycosylation)VTR{Fuc:2; Hex:6; HexNAc:3}	4	TRUE	FALSE
controllerType=0 controllerNumber=1 scan=24805	0.907943591	0.527325948	0.898836939	7.775933526	9.092888122	12	8	MouseBrain-Z-T-1.mgf.controllerType=0 controllerNumber=1 scan=24805	ALLTN(N-Glycosylation)VSSVALGSR{Hex:5; HexNAc:2}	8	TRUE	FALSE
controllerType=0 controllerNumber=1 scan=5631	0.9342712	0.096950751	0.915576043	6.575736103	3.303072371	5	9	MouseBrain-Z-T-1.mgf.controllerType=0 controllerNumber=1 scan=5631	N(N-Glycosylation)LSEDR{Hex:6; HexNAc:3; Neu5Ac:1}	1	TRUE	FALSE
controllerType=0 controllerNumber=1 scan=3906	0.925219984	-0.351048619	0.91662452	7.726578761	5.409548314	8	11	MouseBrain-Z-T-1.mgf.controllerType=0 controllerNumber=1 scan=3906	YN(N-Glycosylation)C(Carbamidomethyl)TATNR{Fuc:1; Hex:4; HexNAc:4}	1	TRUE	FALSE
controllerType=0 controllerNumber=1 scan=6070	0.889156247	0.666808187	0.867449714	12.89324119	26.08321836	29	13	MouseBrain-Z-T-1.mgf.controllerType=0 controllerNumber=1 scan=6070	VETGEN(N-Glycosylation)C(Carbamidomethyl)TSPAPK{Hex:5; HexNAc:2}	11	TRUE	FALSE
controllerType=0 controllerNumber=1 scan=5987	0.887693941	0.768100639	0.873897119	10.85217904	19.16793985	21	11	MouseBrain-Z-T-1.mgf.controllerType=0 controllerNumber=1 scan=5987	VETGEN(N-Glycosylation)C(Carbamidomethyl)TSPAPK{Hex:5; HexNAc:2}	8	TRUE	FALSE
controllerType=0 controllerNumber=1 scan=5988	0.819052454	0.615729169	0.713134193	7.879639355	13.87965925	17	8	MouseBrain-Z-T-1.mgf.controllerType=0 controllerNumber=1 scan=5988	VETGEN(N-Glycosylation)C(Carbamidomethyl)TSPAPK{Hex:5; HexNAc:2}	11	TRUE	FALSE
controllerType=0 controllerNumber=1 scan=6052	0.880359924	0.796946696	0.88578285	10.85745881	25.71110723	29	11	MouseBrain-Z-T-1.mgf.controllerType=0 controllerNumber=1 scan=6052	VETGEN(N-Glycosylation)C(Carbamidomethyl)TSPAPK{Hex:5; HexNAc:2}	8	TRUE	FALSE
controllerType=0 controllerNumber=1 scan=6053	0.89761843	0.667222185	0.877207552	11.88874566	22.36341672	26	12	MouseBrain-Z-T-1.mgf.controllerType=0 controllerNumber=1 scan=6053	VETGEN(N-Glycosylation)C(Carbamidomethyl)TSPAPK{Hex:5; HexNAc:2}	11	TRUE	FALSE
controllerType=0 controllerNumber=1 scan=6127	0.888348876	0.736722969	0.88007799	10.85220969	21.04465757	23	11	MouseBrain-Z-T-1.mgf.controllerType=0 controllerNumber=1 scan=6127	VETGEN(N-Glycosylation)C(Carbamidomethyl)TSPAPK{Hex:5; HexNAc:2}	8	TRUE	FALSE
controllerType=0 controllerNumber=1 scan=6128	0.867615054	0.66946569	0.808755845	8.892789121	12.98682916	16	9	MouseBrain-Z-T-1.mgf.controllerType=0 controllerNumber=1 scan=6128	VETGEN(N-Glycosylation)C(Carbamidomethyl)TSPAPK{Hex:5; HexNAc:2}	11	TRUE	FALSE
controllerType=0 controllerNumber=1 scan=3636	0.828798624	0.248693849	0.842483566	26.66935751	4.211161017	6	28	MouseBrain-Z-T-1.mgf.controllerType=0 controllerNumber=1 scan=3636	N(N-Glycosylation)LSEDR{Fuc:2; Hex:6; HexNAc:3}	1	TRUE	FALSE
controllerType=0 controllerNumber=1 scan=3638	0.915200116	0.335209135	0.935530551	16.0940677	4.092978677	6	17	MouseBrain-Z-T-1.mgf.controllerType=0 controllerNumber=1 scan=3638	N(N-Glycosylation)LSEDR{Fuc:2; Hex:6; HexNAc:3}	4	TRUE	FALSE
controllerType=0 controllerNumber=1 scan=3684	0.780365782	0.152501601	0.757244928	8.156720342	3.361801167	5	11	MouseBrain-Z-T-1.mgf.controllerType=0 controllerNumber=1 scan=3684	N(N-Glycosylation)LSEDR{Fuc:2; Hex:6; HexNAc:3}	1	TRUE	FALSE
controllerType=0 controllerNumber=1 scan=3703	0.777237715	0.204775802	0.749223084	10.83469832	3.397292257	5	14	MouseBrain-Z-T-1.mgf.controllerType=0 controllerNumber=1 scan=3703	N(N-Glycosylation)LSEDR{Fuc:2; Hex:6; HexNAc:3}	1	TRUE	FALSE
controllerType=0 controllerNumber=1 scan=7046	0.916092786	0.73802712	0.837182648	8.721023408	14.42222082	17	9	MouseBrain-Z-T-1.mgf.controllerType=0 controllerNumber=1 scan=7046	SVAHN(N-Glycosylation)MTMPNK{Hex:6; HexNAc:2}	11	TRUE	FALSE
controllerType=0 controllerNumber=1 scan=7119	0.927899453	0.67727278	0.884864348	12.79038951	25.02376049	27	13	MouseBrain-Z-T-1.mgf.controllerType=0 controllerNumber=1 scan=7119	SVAHN(N-Glycosylation)MTMPNK{Hex:6; HexNAc:2}	11	TRUE	FALSE
controllerType=0 controllerNumber=1 scan=7125	0.88281839	0.536919587	0.86818188	9.571838382	8.145092505	10	10	MouseBrain-Z-T-1.mgf.controllerType=0 controllerNumber=1 scan=7125	SVAHN(N-Glycosylation)MTMPNK{Hex:6; HexNAc:2}	9	TRUE	FALSE
controllerType=0 controllerNumber=1 scan=7184	0.927090706	0.708715554	0.888660542	13.78383284	29.85737112	33	14	MouseBrain-Z-T-1.mgf.controllerType=0 controllerNumber=1 scan=7184	SVAHN(N-Glycosylation)MTMPNK{Hex:6; HexNAc:2}	11	TRUE	FALSE
controllerType=0 controllerNumber=1 scan=7191	0.894088329	0.298614983	0.885310148	11.73197385	12.72737548	15	12	MouseBrain-Z-T-1.mgf.controllerType=0 controllerNumber=1 scan=7191	SVAHN(N-Glycosylation)MTMPNK{Hex:6; HexNAc:2}	9	TRUE	FALSE
controllerType=0 controllerNumber=1 scan=7255	0.942172989	0.722747589	0.916017827	14.79111955	27.67008319	30	15	MouseBrain-Z-T-1.mgf.controllerType=0 controllerNumber=1 scan=7255	SVAHN(N-Glycosylation)MTMPNK{Hex:6; HexNAc:2}	11	TRUE	FALSE
controllerType=0 controllerNumber=1 scan=7265	0.896274397	0.299803683	0.88837207	12.80520167	16.01762349	19	13	MouseBrain-Z-T-1.mgf.controllerType=0 controllerNumber=1 scan=7265	SVAHN(N-Glycosylation)MTMPNK{Hex:6; HexNAc:2}	9	TRUE	FALSE
controllerType=0 controllerNumber=1 scan=7328	0.953617136	0.738843243	0.935798734	15.79118697	29.44459753	32	16	MouseBrain-Z-T-1.mgf.controllerType=0 controllerNumber=1 scan=7328	SVAHN(N-Glycosylation)MTMPNK{Hex:6; HexNAc:2}	11	TRUE	FALSE
controllerType=0 controllerNumber=1 scan=7338	0.914401039	0.325783109	0.909834997	12.81090064	19.46591663	22	13	MouseBrain-Z-T-1.mgf.controllerType=0 controllerNumber=1 scan=7338	SVAHN(N-Glycosylation)MTMPNK{Hex:6; HexNAc:2}	9	TRUE	FALSE
controllerType=0 controllerNumber=1 scan=7406	0.930215667	0.71698931	0.893618971	13.79044198	24.95577427	27	14	MouseBrain-Z-T-1.mgf.controllerType=0 controllerNumber=1 scan=7406	SVAHN(N-Glycosylation)MTMPNK{Hex:6; HexNAc:2}	11	TRUE	FALSE
controllerType=0 controllerNumber=1 scan=19086	0.912014688	0.033602469	0.919906265	8.86729828	13.51622397	16	9	MouseBrain-Z-T-1.mgf.controllerType=0 controllerNumber=1 scan=19086	MAVC(Carbamidomethyl)TDN(N-Glycosylation)VTDLR{Hex:5; HexNAc:2}	8	TRUE	FALSE
controllerType=0 controllerNumber=1 scan=7440	0.976310712	0.877497424	0.972215196	16.80212335	14.38371776	16	17	MouseBrain-Z-T-1.mgf.controllerType=0 controllerNumber=1 scan=7440	IN(N-Glycosylation)VSVSK{Hex:9; HexNAc:2}	1	TRUE	FALSE
controllerType=0 controllerNumber=1 scan=25495	0.9532742	0.306290902	0.966607173	13.81035183	17.26116837	21	14	MouseBrain-Z-T-1.mgf.controllerType=0 controllerNumber=1 scan=25495	HN(N-Glycosylation)LTIFFDVK{Hex:6; HexNAc:2}	4	TRUE	FALSE
controllerType=0 controllerNumber=1 scan=25575	0.955638561	0.22333284	0.962192629	13.80247735	20.96951892	24	14	MouseBrain-Z-T-1.mgf.controllerType=0 controllerNumber=1 scan=25575	HN(N-Glycosylation)LTIFFDVK{Hex:6; HexNAc:2}	4	TRUE	FALSE
controllerType=0 controllerNumber=1 scan=25647	0.955445063	0.192372966	0.953087096	9.74744387	16.63141942	20	10	MouseBrain-Z-T-1.mgf.controllerType=0 controllerNumber=1 scan=25647	HN(N-Glycosylation)LTIFFDVK{Hex:6; HexNAc:2}	4	TRUE	FALSE
controllerType=0 controllerNumber=1 scan=11636	0.913595201	-0.185364796	0.904958148	14.70200361	3.650897181	6	15	MouseBrain-Z-T-1.mgf.controllerType=0 controllerNumber=1 scan=11636	QGN(N-Glycosylation)ASDVILR{Hex:7; HexNAc:2}	1	TRUE	FALSE
controllerType=0 controllerNumber=1 scan=5263	0.963420333	0.098419151	0.97705347	16.7785389	5.9476666	8	17	MouseBrain-Z-T-1.mgf.controllerType=0 controllerNumber=1 scan=5263	SN(N-Glycosylation)DSGIYR{Hex:8; HexNAc:2}	1	TRUE	FALSE
controllerType=0 controllerNumber=1 scan=15992	0.936970716	0.622149652	0.960419678	14.99836104	18.11569156	20	15	MouseBrain-Z-T-1.mgf.controllerType=0 controllerNumber=1 scan=15992	FN(N-Glycosylation)HTC(Carbamidomethyl)LTFTTR{Hex:5; HexNAc:2}	11	TRUE	FALSE
controllerType=0 controllerNumber=1 scan=16067	0.949415238	0.658452248	0.965528346	12.84288474	22.02098316	24	13	MouseBrain-Z-T-1.mgf.controllerType=0 controllerNumber=1 scan=16067	FN(N-Glycosylation)HTC(Carbamidomethyl)LTFTTR{Hex:5; HexNAc:2}	11	TRUE	FALSE
controllerType=0 controllerNumber=1 scan=6144	0.865607605	-0.476309436	0.806383278	9.076265326	8.262835197	10	10	MouseBrain-Z-T-1.mgf.controllerType=0 controllerNumber=1 scan=6144	AN(N-Glycosylation)ATIEVK{Hex:4; HexNAc:4; Neu5Gc:1}	4	TRUE	FALSE
controllerType=0 controllerNumber=1 scan=6154	0.9313262	0.330435231	0.923123488	10.12308216	9.095542099	11	11	MouseBrain-Z-T-1.mgf.controllerType=0 controllerNumber=1 scan=6154	AN(N-Glycosylation)ATIEVK{Hex:4; HexNAc:4; Neu5Gc:1}	1	TRUE	FALSE
controllerType=0 controllerNumber=1 scan=7537	0.980643696	0.212560533	0.979310735	17.74114351	4.50090825	6	18	MouseBrain-Z-T-1.mgf.controllerType=0 controllerNumber=1 scan=7537	IVN(N-Glycosylation)YSR{Hex:9; HexNAc:2}	1	TRUE	FALSE
controllerType=0 controllerNumber=1 scan=6647	0.939822553	0.104695597	0.902770151	9.555910116	7.306731684	11	10	MouseBrain-Z-T-1.mgf.controllerType=0 controllerNumber=1 scan=6647	EHYLSSVN(N-Glycosylation)K{Hex:7; HexNAc:2}	4	TRUE	FALSE
controllerType=0 controllerNumber=1 scan=5374	0.982983639	0.874163355	0.98025798	11.44878468	8.084332074	9	12	MouseBrain-Z-T-1.mgf.controllerType=0 controllerNumber=1 scan=5374	YN(N-Glycosylation)ESLK{Hex:9; HexNAc:2}	1	TRUE	FALSE
controllerType=0 controllerNumber=1 scan=21143	0.910155978	-0.208853644	0.965332054	8.857152282	21.9359745	25	9	MouseBrain-Z-T-1.mgf.controllerType=0 controllerNumber=1 scan=21143	YHIIVQLGN(N-Glycosylation)MSK{Hex:5; HexNAc:2}	11	TRUE	FALSE
controllerType=0 controllerNumber=1 scan=3716	0.97421926	0.685126006	0.973128496	9.425800336	5.44372376	7	10	MouseBrain-Z-T-1.mgf.controllerType=0 controllerNumber=1 scan=3716	N(N-Glycosylation)DTLQEAK{Hex:8; HexNAc:2}	1	TRUE	FALSE
controllerType=0 controllerNumber=1 scan=7532	0.940277723	0.315637228	0.903996993	16.84280007	11.83196967	14	17	MouseBrain-Z-T-1.mgf.controllerType=0 controllerNumber=1 scan=7532	KN(N-Glycosylation)WTITR{Hex:8; HexNAc:2}	4	TRUE	FALSE
controllerType=0 controllerNumber=1 scan=7556	0.986646545	-0.396256368	0.986066322	16.76071793	5.214564411	8	17	MouseBrain-Z-T-1.mgf.controllerType=0 controllerNumber=1 scan=7556	KN(N-Glycosylation)WTITR{Hex:8; HexNAc:2}	2	TRUE	FALSE
controllerType=0 controllerNumber=1 scan=7598	0.923067123	-0.542117986	0.885503185	14.64694453	3.260142635	6	15	MouseBrain-Z-T-1.mgf.controllerType=0 controllerNumber=1 scan=7598	KN(N-Glycosylation)WTITR{Hex:8; HexNAc:2}	4	TRUE	FALSE
controllerType=0 controllerNumber=1 scan=3015	0.654936999	-0.465062087	0.485534574	15.52519491	10.31769171	12	16	MouseBrain-Z-T-1.mgf.controllerType=0 controllerNumber=1 scan=3015	VIYQNHN(N-Glycosylation)K{Fuc:1; Hex:4; HexNAc:4}	4	TRUE	FALSE
controllerType=0 controllerNumber=1 scan=6036	0.977442946	0.572303112	0.971786211	12.462013	9.157706979	11	13	MouseBrain-Z-T-1.mgf.controllerType=0 controllerNumber=1 scan=6036	LSVEC(Carbamidomethyl)AN(N-Glycosylation)K{Hex:8; HexNAc:2}	1	TRUE	FALSE
controllerType=0 controllerNumber=1 scan=1944	0.828307307	0.762840842	0.777596523	13.63368123	3.616363374	5	14	MouseBrain-Z-T-1.mgf.controllerType=0 controllerNumber=1 scan=1944	N(N-Glycosylation)VSDTTKR{Hex:8; HexNAc:2}	4	TRUE	FALSE
controllerType=0 controllerNumber=1 scan=13930	0.969765674	-0.021499037	0.972150603	18.77443594	6.477045671	11	19	MouseBrain-Z-T-1.mgf.controllerType=0 controllerNumber=1 scan=13930	VAWLN(N-Glycosylation)R{Hex:9; HexNAc:2}	1	TRUE	FALSE
controllerType=0 controllerNumber=1 scan=13999	0.978350869	-0.136997864	0.979278718	17.76119753	8.001124698	13	18	MouseBrain-Z-T-1.mgf.controllerType=0 controllerNumber=1 scan=13999	VAWLN(N-Glycosylation)R{Hex:9; HexNAc:2}	1	TRUE	FALSE
controllerType=0 controllerNumber=1 scan=4450	0.876946317	0.093575526	0.854365648	12.88623123	18.70076766	23	13	MouseBrain-Z-T-1.mgf.controllerType=0 controllerNumber=1 scan=4450	FN(N-Glycosylation)HTQTIQQK{Hex:6; HexNAc:2}	2	TRUE	FALSE
controllerType=0 controllerNumber=1 scan=4459	0.909935837	0.474373012	0.913005365	14.81611565	25.53760876	28	15	MouseBrain-Z-T-1.mgf.controllerType=0 controllerNumber=1 scan=4459	FN(N-Glycosylation)HTQTIQQK{Hex:6; HexNAc:2}	4	TRUE	FALSE
controllerType=0 controllerNumber=1 scan=3786	0.947912461	0.723168968	0.925838846	13.6951638	21.30669098	25	14	MouseBrain-Z-T-1.mgf.controllerType=0 controllerNumber=1 scan=3786	SVAHN(N-Glycosylation)M(Oxidation)TMPNK{Hex:6; HexNAc:2}	11	TRUE	FALSE
controllerType=0 controllerNumber=1 scan=3856	0.95632404	0.770519468	0.917667847	8.859778519	7.410818248	10	9	MouseBrain-Z-T-1.mgf.controllerType=0 controllerNumber=1 scan=3856	SVAHN(N-Glycosylation)M(Oxidation)TMPNK{Hex:6; HexNAc:2}	11	TRUE	FALSE
controllerType=0 controllerNumber=1 scan=3959	0.953523886	0.8411547	0.923100316	8.732166543	9.1238071	11	9	MouseBrain-Z-T-1.mgf.controllerType=0 controllerNumber=1 scan=3959	SVAHN(N-Glycosylation)M(Oxidation)TMPNK{Hex:6; HexNAc:2}	11	TRUE	FALSE
controllerType=0 controllerNumber=1 scan=14476	0.35689509	0.499589161	0.026040511	8.840745179	12.07150316	16	9	MouseBrain-Z-T-1.mgf.controllerType=0 controllerNumber=1 scan=14476	LAYATIN(N-Glycosylation)DSR{Hex:3; HexNAc:5}	4	TRUE	FALSE
controllerType=0 controllerNumber=1 scan=14477	0.891900679	0.468899275	0.87082337	9.383935525	10.98542604	15	10	MouseBrain-Z-T-1.mgf.controllerType=0 controllerNumber=1 scan=14477	LAYATIN(N-Glycosylation)DSR{Hex:3; HexNAc:5}	1	TRUE	FALSE
controllerType=0 controllerNumber=1 scan=14551	0.902694981	0.323977635	0.884337875	8.051895534	6.117796382	9	9	MouseBrain-Z-T-1.mgf.controllerType=0 controllerNumber=1 scan=14551	LAYATIN(N-Glycosylation)DSR{Hex:3; HexNAc:5}	1	TRUE	FALSE
controllerType=0 controllerNumber=1 scan=7135	0.694930813	0.086084535	0.553780603	10.09825822	6.508078586	9	11	MouseBrain-Z-T-1.mgf.controllerType=0 controllerNumber=1 scan=7135	N(N-Glycosylation)ASNMEYR{Fuc:1; Hex:3; HexNAc:5}	4	TRUE	FALSE
controllerType=0 controllerNumber=1 scan=7146	0.802753692	0.591236683	0.754113668	10.30292736	5.305013053	8	12	MouseBrain-Z-T-1.mgf.controllerType=0 controllerNumber=1 scan=7146	N(N-Glycosylation)ASNMEYR{Fuc:1; Hex:3; HexNAc:5}	1	TRUE	FALSE
controllerType=0 controllerNumber=1 scan=7198	0.348342588	0.372756618	0.159837176	14.19725901	6.87086099	10	15	MouseBrain-Z-T-1.mgf.controllerType=0 controllerNumber=1 scan=7198	N(N-Glycosylation)ASNMEYR{Fuc:1; Hex:3; HexNAc:5}	4	TRUE	FALSE
controllerType=0 controllerNumber=1 scan=7210	0.814319531	0.5578275	0.769449074	11.12468746	6.203801674	9	12	MouseBrain-Z-T-1.mgf.controllerType=0 controllerNumber=1 scan=7210	N(N-Glycosylation)ASNMEYR{Fuc:1; Hex:3; HexNAc:5}	1	TRUE	FALSE
controllerType=0 controllerNumber=1 scan=6793	0.965871443	0.379622396	0.963569014	14.76550148	6.980839081	8	15	MouseBrain-Z-T-1.mgf.controllerType=0 controllerNumber=1 scan=6793	VN(N-Glycosylation)FTC(Carbamidomethyl)K{Hex:9; HexNAc:2}	1	TRUE	FALSE
controllerType=0 controllerNumber=1 scan=20524	0.646019994	0.395648452	0.547594012	19.60289254	11.44103225	13	20	MouseBrain-Z-T-1.mgf.controllerType=0 controllerNumber=1 scan=20524	LSGN(N-Glycosylation)LTLLR{Fuc:1; Hex:3; HexNAc:5}	1	TRUE	FALSE
controllerType=0 controllerNumber=1 scan=20525	0.435939936	0.576821914	0.188102927	15.27947691	8.219314314	10	16	MouseBrain-Z-T-1.mgf.controllerType=0 controllerNumber=1 scan=20525	LSGN(N-Glycosylation)LTLLR{Fuc:1; Hex:3; HexNAc:5}	4	TRUE	FALSE
controllerType=0 controllerNumber=1 scan=12225	0.952109484	0.922866662	0.942407497	16.83075167	17.87013173	21	17	MouseBrain-Z-T-1.mgf.controllerType=0 controllerNumber=1 scan=12225	VQPFN(N-Glycosylation)VTK{Hex:8; HexNAc:2}	1	TRUE	FALSE
controllerType=0 controllerNumber=1 scan=12297	0.95486177	0.933143672	0.949635695	14.80445356	12.08332173	15	15	MouseBrain-Z-T-1.mgf.controllerType=0 controllerNumber=1 scan=12297	VQPFN(N-Glycosylation)VTK{Hex:8; HexNAc:2}	1	TRUE	FALSE
controllerType=0 controllerNumber=1 scan=9621	0.973167867	-0.324057427	0.981302022	10.49349644	3.96362909	6	11	MouseBrain-Z-T-1.mgf.controllerType=0 controllerNumber=1 scan=9621	DN(N-Glycosylation)ESLISR{Hex:8; HexNAc:2}	1	TRUE	FALSE
controllerType=0 controllerNumber=1 scan=17069	0.286292838	0.056846079	0.180595938	15.9745132	1.914194264	3	17	MouseBrain-Z-T-1.mgf.controllerType=0 controllerNumber=1 scan=17069	QLN(N-Glycosylation)NSTALK{Fuc:1; Hex:3; HexNAc:5}	4	TRUE	FALSE
controllerType=0 controllerNumber=1 scan=26428	0.941381948	0.154984324	0.931424189	7.830089191	6.719803079	10	8	MouseBrain-Z-T-1.mgf.controllerType=0 controllerNumber=1 scan=26428	SEGAVQVN(N-Glycosylation)FTLVR{Hex:5; HexNAc:2}	8	TRUE	FALSE
controllerType=0 controllerNumber=1 scan=5451	0.982030874	0.758564119	0.979678182	11.17581898	10.83072911	12	12	MouseBrain-Z-T-1.mgf.controllerType=0 controllerNumber=1 scan=5451	NN(N-Glycosylation)VSLVK{Hex:9; HexNAc:2}	1	TRUE	FALSE
controllerType=0 controllerNumber=1 scan=5520	0.960466443	0.836997189	0.95922741	18.82022626	14.79967528	15	19	MouseBrain-Z-T-1.mgf.controllerType=0 controllerNumber=1 scan=5520	NN(N-Glycosylation)VSLVK{Hex:9; HexNAc:2}	1	TRUE	FALSE
controllerType=0 controllerNumber=1 scan=21924	0.991892158	0.411150393	0.999214633	4.41317671	10.89173533	13	5	MouseBrain-Z-T-1.mgf.controllerType=0 controllerNumber=1 scan=21924	DLDLSC(Carbamidomethyl)N(N-Glycosylation)ITTDR{Hex:5; HexNAc:2}	8	TRUE	FALSE
controllerType=0 controllerNumber=1 scan=2164	0.933423403	0.990644647	0.893879986	9.769602277	3.637085264	6	10	MouseBrain-Z-T-1.mgf.controllerType=0 controllerNumber=1 scan=2164	SVAHN(N-Glycosylation)M(Oxidation)TM(Oxidation)PNK{Hex:6; HexNAc:2}	11	TRUE	FALSE
controllerType=0 controllerNumber=1 scan=30667	0.486489619	-0.117084737	0.329222403	7.780878617	21.46863926	26	8	MouseBrain-Z-T-1.mgf.controllerType=0 controllerNumber=1 scan=30667	DATIQAYLSSGN(N-Glycosylation)FSK{Fuc:1; Hex:3; HexNAc:2}	8	TRUE	FALSE
controllerType=0 controllerNumber=1 scan=30683	0.570432603	0.061618064	0.40655307	2.687224018	25.04046893	29	3	MouseBrain-Z-T-1.mgf.controllerType=0 controllerNumber=1 scan=30683	DATIQAYLSSGN(N-Glycosylation)FSK{Fuc:1; Hex:3; HexNAc:2}	11	TRUE	FALSE
controllerType=0 controllerNumber=1 scan=21363	0.129616575	0.661522657	-0.279521823	4.502530713	9.303559647	13	5	MouseBrain-Z-T-1.mgf.controllerType=0 controllerNumber=1 scan=21363	GN(N-Glycosylation)YSC(Carbamidomethyl)FVSSPSITK{Hex:3; HexNAc:3}	11	TRUE	FALSE
controllerType=0 controllerNumber=1 scan=21426	0.301797492	0.7992335	-0.035592379	5.6754377	13.12702159	16	6	MouseBrain-Z-T-1.mgf.controllerType=0 controllerNumber=1 scan=21426	GN(N-Glycosylation)YSC(Carbamidomethyl)FVSSPSITK{Hex:3; HexNAc:3}	11	TRUE	FALSE
controllerType=0 controllerNumber=1 scan=11586	0.36090695	-0.200430251	0.252276562	23.92160006	2.04690563	4	24	MouseBrain-Z-T-1.mgf.controllerType=0 controllerNumber=1 scan=11586	QPGN(N-Glycosylation)SSLHR{Fuc:1; Hex:3; HexNAc:5}	4	TRUE	FALSE
controllerType=0 controllerNumber=1 scan=2419	0.931472873	0.540842689	0.926473866	16.42656114	9.372355211	11	17	MouseBrain-Z-T-1.mgf.controllerType=0 controllerNumber=1 scan=2419	N(N-Glycosylation)STGC(Carbamidomethyl)LK{Hex:9; HexNAc:2}	1	TRUE	FALSE
controllerType=0 controllerNumber=1 scan=28881	0.960754375	0.758534129	0.965566323	13.78777099	14.10998625	16	14	MouseBrain-Z-T-1.mgf.controllerType=0 controllerNumber=1 scan=28881	GIAN(N-Glycosylation)LSNFIR{Hex:7; HexNAc:2}	1	TRUE	FALSE
controllerType=0 controllerNumber=1 scan=10718	0.947848994	0.190575602	0.920373338	9.852832415	14.94129363	17	10	MouseBrain-Z-T-1.mgf.controllerType=0 controllerNumber=1 scan=10718	FGTC(Carbamidomethyl)SQLC(Carbamidomethyl)N(N-Glycosylation)NTK{Hex:5; HexNAc:2}	8	TRUE	FALSE
controllerType=0 controllerNumber=1 scan=21855	0.880689649	0.890992718	0.867559664	16.43602051	15.04256911	17	17	MouseBrain-Z-T-1.mgf.controllerType=0 controllerNumber=1 scan=21855	N(N-Glycosylation)ATGMEVGWYR{Fuc:1; Hex:5; HexNAc:2}	8	TRUE	FALSE
controllerType=0 controllerNumber=1 scan=21872	0.579923053	0.845057701	0.340801136	9.864724613	9.387524426	13	10	MouseBrain-Z-T-1.mgf.controllerType=0 controllerNumber=1 scan=21872	N(N-Glycosylation)ATGMEVGWYR{Fuc:1; Hex:5; HexNAc:2}	11	TRUE	FALSE
controllerType=0 controllerNumber=1 scan=21930	0.853379696	0.849276472	0.836579824	13.819261	6.881104992	10	14	MouseBrain-Z-T-1.mgf.controllerType=0 controllerNumber=1 scan=21930	N(N-Glycosylation)ATGMEVGWYR{Fuc:1; Hex:5; HexNAc:2}	8	TRUE	FALSE
controllerType=0 controllerNumber=1 scan=22809	0.913275279	0.410546053	0.878811163	13.63980738	7.506760062	11	14	MouseBrain-Z-T-1.mgf.controllerType=0 controllerNumber=1 scan=22809	N(N-Glycosylation)STKEEILAALEK{Fuc:1; Hex:4; HexNAc:2}	11	TRUE	FALSE
controllerType=0 controllerNumber=1 scan=19599	0.51014167	0.429794094	0.185726335	10.82013572	24.87006185	27	11	MouseBrain-Z-T-1.mgf.controllerType=0 controllerNumber=1 scan=19599	TN(N-Glycosylation)YTLHVIEMK{Hex:3; HexNAc:4}	11	TRUE	FALSE
controllerType=0 controllerNumber=1 scan=6940	0.943877572	0.616740983	0.93735663	15.76832685	19.89904263	23	16	MouseBrain-Z-T-1.mgf.controllerType=0 controllerNumber=1 scan=6940	DAVNN(N-Glycosylation)ITAK{Hex:8; HexNAc:2}	1	TRUE	FALSE
controllerType=0 controllerNumber=1 scan=6991	0.753899587	0.325105361	0.719458628	11.64313115	12.37744292	14	12	MouseBrain-Z-T-1.mgf.controllerType=0 controllerNumber=1 scan=6991	DAVNN(N-Glycosylation)ITAK{Hex:8; HexNAc:2}	4	TRUE	FALSE
controllerType=0 controllerNumber=1 scan=7012	0.954600799	0.673479492	0.945537514	7.499379435	19.95638661	22	8	MouseBrain-Z-T-1.mgf.controllerType=0 controllerNumber=1 scan=7012	DAVNN(N-Glycosylation)ITAK{Hex:8; HexNAc:2}	1	TRUE	FALSE
controllerType=0 controllerNumber=1 scan=7086	0.962179093	0.510564544	0.962137501	13.74598463	8.415473686	10	14	MouseBrain-Z-T-1.mgf.controllerType=0 controllerNumber=1 scan=7086	DAVNN(N-Glycosylation)ITAK{Hex:8; HexNAc:2}	1	TRUE	FALSE
controllerType=0 controllerNumber=1 scan=7223	0.967986847	0.516932822	0.968742184	12.44551647	9.29188303	11	13	MouseBrain-Z-T-1.mgf.controllerType=0 controllerNumber=1 scan=7223	DAVNN(N-Glycosylation)ITAK{Hex:8; HexNAc:2}	1	TRUE	FALSE
controllerType=0 controllerNumber=1 scan=6977	0.737274345	0.234192382	0.717447006	12.68288445	14.14319161	16	13	MouseBrain-Z-T-1.mgf.controllerType=0 controllerNumber=1 scan=6977	DAVNN(N-Glycosylation)ITAK{Hex:8; HexNAc:2}	4	TRUE	FALSE
controllerType=0 controllerNumber=1 scan=3954	0.94250842	0.799939661	0.945430837	16.83784665	15.17942791	18	17	MouseBrain-Z-T-1.mgf.controllerType=0 controllerNumber=1 scan=3954	N(N-Glycosylation)ATLAEQAK{Hex:8; HexNAc:2}	1	TRUE	FALSE
controllerType=0 controllerNumber=1 scan=3983	0.708369519	0.606618982	0.703866685	15.86513133	15.14522216	18	16	MouseBrain-Z-T-1.mgf.controllerType=0 controllerNumber=1 scan=3983	N(N-Glycosylation)ATLAEQAK{Hex:8; HexNAc:2}	4	TRUE	FALSE
controllerType=0 controllerNumber=1 scan=4032	0.959930859	0.834488499	0.956956684	9.352519271	6.447024239	9	10	MouseBrain-Z-T-1.mgf.controllerType=0 controllerNumber=1 scan=4032	N(N-Glycosylation)ATLAEQAK{Hex:8; HexNAc:2}	1	TRUE	FALSE
controllerType=0 controllerNumber=1 scan=3986	0.763771445	0.624280819	0.739494574	13.78627472	14.57836979	17	14	MouseBrain-Z-T-1.mgf.controllerType=0 controllerNumber=1 scan=3986	N(N-Glycosylation)ATLAEQAK{Hex:8; HexNAc:2}	4	TRUE	FALSE
controllerType=0 controllerNumber=1 scan=1989	0.571881777	-0.362006371	0.511009578	17.5550843	3.70625428	6	18	MouseBrain-Z-T-1.mgf.controllerType=0 controllerNumber=1 scan=1989	N(N-Glycosylation)VSDTTKR{Fuc:1; Hex:6; HexNAc:3}	4	TRUE	FALSE
controllerType=0 controllerNumber=1 scan=22974	0.893798688	0.624151037	0.914793885	4.560462179	9.385323878	12	5	MouseBrain-Z-T-1.mgf.controllerType=0 controllerNumber=1 scan=22974	FEN(N-Glycosylation)QTC(Carbamidomethyl)FPLPDSR{Fuc:1; Hex:3; HexNAc:2}	11	TRUE	FALSE
controllerType=0 controllerNumber=1 scan=23049	0.941514063	0.779859943	0.959501171	4.950157497	7.916276675	11	5	MouseBrain-Z-T-1.mgf.controllerType=0 controllerNumber=1 scan=23049	FEN(N-Glycosylation)QTC(Carbamidomethyl)FPLPDSR{Fuc:1; Hex:3; HexNAc:2}	11	TRUE	FALSE
controllerType=0 controllerNumber=1 scan=9382	0.926745802	0.626496028	0.925994447	4.495903434	8.793922632	13	5	MouseBrain-Z-T-1.mgf.controllerType=0 controllerNumber=1 scan=9382	AN(N-Glycosylation)QTALC(Carbamidomethyl)GGGVQTR{Hex:5; HexNAc:2}	11	TRUE	FALSE
controllerType=0 controllerNumber=1 scan=15739	0.919953447	0.86905985	0.925449807	8.745283557	8.932323008	13	9	MouseBrain-Z-T-1.mgf.controllerType=0 controllerNumber=1 scan=15739	MN(N-Glycosylation)GTEMNLEPGSR{Hex:5; HexNAc:2}	8	TRUE	FALSE
controllerType=0 controllerNumber=1 scan=15741	0.920421236	0.886432039	0.916031456	4.931509048	6.858363639	10	5	MouseBrain-Z-T-1.mgf.controllerType=0 controllerNumber=1 scan=15741	MN(N-Glycosylation)GTEMNLEPGSR{Hex:5; HexNAc:2}	11	TRUE	FALSE
controllerType=0 controllerNumber=1 scan=3913	0.958581843	0.121322265	0.943874999	12.76474379	5.078055688	8	13	MouseBrain-Z-T-1.mgf.controllerType=0 controllerNumber=1 scan=3913	KN(N-Glycosylation)ASNMEYR{Hex:7; HexNAc:2}	4	TRUE	FALSE
controllerType=0 controllerNumber=1 scan=25308	0.851748142	0.567689098	0.852765701	10.74611736	9.219633612	11	11	MouseBrain-Z-T-1.mgf.controllerType=0 controllerNumber=1 scan=25308	LN(N-Glycosylation)YTLVGEPLR{Hex:6; HexNAc:2}	8	TRUE	FALSE
controllerType=0 controllerNumber=1 scan=2086	0.871704095	-0.031189629	0.859832527	17.76097581	1.611166666	3	18	MouseBrain-Z-T-1.mgf.controllerType=0 controllerNumber=1 scan=2086	FN(N-Glycosylation)HTDR{Hex:9; HexNAc:2}	2	TRUE	FALSE
controllerType=0 controllerNumber=1 scan=2109	0.948691744	0.509092737	0.940763721	15.59235839	5.203463562	7	16	MouseBrain-Z-T-1.mgf.controllerType=0 controllerNumber=1 scan=2109	FN(N-Glycosylation)HTDR{Hex:9; HexNAc:2}	4	TRUE	FALSE
controllerType=0 controllerNumber=1 scan=5828	0.738197827	0.329684161	0.574915239	6.97454502	13.83994819	15	9	MouseBrain-Z-T-1.mgf.controllerType=0 controllerNumber=1 scan=5828	AN(N-Glycosylation)ATIEVK{Fuc:1; Hex:4; HexNAc:5}	4	TRUE	FALSE
controllerType=0 controllerNumber=1 scan=5829	0.916112303	0.440561055	0.890737913	7.138858952	11.9545679	13	10	MouseBrain-Z-T-1.mgf.controllerType=0 controllerNumber=1 scan=5829	AN(N-Glycosylation)ATIEVK{Fuc:1; Hex:4; HexNAc:5}	1	TRUE	FALSE
controllerType=0 controllerNumber=1 scan=5899	0.748854903	0.357457032	0.605554025	8.166405733	13.0818365	15	9	MouseBrain-Z-T-1.mgf.controllerType=0 controllerNumber=1 scan=5899	AN(N-Glycosylation)ATIEVK{Fuc:1; Hex:4; HexNAc:5}	4	TRUE	FALSE
controllerType=0 controllerNumber=1 scan=5900	0.941981908	0.558191752	0.921912671	7.10208526	14.61162264	16	9	MouseBrain-Z-T-1.mgf.controllerType=0 controllerNumber=1 scan=5900	AN(N-Glycosylation)ATIEVK{Fuc:1; Hex:4; HexNAc:5}	1	TRUE	FALSE
controllerType=0 controllerNumber=1 scan=5966	0.887152832	0.526274069	0.862955031	9.872422064	14.02162284	15	13	MouseBrain-Z-T-1.mgf.controllerType=0 controllerNumber=1 scan=5966	AN(N-Glycosylation)ATIEVK{Fuc:1; Hex:4; HexNAc:5}	1	TRUE	FALSE
controllerType=0 controllerNumber=1 scan=5999	0.872598089	0.115788876	0.812634055	4.930997178	9.893491674	11	7	MouseBrain-Z-T-1.mgf.controllerType=0 controllerNumber=1 scan=5999	AN(N-Glycosylation)ATIEVK{Fuc:1; Hex:4; HexNAc:5}	4	TRUE	FALSE
controllerType=0 controllerNumber=1 scan=6283	0.916461246	0.527795651	0.902665028	9.284221623	14.59636415	16	12	MouseBrain-Z-T-1.mgf.controllerType=0 controllerNumber=1 scan=6283	AN(N-Glycosylation)ATIEVK{Fuc:1; Hex:4; HexNAc:5}	1	TRUE	FALSE
controllerType=0 controllerNumber=1 scan=6330	0.567339598	0.414669894	0.484900034	14.00730775	14.44450703	16	16	MouseBrain-Z-T-1.mgf.controllerType=0 controllerNumber=1 scan=6330	AN(N-Glycosylation)ATIEVK{Fuc:1; Hex:4; HexNAc:5}	4	TRUE	FALSE
controllerType=0 controllerNumber=1 scan=6354	0.911920672	0.587581645	0.917165461	14.78020914	15.39244671	17	17	MouseBrain-Z-T-1.mgf.controllerType=0 controllerNumber=1 scan=6354	AN(N-Glycosylation)ATIEVK{Fuc:1; Hex:4; HexNAc:5}	1	TRUE	FALSE
controllerType=0 controllerNumber=1 scan=6401	0.926760908	0.350726536	0.891223254	4.458164617	12.06407327	13	7	MouseBrain-Z-T-1.mgf.controllerType=0 controllerNumber=1 scan=6401	AN(N-Glycosylation)ATIEVK{Fuc:1; Hex:4; HexNAc:5}	4	TRUE	FALSE
controllerType=0 controllerNumber=1 scan=6428	0.963538618	-0.143628618	0.956896199	3.695302128	8.046999849	10	6	MouseBrain-Z-T-1.mgf.controllerType=0 controllerNumber=1 scan=6428	AN(N-Glycosylation)ATIEVK{Fuc:1; Hex:4; HexNAc:5}	1	TRUE	FALSE
controllerType=0 controllerNumber=1 scan=3634	0.312200513	-0.618528087	0.092642502	14.87465146	3.616849529	6	15	MouseBrain-Z-T-1.mgf.controllerType=0 controllerNumber=1 scan=3634	IRN(N-Glycosylation)VSDTTK{Hex:5; HexNAc:4}	4	TRUE	FALSE
controllerType=0 controllerNumber=1 scan=1982	0.978482435	0.677601306	0.975644335	15.76089824	5.992244391	8	16	MouseBrain-Z-T-1.mgf.controllerType=0 controllerNumber=1 scan=1982	AVN(N-Glycosylation)SSC(Carbamidomethyl)R{Hex:9; HexNAc:2}	1	TRUE	FALSE
controllerType=0 controllerNumber=1 scan=4770	0.813350454	-0.972436016	0.781039709	14.7390285	1.544566079	3	17	MouseBrain-Z-T-1.mgf.controllerType=0 controllerNumber=1 scan=4770	TN(N-Glycosylation)GTGPVR{Fuc:1; Hex:5; HexNAc:3; Neu5Ac:1}	1	TRUE	FALSE
controllerType=0 controllerNumber=1 scan=4784	0.887470976	-0.752439825	0.882096277	16.71055578	2.040566236	4	17	MouseBrain-Z-T-1.mgf.controllerType=0 controllerNumber=1 scan=4784	TN(N-Glycosylation)GTGPVR{Fuc:1; Hex:5; HexNAc:3; Neu5Ac:1}	4	TRUE	FALSE
controllerType=0 controllerNumber=1 scan=4793	0.896178467	-0.83062565	0.893306338	19.40379478	1.539345187	3	20	MouseBrain-Z-T-1.mgf.controllerType=0 controllerNumber=1 scan=4793	TN(N-Glycosylation)GTGPVR{Fuc:1; Hex:5; HexNAc:3; Neu5Ac:1}	4	TRUE	FALSE
controllerType=0 controllerNumber=1 scan=4835	0.838032584	-0.560557745	0.819846223	22.75141835	2.601804911	5	24	MouseBrain-Z-T-1.mgf.controllerType=0 controllerNumber=1 scan=4835	TN(N-Glycosylation)GTGPVR{Fuc:1; Hex:5; HexNAc:3; Neu5Ac:1}	1	TRUE	FALSE
controllerType=0 controllerNumber=1 scan=4045	0.978362237	0.386696643	0.976620938	15.26627356	2.161036314	4	16	MouseBrain-Z-T-1.mgf.controllerType=0 controllerNumber=1 scan=4045	QFN(N-Glycosylation)ETR{Hex:9; HexNAc:2}	1	TRUE	FALSE
controllerType=0 controllerNumber=1 scan=24078	0.856051938	-0.073838901	0.763203154	6.865677009	10.97541996	14	7	MouseBrain-Z-T-1.mgf.controllerType=0 controllerNumber=1 scan=24078	FQDSSVFN(N-Glycosylation)ETLR{Hex:5; HexNAc:2}	11	TRUE	FALSE
controllerType=0 controllerNumber=1 scan=24090	0.941432726	0.291474528	0.934923207	9.833910555	13.9636583	18	10	MouseBrain-Z-T-1.mgf.controllerType=0 controllerNumber=1 scan=24090	FQDSSVFN(N-Glycosylation)ETLR{Hex:5; HexNAc:2}	8	TRUE	FALSE
controllerType=0 controllerNumber=1 scan=26199	0.93260485	0.529637115	0.951271375	5.886720391	8.456033319	11	6	MouseBrain-Z-T-1.mgf.controllerType=0 controllerNumber=1 scan=26199	LNN(N-Glycosylation)ITNIGPLDMK{Hex:5; HexNAc:2}	11	TRUE	FALSE
controllerType=0 controllerNumber=1 scan=4384	0.980947749	-0.230131572	0.982115122	17.7446712	2.648152931	5	18	MouseBrain-Z-T-1.mgf.controllerType=0 controllerNumber=1 scan=4384	AC(Carbamidomethyl)QFN(N-Glycosylation)R{Hex:9; HexNAc:2}	1	TRUE	FALSE
controllerType=0 controllerNumber=1 scan=2519	0.920225464	0.401927004	0.909094903	16.84957701	7.834446024	10	17	MouseBrain-Z-T-1.mgf.controllerType=0 controllerNumber=1 scan=2519	N(N-Glycosylation)TSLEHTR{Hex:8; HexNAc:2}	4	TRUE	FALSE
controllerType=0 controllerNumber=1 scan=2527	0.968961026	0.316252427	0.966716964	15.8806792	5.349824585	8	16	MouseBrain-Z-T-1.mgf.controllerType=0 controllerNumber=1 scan=2527	N(N-Glycosylation)TSLEHTR{Hex:8; HexNAc:2}	2	TRUE	FALSE
controllerType=0 controllerNumber=1 scan=2896	0.937018854	0.934103858	0.92611764	14.77177231	6.015892431	8	15	MouseBrain-Z-T-1.mgf.controllerType=0 controllerNumber=1 scan=2896	QSN(N-Glycosylation)VSEPAK{Hex:8; HexNAc:2}	1	TRUE	FALSE
controllerType=0 controllerNumber=1 scan=4078	0.666381219	0.087152471	0.624203061	20.43608186	7.990217629	11	21	MouseBrain-Z-T-1.mgf.controllerType=0 controllerNumber=1 scan=4078	KN(N-Glycosylation)ASNMEYR{Fuc:2; Hex:4; HexNAc:3}	4	TRUE	FALSE
controllerType=0 controllerNumber=1 scan=7955	0.856856834	0.415313587	0.77130517	11.82020117	4.47898086	7	12	MouseBrain-Z-T-1.mgf.controllerType=0 controllerNumber=1 scan=7955	RN(N-Glycosylation)WTINR{Hex:8; HexNAc:2}	4	TRUE	FALSE
controllerType=0 controllerNumber=1 scan=8026	0.846362033	0.29398771	0.796130116	18.82727211	14.32847303	18	19	MouseBrain-Z-T-1.mgf.controllerType=0 controllerNumber=1 scan=8026	RN(N-Glycosylation)WTINR{Hex:8; HexNAc:2}	4	TRUE	FALSE
controllerType=0 controllerNumber=1 scan=8104	0.844188799	0.114717955	0.759819158	12.80731667	5.116059299	8	13	MouseBrain-Z-T-1.mgf.controllerType=0 controllerNumber=1 scan=8104	RN(N-Glycosylation)WTINR{Hex:8; HexNAc:2}	4	TRUE	FALSE
controllerType=0 controllerNumber=1 scan=22689	0.972887214	0.276025228	0.96610089	10.61596757	14.71723454	17	11	MouseBrain-Z-T-1.mgf.controllerType=0 controllerNumber=1 scan=22689	N(N-Glycosylation)STKEEILAALEK{Hex:5; HexNAc:2}	11	TRUE	FALSE
controllerType=0 controllerNumber=1 scan=11075	0.979207526	-0.156463865	0.984629461	15.50039403	6.074324285	8	16	MouseBrain-Z-T-1.mgf.controllerType=0 controllerNumber=1 scan=11075	N(N-Glycosylation)VTVVLR{Hex:9; HexNAc:2}	1	TRUE	FALSE
controllerType=0 controllerNumber=1 scan=2558	0.98499103	-0.984708447	0.984570094	14.47491557	2.086949552	4	15	MouseBrain-Z-T-1.mgf.controllerType=0 controllerNumber=1 scan=2558	TN(N-Glycosylation)GTGPVR{Hex:9; HexNAc:2}	1	TRUE	FALSE
controllerType=0 controllerNumber=1 scan=2812	0.955004311	0.159590879	0.950446292	12.78702214	10.39475404	11	13	MouseBrain-Z-T-1.mgf.controllerType=0 controllerNumber=1 scan=2812	N(N-Glycosylation)NTIVNK{Hex:9; HexNAc:2}	1	TRUE	FALSE
controllerType=0 controllerNumber=1 scan=10525	0.983246519	0.587294145	0.983559167	14.46652059	2.598891158	4	15	MouseBrain-Z-T-1.mgf.controllerType=0 controllerNumber=1 scan=10525	SN(N-Glycosylation)LTVLR{Hex:9; HexNAc:2}	1	TRUE	FALSE
controllerType=0 controllerNumber=1 scan=2932	0.767977101	0.914110968	0.639698036	12.73885268	4.796759903	8	13	MouseBrain-Z-T-1.mgf.controllerType=0 controllerNumber=1 scan=2932	GPGIKPN(N-Glycosylation)QTSK{Hex:7; HexNAc:2}	11	TRUE	FALSE
controllerType=0 controllerNumber=1 scan=7509	0.704677641	0.810004809	0.684185773	16.47217425	1.561801607	3	17	MouseBrain-Z-T-1.mgf.controllerType=0 controllerNumber=1 scan=7509	AC(Carbamidomethyl)QFN(N-Glycosylation)R{Hex:6; HexNAc:3; Neu5Ac:1}	1	TRUE	FALSE
controllerType=0 controllerNumber=1 scan=11970	0.978198702	0.687110735	0.980475324	15.45682394	8.297208804	9	16	MouseBrain-Z-T-1.mgf.controllerType=0 controllerNumber=1 scan=11970	N(N-Glycosylation)WTINR{Hex:9; HexNAc:2}	1	TRUE	FALSE
controllerType=0 controllerNumber=1 scan=11994	0.919081607	0.557991969	0.943018319	10.67488376	4.17963573	6	11	MouseBrain-Z-T-1.mgf.controllerType=0 controllerNumber=1 scan=11994	N(N-Glycosylation)WTINR{Hex:9; HexNAc:2}	4	TRUE	FALSE
controllerType=0 controllerNumber=1 scan=12046	0.979509966	0.635784102	0.98183698	15.47618787	5.724187198	7	16	MouseBrain-Z-T-1.mgf.controllerType=0 controllerNumber=1 scan=12046	N(N-Glycosylation)WTINR{Hex:9; HexNAc:2}	1	TRUE	FALSE
controllerType=0 controllerNumber=1 scan=26800	0.893204605	0.732457013	0.875922883	10.79360686	26.19994603	30	11	MouseBrain-Z-T-1.mgf.controllerType=0 controllerNumber=1 scan=26800	AGPN(N-Glycosylation)GTLFVVDAYK{Hex:5; HexNAc:2}	8	TRUE	FALSE
controllerType=0 controllerNumber=1 scan=26813	0.912276866	0.319696977	0.923283419	8.697659965	21.76942946	24	9	MouseBrain-Z-T-1.mgf.controllerType=0 controllerNumber=1 scan=26813	AGPN(N-Glycosylation)GTLFVVDAYK{Hex:5; HexNAc:2}	11	TRUE	FALSE
controllerType=0 controllerNumber=1 scan=26877	0.892025091	0.759707321	0.885297936	10.79360686	34.98003956	39	11	MouseBrain-Z-T-1.mgf.controllerType=0 controllerNumber=1 scan=26877	AGPN(N-Glycosylation)GTLFVVDAYK{Hex:5; HexNAc:2}	8	TRUE	FALSE
controllerType=0 controllerNumber=1 scan=26890	0.956037368	0.464595567	0.950949208	8.685655654	14.79208886	18	9	MouseBrain-Z-T-1.mgf.controllerType=0 controllerNumber=1 scan=26890	AGPN(N-Glycosylation)GTLFVVDAYK{Hex:5; HexNAc:2}	11	TRUE	FALSE
controllerType=0 controllerNumber=1 scan=12350	0.957274467	0.437122908	0.95572291	11.90366962	16.9708602	20	12	MouseBrain-Z-T-1.mgf.controllerType=0 controllerNumber=1 scan=12350	GKAN(N-Glycosylation)STGTLVITNPTR{Fuc:1; Hex:3; HexNAc:2}	22	TRUE	FALSE
controllerType=0 controllerNumber=1 scan=12429	0.959864102	0.514220679	0.956895506	12.83061283	19.59999525	22	13	MouseBrain-Z-T-1.mgf.controllerType=0 controllerNumber=1 scan=12429	GKAN(N-Glycosylation)STGTLVITNPTR{Fuc:1; Hex:3; HexNAc:2}	22	TRUE	FALSE
controllerType=0 controllerNumber=1 scan=28051	0.872209354	0.417014045	0.865288082	9.840700117	15.49522787	18	10	MouseBrain-Z-T-1.mgf.controllerType=0 controllerNumber=1 scan=28051	IN(N-Glycosylation)GTDVDIGMDFR{Hex:5; HexNAc:2}	8	TRUE	FALSE
controllerType=0 controllerNumber=1 scan=28075	0.916220307	0.604004676	0.898953927	5.501910891	13.20688507	16	6	MouseBrain-Z-T-1.mgf.controllerType=0 controllerNumber=1 scan=28075	IN(N-Glycosylation)GTDVDIGMDFR{Hex:5; HexNAc:2}	11	TRUE	FALSE
controllerType=0 controllerNumber=1 scan=1890	0.597462344	0.41689107	0.535910152	26.31122366	8.091471306	10	27	MouseBrain-Z-T-1.mgf.controllerType=0 controllerNumber=1 scan=1890	N(N-Glycosylation)TTHLK{Fuc:2; Hex:4; HexNAc:5}	4	TRUE	FALSE
controllerType=0 controllerNumber=1 scan=2003	0.611340154	0.262392383	0.487836694	13.742049	5.678687969	8	17	MouseBrain-Z-T-1.mgf.controllerType=0 controllerNumber=1 scan=2003	N(N-Glycosylation)TTHLK{Fuc:2; Hex:4; HexNAc:5}	4	TRUE	FALSE
controllerType=0 controllerNumber=1 scan=2076	0.576726636	0.006798563	0.459800379	18.20589869	6.499315685	9	20	MouseBrain-Z-T-1.mgf.controllerType=0 controllerNumber=1 scan=2076	N(N-Glycosylation)TTHLK{Fuc:2; Hex:4; HexNAc:5}	4	TRUE	FALSE
controllerType=0 controllerNumber=1 scan=20325	0.943102314	0.671592527	0.962228005	10.90675754	23.66486562	25	11	MouseBrain-Z-T-1.mgf.controllerType=0 controllerNumber=1 scan=20325	GN(N-Glycosylation)ETIVNLIHSTR{Hex:5; HexNAc:2}	11	TRUE	FALSE
controllerType=0 controllerNumber=1 scan=20383	0.987408127	0.313069311	0.986146113	10.7442308	10.3890724	14	11	MouseBrain-Z-T-1.mgf.controllerType=0 controllerNumber=1 scan=20383	GN(N-Glycosylation)ETIVNLIHSTR{Hex:5; HexNAc:2}	9	TRUE	FALSE
controllerType=0 controllerNumber=1 scan=20393	0.941795603	0.68267608	0.960645173	14.99751859	28.34481954	29	15	MouseBrain-Z-T-1.mgf.controllerType=0 controllerNumber=1 scan=20393	GN(N-Glycosylation)ETIVNLIHSTR{Hex:5; HexNAc:2}	11	TRUE	FALSE
controllerType=0 controllerNumber=1 scan=2710	0.955899788	0.8598572	0.953344967	9.43545902	4.492791966	6	10	MouseBrain-Z-T-1.mgf.controllerType=0 controllerNumber=1 scan=2710	N(N-Glycosylation)ISSEEK{Hex:9; HexNAc:2}	1	TRUE	FALSE
controllerType=0 controllerNumber=1 scan=4225	0.661768103	0.272256902	0.10818278	8.533195691	12.1429489	14	9	MouseBrain-Z-T-1.mgf.controllerType=0 controllerNumber=1 scan=4225	N(N-Glycosylation)ETHFDAGAK{Hex:6; HexNAc:3}	4	TRUE	FALSE
controllerType=0 controllerNumber=1 scan=4894	0.971455857	0.3438112	0.964668655	12.35491651	11.48148812	13	13	MouseBrain-Z-T-1.mgf.controllerType=0 controllerNumber=1 scan=4894	NAVN(N-Glycosylation)C(Carbamidomethyl)TYK{Hex:8; HexNAc:2}	1	TRUE	FALSE
controllerType=0 controllerNumber=1 scan=6728	0.613149647	0.394417768	0.473212128	20.39774878	14.67425905	18	21	MouseBrain-Z-T-1.mgf.controllerType=0 controllerNumber=1 scan=6728	LSVEC(Carbamidomethyl)AN(N-Glycosylation)K{Fuc:2; Hex:4; HexNAc:4}	4	TRUE	FALSE
controllerType=0 controllerNumber=1 scan=6757	0.874907311	0.644784187	0.86413809	28.47595807	17.98268845	22	29	MouseBrain-Z-T-1.mgf.controllerType=0 controllerNumber=1 scan=6757	LSVEC(Carbamidomethyl)AN(N-Glycosylation)K{Fuc:2; Hex:4; HexNAc:4}	1	TRUE	FALSE
controllerType=0 controllerNumber=1 scan=6799	0.632795559	0.55849062	0.546737025	23.62250072	17.02037907	21	24	MouseBrain-Z-T-1.mgf.controllerType=0 controllerNumber=1 scan=6799	LSVEC(Carbamidomethyl)AN(N-Glycosylation)K{Fuc:2; Hex:4; HexNAc:4}	4	TRUE	FALSE
controllerType=0 controllerNumber=1 scan=6821	0.85475454	0.62191688	0.84302924	29.55974307	17.79154853	21	30	MouseBrain-Z-T-1.mgf.controllerType=0 controllerNumber=1 scan=6821	LSVEC(Carbamidomethyl)AN(N-Glycosylation)K{Fuc:2; Hex:4; HexNAc:4}	1	TRUE	FALSE
controllerType=0 controllerNumber=1 scan=6896	0.866497603	0.674973886	0.845721289	20.22728717	10.65190376	13	21	MouseBrain-Z-T-1.mgf.controllerType=0 controllerNumber=1 scan=6896	LSVEC(Carbamidomethyl)AN(N-Glycosylation)K{Fuc:2; Hex:4; HexNAc:4}	1	TRUE	FALSE
controllerType=0 controllerNumber=1 scan=6752	0.653019367	0.425740315	0.58306057	26.94086291	17.84540334	21	28	MouseBrain-Z-T-1.mgf.controllerType=0 controllerNumber=1 scan=6752	LSVEC(Carbamidomethyl)AN(N-Glycosylation)K{Fuc:2; Hex:4; HexNAc:4}	4	TRUE	FALSE
controllerType=0 controllerNumber=1 scan=12073	0.939686174	0.671701649	0.962731393	12.87692863	17.94421636	20	13	MouseBrain-Z-T-1.mgf.controllerType=0 controllerNumber=1 scan=12073	LN(N-Glycosylation)GTDPIVAADSKR{Hex:5; HexNAc:2}	11	TRUE	FALSE
controllerType=0 controllerNumber=1 scan=12143	0.934267617	0.672966165	0.968210652	9.893031639	11.09597449	14	10	MouseBrain-Z-T-1.mgf.controllerType=0 controllerNumber=1 scan=12143	LN(N-Glycosylation)GTDPIVAADSKR{Hex:5; HexNAc:2}	11	TRUE	FALSE
controllerType=0 controllerNumber=1 scan=27062	0.554339067	-0.022108126	0.403837208	12.7083358	12.94819388	16	13	MouseBrain-Z-T-1.mgf.controllerType=0 controllerNumber=1 scan=27062	VLTLAN(N-Glycosylation)FTTK{Fuc:1; Hex:5; HexNAc:3}	4	TRUE	FALSE
controllerType=0 controllerNumber=1 scan=27067	0.882798685	0.340736953	0.862484072	20.75836033	22.14217675	24	21	MouseBrain-Z-T-1.mgf.controllerType=0 controllerNumber=1 scan=27067	VLTLAN(N-Glycosylation)FTTK{Fuc:1; Hex:5; HexNAc:3}	1	TRUE	FALSE
controllerType=0 controllerNumber=1 scan=27140	0.899364081	0.157524697	0.878988499	15.72887013	17.59335867	19	16	MouseBrain-Z-T-1.mgf.controllerType=0 controllerNumber=1 scan=27140	VLTLAN(N-Glycosylation)FTTK{Fuc:1; Hex:3; HexNAc:3; Neu5Gc:1}	1	TRUE	FALSE
controllerType=0 controllerNumber=1 scan=2928	0.739670297	-0.735255348	0.724746168	26.97906182	2.601804911	5	28	MouseBrain-Z-T-1.mgf.controllerType=0 controllerNumber=1 scan=2928	TN(N-Glycosylation)GTGPVR{Fuc:2; Hex:6; HexNAc:3}	1	TRUE	FALSE
controllerType=0 controllerNumber=1 scan=2941	0.86745757	0.102320364	0.872991662	21.70265404	2.052460249	4	22	MouseBrain-Z-T-1.mgf.controllerType=0 controllerNumber=1 scan=2941	TN(N-Glycosylation)GTGPVR{Fuc:2; Hex:6; HexNAc:3}	4	TRUE	FALSE
controllerType=0 controllerNumber=1 scan=25166	0.903332516	0.713795351	0.873626599	6.474654895	11.2794521	14	7	MouseBrain-Z-T-1.mgf.controllerType=0 controllerNumber=1 scan=25166	TN(N-Glycosylation)YTIDVYEMK{Hex:3; HexNAc:4}	8	TRUE	FALSE
controllerType=0 controllerNumber=1 scan=3849	0.720168975	0.175792871	0.637275157	12.20564322	4.975504666	9	13	MouseBrain-Z-T-1.mgf.controllerType=0 controllerNumber=1 scan=3849	KN(N-Glycosylation)ASNMEYR{Fuc:1; Hex:5; HexNAc:3}	4	TRUE	FALSE
controllerType=0 controllerNumber=1 scan=4006	0.45232222	0.082059019	0.174284443	23.93042658	8.007685185	12	24	MouseBrain-Z-T-1.mgf.controllerType=0 controllerNumber=1 scan=4006	KN(N-Glycosylation)ASNMEYR{Fuc:1; Hex:5; HexNAc:3}	4	TRUE	FALSE
controllerType=0 controllerNumber=1 scan=4211	0.813518712	-0.189434339	0.804163175	12.5187081	4.783622138	8	13	MouseBrain-Z-T-1.mgf.controllerType=0 controllerNumber=1 scan=4211	KN(N-Glycosylation)ASNMEYR{Fuc:1; Hex:5; HexNAc:3}	4	TRUE	FALSE
controllerType=0 controllerNumber=1 scan=3395	0.465128107	0.177784669	0.420193892	21.35732535	5.381125281	7	22	MouseBrain-Z-T-1.mgf.controllerType=0 controllerNumber=1 scan=3395	RAC(Carbamidomethyl)QFN(N-Glycosylation)R{Fuc:1; Hex:6; HexNAc:3}	4	TRUE	FALSE
controllerType=0 controllerNumber=1 scan=2421	0.831019531	0.581441663	0.792645306	11.75817192	7.445078789	9	15	MouseBrain-Z-T-1.mgf.controllerType=0 controllerNumber=1 scan=2421	N(N-Glycosylation)VSDTTK{Fuc:2; Hex:5; HexNAc:4}	4	TRUE	FALSE
controllerType=0 controllerNumber=1 scan=11024	0.94505167	0.311121988	0.910153855	14.99685637	37.60170625	44	15	MouseBrain-Z-T-1.mgf.controllerType=0 controllerNumber=1 scan=11024	DIILHSTGHN(N-Glycosylation)ISR{Hex:5; HexNAc:2}	12	TRUE	FALSE
controllerType=0 controllerNumber=1 scan=11051	0.859573004	-0.238901835	0.993732803	8.606839247	9.320635496	15	9	MouseBrain-Z-T-1.mgf.controllerType=0 controllerNumber=1 scan=11051	DIILHSTGHN(N-Glycosylation)ISR{Hex:5; HexNAc:2}	7	TRUE	FALSE
controllerType=0 controllerNumber=1 scan=11094	0.955153889	0.431609423	0.925327273	12.8750317	16.666359	21	13	MouseBrain-Z-T-1.mgf.controllerType=0 controllerNumber=1 scan=11094	DIILHSTGHN(N-Glycosylation)ISR{Hex:5; HexNAc:2}	12	TRUE	FALSE
controllerType=0 controllerNumber=1 scan=6529	0.48101248	0.086327713	0.32649703	15.62125653	4.085709846	7	16	MouseBrain-Z-T-1.mgf.controllerType=0 controllerNumber=1 scan=6529	DGKPLLN(N-Glycosylation)DSR{Fuc:1; Hex:5; HexNAc:3}	4	TRUE	FALSE
controllerType=0 controllerNumber=1 scan=6609	0.62941017	0.187278752	0.473605915	14.6710815	5.857599863	9	15	MouseBrain-Z-T-1.mgf.controllerType=0 controllerNumber=1 scan=6609	DGKPLLN(N-Glycosylation)DSR{Fuc:1; Hex:5; HexNAc:3}	4	TRUE	FALSE
controllerType=0 controllerNumber=1 scan=3487	0.981438625	0.406073893	0.980017391	13.8141916	3.25591082	5	14	MouseBrain-Z-T-1.mgf.controllerType=0 controllerNumber=1 scan=3487	LN(N-Glycosylation)NSQIK{Hex:9; HexNAc:2}	1	TRUE	FALSE
controllerType=0 controllerNumber=1 scan=23013	0.825135339	0.623668291	0.757735157	14.35911382	15.06457774	17	15	MouseBrain-Z-T-1.mgf.controllerType=0 controllerNumber=1 scan=23013	WIN(N-Glycosylation)DTVVVYK{Fuc:1; Hex:3; HexNAc:4}	1	TRUE	FALSE
controllerType=0 controllerNumber=1 scan=9469	0.968263436	0.567889165	0.965029989	17.76621658	10.03778257	14	18	MouseBrain-Z-T-1.mgf.controllerType=0 controllerNumber=1 scan=9469	VVWN(N-Glycosylation)GSR{Hex:9; HexNAc:2}	1	TRUE	FALSE
controllerType=0 controllerNumber=1 scan=9546	0.961312742	0.527364909	0.956039315	17.74182851	11.95076398	16	18	MouseBrain-Z-T-1.mgf.controllerType=0 controllerNumber=1 scan=9546	VVWN(N-Glycosylation)GSR{Hex:9; HexNAc:2}	1	TRUE	FALSE
controllerType=0 controllerNumber=1 scan=5732	0.970292027	0.028963359	0.965366305	17.77229592	14.7609455	18	18	MouseBrain-Z-T-1.mgf.controllerType=0 controllerNumber=1 scan=5732	VELN(N-Glycosylation)TSR{Hex:9; HexNAc:2}	1	TRUE	FALSE
controllerType=0 controllerNumber=1 scan=5802	0.973505857	-0.11426796	0.969225211	17.77227522	13.19930792	16	18	MouseBrain-Z-T-1.mgf.controllerType=0 controllerNumber=1 scan=5802	VELN(N-Glycosylation)TSR{Hex:9; HexNAc:2}	1	TRUE	FALSE
controllerType=0 controllerNumber=1 scan=5889	0.981599232	-0.013549897	0.980243981	16.71827525	2.080980115	4	17	MouseBrain-Z-T-1.mgf.controllerType=0 controllerNumber=1 scan=5889	VN(N-Glycosylation)ETEVK{Hex:9; HexNAc:2}	1	TRUE	FALSE
controllerType=0 controllerNumber=1 scan=5969	0.983108306	0.798367433	0.982380275	15.46172254	1.829455246	3	16	MouseBrain-Z-T-1.mgf.controllerType=0 controllerNumber=1 scan=5969	DLLSTN(N-Glycosylation)R{Hex:9; HexNAc:2}	1	TRUE	FALSE
controllerType=0 controllerNumber=1 scan=6046	0.981656191	0.968426254	0.980495488	14.08495087	1.829455246	3	15	MouseBrain-Z-T-1.mgf.controllerType=0 controllerNumber=1 scan=6046	DLLSTN(N-Glycosylation)R{Hex:9; HexNAc:2}	1	TRUE	FALSE
controllerType=0 controllerNumber=1 scan=5748	0.687673714	-0.061599612	0.067574739	8.675076985	5.385483078	9	9	MouseBrain-Z-T-1.mgf.controllerType=0 controllerNumber=1 scan=5748	VN(N-Glycosylation)KTEEDYAR{Hex:4; HexNAc:4}	4	TRUE	FALSE
controllerType=0 controllerNumber=1 scan=19370	0.916017144	0.63252254	0.890433478	13.99826998	13.18203036	17	14	MouseBrain-Z-T-1.mgf.controllerType=0 controllerNumber=1 scan=19370	LTIVN(N-Glycosylation)SSVLDRPR{Hex:5; HexNAc:2}	11	TRUE	FALSE
controllerType=0 controllerNumber=1 scan=22003	0.85117088	0.838807102	0.817626135	14.67529545	14.26386412	17	15	MouseBrain-Z-T-1.mgf.controllerType=0 controllerNumber=1 scan=22003	N(N-Glycosylation)ATGMEVGWYR{Fuc:1; Hex:4; HexNAc:3}	8	TRUE	FALSE
controllerType=0 controllerNumber=1 scan=22016	0.26911543	0.930830328	0.008804071	10.88731128	12.20006374	15	11	MouseBrain-Z-T-1.mgf.controllerType=0 controllerNumber=1 scan=22016	N(N-Glycosylation)ATGMEVGWYR{Fuc:1; Hex:4; HexNAc:3}	11	TRUE	FALSE
controllerType=0 controllerNumber=1 scan=22074	0.840215795	0.838499594	0.799473176	12.81666923	10.99998106	14	13	MouseBrain-Z-T-1.mgf.controllerType=0 controllerNumber=1 scan=22074	N(N-Glycosylation)ATGMEVGWYR{Fuc:1; Hex:4; HexNAc:3}	8	TRUE	FALSE
controllerType=0 controllerNumber=1 scan=22011	0.29749023	0.919613669	0.097680835	14.89847244	12.26800627	15	15	MouseBrain-Z-T-1.mgf.controllerType=0 controllerNumber=1 scan=22011	N(N-Glycosylation)ATGMEVGWYR{Fuc:1; Hex:4; HexNAc:3}	11	TRUE	FALSE
controllerType=0 controllerNumber=1 scan=14859	0.793067725	-0.122745172	0.66731634	6.892358654	13.34634055	17	7	MouseBrain-Z-T-1.mgf.controllerType=0 controllerNumber=1 scan=14859	SVLEN(N-Glycosylation)TTSYEEAK{Hex:5; HexNAc:2}	11	TRUE	FALSE
controllerType=0 controllerNumber=1 scan=30632	0.889028938	0.59225882	0.881682257	7.398146407	13.02892461	15	8	MouseBrain-Z-T-1.mgf.controllerType=0 controllerNumber=1 scan=30632	N(N-Glycosylation)NSLVSLTYASFR{Hex:5; HexNAc:2}	8	TRUE	FALSE
controllerType=0 controllerNumber=1 scan=30647	0.717859534	0.663973517	0.648793411	5.640698757	10.52381182	13	6	MouseBrain-Z-T-1.mgf.controllerType=0 controllerNumber=1 scan=30647	N(N-Glycosylation)NSLVSLTYASFR{Hex:5; HexNAc:2}	11	TRUE	FALSE
controllerType=0 controllerNumber=1 scan=5055	0.955132646	0.176904914	0.937167019	15.82132135	4.898981885	7	16	MouseBrain-Z-T-1.mgf.controllerType=0 controllerNumber=1 scan=5055	KN(N-Glycosylation)STAYFR{Hex:8; HexNAc:2}	4	TRUE	FALSE
controllerType=0 controllerNumber=1 scan=5082	0.99110658	0.124328744	0.992086275	13.68006652	1.545624542	3	14	MouseBrain-Z-T-1.mgf.controllerType=0 controllerNumber=1 scan=5082	KN(N-Glycosylation)STAYFR{Hex:8; HexNAc:2}	2	TRUE	FALSE
controllerType=0 controllerNumber=1 scan=5121	0.9611963	-0.013357143	0.948100906	15.8455256	4.338633771	7	16	MouseBrain-Z-T-1.mgf.controllerType=0 controllerNumber=1 scan=5121	KN(N-Glycosylation)STAYFR{Hex:8; HexNAc:2}	4	TRUE	FALSE
controllerType=0 controllerNumber=1 scan=16612	0.95771436	-0.372169876	0.972815487	10.81911978	4.929234699	8	11	MouseBrain-Z-T-1.mgf.controllerType=0 controllerNumber=1 scan=16612	GTEWLVN(N-Glycosylation)SSR{Hex:7; HexNAc:2}	1	TRUE	FALSE
controllerType=0 controllerNumber=1 scan=2285	0.137906379	0.51918258	-0.069345232	12.56708651	2.682801465	4	15	MouseBrain-Z-T-1.mgf.controllerType=0 controllerNumber=1 scan=2285	N(N-Glycosylation)VSDTTKR{Fuc:1; Hex:5; HexNAc:4}	4	TRUE	FALSE
controllerType=0 controllerNumber=1 scan=2357	0.14292764	-0.913689907	0.051821713	18.66441033	1.539345187	3	19	MouseBrain-Z-T-1.mgf.controllerType=0 controllerNumber=1 scan=2357	N(N-Glycosylation)VSDTTKR{Fuc:1; Hex:5; HexNAc:4}	4	TRUE	FALSE
controllerType=0 controllerNumber=1 scan=20401	0.268593372	0.272104856	0.058123086	9.969432655	10.6452357	14	11	MouseBrain-Z-T-1.mgf.controllerType=0 controllerNumber=1 scan=20401	IETILLN(N-Glycosylation)GTDR{Fuc:1; Hex:3; HexNAc:4}	11	TRUE	FALSE
controllerType=0 controllerNumber=1 scan=20418	0.831891379	0.145614679	0.808985324	14.58223522	5.681391391	9	15	MouseBrain-Z-T-1.mgf.controllerType=0 controllerNumber=1 scan=20418	IETILLN(N-Glycosylation)GTDR{Fuc:1; Hex:3; HexNAc:4}	8	TRUE	FALSE
controllerType=0 controllerNumber=1 scan=14396	0.869177178	0.432993261	0.824248019	8.698540319	7.127817415	10	9	MouseBrain-Z-T-1.mgf.controllerType=0 controllerNumber=1 scan=14396	C(Carbamidomethyl)N(N-Glycosylation)ASSQFLC(Carbamidomethyl)SSGR{Hex:5; HexNAc:2}	8	TRUE	FALSE
controllerType=0 controllerNumber=1 scan=5562	0.968545847	0.855131844	0.966135212	11.33431441	3.681782999	5	12	MouseBrain-Z-T-1.mgf.controllerType=0 controllerNumber=1 scan=5562	VN(N-Glycosylation)NTAVIEK{Hex:8; HexNAc:2}	1	TRUE	FALSE
controllerType=0 controllerNumber=1 scan=25321	0.819389933	0.649587876	0.752761397	12.85001574	10.00612657	14	13	MouseBrain-Z-T-1.mgf.controllerType=0 controllerNumber=1 scan=25321	ETWNN(N-Glycosylation)VTVWGSR{Fuc:1; Hex:3; HexNAc:3}	8	TRUE	FALSE
controllerType=0 controllerNumber=1 scan=8100	0.949034136	0.739553998	0.946810209	11.42603959	9.22550573	11	12	MouseBrain-Z-T-1.mgf.controllerType=0 controllerNumber=1 scan=8100	N(N-Glycosylation)YTADYDK{Hex:8; HexNAc:2}	1	TRUE	FALSE
controllerType=0 controllerNumber=1 scan=7693	0.935835153	0.736815889	0.935378861	12.44661817	7.865385043	10	13	MouseBrain-Z-T-1.mgf.controllerType=0 controllerNumber=1 scan=7693	N(N-Glycosylation)YTADYDK{Hex:8; HexNAc:2}	1	TRUE	FALSE
controllerType=0 controllerNumber=1 scan=7726	0.78201911	0.580265715	0.699373568	5.687896373	6.041294778	9	6	MouseBrain-Z-T-1.mgf.controllerType=0 controllerNumber=1 scan=7726	N(N-Glycosylation)YTADYDK{Hex:8; HexNAc:2}	4	TRUE	FALSE
controllerType=0 controllerNumber=1 scan=7765	0.921686289	0.822734122	0.919616736	15.74630996	15.86871833	19	16	MouseBrain-Z-T-1.mgf.controllerType=0 controllerNumber=1 scan=7765	N(N-Glycosylation)YTADYDK{Hex:8; HexNAc:2}	1	TRUE	FALSE
controllerType=0 controllerNumber=1 scan=7830	0.96410855	0.530053125	0.959136079	7.017285988	4.62851687	7	8	MouseBrain-Z-T-1.mgf.controllerType=0 controllerNumber=1 scan=7830	N(N-Glycosylation)YTADYDK{Hex:8; HexNAc:2}	1	TRUE	FALSE
controllerType=0 controllerNumber=1 scan=7902	0.955394471	0.570315091	0.951511594	10.28910219	9.08379628	11	11	MouseBrain-Z-T-1.mgf.controllerType=0 controllerNumber=1 scan=7902	N(N-Glycosylation)YTADYDK{Hex:8; HexNAc:2}	1	TRUE	FALSE
controllerType=0 controllerNumber=1 scan=7763	0.755376026	0.49814869	0.732287884	8.720131744	6.36592314	9	9	MouseBrain-Z-T-1.mgf.controllerType=0 controllerNumber=1 scan=7763	N(N-Glycosylation)YTADYDK{Hex:8; HexNAc:2}	4	TRUE	FALSE
controllerType=0 controllerNumber=1 scan=1803	0.953948443	-0.030699463	0.932119806	18.85399811	19.50904674	24	19	MouseBrain-Z-T-1.mgf.controllerType=0 controllerNumber=1 scan=1803	AAGMN(N-Glycosylation)HTK{Hex:9; HexNAc:2}	4	TRUE	FALSE
controllerType=0 controllerNumber=1 scan=1810	0.950794504	-0.305467048	0.952112945	17.78267021	8.805494993	13	18	MouseBrain-Z-T-1.mgf.controllerType=0 controllerNumber=1 scan=1810	AAGMN(N-Glycosylation)HTK{Hex:9; HexNAc:2}	2	TRUE	FALSE
controllerType=0 controllerNumber=1 scan=21506	0.980087926	-0.382833831	0.989002588	9.848179629	19.26512568	23	10	MouseBrain-Z-T-1.mgf.controllerType=0 controllerNumber=1 scan=21506	KLNLDGSN(N-Glycosylation)YTLLK{Hex:5; HexNAc:2}	11	TRUE	FALSE
controllerType=0 controllerNumber=1 scan=4415	0.956464905	-0.441761237	0.969683637	15.77424187	1.569972521	3	16	MouseBrain-Z-T-1.mgf.controllerType=0 controllerNumber=1 scan=4415	GIC(Carbamidomethyl)N(N-Glycosylation)ASDTR{Hex:8; HexNAc:2}	1	TRUE	FALSE
controllerType=0 controllerNumber=1 scan=6109	0.757700658	0.532085072	0.720090818	15.60037521	5.207757713	8	17	MouseBrain-Z-T-1.mgf.controllerType=0 controllerNumber=1 scan=6109	N(N-Glycosylation)ASNMEYR{Fuc:2; Hex:5; HexNAc:3}	1	TRUE	FALSE
controllerType=0 controllerNumber=1 scan=6117	0.809782077	0.264211404	0.812807798	12.29171309	5.131573389	8	13	MouseBrain-Z-T-1.mgf.controllerType=0 controllerNumber=1 scan=6117	N(N-Glycosylation)ASNMEYR{Fuc:2; Hex:5; HexNAc:3}	4	TRUE	FALSE
controllerType=0 controllerNumber=1 scan=6187	0.778212261	0.601769682	0.748973217	20.29802093	7.111052731	10	21	MouseBrain-Z-T-1.mgf.controllerType=0 controllerNumber=1 scan=6187	N(N-Glycosylation)ASNMEYR{Fuc:2; Hex:5; HexNAc:3}	1	TRUE	FALSE
controllerType=0 controllerNumber=1 scan=6188	0.689077984	0.517587222	0.673563324	14.88317873	6.028759536	9	15	MouseBrain-Z-T-1.mgf.controllerType=0 controllerNumber=1 scan=6188	N(N-Glycosylation)ASNMEYR{Fuc:2; Hex:5; HexNAc:3}	4	TRUE	FALSE
controllerType=0 controllerNumber=1 scan=10851	0.945007267	0.494961409	0.944938669	16.49594551	11.2788967	13	17	MouseBrain-Z-T-1.mgf.controllerType=0 controllerNumber=1 scan=10851	FNPIVN(N-Glycosylation)K{Hex:9; HexNAc:2}	1	TRUE	FALSE
controllerType=0 controllerNumber=1 scan=9552	0.799149625	0.936695098	0.893021486	14.57542261	11.65346852	13	16	MouseBrain-Z-T-1.mgf.controllerType=0 controllerNumber=1 scan=9552	GGN(N-Glycosylation)VTLPC(Carbamidomethyl)K{Fuc:2; Hex:4; HexNAc:4}	1	TRUE	FALSE
controllerType=0 controllerNumber=1 scan=9597	0.62495452	0.916845548	0.553195899	12.04772381	10.3154542	12	13	MouseBrain-Z-T-1.mgf.controllerType=0 controllerNumber=1 scan=9597	GGN(N-Glycosylation)VTLPC(Carbamidomethyl)K{Fuc:2; Hex:4; HexNAc:4}	4	TRUE	FALSE
controllerType=0 controllerNumber=1 scan=9632	0.825604406	0.932960901	0.889931242	9.618565075	10.09599749	12	12	MouseBrain-Z-T-1.mgf.controllerType=0 controllerNumber=1 scan=9632	GGN(N-Glycosylation)VTLPC(Carbamidomethyl)K{Fuc:2; Hex:4; HexNAc:4}	1	TRUE	FALSE
controllerType=0 controllerNumber=1 scan=2698	0.977273361	0.326237755	0.976213003	11.62643697	4.693871807	7	12	MouseBrain-Z-T-1.mgf.controllerType=0 controllerNumber=1 scan=2698	GN(N-Glycosylation)VSAC(Carbamidomethyl)AR{Hex:9; HexNAc:2}	1	TRUE	FALSE
controllerType=0 controllerNumber=1 scan=2763	0.980006371	0.761470579	0.979669476	16.75598583	8.109634827	10	17	MouseBrain-Z-T-1.mgf.controllerType=0 controllerNumber=1 scan=2763	GN(N-Glycosylation)VSAC(Carbamidomethyl)AR{Hex:9; HexNAc:2}	1	TRUE	FALSE
controllerType=0 controllerNumber=1 scan=6898	0.798597052	0.156344218	0.755938262	11.2859298	7.012509919	9	13	MouseBrain-Z-T-1.mgf.controllerType=0 controllerNumber=1 scan=6898	VN(N-Glycosylation)FTC(Carbamidomethyl)K{Fuc:1; Hex:6; HexNAc:4}	4	TRUE	FALSE
controllerType=0 controllerNumber=1 scan=6904	0.935462855	0.439660852	0.927372934	8.732454485	7.965621832	10	11	MouseBrain-Z-T-1.mgf.controllerType=0 controllerNumber=1 scan=6904	VN(N-Glycosylation)FTC(Carbamidomethyl)K{Fuc:1; Hex:6; HexNAc:4}	1	TRUE	FALSE
controllerType=0 controllerNumber=1 scan=7042	0.887998983	0.242112802	0.876496511	14.18433896	7.212151649	9	17	MouseBrain-Z-T-1.mgf.controllerType=0 controllerNumber=1 scan=7042	VN(N-Glycosylation)FTC(Carbamidomethyl)K{Fuc:1; Hex:6; HexNAc:4}	1	TRUE	FALSE
controllerType=0 controllerNumber=1 scan=7061	0.686320082	0.28376185	0.646401209	18.61769567	7.918862583	10	20	MouseBrain-Z-T-1.mgf.controllerType=0 controllerNumber=1 scan=7061	VN(N-Glycosylation)FTC(Carbamidomethyl)K{Fuc:1; Hex:6; HexNAc:4}	4	TRUE	FALSE
controllerType=0 controllerNumber=1 scan=9077	0.864864323	-0.599130508	0.812480581	14.64441606	2.04968294	4	15	MouseBrain-Z-T-1.mgf.controllerType=0 controllerNumber=1 scan=9077	KMSN(N-Glycosylation)ITFR{Hex:8; HexNAc:2}	4	TRUE	FALSE
controllerType=0 controllerNumber=1 scan=24119	0.962713162	0.293521424	0.968294275	11.86017605	12.37741805	15	12	MouseBrain-Z-T-1.mgf.controllerType=0 controllerNumber=1 scan=24119	ALN(N-Glycosylation)ITSLQMHSLR{Hex:5; HexNAc:2}	11	TRUE	FALSE
controllerType=0 controllerNumber=1 scan=26469	0.963292543	0.719749959	0.982164176	9.848793962	16.4540734	19	10	MouseBrain-Z-T-1.mgf.controllerType=0 controllerNumber=1 scan=26469	HIN(N-Glycosylation)LTTLSVAGGFR{Hex:5; HexNAc:2}	11	TRUE	FALSE
controllerType=0 controllerNumber=1 scan=26542	0.964933791	0.774736272	0.982456961	10.83884268	24.03390845	28	11	MouseBrain-Z-T-1.mgf.controllerType=0 controllerNumber=1 scan=26542	HIN(N-Glycosylation)LTTLSVAGGFR{Hex:5; HexNAc:2}	11	TRUE	FALSE
controllerType=0 controllerNumber=1 scan=26627	0.969713984	0.328088626	0.998131262	5.699195406	11.09955596	13	6	MouseBrain-Z-T-1.mgf.controllerType=0 controllerNumber=1 scan=26627	HIN(N-Glycosylation)LTTLSVAGGFR{Hex:5; HexNAc:2}	11	TRUE	FALSE
controllerType=0 controllerNumber=1 scan=27303	0.575613535	0.462236726	0.32915356	4.846057785	12.20198671	16	5	MouseBrain-Z-T-1.mgf.controllerType=0 controllerNumber=1 scan=27303	DSYPDGN(N-Glycosylation)ITWYR{Hex:5; HexNAc:2}	11	TRUE	FALSE
controllerType=0 controllerNumber=1 scan=27390	0.864352176	0.096378756	0.903957914	8.759329751	21.16555169	26	9	MouseBrain-Z-T-1.mgf.controllerType=0 controllerNumber=1 scan=27390	DSYPDGN(N-Glycosylation)ITWYR{Hex:5; HexNAc:2}	8	TRUE	FALSE
controllerType=0 controllerNumber=1 scan=1947	0.89510946	-0.50054212	0.804546611	11.5717367	3.291322148	5	12	MouseBrain-Z-T-1.mgf.controllerType=0 controllerNumber=1 scan=1947	C(Carbamidomethyl)LN(N-Glycosylation)HTTQK{Hex:8; HexNAc:2}	4	TRUE	FALSE
controllerType=0 controllerNumber=1 scan=19361	0.962690989	0.874119769	0.950708506	15.73755596	19.51918978	20	16	MouseBrain-Z-T-1.mgf.controllerType=0 controllerNumber=1 scan=19361	QN(N-Glycosylation)VSLSILK{Hex:8; HexNAc:2}	1	TRUE	FALSE
controllerType=0 controllerNumber=1 scan=19432	0.965372656	0.827908556	0.955061613	15.73719616	16.54008658	17	16	MouseBrain-Z-T-1.mgf.controllerType=0 controllerNumber=1 scan=19432	QN(N-Glycosylation)VSLSILK{Hex:8; HexNAc:2}	1	TRUE	FALSE
controllerType=0 controllerNumber=1 scan=19566	0.968680311	0.818799615	0.960225718	12.7321159	14.04976251	16	13	MouseBrain-Z-T-1.mgf.controllerType=0 controllerNumber=1 scan=19566	QN(N-Glycosylation)VSLSILK{Hex:8; HexNAc:2}	1	TRUE	FALSE
controllerType=0 controllerNumber=1 scan=10424	0.940046556	-0.067022362	0.944420316	12.68887147	8.446737522	11	13	MouseBrain-Z-T-1.mgf.controllerType=0 controllerNumber=1 scan=10424	FGTVPN(N-Glycosylation)GSTER{Hex:7; HexNAc:2}	8	TRUE	FALSE
controllerType=0 controllerNumber=1 scan=10497	0.941905922	0.115437131	0.944736482	13.67937495	10.47281597	14	14	MouseBrain-Z-T-1.mgf.controllerType=0 controllerNumber=1 scan=10497	FGTVPN(N-Glycosylation)GSTER{Hex:7; HexNAc:2}	8	TRUE	FALSE
controllerType=0 controllerNumber=1 scan=10572	0.945861188	0.151434928	0.946465109	13.70749543	8.827507516	12	14	MouseBrain-Z-T-1.mgf.controllerType=0 controllerNumber=1 scan=10572	FGTVPN(N-Glycosylation)GSTER{Hex:7; HexNAc:2}	8	TRUE	FALSE
controllerType=0 controllerNumber=1 scan=24974	0.368907376	0.929874164	0.160946618	10.9054923	12.21398551	14	11	MouseBrain-Z-T-1.mgf.controllerType=0 controllerNumber=1 scan=24974	IN(N-Glycosylation)FTAPFNPNK{Fuc:1; Hex:3; HexNAc:4}	11	TRUE	FALSE
controllerType=0 controllerNumber=1 scan=24989	0.894696347	0.804233899	0.893969515	10.4598426	11.34448935	13	11	MouseBrain-Z-T-1.mgf.controllerType=0 controllerNumber=1 scan=24989	IN(N-Glycosylation)FTAPFNPNK{Fuc:1; Hex:3; HexNAc:4}	8	TRUE	FALSE
controllerType=0 controllerNumber=1 scan=25054	0.332978558	0.966086547	0.04657142	8.728784102	11.37542774	13	9	MouseBrain-Z-T-1.mgf.controllerType=0 controllerNumber=1 scan=25054	IN(N-Glycosylation)FTAPFNPNK{Fuc:1; Hex:3; HexNAc:4}	11	TRUE	FALSE
controllerType=0 controllerNumber=1 scan=4439	0.96908973	0.161133539	0.966261442	13.43028163	13.13816787	16	14	MouseBrain-Z-T-1.mgf.controllerType=0 controllerNumber=1 scan=4439	TEDLTEGN(N-Glycosylation)K{Hex:8; HexNAc:2}	1	TRUE	FALSE
controllerType=0 controllerNumber=1 scan=3993	0.533173863	-0.383732526	0.099439535	12.62274307	10.34840323	15	13	MouseBrain-Z-T-1.mgf.controllerType=0 controllerNumber=1 scan=3993	TLN(N-Glycosylation)C(Carbamidomethyl)SGAHVK{Hex:5; HexNAc:4}	4	TRUE	FALSE
controllerType=0 controllerNumber=1 scan=5551	0.962942283	0.491268488	0.9616774	17.8202203	10.80479839	13	18	MouseBrain-Z-T-1.mgf.controllerType=0 controllerNumber=1 scan=5551	AN(N-Glycosylation)ATIEVK{Hex:9; HexNAc:2}	1	TRUE	FALSE
controllerType=0 controllerNumber=1 scan=5580	0.932176873	-0.081071008	0.950968897	10.67626866	8.630166198	11	11	MouseBrain-Z-T-1.mgf.controllerType=0 controllerNumber=1 scan=5580	AN(N-Glycosylation)ATIEVK{Hex:9; HexNAc:2}	4	TRUE	FALSE
controllerType=0 controllerNumber=1 scan=5629	0.965405152	0.654868189	0.963054519	17.77515583	15.69517144	17	18	MouseBrain-Z-T-1.mgf.controllerType=0 controllerNumber=1 scan=5629	AN(N-Glycosylation)ATIEVK{Hex:9; HexNAc:2}	1	TRUE	FALSE
controllerType=0 controllerNumber=1 scan=5592	0.922325276	-0.29444247	0.941690875	11.63994362	4.271770264	7	12	MouseBrain-Z-T-1.mgf.controllerType=0 controllerNumber=1 scan=5592	AN(N-Glycosylation)ATIEVK{Hex:9; HexNAc:2}	4	TRUE	FALSE
controllerType=0 controllerNumber=1 scan=5902	0.938314668	0.508942102	0.941351196	11.551831	5.397174242	8	13	MouseBrain-Z-T-1.mgf.controllerType=0 controllerNumber=1 scan=5902	N(N-Glycosylation)ASNMEYR{Fuc:1; Hex:6; HexNAc:3}	1	TRUE	FALSE
controllerType=0 controllerNumber=1 scan=5914	0.704242961	0.346554915	0.736904533	10.73017483	5.028087597	8	11	MouseBrain-Z-T-1.mgf.controllerType=0 controllerNumber=1 scan=5914	N(N-Glycosylation)ASNMEYR{Fuc:1; Hex:6; HexNAc:3}	4	TRUE	FALSE
controllerType=0 controllerNumber=1 scan=6131	0.714345656	0.118654667	0.478917913	11.77784696	13.64711188	16	12	MouseBrain-Z-T-1.mgf.controllerType=0 controllerNumber=1 scan=6131	VGVHIN(N-Glycosylation)NTQTK{Hex:3; HexNAc:5}	11	TRUE	FALSE
controllerType=0 controllerNumber=1 scan=3844	0.955380667	0.497841924	0.931842277	15.90441169	17.36182918	25	16	MouseBrain-Z-T-1.mgf.controllerType=0 controllerNumber=1 scan=3844	HMN(N-Glycosylation)ETSHTQGSLR{Hex:5; HexNAc:2}	12	TRUE	FALSE
controllerType=0 controllerNumber=1 scan=3923	0.936554303	0.261513318	0.931125	13.88848589	5.786853503	9	14	MouseBrain-Z-T-1.mgf.controllerType=0 controllerNumber=1 scan=3923	HMN(N-Glycosylation)ETSHTQGSLR{Hex:5; HexNAc:2}	12	TRUE	FALSE
controllerType=0 controllerNumber=1 scan=2456	0.584535042	0.198148982	0.468281225	26.79683107	6.856462007	10	27	MouseBrain-Z-T-1.mgf.controllerType=0 controllerNumber=1 scan=2456	KN(N-Glycosylation)QSSELR{Fuc:2; Hex:4; HexNAc:4}	4	TRUE	FALSE
controllerType=0 controllerNumber=1 scan=2518	0.589571922	0.073903848	0.480221836	25.78336546	6.065568606	9	26	MouseBrain-Z-T-1.mgf.controllerType=0 controllerNumber=1 scan=2518	KN(N-Glycosylation)QSSELR{Fuc:2; Hex:4; HexNAc:4}	4	TRUE	FALSE
controllerType=0 controllerNumber=1 scan=2162	0.958671017	-0.019420528	0.953703955	12.41367685	4.482533564	6	13	MouseBrain-Z-T-1.mgf.controllerType=0 controllerNumber=1 scan=2162	LVESN(N-Glycosylation)K{Hex:10; HexNAc:2}	1	TRUE	FALSE
controllerType=0 controllerNumber=1 scan=4940	0.970510605	0.709344698	0.969052042	15.45502955	1.670443994	3	16	MouseBrain-Z-T-1.mgf.controllerType=0 controllerNumber=1 scan=4940	N(N-Glycosylation)VSLTR{Hex:10; HexNAc:2}	1	TRUE	FALSE
controllerType=0 controllerNumber=1 scan=18955	0.960200274	0.845170955	0.951261606	8.83201176	17.07126204	19	9	MouseBrain-Z-T-1.mgf.controllerType=0 controllerNumber=1 scan=18955	SISN(N-Glycosylation)MTSQEFVEK{Hex:5; HexNAc:2}	8	TRUE	FALSE
controllerType=0 controllerNumber=1 scan=18959	0.902429314	0.17373784	0.861876323	5.831218667	11.32129086	15	6	MouseBrain-Z-T-1.mgf.controllerType=0 controllerNumber=1 scan=18959	SISN(N-Glycosylation)MTSQEFVEK{Hex:5; HexNAc:2}	11	TRUE	FALSE
controllerType=0 controllerNumber=1 scan=27518	0.72298571	-0.468293321	0.694231839	11.98098751	2.659602648	5	12	MouseBrain-Z-T-1.mgf.controllerType=0 controllerNumber=1 scan=27518	SARIAKQLEN(N-Glycosylation)DTR{Hex:5; HexNAc:2}	12	TRUE	FALSE
controllerType=0 controllerNumber=1 scan=27508	0.562742662	0.900319617	0.470325018	10.86023498	2.60813935	5	11	MouseBrain-Z-T-1.mgf.controllerType=0 controllerNumber=1 scan=27508	LPAKSSIN(N-Glycosylation)C(Carbamidomethyl)SGVIR{Hex:5; HexNAc:2}	9	TRUE	FALSE
controllerType=0 controllerNumber=1 scan=4336	0.424127315	-0.308010007	0.299988223	14.6929882	4.169978673	7	15	MouseBrain-Z-T-1.mgf.controllerType=0 controllerNumber=1 scan=4336	KN(N-Glycosylation)ASNMEYR{Fuc:1; Hex:4; HexNAc:4}	4	TRUE	FALSE
controllerType=0 controllerNumber=1 scan=5207	0.904145931	0.203657995	0.891395722	9.295216485	3.584183189	6	10	MouseBrain-Z-T-1.mgf.controllerType=0 controllerNumber=1 scan=5207	LN(N-Glycosylation)SSSQTNSLK{Hex:7; HexNAc:2}	8	TRUE	FALSE
controllerType=0 controllerNumber=1 scan=3591	0.3809482	0.490542477	0.241502811	23.64086251	8.754685521	12	24	MouseBrain-Z-T-1.mgf.controllerType=0 controllerNumber=1 scan=3591	RAC(Carbamidomethyl)QFN(N-Glycosylation)R{Fuc:1; Hex:5; HexNAc:4}	4	TRUE	FALSE
controllerType=0 controllerNumber=1 scan=2467	0.876248552	0.552483891	0.817898615	16.77916354	9.066784935	15	17	MouseBrain-Z-T-1.mgf.controllerType=0 controllerNumber=1 scan=2467	DQPGHPVN(N-Glycosylation)R{Hex:8; HexNAc:2}	4	TRUE	FALSE
controllerType=0 controllerNumber=1 scan=2534	0.871466414	0.46522747	0.816244575	15.62022144	6.131063567	10	16	MouseBrain-Z-T-1.mgf.controllerType=0 controllerNumber=1 scan=2534	DQPGHPVN(N-Glycosylation)R{Hex:8; HexNAc:2}	4	TRUE	FALSE
controllerType=0 controllerNumber=1 scan=3297	0.670989817	-0.137165776	0.625791808	17.11137887	2.073729197	3	20	MouseBrain-Z-T-1.mgf.controllerType=0 controllerNumber=1 scan=3297	IN(N-Glycosylation)GSVR{Fuc:2; Hex:6; HexNAc:4}	4	TRUE	FALSE
controllerType=0 controllerNumber=1 scan=14236	0.973280155	0.787607721	0.971658765	16.79117194	6.330793694	8	17	MouseBrain-Z-T-1.mgf.controllerType=0 controllerNumber=1 scan=14236	YN(N-Glycosylation)VTSFK{Hex:9; HexNAc:2}	1	TRUE	FALSE
controllerType=0 controllerNumber=1 scan=6431	0.971274469	-0.460903383	0.97206665	16.46551963	1.624889349	3	17	MouseBrain-Z-T-1.mgf.controllerType=0 controllerNumber=1 scan=6431	NGN(N-Glycosylation)ATLLR{Hex:9; HexNAc:2}	1	TRUE	FALSE
controllerType=0 controllerNumber=1 scan=3446	0.779486332	0.454184043	0.716565526	7.630816635	7.524264184	10	11	MouseBrain-Z-T-1.mgf.controllerType=0 controllerNumber=1 scan=3446	N(N-Glycosylation)ATGDYK{Fuc:2; Hex:4; HexNAc:5}	4	TRUE	FALSE
controllerType=0 controllerNumber=1 scan=26524	0.916617303	-0.058783707	0.891919642	6.850091613	15.34197516	19	7	MouseBrain-Z-T-1.mgf.controllerType=0 controllerNumber=1 scan=26524	SLGQFLSTEN(N-Glycosylation)ATIK{Hex:5; HexNAc:2}	11	TRUE	FALSE
controllerType=0 controllerNumber=1 scan=26543	0.939389278	0.094323295	0.93443663	7.715697237	22.70418802	26	8	MouseBrain-Z-T-1.mgf.controllerType=0 controllerNumber=1 scan=26543	SLGQFLSTEN(N-Glycosylation)ATIK{Hex:5; HexNAc:2}	8	TRUE	FALSE
controllerType=0 controllerNumber=1 scan=4509	0.709187799	0.595058515	0.704251036	20.29360511	5.31678374	8	21	MouseBrain-Z-T-1.mgf.controllerType=0 controllerNumber=1 scan=4509	AC(Carbamidomethyl)QFN(N-Glycosylation)R{Fuc:1; Hex:6; HexNAc:4}	4	TRUE	FALSE
controllerType=0 controllerNumber=1 scan=4527	0.867724516	0.120168859	0.866844467	19.29116444	2.070568333	4	21	MouseBrain-Z-T-1.mgf.controllerType=0 controllerNumber=1 scan=4527	AC(Carbamidomethyl)QFN(N-Glycosylation)R{Fuc:1; Hex:6; HexNAc:4}	1	TRUE	FALSE
controllerType=0 controllerNumber=1 scan=4504	0.735286857	0.422387576	0.738871604	21.96595287	2.657043997	5	23	MouseBrain-Z-T-1.mgf.controllerType=0 controllerNumber=1 scan=4504	AC(Carbamidomethyl)QFN(N-Glycosylation)R{Fuc:1; Hex:6; HexNAc:4}	4	TRUE	FALSE
controllerType=0 controllerNumber=1 scan=4662	0.693609679	0.147144516	0.678204579	23.79828538	4.478393204	7	25	MouseBrain-Z-T-1.mgf.controllerType=0 controllerNumber=1 scan=4662	AC(Carbamidomethyl)QFN(N-Glycosylation)R{Fuc:1; Hex:6; HexNAc:4}	4	TRUE	FALSE
controllerType=0 controllerNumber=1 scan=4722	0.665761698	0.560662314	0.650791088	23.49718398	3.655205173	6	25	MouseBrain-Z-T-1.mgf.controllerType=0 controllerNumber=1 scan=4722	AC(Carbamidomethyl)QFN(N-Glycosylation)R{Fuc:1; Hex:6; HexNAc:4}	4	TRUE	FALSE
controllerType=0 controllerNumber=1 scan=4723	0.839075985	0.227048488	0.834006745	25.84937353	2.098198779	4	28	MouseBrain-Z-T-1.mgf.controllerType=0 controllerNumber=1 scan=4723	AC(Carbamidomethyl)QFN(N-Glycosylation)R{Fuc:1; Hex:6; HexNAc:4}	1	TRUE	FALSE
controllerType=0 controllerNumber=1 scan=4904	0.874525805	0.26231695	0.856159451	17.6046503	7.405893308	9	18	MouseBrain-Z-T-1.mgf.controllerType=0 controllerNumber=1 scan=4904	TPC(Carbamidomethyl)N(N-Glycosylation)LTR{Hex:9; HexNAc:2}	1	TRUE	FALSE
controllerType=0 controllerNumber=1 scan=3879	0.894473563	0.754531038	0.800469023	10.67320388	7.97278014	11	11	MouseBrain-Z-T-1.mgf.controllerType=0 controllerNumber=1 scan=3879	SVSHN(N-Glycosylation)MTAPNK{Hex:7; HexNAc:2}	11	TRUE	FALSE
controllerType=0 controllerNumber=1 scan=4348	0.995026813	-0.028708376	0.994197631	10.84872393	5.750246217	9	11	MouseBrain-Z-T-1.mgf.controllerType=0 controllerNumber=1 scan=4348	GGTHN(N-Glycosylation)NSSYTMNTK{Hex:5; HexNAc:2}	11	TRUE	FALSE
controllerType=0 controllerNumber=1 scan=22073	0.825869764	0.830914983	0.801768943	19.96914376	17.29319045	20	20	MouseBrain-Z-T-1.mgf.controllerType=0 controllerNumber=1 scan=22073	N(N-Glycosylation)ATGMEVGWYR{Fuc:1; Hex:3; HexNAc:4}	8	TRUE	FALSE
controllerType=0 controllerNumber=1 scan=22108	0.261884022	0.929327851	0.051715459	14.87600025	17.47231048	20	15	MouseBrain-Z-T-1.mgf.controllerType=0 controllerNumber=1 scan=22108	N(N-Glycosylation)ATGMEVGWYR{Fuc:1; Hex:3; HexNAc:4}	11	TRUE	FALSE
controllerType=0 controllerNumber=1 scan=22146	0.854892413	0.871160491	0.831140304	18.84127611	18.05371541	21	19	MouseBrain-Z-T-1.mgf.controllerType=0 controllerNumber=1 scan=22146	N(N-Glycosylation)ATGMEVGWYR{Fuc:1; Hex:3; HexNAc:4}	8	TRUE	FALSE
controllerType=0 controllerNumber=1 scan=22180	0.260427187	0.915776054	0.047865194	8.016991524	7.270058318	11	9	MouseBrain-Z-T-1.mgf.controllerType=0 controllerNumber=1 scan=22180	N(N-Glycosylation)ATGMEVGWYR{Fuc:1; Hex:3; HexNAc:4}	11	TRUE	FALSE
controllerType=0 controllerNumber=1 scan=22159	0.274421204	0.94347088	0.042835277	14.81287222	17.06508812	19	15	MouseBrain-Z-T-1.mgf.controllerType=0 controllerNumber=1 scan=22159	N(N-Glycosylation)ATGMEVGWYR{Fuc:1; Hex:3; HexNAc:4}	11	TRUE	FALSE
controllerType=0 controllerNumber=1 scan=2798	0.737389755	0.800659405	0.687474028	15.6041598	3.930960021	6	17	MouseBrain-Z-T-1.mgf.controllerType=0 controllerNumber=1 scan=2798	GVEAQN(N-Glycosylation)R{Fuc:2; Hex:4; HexNAc:5}	4	TRUE	FALSE
controllerType=0 controllerNumber=1 scan=2899	0.880297595	-0.328943807	0.820564684	14.99485807	7.72888451	11	15	MouseBrain-Z-T-1.mgf.controllerType=0 controllerNumber=1 scan=2899	HM(Oxidation)N(N-Glycosylation)ETSHTQGSLR{Hex:5; HexNAc:2}	12	TRUE	FALSE
controllerType=0 controllerNumber=1 scan=7329	0.684099986	0.274824021	0.582674343	13.12979989	6.398891096	9	14	MouseBrain-Z-T-1.mgf.controllerType=0 controllerNumber=1 scan=7329	LSVEC(Carbamidomethyl)AN(N-Glycosylation)K{Fuc:1; Hex:4; HexNAc:5}	4	TRUE	FALSE
controllerType=0 controllerNumber=1 scan=7675	0.924796636	-0.117033608	0.903287906	9.764353553	7.649735738	11	12	MouseBrain-Z-T-1.mgf.controllerType=0 controllerNumber=1 scan=7675	LSVEC(Carbamidomethyl)AN(N-Glycosylation)K{Fuc:1; Hex:4; HexNAc:5}	4	TRUE	FALSE
controllerType=0 controllerNumber=1 scan=7707	0.879203381	0.784740424	0.845758498	12.20298013	12.11616665	15	14	MouseBrain-Z-T-1.mgf.controllerType=0 controllerNumber=1 scan=7707	LSVEC(Carbamidomethyl)AN(N-Glycosylation)K{Fuc:1; Hex:4; HexNAc:5}	1	TRUE	FALSE
controllerType=0 controllerNumber=1 scan=7743	0.815878274	0.291316972	0.758894512	12.60089378	13.45043948	16	14	MouseBrain-Z-T-1.mgf.controllerType=0 controllerNumber=1 scan=7743	LSVEC(Carbamidomethyl)AN(N-Glycosylation)K{Fuc:1; Hex:4; HexNAc:5}	4	TRUE	FALSE
controllerType=0 controllerNumber=1 scan=7782	0.888162923	0.594407659	0.84536149	5.202284039	7.396144595	11	8	MouseBrain-Z-T-1.mgf.controllerType=0 controllerNumber=1 scan=7782	LSVEC(Carbamidomethyl)AN(N-Glycosylation)K{Fuc:1; Hex:4; HexNAc:5}	1	TRUE	FALSE
controllerType=0 controllerNumber=1 scan=7810	0.92383844	-0.060747378	0.889182348	8.888505317	5.389236041	9	11	MouseBrain-Z-T-1.mgf.controllerType=0 controllerNumber=1 scan=7810	LSVEC(Carbamidomethyl)AN(N-Glycosylation)K{Fuc:1; Hex:4; HexNAc:5}	4	TRUE	FALSE
controllerType=0 controllerNumber=1 scan=7852	0.859175766	0.353259178	0.823857349	15.14270388	8.17568466	12	18	MouseBrain-Z-T-1.mgf.controllerType=0 controllerNumber=1 scan=7852	LSVEC(Carbamidomethyl)AN(N-Glycosylation)K{Fuc:1; Hex:4; HexNAc:5}	1	TRUE	FALSE
controllerType=0 controllerNumber=1 scan=7876	0.82394823	0.244793889	0.737284523	11.97843631	10.44519659	13	14	MouseBrain-Z-T-1.mgf.controllerType=0 controllerNumber=1 scan=7876	LSVEC(Carbamidomethyl)AN(N-Glycosylation)K{Fuc:1; Hex:4; HexNAc:5}	4	TRUE	FALSE
controllerType=0 controllerNumber=1 scan=33181	0.834436438	0.481986015	0.717899436	6.809204327	12.24949136	15	7	MouseBrain-Z-T-1.mgf.controllerType=0 controllerNumber=1 scan=33181	IN(N-Glycosylation)YTINIMELK{Hex:6; HexNAc:2}	11	TRUE	FALSE
controllerType=0 controllerNumber=1 scan=33242	0.950776442	0.25391761	0.947730267	6.720411054	11.33678691	14	7	MouseBrain-Z-T-1.mgf.controllerType=0 controllerNumber=1 scan=33242	IN(N-Glycosylation)YTINIMELK{Hex:6; HexNAc:2}	8	TRUE	FALSE
controllerType=0 controllerNumber=1 scan=21960	0.979157064	0.32842248	0.99433494	11.85973207	31.49318937	35	12	MouseBrain-Z-T-1.mgf.controllerType=0 controllerNumber=1 scan=21960	FHVN(N-Glycosylation)YTQPLVAVK{Hex:5; HexNAc:2}	11	TRUE	FALSE
controllerType=0 controllerNumber=1 scan=22038	0.963349617	0.306478817	0.983809732	13.99827293	35.90612851	43	14	MouseBrain-Z-T-1.mgf.controllerType=0 controllerNumber=1 scan=22038	FHVN(N-Glycosylation)YTQPLVAVK{Hex:5; HexNAc:2}	11	TRUE	FALSE
controllerType=0 controllerNumber=1 scan=22039	0.972664269	0.146801077	0.984573101	9.747621276	22.32830346	26	10	MouseBrain-Z-T-1.mgf.controllerType=0 controllerNumber=1 scan=22039	FHVN(N-Glycosylation)YTQPLVAVK{Hex:5; HexNAc:2}	9	TRUE	FALSE
controllerType=0 controllerNumber=1 scan=10860	0.979466122	-0.049316606	0.977032587	15.75142923	9.004662379	11	16	MouseBrain-Z-T-1.mgf.controllerType=0 controllerNumber=1 scan=10860	YFAN(N-Glycosylation)C(Carbamidomethyl)TVR{Hex:8; HexNAc:2}	1	TRUE	FALSE
controllerType=0 controllerNumber=1 scan=13100	0.970821951	0.216762741	0.969049347	17.74188185	3.908813732	5	18	MouseBrain-Z-T-1.mgf.controllerType=0 controllerNumber=1 scan=13100	MSN(N-Glycosylation)ITFR{Hex:9; HexNAc:2}	1	TRUE	FALSE
controllerType=0 controllerNumber=1 scan=4451	0.399780548	-0.663050748	0.140974421	14.68982394	5.170680752	9	15	MouseBrain-Z-T-1.mgf.controllerType=0 controllerNumber=1 scan=4451	TLN(N-Glycosylation)C(Carbamidomethyl)SGAHVK{Fuc:1; Hex:3; HexNAc:5}	4	TRUE	FALSE
controllerType=0 controllerNumber=1 scan=16814	0.922490765	0.430266005	0.896147087	10.77507124	10.47122763	12	11	MouseBrain-Z-T-1.mgf.controllerType=0 controllerNumber=1 scan=16814	VFGSQN(N-Glycosylation)LTTVK{Hex:7; HexNAc:2}	8	TRUE	FALSE
controllerType=0 controllerNumber=1 scan=3988	0.473436751	0.375500638	0.276463841	14.74436518	7.365527324	10	15	MouseBrain-Z-T-1.mgf.controllerType=0 controllerNumber=1 scan=3988	KN(N-Glycosylation)ASNMEYR{Hex:5; HexNAc:4}	4	TRUE	FALSE
controllerType=0 controllerNumber=1 scan=3657	0.567463784	0.273584881	0.476930817	13.74667079	6.971834289	10	14	MouseBrain-Z-T-1.mgf.controllerType=0 controllerNumber=1 scan=3657	RAC(Carbamidomethyl)QFN(N-Glycosylation)R{Hex:6; HexNAc:4}	4	TRUE	FALSE
controllerType=0 controllerNumber=1 scan=3730	0.330596028	0.176218699	0.180145387	14.51915112	6.322697435	8	15	MouseBrain-Z-T-1.mgf.controllerType=0 controllerNumber=1 scan=3730	RAC(Carbamidomethyl)QFN(N-Glycosylation)R{Hex:6; HexNAc:4}	4	TRUE	FALSE
controllerType=0 controllerNumber=1 scan=4909	0.855958236	0.425484446	0.769188246	12.85335572	6.601023926	10	13	MouseBrain-Z-T-1.mgf.controllerType=0 controllerNumber=1 scan=4909	KSVAHN(N-Glycosylation)MTMPNK{Hex:6; HexNAc:2}	12	TRUE	FALSE
controllerType=0 controllerNumber=1 scan=4974	0.871728863	0.670558272	0.773968702	13.87690403	12.72182333	17	14	MouseBrain-Z-T-1.mgf.controllerType=0 controllerNumber=1 scan=4974	KSVAHN(N-Glycosylation)MTMPNK{Hex:6; HexNAc:2}	12	TRUE	FALSE
controllerType=0 controllerNumber=1 scan=5041	0.840712472	0.68640414	0.734538169	16.99062197	22.02344191	26	17	MouseBrain-Z-T-1.mgf.controllerType=0 controllerNumber=1 scan=5041	KSVAHN(N-Glycosylation)MTMPNK{Hex:6; HexNAc:2}	12	TRUE	FALSE
controllerType=0 controllerNumber=1 scan=6538	0.802992611	-0.051771794	0.719396324	9.347826428	3.53756953	6	11	MouseBrain-Z-T-1.mgf.controllerType=0 controllerNumber=1 scan=6538	N(N-Glycosylation)ASNMEYR{Fuc:2; Hex:4; HexNAc:4}	4	TRUE	FALSE
controllerType=0 controllerNumber=1 scan=6286	0.725192773	0.460973234	0.654510357	9.686216433	4.228354393	7	11	MouseBrain-Z-T-1.mgf.controllerType=0 controllerNumber=1 scan=6286	N(N-Glycosylation)ASNMEYR{Fuc:2; Hex:4; HexNAc:4}	1	TRUE	FALSE
controllerType=0 controllerNumber=1 scan=1708	0.946245698	-0.824736891	0.935291214	13.62350439	1.535426865	3	14	MouseBrain-Z-T-1.mgf.controllerType=0 controllerNumber=1 scan=1708	LSSN(N-Glycosylation)TSHK{Hex:9; HexNAc:2}	4	TRUE	FALSE
controllerType=0 controllerNumber=1 scan=9732	0.757467854	0.919485421	0.808051589	13.24053135	6.240910555	8	14	MouseBrain-Z-T-1.mgf.controllerType=0 controllerNumber=1 scan=9732	GGN(N-Glycosylation)VTLPC(Carbamidomethyl)K{Fuc:2; Hex:3; HexNAc:5}	4	TRUE	FALSE
controllerType=0 controllerNumber=1 scan=6872	0.967963077	0.705385936	0.960801313	15.77567044	18.00140164	19	16	MouseBrain-Z-T-1.mgf.controllerType=0 controllerNumber=1 scan=6872	SC(Carbamidomethyl)N(N-Glycosylation)ISVTEK{Hex:8; HexNAc:2}	1	TRUE	FALSE
controllerType=0 controllerNumber=1 scan=6907	0.799095349	0.537185647	0.775352668	11.61662014	7.902596672	10	12	MouseBrain-Z-T-1.mgf.controllerType=0 controllerNumber=1 scan=6907	SC(Carbamidomethyl)N(N-Glycosylation)ISVTEK{Hex:8; HexNAc:2}	4	TRUE	FALSE
controllerType=0 controllerNumber=1 scan=6941	0.968321221	0.726327494	0.95986492	14.77153235	19.21498543	20	15	MouseBrain-Z-T-1.mgf.controllerType=0 controllerNumber=1 scan=6941	SC(Carbamidomethyl)N(N-Glycosylation)ISVTEK{Hex:8; HexNAc:2}	1	TRUE	FALSE
controllerType=0 controllerNumber=1 scan=7015	0.981259709	0.85218547	0.977695149	11.61060863	6.348163766	8	12	MouseBrain-Z-T-1.mgf.controllerType=0 controllerNumber=1 scan=7015	SC(Carbamidomethyl)N(N-Glycosylation)ISVTEK{Hex:8; HexNAc:2}	1	TRUE	FALSE
controllerType=0 controllerNumber=1 scan=6396	0.986375306	-0.341906641	0.986629499	16.46864279	5.239968613	8	17	MouseBrain-Z-T-1.mgf.controllerType=0 controllerNumber=1 scan=6396	GTDN(N-Glycosylation)ITVR{Hex:9; HexNAc:2}	1	TRUE	FALSE
controllerType=0 controllerNumber=1 scan=10496	0.959790323	0.597474829	0.969277767	16.45638006	9.579133365	11	17	MouseBrain-Z-T-1.mgf.controllerType=0 controllerNumber=1 scan=10496	N(N-Glycosylation)LSDSLAR{Hex:9; HexNAc:2}	1	TRUE	FALSE
controllerType=0 controllerNumber=1 scan=10571	0.976329123	0.476374082	0.983541743	14.48263128	4.218607442	6	15	MouseBrain-Z-T-1.mgf.controllerType=0 controllerNumber=1 scan=10571	N(N-Glycosylation)LSDSLAR{Hex:9; HexNAc:2}	1	TRUE	FALSE
controllerType=0 controllerNumber=1 scan=10539	0.897740899	0.495456773	0.932022069	10.49992089	4.567230375	7	11	MouseBrain-Z-T-1.mgf.controllerType=0 controllerNumber=1 scan=10539	N(N-Glycosylation)LSDSLAR{Hex:9; HexNAc:2}	4	TRUE	FALSE
controllerType=0 controllerNumber=1 scan=4163	0.8787131	0.865307347	0.711233219	8.713958377	5.36258077	8	9	MouseBrain-Z-T-1.mgf.controllerType=0 controllerNumber=1 scan=4163	SVAHN(N-Glycosylation)MTTPNK{Hex:7; HexNAc:2}	11	TRUE	FALSE
controllerType=0 controllerNumber=1 scan=4075	0.912974182	0.645060271	0.836167808	11.67779031	19.66335138	23	12	MouseBrain-Z-T-1.mgf.controllerType=0 controllerNumber=1 scan=4075	SVAHN(N-Glycosylation)MTTPNK{Hex:7; HexNAc:2}	11	TRUE	FALSE
controllerType=0 controllerNumber=1 scan=30801	0.970098558	0.687609772	0.963282167	11.70481172	23.95854632	26	12	MouseBrain-Z-T-1.mgf.controllerType=0 controllerNumber=1 scan=30801	DN(N-Glycosylation)ATQEEILHYLEK{Fuc:1; Hex:3; HexNAc:2}	11	TRUE	FALSE
controllerType=0 controllerNumber=1 scan=30881	0.96741692	0.497834438	0.96460354	11.677326	13.95250627	17	12	MouseBrain-Z-T-1.mgf.controllerType=0 controllerNumber=1 scan=30881	DN(N-Glycosylation)ATQEEILHYLEK{Fuc:1; Hex:3; HexNAc:2}	11	TRUE	FALSE
controllerType=0 controllerNumber=1 scan=10742	0.960548975	0.720100532	0.9542228	13.06773378	7.044316711	8	14	MouseBrain-Z-T-1.mgf.controllerType=0 controllerNumber=1 scan=10742	LASN(N-Glycosylation)VTFK{Hex:9; HexNAc:2}	1	TRUE	FALSE
controllerType=0 controllerNumber=1 scan=5292	0.970792673	-0.075016388	0.974549028	15.76130637	8.342894567	12	16	MouseBrain-Z-T-1.mgf.controllerType=0 controllerNumber=1 scan=5292	NIGN(N-Glycosylation)TSEGPR{Hex:8; HexNAc:2}	1	TRUE	FALSE
controllerType=0 controllerNumber=1 scan=10965	0.552950812	0.073312365	0.486183058	19.51108166	2.036434783	4	20	MouseBrain-Z-T-1.mgf.controllerType=0 controllerNumber=1 scan=10965	KPDEQHN(N-Glycosylation)K{Fuc:1; Hex:3; HexNAc:4; Neu5Ac:1}	5	TRUE	FALSE
controllerType=0 controllerNumber=1 scan=6920	0.68222047	0.520434615	0.702703946	9.740721689	8.368429252	10	10	MouseBrain-Z-T-1.mgf.controllerType=0 controllerNumber=1 scan=6920	N(N-Glycosylation)IC(Carbamidomethyl)VATSEK{Fuc:1; Hex:6; HexNAc:3}	4	TRUE	FALSE
controllerType=0 controllerNumber=1 scan=6926	0.9434948	0.603718896	0.936594847	6.448222504	9.752984619	12	8	MouseBrain-Z-T-1.mgf.controllerType=0 controllerNumber=1 scan=6926	N(N-Glycosylation)IC(Carbamidomethyl)VATSEK{Fuc:1; Hex:6; HexNAc:3}	1	TRUE	FALSE
controllerType=0 controllerNumber=1 scan=8475	0.983053608	0.805997182	0.986005963	12.76688077	2.216471539	4	13	MouseBrain-Z-T-1.mgf.controllerType=0 controllerNumber=1 scan=8475	GTEILGN(N-Glycosylation)STR{Hex:8; HexNAc:2}	1	TRUE	FALSE
controllerType=0 controllerNumber=1 scan=2598	0.278367325	0.642454943	0.082988274	22.91894941	11.18874264	15	23	MouseBrain-Z-T-1.mgf.controllerType=0 controllerNumber=1 scan=2598	GGPKN(N-Glycosylation)DTEER{Fuc:1; Hex:3; HexNAc:5}	4	TRUE	FALSE
controllerType=0 controllerNumber=1 scan=2661	0.354229137	0.725138743	0.21180561	19.78878245	6.942192685	10	20	MouseBrain-Z-T-1.mgf.controllerType=0 controllerNumber=1 scan=2661	GGPKN(N-Glycosylation)DTEER{Fuc:1; Hex:3; HexNAc:5}	4	TRUE	FALSE
controllerType=0 controllerNumber=1 scan=5834	0.856592404	0.284284444	0.851355891	17.17798277	4.006042713	6	19	MouseBrain-Z-T-1.mgf.controllerType=0 controllerNumber=1 scan=5834	N(N-Glycosylation)LSEDR{Fuc:1; Hex:6; HexNAc:3; Neu5Ac:1}	1	TRUE	FALSE
controllerType=0 controllerNumber=1 scan=5850	0.935544645	0.315035862	0.935616185	21.44732594	3.894370837	6	22	MouseBrain-Z-T-1.mgf.controllerType=0 controllerNumber=1 scan=5850	N(N-Glycosylation)LSEDR{Fuc:1; Hex:6; HexNAc:3; Neu5Ac:1}	4	TRUE	FALSE
controllerType=0 controllerNumber=1 scan=5912	0.824692267	0.221148673	0.790492095	12.10379058	4.040702807	6	15	MouseBrain-Z-T-1.mgf.controllerType=0 controllerNumber=1 scan=5912	N(N-Glycosylation)LSEDR{Fuc:1; Hex:6; HexNAc:3; Neu5Ac:1}	1	TRUE	FALSE
controllerType=0 controllerNumber=1 scan=6268	0.935642085	0.672232204	0.921140135	14.89266118	10.31012146	14	15	MouseBrain-Z-T-1.mgf.controllerType=0 controllerNumber=1 scan=6268	VETGEN(N-Glycosylation)C(Carbamidomethyl)TSPAPK{Fuc:1; Hex:5; HexNAc:2}	8	TRUE	FALSE
controllerType=0 controllerNumber=1 scan=27758	0.954336522	0.48321561	0.957690305	9.921367109	8.734148453	12	11	MouseBrain-Z-T-1.mgf.controllerType=0 controllerNumber=1 scan=27758	YLIN(N-Glycosylation)VTFEGR{Hex:7; HexNAc:2}	1	TRUE	FALSE
controllerType=0 controllerNumber=1 scan=20933	0.936104995	-0.384893572	0.954643193	9.629506273	10.84405092	14	10	MouseBrain-Z-T-1.mgf.controllerType=0 controllerNumber=1 scan=20933	N(N-Glycosylation)ESVRPFSPFEVK{Hex:5; HexNAc:2}	11	TRUE	FALSE
controllerType=0 controllerNumber=1 scan=6358	0.785892956	0.281603757	0.738527349	13.25388076	5.19990327	8	14	MouseBrain-Z-T-1.mgf.controllerType=0 controllerNumber=1 scan=6358	N(N-Glycosylation)ASNMEYR{Fuc:1; Hex:5; HexNAc:4}	4	TRUE	FALSE
controllerType=0 controllerNumber=1 scan=6369	0.843385342	0.567568757	0.814068724	13.82085778	7.20310491	10	15	MouseBrain-Z-T-1.mgf.controllerType=0 controllerNumber=1 scan=6369	N(N-Glycosylation)ASNMEYR{Fuc:1; Hex:5; HexNAc:4}	1	TRUE	FALSE
controllerType=0 controllerNumber=1 scan=6438	0.520889247	0.305996768	0.441156731	15.10247212	4.168970129	7	16	MouseBrain-Z-T-1.mgf.controllerType=0 controllerNumber=1 scan=6438	N(N-Glycosylation)ASNMEYR{Fuc:1; Hex:5; HexNAc:4}	4	TRUE	FALSE
controllerType=0 controllerNumber=1 scan=6439	0.83743213	0.310338977	0.806881505	11.14165291	4.18528143	7	13	MouseBrain-Z-T-1.mgf.controllerType=0 controllerNumber=1 scan=6439	N(N-Glycosylation)ASNMEYR{Fuc:1; Hex:5; HexNAc:4}	1	TRUE	FALSE
controllerType=0 controllerNumber=1 scan=4207	0.868324433	0.868661601	0.818478021	15.65163834	11.05969085	14	16	MouseBrain-Z-T-1.mgf.controllerType=0 controllerNumber=1 scan=4207	QVPGLHN(N-Glycosylation)GTK{Hex:8; HexNAc:2}	4	TRUE	FALSE
controllerType=0 controllerNumber=1 scan=9022	0.828071604	0.373011722	0.79983721	10.59649182	3.567663671	6	11	MouseBrain-Z-T-1.mgf.controllerType=0 controllerNumber=1 scan=9022	FN(N-Glycosylation)SSSSSLEEK{Hex:7; HexNAc:2}	8	TRUE	FALSE
controllerType=0 controllerNumber=1 scan=26727	0.492841331	0.19653192	0.244717505	13.37783328	21.28129442	23	14	MouseBrain-Z-T-1.mgf.controllerType=0 controllerNumber=1 scan=26727	VLTLAN(N-Glycosylation)FTTK{Fuc:1; Hex:3; HexNAc:5}	4	TRUE	FALSE
controllerType=0 controllerNumber=1 scan=26794	0.450105507	0.221193688	0.24952917	17.72904911	24.25530456	27	18	MouseBrain-Z-T-1.mgf.controllerType=0 controllerNumber=1 scan=26794	VLTLAN(N-Glycosylation)FTTK{Fuc:1; Hex:3; HexNAc:5}	4	TRUE	FALSE
controllerType=0 controllerNumber=1 scan=26795	0.880885742	0.272954657	0.858736594	18.51245269	23.50265163	26	19	MouseBrain-Z-T-1.mgf.controllerType=0 controllerNumber=1 scan=26795	VLTLAN(N-Glycosylation)FTTK{Fuc:1; Hex:3; HexNAc:5}	1	TRUE	FALSE
controllerType=0 controllerNumber=1 scan=26865	0.688276942	0.217081048	0.558741119	14.31823115	20.73624091	24	15	MouseBrain-Z-T-1.mgf.controllerType=0 controllerNumber=1 scan=26865	VLTLAN(N-Glycosylation)FTTK{Fuc:1; Hex:3; HexNAc:5}	4	TRUE	FALSE
controllerType=0 controllerNumber=1 scan=30216	0.957213022	0.574502125	0.970208494	7.897508607	21.19105039	24	8	MouseBrain-Z-T-1.mgf.controllerType=0 controllerNumber=1 scan=30216	DN(N-Glycosylation)ATQEEILHYLEK{Hex:4; HexNAc:2}	11	TRUE	FALSE
controllerType=0 controllerNumber=1 scan=4634	0.345853738	0.19380407	0.180262961	16.84314419	4.6539108	9	17	MouseBrain-Z-T-1.mgf.controllerType=0 controllerNumber=1 scan=4634	KN(N-Glycosylation)ASNMEYR{Fuc:1; Hex:3; HexNAc:5}	4	TRUE	FALSE
controllerType=0 controllerNumber=1 scan=4701	0.323861391	0.417773954	0.10435804	21.94735615	17.21014034	21	22	MouseBrain-Z-T-1.mgf.controllerType=0 controllerNumber=1 scan=4701	KN(N-Glycosylation)ASNMEYR{Fuc:1; Hex:3; HexNAc:5}	4	TRUE	FALSE
controllerType=0 controllerNumber=1 scan=4764	0.345596515	0.187987127	0.168456496	17.70695372	7.144065088	11	18	MouseBrain-Z-T-1.mgf.controllerType=0 controllerNumber=1 scan=4764	KN(N-Glycosylation)ASNMEYR{Fuc:1; Hex:3; HexNAc:5}	4	TRUE	FALSE
controllerType=0 controllerNumber=1 scan=5667	0.954186682	0.235229072	0.943692891	5.829305045	9.05239718	11	9	MouseBrain-Z-T-1.mgf.controllerType=0 controllerNumber=1 scan=5667	AN(N-Glycosylation)ATIEVK{Fuc:2; Hex:5; HexNAc:4}	1	TRUE	FALSE
controllerType=0 controllerNumber=1 scan=5662	0.7494359	-0.175167748	0.649232077	9.854278482	9.977933467	12	11	MouseBrain-Z-T-1.mgf.controllerType=0 controllerNumber=1 scan=5662	AN(N-Glycosylation)ATIEVK{Fuc:2; Hex:5; HexNAc:4}	4	TRUE	FALSE
controllerType=0 controllerNumber=1 scan=15881	0.898792071	-0.356017424	0.884006261	11.90063858	2.740258477	5	12	MouseBrain-Z-T-1.mgf.controllerType=0 controllerNumber=1 scan=15881	NSPNN(N-Glycosylation)ISGISNPPGTPR{Fuc:1; Hex:3; HexNAc:2}	22	TRUE	FALSE
controllerType=0 controllerNumber=1 scan=15962	0.754901282	0.831847026	0.715514276	12.93322232	2.111645883	4	13	MouseBrain-Z-T-1.mgf.controllerType=0 controllerNumber=1 scan=15962	NSPNN(N-Glycosylation)ISGISNPPGTPR{Fuc:1; Hex:3; HexNAc:2}	22	TRUE	FALSE
controllerType=0 controllerNumber=1 scan=16032	0.789219907	-0.544158626	0.768267865	13.99557798	1.885488449	3	14	MouseBrain-Z-T-1.mgf.controllerType=0 controllerNumber=1 scan=16032	RNLDSSGN(N-Glycosylation)KSVLM(Oxidation)ER{Fuc:1; Hex:3; HexNAc:2}	12	TRUE	FALSE
controllerType=0 controllerNumber=1 scan=16105	0.888513691	-0.887853064	0.876149956	15.97689052	2.409000329	4	16	MouseBrain-Z-T-1.mgf.controllerType=0 controllerNumber=1 scan=16105	M(Oxidation)PEIRGILFGDN(N-Glycosylation)TSR{Fuc:1; Hex:3; HexNAc:2}	11	TRUE	FALSE
controllerType=0 controllerNumber=1 scan=16178	0.815845724	0.452170933	0.797067157	14.9952365	2.071055373	4	15	MouseBrain-Z-T-1.mgf.controllerType=0 controllerNumber=1 scan=16178	RNLDSSGN(N-Glycosylation)KSVLM(Oxidation)ER{Fuc:1; Hex:3; HexNAc:2}	12	TRUE	FALSE
controllerType=0 controllerNumber=1 scan=16247	0.824331543	0.190507269	0.804999497	16.98851147	5.564907784	9	17	MouseBrain-Z-T-1.mgf.controllerType=0 controllerNumber=1 scan=16247	RNLDSSGN(N-Glycosylation)KSVLM(Oxidation)ER{Fuc:1; Hex:3; HexNAc:2}	12	TRUE	FALSE
controllerType=0 controllerNumber=1 scan=16318	0.830163739	0.131182234	0.80853843	15.99633388	6.622663538	10	16	MouseBrain-Z-T-1.mgf.controllerType=0 controllerNumber=1 scan=16318	RNLDSSGN(N-Glycosylation)KSVLM(Oxidation)ER{Fuc:1; Hex:3; HexNAc:2}	12	TRUE	FALSE
controllerType=0 controllerNumber=1 scan=16386	0.83425124	0.208222381	0.805167673	15.99733739	8.0936408	13	16	MouseBrain-Z-T-1.mgf.controllerType=0 controllerNumber=1 scan=16386	RNLDSSGN(N-Glycosylation)KSVLM(Oxidation)ER{Fuc:1; Hex:3; HexNAc:2}	12	TRUE	FALSE
controllerType=0 controllerNumber=1 scan=16456	0.812957198	0.340974881	0.771714538	13.99578551	3.65810394	7	14	MouseBrain-Z-T-1.mgf.controllerType=0 controllerNumber=1 scan=16456	RNLDSSGN(N-Glycosylation)KSVLM(Oxidation)ER{Fuc:1; Hex:3; HexNAc:2}	12	TRUE	FALSE
controllerType=0 controllerNumber=1 scan=9147	0.662144063	0.949341721	0.723859433	6.77364979	5.626702084	8	7	MouseBrain-Z-T-1.mgf.controllerType=0 controllerNumber=1 scan=9147	N(N-Glycosylation)QSVPLSC(Carbamidomethyl)C(Carbamidomethyl)R{Hex:7; HexNAc:2}	4	TRUE	FALSE
controllerType=0 controllerNumber=1 scan=9148	0.94156921	0.971378216	0.962140835	9.772638573	5.420082053	8	10	MouseBrain-Z-T-1.mgf.controllerType=0 controllerNumber=1 scan=9148	N(N-Glycosylation)QSVPLSC(Carbamidomethyl)C(Carbamidomethyl)R{Hex:7; HexNAc:2}	1	TRUE	FALSE
controllerType=0 controllerNumber=1 scan=2016	0.8748187	-0.049253522	0.830260403	16.79346616	3.958988716	6	17	MouseBrain-Z-T-1.mgf.controllerType=0 controllerNumber=1 scan=2016	HQN(N-Glycosylation)QTLR{Hex:9; HexNAc:2}	4	TRUE	FALSE
controllerType=0 controllerNumber=1 scan=2368	0.973941929	0.715026034	0.966885869	16.77218988	2.579405679	5	17	MouseBrain-Z-T-1.mgf.controllerType=0 controllerNumber=1 scan=2368	N(N-Glycosylation)SSHSPLR{Hex:9; HexNAc:2}	4	TRUE	FALSE
controllerType=0 controllerNumber=1 scan=12492	0.870412391	-0.346122939	0.849759338	23.54725497	5.300021486	6	24	MouseBrain-Z-T-1.mgf.controllerType=0 controllerNumber=1 scan=12492	AMDN(N-Glycosylation)VTVR{Fuc:1; Hex:5; HexNAc:3; Neu5Ac:1}	1	TRUE	FALSE
controllerType=0 controllerNumber=1 scan=12273	0.895444491	0.164749313	0.892074579	18.48800888	4.937700206	6	19	MouseBrain-Z-T-1.mgf.controllerType=0 controllerNumber=1 scan=12273	AMDN(N-Glycosylation)VTVR{Fuc:1; Hex:5; HexNAc:3; Neu5Ac:1}	4	TRUE	FALSE
controllerType=0 controllerNumber=1 scan=12289	0.883427925	-0.018303923	0.859635785	26.26133142	8.335627187	10	27	MouseBrain-Z-T-1.mgf.controllerType=0 controllerNumber=1 scan=12289	AMDN(N-Glycosylation)VTVR{Fuc:1; Hex:5; HexNAc:3; Neu5Ac:1}	1	TRUE	FALSE
controllerType=0 controllerNumber=1 scan=3569	0.907914582	0.763532705	0.902536342	13.73736003	8.891716287	12	15	MouseBrain-Z-T-1.mgf.controllerType=0 controllerNumber=1 scan=3569	N(N-Glycosylation)ISSEEK{Fuc:1; Hex:3; HexNAc:5; Neu5Gc:1}	4	TRUE	FALSE
controllerType=0 controllerNumber=1 scan=3613	0.679213407	0.681151704	0.608294343	7.813356283	8.206281556	10	11	MouseBrain-Z-T-1.mgf.controllerType=0 controllerNumber=1 scan=3613	N(N-Glycosylation)ISSEEK{Fuc:2; Hex:4; HexNAc:5}	1	TRUE	FALSE
controllerType=0 controllerNumber=1 scan=3644	0.88292213	0.79549566	0.864341896	13.84634574	12.94215575	15	15	MouseBrain-Z-T-1.mgf.controllerType=0 controllerNumber=1 scan=3644	N(N-Glycosylation)ISSEEK{Fuc:1; Hex:3; HexNAc:5; Neu5Gc:1}	4	TRUE	FALSE
controllerType=0 controllerNumber=1 scan=3683	0.720436761	0.728237406	0.652759823	7.100552384	8.293142204	10	10	MouseBrain-Z-T-1.mgf.controllerType=0 controllerNumber=1 scan=3683	N(N-Glycosylation)ISSEEK{Fuc:2; Hex:4; HexNAc:5}	1	TRUE	FALSE
controllerType=0 controllerNumber=1 scan=3063	0.799720473	0.802088416	0.749602197	7.498062683	7.878678079	10	11	MouseBrain-Z-T-1.mgf.controllerType=0 controllerNumber=1 scan=3063	N(N-Glycosylation)ISSEEK{Fuc:2; Hex:4; HexNAc:5}	4	TRUE	FALSE
controllerType=0 controllerNumber=1 scan=3107	0.697064041	0.77912399	0.370807807	2.434920337	9.577715156	12	4	MouseBrain-Z-T-1.mgf.controllerType=0 controllerNumber=1 scan=3107	N(N-Glycosylation)ISSEEK{Fuc:2; Hex:4; HexNAc:5}	4	TRUE	FALSE
controllerType=0 controllerNumber=1 scan=3120	0.688636516	0.762341322	0.609150842	7.282353901	10.96108327	13	11	MouseBrain-Z-T-1.mgf.controllerType=0 controllerNumber=1 scan=3120	N(N-Glycosylation)ISSEEK{Fuc:2; Hex:4; HexNAc:5}	1	TRUE	FALSE
controllerType=0 controllerNumber=1 scan=3128	0.753051087	0.811264456	0.686381984	11.29824647	8.306038404	11	13	MouseBrain-Z-T-1.mgf.controllerType=0 controllerNumber=1 scan=3128	N(N-Glycosylation)ISSEEK{Fuc:2; Hex:4; HexNAc:5}	4	TRUE	FALSE
controllerType=0 controllerNumber=1 scan=3190	0.835318098	0.815216555	0.792035386	7.81598632	6.575585347	9	11	MouseBrain-Z-T-1.mgf.controllerType=0 controllerNumber=1 scan=3190	N(N-Glycosylation)ISSEEK{Fuc:2; Hex:4; HexNAc:5}	4	TRUE	FALSE
controllerType=0 controllerNumber=1 scan=18098	0.947786727	0.67183572	0.956725884	14.78243561	18.29901034	20	15	MouseBrain-Z-T-1.mgf.controllerType=0 controllerNumber=1 scan=18098	N(N-Glycosylation)LTIVDSGLK{Hex:8; HexNAc:2}	1	TRUE	FALSE
controllerType=0 controllerNumber=1 scan=18146	0.822443953	0.598314929	0.810356964	7.668908721	7.956824599	10	8	MouseBrain-Z-T-1.mgf.controllerType=0 controllerNumber=1 scan=18146	N(N-Glycosylation)LTIVDSGLK{Hex:8; HexNAc:2}	4	TRUE	FALSE
controllerType=0 controllerNumber=1 scan=18180	0.947522665	0.678438349	0.958406716	13.75156993	13.38651753	15	14	MouseBrain-Z-T-1.mgf.controllerType=0 controllerNumber=1 scan=18180	N(N-Glycosylation)LTIVDSGLK{Hex:8; HexNAc:2}	1	TRUE	FALSE
controllerType=0 controllerNumber=1 scan=6493	0.946845651	0.516443602	0.935680349	14.69040313	5.12300565	8	15	MouseBrain-Z-T-1.mgf.controllerType=0 controllerNumber=1 scan=6493	QN(N-Glycosylation)TTWQAGR{Hex:8; HexNAc:2}	1	TRUE	FALSE
controllerType=0 controllerNumber=1 scan=10655	0.976233735	0.74346187	0.977057497	13.76730587	11.32004243	13	14	MouseBrain-Z-T-1.mgf.controllerType=0 controllerNumber=1 scan=10655	LN(N-Glycosylation)LTTDPK{Hex:9; HexNAc:2}	1	TRUE	FALSE
controllerType=0 controllerNumber=1 scan=17553	0.576116487	-0.39085493	0.336990783	13.71147822	4.146826031	7	14	MouseBrain-Z-T-1.mgf.controllerType=0 controllerNumber=1 scan=17553	VYMKN(N-Glycosylation)VTVVLR{Fuc:1; Hex:3; HexNAc:4}	11	TRUE	FALSE
controllerType=0 controllerNumber=1 scan=25243	0.948605188	0.556605527	0.964794264	13.99087566	18.1888136	22	14	MouseBrain-Z-T-1.mgf.controllerType=0 controllerNumber=1 scan=25243	WLLPN(N-Glycosylation)GTVLSHASR{Hex:5; HexNAc:2}	11	TRUE	FALSE
controllerType=0 controllerNumber=1 scan=11377	0.959124361	0.352077992	0.962133058	11.42541357	10.47058755	13	12	MouseBrain-Z-T-1.mgf.controllerType=0 controllerNumber=1 scan=11377	DAN(N-Glycosylation)LTAMSDK{Hex:8; HexNAc:2}	1	TRUE	FALSE
controllerType=0 controllerNumber=1 scan=5796	0.766052937	0.69529867	0.59329583	8.88197974	17.09187904	20	9	MouseBrain-Z-T-1.mgf.controllerType=0 controllerNumber=1 scan=5796	VETGEN(N-Glycosylation)C(Carbamidomethyl)TSPAPK{Hex:6; HexNAc:2}	11	TRUE	FALSE
controllerType=0 controllerNumber=1 scan=5798	0.947426753	0.795870892	0.94657892	12.87750725	19.26788565	21	13	MouseBrain-Z-T-1.mgf.controllerType=0 controllerNumber=1 scan=5798	VETGEN(N-Glycosylation)C(Carbamidomethyl)TSPAPK{Hex:6; HexNAc:2}	8	TRUE	FALSE
controllerType=0 controllerNumber=1 scan=5875	0.932571018	0.780616073	0.946795372	12.86970051	27.81195228	31	13	MouseBrain-Z-T-1.mgf.controllerType=0 controllerNumber=1 scan=5875	VETGEN(N-Glycosylation)C(Carbamidomethyl)TSPAPK{Hex:6; HexNAc:2}	8	TRUE	FALSE
controllerType=0 controllerNumber=1 scan=5876	0.832804972	0.716692896	0.780227972	12.85271934	27.4290059	30	13	MouseBrain-Z-T-1.mgf.controllerType=0 controllerNumber=1 scan=5876	VETGEN(N-Glycosylation)C(Carbamidomethyl)TSPAPK{Hex:6; HexNAc:2}	11	TRUE	FALSE
controllerType=0 controllerNumber=1 scan=5887	0.874796918	0.720856894	0.847831261	13.86215506	29.33552353	33	14	MouseBrain-Z-T-1.mgf.controllerType=0 controllerNumber=1 scan=5887	VETGEN(N-Glycosylation)C(Carbamidomethyl)TSPAPK{Hex:6; HexNAc:2}	11	TRUE	FALSE
controllerType=0 controllerNumber=1 scan=22789	0.979617191	-0.032524742	0.983883095	11.35067559	2.791580317	5	12	MouseBrain-Z-T-1.mgf.controllerType=0 controllerNumber=1 scan=22789	YN(N-Glycosylation)GSLGLWR{Hex:8; HexNAc:2}	1	TRUE	FALSE
controllerType=0 controllerNumber=1 scan=20124	0.876693996	0.643484198	0.959287806	10.87882203	35.79804442	40	11	MouseBrain-Z-T-1.mgf.controllerType=0 controllerNumber=1 scan=20124	FLEPYN(N-Glycosylation)DSIQAQK{Hex:5; HexNAc:2}	11	TRUE	FALSE
controllerType=0 controllerNumber=1 scan=20146	0.605301082	0.658662947	0.946178169	3.988483651	34.16188864	38	4	MouseBrain-Z-T-1.mgf.controllerType=0 controllerNumber=1 scan=20146	FLEPYN(N-Glycosylation)DSIQAQK{Hex:5; HexNAc:2}	8	TRUE	FALSE
controllerType=0 controllerNumber=1 scan=20194	0.883386539	0.68444032	0.942934043	10.89889949	34.59558701	38	11	MouseBrain-Z-T-1.mgf.controllerType=0 controllerNumber=1 scan=20194	FLEPYN(N-Glycosylation)DSIQAQK{Hex:5; HexNAc:2}	11	TRUE	FALSE
controllerType=0 controllerNumber=1 scan=20218	0.675534016	0.716745902	0.95365207	4.970587912	32.33039619	36	5	MouseBrain-Z-T-1.mgf.controllerType=0 controllerNumber=1 scan=20218	FLEPYN(N-Glycosylation)DSIQAQK{Hex:5; HexNAc:2}	8	TRUE	FALSE
controllerType=0 controllerNumber=1 scan=20230	0.852174824	0.695876305	0.907509256	10.86819067	33.22275472	37	11	MouseBrain-Z-T-1.mgf.controllerType=0 controllerNumber=1 scan=20230	FLEPYN(N-Glycosylation)DSIQAQK{Hex:5; HexNAc:2}	8	TRUE	FALSE
controllerType=0 controllerNumber=1 scan=20266	0.890059509	0.684132496	0.957137457	10.87611425	33.13339289	37	11	MouseBrain-Z-T-1.mgf.controllerType=0 controllerNumber=1 scan=20266	FLEPYN(N-Glycosylation)DSIQAQK{Hex:5; HexNAc:2}	11	TRUE	FALSE
controllerType=0 controllerNumber=1 scan=20301	0.853848964	0.705235622	0.898382799	10.84492279	31.26627108	35	11	MouseBrain-Z-T-1.mgf.controllerType=0 controllerNumber=1 scan=20301	FLEPYN(N-Glycosylation)DSIQAQK{Hex:5; HexNAc:2}	8	TRUE	FALSE
controllerType=0 controllerNumber=1 scan=20335	0.940079969	0.683994133	0.952467423	8.832371141	16.24482306	19	9	MouseBrain-Z-T-1.mgf.controllerType=0 controllerNumber=1 scan=20335	FLEPYN(N-Glycosylation)DSIQAQK{Hex:5; HexNAc:2}	11	TRUE	FALSE
controllerType=0 controllerNumber=1 scan=20372	0.883502989	0.75321502	0.896134673	9.843392448	24.35264533	28	10	MouseBrain-Z-T-1.mgf.controllerType=0 controllerNumber=1 scan=20372	FLEPYN(N-Glycosylation)DSIQAQK{Hex:5; HexNAc:2}	8	TRUE	FALSE
controllerType=0 controllerNumber=1 scan=20405	0.908366919	0.73580499	0.912648502	7.87023419	17.12161827	21	8	MouseBrain-Z-T-1.mgf.controllerType=0 controllerNumber=1 scan=20405	FLEPYN(N-Glycosylation)DSIQAQK{Hex:5; HexNAc:2}	11	TRUE	FALSE
controllerType=0 controllerNumber=1 scan=20483	0.974905724	0.88171169	0.971786179	6.872244687	11.05258565	14	7	MouseBrain-Z-T-1.mgf.controllerType=0 controllerNumber=1 scan=20483	FLEPYN(N-Glycosylation)DSIQAQK{Hex:5; HexNAc:2}	11	TRUE	FALSE
controllerType=0 controllerNumber=1 scan=20515	0.910221018	0.701031498	0.90181073	7.76523148	13.15969129	17	8	MouseBrain-Z-T-1.mgf.controllerType=0 controllerNumber=1 scan=20515	FLEPYN(N-Glycosylation)DSIQAQK{Hex:5; HexNAc:2}	8	TRUE	FALSE
controllerType=0 controllerNumber=1 scan=20563	0.929520953	0.689545016	0.953592081	7.871429351	16.62766322	21	8	MouseBrain-Z-T-1.mgf.controllerType=0 controllerNumber=1 scan=20563	FLEPYN(N-Glycosylation)DSIQAQK{Hex:5; HexNAc:2}	11	TRUE	FALSE
controllerType=0 controllerNumber=1 scan=20586	0.926785175	0.715330014	0.910160405	8.827162595	13.96216632	17	9	MouseBrain-Z-T-1.mgf.controllerType=0 controllerNumber=1 scan=20586	FLEPYN(N-Glycosylation)DSIQAQK{Hex:5; HexNAc:2}	8	TRUE	FALSE
controllerType=0 controllerNumber=1 scan=20182	0.904860523	0.585571788	0.972664725	13.99751813	35.14504912	41	14	MouseBrain-Z-T-1.mgf.controllerType=0 controllerNumber=1 scan=20182	FLEPYN(N-Glycosylation)DSIQAQK{Hex:5; HexNAc:2}	11	TRUE	FALSE
controllerType=0 controllerNumber=1 scan=20270	0.913414219	0.687736849	0.981143871	12.99703369	35.65749727	39	13	MouseBrain-Z-T-1.mgf.controllerType=0 controllerNumber=1 scan=20270	FLEPYN(N-Glycosylation)DSIQAQK{Hex:5; HexNAc:2}	11	TRUE	FALSE
controllerType=0 controllerNumber=1 scan=8094	0.979361918	-0.253500934	0.978988385	16.88340254	6.71447795	8	17	MouseBrain-Z-T-1.mgf.controllerType=0 controllerNumber=1 scan=8094	AMDN(N-Glycosylation)VTVR{Hex:9; HexNAc:2}	1	TRUE	FALSE
controllerType=0 controllerNumber=1 scan=7087	0.910464919	0.666757706	0.851872114	14.78438281	21.13513531	25	15	MouseBrain-Z-T-1.mgf.controllerType=0 controllerNumber=1 scan=7087	SVAHN(N-Glycosylation)MTMPNK{Hex:7; HexNAc:2}	11	TRUE	FALSE
controllerType=0 controllerNumber=1 scan=7162	0.926022877	0.713755294	0.872981277	13.78703757	18.75581499	21	14	MouseBrain-Z-T-1.mgf.controllerType=0 controllerNumber=1 scan=7162	SVAHN(N-Glycosylation)MTMPNK{Hex:7; HexNAc:2}	11	TRUE	FALSE
controllerType=0 controllerNumber=1 scan=7229	0.915388727	0.685512805	0.829295564	11.84753897	18.41361191	21	12	MouseBrain-Z-T-1.mgf.controllerType=0 controllerNumber=1 scan=7229	SVAHN(N-Glycosylation)MTMPNK{Hex:7; HexNAc:2}	11	TRUE	FALSE
controllerType=0 controllerNumber=1 scan=7306	0.913082341	0.754702762	0.834133987	11.84060771	14.40639018	18	12	MouseBrain-Z-T-1.mgf.controllerType=0 controllerNumber=1 scan=7306	SVAHN(N-Glycosylation)MTMPNK{Hex:7; HexNAc:2}	11	TRUE	FALSE
controllerType=0 controllerNumber=1 scan=20980	0.933928091	-0.57757928	0.948185882	11.89174938	4.020123095	7	12	MouseBrain-Z-T-1.mgf.controllerType=0 controllerNumber=1 scan=20980	SQN(N-Glycosylation)SSVSSTTGKSQR{Hex:5; HexNAc:2}	11	TRUE	FALSE
controllerType=0 controllerNumber=1 scan=26920	0.932730498	-0.355826883	0.913216122	12.80738986	8.362131675	11	13	MouseBrain-Z-T-1.mgf.controllerType=0 controllerNumber=1 scan=26920	FFHVN(N-Glycosylation)GSAFLPR{Hex:6; HexNAc:2}	11	TRUE	FALSE
controllerType=0 controllerNumber=1 scan=27010	0.939018046	-0.154485695	0.927150263	14.88786991	13.36332871	17	15	MouseBrain-Z-T-1.mgf.controllerType=0 controllerNumber=1 scan=27010	FFHVN(N-Glycosylation)GSAFLPR{Hex:6; HexNAc:2}	11	TRUE	FALSE
controllerType=0 controllerNumber=1 scan=27154	0.925624094	-0.088923613	0.905927568	14.88876184	12.04511521	15	15	MouseBrain-Z-T-1.mgf.controllerType=0 controllerNumber=1 scan=27154	FFHVN(N-Glycosylation)GSAFLPR{Hex:6; HexNAc:2}	11	TRUE	FALSE
controllerType=0 controllerNumber=1 scan=10269	0.630631037	0.207393599	0.57541757	17.33915128	4.788341575	8	18	MouseBrain-Z-T-1.mgf.controllerType=0 controllerNumber=1 scan=10269	EDGMLPAN(N-Glycosylation)R{Fuc:1; Hex:5; HexNAc:4}	4	TRUE	FALSE
controllerType=0 controllerNumber=1 scan=7008	0.830979005	0.398266232	0.751441498	9.636132767	12.15636196	15	12	MouseBrain-Z-T-1.mgf.controllerType=0 controllerNumber=1 scan=7008	LSVEC(Carbamidomethyl)AN(N-Glycosylation)K{Fuc:1; Hex:3; HexNAc:6}	4	TRUE	FALSE
controllerType=0 controllerNumber=1 scan=10981	0.704318524	0.501966532	0.984270384	4.406803818	10.44752158	14	5	MouseBrain-Z-T-1.mgf.controllerType=0 controllerNumber=1 scan=10981	AEPPLN(N-Glycosylation)ASAGDQEEK{Hex:5; HexNAc:2}	11	TRUE	FALSE
controllerType=0 controllerNumber=1 scan=11004	0.764969475	0.58313504	0.923575847	6.078968793	8.177276693	13	7	MouseBrain-Z-T-1.mgf.controllerType=0 controllerNumber=1 scan=11004	AEPPLN(N-Glycosylation)ASAGDQEEK{Hex:5; HexNAc:2}	8	TRUE	FALSE
controllerType=0 controllerNumber=1 scan=10558	0.885485444	0.625427355	0.864324521	6.848964801	18.03696579	23	7	MouseBrain-Z-T-1.mgf.controllerType=0 controllerNumber=1 scan=10558	VIC(Carbamidomethyl)TGPN(N-Glycosylation)DTSPGSPR{Hex:5; HexNAc:2}	11	TRUE	FALSE
controllerType=0 controllerNumber=1 scan=10575	0.875074461	0.34047912	0.895202332	9.817901787	12.86861911	18	10	MouseBrain-Z-T-1.mgf.controllerType=0 controllerNumber=1 scan=10575	VIC(Carbamidomethyl)TGPN(N-Glycosylation)DTSPGSPR{Hex:5; HexNAc:2}	8	TRUE	FALSE
controllerType=0 controllerNumber=1 scan=10630	0.898425216	0.526578982	0.890023119	6.834326896	22.21686349	26	7	MouseBrain-Z-T-1.mgf.controllerType=0 controllerNumber=1 scan=10630	VIC(Carbamidomethyl)TGPN(N-Glycosylation)DTSPGSPR{Hex:5; HexNAc:2}	11	TRUE	FALSE
controllerType=0 controllerNumber=1 scan=10658	0.940212225	0.507068692	0.93814061	5.856829411	13.3819979	18	6	MouseBrain-Z-T-1.mgf.controllerType=0 controllerNumber=1 scan=10658	VIC(Carbamidomethyl)TGPN(N-Glycosylation)DTSPGSPR{Hex:5; HexNAc:2}	11	TRUE	FALSE
controllerType=0 controllerNumber=1 scan=11551	0.877973198	-0.046173617	0.859995521	15.66285163	4.6587053	7	16	MouseBrain-Z-T-1.mgf.controllerType=0 controllerNumber=1 scan=11551	QGN(N-Glycosylation)ASDVILR{Hex:8; HexNAc:2}	1	TRUE	FALSE
controllerType=0 controllerNumber=1 scan=11625	0.903301328	0.129581919	0.88871124	15.59805077	5.711983823	8	16	MouseBrain-Z-T-1.mgf.controllerType=0 controllerNumber=1 scan=11625	QGN(N-Glycosylation)ASDVILR{Hex:8; HexNAc:2}	1	TRUE	FALSE
controllerType=0 controllerNumber=1 scan=8732	0.95275353	-0.218777791	0.87384872	9.714508863	7.632907179	10	10	MouseBrain-Z-T-1.mgf.controllerType=0 controllerNumber=1 scan=8732	N(N-Glycosylation)HSLAFVGTK{Hex:8; HexNAc:2}	4	TRUE	FALSE
controllerType=0 controllerNumber=1 scan=19540	0.968935866	0.32561312	0.958902783	11.85660814	33.15759125	38	12	MouseBrain-Z-T-1.mgf.controllerType=0 controllerNumber=1 scan=19540	LYWISSGNHTIN(N-Glycosylation)R{Hex:5; HexNAc:2}	11	TRUE	FALSE
controllerType=0 controllerNumber=1 scan=19564	0.996012512	0.302534455	0.995922338	11.77633405	14.26675005	18	12	MouseBrain-Z-T-1.mgf.controllerType=0 controllerNumber=1 scan=19564	LYWISSGNHTIN(N-Glycosylation)R{Hex:5; HexNAc:2}	9	TRUE	FALSE
controllerType=0 controllerNumber=1 scan=19610	0.968273751	0.363848702	0.961281021	14.99790228	35.43941172	41	15	MouseBrain-Z-T-1.mgf.controllerType=0 controllerNumber=1 scan=19610	LYWISSGNHTIN(N-Glycosylation)R{Hex:5; HexNAc:2}	11	TRUE	FALSE
controllerType=0 controllerNumber=1 scan=2297	0.839126432	-0.074707966	0.779421657	9.433037583	7.785993301	10	12	MouseBrain-Z-T-1.mgf.controllerType=0 controllerNumber=1 scan=2297	INC(Carbamidomethyl)N(N-Glycosylation)SSK{Fuc:2; Hex:4; HexNAc:5}	4	TRUE	FALSE
controllerType=0 controllerNumber=1 scan=2333	0.821986945	0.199431402	0.778940073	12.17232042	8.475762027	12	15	MouseBrain-Z-T-1.mgf.controllerType=0 controllerNumber=1 scan=2333	INC(Carbamidomethyl)N(N-Glycosylation)SSK{Fuc:2; Hex:4; HexNAc:5}	1	TRUE	FALSE
controllerType=0 controllerNumber=1 scan=2362	0.824505449	-0.243855445	0.772813338	13.81532	6.403441926	9	15	MouseBrain-Z-T-1.mgf.controllerType=0 controllerNumber=1 scan=2362	INC(Carbamidomethyl)N(N-Glycosylation)SSK{Fuc:2; Hex:4; HexNAc:5}	4	TRUE	FALSE
controllerType=0 controllerNumber=1 scan=6562	0.963228899	0.227140956	0.968341538	14.7741827	16.29825067	19	15	MouseBrain-Z-T-1.mgf.controllerType=0 controllerNumber=1 scan=6562	EHYLSSVN(N-Glycosylation)K{Hex:8; HexNAc:2}	4	TRUE	FALSE
controllerType=0 controllerNumber=1 scan=10837	0.454745237	0.245074646	0.207848604	14.91007	17.7598507	19	15	MouseBrain-Z-T-1.mgf.controllerType=0 controllerNumber=1 scan=10837	NPN(N-Glycosylation)GTVTVISR{Hex:5; HexNAc:4}	11	TRUE	FALSE
controllerType=0 controllerNumber=1 scan=10845	0.881105194	0.727617391	0.849411853	17.76876427	12.30802577	14	18	MouseBrain-Z-T-1.mgf.controllerType=0 controllerNumber=1 scan=10845	NPN(N-Glycosylation)GTVTVISR{Hex:5; HexNAc:4}	8	TRUE	FALSE
controllerType=0 controllerNumber=1 scan=2911	0.957237289	0.051379593	0.934516083	11.78301016	10.00476358	13	12	MouseBrain-Z-T-1.mgf.controllerType=0 controllerNumber=1 scan=2911	YHSQTYGN(N-Glycosylation)GSK{Hex:7; HexNAc:2}	11	TRUE	FALSE
controllerType=0 controllerNumber=1 scan=3691	0.96384283	0.697901011	0.958865953	11.0105639	9.76318822	11	12	MouseBrain-Z-T-1.mgf.controllerType=0 controllerNumber=1 scan=3691	N(N-Glycosylation)DTLQEAK{Hex:9; HexNAc:2}	1	TRUE	FALSE
controllerType=0 controllerNumber=1 scan=20305	0.972800793	0.852625499	0.98478801	13.83260066	10.0651101	12	14	MouseBrain-Z-T-1.mgf.controllerType=0 controllerNumber=1 scan=20305	N(N-Glycosylation)ETIWYVR{Hex:8; HexNAc:2}	1	TRUE	FALSE
controllerType=0 controllerNumber=1 scan=7536	0.931701467	-0.308684277	0.892599511	15.58655215	5.608580227	8	16	MouseBrain-Z-T-1.mgf.controllerType=0 controllerNumber=1 scan=7536	KN(N-Glycosylation)WTITR{Hex:9; HexNAc:2}	4	TRUE	FALSE
controllerType=0 controllerNumber=1 scan=7606	0.913502168	0.919902586	0.901082147	14.94312697	11.69396473	14	16	MouseBrain-Z-T-1.mgf.controllerType=0 controllerNumber=1 scan=7606	ITN(N-Glycosylation)ISSDDSGK{Fuc:1; Hex:3; HexNAc:5}	8	TRUE	FALSE
controllerType=0 controllerNumber=1 scan=7622	0.305885187	0.715942072	0.089450039	14.14278872	14.17678428	15	15	MouseBrain-Z-T-1.mgf.controllerType=0 controllerNumber=1 scan=7622	ITN(N-Glycosylation)ISSDDSGK{Fuc:1; Hex:3; HexNAc:5}	11	TRUE	FALSE
controllerType=0 controllerNumber=1 scan=5933	0.959853031	0.807901343	0.952092405	17.79146578	15.94022571	18	18	MouseBrain-Z-T-1.mgf.controllerType=0 controllerNumber=1 scan=5933	LSVEC(Carbamidomethyl)AN(N-Glycosylation)K{Hex:9; HexNAc:2}	1	TRUE	FALSE
controllerType=0 controllerNumber=1 scan=5968	0.972777505	0.790244474	0.966922467	6.250548439	15.97726138	18	7	MouseBrain-Z-T-1.mgf.controllerType=0 controllerNumber=1 scan=5968	LSVEC(Carbamidomethyl)AN(N-Glycosylation)K{Hex:9; HexNAc:2}	1	TRUE	FALSE
controllerType=0 controllerNumber=1 scan=6016	0.959653901	0.690423484	0.953707431	13.12548121	4.882396989	7	14	MouseBrain-Z-T-1.mgf.controllerType=0 controllerNumber=1 scan=6016	LSVEC(Carbamidomethyl)AN(N-Glycosylation)K{Hex:9; HexNAc:2}	1	TRUE	FALSE
controllerType=0 controllerNumber=1 scan=13978	0.905998002	-0.078511443	0.907442483	19.79622171	2.96767513	5	20	MouseBrain-Z-T-1.mgf.controllerType=0 controllerNumber=1 scan=13978	VAWLN(N-Glycosylation)R{Hex:10; HexNAc:2}	1	TRUE	FALSE
controllerType=0 controllerNumber=1 scan=4354	0.91033129	0.450339298	0.900765877	17.83623175	24.72942804	27	18	MouseBrain-Z-T-1.mgf.controllerType=0 controllerNumber=1 scan=4354	FN(N-Glycosylation)HTQTIQQK{Hex:7; HexNAc:2}	4	TRUE	FALSE
controllerType=0 controllerNumber=1 scan=4381	0.921017146	-0.12387162	0.914516336	12.88726729	4.406551105	7	13	MouseBrain-Z-T-1.mgf.controllerType=0 controllerNumber=1 scan=4381	FN(N-Glycosylation)HTQTIQQK{Hex:7; HexNAc:2}	2	TRUE	FALSE
controllerType=0 controllerNumber=1 scan=4429	0.912250199	0.481820628	0.906226586	18.83621692	25.75370397	29	19	MouseBrain-Z-T-1.mgf.controllerType=0 controllerNumber=1 scan=4429	FN(N-Glycosylation)HTQTIQQK{Hex:7; HexNAc:2}	4	TRUE	FALSE
controllerType=0 controllerNumber=1 scan=11812	0.975809457	0.240553625	0.970551552	12.7304745	7.822691701	10	13	MouseBrain-Z-T-1.mgf.controllerType=0 controllerNumber=1 scan=11812	LN(N-Glycosylation)DSC(Carbamidomethyl)IYAK{Hex:8; HexNAc:2}	1	TRUE	FALSE
controllerType=0 controllerNumber=1 scan=5177	0.966350405	-0.294418467	0.961555258	8.431724431	5.582580112	8	9	MouseBrain-Z-T-1.mgf.controllerType=0 controllerNumber=1 scan=5177	N(N-Glycosylation)TSYSSAVQK{Hex:8; HexNAc:2}	1	TRUE	FALSE
controllerType=0 controllerNumber=1 scan=5179	0.962232207	0.462178552	0.9540875	7.341984701	6.746575544	9	8	MouseBrain-Z-T-1.mgf.controllerType=0 controllerNumber=1 scan=5179	N(N-Glycosylation)TSYSSAVQK{Hex:8; HexNAc:2}	1	TRUE	FALSE
controllerType=0 controllerNumber=1 scan=6440	0.875369236	0.838943621	0.864890498	15.811442	3.638229572	6	16	MouseBrain-Z-T-1.mgf.controllerType=0 controllerNumber=1 scan=6440	N(N-Glycosylation)ESPGAQPASK{Hex:8; HexNAc:2}	8	TRUE	FALSE
controllerType=0 controllerNumber=1 scan=11536	0.962784334	0.401051363	0.977954262	12.45872833	4.872456555	8	13	MouseBrain-Z-T-1.mgf.controllerType=0 controllerNumber=1 scan=11536	DN(N-Glycosylation)ATDSVPLR{Hex:8; HexNAc:2}	1	TRUE	FALSE
controllerType=0 controllerNumber=1 scan=18253	0.343657835	0.471760633	0.09559578	9.838769922	17.2142514	20	10	MouseBrain-Z-T-1.mgf.controllerType=0 controllerNumber=1 scan=18253	VELVAMN(N-Glycosylation)ETDPK{Fuc:1; Hex:3; HexNAc:4}	11	TRUE	FALSE
controllerType=0 controllerNumber=1 scan=3901	0.916220084	0.510050537	0.838772417	13.62888742	13.6167026	16	14	MouseBrain-Z-T-1.mgf.controllerType=0 controllerNumber=1 scan=3901	N(N-Glycosylation)ETHFDAGAK{Hex:8; HexNAc:2}	4	TRUE	FALSE
controllerType=0 controllerNumber=1 scan=26772	0.384288289	-0.260688843	0.328480842	13.48615797	2.900767039	4	14	MouseBrain-Z-T-1.mgf.controllerType=0 controllerNumber=1 scan=26772	KVVSNN(N-Glycosylation)C(Carbamidomethyl)TDGVR{Fuc:1; Hex:3; HexNAc:4}	11	TRUE	FALSE
controllerType=0 controllerNumber=1 scan=7542	0.649696461	0.461686704	0.386539911	13.09033351	8.629878289	13	14	MouseBrain-Z-T-1.mgf.controllerType=0 controllerNumber=1 scan=7542	VPGN(N-Glycosylation)QTSTTLK{Fuc:1; Hex:3; HexNAc:5}	11	TRUE	FALSE
controllerType=0 controllerNumber=1 scan=7611	0.583363983	0.78043314	0.371404784	19.81128501	17.44230424	21	20	MouseBrain-Z-T-1.mgf.controllerType=0 controllerNumber=1 scan=7611	VPGN(N-Glycosylation)QTSTTLK{Fuc:1; Hex:3; HexNAc:5}	11	TRUE	FALSE
controllerType=0 controllerNumber=1 scan=7624	0.829564413	0.834069101	0.794404076	15.71717591	5.181311987	7	16	MouseBrain-Z-T-1.mgf.controllerType=0 controllerNumber=1 scan=7624	VPGN(N-Glycosylation)QTSTTLK{Fuc:1; Hex:3; HexNAc:5}	8	TRUE	FALSE
controllerType=0 controllerNumber=1 scan=7680	0.674453908	0.606668307	0.513367828	20.90498771	18.35869607	21	21	MouseBrain-Z-T-1.mgf.controllerType=0 controllerNumber=1 scan=7680	VPGN(N-Glycosylation)QTSTTLK{Fuc:1; Hex:3; HexNAc:5}	11	TRUE	FALSE
controllerType=0 controllerNumber=1 scan=7749	0.530560438	0.851362286	0.296554908	17.8987418	10.17746204	13	18	MouseBrain-Z-T-1.mgf.controllerType=0 controllerNumber=1 scan=7749	VPGN(N-Glycosylation)QTSTTLK{Fuc:1; Hex:3; HexNAc:5}	11	TRUE	FALSE
controllerType=0 controllerNumber=1 scan=7813	0.648421103	0.802509867	0.462146263	15.72941998	7.545367677	11	16	MouseBrain-Z-T-1.mgf.controllerType=0 controllerNumber=1 scan=7813	VPGN(N-Glycosylation)QTSTTLK{Fuc:1; Hex:3; HexNAc:5}	11	TRUE	FALSE
controllerType=0 controllerNumber=1 scan=7884	0.242199471	-0.034380424	-0.039686779	15.88730423	5.93034342	8	16	MouseBrain-Z-T-1.mgf.controllerType=0 controllerNumber=1 scan=7884	VPGN(N-Glycosylation)QTSTTLK{Fuc:1; Hex:3; HexNAc:5}	11	TRUE	FALSE
controllerType=0 controllerNumber=1 scan=10437	0.643012656	0.646803338	0.48384862	16.84719914	14.97315452	20	17	MouseBrain-Z-T-1.mgf.controllerType=0 controllerNumber=1 scan=10437	LLLPAKN(N-Glycosylation)TTHLK{Fuc:1; Hex:3; HexNAc:4}	12	TRUE	FALSE
controllerType=0 controllerNumber=1 scan=10457	0.796965078	0.613435222	0.641925346	15.9671704	22.86408485	26	16	MouseBrain-Z-T-1.mgf.controllerType=0 controllerNumber=1 scan=10457	LLLPAKN(N-Glycosylation)TTHLK{Fuc:1; Hex:3; HexNAc:4}	14	TRUE	FALSE
controllerType=0 controllerNumber=1 scan=10508	0.683139657	0.626882055	0.514210985	18.94341033	28.57954153	36	19	MouseBrain-Z-T-1.mgf.controllerType=0 controllerNumber=1 scan=10508	LLLPAKN(N-Glycosylation)TTHLK{Fuc:1; Hex:3; HexNAc:4}	12	TRUE	FALSE
controllerType=0 controllerNumber=1 scan=10536	0.800190979	0.588938411	0.640835626	15.96073577	26.46699978	30	16	MouseBrain-Z-T-1.mgf.controllerType=0 controllerNumber=1 scan=10536	LLLPAKN(N-Glycosylation)TTHLK{Fuc:1; Hex:3; HexNAc:4}	14	TRUE	FALSE
controllerType=0 controllerNumber=1 scan=10581	0.552363754	0.715630086	0.431083642	14.76140575	3.210782157	6	15	MouseBrain-Z-T-1.mgf.controllerType=0 controllerNumber=1 scan=10581	LLLPAKN(N-Glycosylation)TTHLK{Fuc:1; Hex:3; HexNAc:4}	12	TRUE	FALSE
controllerType=0 controllerNumber=1 scan=1887	0.970996232	-0.079085078	0.949615029	14.60876708	11.6960123	15	15	MouseBrain-Z-T-1.mgf.controllerType=0 controllerNumber=1 scan=1887	TLETHSN(N-Glycosylation)K{Hex:9; HexNAc:2}	4	TRUE	FALSE
controllerType=0 controllerNumber=1 scan=26213	0.935393393	0.290521653	0.939076031	9.79250139	8.656419757	13	10	MouseBrain-Z-T-1.mgf.controllerType=0 controllerNumber=1 scan=26213	AIYN(N-Glycosylation)WTEAYER{Hex:6; HexNAc:2}	8	TRUE	FALSE
controllerType=0 controllerNumber=1 scan=11200	0.920832225	-0.502301813	0.839060869	8.407801615	5.804521001	9	9	MouseBrain-Z-T-1.mgf.controllerType=0 controllerNumber=1 scan=11200	KMLSAFN(N-Glycosylation)ATSGK{Hex:7; HexNAc:2}	11	TRUE	FALSE
controllerType=0 controllerNumber=1 scan=17776	0.982184126	0.316314374	0.982330349	13.50176273	5.265452898	7	14	MouseBrain-Z-T-1.mgf.controllerType=0 controllerNumber=1 scan=17776	SIN(N-Glycosylation)LTLDR{Hex:9; HexNAc:2}	1	TRUE	FALSE
controllerType=0 controllerNumber=1 scan=18904	0.972683636	0.859419337	0.970538748	15.99973369	28.91300702	32	16	MouseBrain-Z-T-1.mgf.controllerType=0 controllerNumber=1 scan=18904	IQDFN(N-Glycosylation)YTDHTLGR{Hex:5; HexNAc:2}	11	TRUE	FALSE
controllerType=0 controllerNumber=1 scan=2296	0.443041712	0.447708524	0.282526304	20.9678961	4.997284587	7	22	MouseBrain-Z-T-1.mgf.controllerType=0 controllerNumber=1 scan=2296	N(N-Glycosylation)HSQISR{Fuc:2; Hex:4; HexNAc:5}	4	TRUE	FALSE
controllerType=0 controllerNumber=1 scan=12195	0.950648711	0.914795655	0.950875339	15.77002808	4.345213451	6	16	MouseBrain-Z-T-1.mgf.controllerType=0 controllerNumber=1 scan=12195	VQPFN(N-Glycosylation)VTK{Hex:9; HexNAc:2}	1	TRUE	FALSE
controllerType=0 controllerNumber=1 scan=6141	0.854196284	0.45657153	0.824724116	7.431948515	7.675955457	9	10	MouseBrain-Z-T-1.mgf.controllerType=0 controllerNumber=1 scan=6141	N(N-Glycosylation)YTVVNSK{Fuc:1; Hex:5; HexNAc:3; Neu5Ac:1}	1	TRUE	FALSE
controllerType=0 controllerNumber=1 scan=16370	0.118025757	-0.445677443	-0.109356219	12.97601712	3.320611456	5	13	MouseBrain-Z-T-1.mgf.controllerType=0 controllerNumber=1 scan=16370	KDSGDYTITAEN(N-Glycosylation)SSGSK{Fuc:1; Hex:3; HexNAc:2}	22	TRUE	FALSE
controllerType=0 controllerNumber=1 scan=9094	0.980469368	0.061501946	0.980073745	11.45258494	6.894062568	9	12	MouseBrain-Z-T-1.mgf.controllerType=0 controllerNumber=1 scan=9094	LSVDC(Carbamidomethyl)VN(N-Glycosylation)K{Hex:9; HexNAc:2}	1	TRUE	FALSE
controllerType=0 controllerNumber=1 scan=32622	0.798966279	0.743497987	0.775661943	6.514268992	17.97621742	21	7	MouseBrain-Z-T-1.mgf.controllerType=0 controllerNumber=1 scan=32622	N(N-Glycosylation)YSIFLADINQER{Hex:5; HexNAc:2}	11	TRUE	FALSE
controllerType=0 controllerNumber=1 scan=32660	0.923008937	0.296294729	0.934185466	6.558799993	5.978674285	9	7	MouseBrain-Z-T-1.mgf.controllerType=0 controllerNumber=1 scan=32660	N(N-Glycosylation)YSIFLADINQER{Hex:5; HexNAc:2}	8	TRUE	FALSE
controllerType=0 controllerNumber=1 scan=2091	0.832471568	-0.473391864	0.776193919	20.78790585	6.534689614	9	21	MouseBrain-Z-T-1.mgf.controllerType=0 controllerNumber=1 scan=2091	RN(N-Glycosylation)STGC(Carbamidomethyl)LK{Hex:9; HexNAc:2}	4	TRUE	FALSE
controllerType=0 controllerNumber=1 scan=6698	0.939490123	0.275809881	0.918779053	8.17673354	13.3230209	14	11	MouseBrain-Z-T-1.mgf.controllerType=0 controllerNumber=1 scan=6698	AN(N-Glycosylation)ATIEVK{Fuc:2; Hex:4; HexNAc:5}	4	TRUE	FALSE
controllerType=0 controllerNumber=1 scan=6758	0.914008317	0.554583285	0.890670417	6.67161668	12.02496232	13	10	MouseBrain-Z-T-1.mgf.controllerType=0 controllerNumber=1 scan=6758	AN(N-Glycosylation)ATIEVK{Fuc:2; Hex:4; HexNAc:5}	1	TRUE	FALSE
controllerType=0 controllerNumber=1 scan=6765	0.928685441	0.533664206	0.904512325	10.28939439	12.41447908	14	13	MouseBrain-Z-T-1.mgf.controllerType=0 controllerNumber=1 scan=6765	AN(N-Glycosylation)ATIEVK{Fuc:2; Hex:4; HexNAc:5}	4	TRUE	FALSE
controllerType=0 controllerNumber=1 scan=30488	0.893613546	-0.332889829	0.881426798	5.579721801	16.0791425	19	6	MouseBrain-Z-T-1.mgf.controllerType=0 controllerNumber=1 scan=30488	DATIQAYLSSGN(N-Glycosylation)FSK{Fuc:1; Hex:4; HexNAc:2}	8	TRUE	FALSE
controllerType=0 controllerNumber=1 scan=30490	0.741098111	0.101565101	0.634814282	3.979831424	19.32492567	23	4	MouseBrain-Z-T-1.mgf.controllerType=0 controllerNumber=1 scan=30490	DATIQAYLSSGN(N-Glycosylation)FSK{Fuc:1; Hex:4; HexNAc:2}	11	TRUE	FALSE
controllerType=0 controllerNumber=1 scan=20091	0.774895841	0.169856901	0.80776841	18.99705941	28.41758155	35	19	MouseBrain-Z-T-1.mgf.controllerType=0 controllerNumber=1 scan=20091	ISPGKN(N-Glycosylation)ATGMEVGWYR{Fuc:1; Hex:3; HexNAc:2}	22	TRUE	FALSE
controllerType=0 controllerNumber=1 scan=3622	0.950339336	0.758183048	0.943005528	17.72696064	9.789593101	12	18	MouseBrain-Z-T-1.mgf.controllerType=0 controllerNumber=1 scan=3622	QN(N-Glycosylation)SSFTEK{Hex:9; HexNAc:2}	1	TRUE	FALSE
controllerType=0 controllerNumber=1 scan=4184	0.581669462	0.843575857	0.295849641	15.7474845	7.432637796	13	16	MouseBrain-Z-T-1.mgf.controllerType=0 controllerNumber=1 scan=4184	STNHEPSEMSN(N-Glycosylation)K{Fuc:1; Hex:3; HexNAc:4}	11	TRUE	FALSE
controllerType=0 controllerNumber=1 scan=4253	0.498975965	0.86926642	0.304848329	14.85584009	3.307123117	6	15	MouseBrain-Z-T-1.mgf.controllerType=0 controllerNumber=1 scan=4253	STNHEPSEMSN(N-Glycosylation)K{Fuc:1; Hex:3; HexNAc:4}	11	TRUE	FALSE
controllerType=0 controllerNumber=1 scan=6607	0.968222117	0.251766497	0.982469852	8.752596731	12.62802021	18	9	MouseBrain-Z-T-1.mgf.controllerType=0 controllerNumber=1 scan=6607	RAN(N-Glycosylation)QTALC(Carbamidomethyl)GGGVQTR{Hex:5; HexNAc:2}	11	TRUE	FALSE
controllerType=0 controllerNumber=1 scan=6916	0.951311627	0.576036654	0.943067884	16.78688416	19.72679967	23	17	MouseBrain-Z-T-1.mgf.controllerType=0 controllerNumber=1 scan=6916	DAVNN(N-Glycosylation)ITAK{Hex:9; HexNAc:2}	1	TRUE	FALSE
controllerType=0 controllerNumber=1 scan=6930	0.914090509	0.211025234	0.928354268	12.67914381	14.97912208	17	13	MouseBrain-Z-T-1.mgf.controllerType=0 controllerNumber=1 scan=6930	DAVNN(N-Glycosylation)ITAK{Hex:9; HexNAc:2}	4	TRUE	FALSE
controllerType=0 controllerNumber=1 scan=6988	0.94691168	0.574391314	0.937340136	16.78360702	20.1845434	23	17	MouseBrain-Z-T-1.mgf.controllerType=0 controllerNumber=1 scan=6988	DAVNN(N-Glycosylation)ITAK{Hex:9; HexNAc:2}	1	TRUE	FALSE
controllerType=0 controllerNumber=1 scan=7002	0.939460092	0.230142852	0.940884779	9.385503877	6.329575516	8	10	MouseBrain-Z-T-1.mgf.controllerType=0 controllerNumber=1 scan=7002	DAVNN(N-Glycosylation)ITAK{Hex:9; HexNAc:2}	4	TRUE	FALSE
controllerType=0 controllerNumber=1 scan=6944	0.860492495	0.238956266	0.864133368	15.68394134	17.63004725	20	16	MouseBrain-Z-T-1.mgf.controllerType=0 controllerNumber=1 scan=6944	DAVNN(N-Glycosylation)ITAK{Hex:9; HexNAc:2}	4	TRUE	FALSE
controllerType=0 controllerNumber=1 scan=3935	0.942171484	0.819373223	0.93923625	16.78928479	16.00158902	18	17	MouseBrain-Z-T-1.mgf.controllerType=0 controllerNumber=1 scan=3935	N(N-Glycosylation)ATLAEQAK{Hex:9; HexNAc:2}	1	TRUE	FALSE
controllerType=0 controllerNumber=1 scan=3946	0.86950896	0.441931963	0.873302376	12.78382049	12.81139013	16	13	MouseBrain-Z-T-1.mgf.controllerType=0 controllerNumber=1 scan=3946	N(N-Glycosylation)ATLAEQAK{Hex:9; HexNAc:2}	4	TRUE	FALSE
controllerType=0 controllerNumber=1 scan=9125	0.939515079	0.992636383	0.93824767	12.54858549	2.670918658	4	13	MouseBrain-Z-T-1.mgf.controllerType=0 controllerNumber=1 scan=9125	LDREN(N-Glycosylation)ATK{Hex:9; HexNAc:2}	2	TRUE	FALSE
controllerType=0 controllerNumber=1 scan=16846	0.970199161	0.184952904	0.957066172	12.80457734	12.0920483	15	13	MouseBrain-Z-T-1.mgf.controllerType=0 controllerNumber=1 scan=16846	GELN(N-Glycosylation)STLFSSRPK{Hex:6; HexNAc:2}	11	TRUE	FALSE
controllerType=0 controllerNumber=1 scan=26712	0.961769059	0.783226972	0.941006658	11.80857762	9.242943425	13	12	MouseBrain-Z-T-1.mgf.controllerType=0 controllerNumber=1 scan=26712	AGPN(N-Glycosylation)GTLFVVDAYK{Fuc:1; Hex:5; HexNAc:2}	8	TRUE	FALSE
controllerType=0 controllerNumber=1 scan=3693	0.933470904	-0.042854324	0.903217288	16.79726858	6.742548827	10	17	MouseBrain-Z-T-1.mgf.controllerType=0 controllerNumber=1 scan=3693	KN(N-Glycosylation)ASNMEYR{Hex:8; HexNAc:2}	4	TRUE	FALSE
controllerType=0 controllerNumber=1 scan=3306	0.746528876	0.163841725	0.649102386	13.76949432	3.386483793	5	14	MouseBrain-Z-T-1.mgf.controllerType=0 controllerNumber=1 scan=3306	M(Oxidation)KQVC(Carbamidomethyl)N(N-Glycosylation)R{Hex:9; HexNAc:2}	4	TRUE	FALSE
controllerType=0 controllerNumber=1 scan=17789	0.968800216	0.510800475	0.96407542	13.79954422	13.83356087	17	14	MouseBrain-Z-T-1.mgf.controllerType=0 controllerNumber=1 scan=17789	SAEGTFFIN(N-Glycosylation)K{Hex:8; HexNAc:2}	1	TRUE	FALSE
controllerType=0 controllerNumber=1 scan=17816	0.804354363	-0.152770613	0.768424908	7.590003845	6.152101144	9	8	MouseBrain-Z-T-1.mgf.controllerType=0 controllerNumber=1 scan=17816	SAEGTFFIN(N-Glycosylation)K{Hex:8; HexNAc:2}	4	TRUE	FALSE
controllerType=0 controllerNumber=1 scan=17869	0.969131216	0.523376684	0.964368448	13.79674579	11.8845346	14	14	MouseBrain-Z-T-1.mgf.controllerType=0 controllerNumber=1 scan=17869	SAEGTFFIN(N-Glycosylation)K{Hex:8; HexNAc:2}	1	TRUE	FALSE
controllerType=0 controllerNumber=1 scan=19602	0.974310314	0.467483201	0.970907449	10.44662859	9.887278156	11	11	MouseBrain-Z-T-1.mgf.controllerType=0 controllerNumber=1 scan=19602	N(N-Glycosylation)ISDYLVK{Hex:9; HexNAc:2}	1	TRUE	FALSE
controllerType=0 controllerNumber=1 scan=11077	0.867618682	0.757417482	0.847889808	8.660165298	9.785638072	11	10	MouseBrain-Z-T-1.mgf.controllerType=0 controllerNumber=1 scan=11077	LN(N-Glycosylation)LTTDPK{Fuc:2; Hex:5; HexNAc:4}	4	TRUE	FALSE
controllerType=0 controllerNumber=1 scan=30373	0.913917793	0.334844695	0.909852408	7.751359113	13.74237842	17	8	MouseBrain-Z-T-1.mgf.controllerType=0 controllerNumber=1 scan=30373	IFNIDSGN(N-Glycosylation)GSIFTSK{Hex:5; HexNAc:2}	8	TRUE	FALSE
controllerType=0 controllerNumber=1 scan=30374	0.959643703	0.309241877	0.948027412	4.953637547	14.05570032	18	5	MouseBrain-Z-T-1.mgf.controllerType=0 controllerNumber=1 scan=30374	IFNIDSGN(N-Glycosylation)GSIFTSK{Hex:5; HexNAc:2}	11	TRUE	FALSE
controllerType=0 controllerNumber=1 scan=2918	0.94865616	-0.19494457	0.943452773	12.37474995	8.083356151	10	13	MouseBrain-Z-T-1.mgf.controllerType=0 controllerNumber=1 scan=2918	N(N-Glycosylation)TTEVVK{Hex:10; HexNAc:2}	1	TRUE	FALSE
controllerType=0 controllerNumber=1 scan=5614	0.98859097	-0.19248724	0.98789305	12.61841884	10.41866967	12	13	MouseBrain-Z-T-1.mgf.controllerType=0 controllerNumber=1 scan=5614	AN(N-Glycosylation)ATIEVK{Fuc:1; Hex:5; HexNAc:5}	1	TRUE	FALSE
controllerType=0 controllerNumber=1 scan=5387	0.495879755	0.095740292	0.303970908	15.73466881	8.624855288	10	16	MouseBrain-Z-T-1.mgf.controllerType=0 controllerNumber=1 scan=5387	VGVHIN(N-Glycosylation)NTQTK{Fuc:1; Hex:4; HexNAc:4}	11	TRUE	FALSE
controllerType=0 controllerNumber=1 scan=10137	0.953891281	0.1764289	0.945750148	14.70054051	5.37982144	8	16	MouseBrain-Z-T-1.mgf.controllerType=0 controllerNumber=1 scan=10137	LSVEC(Carbamidomethyl)AN(N-Glycosylation)K{Fuc:1; Hex:4; HexNAc:4; Neu5Ac:1}	4	TRUE	FALSE
controllerType=0 controllerNumber=1 scan=10147	0.900103528	0.442882903	0.878752995	7.934308947	8.125051001	12	11	MouseBrain-Z-T-1.mgf.controllerType=0 controllerNumber=1 scan=10147	LSVEC(Carbamidomethyl)AN(N-Glycosylation)K{Fuc:1; Hex:4; HexNAc:4; Neu5Ac:1}	1	TRUE	FALSE
controllerType=0 controllerNumber=1 scan=3528	0.776721624	0.737333145	0.685177923	5.339620776	7.358287012	10	8	MouseBrain-Z-T-1.mgf.controllerType=0 controllerNumber=1 scan=3528	N(N-Glycosylation)ISSEEK{Fuc:1; Hex:4; HexNAc:6}	4	TRUE	FALSE
controllerType=0 controllerNumber=1 scan=4590	0.701887557	-0.858343428	0.683154093	23.80492538	2.563508838	5	25	MouseBrain-Z-T-1.mgf.controllerType=0 controllerNumber=1 scan=4590	TN(N-Glycosylation)GTGPVR{Fuc:1; Hex:6; HexNAc:3; Neu5Ac:1}	1	TRUE	FALSE
controllerType=0 controllerNumber=1 scan=4597	0.908963888	-0.654051536	0.901700116	22.73408422	3.606739816	7	23	MouseBrain-Z-T-1.mgf.controllerType=0 controllerNumber=1 scan=4597	TN(N-Glycosylation)GTGPVR{Fuc:1; Hex:6; HexNAc:3; Neu5Ac:1}	4	TRUE	FALSE
controllerType=0 controllerNumber=1 scan=4661	0.712812671	-0.885468125	0.699055329	23.83733584	2.048653478	4	25	MouseBrain-Z-T-1.mgf.controllerType=0 controllerNumber=1 scan=4661	TN(N-Glycosylation)GTGPVR{Fuc:1; Hex:6; HexNAc:3; Neu5Ac:1}	1	TRUE	FALSE
controllerType=0 controllerNumber=1 scan=4663	0.919523714	-0.5718165	0.916646243	22.65719289	2.052460249	4	23	MouseBrain-Z-T-1.mgf.controllerType=0 controllerNumber=1 scan=4663	TN(N-Glycosylation)GTGPVR{Fuc:1; Hex:6; HexNAc:3; Neu5Ac:1}	4	TRUE	FALSE
controllerType=0 controllerNumber=1 scan=18207	0.947698138	0.243040565	0.973917574	9.865078387	21.2039711	26	10	MouseBrain-Z-T-1.mgf.controllerType=0 controllerNumber=1 scan=18207	GPC(Carbamidomethyl)SHLC(Carbamidomethyl)LINYN(N-Glycosylation)R{Hex:5; HexNAc:2}	11	TRUE	FALSE
controllerType=0 controllerNumber=1 scan=18286	0.95198203	0.194712851	0.974168433	9.858371921	25.76685692	30	10	MouseBrain-Z-T-1.mgf.controllerType=0 controllerNumber=1 scan=18286	GPC(Carbamidomethyl)SHLC(Carbamidomethyl)LINYN(N-Glycosylation)R{Hex:5; HexNAc:2}	11	TRUE	FALSE
controllerType=0 controllerNumber=1 scan=16125	0.938383557	0.10700111	0.971358649	10.84327574	6.863121653	10	11	MouseBrain-Z-T-1.mgf.controllerType=0 controllerNumber=1 scan=16125	ISPGKN(N-Glycosylation)ATGM(Oxidation)EVGWYR{Fuc:1; Hex:3; HexNAc:2}	22	TRUE	FALSE
controllerType=0 controllerNumber=1 scan=26010	0.898220557	0.277798371	0.909526131	7.856996636	9.355741145	13	8	MouseBrain-Z-T-1.mgf.controllerType=0 controllerNumber=1 scan=26010	LNN(N-Glycosylation)ITNIGPLDMK{Hex:6; HexNAc:2}	11	TRUE	FALSE
controllerType=0 controllerNumber=1 scan=25767	0.966347481	0.219644548	0.994429514	6.809349161	11.6708132	16	7	MouseBrain-Z-T-1.mgf.controllerType=0 controllerNumber=1 scan=25767	VPYNVGPGFAGN(N-Glycosylation)FSTQK{Fuc:1; Hex:3; HexNAc:2}	22	TRUE	FALSE
controllerType=0 controllerNumber=1 scan=23685	0.937415943	0.122346114	0.988599601	8.852227718	14.70533496	17	9	MouseBrain-Z-T-1.mgf.controllerType=0 controllerNumber=1 scan=23685	VTHYLPN(N-Glycosylation)VTLEYR{Hex:5; HexNAc:2}	11	TRUE	FALSE
controllerType=0 controllerNumber=1 scan=2507	0.972611336	0.52585406	0.972324511	17.8311059	4.192850022	7	18	MouseBrain-Z-T-1.mgf.controllerType=0 controllerNumber=1 scan=2507	N(N-Glycosylation)TSLEHTR{Hex:9; HexNAc:2}	4	TRUE	FALSE
controllerType=0 controllerNumber=1 scan=7855	0.963057903	1	0.96094845	12.45710972	1.376018016	2	13	MouseBrain-Z-T-1.mgf.controllerType=0 controllerNumber=1 scan=7855	SSVAVN(N-Glycosylation)NC(Carbamidomethyl)IR{Hex:8; HexNAc:2}	1	TRUE	FALSE
controllerType=0 controllerNumber=1 scan=7930	0.965476778	-0.314828407	0.963217633	14.66489628	3.155738646	5	15	MouseBrain-Z-T-1.mgf.controllerType=0 controllerNumber=1 scan=7930	GATNN(N-Glycosylation)TC(Carbamidomethyl)IIR{Hex:8; HexNAc:2}	1	TRUE	FALSE
controllerType=0 controllerNumber=1 scan=31233	0.945253699	-0.433797882	0.975269604	8.836875459	8.836096619	13	9	MouseBrain-Z-T-1.mgf.controllerType=0 controllerNumber=1 scan=31233	REEFWLGLDN(N-Glycosylation)LSK{Hex:5; HexNAc:2}	11	TRUE	FALSE
controllerType=0 controllerNumber=1 scan=4797	0.952793031	0.239475489	0.901351595	8.746382619	5.304717906	7	9	MouseBrain-Z-T-1.mgf.controllerType=0 controllerNumber=1 scan=4797	MN(N-Glycosylation)YTGGDTC(Carbamidomethyl)HK{Hex:7; HexNAc:2}	11	TRUE	FALSE
controllerType=0 controllerNumber=1 scan=4732	0.468892084	-0.235790794	0.323872734	10.43755898	3.09945987	5	11	MouseBrain-Z-T-1.mgf.controllerType=0 controllerNumber=1 scan=4732	RAC(Carbamidomethyl)QFN(N-Glycosylation)R{Hex:6; HexNAc:3; Neu5Ac:1}	4	TRUE	FALSE
controllerType=0 controllerNumber=1 scan=4139	0.927630707	0.727847291	0.896271815	15.83584411	9.396069371	13	16	MouseBrain-Z-T-1.mgf.controllerType=0 controllerNumber=1 scan=4139	DHIHC(Carbamidomethyl)LGN(N-Glycosylation)R{Hex:8; HexNAc:2}	5	TRUE	FALSE
controllerType=0 controllerNumber=1 scan=2908	0.947145236	0.863080975	0.946196587	15.61413103	7.095824418	10	16	MouseBrain-Z-T-1.mgf.controllerType=0 controllerNumber=1 scan=2908	QSN(N-Glycosylation)VSEPAK{Hex:9; HexNAc:2}	1	TRUE	FALSE
controllerType=0 controllerNumber=1 scan=4063	0.643988208	-0.106483355	0.592035128	23.62020562	6.352386165	10	24	MouseBrain-Z-T-1.mgf.controllerType=0 controllerNumber=1 scan=4063	KN(N-Glycosylation)ASNMEYR{Fuc:2; Hex:5; HexNAc:3}	4	TRUE	FALSE
controllerType=0 controllerNumber=1 scan=7998	0.779781161	0.317981823	0.696159732	20.79620978	15.26564311	19	21	MouseBrain-Z-T-1.mgf.controllerType=0 controllerNumber=1 scan=7998	RN(N-Glycosylation)WTINR{Hex:9; HexNAc:2}	4	TRUE	FALSE
controllerType=0 controllerNumber=1 scan=3205	0.698259229	0.191407158	0.541425503	18.69267476	14.23978021	17	19	MouseBrain-Z-T-1.mgf.controllerType=0 controllerNumber=1 scan=3205	VIYQNHN(N-Glycosylation)K{Fuc:1; Hex:4; HexNAc:5}	4	TRUE	FALSE
controllerType=0 controllerNumber=1 scan=3271	0.68022635	-0.015301789	0.531521225	17.78052512	9.768109202	12	18	MouseBrain-Z-T-1.mgf.controllerType=0 controllerNumber=1 scan=3271	VIYQNHN(N-Glycosylation)K{Fuc:1; Hex:4; HexNAc:5}	4	TRUE	FALSE
controllerType=0 controllerNumber=1 scan=7720	0.708276362	0.096804501	0.701557237	21.16504545	3.991346928	7	22	MouseBrain-Z-T-1.mgf.controllerType=0 controllerNumber=1 scan=7720	DGKPLLN(N-Glycosylation)DSR{Fuc:2; Hex:5; HexNAc:3}	4	TRUE	FALSE
controllerType=0 controllerNumber=1 scan=6449	0.465236175	0.397170124	0.327528035	31.91178663	21.07730114	27	32	MouseBrain-Z-T-1.mgf.controllerType=0 controllerNumber=1 scan=6449	DGKPLLN(N-Glycosylation)DSR{Fuc:2; Hex:5; HexNAc:3}	4	TRUE	FALSE
controllerType=0 controllerNumber=1 scan=6535	0.696140265	0.003708573	0.651795805	16.14712541	4.208251397	7	17	MouseBrain-Z-T-1.mgf.controllerType=0 controllerNumber=1 scan=6535	DGKPLLN(N-Glycosylation)DSR{Fuc:2; Hex:5; HexNAc:3}	4	TRUE	FALSE
controllerType=0 controllerNumber=1 scan=5961	0.329070437	0.665321164	0.089637805	11.52952112	7.735499465	11	12	MouseBrain-Z-T-1.mgf.controllerType=0 controllerNumber=1 scan=5961	LN(N-Glycosylation)SSSQTNSLK{Fuc:1; Hex:3; HexNAc:5}	11	TRUE	FALSE
controllerType=0 controllerNumber=1 scan=5982	0.95681732	0.191632214	0.95390505	12.77743649	3.361855841	5	14	MouseBrain-Z-T-1.mgf.controllerType=0 controllerNumber=1 scan=5982	LN(N-Glycosylation)SSSQTNSLK{Fuc:1; Hex:3; HexNAc:5}	8	TRUE	FALSE
controllerType=0 controllerNumber=1 scan=6034	0.395610191	0.805030614	0.249322986	21.94982717	19.08013914	21	22	MouseBrain-Z-T-1.mgf.controllerType=0 controllerNumber=1 scan=6034	LN(N-Glycosylation)SSSQTNSLK{Fuc:1; Hex:3; HexNAc:5}	11	TRUE	FALSE
controllerType=0 controllerNumber=1 scan=6054	0.8555041	0.320236894	0.830502257	17.73232983	7.99875558	10	18	MouseBrain-Z-T-1.mgf.controllerType=0 controllerNumber=1 scan=6054	LN(N-Glycosylation)SSSQTNSLK{Fuc:1; Hex:3; HexNAc:5}	8	TRUE	FALSE
controllerType=0 controllerNumber=1 scan=6114	0.348710367	0.79151235	0.157446684	14.76338094	10.13842899	12	15	MouseBrain-Z-T-1.mgf.controllerType=0 controllerNumber=1 scan=6114	LN(N-Glycosylation)SSSQTNSLK{Fuc:1; Hex:3; HexNAc:5}	11	TRUE	FALSE
controllerType=0 controllerNumber=1 scan=11334	0.637373056	-0.07347537	0.524731567	15.56299938	7.17484866	13	16	MouseBrain-Z-T-1.mgf.controllerType=0 controllerNumber=1 scan=11334	RN(N-Glycosylation)ESHLIDFR{Hex:7; HexNAc:2}	5	TRUE	FALSE
controllerType=0 controllerNumber=1 scan=11367	0.86516904	-0.2330094	0.849843241	15.85478724	10.16430351	15	16	MouseBrain-Z-T-1.mgf.controllerType=0 controllerNumber=1 scan=11367	RN(N-Glycosylation)ESHLIDFR{Hex:7; HexNAc:2}	6	TRUE	FALSE
controllerType=0 controllerNumber=1 scan=21934	0.543588842	0.598368064	0.251580758	11.10111034	5.635921006	8	12	MouseBrain-Z-T-1.mgf.controllerType=0 controllerNumber=1 scan=21934	N(N-Glycosylation)ITSIHIENWR{Fuc:1; Hex:3; HexNAc:4}	11	TRUE	FALSE
controllerType=0 controllerNumber=1 scan=12338	0.963094014	0.498218966	0.961796843	14.41630615	10.36061183	12	15	MouseBrain-Z-T-1.mgf.controllerType=0 controllerNumber=1 scan=12338	GIGN(N-Glycosylation)WSDSK{Hex:9; HexNAc:2}	1	TRUE	FALSE
controllerType=0 controllerNumber=1 scan=20244	0.93866726	0.643963217	0.912582456	10.82414969	13.27067261	16	11	MouseBrain-Z-T-1.mgf.controllerType=0 controllerNumber=1 scan=20244	LAVTN(N-Glycosylation)TTMTGTVLK{Hex:6; HexNAc:2}	8	TRUE	FALSE
controllerType=0 controllerNumber=1 scan=17247	0.913614385	0.831486518	0.959943522	7.878580443	15.28336066	19	8	MouseBrain-Z-T-1.mgf.controllerType=0 controllerNumber=1 scan=17247	AN(N-Glycosylation)TTQPGIVEGGQVLK{Hex:5; HexNAc:2}	22	TRUE	FALSE
controllerType=0 controllerNumber=1 scan=15091	0.95154132	0.418026331	0.940684661	12.71844455	9.171791511	13	13	MouseBrain-Z-T-1.mgf.controllerType=0 controllerNumber=1 scan=15091	MLSAFN(N-Glycosylation)ATSGK{Hex:8; HexNAc:2}	8	TRUE	FALSE
controllerType=0 controllerNumber=1 scan=27438	0.958199048	0.086956125	0.969434981	3.499811427	10.01091774	14	4	MouseBrain-Z-T-1.mgf.controllerType=0 controllerNumber=1 scan=27438	MALC(Carbamidomethyl)TNN(N-Glycosylation)ISDFTVK{Hex:5; HexNAc:2}	11	TRUE	FALSE
controllerType=0 controllerNumber=1 scan=26660	0.920695053	0.162145031	0.931015231	8.816764581	16.45039238	21	9	MouseBrain-Z-T-1.mgf.controllerType=0 controllerNumber=1 scan=26660	AGPN(N-Glycosylation)GTLFVVDAYK{Hex:6; HexNAc:2}	11	TRUE	FALSE
controllerType=0 controllerNumber=1 scan=26669	0.97346105	0.730414635	0.974764211	11.76252603	28.14865888	30	12	MouseBrain-Z-T-1.mgf.controllerType=0 controllerNumber=1 scan=26669	AGPN(N-Glycosylation)GTLFVVDAYK{Hex:6; HexNAc:2}	8	TRUE	FALSE
controllerType=0 controllerNumber=1 scan=15702	0.942992227	0.456736445	0.93333393	11.47086543	10.06080805	12	12	MouseBrain-Z-T-1.mgf.controllerType=0 controllerNumber=1 scan=15702	GN(N-Glycosylation)MSSLGFTSK{Hex:8; HexNAc:2}	8	TRUE	FALSE
controllerType=0 controllerNumber=1 scan=22066	0.956387392	0.070952411	0.982923352	10.83495875	29.51293987	36	11	MouseBrain-Z-T-1.mgf.controllerType=0 controllerNumber=1 scan=22066	YYHGELSYLN(N-Glycosylation)VTR{Hex:5; HexNAc:2}	11	TRUE	FALSE
controllerType=0 controllerNumber=1 scan=22091	0.988619383	0.082174012	0.990697908	9.771477525	10.13789598	15	10	MouseBrain-Z-T-1.mgf.controllerType=0 controllerNumber=1 scan=22091	YYHGELSYLN(N-Glycosylation)VTR{Hex:5; HexNAc:2}	9	TRUE	FALSE
controllerType=0 controllerNumber=1 scan=22144	0.946933749	0.103262464	0.977678975	12.8677172	30.27782666	39	13	MouseBrain-Z-T-1.mgf.controllerType=0 controllerNumber=1 scan=22144	YYHGELSYLN(N-Glycosylation)VTR{Hex:5; HexNAc:2}	11	TRUE	FALSE
controllerType=0 controllerNumber=1 scan=10847	0.913965031	0.660137118	0.911362524	13.30920594	12.02852492	14	14	MouseBrain-Z-T-1.mgf.controllerType=0 controllerNumber=1 scan=10847	LN(N-Glycosylation)LTTDPK{Fuc:1; Hex:6; HexNAc:4}	1	TRUE	FALSE
controllerType=0 controllerNumber=1 scan=20184	0.968074072	0.69012803	0.9742911	8.999755932	18.31695686	20	9	MouseBrain-Z-T-1.mgf.controllerType=0 controllerNumber=1 scan=20184	GN(N-Glycosylation)ETIVNLIHSTR{Hex:6; HexNAc:2}	11	TRUE	FALSE
controllerType=0 controllerNumber=1 scan=4775	0.482849663	0.414339216	0.253341532	18.9782675	7.552373713	13	19	MouseBrain-Z-T-1.mgf.controllerType=0 controllerNumber=1 scan=4775	STNHEPSEMSN(N-Glycosylation)R{Fuc:1; Hex:3; HexNAc:4}	11	TRUE	FALSE
controllerType=0 controllerNumber=1 scan=5573	0.734215699	-0.065907574	0.58388204	13.84914643	8.404428097	11	14	MouseBrain-Z-T-1.mgf.controllerType=0 controllerNumber=1 scan=5573	VGVHIN(N-Glycosylation)NTQTK{Hex:5; HexNAc:4}	11	TRUE	FALSE
controllerType=0 controllerNumber=1 scan=4033	0.979385094	0.645677479	0.977742451	15.43873418	2.662404857	5	16	MouseBrain-Z-T-1.mgf.controllerType=0 controllerNumber=1 scan=4033	EQN(N-Glycosylation)YTC(Carbamidomethyl)R{Hex:9; HexNAc:2}	1	TRUE	FALSE
controllerType=0 controllerNumber=1 scan=6767	0.813835448	0.845455665	0.781924863	10.08065881	4.665837159	7	13	MouseBrain-Z-T-1.mgf.controllerType=0 controllerNumber=1 scan=6767	LSVEC(Carbamidomethyl)AN(N-Glycosylation)K{Fuc:2; Hex:5; HexNAc:4}	1	TRUE	FALSE
controllerType=0 controllerNumber=1 scan=6834	0.838199026	0.354939834	0.78682617	16.69430278	7.249106626	10	18	MouseBrain-Z-T-1.mgf.controllerType=0 controllerNumber=1 scan=6834	LSVEC(Carbamidomethyl)AN(N-Glycosylation)K{Fuc:2; Hex:5; HexNAc:4}	4	TRUE	FALSE
controllerType=0 controllerNumber=1 scan=2290	0.505820283	0.217729332	0.421217429	23.03745731	3.511677554	6	24	MouseBrain-Z-T-1.mgf.controllerType=0 controllerNumber=1 scan=2290	N(N-Glycosylation)VSDTTKR{Fuc:2; Hex:5; HexNAc:4}	4	TRUE	FALSE
controllerType=0 controllerNumber=1 scan=11945	0.900206822	0.943192826	0.884730055	12.46600725	11.56051279	14	13	MouseBrain-Z-T-1.mgf.controllerType=0 controllerNumber=1 scan=11945	LN(N-Glycosylation)GTDPIVAADSKR{Hex:6; HexNAc:2}	11	TRUE	FALSE
controllerType=0 controllerNumber=1 scan=16183	0.515171951	-0.568728836	0.377940488	9.627478737	5.74246053	9	10	MouseBrain-Z-T-1.mgf.controllerType=0 controllerNumber=1 scan=16183	KN(N-Glycosylation)ITDLVEGAK{Fuc:1; Hex:3; HexNAc:5}	11	TRUE	FALSE
controllerType=0 controllerNumber=1 scan=20114	0.864233231	0.370495178	0.909914048	10.86418166	24.35553666	30	11	MouseBrain-Z-T-1.mgf.controllerType=0 controllerNumber=1 scan=20114	NILPTMN(N-Glycosylation)GSC(Carbamidomethyl)TFHK{Hex:5; HexNAc:2}	11	TRUE	FALSE
controllerType=0 controllerNumber=1 scan=21236	0.990801317	0.155984691	0.989359662	10.86296159	15.12227109	18	11	MouseBrain-Z-T-1.mgf.controllerType=0 controllerNumber=1 scan=21236	EC(Carbamidomethyl)HTIQN(N-Glycosylation)YTLWR{Hex:5; HexNAc:2}	11	TRUE	FALSE
controllerType=0 controllerNumber=1 scan=4161	0.676767537	0.616019622	0.552191589	22.79503342	13.2878499	16	23	MouseBrain-Z-T-1.mgf.controllerType=0 controllerNumber=1 scan=4161	HYN(N-Glycosylation)YTGK{Fuc:2; Hex:4; HexNAc:5}	4	TRUE	FALSE
controllerType=0 controllerNumber=1 scan=4224	0.691448315	-0.040499145	0.559383881	13.83741062	4.889557309	8	16	MouseBrain-Z-T-1.mgf.controllerType=0 controllerNumber=1 scan=4224	HYN(N-Glycosylation)YTGK{Fuc:2; Hex:4; HexNAc:5}	4	TRUE	FALSE
controllerType=0 controllerNumber=1 scan=5757	0.939902337	0.686053218	0.901610592	10.82062726	5.102644733	8	11	MouseBrain-Z-T-1.mgf.controllerType=0 controllerNumber=1 scan=5757	SPN(N-Glycosylation)DSEAWHQK{Hex:7; HexNAc:2}	11	TRUE	FALSE
controllerType=0 controllerNumber=1 scan=5864	0.914363544	0.870001651	0.892323046	12.36979558	12.49893138	15	13	MouseBrain-Z-T-1.mgf.controllerType=0 controllerNumber=1 scan=5864	ITN(N-Glycosylation)ISSDDSGK{Hex:8; HexNAc:2}	8	TRUE	FALSE
controllerType=0 controllerNumber=1 scan=5066	0.338112652	0.009223466	0.219895607	18.94121914	8.403368851	11	19	MouseBrain-Z-T-1.mgf.controllerType=0 controllerNumber=1 scan=5066	GGN(N-Glycosylation)GTIC(Carbamidomethyl)DNQR{Fuc:1; Hex:3; HexNAc:5}	11	TRUE	FALSE
controllerType=0 controllerNumber=1 scan=3998	0.690962682	-0.263184688	0.599011433	25.74510984	12.08167665	16	26	MouseBrain-Z-T-1.mgf.controllerType=0 controllerNumber=1 scan=3998	TLN(N-Glycosylation)C(Carbamidomethyl)SGAHVK{Fuc:2; Hex:4; HexNAc:4}	4	TRUE	FALSE
controllerType=0 controllerNumber=1 scan=3783	0.637360484	0.294660067	0.498936861	17.68350477	11.52237375	15	18	MouseBrain-Z-T-1.mgf.controllerType=0 controllerNumber=1 scan=3783	KN(N-Glycosylation)ASNMEYR{Fuc:1; Hex:6; HexNAc:3}	4	TRUE	FALSE
controllerType=0 controllerNumber=1 scan=9454	0.878952201	0.129188476	0.888272988	14.89442717	2.811473038	5	15	MouseBrain-Z-T-1.mgf.controllerType=0 controllerNumber=1 scan=9454	N(N-Glycosylation)ASNMEYR{Fuc:1; Hex:5; HexNAc:3; Neu5Ac:1}	4	TRUE	FALSE
controllerType=0 controllerNumber=1 scan=9775	0.756280164	0.741027045	0.705607599	10.82734563	4.665012432	7	13	MouseBrain-Z-T-1.mgf.controllerType=0 controllerNumber=1 scan=9775	N(N-Glycosylation)ASNMEYR{Fuc:1; Hex:5; HexNAc:3; Neu5Ac:1}	1	TRUE	FALSE
controllerType=0 controllerNumber=1 scan=7489	0.652661197	0.421038241	0.494979434	13.28417378	7.625683798	9	14	MouseBrain-Z-T-1.mgf.controllerType=0 controllerNumber=1 scan=7489	QSSTSVIETN(N-Glycosylation)K{Fuc:1; Hex:3; HexNAc:5}	8	TRUE	FALSE
controllerType=0 controllerNumber=1 scan=7498	0.332606561	0.384334375	0.043619541	13.58052918	7.696013365	9	14	MouseBrain-Z-T-1.mgf.controllerType=0 controllerNumber=1 scan=7498	QSSTSVIETN(N-Glycosylation)K{Fuc:1; Hex:3; HexNAc:5}	11	TRUE	FALSE
controllerType=0 controllerNumber=1 scan=22794	0.971078462	0.849360138	0.989116477	9.865438506	15.55414086	20	10	MouseBrain-Z-T-1.mgf.controllerType=0 controllerNumber=1 scan=22794	VHSGN(N-Glycosylation)FSTIPQYFK{Hex:5; HexNAc:2}	11	TRUE	FALSE
controllerType=0 controllerNumber=1 scan=18613	0.919986522	-0.063145179	0.917388944	8.786941054	6.249760013	9	9	MouseBrain-Z-T-1.mgf.controllerType=0 controllerNumber=1 scan=18613	N(N-Glycosylation)STIQAANLAGLK{Hex:7; HexNAc:2}	8	TRUE	FALSE
controllerType=0 controllerNumber=1 scan=18625	0.80436227	0.566536245	0.707454651	9.879671559	10.70732814	14	10	MouseBrain-Z-T-1.mgf.controllerType=0 controllerNumber=1 scan=18625	N(N-Glycosylation)STIQAANLAGLK{Hex:7; HexNAc:2}	11	TRUE	FALSE
controllerType=0 controllerNumber=1 scan=40254	0.871196494	-0.018269813	0.830201514	10.78278322	16.63190925	20	11	MouseBrain-Z-T-1.mgf.controllerType=0 controllerNumber=1 scan=40254	IDVNSWIEN(N-Glycosylation)FTK{Hex:6; HexNAc:2}	8	TRUE	FALSE
controllerType=0 controllerNumber=1 scan=40287	0.650762791	0.21531086	0.300966542	6.786630021	20.63520652	23	7	MouseBrain-Z-T-1.mgf.controllerType=0 controllerNumber=1 scan=40287	IDVNSWIEN(N-Glycosylation)FTK{Hex:6; HexNAc:2}	11	TRUE	FALSE
controllerType=0 controllerNumber=1 scan=40323	0.873583222	-0.032028861	0.830137895	8.408887132	15.98723774	19	9	MouseBrain-Z-T-1.mgf.controllerType=0 controllerNumber=1 scan=40323	IDVNSWIEN(N-Glycosylation)FTK{Hex:6; HexNAc:2}	8	TRUE	FALSE
controllerType=0 controllerNumber=1 scan=21358	0.339214646	0.645582885	0.035769035	7.857740899	19.64226672	22	8	MouseBrain-Z-T-1.mgf.controllerType=0 controllerNumber=1 scan=21358	GN(N-Glycosylation)YSC(Carbamidomethyl)FVSSPSITK{Hex:3; HexNAc:4}	11	TRUE	FALSE
controllerType=0 controllerNumber=1 scan=21373	0.901595325	0.834865364	0.879779635	6.470149194	10.99259364	13	7	MouseBrain-Z-T-1.mgf.controllerType=0 controllerNumber=1 scan=21373	GN(N-Glycosylation)YSC(Carbamidomethyl)FVSSPSITK{Hex:3; HexNAc:4}	8	TRUE	FALSE
controllerType=0 controllerNumber=1 scan=11956	0.982574295	0.461453997	0.985380274	10.90908868	12.48047784	16	11	MouseBrain-Z-T-1.mgf.controllerType=0 controllerNumber=1 scan=11956	GKAN(N-Glycosylation)STGTLVITNPTR{Hex:5; HexNAc:2}	22	TRUE	FALSE
controllerType=0 controllerNumber=1 scan=12038	0.976706186	0.422829732	0.983657722	12.98945374	23.94491816	26	13	MouseBrain-Z-T-1.mgf.controllerType=0 controllerNumber=1 scan=12038	GKAN(N-Glycosylation)STGTLVITNPTR{Hex:5; HexNAc:2}	22	TRUE	FALSE
controllerType=0 controllerNumber=1 scan=14695	0.94979461	0.654675553	0.940181654	9.789061895	13.28618464	16	10	MouseBrain-Z-T-1.mgf.controllerType=0 controllerNumber=1 scan=14695	SVLEN(N-Glycosylation)TTSYEEAK{Hex:6; HexNAc:2}	8	TRUE	FALSE
controllerType=0 controllerNumber=1 scan=30437	0.71863181	0.632485012	0.554783202	6.419324852	14.23435639	17	7	MouseBrain-Z-T-1.mgf.controllerType=0 controllerNumber=1 scan=30437	N(N-Glycosylation)NSLVSLTYASFR{Hex:6; HexNAc:2}	11	TRUE	FALSE
controllerType=0 controllerNumber=1 scan=19481	0.816445481	0.226360107	0.709166009	9.360393228	21.82549953	25	10	MouseBrain-Z-T-1.mgf.controllerType=0 controllerNumber=1 scan=19481	TN(N-Glycosylation)YTLHVIEMK{Hex:3; HexNAc:5}	11	TRUE	FALSE
controllerType=0 controllerNumber=1 scan=19550	0.812104219	0.318070285	0.722061111	10.60576692	23.75798747	26	11	MouseBrain-Z-T-1.mgf.controllerType=0 controllerNumber=1 scan=19550	TN(N-Glycosylation)YTLHVIEMK{Hex:3; HexNAc:5}	11	TRUE	FALSE
controllerType=0 controllerNumber=1 scan=5080	0.916279375	-0.007741683	0.868313981	15.74767982	5.976025845	9	16	MouseBrain-Z-T-1.mgf.controllerType=0 controllerNumber=1 scan=5080	KN(N-Glycosylation)STAYFR{Hex:9; HexNAc:2}	4	TRUE	FALSE
controllerType=0 controllerNumber=1 scan=7026	0.663982091	-0.022476141	0.575189151	11.92186001	4.645608705	7	14	MouseBrain-Z-T-1.mgf.controllerType=0 controllerNumber=1 scan=7026	SFN(N-Glycosylation)ATAER{Fuc:2; Hex:4; HexNAc:5}	4	TRUE	FALSE
controllerType=0 controllerNumber=1 scan=3219	0.950384283	0.338393777	0.913396997	12.52923115	5.232531346	8	13	MouseBrain-Z-T-1.mgf.controllerType=0 controllerNumber=1 scan=3219	SVTTSLHN(N-Glycosylation)K{Hex:9; HexNAc:2}	4	TRUE	FALSE
controllerType=0 controllerNumber=1 scan=3289	0.948629356	0.177671887	0.916341381	14.55156621	8.477156594	12	15	MouseBrain-Z-T-1.mgf.controllerType=0 controllerNumber=1 scan=3289	SVTTSLHN(N-Glycosylation)K{Hex:9; HexNAc:2}	4	TRUE	FALSE
controllerType=0 controllerNumber=1 scan=22733	0.484611403	0.649465698	0.259274038	8.761295798	10.35061807	12	9	MouseBrain-Z-T-1.mgf.controllerType=0 controllerNumber=1 scan=22733	FEN(N-Glycosylation)QTC(Carbamidomethyl)FPLPDSR{Fuc:1; Hex:3; HexNAc:3}	11	TRUE	FALSE
controllerType=0 controllerNumber=1 scan=22805	0.448591959	0.620085416	0.282145302	11.790225	14.00095167	16	12	MouseBrain-Z-T-1.mgf.controllerType=0 controllerNumber=1 scan=22805	FEN(N-Glycosylation)QTC(Carbamidomethyl)FPLPDSR{Fuc:1; Hex:3; HexNAc:3}	11	TRUE	FALSE
controllerType=0 controllerNumber=1 scan=22808	0.834534482	0.397600832	0.803389452	10.63143988	6.226551478	9	11	MouseBrain-Z-T-1.mgf.controllerType=0 controllerNumber=1 scan=22808	FEN(N-Glycosylation)QTC(Carbamidomethyl)FPLPDSR{Fuc:1; Hex:3; HexNAc:3}	8	TRUE	FALSE
controllerType=0 controllerNumber=1 scan=22877	0.493255342	0.5707422	0.283766083	9.670603705	11.53828122	14	10	MouseBrain-Z-T-1.mgf.controllerType=0 controllerNumber=1 scan=22877	FEN(N-Glycosylation)QTC(Carbamidomethyl)FPLPDSR{Fuc:1; Hex:3; HexNAc:3}	11	TRUE	FALSE
controllerType=0 controllerNumber=1 scan=22782	0.504584881	0.613977081	0.342344003	12.97362331	15.04774385	17	13	MouseBrain-Z-T-1.mgf.controllerType=0 controllerNumber=1 scan=22782	FEN(N-Glycosylation)QTC(Carbamidomethyl)FPLPDSR{Fuc:1; Hex:3; HexNAc:3}	11	TRUE	FALSE
controllerType=0 controllerNumber=1 scan=22869	0.469214908	0.634663656	0.288323795	12.95264756	13.99697493	16	13	MouseBrain-Z-T-1.mgf.controllerType=0 controllerNumber=1 scan=22869	FEN(N-Glycosylation)QTC(Carbamidomethyl)FPLPDSR{Fuc:1; Hex:3; HexNAc:3}	11	TRUE	FALSE
controllerType=0 controllerNumber=1 scan=12757	0.977466888	0.885605794	0.978345053	13.79905939	6.335853775	9	14	MouseBrain-Z-T-1.mgf.controllerType=0 controllerNumber=1 scan=12757	KIYIPLN(N-Glycosylation)K{Hex:9; HexNAc:2}	2	TRUE	FALSE
controllerType=0 controllerNumber=1 scan=12762	0.903800522	0.946875096	0.85769729	17.65641095	16.89254333	19	18	MouseBrain-Z-T-1.mgf.controllerType=0 controllerNumber=1 scan=12762	KIYIPLN(N-Glycosylation)K{Hex:9; HexNAc:2}	4	TRUE	FALSE
controllerType=0 controllerNumber=1 scan=33418	0.317461962	0.605038104	-0.079816229	7.331937026	19.22837477	21	8	MouseBrain-Z-T-1.mgf.controllerType=0 controllerNumber=1 scan=33418	IN(N-Glycosylation)YTINIMELK{Hex:3; HexNAc:5}	11	TRUE	FALSE
controllerType=0 controllerNumber=1 scan=7688	0.953856404	0.695499982	0.947587841	10.01468331	9.057574635	11	11	MouseBrain-Z-T-1.mgf.controllerType=0 controllerNumber=1 scan=7688	N(N-Glycosylation)YTADYDK{Hex:9; HexNAc:2}	1	TRUE	FALSE
controllerType=0 controllerNumber=1 scan=7709	0.899427457	0.296317519	0.877750918	7.661917815	6.285425979	9	8	MouseBrain-Z-T-1.mgf.controllerType=0 controllerNumber=1 scan=7709	N(N-Glycosylation)YTADYDK{Hex:9; HexNAc:2}	4	TRUE	FALSE
controllerType=0 controllerNumber=1 scan=7752	0.905438457	0.819611944	0.895237716	16.72587834	16.64705426	20	17	MouseBrain-Z-T-1.mgf.controllerType=0 controllerNumber=1 scan=7752	N(N-Glycosylation)YTADYDK{Hex:9; HexNAc:2}	1	TRUE	FALSE
controllerType=0 controllerNumber=1 scan=7779	0.789822122	0.644750208	0.795811871	12.60883863	9.524935331	12	13	MouseBrain-Z-T-1.mgf.controllerType=0 controllerNumber=1 scan=7779	N(N-Glycosylation)YTADYDK{Hex:9; HexNAc:2}	4	TRUE	FALSE
controllerType=0 controllerNumber=1 scan=7818	0.942008474	0.777444213	0.93752838	14.80128636	10.38923222	12	15	MouseBrain-Z-T-1.mgf.controllerType=0 controllerNumber=1 scan=7818	N(N-Glycosylation)YTADYDK{Hex:9; HexNAc:2}	1	TRUE	FALSE
controllerType=0 controllerNumber=1 scan=7742	0.830794712	0.583245853	0.822799784	14.61613038	12.8913168	17	15	MouseBrain-Z-T-1.mgf.controllerType=0 controllerNumber=1 scan=7742	N(N-Glycosylation)YTADYDK{Hex:9; HexNAc:2}	4	TRUE	FALSE
controllerType=0 controllerNumber=1 scan=3922	0.74745038	-0.144449876	0.571674617	18.80368899	13.42940327	18	19	MouseBrain-Z-T-1.mgf.controllerType=0 controllerNumber=1 scan=3922	TLN(N-Glycosylation)C(Carbamidomethyl)SGAHVK{Fuc:1; Hex:5; HexNAc:4}	4	TRUE	FALSE
controllerType=0 controllerNumber=1 scan=4026	0.53305312	-0.405763848	0.333016892	24.96639729	13.47088068	18	25	MouseBrain-Z-T-1.mgf.controllerType=0 controllerNumber=1 scan=4026	TLN(N-Glycosylation)C(Carbamidomethyl)SGAHVK{Fuc:1; Hex:5; HexNAc:4}	4	TRUE	FALSE
controllerType=0 controllerNumber=1 scan=4095	0.532916509	-0.416765998	0.340651304	22.67667557	10.40182203	15	23	MouseBrain-Z-T-1.mgf.controllerType=0 controllerNumber=1 scan=4095	TLN(N-Glycosylation)C(Carbamidomethyl)SGAHVK{Fuc:1; Hex:5; HexNAc:4}	4	TRUE	FALSE
controllerType=0 controllerNumber=1 scan=4247	0.469045717	-0.594974131	0.268720894	24.78824685	8.615832459	13	25	MouseBrain-Z-T-1.mgf.controllerType=0 controllerNumber=1 scan=4247	TLN(N-Glycosylation)C(Carbamidomethyl)SGAHVK{Fuc:1; Hex:5; HexNAc:4}	4	TRUE	FALSE
controllerType=0 controllerNumber=1 scan=34856	0.399190496	0.262531053	-0.043105083	6.745078077	10.70554897	15	7	MouseBrain-Z-T-1.mgf.controllerType=0 controllerNumber=1 scan=34856	FQLLN(N-Glycosylation)FSSSELK{Fuc:1; Hex:3; HexNAc:4}	11	TRUE	FALSE
controllerType=0 controllerNumber=1 scan=10898	0.949613817	0.541298276	0.958157183	11.42987978	7.583007988	9	12	MouseBrain-Z-T-1.mgf.controllerType=0 controllerNumber=1 scan=10898	FNPIVN(N-Glycosylation)K{Hex:10; HexNAc:2}	1	TRUE	FALSE
controllerType=0 controllerNumber=1 scan=5826	0.813053367	0.295532062	0.791893885	12.48032136	14.26803612	17	13	MouseBrain-Z-T-1.mgf.controllerType=0 controllerNumber=1 scan=5826	AN(N-Glycosylation)ATIEVK{Fuc:1; Hex:4; HexNAc:6}	4	TRUE	FALSE
controllerType=0 controllerNumber=1 scan=5832	0.956801393	0.510140934	0.949253868	7.729715228	13.77409715	15	10	MouseBrain-Z-T-1.mgf.controllerType=0 controllerNumber=1 scan=5832	AN(N-Glycosylation)ATIEVK{Fuc:1; Hex:4; HexNAc:6}	1	TRUE	FALSE
controllerType=0 controllerNumber=1 scan=5886	0.946717446	0.547991173	0.950819314	9.101305202	16.44695113	18	12	MouseBrain-Z-T-1.mgf.controllerType=0 controllerNumber=1 scan=5886	AN(N-Glycosylation)ATIEVK{Fuc:1; Hex:4; HexNAc:6}	1	TRUE	FALSE
controllerType=0 controllerNumber=1 scan=5898	0.808650765	0.382057005	0.817115709	14.52947217	16.63136954	19	15	MouseBrain-Z-T-1.mgf.controllerType=0 controllerNumber=1 scan=5898	AN(N-Glycosylation)ATIEVK{Fuc:1; Hex:4; HexNAc:6}	4	TRUE	FALSE
controllerType=0 controllerNumber=1 scan=5922	0.962646973	0.594316119	0.961064866	11.48558159	14.87034711	17	13	MouseBrain-Z-T-1.mgf.controllerType=0 controllerNumber=1 scan=5922	AN(N-Glycosylation)ATIEVK{Fuc:1; Hex:4; HexNAc:6}	1	TRUE	FALSE
controllerType=0 controllerNumber=1 scan=5965	0.812305507	0.345841356	0.801837642	13.77546883	15.83011749	18	14	MouseBrain-Z-T-1.mgf.controllerType=0 controllerNumber=1 scan=5965	AN(N-Glycosylation)ATIEVK{Fuc:1; Hex:4; HexNAc:6}	4	TRUE	FALSE
controllerType=0 controllerNumber=1 scan=5998	0.939877869	0.458296462	0.926889337	8.263603009	13.3917073	14	11	MouseBrain-Z-T-1.mgf.controllerType=0 controllerNumber=1 scan=5998	AN(N-Glycosylation)ATIEVK{Fuc:1; Hex:4; HexNAc:6}	1	TRUE	FALSE
controllerType=0 controllerNumber=1 scan=6035	0.914064982	0.417023492	0.885523154	7.539247791	12.54227393	14	9	MouseBrain-Z-T-1.mgf.controllerType=0 controllerNumber=1 scan=6035	AN(N-Glycosylation)ATIEVK{Fuc:1; Hex:4; HexNAc:6}	4	TRUE	FALSE
controllerType=0 controllerNumber=1 scan=6151	0.971699896	0.444274531	0.968495727	3.781365589	8.067057861	10	6	MouseBrain-Z-T-1.mgf.controllerType=0 controllerNumber=1 scan=6151	AN(N-Glycosylation)ATIEVK{Fuc:1; Hex:4; HexNAc:6}	4	TRUE	FALSE
controllerType=0 controllerNumber=1 scan=12453	0.976242791	0.560801139	0.979614577	13.44612717	9.434548754	11	14	MouseBrain-Z-T-1.mgf.controllerType=0 controllerNumber=1 scan=12453	N(N-Glycosylation)TTLYIDR{Hex:9; HexNAc:2}	1	TRUE	FALSE
controllerType=0 controllerNumber=1 scan=32987	0.265021778	0.646999622	-0.06497932	5.47588752	12.97764749	15	6	MouseBrain-Z-T-1.mgf.controllerType=0 controllerNumber=1 scan=32987	VN(N-Glycosylation)YTMDVFELK{Hex:3; HexNAc:5}	11	TRUE	FALSE
controllerType=0 controllerNumber=1 scan=26683	0.776799143	0.002005765	0.674991651	12.64318772	11.54523626	14	13	MouseBrain-Z-T-1.mgf.controllerType=0 controllerNumber=1 scan=26683	VLTLAN(N-Glycosylation)FTTK{Fuc:2; Hex:4; HexNAc:4}	4	TRUE	FALSE
controllerType=0 controllerNumber=1 scan=26728	0.902483646	0.025761949	0.868714386	7.170417603	17.24203685	19	9	MouseBrain-Z-T-1.mgf.controllerType=0 controllerNumber=1 scan=26728	VLTLAN(N-Glycosylation)FTTK{Fuc:2; Hex:4; HexNAc:4}	1	TRUE	FALSE
controllerType=0 controllerNumber=1 scan=26690	0.855861398	0.11158088	0.814446619	16.42065017	18.32126222	20	17	MouseBrain-Z-T-1.mgf.controllerType=0 controllerNumber=1 scan=26690	VLTLAN(N-Glycosylation)FTTK{Fuc:1; Hex:3; HexNAc:4; Neu5Gc:1}	4	TRUE	FALSE
controllerType=0 controllerNumber=1 scan=9131	0.840702328	-0.213899452	0.771364192	13.58104833	2.361786189	4	14	MouseBrain-Z-T-1.mgf.controllerType=0 controllerNumber=1 scan=9131	KMSN(N-Glycosylation)ITFR{Hex:9; HexNAc:2}	4	TRUE	FALSE
controllerType=0 controllerNumber=1 scan=5227	0.494049397	-0.176761036	0.366011772	17.88312036	8.75920058	14	18	MouseBrain-Z-T-1.mgf.controllerType=0 controllerNumber=1 scan=5227	AQAALDKAN(N-Glycosylation)ASR{Fuc:1; Hex:3; HexNAc:5}	11	TRUE	FALSE
controllerType=0 controllerNumber=1 scan=22051	0.862454503	0.381732904	0.832086141	15.67538175	8.136036902	12	16	MouseBrain-Z-T-1.mgf.controllerType=0 controllerNumber=1 scan=22051	ELLSN(N-Glycosylation)QSEVMLR{Fuc:1; Hex:3; HexNAc:4}	8	TRUE	FALSE
controllerType=0 controllerNumber=1 scan=22072	0.382667691	0.724105318	0.177814834	14.89791792	14.07704917	17	15	MouseBrain-Z-T-1.mgf.controllerType=0 controllerNumber=1 scan=22072	ELLSN(N-Glycosylation)QSEVMLR{Fuc:1; Hex:3; HexNAc:4}	11	TRUE	FALSE
controllerType=0 controllerNumber=1 scan=22112	0.411715055	0.482747817	0.185267289	11.39476608	11.68049307	15	12	MouseBrain-Z-T-1.mgf.controllerType=0 controllerNumber=1 scan=22112	ELLSN(N-Glycosylation)QSEVMLR{Fuc:1; Hex:3; HexNAc:4}	11	TRUE	FALSE
controllerType=0 controllerNumber=1 scan=10007	0.973398639	0.299560681	0.957284517	11.76475452	8.227073688	11	12	MouseBrain-Z-T-1.mgf.controllerType=0 controllerNumber=1 scan=10007	N(N-Glycosylation)STTLVMHMK{Hex:8; HexNAc:2}	4	TRUE	FALSE
controllerType=0 controllerNumber=1 scan=24441	0.373821912	0.513305879	0.154225014	10.67636256	12.50707368	15	11	MouseBrain-Z-T-1.mgf.controllerType=0 controllerNumber=1 scan=24441	GETASLLC(Carbamidomethyl)N(N-Glycosylation)ISVR{Fuc:1; Hex:3; HexNAc:4}	11	TRUE	FALSE
controllerType=0 controllerNumber=1 scan=26348	0.973520809	0.738396225	0.984792692	12.80511614	22.10012964	25	13	MouseBrain-Z-T-1.mgf.controllerType=0 controllerNumber=1 scan=26348	HIN(N-Glycosylation)LTTLSVAGGFR{Hex:6; HexNAc:2}	11	TRUE	FALSE
controllerType=0 controllerNumber=1 scan=26418	0.973802526	0.739336829	0.983434641	13.80480588	26.96012298	33	14	MouseBrain-Z-T-1.mgf.controllerType=0 controllerNumber=1 scan=26418	HIN(N-Glycosylation)LTTLSVAGGFR{Hex:6; HexNAc:2}	11	TRUE	FALSE
controllerType=0 controllerNumber=1 scan=26502	0.975485167	0.676965296	0.986005481	11.79903153	18.44483491	21	12	MouseBrain-Z-T-1.mgf.controllerType=0 controllerNumber=1 scan=26502	HIN(N-Glycosylation)LTTLSVAGGFR{Hex:6; HexNAc:2}	11	TRUE	FALSE
controllerType=0 controllerNumber=1 scan=4096	0.621973459	0.065326859	0.533273712	25.7876612	8.889809207	12	26	MouseBrain-Z-T-1.mgf.controllerType=0 controllerNumber=1 scan=4096	KN(N-Glycosylation)ASNMEYR{Fuc:2; Hex:4; HexNAc:4}	4	TRUE	FALSE
controllerType=0 controllerNumber=1 scan=4172	0.616988402	-0.23453974	0.555414045	21.78347952	3.966854276	7	22	MouseBrain-Z-T-1.mgf.controllerType=0 controllerNumber=1 scan=4172	KN(N-Glycosylation)ASNMEYR{Fuc:2; Hex:4; HexNAc:4}	4	TRUE	FALSE
controllerType=0 controllerNumber=1 scan=4243	0.662695618	0.253724217	0.561581607	21.7308833	5.380616166	9	22	MouseBrain-Z-T-1.mgf.controllerType=0 controllerNumber=1 scan=4243	KN(N-Glycosylation)ASNMEYR{Fuc:2; Hex:4; HexNAc:4}	4	TRUE	FALSE
controllerType=0 controllerNumber=1 scan=4311	0.571599659	0.07224968	0.464913242	25.75152385	6.599288671	10	26	MouseBrain-Z-T-1.mgf.controllerType=0 controllerNumber=1 scan=4311	KN(N-Glycosylation)ASNMEYR{Fuc:2; Hex:4; HexNAc:4}	4	TRUE	FALSE
controllerType=0 controllerNumber=1 scan=19287	0.950925913	0.850885086	0.943753673	16.69490274	20.90155693	22	17	MouseBrain-Z-T-1.mgf.controllerType=0 controllerNumber=1 scan=19287	QN(N-Glycosylation)VSLSILK{Hex:9; HexNAc:2}	1	TRUE	FALSE
controllerType=0 controllerNumber=1 scan=19303	0.878087109	0.822100768	0.831525613	12.58113243	16.70745201	18	13	MouseBrain-Z-T-1.mgf.controllerType=0 controllerNumber=1 scan=19303	QN(N-Glycosylation)VSLSILK{Hex:9; HexNAc:2}	4	TRUE	FALSE
controllerType=0 controllerNumber=1 scan=19358	0.937209392	0.860094884	0.925024797	18.84106452	21.82144812	23	19	MouseBrain-Z-T-1.mgf.controllerType=0 controllerNumber=1 scan=19358	QN(N-Glycosylation)VSLSILK{Hex:9; HexNAc:2}	1	TRUE	FALSE
controllerType=0 controllerNumber=1 scan=19371	0.915920481	0.770017775	0.880923244	12.5526197	17.49288897	19	13	MouseBrain-Z-T-1.mgf.controllerType=0 controllerNumber=1 scan=19371	QN(N-Glycosylation)VSLSILK{Hex:9; HexNAc:2}	4	TRUE	FALSE
controllerType=0 controllerNumber=1 scan=19325	0.899840113	0.741014088	0.856045384	15.62219752	21.45572189	23	16	MouseBrain-Z-T-1.mgf.controllerType=0 controllerNumber=1 scan=19325	QN(N-Glycosylation)VSLSILK{Hex:9; HexNAc:2}	4	TRUE	FALSE
controllerType=0 controllerNumber=1 scan=19400	0.938019395	0.699661449	0.892996446	9.502188066	6.845642409	9	10	MouseBrain-Z-T-1.mgf.controllerType=0 controllerNumber=1 scan=19400	QN(N-Glycosylation)VSLSILK{Hex:9; HexNAc:2}	4	TRUE	FALSE
controllerType=0 controllerNumber=1 scan=9459	0.980355552	0.242166598	0.981087591	12.23992142	4.863935938	8	13	MouseBrain-Z-T-1.mgf.controllerType=0 controllerNumber=1 scan=9459	EDGMLPAN(N-Glycosylation)R{Hex:9; HexNAc:2}	1	TRUE	FALSE
controllerType=0 controllerNumber=1 scan=10293	0.961703367	0.16460597	0.955661837	13.67619987	12.13631837	18	14	MouseBrain-Z-T-1.mgf.controllerType=0 controllerNumber=1 scan=10293	FGTVPN(N-Glycosylation)GSTER{Hex:8; HexNAc:2}	8	TRUE	FALSE
controllerType=0 controllerNumber=1 scan=10325	0.684441224	0.220424002	0.590122226	11.75078892	8.183444112	11	12	MouseBrain-Z-T-1.mgf.controllerType=0 controllerNumber=1 scan=10325	FGTVPN(N-Glycosylation)GSTER{Hex:8; HexNAc:2}	11	TRUE	FALSE
controllerType=0 controllerNumber=1 scan=10371	0.962687981	0.202264987	0.960112772	15.75666086	18.22004095	25	16	MouseBrain-Z-T-1.mgf.controllerType=0 controllerNumber=1 scan=10371	FGTVPN(N-Glycosylation)GSTER{Hex:8; HexNAc:2}	8	TRUE	FALSE
controllerType=0 controllerNumber=1 scan=10395	0.76222781	0.297381933	0.7038296	14.76180824	11.67859688	16	15	MouseBrain-Z-T-1.mgf.controllerType=0 controllerNumber=1 scan=10395	FGTVPN(N-Glycosylation)GSTER{Hex:8; HexNAc:2}	11	TRUE	FALSE
controllerType=0 controllerNumber=1 scan=10442	0.960373909	0.175535859	0.956956204	15.76794332	17.30514555	23	16	MouseBrain-Z-T-1.mgf.controllerType=0 controllerNumber=1 scan=10442	FGTVPN(N-Glycosylation)GSTER{Hex:8; HexNAc:2}	8	TRUE	FALSE
controllerType=0 controllerNumber=1 scan=10464	0.724286796	0.15862478	0.669466061	13.85576284	10.84650795	14	14	MouseBrain-Z-T-1.mgf.controllerType=0 controllerNumber=1 scan=10464	FGTVPN(N-Glycosylation)GSTER{Hex:8; HexNAc:2}	11	TRUE	FALSE
controllerType=0 controllerNumber=1 scan=10550	0.963218414	0.350718229	0.968381475	14.65144088	6.414502329	9	15	MouseBrain-Z-T-1.mgf.controllerType=0 controllerNumber=1 scan=10550	FGTVPN(N-Glycosylation)GSTER{Hex:8; HexNAc:2}	8	TRUE	FALSE
controllerType=0 controllerNumber=1 scan=10331	0.754270166	0.318177737	0.681578084	13.68520466	10.20625069	14	14	MouseBrain-Z-T-1.mgf.controllerType=0 controllerNumber=1 scan=10331	FGTVPN(N-Glycosylation)GSTER{Hex:8; HexNAc:2}	11	TRUE	FALSE
controllerType=0 controllerNumber=1 scan=10406	0.766106085	0.260349319	0.718480435	16.79240247	15.92712377	20	17	MouseBrain-Z-T-1.mgf.controllerType=0 controllerNumber=1 scan=10406	FGTVPN(N-Glycosylation)GSTER{Hex:8; HexNAc:2}	11	TRUE	FALSE
controllerType=0 controllerNumber=1 scan=10489	0.73965594	0.157008308	0.660697031	11.75020894	9.728712634	14	12	MouseBrain-Z-T-1.mgf.controllerType=0 controllerNumber=1 scan=10489	FGTVPN(N-Glycosylation)GSTER{Hex:8; HexNAc:2}	11	TRUE	FALSE
controllerType=0 controllerNumber=1 scan=15136	0.677978083	0.849092283	0.533135366	12.94563949	14.61423302	18	13	MouseBrain-Z-T-1.mgf.controllerType=0 controllerNumber=1 scan=15136	QMVEN(N-Glycosylation)FSPNQTK{Fuc:1; Hex:3; HexNAc:4}	11	TRUE	FALSE
controllerType=0 controllerNumber=1 scan=15138	0.796227826	0.724994437	0.745128118	12.14354602	11.24829508	15	13	MouseBrain-Z-T-1.mgf.controllerType=0 controllerNumber=1 scan=15138	QMVEN(N-Glycosylation)FSPNQTK{Fuc:1; Hex:3; HexNAc:4}	8	TRUE	FALSE
controllerType=0 controllerNumber=1 scan=4558	0.619481627	0.40444442	0.35543436	14.91281168	9.325814626	14	15	MouseBrain-Z-T-1.mgf.controllerType=0 controllerNumber=1 scan=4558	FN(N-Glycosylation)HTQTIQQK{Hex:5; HexNAc:4}	4	TRUE	FALSE
controllerType=0 controllerNumber=1 scan=6532	0.62913066	0.158681124	0.566267771	24.54588633	13.06692401	17	25	MouseBrain-Z-T-1.mgf.controllerType=0 controllerNumber=1 scan=6532	DGKPLLN(N-Glycosylation)DSR{Fuc:2; Hex:4; HexNAc:4}	4	TRUE	FALSE
controllerType=0 controllerNumber=1 scan=6604	0.529390338	0.09524258	0.468148484	27.67672756	7.742039852	12	28	MouseBrain-Z-T-1.mgf.controllerType=0 controllerNumber=1 scan=6604	DGKPLLN(N-Glycosylation)DSR{Fuc:2; Hex:4; HexNAc:4}	4	TRUE	FALSE
controllerType=0 controllerNumber=1 scan=14531	0.962799525	0.117268826	0.958023641	12.67697586	12.89414672	15	13	MouseBrain-Z-T-1.mgf.controllerType=0 controllerNumber=1 scan=14531	AIIAN(N-Glycosylation)LTC(Carbamidomethyl)K{Hex:9; HexNAc:2}	1	TRUE	FALSE
controllerType=0 controllerNumber=1 scan=18942	0.955908455	0.339340072	0.955622305	4.951978853	16.3987348	20	5	MouseBrain-Z-T-1.mgf.controllerType=0 controllerNumber=1 scan=18942	N(N-Glycosylation)LSFSEDGYQMHPK{Hex:5; HexNAc:2}	11	TRUE	FALSE
controllerType=0 controllerNumber=1 scan=9576	0.960361862	0.874465638	0.955828742	15.39878181	4.56051744	7	16	MouseBrain-Z-T-1.mgf.controllerType=0 controllerNumber=1 scan=9576	LNPGN(N-Glycosylation)YTAR{Hex:9; HexNAc:2}	1	TRUE	FALSE
controllerType=0 controllerNumber=1 scan=3989	0.648246436	-0.437316412	0.459809323	15.63725874	6.699089801	10	16	MouseBrain-Z-T-1.mgf.controllerType=0 controllerNumber=1 scan=3989	TLN(N-Glycosylation)C(Carbamidomethyl)SGAHVK{Hex:6; HexNAc:4}	4	TRUE	FALSE
controllerType=0 controllerNumber=1 scan=12265	0.708091478	0.389072546	0.505318522	12.71308746	12.19293057	15	13	MouseBrain-Z-T-1.mgf.controllerType=0 controllerNumber=1 scan=12265	GKAN(N-Glycosylation)STGTLVITNPTR{Fuc:1; Hex:3; HexNAc:3}	22	TRUE	FALSE
controllerType=0 controllerNumber=1 scan=12358	0.722167905	0.509379277	0.556049195	13.81775759	15.17101827	18	14	MouseBrain-Z-T-1.mgf.controllerType=0 controllerNumber=1 scan=12358	GKAN(N-Glycosylation)STGTLVITNPTR{Fuc:1; Hex:3; HexNAc:3}	22	TRUE	FALSE
controllerType=0 controllerNumber=1 scan=1935	0.565240206	0.063369312	0.433571631	12.23501676	3.605533202	6	15	MouseBrain-Z-T-1.mgf.controllerType=0 controllerNumber=1 scan=1935	N(N-Glycosylation)TTHLK{Fuc:2; Hex:4; HexNAc:6}	4	TRUE	FALSE
controllerType=0 controllerNumber=1 scan=6873	0.961309728	0.821895373	0.953453971	12.56358492	11.14212557	13	13	MouseBrain-Z-T-1.mgf.controllerType=0 controllerNumber=1 scan=6873	AMSSN(N-Glycosylation)ETAAYK{Hex:8; HexNAc:2}	8	TRUE	FALSE
controllerType=0 controllerNumber=1 scan=9770	0.7234294	-0.335827828	0.703226428	23.39131459	4.770886274	8	25	MouseBrain-Z-T-1.mgf.controllerType=0 controllerNumber=1 scan=9770	EDGMLPAN(N-Glycosylation)R{Fuc:2; Hex:6; HexNAc:3}	1	TRUE	FALSE
controllerType=0 controllerNumber=1 scan=9790	0.818172764	-4.45E-05	0.812593591	19.79036209	7.130135181	11	20	MouseBrain-Z-T-1.mgf.controllerType=0 controllerNumber=1 scan=9790	EDGMLPAN(N-Glycosylation)R{Fuc:2; Hex:6; HexNAc:3}	4	TRUE	FALSE
controllerType=0 controllerNumber=1 scan=6952	0.870077995	0.394633441	0.854472806	19.69892023	15.68004012	18	20	MouseBrain-Z-T-1.mgf.controllerType=0 controllerNumber=1 scan=6952	LSVEC(Carbamidomethyl)AN(N-Glycosylation)K{Fuc:1; Hex:3; HexNAc:5; Neu5Gc:1}	4	TRUE	FALSE
controllerType=0 controllerNumber=1 scan=6966	0.846390409	0.626546179	0.824849491	26.3266041	17.14241359	20	27	MouseBrain-Z-T-1.mgf.controllerType=0 controllerNumber=1 scan=6966	LSVEC(Carbamidomethyl)AN(N-Glycosylation)K{Fuc:2; Hex:4; HexNAc:5}	1	TRUE	FALSE
controllerType=0 controllerNumber=1 scan=7024	0.72448046	0.585028033	0.709534635	28.40380265	18.93936846	23	29	MouseBrain-Z-T-1.mgf.controllerType=0 controllerNumber=1 scan=7024	LSVEC(Carbamidomethyl)AN(N-Glycosylation)K{Fuc:2; Hex:4; HexNAc:5}	4	TRUE	FALSE
controllerType=0 controllerNumber=1 scan=7037	0.843040425	0.748956111	0.810415616	13.37342909	19.60614173	23	14	MouseBrain-Z-T-1.mgf.controllerType=0 controllerNumber=1 scan=7037	LSVEC(Carbamidomethyl)AN(N-Glycosylation)K{Fuc:2; Hex:4; HexNAc:5}	1	TRUE	FALSE
controllerType=0 controllerNumber=1 scan=7060	0.821566849	0.692564224	0.805870079	33.54683904	19.11191339	23	34	MouseBrain-Z-T-1.mgf.controllerType=0 controllerNumber=1 scan=7060	LSVEC(Carbamidomethyl)AN(N-Glycosylation)K{Fuc:2; Hex:4; HexNAc:5}	1	TRUE	FALSE
controllerType=0 controllerNumber=1 scan=7107	0.886690413	0.42882196	0.871421421	17.34206287	17.25912703	20	18	MouseBrain-Z-T-1.mgf.controllerType=0 controllerNumber=1 scan=7107	LSVEC(Carbamidomethyl)AN(N-Glycosylation)K{Fuc:1; Hex:3; HexNAc:5; Neu5Gc:1}	4	TRUE	FALSE
controllerType=0 controllerNumber=1 scan=7130	0.839788785	0.683071124	0.818336198	29.38424755	17.8446668	21	30	MouseBrain-Z-T-1.mgf.controllerType=0 controllerNumber=1 scan=7130	LSVEC(Carbamidomethyl)AN(N-Glycosylation)K{Fuc:2; Hex:4; HexNAc:5}	1	TRUE	FALSE
controllerType=0 controllerNumber=1 scan=7175	0.764682747	0.474130559	0.730789208	26.25693873	17.76503371	21	27	MouseBrain-Z-T-1.mgf.controllerType=0 controllerNumber=1 scan=7175	LSVEC(Carbamidomethyl)AN(N-Glycosylation)K{Fuc:2; Hex:4; HexNAc:5}	4	TRUE	FALSE
controllerType=0 controllerNumber=1 scan=7194	0.855034619	0.511452711	0.830571724	19.89163367	13.33532227	16	22	MouseBrain-Z-T-1.mgf.controllerType=0 controllerNumber=1 scan=7194	LSVEC(Carbamidomethyl)AN(N-Glycosylation)K{Fuc:2; Hex:4; HexNAc:5}	1	TRUE	FALSE
controllerType=0 controllerNumber=1 scan=7243	0.866959796	0.355787984	0.816671408	10.53832136	9.377776696	12	12	MouseBrain-Z-T-1.mgf.controllerType=0 controllerNumber=1 scan=7243	LSVEC(Carbamidomethyl)AN(N-Glycosylation)K{Fuc:2; Hex:4; HexNAc:5}	4	TRUE	FALSE
controllerType=0 controllerNumber=1 scan=6474	0.85224681	0.426347814	0.811191619	17.49384886	16.53838947	18	18	MouseBrain-Z-T-1.mgf.controllerType=0 controllerNumber=1 scan=6474	LSVEC(Carbamidomethyl)AN(N-Glycosylation)K{Fuc:2; Hex:4; HexNAc:5}	4	TRUE	FALSE
controllerType=0 controllerNumber=1 scan=6478	0.863084865	0.390081399	0.837797194	13.93496481	12.92906303	16	17	MouseBrain-Z-T-1.mgf.controllerType=0 controllerNumber=1 scan=6478	LSVEC(Carbamidomethyl)AN(N-Glycosylation)K{Fuc:2; Hex:4; HexNAc:5}	1	TRUE	FALSE
controllerType=0 controllerNumber=1 scan=3614	0.912084964	0.352574128	0.885773551	10.18073799	6.470329439	8	11	MouseBrain-Z-T-1.mgf.controllerType=0 controllerNumber=1 scan=3614	AASN(N-Glycosylation)STEIK{Fuc:2; Hex:4; HexNAc:5}	4	TRUE	FALSE
controllerType=0 controllerNumber=1 scan=4780	0.774908056	0.44305421	0.502670715	10.43342762	5.446283136	8	11	MouseBrain-Z-T-1.mgf.controllerType=0 controllerNumber=1 scan=4780	HN(N-Glycosylation)LTITQGK{Hex:9; HexNAc:2}	4	TRUE	FALSE
controllerType=0 controllerNumber=1 scan=26773	0.845689558	0.071063844	0.803624873	14.46530695	11.75733352	15	15	MouseBrain-Z-T-1.mgf.controllerType=0 controllerNumber=1 scan=26773	VLTLAN(N-Glycosylation)FTTK{Fuc:1; Hex:3; HexNAc:4; Neu5Gc:1}	4	TRUE	FALSE
controllerType=0 controllerNumber=1 scan=26843	0.822675677	-0.171750726	0.72631869	11.84224978	12.45861657	16	13	MouseBrain-Z-T-1.mgf.controllerType=0 controllerNumber=1 scan=26843	VLTLAN(N-Glycosylation)FTTK{Fuc:1; Hex:5; HexNAc:4}	4	TRUE	FALSE
controllerType=0 controllerNumber=1 scan=26854	0.945213417	0.005029007	0.934526761	10.30513336	8.491089646	12	11	MouseBrain-Z-T-1.mgf.controllerType=0 controllerNumber=1 scan=26854	VLTLAN(N-Glycosylation)FTTK{Hex:4; HexNAc:4; Neu5Gc:1}	1	TRUE	FALSE
controllerType=0 controllerNumber=1 scan=26913	0.620458192	0.282738755	0.477624758	18.60211084	19.37579206	22	19	MouseBrain-Z-T-1.mgf.controllerType=0 controllerNumber=1 scan=26913	VLTLAN(N-Glycosylation)FTTK{Fuc:1; Hex:5; HexNAc:4}	4	TRUE	FALSE
controllerType=0 controllerNumber=1 scan=26925	0.896748191	0.145231828	0.869278743	15.87703991	16.79246842	19	17	MouseBrain-Z-T-1.mgf.controllerType=0 controllerNumber=1 scan=26925	VLTLAN(N-Glycosylation)FTTK{Fuc:1; Hex:5; HexNAc:4}	1	TRUE	FALSE
controllerType=0 controllerNumber=1 scan=26983	0.828576043	0.103031223	0.756301709	14.46195094	16.52373393	18	15	MouseBrain-Z-T-1.mgf.controllerType=0 controllerNumber=1 scan=26983	VLTLAN(N-Glycosylation)FTTK{Fuc:1; Hex:3; HexNAc:4; Neu5Gc:1}	4	TRUE	FALSE
controllerType=0 controllerNumber=1 scan=34982	0.817292364	0.581696949	0.932263222	6.88516752	9.299636504	14	7	MouseBrain-Z-T-1.mgf.controllerType=0 controllerNumber=1 scan=34982	LAYSGIPLN(N-Glycosylation)LTLDNR{Hex:5; HexNAc:2}	11	TRUE	FALSE
controllerType=0 controllerNumber=1 scan=35058	0.833933058	0.525034373	0.917089037	9.851572179	20.53411477	23	10	MouseBrain-Z-T-1.mgf.controllerType=0 controllerNumber=1 scan=35058	LAYSGIPLN(N-Glycosylation)LTLDNR{Hex:5; HexNAc:2}	11	TRUE	FALSE
controllerType=0 controllerNumber=1 scan=35131	0.851918038	0.482713038	0.941587749	7.989194907	16.11614131	20	8	MouseBrain-Z-T-1.mgf.controllerType=0 controllerNumber=1 scan=35131	LAYSGIPLN(N-Glycosylation)LTLDNR{Hex:5; HexNAc:2}	11	TRUE	FALSE
controllerType=0 controllerNumber=1 scan=35094	0.876913056	0.520744593	0.945297236	9.857459023	24.86585388	28	10	MouseBrain-Z-T-1.mgf.controllerType=0 controllerNumber=1 scan=35094	LAYSGIPLN(N-Glycosylation)LTLDNR{Hex:5; HexNAc:2}	11	TRUE	FALSE
controllerType=0 controllerNumber=1 scan=9006	0.480123086	0.567084734	0.204698108	17.97388271	11.70190662	14	18	MouseBrain-Z-T-1.mgf.controllerType=0 controllerNumber=1 scan=9006	GC(Carbamidomethyl)KDN(N-Glycosylation)ATDSVPLR{Fuc:1; Hex:3; HexNAc:4}	11	TRUE	FALSE
controllerType=0 controllerNumber=1 scan=1864	0.617118192	0.741641741	0.540860294	28.76503936	2.682801465	4	29	MouseBrain-Z-T-1.mgf.controllerType=0 controllerNumber=1 scan=1864	HN(N-Glycosylation)GSC(Carbamidomethyl)R{Fuc:1; Hex:5; HexNAc:3; Neu5Ac:2}	4	TRUE	FALSE
controllerType=0 controllerNumber=1 scan=25039	0.310580174	0.802610466	-0.026866228	7.850200533	18.89563663	21	8	MouseBrain-Z-T-1.mgf.controllerType=0 controllerNumber=1 scan=25039	TN(N-Glycosylation)YTIDVYEMK{Hex:3; HexNAc:5}	11	TRUE	FALSE
controllerType=0 controllerNumber=1 scan=25060	0.933692303	0.711339593	0.915063527	4.530239193	14.60847748	17	6	MouseBrain-Z-T-1.mgf.controllerType=0 controllerNumber=1 scan=25060	TN(N-Glycosylation)YTIDVYEMK{Hex:3; HexNAc:5}	8	TRUE	FALSE
controllerType=0 controllerNumber=1 scan=16841	0.47052427	0.510051078	0.207448207	6.849862922	12.44305862	16	7	MouseBrain-Z-T-1.mgf.controllerType=0 controllerNumber=1 scan=16841	SVAQN(N-Glycosylation)YSSITHLHSIGK{Fuc:1; Hex:3; HexNAc:2}	25	TRUE	FALSE
controllerType=0 controllerNumber=1 scan=3938	0.580886827	0.087581473	0.368914452	16.71073481	5.302014542	9	17	MouseBrain-Z-T-1.mgf.controllerType=0 controllerNumber=1 scan=3938	KN(N-Glycosylation)ASNMEYR{Fuc:1; Hex:5; HexNAc:4}	4	TRUE	FALSE
controllerType=0 controllerNumber=1 scan=4097	0.305559884	0.272410585	0.166595217	26.910438	8.665001784	12	27	MouseBrain-Z-T-1.mgf.controllerType=0 controllerNumber=1 scan=4097	KN(N-Glycosylation)ASNMEYR{Fuc:1; Hex:5; HexNAc:4}	4	TRUE	FALSE
controllerType=0 controllerNumber=1 scan=4171	0.297256499	0.254099561	0.150103742	27.95038844	8.924161577	13	28	MouseBrain-Z-T-1.mgf.controllerType=0 controllerNumber=1 scan=4171	KN(N-Glycosylation)ASNMEYR{Fuc:1; Hex:5; HexNAc:4}	4	TRUE	FALSE
controllerType=0 controllerNumber=1 scan=4409	0.325177019	-0.019365693	0.225422566	25.90460777	4.345059499	7	26	MouseBrain-Z-T-1.mgf.controllerType=0 controllerNumber=1 scan=4409	KN(N-Glycosylation)ASNMEYR{Fuc:1; Hex:5; HexNAc:4}	4	TRUE	FALSE
controllerType=0 controllerNumber=1 scan=5175	0.823168378	0.707029864	0.744568779	11.83187998	8.841370265	11	12	MouseBrain-Z-T-1.mgf.controllerType=0 controllerNumber=1 scan=5175	LN(N-Glycosylation)SSSQTNSLK{Hex:8; HexNAc:2}	11	TRUE	FALSE
controllerType=0 controllerNumber=1 scan=5138	0.925109037	0.229450113	0.914027867	12.76076052	5.798266432	8	13	MouseBrain-Z-T-1.mgf.controllerType=0 controllerNumber=1 scan=5138	LN(N-Glycosylation)SSSQTNSLK{Hex:8; HexNAc:2}	8	TRUE	FALSE
controllerType=0 controllerNumber=1 scan=5151	0.792395793	0.794281445	0.661772322	8.793409737	7.384230282	10	9	MouseBrain-Z-T-1.mgf.controllerType=0 controllerNumber=1 scan=5151	LN(N-Glycosylation)SSSQTNSLK{Hex:8; HexNAc:2}	11	TRUE	FALSE
controllerType=0 controllerNumber=1 scan=3387	0.515679406	0.333840397	0.476747597	19.71662697	6.547052259	9	20	MouseBrain-Z-T-1.mgf.controllerType=0 controllerNumber=1 scan=3387	RAC(Carbamidomethyl)QFN(N-Glycosylation)R{Fuc:1; Hex:6; HexNAc:4}	4	TRUE	FALSE
controllerType=0 controllerNumber=1 scan=3523	0.363834763	0.325391423	0.238217465	26.64025718	7.699745154	11	27	MouseBrain-Z-T-1.mgf.controllerType=0 controllerNumber=1 scan=3523	RAC(Carbamidomethyl)QFN(N-Glycosylation)R{Fuc:1; Hex:6; HexNAc:4}	4	TRUE	FALSE
controllerType=0 controllerNumber=1 scan=28291	0.920624261	0.227916804	0.898656729	7.755153399	7.953904193	11	8	MouseBrain-Z-T-1.mgf.controllerType=0 controllerNumber=1 scan=28291	TAN(N-Glycosylation)ETSAEAYNLLLR{Hex:5; HexNAc:2}	8	TRUE	FALSE
controllerType=0 controllerNumber=1 scan=7476	0.975629999	0.368919352	0.976394794	14.75105407	8.981871774	12	15	MouseBrain-Z-T-1.mgf.controllerType=0 controllerNumber=1 scan=7476	YEQLQN(N-Glycosylation)ETR{Hex:8; HexNAc:2}	1	TRUE	FALSE
controllerType=0 controllerNumber=1 scan=7488	0.778969732	0.385778784	0.792440323	13.81772822	8.002903303	11	14	MouseBrain-Z-T-1.mgf.controllerType=0 controllerNumber=1 scan=7488	YEQLQN(N-Glycosylation)ETR{Hex:8; HexNAc:2}	4	TRUE	FALSE
controllerType=0 controllerNumber=1 scan=7722	0.977201199	-0.298554668	0.977226504	12.47138457	2.744389946	5	13	MouseBrain-Z-T-1.mgf.controllerType=0 controllerNumber=1 scan=7722	YEQLQN(N-Glycosylation)ETR{Hex:8; HexNAc:2}	1	TRUE	FALSE
controllerType=0 controllerNumber=1 scan=6641	0.320065124	0.359370256	0.125223583	22.74628798	8.639319079	13	23	MouseBrain-Z-T-1.mgf.controllerType=0 controllerNumber=1 scan=6641	DGKPLLN(N-Glycosylation)DSR{Fuc:1; Hex:5; HexNAc:4}	4	TRUE	FALSE
controllerType=0 controllerNumber=1 scan=6931	0.442941087	0.082155553	0.303724104	19.7334979	4.933367884	8	20	MouseBrain-Z-T-1.mgf.controllerType=0 controllerNumber=1 scan=6931	DGKPLLN(N-Glycosylation)DSR{Fuc:1; Hex:5; HexNAc:4}	4	TRUE	FALSE
controllerType=0 controllerNumber=1 scan=2486	0.885958195	0.573466238	0.821130004	17.75792	11.914256	19	18	MouseBrain-Z-T-1.mgf.controllerType=0 controllerNumber=1 scan=2486	DQPGHPVN(N-Glycosylation)R{Hex:9; HexNAc:2}	4	TRUE	FALSE
controllerType=0 controllerNumber=1 scan=2555	0.899539513	0.516012288	0.853910098	18.76338985	10.61841015	17	19	MouseBrain-Z-T-1.mgf.controllerType=0 controllerNumber=1 scan=2555	DQPGHPVN(N-Glycosylation)R{Hex:9; HexNAc:2}	4	TRUE	FALSE
controllerType=0 controllerNumber=1 scan=2620	0.847873511	0.012264723	0.748611743	12.53326311	4.0990329	7	13	MouseBrain-Z-T-1.mgf.controllerType=0 controllerNumber=1 scan=2620	DQPGHPVN(N-Glycosylation)R{Hex:9; HexNAc:2}	4	TRUE	FALSE
controllerType=0 controllerNumber=1 scan=12915	0.797437176	0.90865793	0.832930652	18.89429752	7.466788459	10	19	MouseBrain-Z-T-1.mgf.controllerType=0 controllerNumber=1 scan=12915	GGN(N-Glycosylation)VTLPC(Carbamidomethyl)K{Fuc:1; Hex:3; HexNAc:5; Neu5Ac:1}	4	TRUE	FALSE
controllerType=0 controllerNumber=1 scan=12946	0.779680937	0.904880879	0.849355666	10.72966582	7.942376094	9	13	MouseBrain-Z-T-1.mgf.controllerType=0 controllerNumber=1 scan=12946	GGN(N-Glycosylation)VTLPC(Carbamidomethyl)K{Fuc:1; Hex:3; HexNAc:5; Neu5Ac:1}	1	TRUE	FALSE
controllerType=0 controllerNumber=1 scan=12987	0.835427741	0.928355208	0.890202129	19.16558178	9.385230919	11	20	MouseBrain-Z-T-1.mgf.controllerType=0 controllerNumber=1 scan=12987	GGN(N-Glycosylation)VTLPC(Carbamidomethyl)K{Fuc:1; Hex:3; HexNAc:5; Neu5Ac:1}	4	TRUE	FALSE
controllerType=0 controllerNumber=1 scan=22890	0.529440604	0.652828736	0.340758768	17.54946671	16.33956572	19	18	MouseBrain-Z-T-1.mgf.controllerType=0 controllerNumber=1 scan=22890	WIN(N-Glycosylation)DTVVVYK{Fuc:1; Hex:3; HexNAc:5}	4	TRUE	FALSE
controllerType=0 controllerNumber=1 scan=22913	0.782228017	0.577116488	0.700460009	17.60260635	17.57334786	20	18	MouseBrain-Z-T-1.mgf.controllerType=0 controllerNumber=1 scan=22913	WIN(N-Glycosylation)DTVVVYK{Fuc:1; Hex:3; HexNAc:5}	1	TRUE	FALSE
controllerType=0 controllerNumber=1 scan=33455	0.407412027	0.784107969	0.084476874	8.701693449	17.05862778	21	9	MouseBrain-Z-T-1.mgf.controllerType=0 controllerNumber=1 scan=33455	EMLPFWMN(N-Glycosylation)STGK{Fuc:1; Hex:3; HexNAc:4}	11	TRUE	FALSE
controllerType=0 controllerNumber=1 scan=33536	0.392875937	0.798626444	0.156795005	11.92917145	14.04496278	17	12	MouseBrain-Z-T-1.mgf.controllerType=0 controllerNumber=1 scan=33536	EMLPFWMN(N-Glycosylation)STGK{Fuc:1; Hex:3; HexNAc:4}	11	TRUE	FALSE
controllerType=0 controllerNumber=1 scan=3820	0.890399591	0.598014875	0.810375375	14.75465494	16.91906788	21	15	MouseBrain-Z-T-1.mgf.controllerType=0 controllerNumber=1 scan=3820	SVSHN(N-Glycosylation)MTAPNK{Hex:8; HexNAc:2}	11	TRUE	FALSE
controllerType=0 controllerNumber=1 scan=25753	0.931979311	0.340287294	0.913935885	7.825101747	16.54581362	20	8	MouseBrain-Z-T-1.mgf.controllerType=0 controllerNumber=1 scan=25753	ELGVVMYN(N-Glycosylation)C(Carbamidomethyl)SC(Carbamidomethyl)LAR{Hex:5; HexNAc:2}	11	TRUE	FALSE
controllerType=0 controllerNumber=1 scan=9937	0.982877399	0.293083191	0.984621173	13.50748903	6.339859069	10	14	MouseBrain-Z-T-1.mgf.controllerType=0 controllerNumber=1 scan=9937	FSDGLESN(N-Glycosylation)R{Hex:9; HexNAc:2}	1	TRUE	FALSE
controllerType=0 controllerNumber=1 scan=17517	0.962501483	0.440530947	0.957707847	11.3092014	5.850429499	9	12	MouseBrain-Z-T-1.mgf.controllerType=0 controllerNumber=1 scan=17517	QPNMN(N-Glycosylation)LTQLK{Hex:8; HexNAc:2}	1	TRUE	FALSE
controllerType=0 controllerNumber=1 scan=17583	0.839989997	0.117132648	0.439140577	8.667013204	6.448681735	10	9	MouseBrain-Z-T-1.mgf.controllerType=0 controllerNumber=1 scan=17583	QPNMN(N-Glycosylation)LTQLK{Hex:8; HexNAc:2}	4	TRUE	FALSE
controllerType=0 controllerNumber=1 scan=17595	0.962743099	0.545427835	0.957413823	12.50722055	10.5494632	13	13	MouseBrain-Z-T-1.mgf.controllerType=0 controllerNumber=1 scan=17595	QPNMN(N-Glycosylation)LTQLK{Hex:8; HexNAc:2}	1	TRUE	FALSE
controllerType=0 controllerNumber=1 scan=17655	0.850131018	-0.044190876	0.641180817	9.271602074	6.680353508	10	10	MouseBrain-Z-T-1.mgf.controllerType=0 controllerNumber=1 scan=17655	QPNMN(N-Glycosylation)LTQLK{Hex:8; HexNAc:2}	4	TRUE	FALSE
controllerType=0 controllerNumber=1 scan=17665	0.967426026	0.506596885	0.963657275	13.52907605	9.000845184	11	14	MouseBrain-Z-T-1.mgf.controllerType=0 controllerNumber=1 scan=17665	QPNMN(N-Glycosylation)LTQLK{Hex:8; HexNAc:2}	1	TRUE	FALSE
controllerType=0 controllerNumber=1 scan=17739	0.967000107	0.560890604	0.960428244	10.08092672	5.387022053	8	11	MouseBrain-Z-T-1.mgf.controllerType=0 controllerNumber=1 scan=17739	QPNMN(N-Glycosylation)LTQLK{Hex:8; HexNAc:2}	1	TRUE	FALSE
controllerType=0 controllerNumber=1 scan=17740	0.807278559	-0.41666696	0.650252398	9.450592916	4.885177211	7	10	MouseBrain-Z-T-1.mgf.controllerType=0 controllerNumber=1 scan=17740	QPNMN(N-Glycosylation)LTQLK{Hex:8; HexNAc:2}	4	TRUE	FALSE
controllerType=0 controllerNumber=1 scan=17811	0.977801581	0.521033528	0.974164402	10.30088064	4.663067001	7	11	MouseBrain-Z-T-1.mgf.controllerType=0 controllerNumber=1 scan=17811	QPNMN(N-Glycosylation)LTQLK{Hex:8; HexNAc:2}	1	TRUE	FALSE
controllerType=0 controllerNumber=1 scan=15858	0.316688598	0.228446654	0.072657847	8.696042279	9.448564794	12	9	MouseBrain-Z-T-1.mgf.controllerType=0 controllerNumber=1 scan=15858	AN(N-Glycosylation)STGTLVITNPTR{Fuc:1; Hex:3; HexNAc:4}	11	TRUE	FALSE
controllerType=0 controllerNumber=1 scan=4677	0.792787526	0.914762028	0.754311887	16.31019802	6.601012545	9	17	MouseBrain-Z-T-1.mgf.controllerType=0 controllerNumber=1 scan=4677	TLC(Carbamidomethyl)PN(N-Glycosylation)TTK{Fuc:2; Hex:4; HexNAc:5}	4	TRUE	FALSE
controllerType=0 controllerNumber=1 scan=10004	0.7861206	0.458573185	0.752474931	20.10727657	12.61698797	15	21	MouseBrain-Z-T-1.mgf.controllerType=0 controllerNumber=1 scan=10004	LSVDC(Carbamidomethyl)VN(N-Glycosylation)K{Fuc:2; Hex:4; HexNAc:5}	4	TRUE	FALSE
controllerType=0 controllerNumber=1 scan=10019	0.853588986	0.141079116	0.822199515	13.24828619	10.54881587	14	16	MouseBrain-Z-T-1.mgf.controllerType=0 controllerNumber=1 scan=10019	LSVDC(Carbamidomethyl)VN(N-Glycosylation)K{Fuc:2; Hex:4; HexNAc:5}	1	TRUE	FALSE
controllerType=0 controllerNumber=1 scan=9420	0.596618609	-0.074492043	0.288686149	15.8512328	13.49212414	17	16	MouseBrain-Z-T-1.mgf.controllerType=0 controllerNumber=1 scan=9420	NQKDEIN(N-Glycosylation)ETDLK{Fuc:1; Hex:3; HexNAc:4}	11	TRUE	FALSE
controllerType=0 controllerNumber=1 scan=19779	0.97670561	0.234272501	0.97558451	11.97591706	5.117761322	8	12	MouseBrain-Z-T-1.mgf.controllerType=0 controllerNumber=1 scan=19779	VQN(N-Glycosylation)MSQSIEVLDRR{Hex:5; HexNAc:2}	11	TRUE	FALSE
controllerType=0 controllerNumber=1 scan=2800	0.928090353	0.048172879	0.87663836	13.9223192	4.758949301	7	14	MouseBrain-Z-T-1.mgf.controllerType=0 controllerNumber=1 scan=2800	HM(Oxidation)N(N-Glycosylation)ETSHTQGSLR{Hex:6; HexNAc:2}	12	TRUE	FALSE
controllerType=0 controllerNumber=1 scan=2805	0.926461721	0.371935334	0.862072373	11.95706035	9.539024548	12	12	MouseBrain-Z-T-1.mgf.controllerType=0 controllerNumber=1 scan=2805	HM(Oxidation)N(N-Glycosylation)ETSHTQGSLR{Hex:6; HexNAc:2}	14	TRUE	FALSE
controllerType=0 controllerNumber=1 scan=35249	0.73108156	0.498022585	0.891371395	6.793907613	9.460902478	14	7	MouseBrain-Z-T-1.mgf.controllerType=0 controllerNumber=1 scan=35249	LSYSGIPLN(N-Glycosylation)LTLDNR{Hex:5; HexNAc:2}	11	TRUE	FALSE
controllerType=0 controllerNumber=1 scan=35334	0.835418587	0.495128958	0.917918712	7.864011287	13.18011034	18	8	MouseBrain-Z-T-1.mgf.controllerType=0 controllerNumber=1 scan=35334	LSYSGIPLN(N-Glycosylation)LTLDNR{Hex:5; HexNAc:2}	11	TRUE	FALSE
controllerType=0 controllerNumber=1 scan=25271	0.351253019	0.806905393	0.158527319	11.98393933	9.043190287	12	12	MouseBrain-Z-T-1.mgf.controllerType=0 controllerNumber=1 scan=25271	ETWNN(N-Glycosylation)VTVWGSR{Fuc:1; Hex:3; HexNAc:4}	11	TRUE	FALSE
controllerType=0 controllerNumber=1 scan=25274	0.88934358	0.75677002	0.865543315	13.6865852	14.22268379	18	14	MouseBrain-Z-T-1.mgf.controllerType=0 controllerNumber=1 scan=25274	ETWNN(N-Glycosylation)VTVWGSR{Fuc:1; Hex:3; HexNAc:4}	8	TRUE	FALSE
controllerType=0 controllerNumber=1 scan=21778	0.960673597	0.320854189	0.975506922	14.81840974	31.62572531	38	15	MouseBrain-Z-T-1.mgf.controllerType=0 controllerNumber=1 scan=21778	FHVN(N-Glycosylation)YTQPLVAVK{Hex:6; HexNAc:2}	11	TRUE	FALSE
controllerType=0 controllerNumber=1 scan=21800	0.964009174	0.13497668	0.990335672	11.76762115	32.05220535	37	12	MouseBrain-Z-T-1.mgf.controllerType=0 controllerNumber=1 scan=21800	FHVN(N-Glycosylation)YTQPLVAVK{Hex:6; HexNAc:2}	9	TRUE	FALSE
controllerType=0 controllerNumber=1 scan=21836	0.057318411	0.121943038	0.67781767	4.485908957	28.10826611	33	5	MouseBrain-Z-T-1.mgf.controllerType=0 controllerNumber=1 scan=21836	FHVN(N-Glycosylation)YTQPLVAVK{Hex:6; HexNAc:2}	9	TRUE	FALSE
controllerType=0 controllerNumber=1 scan=21847	0.946233109	0.364753886	0.959260996	16.99744357	36.39976305	45	17	MouseBrain-Z-T-1.mgf.controllerType=0 controllerNumber=1 scan=21847	FHVN(N-Glycosylation)YTQPLVAVK{Hex:6; HexNAc:2}	11	TRUE	FALSE
controllerType=0 controllerNumber=1 scan=21882	0.965820192	0.148109239	0.989648219	11.76144196	31.6599168	36	12	MouseBrain-Z-T-1.mgf.controllerType=0 controllerNumber=1 scan=21882	FHVN(N-Glycosylation)YTQPLVAVK{Hex:6; HexNAc:2}	9	TRUE	FALSE
controllerType=0 controllerNumber=1 scan=21918	0.944773808	0.364858383	0.948187961	16.99744941	33.67773695	39	17	MouseBrain-Z-T-1.mgf.controllerType=0 controllerNumber=1 scan=21918	FHVN(N-Glycosylation)YTQPLVAVK{Hex:6; HexNAc:2}	11	TRUE	FALSE
controllerType=0 controllerNumber=1 scan=21955	0.986804044	0.10643563	0.996228669	10.74073007	17.88646253	22	11	MouseBrain-Z-T-1.mgf.controllerType=0 controllerNumber=1 scan=21955	FHVN(N-Glycosylation)YTQPLVAVK{Hex:6; HexNAc:2}	9	TRUE	FALSE
controllerType=0 controllerNumber=1 scan=21990	0.94860694	0.356477622	0.945259256	12.80508353	31.46201109	36	13	MouseBrain-Z-T-1.mgf.controllerType=0 controllerNumber=1 scan=21990	FHVN(N-Glycosylation)YTQPLVAVK{Hex:6; HexNAc:2}	11	TRUE	FALSE
controllerType=0 controllerNumber=1 scan=22075	0.958747399	0.302845154	0.953298505	12.80508339	22.06197403	25	13	MouseBrain-Z-T-1.mgf.controllerType=0 controllerNumber=1 scan=22075	FHVN(N-Glycosylation)YTQPLVAVK{Hex:6; HexNAc:2}	11	TRUE	FALSE
controllerType=0 controllerNumber=1 scan=22170	0.947649473	0.147006183	0.924654645	9.881099222	9.922250535	14	10	MouseBrain-Z-T-1.mgf.controllerType=0 controllerNumber=1 scan=22170	FHVN(N-Glycosylation)YTQPLVAVK{Hex:6; HexNAc:2}	11	TRUE	FALSE
controllerType=0 controllerNumber=1 scan=22328	0.95832507	0.220774122	0.949914113	9.787253167	10.56496984	15	10	MouseBrain-Z-T-1.mgf.controllerType=0 controllerNumber=1 scan=22328	FHVN(N-Glycosylation)YTQPLVAVK{Hex:6; HexNAc:2}	11	TRUE	FALSE
controllerType=0 controllerNumber=1 scan=22406	0.957017822	0.159935308	0.944298078	9.860697052	10.35310044	15	10	MouseBrain-Z-T-1.mgf.controllerType=0 controllerNumber=1 scan=22406	FHVN(N-Glycosylation)YTQPLVAVK{Hex:6; HexNAc:2}	11	TRUE	FALSE
controllerType=0 controllerNumber=1 scan=22487	0.939300997	0.155537255	0.895910106	6.751601085	6.847545482	11	7	MouseBrain-Z-T-1.mgf.controllerType=0 controllerNumber=1 scan=22487	FHVN(N-Glycosylation)YTQPLVAVK{Hex:6; HexNAc:2}	11	TRUE	FALSE
controllerType=0 controllerNumber=1 scan=22619	0.941097509	-0.143843052	0.926848032	9.884220778	7.919531227	12	10	MouseBrain-Z-T-1.mgf.controllerType=0 controllerNumber=1 scan=22619	FHVN(N-Glycosylation)YTQPLVAVK{Hex:6; HexNAc:2}	11	TRUE	FALSE
controllerType=0 controllerNumber=1 scan=10821	0.98012039	0.566343599	0.97733324	16.83346513	7.970429666	11	17	MouseBrain-Z-T-1.mgf.controllerType=0 controllerNumber=1 scan=10821	YFAN(N-Glycosylation)C(Carbamidomethyl)TVR{Hex:9; HexNAc:2}	1	TRUE	FALSE
controllerType=0 controllerNumber=1 scan=7636	0.889387965	0.390902269	0.743905024	8.623870936	7.418118987	9	9	MouseBrain-Z-T-1.mgf.controllerType=0 controllerNumber=1 scan=7636	DAN(N-Glycosylation)LTAMSDKK{Hex:8; HexNAc:2}	11	TRUE	FALSE
controllerType=0 controllerNumber=1 scan=7715	0.889595845	0.631939587	0.794420214	13.73037394	15.76937374	17	14	MouseBrain-Z-T-1.mgf.controllerType=0 controllerNumber=1 scan=7715	DAN(N-Glycosylation)LTAMSDKK{Hex:8; HexNAc:2}	11	TRUE	FALSE
controllerType=0 controllerNumber=1 scan=16665	0.967458845	0.715286654	0.958376788	13.87598835	16.02959221	18	14	MouseBrain-Z-T-1.mgf.controllerType=0 controllerNumber=1 scan=16665	VFGSQN(N-Glycosylation)LTTVK{Hex:8; HexNAc:2}	8	TRUE	FALSE
controllerType=0 controllerNumber=1 scan=16696	0.705762358	0.244422345	0.451910251	8.742351506	11.07026161	14	9	MouseBrain-Z-T-1.mgf.controllerType=0 controllerNumber=1 scan=16696	VFGSQN(N-Glycosylation)LTTVK{Hex:8; HexNAc:2}	11	TRUE	FALSE
controllerType=0 controllerNumber=1 scan=16747	0.920311782	0.600872173	0.89325349	13.75636596	12.20488938	14	14	MouseBrain-Z-T-1.mgf.controllerType=0 controllerNumber=1 scan=16747	VFGSQN(N-Glycosylation)LTTVK{Hex:8; HexNAc:2}	8	TRUE	FALSE
controllerType=0 controllerNumber=1 scan=11787	0.944579436	0.26559595	0.909256846	14.55215469	10.78376977	15	15	MouseBrain-Z-T-1.mgf.controllerType=0 controllerNumber=1 scan=11787	DKVTFIN(N-Glycosylation)TTR{Hex:8; HexNAc:2}	4	TRUE	FALSE
controllerType=0 controllerNumber=1 scan=6307	0.713344815	0.449067271	0.67886539	22.88375351	8.61412951	11	23	MouseBrain-Z-T-1.mgf.controllerType=0 controllerNumber=1 scan=6307	N(N-Glycosylation)ASNMEYR{Fuc:2; Hex:5; HexNAc:4}	4	TRUE	FALSE
controllerType=0 controllerNumber=1 scan=6319	0.802024344	0.648200704	0.787099524	24.43997171	10.20453564	12	26	MouseBrain-Z-T-1.mgf.controllerType=0 controllerNumber=1 scan=6319	N(N-Glycosylation)ASNMEYR{Fuc:2; Hex:5; HexNAc:4}	1	TRUE	FALSE
controllerType=0 controllerNumber=1 scan=6389	0.727404831	0.462804411	0.691708507	22.88249617	9.461732349	12	23	MouseBrain-Z-T-1.mgf.controllerType=0 controllerNumber=1 scan=6389	N(N-Glycosylation)ASNMEYR{Fuc:2; Hex:5; HexNAc:4}	4	TRUE	FALSE
controllerType=0 controllerNumber=1 scan=6390	0.78096758	0.543757073	0.742966179	14.43679597	6.375069246	9	16	MouseBrain-Z-T-1.mgf.controllerType=0 controllerNumber=1 scan=6390	N(N-Glycosylation)ASNMEYR{Fuc:2; Hex:5; HexNAc:4}	1	TRUE	FALSE
controllerType=0 controllerNumber=1 scan=15362	0.652900394	0.547788004	0.555053518	22.58009166	17.54275723	20	23	MouseBrain-Z-T-1.mgf.controllerType=0 controllerNumber=1 scan=15362	KN(N-Glycosylation)ITDLVEGAK{Fuc:2; Hex:5; HexNAc:3}	11	TRUE	FALSE
controllerType=0 controllerNumber=1 scan=9992	0.808064066	0.896194004	0.814086324	7.882841916	8.589438527	11	10	MouseBrain-Z-T-1.mgf.controllerType=0 controllerNumber=1 scan=9992	GGN(N-Glycosylation)VTLPC(Carbamidomethyl)K{Fuc:2; Hex:4; HexNAc:5}	4	TRUE	FALSE
controllerType=0 controllerNumber=1 scan=6922	0.959479033	0.653912181	0.95774395	15.66959093	11.61107339	13	16	MouseBrain-Z-T-1.mgf.controllerType=0 controllerNumber=1 scan=6922	SC(Carbamidomethyl)N(N-Glycosylation)ISVTEK{Hex:9; HexNAc:2}	1	TRUE	FALSE
controllerType=0 controllerNumber=1 scan=3978	0.969223489	0.475245941	0.971155224	12.64621061	4.02843245	6	13	MouseBrain-Z-T-1.mgf.controllerType=0 controllerNumber=1 scan=3978	SVAHN(N-Glycosylation)MTTPNK{Hex:8; HexNAc:2}	9	TRUE	FALSE
controllerType=0 controllerNumber=1 scan=3982	0.906839626	0.651403891	0.858820772	18.78814114	26.40204504	29	19	MouseBrain-Z-T-1.mgf.controllerType=0 controllerNumber=1 scan=3982	SVAHN(N-Glycosylation)MTTPNK{Hex:8; HexNAc:2}	11	TRUE	FALSE
controllerType=0 controllerNumber=1 scan=4053	0.90823323	0.642466077	0.849485686	16.785945	22.43820635	26	17	MouseBrain-Z-T-1.mgf.controllerType=0 controllerNumber=1 scan=4053	SVAHN(N-Glycosylation)MTTPNK{Hex:8; HexNAc:2}	11	TRUE	FALSE
controllerType=0 controllerNumber=1 scan=7994	0.980047022	-0.077402242	0.991626504	6.884279695	8.293116584	14	7	MouseBrain-Z-T-1.mgf.controllerType=0 controllerNumber=1 scan=7994	KVIC(Carbamidomethyl)TGPN(N-Glycosylation)DTSPGSPR{Hex:5; HexNAc:2}	22	TRUE	FALSE
controllerType=0 controllerNumber=1 scan=8067	0.930245276	0.258500095	0.932254665	11.91841014	22.15393283	26	12	MouseBrain-Z-T-1.mgf.controllerType=0 controllerNumber=1 scan=8067	KVIC(Carbamidomethyl)TGPN(N-Glycosylation)DTSPGSPR{Hex:5; HexNAc:2}	22	TRUE	FALSE
controllerType=0 controllerNumber=1 scan=9721	0.808769945	0.174274	0.649886113	12.82740425	8.683729774	11	14	MouseBrain-Z-T-1.mgf.controllerType=0 controllerNumber=1 scan=9721	LKFN(N-Glycosylation)STIK{Fuc:2; Hex:4; HexNAc:5}	4	TRUE	FALSE
controllerType=0 controllerNumber=1 scan=9792	0.705058343	0.173006111	0.578950752	17.50700177	11.86435185	14	18	MouseBrain-Z-T-1.mgf.controllerType=0 controllerNumber=1 scan=9792	LKFN(N-Glycosylation)STIK{Fuc:2; Hex:4; HexNAc:5}	4	TRUE	FALSE
controllerType=0 controllerNumber=1 scan=16824	0.97420478	0.65197682	0.975634095	11.57442599	24.95408608	30	12	MouseBrain-Z-T-1.mgf.controllerType=0 controllerNumber=1 scan=16824	LEN(N-Glycosylation)ITTGTYTIHAQK{Hex:5; HexNAc:2}	11	TRUE	FALSE
controllerType=0 controllerNumber=1 scan=4933	0.793002915	0.736500035	0.719533856	6.032471905	7.167502899	10	9	MouseBrain-Z-T-1.mgf.controllerType=0 controllerNumber=1 scan=4933	N(N-Glycosylation)ISSEEK{Fuc:1; Hex:4; HexNAc:5; Neu5Ac:1}	4	TRUE	FALSE
controllerType=0 controllerNumber=1 scan=5001	0.794995047	0.808282886	0.752904183	10.27254269	9.189299046	11	13	MouseBrain-Z-T-1.mgf.controllerType=0 controllerNumber=1 scan=5001	N(N-Glycosylation)ISSEEK{Fuc:1; Hex:4; HexNAc:5; Neu5Ac:1}	4	TRUE	FALSE
controllerType=0 controllerNumber=1 scan=5090	0.754568548	0.934048172	0.668219466	5.820201148	6.57083137	8	9	MouseBrain-Z-T-1.mgf.controllerType=0 controllerNumber=1 scan=5090	N(N-Glycosylation)ISSEEK{Fuc:1; Hex:4; HexNAc:5; Neu5Ac:1}	4	TRUE	FALSE
controllerType=0 controllerNumber=1 scan=5237	0.784802086	0.836206834	0.733771602	6.272018556	4.87474608	7	10	MouseBrain-Z-T-1.mgf.controllerType=0 controllerNumber=1 scan=5237	N(N-Glycosylation)ISSEEK{Fuc:1; Hex:4; HexNAc:5; Neu5Ac:1}	4	TRUE	FALSE
controllerType=0 controllerNumber=1 scan=4931	0.810628224	0.886247445	0.751905599	5.705830499	4.645104298	7	9	MouseBrain-Z-T-1.mgf.controllerType=0 controllerNumber=1 scan=4931	N(N-Glycosylation)ISSEEK{Fuc:1; Hex:4; HexNAc:5; Neu5Ac:1}	4	TRUE	FALSE
controllerType=0 controllerNumber=1 scan=5002	0.829800686	0.782016434	0.787135045	8.234806623	7.033174583	9	11	MouseBrain-Z-T-1.mgf.controllerType=0 controllerNumber=1 scan=5002	N(N-Glycosylation)ISSEEK{Fuc:1; Hex:4; HexNAc:5; Neu5Ac:1}	4	TRUE	FALSE
controllerType=0 controllerNumber=1 scan=30367	0.137988209	-0.374591752	-0.098369135	13.9248264	2.118789818	4	14	MouseBrain-Z-T-1.mgf.controllerType=0 controllerNumber=1 scan=30367	N(N-Glycosylation)LSASSPQLLLPPK{Fuc:1; Hex:3; HexNAc:4}	11	TRUE	FALSE
controllerType=0 controllerNumber=1 scan=11070	0.398837244	-0.965711898	0.336361299	33.94906391	1.539345187	3	34	MouseBrain-Z-T-1.mgf.controllerType=0 controllerNumber=1 scan=11070	N(N-Glycosylation)RSFSSAAR{Fuc:2; Hex:5; HexNAc:4}	4	TRUE	FALSE
controllerType=0 controllerNumber=1 scan=15865	0.955121618	0.709683341	0.993785916	8.884636623	9.601326774	12	9	MouseBrain-Z-T-1.mgf.controllerType=0 controllerNumber=1 scan=15865	SSSHLPPSSYFN(N-Glycosylation)ASGR{Hex:5; HexNAc:2}	22	TRUE	FALSE
controllerType=0 controllerNumber=1 scan=6712	0.309681725	0.548474121	0.072869274	16.80003249	4.005063789	6	17	MouseBrain-Z-T-1.mgf.controllerType=0 controllerNumber=1 scan=6712	VPGN(N-Glycosylation)QTSTTLK{Fuc:1; Hex:5; HexNAc:4}	11	TRUE	FALSE
controllerType=0 controllerNumber=1 scan=6790	0.405035339	0.819688771	0.169335404	25.93442937	13.69918519	17	26	MouseBrain-Z-T-1.mgf.controllerType=0 controllerNumber=1 scan=6790	VPGN(N-Glycosylation)QTSTTLK{Fuc:1; Hex:5; HexNAc:4}	11	TRUE	FALSE
controllerType=0 controllerNumber=1 scan=6882	0.36328319	0.4427731	0.10812563	22.93051325	9.689900445	14	23	MouseBrain-Z-T-1.mgf.controllerType=0 controllerNumber=1 scan=6882	VPGN(N-Glycosylation)QTSTTLK{Fuc:1; Hex:5; HexNAc:4}	11	TRUE	FALSE
controllerType=0 controllerNumber=1 scan=19458	0.364725463	0.70743296	0.293889594	13.87913764	2.583779615	5	14	MouseBrain-Z-T-1.mgf.controllerType=0 controllerNumber=1 scan=19458	LTIVN(N-Glycosylation)SSVLDRPR{Fuc:1; Hex:3; HexNAc:4}	11	TRUE	FALSE
controllerType=0 controllerNumber=1 scan=6121	0.926603796	0.493137815	0.915640983	10.67952422	5.039185316	8	13	MouseBrain-Z-T-1.mgf.controllerType=0 controllerNumber=1 scan=6121	N(N-Glycosylation)ASNMEYR{Fuc:1; Hex:6; HexNAc:4}	1	TRUE	FALSE
controllerType=0 controllerNumber=1 scan=6163	0.791255248	0.406783456	0.777855219	14.37981098	8.693998085	11	15	MouseBrain-Z-T-1.mgf.controllerType=0 controllerNumber=1 scan=6163	N(N-Glycosylation)ASNMEYR{Fuc:1; Hex:6; HexNAc:4}	4	TRUE	FALSE
controllerType=0 controllerNumber=1 scan=3732	0.860614095	-0.272471375	0.850634469	16.10618725	2.068968768	4	17	MouseBrain-Z-T-1.mgf.controllerType=0 controllerNumber=1 scan=3732	N(N-Glycosylation)ASNM(Oxidation)EYR{Fuc:1; Hex:4; HexNAc:4; Neu5Ac:1}	4	TRUE	FALSE
controllerType=0 controllerNumber=1 scan=3807	0.730300989	-0.984266608	0.719415621	19.39243059	1.555853705	3	20	MouseBrain-Z-T-1.mgf.controllerType=0 controllerNumber=1 scan=3807	N(N-Glycosylation)ASNM(Oxidation)EYR{Fuc:2; Hex:5; HexNAc:4}	4	TRUE	FALSE
controllerType=0 controllerNumber=1 scan=6477	0.757040453	0.14942014	0.724149046	13.62694273	3.5778615	6	14	MouseBrain-Z-T-1.mgf.controllerType=0 controllerNumber=1 scan=6477	N(N-Glycosylation)ASNMEYR{Fuc:1; Hex:6; HexNAc:4}	4	TRUE	FALSE
controllerType=0 controllerNumber=1 scan=4208	0.881044755	0.91616121	0.808882027	11.53047663	5.774122237	9	12	MouseBrain-Z-T-1.mgf.controllerType=0 controllerNumber=1 scan=4208	QVPGLHN(N-Glycosylation)GTK{Hex:9; HexNAc:2}	4	TRUE	FALSE
controllerType=0 controllerNumber=1 scan=21348	0.975417857	0.465200012	0.974302599	10.89896188	20.20064052	24	11	MouseBrain-Z-T-1.mgf.controllerType=0 controllerNumber=1 scan=21348	NALGTAN(N-Glycosylation)QTINGHFLK{Hex:5; HexNAc:2}	22	TRUE	FALSE
controllerType=0 controllerNumber=1 scan=6929	0.918246843	0.689416416	0.861417406	15.83872371	21.85800187	25	16	MouseBrain-Z-T-1.mgf.controllerType=0 controllerNumber=1 scan=6929	SVAHN(N-Glycosylation)MTMPNK{Fuc:1; Hex:7; HexNAc:2}	11	TRUE	FALSE
controllerType=0 controllerNumber=1 scan=5068	0.897417027	0.663648279	0.816298086	13.84398335	10.30765075	14	14	MouseBrain-Z-T-1.mgf.controllerType=0 controllerNumber=1 scan=5068	SIAHN(N-Glycosylation)MTTPNK{Hex:8; HexNAc:2}	11	TRUE	FALSE
controllerType=0 controllerNumber=1 scan=5134	0.902433278	0.664095576	0.850538271	17.7846852	19.77232451	22	18	MouseBrain-Z-T-1.mgf.controllerType=0 controllerNumber=1 scan=5134	SIAHN(N-Glycosylation)MTTPNK{Hex:8; HexNAc:2}	11	TRUE	FALSE
controllerType=0 controllerNumber=1 scan=5202	0.890807326	0.699576991	0.822115027	16.78139613	20.53299216	23	17	MouseBrain-Z-T-1.mgf.controllerType=0 controllerNumber=1 scan=5202	SIAHN(N-Glycosylation)MTTPNK{Hex:8; HexNAc:2}	11	TRUE	FALSE
controllerType=0 controllerNumber=1 scan=21828	0.691296422	-0.333399446	0.55197573	12.86943045	2.866803786	4	13	MouseBrain-Z-T-1.mgf.controllerType=0 controllerNumber=1 scan=21828	YN(N-Glycosylation)ASLVTPEM(Oxidation)LRK{Hex:6; HexNAc:2}	11	TRUE	FALSE
controllerType=0 controllerNumber=1 scan=20742	0.935163654	-0.002428821	0.933079449	12.87912737	4.184201446	7	13	MouseBrain-Z-T-1.mgf.controllerType=0 controllerNumber=1 scan=20742	NAERLDLDRNN(N-Glycosylation)ITR{Hex:5; HexNAc:2}	12	TRUE	FALSE
controllerType=0 controllerNumber=1 scan=8972	0.975890151	0.386380576	0.971038978	9.027908787	4.427609871	7	10	MouseBrain-Z-T-1.mgf.controllerType=0 controllerNumber=1 scan=8972	FN(N-Glycosylation)SSSSSLEEK{Hex:8; HexNAc:2}	8	TRUE	FALSE
controllerType=0 controllerNumber=1 scan=10045	0.883106432	0.797758008	0.79803417	9.892737414	6.68367564	11	10	MouseBrain-Z-T-1.mgf.controllerType=0 controllerNumber=1 scan=10045	NMANGQPHSVN(N-Glycosylation)ITR{Hex:6; HexNAc:2}	11	TRUE	FALSE
controllerType=0 controllerNumber=1 scan=10126	0.931812326	0.711753065	0.902667245	10.7650585	8.176358375	13	11	MouseBrain-Z-T-1.mgf.controllerType=0 controllerNumber=1 scan=10126	NMANGQPHSVN(N-Glycosylation)ITR{Hex:6; HexNAc:2}	11	TRUE	FALSE
controllerType=0 controllerNumber=1 scan=10223	0.938832901	0.790147537	0.910127274	10.7644096	10.0675122	15	11	MouseBrain-Z-T-1.mgf.controllerType=0 controllerNumber=1 scan=10223	NMANGQPHSVN(N-Glycosylation)ITR{Hex:6; HexNAc:2}	11	TRUE	FALSE
controllerType=0 controllerNumber=1 scan=2718	0.615626725	0.34587643	0.575300382	22.59296647	5.509762273	9	23	MouseBrain-Z-T-1.mgf.controllerType=0 controllerNumber=1 scan=2718	KN(N-Glycosylation)QSSELR{Fuc:2; Hex:4; HexNAc:5}	4	TRUE	FALSE
controllerType=0 controllerNumber=1 scan=26760	0.921183851	-0.260473154	0.880260825	8.26063925	7.549700395	11	10	MouseBrain-Z-T-1.mgf.controllerType=0 controllerNumber=1 scan=26760	VLTLAN(N-Glycosylation)FTTK{Fuc:1; Hex:4; HexNAc:5}	4	TRUE	FALSE
controllerType=0 controllerNumber=1 scan=35685	0.942102189	0.296314967	0.946486257	5.888693584	13.90143349	18	6	MouseBrain-Z-T-1.mgf.controllerType=0 controllerNumber=1 scan=35685	ALADVLQDIADDN(N-Glycosylation)SSR{Hex:5; HexNAc:2}	22	TRUE	FALSE
controllerType=0 controllerNumber=1 scan=29971	0.949604869	0.677572631	0.970442422	10.84982074	25.73277185	28	11	MouseBrain-Z-T-1.mgf.controllerType=0 controllerNumber=1 scan=29971	DN(N-Glycosylation)ATQEEILHYLEK{Hex:5; HexNAc:2}	11	TRUE	FALSE
controllerType=0 controllerNumber=1 scan=30057	0.954410762	0.561167026	0.975229914	7.700655711	11.76546379	15	8	MouseBrain-Z-T-1.mgf.controllerType=0 controllerNumber=1 scan=30057	DN(N-Glycosylation)ATQEEILHYLEK{Hex:5; HexNAc:2}	11	TRUE	FALSE
controllerType=0 controllerNumber=1 scan=29556	0.876831749	0.184443822	0.98630122	6.983310559	19.74342293	24	7	MouseBrain-Z-T-1.mgf.controllerType=0 controllerNumber=1 scan=29556	N(N-Glycosylation)C(Carbamidomethyl)TLLLSTLSPELGGK{Hex:5; HexNAc:2}	22	TRUE	FALSE
controllerType=0 controllerNumber=1 scan=33978	0.912322261	0.788822917	0.952468623	6.906769442	23.12490386	26	7	MouseBrain-Z-T-1.mgf.controllerType=0 controllerNumber=1 scan=33978	N(N-Glycosylation)C(Carbamidomethyl)TLLLSTLSPELGGK{Hex:5; HexNAc:2}	22	TRUE	FALSE
controllerType=0 controllerNumber=1 scan=33989	0.904668129	0.849425644	0.92108481	9.548686312	18.91631443	22	10	MouseBrain-Z-T-1.mgf.controllerType=0 controllerNumber=1 scan=33989	N(N-Glycosylation)C(Carbamidomethyl)TLLLSTLSPELGGK{Hex:5; HexNAc:2}	19	TRUE	FALSE
controllerType=0 controllerNumber=1 scan=34047	0.865305698	0.786833769	0.920561215	7.835572593	32.03642344	37	8	MouseBrain-Z-T-1.mgf.controllerType=0 controllerNumber=1 scan=34047	N(N-Glycosylation)C(Carbamidomethyl)TLLLSTLSPELGGK{Hex:5; HexNAc:2}	22	TRUE	FALSE
controllerType=0 controllerNumber=1 scan=34060	0.931785167	0.887415787	0.943920803	9.545913687	23.87391586	28	10	MouseBrain-Z-T-1.mgf.controllerType=0 controllerNumber=1 scan=34060	N(N-Glycosylation)C(Carbamidomethyl)TLLLSTLSPELGGK{Hex:5; HexNAc:2}	19	TRUE	FALSE
controllerType=0 controllerNumber=1 scan=34095	0.7340623	0.85054851		0.580946539	21.88463322	25	1	MouseBrain-Z-T-1.mgf.controllerType=0 controllerNumber=1 scan=34095	N(N-Glycosylation)C(Carbamidomethyl)TLLLSTLSPELGGK{Hex:5; HexNAc:2}	19	TRUE	FALSE
controllerType=0 controllerNumber=1 scan=34117	0.820980031	0.735226679	0.866523694	10.90735938	33.07698432	38	11	MouseBrain-Z-T-1.mgf.controllerType=0 controllerNumber=1 scan=34117	N(N-Glycosylation)C(Carbamidomethyl)TLLLSTLSPELGGK{Hex:5; HexNAc:2}	22	TRUE	FALSE
controllerType=0 controllerNumber=1 scan=34141	0.90278827	0.841130594	0.936673307	9.538464572	23.42522078	27	10	MouseBrain-Z-T-1.mgf.controllerType=0 controllerNumber=1 scan=34141	N(N-Glycosylation)C(Carbamidomethyl)TLLLSTLSPELGGK{Hex:5; HexNAc:2}	19	TRUE	FALSE
controllerType=0 controllerNumber=1 scan=34188	0.888712053	0.757678104	0.939059749	7.834744987	25.02177619	28	8	MouseBrain-Z-T-1.mgf.controllerType=0 controllerNumber=1 scan=34188	N(N-Glycosylation)C(Carbamidomethyl)TLLLSTLSPELGGK{Hex:5; HexNAc:2}	22	TRUE	FALSE
controllerType=0 controllerNumber=1 scan=34227	0.928457988	0.862703047	0.946098255	7.141633133	13.81355863	16	8	MouseBrain-Z-T-1.mgf.controllerType=0 controllerNumber=1 scan=34227	N(N-Glycosylation)C(Carbamidomethyl)TLLLSTLSPELGGK{Hex:5; HexNAc:2}	19	TRUE	FALSE
controllerType=0 controllerNumber=1 scan=34261	0.937571181	0.888070912	0.957496863	4.913518286	13.26750249	16	5	MouseBrain-Z-T-1.mgf.controllerType=0 controllerNumber=1 scan=34261	N(N-Glycosylation)C(Carbamidomethyl)TLLLSTLSPELGGK{Hex:5; HexNAc:2}	22	TRUE	FALSE
controllerType=0 controllerNumber=1 scan=34337	0.912898729	0.831644352	0.945042521	4.934772841	12.62699801	15	5	MouseBrain-Z-T-1.mgf.controllerType=0 controllerNumber=1 scan=34337	N(N-Glycosylation)C(Carbamidomethyl)TLLLSTLSPELGGK{Hex:5; HexNAc:2}	22	TRUE	FALSE
controllerType=0 controllerNumber=1 scan=33981	0.854837456	0.733877081	0.890168163	9.580050441	25.83437962	30	10	MouseBrain-Z-T-1.mgf.controllerType=0 controllerNumber=1 scan=33981	N(N-Glycosylation)C(Carbamidomethyl)TLLLSTLSPELGGK{Hex:5; HexNAc:2}	22	TRUE	FALSE
controllerType=0 controllerNumber=1 scan=34059	0.848101026	0.804519483	0.892390029	12.90813757	36.12118336	41	13	MouseBrain-Z-T-1.mgf.controllerType=0 controllerNumber=1 scan=34059	N(N-Glycosylation)C(Carbamidomethyl)TLLLSTLSPELGGK{Hex:5; HexNAc:2}	22	TRUE	FALSE
controllerType=0 controllerNumber=1 scan=34129	0.847667258	0.772731274	0.888076389	11.90648749	37.90340109	44	12	MouseBrain-Z-T-1.mgf.controllerType=0 controllerNumber=1 scan=34129	N(N-Glycosylation)C(Carbamidomethyl)TLLLSTLSPELGGK{Hex:5; HexNAc:2}	22	TRUE	FALSE
controllerType=0 controllerNumber=1 scan=34200	0.911790373	0.782347562	0.953307128	9.884205826	28.40349045	33	10	MouseBrain-Z-T-1.mgf.controllerType=0 controllerNumber=1 scan=34200	N(N-Glycosylation)C(Carbamidomethyl)TLLLSTLSPELGGK{Hex:5; HexNAc:2}	22	TRUE	FALSE
controllerType=0 controllerNumber=1 scan=15233	0.860264668	-0.610873154	0.837100677	18.99813383	4.497108926	8	19	MouseBrain-Z-T-1.mgf.controllerType=0 controllerNumber=1 scan=15233	LRESC(Carbamidomethyl)FDPGNIM(Oxidation)N(N-Glycosylation)GTR{Fuc:1; Hex:3; HexNAc:2}	22	TRUE	FALSE
controllerType=0 controllerNumber=1 scan=4702	0.43831672	0.238071657	0.294354285	18.60870826	5.677622309	9	19	MouseBrain-Z-T-1.mgf.controllerType=0 controllerNumber=1 scan=4702	KN(N-Glycosylation)ASNMEYR{Fuc:1; Hex:4; HexNAc:5}	4	TRUE	FALSE
controllerType=0 controllerNumber=1 scan=4765	0.352692536	0.054494847	0.173208423	21.79142513	7.975972715	11	22	MouseBrain-Z-T-1.mgf.controllerType=0 controllerNumber=1 scan=4765	KN(N-Glycosylation)ASNMEYR{Fuc:1; Hex:4; HexNAc:5}	4	TRUE	FALSE
controllerType=0 controllerNumber=1 scan=9073	0.960054216	0.969571343	0.972522053	8.041018604	4.658078228	7	9	MouseBrain-Z-T-1.mgf.controllerType=0 controllerNumber=1 scan=9073	N(N-Glycosylation)QSVPLSC(Carbamidomethyl)C(Carbamidomethyl)R{Hex:8; HexNAc:2}	1	TRUE	FALSE
controllerType=0 controllerNumber=1 scan=12018	0.923716494	0.317268241	0.916869307	17.80385127	3.903107088	6	18	MouseBrain-Z-T-1.mgf.controllerType=0 controllerNumber=1 scan=12018	AMDN(N-Glycosylation)VTVR{Fuc:1; Hex:6; HexNAc:3; Neu5Ac:1}	4	TRUE	FALSE
controllerType=0 controllerNumber=1 scan=12049	0.734711317	-0.225154339	0.715541635	25.8616023	6.117007787	8	27	MouseBrain-Z-T-1.mgf.controllerType=0 controllerNumber=1 scan=12049	AMDN(N-Glycosylation)VTVR{Fuc:1; Hex:6; HexNAc:3; Neu5Ac:1}	1	TRUE	FALSE
controllerType=0 controllerNumber=1 scan=12231	0.81366183	-0.168010864	0.804252545	25.149556	4.845889124	7	26	MouseBrain-Z-T-1.mgf.controllerType=0 controllerNumber=1 scan=12231	AMDN(N-Glycosylation)VTVR{Fuc:1; Hex:6; HexNAc:3; Neu5Ac:1}	1	TRUE	FALSE
controllerType=0 controllerNumber=1 scan=10929	0.423522193	0.208963557	0.282542335	24.92541379	6.638310086	9	25	MouseBrain-Z-T-1.mgf.controllerType=0 controllerNumber=1 scan=10929	NPN(N-Glycosylation)GTVTVISR{Fuc:1; Hex:5; HexNAc:4}	11	TRUE	FALSE
controllerType=0 controllerNumber=1 scan=10942	0.804187769	0.327891134	0.746540725	19.40225346	4.31859023	7	20	MouseBrain-Z-T-1.mgf.controllerType=0 controllerNumber=1 scan=10942	NPN(N-Glycosylation)GTVTVISR{Fuc:1; Hex:5; HexNAc:4}	8	TRUE	FALSE
controllerType=0 controllerNumber=1 scan=6334	0.640394048	-0.016633468	0.534713613	12.50225563	5.507998094	8	13	MouseBrain-Z-T-1.mgf.controllerType=0 controllerNumber=1 scan=6334	QTGDVTC(Carbamidomethyl)N(N-Glycosylation)C(Carbamidomethyl)TDGR{Fuc:1; Hex:3; HexNAc:4}	11	TRUE	FALSE
controllerType=0 controllerNumber=1 scan=12272	0.620532433	0.471083781	0.188312022	8.822745141	22.09441678	25	9	MouseBrain-Z-T-1.mgf.controllerType=0 controllerNumber=1 scan=12272	GKAN(N-Glycosylation)STGTLVITNPTR{Hex:3; HexNAc:4}	22	TRUE	FALSE
controllerType=0 controllerNumber=1 scan=5705	0.911609457	0.698767382	0.889290295	10.69631714	5.224274246	8	11	MouseBrain-Z-T-1.mgf.controllerType=0 controllerNumber=1 scan=5705	VETGEN(N-Glycosylation)C(Carbamidomethyl)TSPAPK{Hex:7; HexNAc:2}	8	TRUE	FALSE
controllerType=0 controllerNumber=1 scan=5792	0.929576331	0.793126909	0.910654086	12.84908906	15.34083429	18	13	MouseBrain-Z-T-1.mgf.controllerType=0 controllerNumber=1 scan=5792	VETGEN(N-Glycosylation)C(Carbamidomethyl)TSPAPK{Hex:7; HexNAc:2}	8	TRUE	FALSE
controllerType=0 controllerNumber=1 scan=5706	0.850507649	0.704817047	0.763052656	10.8654934	10.53921416	14	11	MouseBrain-Z-T-1.mgf.controllerType=0 controllerNumber=1 scan=5706	VETGEN(N-Glycosylation)C(Carbamidomethyl)TSPAPK{Hex:7; HexNAc:2}	11	TRUE	FALSE
controllerType=0 controllerNumber=1 scan=22724	0.977354866	0.475539226	0.976428247	14.33521079	2.856643832	5	15	MouseBrain-Z-T-1.mgf.controllerType=0 controllerNumber=1 scan=22724	YN(N-Glycosylation)GSLGLWR{Hex:9; HexNAc:2}	1	TRUE	FALSE
controllerType=0 controllerNumber=1 scan=5507	0.992102086	0.977300807	0.990302492	12.83796442	2.898454312	5	13	MouseBrain-Z-T-1.mgf.controllerType=0 controllerNumber=1 scan=5507	VN(N-Glycosylation)SSLHSQISR{Hex:8; HexNAc:2}	11	TRUE	FALSE
controllerType=0 controllerNumber=1 scan=27189	0.864286074	0.100577656	0.845584137	12.62707434	12.7520941	18	13	MouseBrain-Z-T-1.mgf.controllerType=0 controllerNumber=1 scan=27189	DSYPDGN(N-Glycosylation)ITWYR{Fuc:1; Hex:3; HexNAc:4}	8	TRUE	FALSE
controllerType=0 controllerNumber=1 scan=27215	0.357888985	0.364867083	0.132124048	10.85991903	15.2411533	20	11	MouseBrain-Z-T-1.mgf.controllerType=0 controllerNumber=1 scan=27215	DSYPDGN(N-Glycosylation)ITWYR{Fuc:1; Hex:3; HexNAc:4}	11	TRUE	FALSE
controllerType=0 controllerNumber=1 scan=27262	0.816963955	-0.055511976	0.782166466	13.57812835	11.47212089	18	14	MouseBrain-Z-T-1.mgf.controllerType=0 controllerNumber=1 scan=27262	DSYPDGN(N-Glycosylation)ITWYR{Fuc:1; Hex:3; HexNAc:4}	8	TRUE	FALSE
controllerType=0 controllerNumber=1 scan=20052	0.902132979	0.683001112	0.972824644	11.84351291	26.57922955	31	12	MouseBrain-Z-T-1.mgf.controllerType=0 controllerNumber=1 scan=20052	FLEPYN(N-Glycosylation)DSIQAQK{Hex:6; HexNAc:2}	11	TRUE	FALSE
controllerType=0 controllerNumber=1 scan=20065	0.775758627	0.741305098	0.968335852	4.979921835	28.38834125	32	5	MouseBrain-Z-T-1.mgf.controllerType=0 controllerNumber=1 scan=20065	FLEPYN(N-Glycosylation)DSIQAQK{Hex:6; HexNAc:2}	8	TRUE	FALSE
[truncated: 139,874 more rows]
