# Supplementary material for: Expanding N-glycopeptide identifications by modeling fragmentation, elution, and glycome connectivity
Source: Nat Commun. 2024 Jul 22;15:6168. doi: 10.1038/s41467-024-50338-5 (PMC11263600; doi:10.1038/s41467-024-50338-5)
Supplement: Supplementary file 4 — Source Data [file 41467_2024_50338_MOESM4_ESM.zip › source_data/fig2h_mouse_peptide_fdr_features.csv]

name	count	score	coverage	correlation	tissue
MouseBrain-Z-T-1	6525.0	2.2253021256909626	1.1422773214430373	1.0247267734964842	brain
MouseBrain-Z-T-2	5637.0	4.080798337435375	0.830573046719198	0.9240284215203336	brain
MouseBrain-Z-T-3	6066.0	2.3818160747608705	0.7386447183239864	2.05396734964817	brain
MouseBrain-Z-T-4	6441.0	3.6640341565812684	0.49739956244013606	1.0452851204694695	brain
MouseBrain-Z-T-5	6671.0	3.3444532801115456	0.5175088450158766	1.6497518889288643	brain
MouseHeart-Z-T-1	3683.0	1.4368932884301624	0.8421136177984861	3.023180324809895	heart
MouseHeart-Z-T-2	2453.0	2.6028179660956003	0.07596177390421469	1.1219687424250693	heart
MouseHeart-Z-T-3	3067.0	2.2411436162665805	-0.06333173584314984	1.8899270282787335	heart
MouseHeart-Z-T-4	3041.0	2.5493813721767533	-0.2632281305104667	2.428147751385417	heart
MouseHeart-Z-T-5	2568.0	3.9284908853132396	-0.6132869807392889	2.2898764617574137	heart
MouseLung-Z-T-1	6144.0	3.9250685272622072	0.07927641489773136	0.23296320209940252	lung
MouseLung-Z-T-2	6547.0	3.4478990335903354	-0.3180125728931421	1.1460494833884218	lung
MouseLung-Z-T-3	6712.0	3.572290534365477	0.06674439829435798	0.5513678268498444	lung
MouseLung-Z-T-4	6638.0	3.1116945906415423	-0.11325707247141227	1.3005863553124504	lung
MouseLung-Z-T-5	6116.0	4.028717371649703	-0.25634917388360423	1.3447813194902776	lung
MouseLiver-Z-T-1	6939.0	0.5104357571083353	1.1903658098405014	5.075300047178912	liver
MouseLiver-Z-T-2	6179.0	0.5631554956287177	0.6689699181973014	6.964866911462124	liver
MouseLiver-Z-T-3	6867.0	0.6356392246281121	1.001542540637444	5.594030911790392	liver
MouseLiver-Z-T-4	6145.0	1.2270722564597716	0.8379416860913923	5.121204526404608	liver
MouseLiver-Z-T-5	6620.0	1.6531659322453012	1.154406851856001	4.889269398797908	liver
MouseKidney-Z-T-1	8966.0	4.640161066128635	0.0211248402337016	3.7392199244876556	kidney
MouseKidney-Z-T-2	8888.0	4.2622160864335275	0.18290782890529655	3.6270246812400795	kidney
MouseKidney-Z-T-3	8842.0	4.5033562991988205	0.025787587675234945	3.3646889705762586	kidney
MouseKidney-Z-T-4	9173.0	4.849255394207545	0.1219668288218783	3.658208649270436	kidney
MouseKidney-Z-T-5	9224.0	2.525322900178569	0.3830025938456857	3.9516820805838897	kidney
