# Supplementary material for: Expanding N-glycopeptide identifications by modeling fragmentation, elution, and glycome connectivity
Source: Nat Commun. 2024 Jul 22;15:6168. doi: 10.1038/s41467-024-50338-5 (PMC11263600; doi:10.1038/s41467-024-50338-5)
Supplement: Supplementary file 4 — Source Data [file 41467_2024_50338_MOESM4_ESM.zip › source_data/fig2i_mouse_glycosite_summaries.csv]

protein	position	inference_lambda	observed_glycans	high-mannose	hybrid	bi-antennary	asialo-bi-antennary	tri-antennary	asialo-tri-antennary	tetra-antennary	asialo-tetra-antennary	penta-antennary	asialo-penta-antennary	hexa-antennary	asialo-hexa-antennary	hepta-antennary	asialo-hepta-antennary
sp|A2A699|F1712_MOUSE Protein FAM171A2 OS=Mus musculus OX=10090 GN=Fam171a2 PE=1 SV=1	65	0.01	1	0.675936607	0.053349659	0	0	0	0	0	0	0	0	0	0	0	0
sp|A2A699|F1712_MOUSE Protein FAM171A2 OS=Mus musculus OX=10090 GN=Fam171a2 PE=1 SV=1	264	0.01	2	1.321487992	0.05919905	0	0	0	0	0	0	0	0	0	0	0	0
sp|A2A8L5|PTPRF_MOUSE Receptor-type tyrosine-protein phosphatase F OS=Mus musculus OX=10090 GN=Ptprf PE=1 SV=1	720	0.01	1	0.457536715	0.036112007	0	0	0	0	0	0	0	0	0	0	0	0
sp|A2A8L5|PTPRF_MOUSE Receptor-type tyrosine-protein phosphatase F OS=Mus musculus OX=10090 GN=Ptprf PE=1 SV=1	956	0.01	1	0.512768868	0.040471316	0	0	0	0	0	0	0	0	0	0	0	0
sp|A2A8L5|PTPRF_MOUSE Receptor-type tyrosine-protein phosphatase F OS=Mus musculus OX=10090 GN=Ptprf PE=1 SV=1	959	0.01	1	0.512768868	0.040471316	0	0	0	0	0	0	0	0	0	0	0	0
sp|A2AFS3|K1324_MOUSE UPF0577 protein KIAA1324 OS=Mus musculus OX=10090 GN=Kiaa1324 PE=1 SV=1	712	0.01	1	0.515772309	0.040708369	0	0	0	0	0	0	0	0	0	0	0	0
sp|A2AHL1|ANO3_MOUSE Anoctamin-3 OS=Mus musculus OX=10090 GN=Ano3 PE=1 SV=1	454	0.2	2	13.07753754	0.454589523	0	0	0	0	0	0	0	0	0	0	0	0
sp|A2AJQ3|D19L4_MOUSE Probable C-mannosyltransferase DPY19L4 OS=Mus musculus OX=10090 GN=Dpy19l4 PE=2 SV=1	121	0.01	1	0.461887573	0.032970898	0	0	0	0	0	0	0	0	0	0	0	0
sp|A2ALU4|SHRM2_MOUSE Protein Shroom2 OS=Mus musculus OX=10090 GN=Shroom2 PE=1 SV=1	280	0.01	1	0.69440542	0.054807347	0	0	0	0	0	0	0	0	0	0	0	0
sp|A2ASS6|TITIN_MOUSE Titin OS=Mus musculus OX=10090 GN=Ttn PE=1 SV=1	8027	0.01	1	0.682599006	0	0	0	0	0	0	0	0	0	0	0	0	0
sp|A2ASS6|TITIN_MOUSE Titin OS=Mus musculus OX=10090 GN=Ttn PE=1 SV=1	21160	0.01	1	0	0.482842563	0	0.386246295	0	0	0	0	0	0	0	0	0	0
sp|A6H8H2|DEN4C_MOUSE DENN domain-containing protein 4C OS=Mus musculus OX=10090 GN=Dennd4c PE=1 SV=1	1628	0.01	1	0.740310205	0	0	0	0	0	0	0	0	0	0	0	0	0
sp|A6PWD2|FHAD1_MOUSE Forkhead-associated domain-containing protein 1 OS=Mus musculus OX=10090 GN=Fhad1 PE=2 SV=1	14	0.01	1	0.493765381	0	0	0	0	0	0	0	0	0	0	0	0	0
sp|B0V2N1|PTPRS_MOUSE Receptor-type tyrosine-protein phosphatase S OS=Mus musculus OX=10090 GN=Ptprs PE=1 SV=1	719	0.01	1	0.631399415	0.049834471	0	0	0	0	0	0	0	0	0	0	0	0
sp|B1AS29|GRIK3_MOUSE Glutamate receptor ionotropic, kainate 3 OS=Mus musculus OX=10090 GN=Grik3 PE=1 SV=1	277	0.01	1	0.589305818	0	0	0	0	0	0	0	0	0	0	0	0	0
sp|B1AS29|GRIK3_MOUSE Glutamate receptor ionotropic, kainate 3 OS=Mus musculus OX=10090 GN=Grik3 PE=1 SV=1	751	0.2	2	15.16071339	0	0	0	0	0	0	0	0	0	0	0	0	0
sp|B1AUH1|PTPRU_MOUSE Receptor-type tyrosine-protein phosphatase U OS=Mus musculus OX=10090 GN=Ptpru PE=1 SV=1	74	0.01	1	0.482085742	0.038049589	0	0	0	0	0	0	0	0	0	0	0	0
sp|B1AVD1|XPP2_MOUSE Xaa-Pro aminopeptidase 2 OS=Mus musculus OX=10090 GN=Xpnpep2 PE=1 SV=1	34	0.01	1	0	0.198342224	0.374460892	0.165073638	0	0	0	0	0	0	0	0	0	0
sp|B1AWN6|SCN2A_MOUSE Sodium channel protein type 2 subunit alpha OS=Mus musculus OX=10090 GN=Scn2a PE=1 SV=1	339	0.2	3	13.60965189	0	0	0	0	0	0	0	0	0	0	0	0	0
sp|B1AX39|ZCHC7_MOUSE Zinc finger CCHC domain-containing protein 7 OS=Mus musculus OX=10090 GN=Zcchc7 PE=2 SV=1	364	0.01	1	0.61136137	0.043640778	0	0	0	0	0	0	0	0	0	0	0	0
sp|B1AY10|NFX1_MOUSE Transcriptional repressor NF-X1 OS=Mus musculus OX=10090 GN=Nfx1 PE=1 SV=1	270	0.01	1	0	0	0	1.131513362	0	0	0	0	0	0	0	0	0	0
sp|B1AZA5|TM245_MOUSE Transmembrane protein 245 OS=Mus musculus OX=10090 GN=Tmem245 PE=1 SV=1	547	0.01	1	0.515711768	0	0	0	0	0	0	0	0	0	0	0	0	0
sp|B2RS91|RRN3_MOUSE RNA polymerase I-specific transcription initiation factor RRN3 OS=Mus musculus OX=10090 GN=Rrn3 PE=1 SV=1	117	0.2	3	15.80361953	0.506997803	0	0	0	0	0	0	0	0	0	0	0	0
sp|B2RXS4|PLXB2_MOUSE Plexin-B2 OS=Mus musculus OX=10090 GN=Plxnb2 PE=1 SV=1	392	0.01	1	0.458047796	0	0	0	0	0	0	0	0	0	0	0	0	0
sp|B2RXS4|PLXB2_MOUSE Plexin-B2 OS=Mus musculus OX=10090 GN=Plxnb2 PE=1 SV=1	529	0.01	1	0.453474555	0.035791393	0	0	0	0	0	0	0	0	0	0	0	0
sp|B2RXS4|PLXB2_MOUSE Plexin-B2 OS=Mus musculus OX=10090 GN=Plxnb2 PE=1 SV=1	734	0.01	1	0.571665308	0.045119836	0	0	0	0	0	0	0	0	0	0	0	0
sp|B2RXS4|PLXB2_MOUSE Plexin-B2 OS=Mus musculus OX=10090 GN=Plxnb2 PE=1 SV=1	918	0.2	5	0	0	0	15.59385829	0	10.23910354	0	0	0	0	0	0	0	0
sp|B2RXS4|PLXB2_MOUSE Plexin-B2 OS=Mus musculus OX=10090 GN=Plxnb2 PE=1 SV=1	1004	0.2	2	10.59380328	0	0	0	0	0	0	0	0	0	0	0	0	0
sp|B2RXS4|PLXB2_MOUSE Plexin-B2 OS=Mus musculus OX=10090 GN=Plxnb2 PE=1 SV=1	1052	0.01	1	0	0.349018583	0	0.331792922	0	0.595966613	0	0	0	0	0	0	0	0
sp|B9EJ86|OSBL8_MOUSE Oxysterol-binding protein-related protein 8 OS=Mus musculus OX=10090 GN=Osbpl8 PE=1 SV=1	102	0.01	1	0	0	0	0	0.508971973	0	0.313686231	0	0.146430374	0	0	0	0	0
sp|B9EKR1|PTPRZ_MOUSE Receptor-type tyrosine-protein phosphatase zeta OS=Mus musculus OX=10090 GN=Ptprz1 PE=1 SV=1	133	0.2	2	12.0184959	0	0	0	0	0	0	0	0	0	0	0	0	0
sp|B9EKR1|PTPRZ_MOUSE Receptor-type tyrosine-protein phosphatase zeta OS=Mus musculus OX=10090 GN=Ptprz1 PE=1 SV=1	231	0.2	2	10.46682052	0.943878478	0	0	0	0	0	0	0	0	0	0	0	0
sp|B9EKR1|PTPRZ_MOUSE Receptor-type tyrosine-protein phosphatase zeta OS=Mus musculus OX=10090 GN=Ptprz1 PE=1 SV=1	496	0.2	24	13.05181318	11.74672118	0	16.96136348	0	15.72354506	0	5.899390378	0	0	0	0	0	0
sp|B9EKR1|PTPRZ_MOUSE Receptor-type tyrosine-protein phosphatase zeta OS=Mus musculus OX=10090 GN=Ptprz1 PE=1 SV=1	500	0.2	24	13.05181318	11.74672118	0	16.96136348	0	15.72354506	0	5.899390378	0	0	0	0	0	0
sp|D3YXK2|SAFB1_MOUSE Scaffold attachment factor B1 OS=Mus musculus OX=10090 GN=Safb PE=1 SV=2	52	0.01	1	0.511320242	0.050530044	0	0	0	0	0	0	0	0	0	0	0	0
sp|E9Q5G3|KIF23_MOUSE Kinesin-like protein KIF23 OS=Mus musculus OX=10090 GN=Kif23 PE=1 SV=1	360	0.01	1	0	0	0.710446532	0	0.300168957	0	0.135641456	0	0	0	0	0	0	0
sp|E9Q743|CF251_MOUSE Cilia- and flagella-associated protein 251 OS=Mus musculus OX=10090 GN=Wdr66 PE=1 SV=1	973	0.01	1	0.510999704	0	0	0	0	0	0	0	0	0	0	0	0	0
sp|E9Q7X7|NRX2A_MOUSE Neurexin-2 OS=Mus musculus OX=10090 GN=Nrxn2 PE=1 SV=1	840	0.01	1	0	0.517860087	0	0.430316273	0	0	0	0	0	0	0	0	0	0
sp|G3X912|SPRTN_MOUSE SprT-like domain-containing protein Spartan OS=Mus musculus OX=10090 GN=Sprtn PE=2 SV=1	273	0.01	1	0	0	0	0	0	0	0	0	0	0.178120862	0	0.254414267	0	0.50736101
sp|G3XA57|RFIP2_MOUSE Rab11 family-interacting protein 2 OS=Mus musculus OX=10090 GN=Rab11fip2 PE=1 SV=1	305	0.01	1	0.455388277	0.032506959	0	0	0	0	0	0	0	0	0	0	0	0
sp|G5E8Q8|AGRF5_MOUSE Adhesion G protein-coupled receptor F5 OS=Mus musculus OX=10090 GN=Adgrf5 PE=1 SV=1	818	0.2	2	12.37538231	0	0	0	0	0	0	0	0	0	0	0	0	0
sp|O08530|S1PR1_MOUSE Sphingosine 1-phosphate receptor 1 OS=Mus musculus OX=10090 GN=S1pr1 PE=1 SV=3	29	0.2	11	0	8.151558479	13.68275747	13.45630104	9.456044411	16.93713712	3.411504792	10.37155595	0	3.207830591	0	0	0	0
sp|O08532|CA2D1_MOUSE Voltage-dependent calcium channel subunit alpha-2/delta-1 OS=Mus musculus OX=10090 GN=Cacna2d1 PE=1 SV=1	135	0.01	3	0.991858219	0.306240813	0.600559077	0.251237046	0.201671531	0	0	0	0	0	0	0	0	0
sp|O08532|CA2D1_MOUSE Voltage-dependent calcium channel subunit alpha-2/delta-1 OS=Mus musculus OX=10090 GN=Cacna2d1 PE=1 SV=1	323	0.2	5	17.73896762	0.589737624	0	0	0	0	0	0	0	0	0	0	0	0
sp|O08532|CA2D1_MOUSE Voltage-dependent calcium channel subunit alpha-2/delta-1 OS=Mus musculus OX=10090 GN=Cacna2d1 PE=1 SV=1	674	0.01	4	0	1.008812534	0.890083142	1.474721967	0.333855104	0	0	0	0	0	0	0	0	0
sp|O08532|CA2D1_MOUSE Voltage-dependent calcium channel subunit alpha-2/delta-1 OS=Mus musculus OX=10090 GN=Cacna2d1 PE=1 SV=1	780	0.01	10	0.4725626	1.089082068	1.411961732	0.411323058	2.513588316	0	0.833482254	0	0	0	0	0	0	0
sp|O08532|CA2D1_MOUSE Voltage-dependent calcium channel subunit alpha-2/delta-1 OS=Mus musculus OX=10090 GN=Cacna2d1 PE=1 SV=1	823	0.2	4	16.10913381	0.305311402	0	0	0	0	0	0	0	0	0	0	0	0
sp|O08532|CA2D1_MOUSE Voltage-dependent calcium channel subunit alpha-2/delta-1 OS=Mus musculus OX=10090 GN=Cacna2d1 PE=1 SV=1	984	0.2	2	11.9708516	0.923746281	0	0	0	0	0	0	0	0	0	0	0	0
sp|O08532|CA2D1_MOUSE Voltage-dependent calcium channel subunit alpha-2/delta-1 OS=Mus musculus OX=10090 GN=Cacna2d1 PE=1 SV=1	997	0.2	4	0	3.458147878	0	10.18008921	0	19.74601731	0	5.785025938	0	0	0	0	0	0
sp|O08543|EFNA5_MOUSE Ephrin-A5 OS=Mus musculus OX=10090 GN=Efna5 PE=1 SV=1	36	0.01	1	0.566620866	0.040447069	0	0	0	0	0	0	0	0	0	0	0	0
sp|O08545|EFNA3_MOUSE Ephrin-A3 OS=Mus musculus OX=10090 GN=Efna3 PE=1 SV=4	37	0.2	4	13.53054787	0.955210349	0	0	0	0	0	0	0	0	0	0	0	0
sp|O08677|KNG1_MOUSE Kininogen-1 OS=Mus musculus OX=10090 GN=Kng1 PE=1 SV=1	167	0.01	1	0	0.881924971	0	0	0	0	0	0	0	0	0	0	0	0
sp|O08842|GFRA2_MOUSE GDNF family receptor alpha-2 OS=Mus musculus OX=10090 GN=Gfra2 PE=1 SV=2	356	0.01	1	0	0	0.708723773	0.291568206	0.240446847	0	0	0	0	0	0	0	0	0
sp|O08842|GFRA2_MOUSE GDNF family receptor alpha-2 OS=Mus musculus OX=10090 GN=Gfra2 PE=1 SV=2	361	0.01	1	0	0	0.708723773	0.291568206	0.240446847	0	0	0	0	0	0	0	0	0
sp|O09114|PTGDS_MOUSE Prostaglandin-H2 D-isomerase OS=Mus musculus OX=10090 GN=Ptgds PE=1 SV=1	50	0.11	5	4.858818272	1.841543296	0	8.504123282	0	5.154867716	0	0	0	0	0	0	0	0
sp|O09114|PTGDS_MOUSE Prostaglandin-H2 D-isomerase OS=Mus musculus OX=10090 GN=Ptgds PE=1 SV=1	77	0.01	8	1.102689017	0.386220669	0.682264744	1.839038949	0.651060461	0.45265142	0.323688023	0.324688515	0	0	0	0	0	0
sp|O09117|SYPL1_MOUSE Synaptophysin-like protein 1 OS=Mus musculus OX=10090 GN=Sypl1 PE=1 SV=2	71	0.2	8	0	12.81978107	11.16226179	12.78873402	2.862501204	8.357952499	0	0	0	0	0	0	0	0
sp|O09117|SYPL1_MOUSE Synaptophysin-like protein 1 OS=Mus musculus OX=10090 GN=Sypl1 PE=1 SV=2	94	0.01	2	0	0.32392746	0.644870264	0.081130045	0.236782133	0	0	0	0	0	0	0	0	0
sp|O09126|SEM4D_MOUSE Semaphorin-4D OS=Mus musculus OX=10090 GN=Sema4d PE=1 SV=2	76	0.01	1	0	0	0	1.074055192	0	0	0	0	0	0	0	0	0	0
sp|O09126|SEM4D_MOUSE Semaphorin-4D OS=Mus musculus OX=10090 GN=Sema4d PE=1 SV=2	138	0.01	1	0.6058642	0.047819053	0	0	0	0	0	0	0	0	0	0	0	0
sp|O09126|SEM4D_MOUSE Semaphorin-4D OS=Mus musculus OX=10090 GN=Sema4d PE=1 SV=2	190	0.2	4	14.90719378	0.754287887	0	0	0	0	0	0	0	0	0	0	0	0
sp|O09126|SEM4D_MOUSE Semaphorin-4D OS=Mus musculus OX=10090 GN=Sema4d PE=1 SV=2	378	0.2	3	0	6.507317278	0	7.567175044	0	12.72237317	0	0	0	0	0	0	0	0
sp|O09126|SEM4D_MOUSE Semaphorin-4D OS=Mus musculus OX=10090 GN=Sema4d PE=1 SV=2	418	0.01	2	0.641892241	0	0	0	0	0.861746197	0	0	0	0	0	0	0	0
sp|O09159|MA2B1_MOUSE Lysosomal alpha-mannosidase OS=Mus musculus OX=10090 GN=Man2b1 PE=1 SV=4	496	0.01	1	0.620516768	0	0	0	0	0	0	0	0	0	0	0	0	0
sp|O35071|KIF1C_MOUSE Kinesin-like protein KIF1C OS=Mus musculus OX=10090 GN=Kif1c PE=1 SV=2	271	0.01	1	0	0	0	0.318952943	0	0.568748189	0	0	0	0	0	0	0	0
sp|O35114|SCRB2_MOUSE Lysosome membrane protein 2 OS=Mus musculus OX=10090 GN=Scarb2 PE=1 SV=3	44	0.01	3	0.509418869	0.178616539	0.964840428	0.394306374	0.312135372	0	0	0	0	0	0	0	0	0
sp|O35114|SCRB2_MOUSE Lysosome membrane protein 2 OS=Mus musculus OX=10090 GN=Scarb2 PE=1 SV=3	121	0.2	5	15.72251881	0.982648126	0	0	0	0	0	0	0	0	0	0	0	0
sp|O35114|SCRB2_MOUSE Lysosome membrane protein 2 OS=Mus musculus OX=10090 GN=Scarb2 PE=1 SV=3	205	0.01	1	0	0	0	0	0	0	0	0	0	0	0	0	0	0
sp|O35114|SCRB2_MOUSE Lysosome membrane protein 2 OS=Mus musculus OX=10090 GN=Scarb2 PE=1 SV=3	223	0.01	1	0	0	0	0	0	0	0	0	0	0	0	0	0	0
sp|O35114|SCRB2_MOUSE Lysosome membrane protein 2 OS=Mus musculus OX=10090 GN=Scarb2 PE=1 SV=3	248	0.01	1	0.624032448	0	0	0	0	0	0	0	0	0	0	0	0	0
sp|O35114|SCRB2_MOUSE Lysosome membrane protein 2 OS=Mus musculus OX=10090 GN=Scarb2 PE=1 SV=3	411	0.01	1	0.581403886	0	0	0	0	0	0	0	0	0	0	0	0	0
sp|O35126|ATN1_MOUSE Atrophin-1 OS=Mus musculus OX=10090 GN=Atn1 PE=1 SV=1	127	0.01	1	0.709388588	0.060533031	0	0	0	0	0	0	0	0	0	0	0	0
sp|O35136|NCAM2_MOUSE Neural cell adhesion molecule 2 OS=Mus musculus OX=10090 GN=Ncam2 PE=1 SV=1	176	0.01	3	0	0.564719406	0.319477103	1.463505286	0	0	0	0	0	0	0	0	0	0
sp|O35136|NCAM2_MOUSE Neural cell adhesion molecule 2 OS=Mus musculus OX=10090 GN=Ncam2 PE=1 SV=1	218	0.01	5	0	1.500280742	1.670388664	1.196459546	0.580129885	0.75804268	0	0	0	0	0	0	0	0
sp|O35136|NCAM2_MOUSE Neural cell adhesion molecule 2 OS=Mus musculus OX=10090 GN=Ncam2 PE=1 SV=1	444	0.2	9	0	14.64457808	14.36779881	17.49772555	7.343183059	14.36314379	1.319664786	0	0	0	0	0	0	0
sp|O35136|NCAM2_MOUSE Neural cell adhesion molecule 2 OS=Mus musculus OX=10090 GN=Ncam2 PE=1 SV=1	473	0.09	5	5.171027434	3.37479782	0	4.403321279	0	7.583564631	0	0	0	0	0	0	0	0
sp|O35136|NCAM2_MOUSE Neural cell adhesion molecule 2 OS=Mus musculus OX=10090 GN=Ncam2 PE=1 SV=1	561	0.2	6	0	6.175618935	12.45965506	0	11.59068418	0	0	0	0	0	0	0	0	0
sp|O35405|PLD3_MOUSE 5'-3' exonuclease PLD3 OS=Mus musculus OX=10090 GN=Pld3 PE=1 SV=1	233	0.01	1	0.524332012	0.041383961	0	0	0	0	0	0	0	0	0	0	0	0
sp|O35405|PLD3_MOUSE 5'-3' exonuclease PLD3 OS=Mus musculus OX=10090 GN=Pld3 PE=1 SV=1	384	0.2	2	0	7.990426685	0	13.2919287	0	0	0	0	0	0	0	0	0	0
sp|O35409|FOLH1_MOUSE Glutamate carboxypeptidase 2 OS=Mus musculus OX=10090 GN=Folh1 PE=1 SV=2	77	0.01	2	0.616246226	0	0.582186965	0	0.246524746	0	0.109435576	0	0	0	0	0	0	0
sp|O35409|FOLH1_MOUSE Glutamate carboxypeptidase 2 OS=Mus musculus OX=10090 GN=Folh1 PE=1 SV=2	337	0.01	1	0.541957835	0.053557733	0	0	0	0	0	0	0	0	0	0	0	0
sp|O35409|FOLH1_MOUSE Glutamate carboxypeptidase 2 OS=Mus musculus OX=10090 GN=Folh1 PE=1 SV=2	477	0.2	2	10.43246812	0	0	0	0	0	0	0	0	0	0	0	0	0
sp|O35409|FOLH1_MOUSE Glutamate carboxypeptidase 2 OS=Mus musculus OX=10090 GN=Folh1 PE=1 SV=2	614	0.01	1	0	0	0	0.929614685	0	0	0	0	0	0	0	0	0	0
sp|O35491|CLK2_MOUSE Dual specificity protein kinase CLK2 OS=Mus musculus OX=10090 GN=Clk2 PE=1 SV=2	104	0.01	1	0	0	0	0	0.750231978	0	0	0	0	0	0	0	0	0
sp|O35598|ADA10_MOUSE Disintegrin and metalloproteinase domain-containing protein 10 OS=Mus musculus OX=10090 GN=Adam10 PE=1 SV=2	278	0.2	3	15.84786685	0	0	0	0	0	0	0	0	0	0	0	0	0
sp|O35598|ADA10_MOUSE Disintegrin and metalloproteinase domain-containing protein 10 OS=Mus musculus OX=10090 GN=Adam10 PE=1 SV=2	439	0.2	4	14.29036035	1.093666278	0	0	0	0	0	0	0	0	0	0	0	0
sp|O35600|ABCA4_MOUSE Retinal-specific phospholipid-transporting ATPase ABCA4 OS=Mus musculus OX=10090 GN=Abca4 PE=2 SV=1	1527	0.01	1	0.466812214	0	0	0	0	0	0	0	0	0	0	0	0	0
sp|O35604|NPC1_MOUSE NPC intracellular cholesterol transporter 1 OS=Mus musculus OX=10090 GN=Npc1 PE=1 SV=2	1062	0.2	2	11.69050183	0	0	0	0	0	0	0	0	0	0	0	0	0
sp|O35626|RASD1_MOUSE Dexamethasone-induced Ras-related protein 1 OS=Mus musculus OX=10090 GN=Rasd1 PE=1 SV=1	180	0.01	1	0.625030713	0	0	0	0	0	0	0	0	0	0	0	0	0
sp|O35684|NEUS_MOUSE Neuroserpin OS=Mus musculus OX=10090 GN=Serpini1 PE=1 SV=1	320	0.2	3	14.2783697	0	0	0	0	0	0	0	0	0	0	0	0	0
sp|O54826|AF10_MOUSE Protein AF-10 OS=Mus musculus OX=10090 GN=Mllt10 PE=1 SV=2	764	0.2	2	14.22864244	0	0	0	0	0	0	0	0	0	0	0	0	0
sp|O54890|ITB3_MOUSE Integrin beta-3 OS=Mus musculus OX=10090 GN=Itgb3 PE=1 SV=2	678	0.01	1	0.553426277	0	0	0	0	0	0	0	0	0	0	0	0	0
sp|O54901|OX2G_MOUSE OX-2 membrane glycoprotein OS=Mus musculus OX=10090 GN=Cd200 PE=1 SV=1	180	0.01	4	0.539768836	0	0	0	0	0.684179181	0	0	0	0	0	0	0	0
sp|O54901|OX2G_MOUSE OX-2 membrane glycoprotein OS=Mus musculus OX=10090 GN=Cd200 PE=1 SV=1	189	0.01	4	0.539768836	0	0	0	0	0.684179181	0	0	0	0	0	0	0	0
sp|O54965|RNF13_MOUSE E3 ubiquitin-protein ligase RNF13 OS=Mus musculus OX=10090 GN=Rnf13 PE=1 SV=2	42	0.01	1	0	0.342736096	0	0.259534993	0	0	0	0	0	0	0	0	0	0
sp|O54990|PROM1_MOUSE Prominin-1 OS=Mus musculus OX=10090 GN=Prom1 PE=1 SV=1	272	0.01	1	0	0.705552575	0	0.586279503	0	0	0	0	0	0	0	0	0	0
sp|O54990|PROM1_MOUSE Prominin-1 OS=Mus musculus OX=10090 GN=Prom1 PE=1 SV=1	414	0.01	1	0	0.514773155	0	0.427751184	0	0	0	0	0	0	0	0	0	0
sp|O54991|CNTP1_MOUSE Contactin-associated protein 1 OS=Mus musculus OX=10090 GN=Cntnap1 PE=1 SV=2	276	0.01	1	0.643732463	0	0	0	0	0	0	0	0	0	0	0	0	0
sp|O54991|CNTP1_MOUSE Contactin-associated protein 1 OS=Mus musculus OX=10090 GN=Cntnap1 PE=1 SV=2	499	0.2	6	16.96413932	1.30140695	0	0	0	0	0	0	0	0	0	0	0	0
sp|O54991|CNTP1_MOUSE Contactin-associated protein 1 OS=Mus musculus OX=10090 GN=Cntnap1 PE=1 SV=2	518	0.2	5	13.85665659	0	0	0	0	0	0	0	0	0	0	0	0	0
sp|O54991|CNTP1_MOUSE Contactin-associated protein 1 OS=Mus musculus OX=10090 GN=Cntnap1 PE=1 SV=2	597	0.01	2	1.166516032	0.049152855	0	0	0	0	0	0	0	0	0	0	0	0
sp|O54991|CNTP1_MOUSE Contactin-associated protein 1 OS=Mus musculus OX=10090 GN=Cntnap1 PE=1 SV=2	763	0.01	1	0.54430405	0.042960294	0	0	0	0	0	0	0	0	0	0	0	0
sp|O54991|CNTP1_MOUSE Contactin-associated protein 1 OS=Mus musculus OX=10090 GN=Cntnap1 PE=1 SV=2	804	0.2	2	11.01947368	0	0	0	0	0	0	0	0	0	0	0	0	0
sp|O54991|CNTP1_MOUSE Contactin-associated protein 1 OS=Mus musculus OX=10090 GN=Cntnap1 PE=1 SV=2	843	0.2	3	16.14179909	0	0	0	0	0	0	0	0	0	0	0	0	0
sp|O54991|CNTP1_MOUSE Contactin-associated protein 1 OS=Mus musculus OX=10090 GN=Cntnap1 PE=1 SV=2	948	0.01	1	0.54605964	0	0	0	0	0	0	0	0	0	0	0	0	0
sp|O54991|CNTP1_MOUSE Contactin-associated protein 1 OS=Mus musculus OX=10090 GN=Cntnap1 PE=1 SV=2	956	0.01	1	0.54605964	0	0	0	0	0	0	0	0	0	0	0	0	0
sp|O54991|CNTP1_MOUSE Contactin-associated protein 1 OS=Mus musculus OX=10090 GN=Cntnap1 PE=1 SV=2	1147	0.2	2	13.27303563	0	0	0	0	0	0	0	0	0	0	0	0	0
sp|O55026|ENTP2_MOUSE Ectonucleoside triphosphate diphosphohydrolase 2 OS=Mus musculus OX=10090 GN=Entpd2 PE=1 SV=2	63	0.2	5	9.2723261	11.95977063	0	9.380346585	0	0	0	0	0	0	0	0	0	0
sp|O55026|ENTP2_MOUSE Ectonucleoside triphosphate diphosphohydrolase 2 OS=Mus musculus OX=10090 GN=Entpd2 PE=1 SV=2	128	0.2	3	14.7694315	1.12606615	0	0	0	0	0	0	0	0	0	0	0	0
sp|O55026|ENTP2_MOUSE Ectonucleoside triphosphate diphosphohydrolase 2 OS=Mus musculus OX=10090 GN=Entpd2 PE=1 SV=2	377	0.01	3	0	0.772361088	0.238737845	0.56367023	0	0.429028225	0	0	0	0	0	0	0	0
sp|O55131|SEPT7_MOUSE Septin-7 OS=Mus musculus OX=10090 GN=Septin7 PE=1 SV=1	420	0.01	1	0.738476637	0.05977183	0	0	0	0	0	0	0	0	0	0	0	0
sp|O70283|WNT2B_MOUSE Protein Wnt-2b OS=Mus musculus OX=10090 GN=Wnt2b PE=2 SV=3	280	0.01	1	0	0	0	0	0.73338184	0	0	0	0	0	0	0	0	0
sp|O70309|ITB5_MOUSE Integrin beta-5 OS=Mus musculus OX=10090 GN=Itgb5 PE=1 SV=2	704	0.01	1	0.57518194	0	0	0	0	0	0	0	0	0	0	0	0	0
sp|O70340|NPTX2_MOUSE Neuronal pentraxin-2 OS=Mus musculus OX=10090 GN=Nptx2 PE=2 SV=1	145	0.01	1	0	0	0	0	0.753072546	0	0.37029766	0	0	0	0	0	0	0
sp|O70354|CAH11_MOUSE Carbonic anhydrase-related protein 11 OS=Mus musculus OX=10090 GN=Ca11 PE=2 SV=2	117	0.01	2	0.456718173	0.189023566	0.243771472	0.124126148	0	0	0	0	0	0	0	0	0	0
sp|O70354|CAH11_MOUSE Carbonic anhydrase-related protein 11 OS=Mus musculus OX=10090 GN=Ca11 PE=2 SV=2	259	0.01	1	0.55506913	0.04380995	0	0	0	0	0	0	0	0	0	0	0	0
sp|O70362|PHLD_MOUSE Phosphatidylinositol-glycan-specific phospholipase D OS=Mus musculus OX=10090 GN=Gpld1 PE=1 SV=1	654	0.01	1	0.559089224	0.044127244	0	0	0	0	0	0	0	0	0	0	0	0
sp|O70423|AOC3_MOUSE Membrane primary amine oxidase OS=Mus musculus OX=10090 GN=Aoc3 PE=1 SV=3	591	0.01	2	0	0	0.592989415	0.572768454	0.27855358	0.585091422	0.133895726	0.419688211	0	0	0	0	0	0
sp|O88307|SORL_MOUSE Sortilin-related receptor OS=Mus musculus OX=10090 GN=Sorl1 PE=1 SV=3	157	0.01	2	0.951983343	0.037623892	0	0	0	0	0	0	0	0	0	0	0	0
sp|O88307|SORL_MOUSE Sortilin-related receptor OS=Mus musculus OX=10090 GN=Sorl1 PE=1 SV=3	673	0.01	2	0.547725597	0.573023958	0	0.458386227	0	0	0	0	0	0	0	0	0	0
sp|O88307|SORL_MOUSE Sortilin-related receptor OS=Mus musculus OX=10090 GN=Sorl1 PE=1 SV=3	870	0.01	2	0.615452598	0.048575836	0	0.95291899	0	0	0	0	0	0	0	0	0	0
sp|O88307|SORL_MOUSE Sortilin-related receptor OS=Mus musculus OX=10090 GN=Sorl1 PE=1 SV=3	1067	0.01	1	0	0	0	1.073736681	0	0	0	0	0	0	0	0	0	0
sp|O88307|SORL_MOUSE Sortilin-related receptor OS=Mus musculus OX=10090 GN=Sorl1 PE=1 SV=3	1068	0.01	1	0	0	0	1.073736681	0	0	0	0	0	0	0	0	0	0
sp|O88307|SORL_MOUSE Sortilin-related receptor OS=Mus musculus OX=10090 GN=Sorl1 PE=1 SV=3	1075	0.01	1	0	0	0	0.888471456	0	0	0	0	0	0	0	0	0	0
sp|O88307|SORL_MOUSE Sortilin-related receptor OS=Mus musculus OX=10090 GN=Sorl1 PE=1 SV=3	1607	0.01	2	1.080760252	0.038037642	0	0	0	0	0	0	0	0	0	0	0	0
sp|O88307|SORL_MOUSE Sortilin-related receptor OS=Mus musculus OX=10090 GN=Sorl1 PE=1 SV=3	1705	0.01	1	0	0	0	0.301598241	0	0.558996598	0	0	0	0	0	0	0	0
sp|O88307|SORL_MOUSE Sortilin-related receptor OS=Mus musculus OX=10090 GN=Sorl1 PE=1 SV=3	1732	0.01	2	1.205564204	0.049530591	0	0	0	0	0	0	0	0	0	0	0	0
sp|O88307|SORL_MOUSE Sortilin-related receptor OS=Mus musculus OX=10090 GN=Sorl1 PE=1 SV=3	1894	0.2	5	16.0558486	0.586986281	0	0	0	0	0	0	0	0	0	0	0	0
sp|O88307|SORL_MOUSE Sortilin-related receptor OS=Mus musculus OX=10090 GN=Sorl1 PE=1 SV=3	1986	0.2	4	10.35399435	0	0	14.60112967	0	11.56061345	0	0	0	0	0	0	0	0
sp|O88307|SORL_MOUSE Sortilin-related receptor OS=Mus musculus OX=10090 GN=Sorl1 PE=1 SV=3	2010	0.01	3	1.248930985	0.055151207	0	0	0	0	0	0	0	0	0	0	0	0
sp|O88307|SORL_MOUSE Sortilin-related receptor OS=Mus musculus OX=10090 GN=Sorl1 PE=1 SV=3	2054	0.01	1	0.623312234	0.049196174	0	0	0	0	0	0	0	0	0	0	0	0
sp|O88307|SORL_MOUSE Sortilin-related receptor OS=Mus musculus OX=10090 GN=Sorl1 PE=1 SV=3	2092	0.01	1	0.529672057	0	0	0	0	0	0	0	0	0	0	0	0	0
sp|O88351|IKKB_MOUSE Inhibitor of nuclear factor kappa-B kinase subunit beta OS=Mus musculus OX=10090 GN=Ikbkb PE=1 SV=1	676	0.01	1	0	0	0.446027424	0.198834807	0	0	0	0	0	0	0	0	0	0
sp|O88507|CNTFR_MOUSE Ciliary neurotrophic factor receptor subunit alpha OS=Mus musculus OX=10090 GN=Cntfr PE=1 SV=2	141	0.2	4	0	13.38489023	0	10.94380935	0	6.529735992	0	0	0	0	0	0	0	0
sp|O88531|PPT1_MOUSE Palmitoyl-protein thioesterase 1 OS=Mus musculus OX=10090 GN=Ppt1 PE=1 SV=2	196	0.2	2	13.13434561	1.000513951	0	0	0	0	0	0	0	0	0	0	0	0
sp|O88531|PPT1_MOUSE Palmitoyl-protein thioesterase 1 OS=Mus musculus OX=10090 GN=Ppt1 PE=1 SV=2	211	0.2	2	15.12248491	0.525339387	0	0	0	0	0	0	0	0	0	0	0	0
sp|O88668|CREG1_MOUSE Protein CREG1 OS=Mus musculus OX=10090 GN=Creg1 PE=1 SV=1	159	0.2	2	10.79152775	8.600483375	0	6.395523459	0	9.955668094	0	0	0	0	0	0	0	0
sp|O88829|SIAT9_MOUSE Lactosylceramide alpha-2,3-sialyltransferase OS=Mus musculus OX=10090 GN=St3gal5 PE=2 SV=2	234	0.01	1	0.500699615	0	0	0	0	0	0	0	0	0	0	0	0	0
sp|O88998|NOE1_MOUSE Noelin OS=Mus musculus OX=10090 GN=Olfm1 PE=1 SV=1	102	0.01	10	1.46664709	0.539848107	0	1.670660965	0	1.511272151	0	0	0	0	0	0	0	0
sp|O88998|NOE1_MOUSE Noelin OS=Mus musculus OX=10090 GN=Olfm1 PE=1 SV=1	287	0.2	3	0	12.2048905	0	14.50554545	0	4.934188877	0	0	0	0	0	0	0	0
sp|O88998|NOE1_MOUSE Noelin OS=Mus musculus OX=10090 GN=Olfm1 PE=1 SV=1	393	0.2	3	0	8.873080182	0	14.94755202	0	0	0	0	0	0	0	0	0	0
sp|O88998|NOE1_MOUSE Noelin OS=Mus musculus OX=10090 GN=Olfm1 PE=1 SV=1	430	0.01	1	0.362438872	0.028606218	0	0	0	0	0	0	0	0	0	0	0	0
sp|O88998|NOE1_MOUSE Noelin OS=Mus musculus OX=10090 GN=Olfm1 PE=1 SV=1	472	0.01	1	0	0	0	1.000344919	0	0	0	0	0	0	0	0	0	0
sp|O89001|CBPD_MOUSE Carboxypeptidase D OS=Mus musculus OX=10090 GN=Cpd PE=1 SV=2	170	0.01	1	0	0	0	0.943901057	0	0	0	0	0	0	0	0	0	0
sp|O89001|CBPD_MOUSE Carboxypeptidase D OS=Mus musculus OX=10090 GN=Cpd PE=1 SV=2	520	0.01	1	0	0	0	0.631200095	0	0	0	0	0	0	0	0	0	0
sp|O89001|CBPD_MOUSE Carboxypeptidase D OS=Mus musculus OX=10090 GN=Cpd PE=1 SV=2	624	0.2	2	0	8.762124128	0	8.052968872	0	14.19361351	0	0	0	0	0	0	0	0
sp|O89001|CBPD_MOUSE Carboxypeptidase D OS=Mus musculus OX=10090 GN=Cpd PE=1 SV=2	809	0.01	1	0.637908223	0.050348192	0	0	0	0	0	0	0	0	0	0	0	0
sp|O89001|CBPD_MOUSE Carboxypeptidase D OS=Mus musculus OX=10090 GN=Cpd PE=1 SV=2	865	0.01	1	0.239565526	0.018908192	0	0	0	0	0	0	0	0	0	0	0	0
sp|O89001|CBPD_MOUSE Carboxypeptidase D OS=Mus musculus OX=10090 GN=Cpd PE=1 SV=2	951	0.01	1	0.471990572	0.037252807	0	0	0	0	0	0	0	0	0	0	0	0
sp|O89001|CBPD_MOUSE Carboxypeptidase D OS=Mus musculus OX=10090 GN=Cpd PE=1 SV=2	1066	0.01	1	0	0.325942325	0	0.28697082	0	0.502088492	0	0	0	0	0	0	0	0
sp|O89017|LGMN_MOUSE Legumain OS=Mus musculus OX=10090 GN=Lgmn PE=1 SV=1	264	0.2	5	0	0.981876059	0	8.662451777	0	14.00081438	0	0	0	0	0	0	0	0
sp|O89017|LGMN_MOUSE Legumain OS=Mus musculus OX=10090 GN=Lgmn PE=1 SV=1	273	0.2	5	0	0.981876059	0	8.662451777	0	14.00081438	0	0	0	0	0	0	0	0
sp|O89023|TPP1_MOUSE Tripeptidyl-peptidase 1 OS=Mus musculus OX=10090 GN=Tpp1 PE=1 SV=2	208	0.2	6	17.27751773	0.803829498	0	0	0	0	0	0	0	0	0	0	0	0
sp|O89023|TPP1_MOUSE Tripeptidyl-peptidase 1 OS=Mus musculus OX=10090 GN=Tpp1 PE=1 SV=2	220	0.2	4	15.11979847	1.01167207	0	0	0	0	0	0	0	0	0	0	0	0
sp|O89023|TPP1_MOUSE Tripeptidyl-peptidase 1 OS=Mus musculus OX=10090 GN=Tpp1 PE=1 SV=2	441	0.2	5	11.27966799	9.876659954	0	0	0	0	0	0	0	0	0	0	0	0
sp|O89026|ROBO1_MOUSE Roundabout homolog 1 OS=Mus musculus OX=10090 GN=Robo1 PE=1 SV=1	780	0.01	1	0.608800896	0.048050838	0	0	0	0	0	0	0	0	0	0	0	0
sp|O89103|C1QR1_MOUSE Complement component C1q receptor OS=Mus musculus OX=10090 GN=Cd93 PE=1 SV=1	101	0.01	2	0	0.887958309	0.523286115	0.785775103	0.212142782	0	0	0	0	0	0	0	0	0
sp|P01831|THY1_MOUSE Thy-1 membrane glycoprotein OS=Mus musculus OX=10090 GN=Thy1 PE=1 SV=1	41	0.2	12	17.10143201	1.041681154	0	0	0	0	0	0	0	0	0	0	0	0
sp|P01831|THY1_MOUSE Thy-1 membrane glycoprotein OS=Mus musculus OX=10090 GN=Thy1 PE=1 SV=1	93	0.2	62	0	12.88251648	11.32790534	18.64964259	3.719567077	14.22074312	0	0	0	0	0	0	0	0
sp|P01831|THY1_MOUSE Thy-1 membrane glycoprotein OS=Mus musculus OX=10090 GN=Thy1 PE=1 SV=1	117	0.17	64	6.375505187	12.08738686	13.73447179	15.18313794	3.119115631	13.21958491	0	3.44318531	0	0	0	0	0	0
sp|P01896|HA1Z_MOUSE H-2 class I histocompatibility antigen, alpha chain (Fragment) OS=Mus musculus OX=10090 PE=2 SV=1	89	0.2	2	7.567159039	0	0	0	0	0	0	0	0	0	0	0	0	0
sp|P01897|HA1L_MOUSE H-2 class I histocompatibility antigen, L-D alpha chain OS=Mus musculus OX=10090 GN=H2-L PE=1 SV=2	279	0.2	2	7.567159039	0	0	0	0	0	0	0	0	0	0	0	0	0
sp|P01899|HA11_MOUSE H-2 class I histocompatibility antigen, D-B alpha chain OS=Mus musculus OX=10090 GN=H2-D1 PE=1 SV=2	279	0.2	2	7.567159039	0	0	0	0	0	0	0	0	0	0	0	0	0
sp|P02468|LAMC1_MOUSE Laminin subunit gamma-1 OS=Mus musculus OX=10090 GN=Lamc1 PE=1 SV=2	647	0.2	3	14.28939841	1.045506467	0	0	0	0	0	0	0	0	0	0	0	0
sp|P02468|LAMC1_MOUSE Laminin subunit gamma-1 OS=Mus musculus OX=10090 GN=Lamc1 PE=1 SV=2	1104	0.01	4	1.36683604	0.421745062	0	0.296965746	0	0.506242822	0	0	0	0	0	0	0	0
sp|P02468|LAMC1_MOUSE Laminin subunit gamma-1 OS=Mus musculus OX=10090 GN=Lamc1 PE=1 SV=2	1202	0.01	2	0.556886102	0.043953358	0	0.978575484	0	0	0	0	0	0	0	0	0	0
sp|P02468|LAMC1_MOUSE Laminin subunit gamma-1 OS=Mus musculus OX=10090 GN=Lamc1 PE=1 SV=2	1238	0.2	3	0	14.25396598	0	11.75204987	0	0	0	0	0	0	0	0	0	0
sp|P02468|LAMC1_MOUSE Laminin subunit gamma-1 OS=Mus musculus OX=10090 GN=Lamc1 PE=1 SV=2	1392	0.01	2	0	0.856149495	0	0.706373148	0	0	0	0	0	0	0	0	0	0
sp|P02468|LAMC1_MOUSE Laminin subunit gamma-1 OS=Mus musculus OX=10090 GN=Lamc1 PE=1 SV=2	1436	0.01	2	0.566411466	0.044705166	0	0.965719569	0	0	0	0	0	0	0	0	0	0
sp|P03921|NU5M_MOUSE NADH-ubiquinone oxidoreductase chain 5 OS=Mus musculus OX=10090 GN=Mtnd5 PE=1 SV=3	360	0.2	6	0	19.46717413	0	15.86768486	0	9.394069292	0	0	0	0	0	0	0	0
sp|P04925|PRIO_MOUSE Major prion protein OS=Mus musculus OX=10090 GN=Prnp PE=1 SV=2	179	0.2	3	0	0	0	12.21535921	0	14.50811264	0	4.744152425	0	0	0	0	0	0
sp|P04925|PRIO_MOUSE Major prion protein OS=Mus musculus OX=10090 GN=Prnp PE=1 SV=2	195	0.2	7	0	0	11.71718331	8.075730536	17.15297901	13.56154052	7.456445308	14.59396693	3.736429729	8.355194957	0	4.525395353	0	0
sp|P05555|ITAM_MOUSE Integrin alpha-M OS=Mus musculus OX=10090 GN=Itgam PE=1 SV=2	57	0.01	1	0	0.265052408	0.458897255	0.234551083	0.186039219	0	0	0	0	0	0	0	0	0
sp|P05555|ITAM_MOUSE Integrin alpha-M OS=Mus musculus OX=10090 GN=Itgam PE=1 SV=2	390	0.2	2	13.15514745	0	0	0	0	0	0	0	0	0	0	0	0	0
sp|P05555|ITAM_MOUSE Integrin alpha-M OS=Mus musculus OX=10090 GN=Itgam PE=1 SV=2	733	0.01	1	0.460778953	0.032891761	0	0	0	0	0	0	0	0	0	0	0	0
sp|P05555|ITAM_MOUSE Integrin alpha-M OS=Mus musculus OX=10090 GN=Itgam PE=1 SV=2	940	0.01	1	0.572948786	0	0	0	0	0	0	0	0	0	0	0	0	0
sp|P05555|ITAM_MOUSE Integrin alpha-M OS=Mus musculus OX=10090 GN=Itgam PE=1 SV=2	1021	0.01	1	0.612981743	0	0	0	0	0	0	0	0	0	0	0	0	0
sp|P06797|CATL1_MOUSE Cathepsin L1 OS=Mus musculus OX=10090 GN=Ctsl PE=1 SV=2	220	0.2	2	11.71805475	0.926771219	0	0	0	0	0	0	0	0	0	0	0	0
sp|P06802|ENPP1_MOUSE Ectonucleotide pyrophosphatase/phosphodiesterase family member 1 OS=Mus musculus OX=10090 GN=Enpp1 PE=1 SV=4	266	0.01	1	0	0	0	0.858244597	0	0	0	0	0	0	0	0	0	0
sp|P07214|SPRC_MOUSE SPARC OS=Mus musculus OX=10090 GN=Sparc PE=1 SV=1	114	0.01	1	0.549861931	0	0	0	0	0	0	0	0	0	0	0	0	0
sp|P07758|A1AT1_MOUSE Alpha-1-antitrypsin 1-1 OS=Mus musculus OX=10090 GN=Serpina1a PE=1 SV=4	100	0.01	2	0	0.44634083	0	0	0	0	0	0	0	0	0	0	0	0
sp|P07759|SPA3K_MOUSE Serine protease inhibitor A3K OS=Mus musculus OX=10090 GN=Serpina3k PE=1 SV=2	184	0.01	3	0	0.787978014	0	0	0	0	0	0	0	0	0	0	0	0
sp|P07759|SPA3K_MOUSE Serine protease inhibitor A3K OS=Mus musculus OX=10090 GN=Serpina3k PE=1 SV=2	269	0.01	2	0	1.056841073	0	0	0	0	0	0	0	0	0	0	0	0
sp|P08113|ENPL_MOUSE Endoplasmin OS=Mus musculus OX=10090 GN=Hsp90b1 PE=1 SV=2	61	0.2	4	14.74298677	1.122969129	0	0	0	0	0	0	0	0	0	0	0	0
sp|P08113|ENPL_MOUSE Endoplasmin OS=Mus musculus OX=10090 GN=Hsp90b1 PE=1 SV=2	216	0.2	5	13.73476092	0.584768104	0	0	0	0	0	0	0	0	0	0	0	0
sp|P08152|EGR2_MOUSE E3 SUMO-protein ligase EGR2 OS=Mus musculus OX=10090 GN=Egr2 PE=1 SV=3	269	0.01	1	0	0	0	0	0	0	0	0	0.892070964	0	0	0	0	0
sp|P08607|C4BPA_MOUSE C4b-binding protein OS=Mus musculus OX=10090 GN=C4bpa PE=1 SV=3	73	0.01	1	0	0	0.826930895	0.340198491	0.280550666	0	0	0	0	0	0	0	0	0
sp|P08923|LTK_MOUSE Leukocyte tyrosine kinase receptor OS=Mus musculus OX=10090 GN=Ltk PE=1 SV=3	376	0.01	1	0.692159477	0	0	0	0	0	0	0	0	0	0	0	0	0
sp|P09055|ITB1_MOUSE Integrin beta-1 OS=Mus musculus OX=10090 GN=Itgb1 PE=1 SV=1	480	0.01	1	0.55066249	0	0	0	0	0	0	0	0	0	0	0	0	0
sp|P09470|ACE_MOUSE Angiotensin-converting enzyme OS=Mus musculus OX=10090 GN=Ace PE=1 SV=3	164	0.01	1	0.694681264	0.054829119	0	0	0	0	0	0	0	0	0	0	0	0
sp|P09470|ACE_MOUSE Angiotensin-converting enzyme OS=Mus musculus OX=10090 GN=Ace PE=1 SV=3	322	0.2	2	0	12.2416981	0	10.28869271	0	0	0	0	0	0	0	0	0	0
sp|P09470|ACE_MOUSE Angiotensin-converting enzyme OS=Mus musculus OX=10090 GN=Ace PE=1 SV=3	513	0.2	5	13.9923777	10.39024236	0	8.773902619	0	0	0	0	0	0	0	0	0	0
sp|P09470|ACE_MOUSE Angiotensin-converting enzyme OS=Mus musculus OX=10090 GN=Ace PE=1 SV=3	699	0.01	1	0	0.31564575	0	0.277905361	0	0.486227427	0	0	0	0	0	0	0	0
sp|P09581|CSF1R_MOUSE Macrophage colony-stimulating factor 1 receptor OS=Mus musculus OX=10090 GN=Csf1r PE=1 SV=3	490	0.01	1	0.444833088	0	0	0	0	0	0	0	0	0	0	0	0	0
sp|P0C192|LRC4B_MOUSE Leucine-rich repeat-containing protein 4B OS=Mus musculus OX=10090 GN=Lrrc4b PE=1 SV=1	334	0.01	1	0	0	0	0.364425466	0	0.67544358	0	0	0	0	0	0	0	0
sp|P0C192|LRC4B_MOUSE Leucine-rich repeat-containing protein 4B OS=Mus musculus OX=10090 GN=Lrrc4b PE=1 SV=1	401	0.01	1	0.543270411	0.042878712	0	0	0	0	0	0	0	0	0	0	0	0
sp|P0C7W3|TOR2X_MOUSE Prosalusin OS=Mus musculus OX=10090 GN=Tor2a PE=3 SV=1	148	0.01	1	0.554086882	0	0	0	0	0	0	0	0	0	0	0	0	0
sp|P0DI97|NRX1B_MOUSE Neurexin-1-beta OS=Mus musculus OX=10090 GN=Nrxn1 PE=1 SV=1	183	0.01	6	0	1.315957618	1.648487455	0.585434664	1.055338252	0	0	0	0	0	0	0	0	0
sp|P10404|ENV1_MOUSE MLV-related proviral Env polyprotein OS=Mus musculus OX=10090 PE=1 SV=3	368	0.01	1	0	0	0	1.221960067	0	0	0	0	0	0	0	0	0	0
sp|P10605|CATB_MOUSE Cathepsin B OS=Mus musculus OX=10090 GN=Ctsb PE=1 SV=2	37	0.2	3	12.65539392	0	0	0	0	0	0	0	0	0	0	0	0	0
sp|P10852|4F2_MOUSE 4F2 cell-surface antigen heavy chain OS=Mus musculus OX=10090 GN=Slc3a2 PE=1 SV=1	165	0.2	13	11.24510538	12.92096119	9.505835019	15.72092734	14.42663502	16.68101389	5.614887714	11.45048173	0	0	0	0	0	0
sp|P10852|4F2_MOUSE 4F2 cell-surface antigen heavy chain OS=Mus musculus OX=10090 GN=Slc3a2 PE=1 SV=1	258	0.2	31	0	11.09320534	13.704388	14.63316684	14.54630282	15.39022968	14.59630296	8.051765928	0.561480269	0	0	0	0	0
sp|P10852|4F2_MOUSE 4F2 cell-surface antigen heavy chain OS=Mus musculus OX=10090 GN=Slc3a2 PE=1 SV=1	262	0.2	10	16.08235149	18.871768	11.41699343	14.79432849	0	8.890431712	0	0	0	0	0	0	0	0
sp|P11438|LAMP1_MOUSE Lysosome-associated membrane glycoprotein 1 OS=Mus musculus OX=10090 GN=Lamp1 PE=1 SV=2	69	0.2	6	0	6.474581459	0	11.10428489	0	16.88061835	0	0	0	0	0	0	0	0
sp|P11438|LAMP1_MOUSE Lysosome-associated membrane glycoprotein 1 OS=Mus musculus OX=10090 GN=Lamp1 PE=1 SV=2	77	0.2	6	0	6.474581459	0	11.10428489	0	16.88061835	0	0	0	0	0	0	0	0
sp|P11438|LAMP1_MOUSE Lysosome-associated membrane glycoprotein 1 OS=Mus musculus OX=10090 GN=Lamp1 PE=1 SV=2	96	0.2	3	12.93696778	0.20054174	0	0	0	0	0	0	0	0	0	0	0	0
sp|P11438|LAMP1_MOUSE Lysosome-associated membrane glycoprotein 1 OS=Mus musculus OX=10090 GN=Lamp1 PE=1 SV=2	114	0.2	2	13.02388303	1.005858695	0	0	0	0	0	0	0	0	0	0	0	0
sp|P11438|LAMP1_MOUSE Lysosome-associated membrane glycoprotein 1 OS=Mus musculus OX=10090 GN=Lamp1 PE=1 SV=2	158	0.2	6	16.24719658	10.13562107	0	16.371987	0	0	0	0	0	0	0	0	0	0
sp|P11438|LAMP1_MOUSE Lysosome-associated membrane glycoprotein 1 OS=Mus musculus OX=10090 GN=Lamp1 PE=1 SV=2	176	0.2	6	13.30459077	11.21932519	0	8.31586858	0	0	0	0	0	0	0	0	0	0
sp|P11438|LAMP1_MOUSE Lysosome-associated membrane glycoprotein 1 OS=Mus musculus OX=10090 GN=Lamp1 PE=1 SV=2	247	0.01	6	1.77471994	0.525274784	0	0.360105838	0	0	0	0	0	0	0	0	0	0
sp|P11438|LAMP1_MOUSE Lysosome-associated membrane glycoprotein 1 OS=Mus musculus OX=10090 GN=Lamp1 PE=1 SV=2	251	0.01	6	1.77471994	0.525274784	0	0.360105838	0	0	0	0	0	0	0	0	0	0
sp|P11438|LAMP1_MOUSE Lysosome-associated membrane glycoprotein 1 OS=Mus musculus OX=10090 GN=Lamp1 PE=1 SV=2	295	0.2	5	0	0	0	0	15.5980339	0	15.66490744	0	7.781528905	0	0	0	0	0
sp|P11438|LAMP1_MOUSE Lysosome-associated membrane glycoprotein 1 OS=Mus musculus OX=10090 GN=Lamp1 PE=1 SV=2	310	0.2	5	0	0	0	0	15.5980339	0	15.66490744	0	7.781528905	0	0	0	0	0
sp|P11627|L1CAM_MOUSE Neural cell adhesion molecule L1 OS=Mus musculus OX=10090 GN=L1cam PE=1 SV=1	201	0.01	1	0	0.575311473	0	0.47805555	0	0	0	0	0	0	0	0	0	0
sp|P11627|L1CAM_MOUSE Neural cell adhesion molecule L1 OS=Mus musculus OX=10090 GN=L1cam PE=1 SV=1	245	0.01	3	0.573302025	0.668711606	0	1.559326317	0	0	0	0	0	0	0	0	0	0
sp|P11627|L1CAM_MOUSE Neural cell adhesion molecule L1 OS=Mus musculus OX=10090 GN=L1cam PE=1 SV=1	292	0.2	10	0	14.29004894	0	16.81579563	0	15.49511953	0	0	0	0	0	0	0	0
sp|P11627|L1CAM_MOUSE Neural cell adhesion molecule L1 OS=Mus musculus OX=10090 GN=L1cam PE=1 SV=1	488	0.2	2	11.91769561	0	0	0	0	0	0	0	0	0	0	0	0	0
sp|P11627|L1CAM_MOUSE Neural cell adhesion molecule L1 OS=Mus musculus OX=10090 GN=L1cam PE=1 SV=1	586	0.01	1	0	0	0	0.746368895	0	0	0	0	0	0	0	0	0	0
sp|P11627|L1CAM_MOUSE Neural cell adhesion molecule L1 OS=Mus musculus OX=10090 GN=L1cam PE=1 SV=1	669	0.01	5	0.522399669	0.69976537	0	1.649610574	0	1.01951968	0	0	0	0	0	0	0	0
sp|P11627|L1CAM_MOUSE Neural cell adhesion molecule L1 OS=Mus musculus OX=10090 GN=L1cam PE=1 SV=1	724	0.2	8	0	12.77456336	0	16.01887824	0	11.84095939	0	0	0	0	0	0	0	0
sp|P11627|L1CAM_MOUSE Neural cell adhesion molecule L1 OS=Mus musculus OX=10090 GN=L1cam PE=1 SV=1	847	0.2	3	15.35768257	1.152858644	0	0	0	0	0	0	0	0	0	0	0	0
sp|P11627|L1CAM_MOUSE Neural cell adhesion molecule L1 OS=Mus musculus OX=10090 GN=L1cam PE=1 SV=1	874	0.01	1	0.531030233	0.041912631	0	0	0	0	0	0	0	0	0	0	0	0
sp|P11627|L1CAM_MOUSE Neural cell adhesion molecule L1 OS=Mus musculus OX=10090 GN=L1cam PE=1 SV=1	967	0.2	6	0	11.29141702	9.236881274	15.24129555	0	11.21334438	0	0	0	0	0	0	0	0
sp|P11627|L1CAM_MOUSE Neural cell adhesion molecule L1 OS=Mus musculus OX=10090 GN=L1cam PE=1 SV=1	977	0.01	18	0.575933848	2.142316368	0.564189738	3.014787568	1.512030979	2.728180715	0.299736659	0.198208597	0	0	0	0	0	0
sp|P11627|L1CAM_MOUSE Neural cell adhesion molecule L1 OS=Mus musculus OX=10090 GN=L1cam PE=1 SV=1	1072	0.2	3	13.86852193	0.829212319	0	0	0	0	0	0	0	0	0	0	0	0
sp|P11627|L1CAM_MOUSE Neural cell adhesion molecule L1 OS=Mus musculus OX=10090 GN=L1cam PE=1 SV=1	1106	0.2	5	0	18.21124148	12.28696612	13.76780744	12.58158366	0	0	0	0	0	0	0	0	0
sp|P11835|ITB2_MOUSE Integrin beta-2 OS=Mus musculus OX=10090 GN=Itgb2 PE=1 SV=2	625	0.2	3	15.13327154	0	0	0	0	0	0	0	0	0	0	0	0	0
sp|P11881|ITPR1_MOUSE Inositol 1,4,5-trisphosphate receptor type 1 OS=Mus musculus OX=10090 GN=Itpr1 PE=1 SV=2	2474	0.2	3	13.77048096	0.684428563	0	0	0	0	0	0	0	0	0	0	0	0
sp|P11881|ITPR1_MOUSE Inositol 1,4,5-trisphosphate receptor type 1 OS=Mus musculus OX=10090 GN=Itpr1 PE=1 SV=2	2502	0.2	8	17.97397694	1.293783076	0	0	0	0	0	0	0	0	0	0	0	0
sp|P12960|CNTN1_MOUSE Contactin-1 OS=Mus musculus OX=10090 GN=Cntn1 PE=1 SV=1	207	0.2	21	15.03909567	14.38274289	11.12707046	15.51088232	12.75963198	11.47213776	2.053682929	0	0.569645251	0	0	0	0	0
sp|P12960|CNTN1_MOUSE Contactin-1 OS=Mus musculus OX=10090 GN=Cntn1 PE=1 SV=1	257	0.2	3	0	0	9.80941561	12.99815911	0	11.54253278	0	0	0	0	0	0	0	0
sp|P12960|CNTN1_MOUSE Contactin-1 OS=Mus musculus OX=10090 GN=Cntn1 PE=1 SV=1	456	0.2	5	15.89854794	15.95570966	0	11.27164475	0	0	0	0	0	0	0	0	0	0
sp|P12960|CNTN1_MOUSE Contactin-1 OS=Mus musculus OX=10090 GN=Cntn1 PE=1 SV=1	472	0.2	2	0	7.521415918	0	10.78663647	0	0	0	0	0	0	0	0	0	0
sp|P12960|CNTN1_MOUSE Contactin-1 OS=Mus musculus OX=10090 GN=Cntn1 PE=1 SV=1	493	0.2	44	14.21814037	15.16909287	8.840818651	16.23591926	0	15.06056913	0	5.694005999	0	0	0	0	0	0
sp|P12960|CNTN1_MOUSE Contactin-1 OS=Mus musculus OX=10090 GN=Cntn1 PE=1 SV=1	592	0.01	6	1.366156485	0.043949569	0	0	0.626247657	0	0.324530681	0	0	0	0	0	0	0
sp|P12960|CNTN1_MOUSE Contactin-1 OS=Mus musculus OX=10090 GN=Cntn1 PE=1 SV=1	934	0.2	9	14.38953487	12.6894309	0	16.82486359	0	10.42979007	0	0	0	0	0	0	0	0
sp|P13595|NCAM1_MOUSE Neural cell adhesion molecule 1 OS=Mus musculus OX=10090 GN=Ncam1 PE=1 SV=3	347	0.01	34	0.636822306	1.531911569	2.589855903	2.503798056	3.281393358	2.958294776	3.363561044	0.672383758	0.721643316	0	0	0	0	0
sp|P13595|NCAM1_MOUSE Neural cell adhesion molecule 1 OS=Mus musculus OX=10090 GN=Ncam1 PE=1 SV=3	449	0.2	5	0	1.072531166	11.94254886	13.15263649	4.592599277	13.86609093	1.9796861	6.471293514	0	0	0	0	0	0
sp|P13705|MSH3_MOUSE DNA mismatch repair protein Msh3 OS=Mus musculus OX=10090 GN=Msh3 PE=2 SV=3	76	0.01	1	0	0	0	0	0	0	0.644006538	0	0	0	0	0	0	0
sp|P13705|MSH3_MOUSE DNA mismatch repair protein Msh3 OS=Mus musculus OX=10090 GN=Msh3 PE=2 SV=3	495	0.01	1	0	0	0	0	0.681809781	0	0	0	0	0	0	0	0	0
sp|P13705|MSH3_MOUSE DNA mismatch repair protein Msh3 OS=Mus musculus OX=10090 GN=Msh3 PE=2 SV=3	507	0.01	1	0	0	0	0	0.681809781	0	0	0	0	0	0	0	0	0
sp|P14094|AT1B1_MOUSE Sodium/potassium-transporting ATPase subunit beta-1 OS=Mus musculus OX=10090 GN=Atp1b1 PE=1 SV=1	157	0.2	110	9.573361362	11.84368184	11.18252878	12.94209383	13.34157919	12.19201778	13.32543393	12.08420401	3.563866553	5.665324243	0	0	0	0
sp|P14094|AT1B1_MOUSE Sodium/potassium-transporting ATPase subunit beta-1 OS=Mus musculus OX=10090 GN=Atp1b1 PE=1 SV=1	192	0.2	84	0	0	11.13738525	5.83530354	14.92792005	0	16.3198646	0	12.76330651	0	0	0	0	0
sp|P14094|AT1B1_MOUSE Sodium/potassium-transporting ATPase subunit beta-1 OS=Mus musculus OX=10090 GN=Atp1b1 PE=1 SV=1	265	0.2	16	0	0	0	0	0	0	18.62141727	0	9.243768643	0	0	0	0	0
sp|P14231|AT1B2_MOUSE Sodium/potassium-transporting ATPase subunit beta-2 OS=Mus musculus OX=10090 GN=Atp1b2 PE=1 SV=2	95	0.2	6	12.35409059	0.649024187	0	0	0	0	0	0	0	0	0	0	0	0
sp|P14231|AT1B2_MOUSE Sodium/potassium-transporting ATPase subunit beta-2 OS=Mus musculus OX=10090 GN=Atp1b2 PE=1 SV=2	117	0.2	15	17.77683028	16.09834944	0	15.29374848	0	10.67662746	0	0	0	0	0	0	0	0
sp|P14231|AT1B2_MOUSE Sodium/potassium-transporting ATPase subunit beta-2 OS=Mus musculus OX=10090 GN=Atp1b2 PE=1 SV=2	152	0.2	16	17.41067458	19.56801776	0	16.17689721	0	16.69948707	0	0	0	0	0	0	0	0
sp|P14231|AT1B2_MOUSE Sodium/potassium-transporting ATPase subunit beta-2 OS=Mus musculus OX=10090 GN=Atp1b2 PE=1 SV=2	192	0.2	11	0	0	0	0	0	14.88527474	0	5.788142661	0	0	0	0	0	0
sp|P14231|AT1B2_MOUSE Sodium/potassium-transporting ATPase subunit beta-2 OS=Mus musculus OX=10090 GN=Atp1b2 PE=1 SV=2	196	0.2	11	0	0	0	0	0	14.88527474	0	5.788142661	0	0	0	0	0	0
sp|P14231|AT1B2_MOUSE Sodium/potassium-transporting ATPase subunit beta-2 OS=Mus musculus OX=10090 GN=Atp1b2 PE=1 SV=2	219	0.2	28	14.49256652	6.616184782	13.55536522	18.16269599	5.488060557	16.76623501	2.625677149	5.29910679	0	0	0	0	0	0
sp|P14231|AT1B2_MOUSE Sodium/potassium-transporting ATPase subunit beta-2 OS=Mus musculus OX=10090 GN=Atp1b2 PE=1 SV=2	237	0.2	13	18.56779399	0.728837219	0	0	0	0	0	0	0	0	0	0	0	0
sp|P14231|AT1B2_MOUSE Sodium/potassium-transporting ATPase subunit beta-2 OS=Mus musculus OX=10090 GN=Atp1b2 PE=1 SV=2	249	0.2	36	0	12.56213183	13.1241128	15.48216048	15.74795848	16.37541682	7.09952273	11.81529046	0	0	0	0	0	0
sp|P14576|SRP54_MOUSE Signal recognition particle 54 kDa protein OS=Mus musculus OX=10090 GN=Srp54 PE=1 SV=2	150	0.01	1	0	0.291347897	0.582936998	0	0.216079601	0	0	0	0	0	0	0	0	0
sp|P15116|CADH2_MOUSE Cadherin-2 OS=Mus musculus OX=10090 GN=Cdh2 PE=1 SV=2	324	0.2	2	0	9.769667105	0	11.73609739	0	0	0	0	0	0	0	0	0	0
sp|P15116|CADH2_MOUSE Cadherin-2 OS=Mus musculus OX=10090 GN=Cdh2 PE=1 SV=2	401	0.2	3	0	8.932656276	0	14.7856015	0	7.838941329	0	0	0	0	0	0	0	0
sp|P15116|CADH2_MOUSE Cadherin-2 OS=Mus musculus OX=10090 GN=Cdh2 PE=1 SV=2	650	0.2	4	16.321178	0	0	0	0	0	0	0	0	0	0	0	0	0
sp|P15116|CADH2_MOUSE Cadherin-2 OS=Mus musculus OX=10090 GN=Cdh2 PE=1 SV=2	691	0.2	2	17.11097711	1.314466188	0	0	0	0	0	0	0	0	0	0	0	0
sp|P15208|INSR_MOUSE Insulin receptor OS=Mus musculus OX=10090 GN=Insr PE=1 SV=2	241	0.2	4	13.44192717	0.478595566	0	0	0	0	0	0	0	0	0	0	0	0
sp|P15208|INSR_MOUSE Insulin receptor OS=Mus musculus OX=10090 GN=Insr PE=1 SV=2	444	0.01	1	0.576985944	0	0	0	0	0	0	0	0	0	0	0	0	0
sp|P15208|INSR_MOUSE Insulin receptor OS=Mus musculus OX=10090 GN=Insr PE=1 SV=2	909	0.01	1	0.609904992	0.04813798	0	0	0	0	0	0	0	0	0	0	0	0
sp|P15209|NTRK2_MOUSE BDNF/NT-3 growth factors receptor OS=Mus musculus OX=10090 GN=Ntrk2 PE=1 SV=1	66	0.2	4	0	8.169184008	15.41517288	3.781415751	6.306862205	0	0	0	0	0	0	0	0	0
sp|P15209|NTRK2_MOUSE BDNF/NT-3 growth factors receptor OS=Mus musculus OX=10090 GN=Ntrk2 PE=1 SV=1	94	0.2	4	16.89628487	0.945531897	0	0	0	0	0	0	0	0	0	0	0	0
sp|P15209|NTRK2_MOUSE BDNF/NT-3 growth factors receptor OS=Mus musculus OX=10090 GN=Ntrk2 PE=1 SV=1	120	0.2	4	16.77776469	0.972171532	0	0	0	0	0	0	0	0	0	0	0	0
sp|P15209|NTRK2_MOUSE BDNF/NT-3 growth factors receptor OS=Mus musculus OX=10090 GN=Ntrk2 PE=1 SV=1	177	0.2	5	0	8.519659647	5.760061159	13.30410219	0	9.734009191	0	0	0	0	0	0	0	0
sp|P15209|NTRK2_MOUSE BDNF/NT-3 growth factors receptor OS=Mus musculus OX=10090 GN=Ntrk2 PE=1 SV=1	204	0.2	8	0	11.57919838	0	14.48904529	0	14.47088824	0	7.038002408	0	0	0	0	0	0
sp|P15209|NTRK2_MOUSE BDNF/NT-3 growth factors receptor OS=Mus musculus OX=10090 GN=Ntrk2 PE=1 SV=1	240	0.2	13	15.52333575	15.92373524	3.54558751	15.53292885	0	13.19282973	0	0	0	0	0	0	0	0
sp|P15209|NTRK2_MOUSE BDNF/NT-3 growth factors receptor OS=Mus musculus OX=10090 GN=Ntrk2 PE=1 SV=1	253	0.2	20	12.99957628	6.2063427	12.9162402	13.68778276	14.06313514	15.55159781	4.90854508	12.77412544	0	3.924357344	0	0	0	0
sp|P15209|NTRK2_MOUSE BDNF/NT-3 growth factors receptor OS=Mus musculus OX=10090 GN=Ntrk2 PE=1 SV=1	337	0.01	5	0	0.863073527	1.197236275	1.145038057	0	0.755072122	0	0	0	0	0	0	0	0
sp|P15379|CD44_MOUSE CD44 antigen OS=Mus musculus OX=10090 GN=Cd44 PE=1 SV=3	26	0.01	1	0	0.798968285	0	0.663903365	0	0	0	0	0	0	0	0	0	0
sp|P15388|KCNC1_MOUSE Potassium voltage-gated channel subfamily C member 1 OS=Mus musculus OX=10090 GN=Kcnc1 PE=1 SV=1	219	0.2	2	12.61041311	0	0	0	0	0	0	0	0	0	0	0	0	0
sp|P16092|FGFR1_MOUSE Fibroblast growth factor receptor 1 OS=Mus musculus OX=10090 GN=Fgfr1 PE=1 SV=2	263	0.2	2	0	11.50399141	0	9.541057896	0	0	0	0	0	0	0	0	0	0
sp|P16305|GBRA6_MOUSE Gamma-aminobutyric acid receptor subunit alpha-6 OS=Mus musculus OX=10090 GN=Gabra6 PE=1 SV=3	127	0.2	4	16.41599881	0.55481714	0	0	0	0	0	0	0	0	0	0	0	0
sp|P16675|PPGB_MOUSE Lysosomal protective protein OS=Mus musculus OX=10090 GN=Ctsa PE=1 SV=1	139	0.01	1	0.501107837	0.035770556	0	0	0	0	0	0	0	0	0	0	0	0
sp|P16675|PPGB_MOUSE Lysosomal protective protein OS=Mus musculus OX=10090 GN=Ctsa PE=1 SV=1	326	0.01	1	0.537693035	0.042438506	0	0	0	0	0	0	0	0	0	0	0	0
sp|P17047|LAMP2_MOUSE Lysosome-associated membrane glycoprotein 2 OS=Mus musculus OX=10090 GN=Lamp2 PE=1 SV=2	28	0.01	2	0.606984547	0.049128944	0	0.95796031	0	0	0	0	0	0	0	0	0	0
sp|P17047|LAMP2_MOUSE Lysosome-associated membrane glycoprotein 2 OS=Mus musculus OX=10090 GN=Lamp2 PE=1 SV=2	114	0.01	1	0.494832764	0.039055673	0	0	0	0	0	0	0	0	0	0	0	0
sp|P17047|LAMP2_MOUSE Lysosome-associated membrane glycoprotein 2 OS=Mus musculus OX=10090 GN=Lamp2 PE=1 SV=2	264	0.01	1	0.643678166	0.050803596	0	0	0	0	0	0	0	0	0	0	0	0
sp|P17047|LAMP2_MOUSE Lysosome-associated membrane glycoprotein 2 OS=Mus musculus OX=10090 GN=Lamp2 PE=1 SV=2	279	0.2	5	16.69915208	1.389736318	0	0	0	0	0	0	0	0	0	0	0	0
sp|P17047|LAMP2_MOUSE Lysosome-associated membrane glycoprotein 2 OS=Mus musculus OX=10090 GN=Lamp2 PE=1 SV=2	311	0.01	2	0	0.684268077	0	0	0	0.783562073	0	0	0	0	0	0	0	0
sp|P17047|LAMP2_MOUSE Lysosome-associated membrane glycoprotein 2 OS=Mus musculus OX=10090 GN=Lamp2 PE=1 SV=2	316	0.01	2	0	0.684268077	0	0	0	0.783562073	0	0	0	0	0	0	0	0
sp|P17047|LAMP2_MOUSE Lysosome-associated membrane glycoprotein 2 OS=Mus musculus OX=10090 GN=Lamp2 PE=1 SV=2	321	0.2	3	14.4992313	1.193879208	0	0	0	0	0	0	0	0	0	0	0	0
sp|P17047|LAMP2_MOUSE Lysosome-associated membrane glycoprotein 2 OS=Mus musculus OX=10090 GN=Lamp2 PE=1 SV=2	360	0.2	4	17.08636727	0.919055852	0	0	0	0	0	0	0	0	0	0	0	0
sp|P17439|GLCM_MOUSE Lysosomal acid glucosylceramidase OS=Mus musculus OX=10090 GN=Gba PE=1 SV=1	288	0.01	1	0.530792983	0.052454392	0	0	0	0	0	0	0	0	0	0	0	0
sp|P17809|GTR1_MOUSE Solute carrier family 2, facilitated glucose transporter member 1 OS=Mus musculus OX=10090 GN=Slc2a1 PE=1 SV=4	44	0.01	1	0	0	0	0	0.520971524	0	0.352616504	0	0.169693636	0	0	0	0	0
sp|P18242|CATD_MOUSE Cathepsin D OS=Mus musculus OX=10090 GN=Ctsd PE=1 SV=1	133	0.2	4	11.72500562	0.390287585	0	0	0	0	0	0	0	0	0	0	0	0
sp|P18242|CATD_MOUSE Cathepsin D OS=Mus musculus OX=10090 GN=Ctsd PE=1 SV=1	260	0.2	7	17.43159975	1.344924314	0	0	0	0	0	0	0	0	0	0	0	0
sp|P18293|ANPRA_MOUSE Atrial natriuretic peptide receptor 1 OS=Mus musculus OX=10090 GN=Npr1 PE=1 SV=2	40	0.01	1	0	0	0	0	0	0	0.686481496	0	0.330771895	0	0	0	0	0
sp|P18572|BASI_MOUSE Basigin OS=Mus musculus OX=10090 GN=Bsg PE=1 SV=2	159	0.01	16	0.866503844	0.534398819	0	0.949791572	0.958072021	2.059333397	2.542669573	0.629076805	0.77487181	0	0.289257234	0	0	0
sp|P18572|BASI_MOUSE Basigin OS=Mus musculus OX=10090 GN=Bsg PE=1 SV=2	269	0.01	5	0.933882209	0.588408726	0.674277887	0.950428185	0.228760482	0.475501221	0	0.311364372	0	0	0	0	0	0
sp|P19137|LAMA1_MOUSE Laminin subunit alpha-1 OS=Mus musculus OX=10090 GN=Lama1 PE=1 SV=2	1658	0.01	1	0	0.570708087	0	0.474230362	0	0	0	0	0	0	0	0	0	0
sp|P19137|LAMA1_MOUSE Laminin subunit alpha-1 OS=Mus musculus OX=10090 GN=Lama1 PE=1 SV=2	1705	0.01	1	0	0	0	0.88177848	0	0	0	0	0	0	0	0	0	0
sp|P19137|LAMA1_MOUSE Laminin subunit alpha-1 OS=Mus musculus OX=10090 GN=Lama1 PE=1 SV=2	1997	0.01	1	0.63712441	0.04547982	0	0	0	0	0	0	0	0	0	0	0	0
sp|P19137|LAMA1_MOUSE Laminin subunit alpha-1 OS=Mus musculus OX=10090 GN=Lama1 PE=1 SV=2	2025	0.2	2	0	11.70376154	0	11.34650604	0	0	0	0	0	0	0	0	0	0
sp|P19137|LAMA1_MOUSE Laminin subunit alpha-1 OS=Mus musculus OX=10090 GN=Lama1 PE=1 SV=2	2044	0.01	1	0	0.58291598	0	0.484374522	0	0	0	0	0	0	0	0	0	0
sp|P19137|LAMA1_MOUSE Laminin subunit alpha-1 OS=Mus musculus OX=10090 GN=Lama1 PE=1 SV=2	2524	0.01	1	0	0	0	0.966188213	0	0	0	0	0	0	0	0	0	0
sp|P19324|SERPH_MOUSE Serpin H1 OS=Mus musculus OX=10090 GN=Serpinh1 PE=1 SV=3	118	0.01	1	0.784931216	0	0	0	0	0	0	0	0	0	0	0	0	0
sp|P20352|TF_MOUSE Tissue factor OS=Mus musculus OX=10090 GN=F3 PE=1 SV=2	36	0.01	2	0	0	0.696629734	0.659411637	0.279684883	0.662028544	0.122044654	0	0	0	0	0	0	0
sp|P20352|TF_MOUSE Tissue factor OS=Mus musculus OX=10090 GN=F3 PE=1 SV=2	168	0.2	5	0	11.88088331	0	15.22968857	0	15.02443449	0	9.833311929	0	0	0	0	0	0
sp|P20917|MAG_MOUSE Myelin-associated glycoprotein OS=Mus musculus OX=10090 GN=Mag PE=1 SV=3	98	0.2	9	15.92833531	14.74506211	0	11.19972168	0	8.765079181	0	0	0	0	0	0	0	0
sp|P20917|MAG_MOUSE Myelin-associated glycoprotein OS=Mus musculus OX=10090 GN=Mag PE=1 SV=3	405	0.01	5	0	0	0	0.967764515	0.440775498	0	0.988400969	0	0.374807773	0	0	0	0	0
sp|P20934|EVI2A_MOUSE Protein EVI2A OS=Mus musculus OX=10090 GN=Evi2a PE=1 SV=2	54	0.2	4	0	0	10.99374161	0	15.23851651	0	0	0	0	0	0	0	0	0
sp|P20934|EVI2A_MOUSE Protein EVI2A OS=Mus musculus OX=10090 GN=Evi2a PE=1 SV=2	97	0.01	1	0.506039788	0	0	0	0	0	0	0	0	0	0	0	0	0
sp|P21460|CYTC_MOUSE Cystatin-C OS=Mus musculus OX=10090 GN=Cst3 PE=1 SV=2	98	0.2	11	12.04021145	2.42752335	6.021589322	8.588039934	2.220811129	16.00488335	-0.068492044	8.431912789	0	0	0	0	0	0
sp|P21661|NEC2_MOUSE Neuroendocrine convertase 2 OS=Mus musculus OX=10090 GN=Pcsk2 PE=1 SV=1	512	0.01	1	0.394800698	0.031160441	0	0	0	0	0	0	0	0	0	0	0	0
sp|P21661|NEC2_MOUSE Neuroendocrine convertase 2 OS=Mus musculus OX=10090 GN=Pcsk2 PE=1 SV=1	522	0.2	6	14.9416389	0.185008497	0	0	0	0	0	0	0	0	0	0	0	0
sp|P21836|ACES_MOUSE Acetylcholinesterase OS=Mus musculus OX=10090 GN=Ache PE=1 SV=1	380	0.01	2	0.893118224	0.038251512	0	0	0	0	0	0	0	0	0	0	0	0
sp|P21995|EMB_MOUSE Embigin OS=Mus musculus OX=10090 GN=Emb PE=1 SV=2	54	0.2	2	0	9.673565721	0	14.06354071	0	0	0	0	0	0	0	0	0	0
sp|P21995|EMB_MOUSE Embigin OS=Mus musculus OX=10090 GN=Emb PE=1 SV=2	61	0.2	5	16.28793339	0.408472375	0	0	0	0	0	0	0	0	0	0	0	0
sp|P21995|EMB_MOUSE Embigin OS=Mus musculus OX=10090 GN=Emb PE=1 SV=2	69	0.2	3	13.86606582	1.010303618	0	0	0	0	0	0	0	0	0	0	0	0
sp|P21995|EMB_MOUSE Embigin OS=Mus musculus OX=10090 GN=Emb PE=1 SV=2	117	0.2	10	0	5.027242695	0	15.4715135	11.36363953	16.37778431	0	8.742584159	0	0	0	0	0	0
sp|P22599|A1AT2_MOUSE Alpha-1-antitrypsin 1-2 OS=Mus musculus OX=10090 GN=Serpina1b PE=1 SV=2	100	0.01	2	0	0.44634083	0	0	0	0	0	0	0	0	0	0	0	0
sp|P22723|GBRG2_MOUSE Gamma-aminobutyric acid receptor subunit gamma-2 OS=Mus musculus OX=10090 GN=Gabrg2 PE=1 SV=3	50	0.01	5	0.669887799	0.316540323	0	1.654343285	0	1.497744124	0	0.320507855	0	0	0	0	0	0
sp|P22723|GBRG2_MOUSE Gamma-aminobutyric acid receptor subunit gamma-2 OS=Mus musculus OX=10090 GN=Gabrg2 PE=1 SV=3	127	0.2	6	0	13.0030697	0	16.68953186	0	15.93121612	0	10.33048481	0	0	0	0	0	0
sp|P22723|GBRG2_MOUSE Gamma-aminobutyric acid receptor subunit gamma-2 OS=Mus musculus OX=10090 GN=Gabrg2 PE=1 SV=3	245	0.2	6	17.91589309	1.270121213	0	0	0	0	0	0	0	0	0	0	0	0
sp|P23818|GRIA1_MOUSE Glutamate receptor 1 OS=Mus musculus OX=10090 GN=Gria1 PE=1 SV=1	248	0.01	5	0	0	0	0	1.690907565	0.722304048	0.92904266	0	0.253404953	0	0	0	0	0
sp|P23818|GRIA1_MOUSE Glutamate receptor 1 OS=Mus musculus OX=10090 GN=Gria1 PE=1 SV=1	256	0.01	5	0	0	0	0	1.690907565	0.722304048	0.92904266	0	0.253404953	0	0	0	0	0
sp|P23818|GRIA1_MOUSE Glutamate receptor 1 OS=Mus musculus OX=10090 GN=Gria1 PE=1 SV=1	362	0.01	4	0.630131096	0.481620079	0	1.271752302	0	0.417207035	0	0	0	0	0	0	0	0
sp|P23818|GRIA1_MOUSE Glutamate receptor 1 OS=Mus musculus OX=10090 GN=Gria1 PE=1 SV=1	400	0.01	1	0	0	0	1.086197453	0	0	0	0	0	0	0	0	0	0
sp|P23818|GRIA1_MOUSE Glutamate receptor 1 OS=Mus musculus OX=10090 GN=Gria1 PE=1 SV=1	405	0.01	1	0	0	0	1.086197453	0	0	0	0	0	0	0	0	0	0
sp|P23819|GRIA2_MOUSE Glutamate receptor 2 OS=Mus musculus OX=10090 GN=Gria2 PE=1 SV=3	255	0.2	4	14.86929724	0.571511363	0	0	0	0	0	0	0	0	0	0	0	0
sp|P23819|GRIA2_MOUSE Glutamate receptor 2 OS=Mus musculus OX=10090 GN=Gria2 PE=1 SV=3	369	0.2	4	0	0	0	14.170442	0	13.3399601	0	0	0	0	0	0	0	0
sp|P23819|GRIA2_MOUSE Glutamate receptor 2 OS=Mus musculus OX=10090 GN=Gria2 PE=1 SV=3	405	0.01	1	0	0	0	0	0	0	0	0	0	0	0	0	0	0
sp|P23819|GRIA2_MOUSE Glutamate receptor 2 OS=Mus musculus OX=10090 GN=Gria2 PE=1 SV=3	412	0.01	1	0	0	0	0	0	0	0	0	0	0	0	0	0	0
sp|P23950|TISB_MOUSE mRNA decay activator protein ZFP36L1 OS=Mus musculus OX=10090 GN=Zfp36l1 PE=1 SV=1	110	0.01	1	0.474220058	0	0	0	0	0	0	0	0	0	0	0	0	0
sp|P24638|PPAL_MOUSE Lysosomal acid phosphatase OS=Mus musculus OX=10090 GN=Acp2 PE=1 SV=2	91	0.2	3	11.85936553	13.28497293	0	10.13445935	0	0	0	0	0	0	0	0	0	0
sp|P24638|PPAL_MOUSE Lysosomal acid phosphatase OS=Mus musculus OX=10090 GN=Acp2 PE=1 SV=2	166	0.2	3	14.48734612	0	0	0	0	0	0	0	0	0	0	0	0	0
sp|P24668|MPRD_MOUSE Cation-dependent mannose-6-phosphate receptor OS=Mus musculus OX=10090 GN=M6pr PE=1 SV=1	57	0.2	4	18.86080804	1.419859198	0	0	0	0	0	0	0	0	0	0	0	0
sp|P24668|MPRD_MOUSE Cation-dependent mannose-6-phosphate receptor OS=Mus musculus OX=10090 GN=M6pr PE=1 SV=1	83	0.2	18	0	13.56673814	12.53286984	16.60114498	3.023095988	17.13835529	0	6.716156335	0	0	0	0	0	0
sp|P24668|MPRD_MOUSE Cation-dependent mannose-6-phosphate receptor OS=Mus musculus OX=10090 GN=M6pr PE=1 SV=1	94	0.2	18	0	13.56673814	12.53286984	16.60114498	3.023095988	17.13835529	0	6.716156335	0	0	0	0	0	0
sp|P24823|PPBN_MOUSE Alkaline phosphatase, germ cell type OS=Mus musculus OX=10090 GN=Alpg PE=2 SV=2	266	0.01	1	0	0.295916153	0.467698109	0.240325323	0	0	0	0	0	0	0	0	0	0
sp|P26048|GBRA2_MOUSE Gamma-aminobutyric acid receptor subunit alpha-2 OS=Mus musculus OX=10090 GN=Gabra2 PE=1 SV=1	37	0.2	2	0	8.594193993	0	11.61254884	0	0	0	0	0	0	0	0	0	0
sp|P26048|GBRA2_MOUSE Gamma-aminobutyric acid receptor subunit alpha-2 OS=Mus musculus OX=10090 GN=Gabra2 PE=1 SV=1	137	0.2	6	15.33840291	0.575474568	0	0	0	0	0	0	0	0	0	0	0	0
sp|P26049|GBRA3_MOUSE Gamma-aminobutyric acid receptor subunit alpha-3 OS=Mus musculus OX=10090 GN=Gabra3 PE=1 SV=1	62	0.01	1	0	0.434999344	0	0.361463069	0	0	0	0	0	0	0	0	0	0
sp|P26049|GBRA3_MOUSE Gamma-aminobutyric acid receptor subunit alpha-3 OS=Mus musculus OX=10090 GN=Gabra3 PE=1 SV=1	162	0.2	4	16.06773461	0.27727607	0	0	0	0	0	0	0	0	0	0	0	0
sp|P27038|AVR2A_MOUSE Activin receptor type-2A OS=Mus musculus OX=10090 GN=Acvr2a PE=1 SV=1	65	0.01	1	0.4930844	0.03891768	0	0	0	0	0	0	0	0	0	0	0	0
sp|P28665|MUG1_MOUSE Murinoglobulin-1 OS=Mus musculus OX=10090 GN=Mug1 PE=1 SV=3	992	0.01	1	0	0.715298534	0	0	0	0	0	0	0	0	0	0	0	0
sp|P28843|DPP4_MOUSE Dipeptidyl peptidase 4 OS=Mus musculus OX=10090 GN=Dpp4 PE=1 SV=3	513	0.01	1	0.452029449	0.035677335	0	0	0	0	0	0	0	0	0	0	0	0
sp|P29416|HEXA_MOUSE Beta-hexosaminidase subunit alpha OS=Mus musculus OX=10090 GN=Hexa PE=1 SV=2	156	0.2	2	12.90526193	0	0	0	0	0	0	0	0	0	0	0	0	0
sp|P29533|VCAM1_MOUSE Vascular cell adhesion protein 1 OS=Mus musculus OX=10090 GN=Vcam1 PE=1 SV=1	224	0.2	5	0	5.548422173	0	9.712556708	0	17.65392426	0	4.581668727	0	0	0	0	0	0
sp|P33146|CAD15_MOUSE Cadherin-15 OS=Mus musculus OX=10090 GN=Cdh15 PE=1 SV=3	529	0.01	1	0	0	0	0	0	0	0	0	0	0	0	0	0	0
sp|P33146|CAD15_MOUSE Cadherin-15 OS=Mus musculus OX=10090 GN=Cdh15 PE=1 SV=3	536	0.01	1	0	0	0	0	0	0	0	0	0	0	0	0	0	0
sp|P33146|CAD15_MOUSE Cadherin-15 OS=Mus musculus OX=10090 GN=Cdh15 PE=1 SV=3	574	0.01	1	0.510246468	0.040272231	0	0	0	0	0	0	0	0	0	0	0	0
sp|P33173|KIF1A_MOUSE Kinesin-like protein KIF1A OS=Mus musculus OX=10090 GN=Kif1a PE=1 SV=2	271	0.01	1	0	0	0	0.318952943	0	0.568748189	0	0	0	0	0	0	0	0
sp|P35436|NMDE1_MOUSE Glutamate receptor ionotropic, NMDA 2A OS=Mus musculus OX=10090 GN=Grin2a PE=1 SV=2	74	0.01	1	0	0	0	1.047291926	0	0	0	0	0	0	0	0	0	0
sp|P35436|NMDE1_MOUSE Glutamate receptor ionotropic, NMDA 2A OS=Mus musculus OX=10090 GN=Grin2a PE=1 SV=2	379	0.01	1	0	0	0	1.302379517	0	0	0	0	0	0	0	0	0	0
sp|P35436|NMDE1_MOUSE Glutamate receptor ionotropic, NMDA 2A OS=Mus musculus OX=10090 GN=Grin2a PE=1 SV=2	442	0.01	3	0	0.304725447	0	1.842153841	0	1.15238027	0	0	0	0	0	0	0	0
sp|P35436|NMDE1_MOUSE Glutamate receptor ionotropic, NMDA 2A OS=Mus musculus OX=10090 GN=Grin2a PE=1 SV=2	443	0.01	3	0	0.304725447	0	1.842153841	0	1.15238027	0	0	0	0	0	0	0	0
sp|P35436|NMDE1_MOUSE Glutamate receptor ionotropic, NMDA 2A OS=Mus musculus OX=10090 GN=Grin2a PE=1 SV=2	686	0.2	4	17.08990271	0.572460536	0	0	0	0	0	0	0	0	0	0	0	0
sp|P35438|NMDZ1_MOUSE Glutamate receptor ionotropic, NMDA 1 OS=Mus musculus OX=10090 GN=Grin1 PE=1 SV=1	202	0.2	4	10.48099607	9.832866347	0	7.75816417	0	12.95852679	0	0	0	0	0	0	0	0
sp|P35438|NMDZ1_MOUSE Glutamate receptor ionotropic, NMDA 1 OS=Mus musculus OX=10090 GN=Grin1 PE=1 SV=1	275	0.01	2	0.458118838	0.036157952	0	0	0	0.717490344	0	0	0	0	0	0	0	0
sp|P35438|NMDZ1_MOUSE Glutamate receptor ionotropic, NMDA 1 OS=Mus musculus OX=10090 GN=Grin1 PE=1 SV=1	299	0.01	2	0.497982863	0.039304301	0	0	0	0.751595815	0	0	0	0	0	0	0	0
sp|P35438|NMDZ1_MOUSE Glutamate receptor ionotropic, NMDA 1 OS=Mus musculus OX=10090 GN=Grin1 PE=1 SV=1	349	0.2	4	15.30404654	0.546038732	0	0	0	0	0	0	0	0	0	0	0	0
sp|P35438|NMDZ1_MOUSE Glutamate receptor ionotropic, NMDA 1 OS=Mus musculus OX=10090 GN=Grin1 PE=1 SV=1	367	0.2	5	17.24287522	0.796721209	0	0	0	0	0	0	0	0	0	0	0	0
sp|P35438|NMDZ1_MOUSE Glutamate receptor ionotropic, NMDA 1 OS=Mus musculus OX=10090 GN=Grin1 PE=1 SV=1	439	0.2	7	14.69034998	11.96575644	0	9.230783295	0	0	0	0	0	0	0	0	0	0
sp|P35438|NMDZ1_MOUSE Glutamate receptor ionotropic, NMDA 1 OS=Mus musculus OX=10090 GN=Grin1 PE=1 SV=1	470	0.2	2	12.05261718	0.890108287	0	0	0	0	0	0	0	0	0	0	0	0
sp|P35438|NMDZ1_MOUSE Glutamate receptor ionotropic, NMDA 1 OS=Mus musculus OX=10090 GN=Grin1 PE=1 SV=1	770	0.2	4	15.8415953	0.32498502	0	0	0	0	0	0	0	0	0	0	0	0
sp|P35455|NEU2_MOUSE Vasopressin-neurophysin 2-copeptin OS=Mus musculus OX=10090 GN=Avp PE=2 SV=1	134	0.01	1	0	0	0	0.93593205	0	0	0	0	0	0	0	0	0	0
sp|P35762|CD81_MOUSE CD81 antigen OS=Mus musculus OX=10090 GN=Cd81 PE=1 SV=2	154	0.01	1	0.558675841	0.044094617	0	0	0	0	0	0	0	0	0	0	0	0
sp|P35803|GPM6B_MOUSE Neuronal membrane glycoprotein M6-b OS=Mus musculus OX=10090 GN=Gpm6b PE=1 SV=2	216	0.2	19	0	5.084495116	17.82911127	16.99906929	8.288636514	16.44226474	3.770087055	7.777771037	0	0	0	0	0	0
sp|P35822|PTPRK_MOUSE Receptor-type tyrosine-protein phosphatase kappa OS=Mus musculus OX=10090 GN=Ptprk PE=1 SV=1	138	0.01	1	0.25740469	0.018374306	0	0	0	0	0	0	0	0	0	0	0	0
sp|P35831|PTN12_MOUSE Tyrosine-protein phosphatase non-receptor type 12 OS=Mus musculus OX=10090 GN=Ptpn12 PE=1 SV=3	431	0.01	1	0	0.1563071	0.26407125	0.117049326	0	0	0	0	0	0	0	0	0	0
sp|P39038|CADH4_MOUSE Cadherin-4 OS=Mus musculus OX=10090 GN=Cdh4 PE=2 SV=1	657	0.2	2	14.22516987	0	0	0	0	0	0	0	0	0	0	0	0	0
sp|P39087|GRIK2_MOUSE Glutamate receptor ionotropic, kainate 2 OS=Mus musculus OX=10090 GN=Grik2 PE=1 SV=4	72	0.01	1	0	0.500169506	0	0.41561627	0	0	0	0	0	0	0	0	0	0
sp|P39087|GRIK2_MOUSE Glutamate receptor ionotropic, kainate 2 OS=Mus musculus OX=10090 GN=Grik2 PE=1 SV=4	274	0.01	1	0.640606725	0	0	0	0	0	0	0	0	0	0	0	0	0
sp|P39087|GRIK2_MOUSE Glutamate receptor ionotropic, kainate 2 OS=Mus musculus OX=10090 GN=Grik2 PE=1 SV=4	422	0.01	1	0	0	0	0.97065581	0	0	0	0	0	0	0	0	0	0
sp|P39087|GRIK2_MOUSE Glutamate receptor ionotropic, kainate 2 OS=Mus musculus OX=10090 GN=Grik2 PE=1 SV=4	429	0.01	1	0	0	0	0.97065581	0	0	0	0	0	0	0	0	0	0
sp|P39087|GRIK2_MOUSE Glutamate receptor ionotropic, kainate 2 OS=Mus musculus OX=10090 GN=Grik2 PE=1 SV=4	750	0.2	2	15.16071339	0	0	0	0	0	0	0	0	0	0	0	0	0
sp|P41233|ABCA1_MOUSE Phospholipid-transporting ATPase ABCA1 OS=Mus musculus OX=10090 GN=Abca1 PE=1 SV=4	1503	0.01	1	0.466812214	0	0	0	0	0	0	0	0	0	0	0	0	0
sp|P41233|ABCA1_MOUSE Phospholipid-transporting ATPase ABCA1 OS=Mus musculus OX=10090 GN=Abca1 PE=1 SV=4	1636	0.01	1	0.552153269	0	0	0	0	0	0	0	0	0	0	0	0	0
sp|P41234|ABCA2_MOUSE ATP-binding cassette sub-family A member 2 OS=Mus musculus OX=10090 GN=Abca2 PE=1 SV=4	431	0.2	2	14.02397644	0	0	0	0	0	0	0	0	0	0	0	0	0
sp|P41234|ABCA2_MOUSE ATP-binding cassette sub-family A member 2 OS=Mus musculus OX=10090 GN=Abca2 PE=1 SV=4	626	0.2	2	13.43781606	0	0	0	0	0	0	0	0	0	0	0	0	0
sp|P41234|ABCA2_MOUSE ATP-binding cassette sub-family A member 2 OS=Mus musculus OX=10090 GN=Abca2 PE=1 SV=4	1775	0.2	2	12.55338926	0	0	0	0	0	0	0	0	0	0	0	0	0
sp|P41731|CD63_MOUSE CD63 antigen OS=Mus musculus OX=10090 GN=Cd63 PE=1 SV=2	129	0.01	1	0	0.241179877	0	0.218133686	0	0.398309172	0	0	0	0	0	0	0	0
sp|P43006|EAA2_MOUSE Excitatory amino acid transporter 2 OS=Mus musculus OX=10090 GN=Slc1a2 PE=1 SV=1	204	0.01	114	1.429968548	2.440722587	3.078811383	3.750335715	4.941895797	4.26506691	7.140828999	2.735059578	3.114344537	1.307945553	1.223512378	0.707242809	0.587466071	0.402810385
sp|P43006|EAA2_MOUSE Excitatory amino acid transporter 2 OS=Mus musculus OX=10090 GN=Slc1a2 PE=1 SV=1	214	0.2	96	0	4.032272161	11.800728	14.18569666	16.28629067	19.3830739	16.59396027	9.257494661	15.80978437	0	4.69740285	0	0	0
sp|P43406|ITAV_MOUSE Integrin alpha-V OS=Mus musculus OX=10090 GN=Itgav PE=1 SV=2	73	0.01	2	1.001654064	0.039410967	0	0	0	0	0	0	0	0	0	0	0	0
sp|P43406|ITAV_MOUSE Integrin alpha-V OS=Mus musculus OX=10090 GN=Itgav PE=1 SV=2	614	0.2	2	14.305188	0	0	0	0	0	0	0	0	0	0	0	0	0
sp|P43406|ITAV_MOUSE Integrin alpha-V OS=Mus musculus OX=10090 GN=Itgav PE=1 SV=2	868	0.2	7	12.89843776	0.381099704	0	13.68480595	0	14.099207	0	10.91679581	0	0	0	0	0	0
sp|P43406|ITAV_MOUSE Integrin alpha-V OS=Mus musculus OX=10090 GN=Itgav PE=1 SV=2	940	0.2	6	15.5970108	0.912999856	0	0	0	0	0	0	0	0	0	0	0	0
sp|P46978|STT3A_MOUSE Dolichyl-diphosphooligosaccharide--protein glycosyltransferase subunit STT3A OS=Mus musculus OX=10090 GN=Stt3a PE=1 SV=1	536	0.01	1	0.442392095	0	0	0	0	0	0	0	0	0	0	0	0	0
sp|P46978|STT3A_MOUSE Dolichyl-diphosphooligosaccharide--protein glycosyltransferase subunit STT3A OS=Mus musculus OX=10090 GN=Stt3a PE=1 SV=1	543	0.2	3	13.94175499	0	0	0	0	0	0	0	0	0	0	0	0	0
sp|P46978|STT3A_MOUSE Dolichyl-diphosphooligosaccharide--protein glycosyltransferase subunit STT3A OS=Mus musculus OX=10090 GN=Stt3a PE=1 SV=1	547	0.2	3	13.94175499	0	0	0	0	0	0	0	0	0	0	0	0	0
sp|P47708|RP3A_MOUSE Rabphilin-3A OS=Mus musculus OX=10090 GN=Rph3a PE=1 SV=2	116	0.01	1	0	0.394136324	0	0.337578627	0	0.546764592	0	0	0	0	0	0	0	0
sp|P47867|SCG3_MOUSE Secretogranin-3 OS=Mus musculus OX=10090 GN=Scg3 PE=1 SV=1	348	0.01	1	0	0	0	0.704996151	0	0	0	0	0	0	0	0	0	0
sp|P47964|RL36_MOUSE 60S ribosomal protein L36 OS=Mus musculus OX=10090 GN=Rpl36 PE=1 SV=2	19	0.01	1	0	0	0	0	0	0	0	0	0	0	0	0	0	0
sp|P48168|GLRB_MOUSE Glycine receptor subunit beta OS=Mus musculus OX=10090 GN=Glrb PE=1 SV=2	241	0.01	2	0	0.329762867	0	1.115165125	0	0.507973736	0	0	0	0	0	0	0	0
sp|P48441|IDUA_MOUSE Alpha-L-iduronidase OS=Mus musculus OX=10090 GN=Idua PE=1 SV=2	325	0.01	1	0	0	0.620371708	0.325036545	0.31027222	0	0.148444914	0	0	0	0	0	0	0
sp|P48441|IDUA_MOUSE Alpha-L-iduronidase OS=Mus musculus OX=10090 GN=Idua PE=1 SV=2	361	0.01	1	0.417539634	0	0	0	0	0	0	0	0	0	0	0	0	0
sp|P49452|CENPC_MOUSE Centromere protein C OS=Mus musculus OX=10090 GN=Cenpc PE=1 SV=2	66	0.01	1	0	0	0	0	0	0	0.93026	0	0	0	0	0	0	0
sp|P49452|CENPC_MOUSE Centromere protein C OS=Mus musculus OX=10090 GN=Cenpc PE=1 SV=2	452	0.01	1	0	0	0	0	0.459766558	0	0	0	0	0	0	0	0	0
sp|P50172|DHI1_MOUSE Corticosteroid 11-beta-dehydrogenase isozyme 1 OS=Mus musculus OX=10090 GN=Hsd11b1 PE=1 SV=3	161	0.2	2	14.86234895	0	0	0	0	0	0	0	0	0	0	0	0	0
sp|P50236|ST2A2_MOUSE Bile salt sulfotransferase 2 OS=Mus musculus OX=10090 GN=Sult2a2 PE=2 SV=1	226	0.01	1	0	0.477435111	0	0	0	0	0	0	0	0	0	0	0	0
sp|P50236|ST2A2_MOUSE Bile salt sulfotransferase 2 OS=Mus musculus OX=10090 GN=Sult2a2 PE=2 SV=1	229	0.01	1	0	0.477435111	0	0	0	0	0	0	0	0	0	0	0	0
sp|P50427|STS_MOUSE Steryl-sulfatase OS=Mus musculus OX=10090 GN=Sts PE=1 SV=1	464	0.2	2	12.1456261	0.869755487	0	0	0	0	0	0	0	0	0	0	0	0
sp|P50429|ARSB_MOUSE Arylsulfatase B OS=Mus musculus OX=10090 GN=Arsb PE=1 SV=3	279	0.2	2	14.53173237	0.924255136	0	0	0	0	0	0	0	0	0	0	0	0
sp|P50429|ARSB_MOUSE Arylsulfatase B OS=Mus musculus OX=10090 GN=Arsb PE=1 SV=3	291	0.2	2	12.52585579	1.047005901	0	0	0	0	0	0	0	0	0	0	0	0
sp|P50446|K2C6A_MOUSE Keratin, type II cytoskeletal 6A OS=Mus musculus OX=10090 GN=Krt6a PE=1 SV=3	26	0.01	1	0	0	0	0.898974007	0	0	0	0	0	0	0	0	0	0
sp|P50571|GBRB1_MOUSE Gamma-aminobutyric acid receptor subunit beta-1 OS=Mus musculus OX=10090 GN=Gabrb1 PE=1 SV=1	32	0.2	4	0	8.622747846	0	14.83178598	0	9.523623024	0	0	0	0	0	0	0	0
sp|P50571|GBRB1_MOUSE Gamma-aminobutyric acid receptor subunit beta-1 OS=Mus musculus OX=10090 GN=Gabrb1 PE=1 SV=1	104	0.2	3	11.06513849	6.658779462	0	5.023180873	0	8.438359002	0	0	0	0	0	0	0	0
sp|P50608|FMOD_MOUSE Fibromodulin OS=Mus musculus OX=10090 GN=Fmod PE=2 SV=1	165	0.01	1	0	0	0	0.949084457	0	0	0	0	0	0	0	0	0	0
sp|P51910|APOD_MOUSE Apolipoprotein D OS=Mus musculus OX=10090 GN=Apod PE=1 SV=1	97	0.01	4	1.47547599	0.272614024	0.447870236	0.192146088	0.160674317	0	0	0	0	0	0	0	0	0
sp|P52793|EFNA1_MOUSE Ephrin-A1 OS=Mus musculus OX=10090 GN=Efna1 PE=1 SV=1	25	0.01	1	0	0.280223213	0	0.253446196	0	0.462789339	0	0	0	0	0	0	0	0
sp|P52800|EFNB2_MOUSE Ephrin-B2 OS=Mus musculus OX=10090 GN=Efnb2 PE=1 SV=1	38	0.2	2	11.78150256	0.893827122	0	0	0	0	0	0	0	0	0	0	0	0
sp|P53564|CUX1_MOUSE Homeobox protein cut-like 1 OS=Mus musculus OX=10090 GN=Cux1 PE=1 SV=3	393	0.01	1	0	0	0	0	0.630061425	0	0	0	0	0	0	0	0	0
sp|P55066|NCAN_MOUSE Neurocan core protein OS=Mus musculus OX=10090 GN=Ncan PE=1 SV=1	120	0.01	2	0.494565728	0.039034597	0	0	0	0	0	0	0.415518755	0	0	0	0	0
sp|P55144|TYRO3_MOUSE Tyrosine-protein kinase receptor TYRO3 OS=Mus musculus OX=10090 GN=Tyro3 PE=1 SV=2	52	0.01	1	0.517521877	0.040846457	0	0	0	0	0	0	0	0	0	0	0	0
sp|P55288|CAD11_MOUSE Cadherin-11 OS=Mus musculus OX=10090 GN=Cdh11 PE=1 SV=1	539	0.2	2	10.95349518	0	0	0	0	0	0	0	0	0	0	0	0	0
sp|P55302|AMRP_MOUSE Alpha-2-macroglobulin receptor-associated protein OS=Mus musculus OX=10090 GN=Lrpap1 PE=1 SV=1	270	0.2	5	10.73757442	7.493087518	0	13.37731172	0	0	0	0	0	0	0	0	0	0
sp|P56528|CD38_MOUSE ADP-ribosyl cyclase/cyclic ADP-ribose hydrolase 1 OS=Mus musculus OX=10090 GN=Cd38 PE=1 SV=2	103	0.2	4	16.71497421	0.688441076	0	0	0	0	0	0	0	0	0	0	0	0
sp|P56528|CD38_MOUSE ADP-ribosyl cyclase/cyclic ADP-ribose hydrolase 1 OS=Mus musculus OX=10090 GN=Cd38 PE=1 SV=2	123	0.01	5	0	0.548012321	0.231639072	1.360332926	0.076903564	1.545732754	0	0.350178585	0	0	0	0	0	0
sp|P56528|CD38_MOUSE ADP-ribosyl cyclase/cyclic ADP-ribose hydrolase 1 OS=Mus musculus OX=10090 GN=Cd38 PE=1 SV=2	222	0.01	1	0.502398182	0.039652789	0	0	0	0	0	0	0	0	0	0	0	0
sp|P56695|WFS1_MOUSE Wolframin OS=Mus musculus OX=10090 GN=Wfs1 PE=1 SV=1	747	0.01	1	0.415296606	0.029645097	0	0	0	0	0	0	0	0	0	0	0	0
sp|P56960|EXOSX_MOUSE Exosome component 10 OS=Mus musculus OX=10090 GN=Exosc10 PE=1 SV=2	865	0.01	2	0.273220511	0	0	0.260032191	0	0.551526328	0	0.382624074	0	0	0	0	0	0
sp|P57716|NICA_MOUSE Nicastrin OS=Mus musculus OX=10090 GN=Ncstn PE=1 SV=3	43	0.2	3	12.63781044	0	0	0	0	0	0	0	0	0	0	0	0	0
sp|P57716|NICA_MOUSE Nicastrin OS=Mus musculus OX=10090 GN=Ncstn PE=1 SV=3	53	0.2	2	9.536925201	0	0	0	0	0	0	0	0	0	0	0	0	0
sp|P57716|NICA_MOUSE Nicastrin OS=Mus musculus OX=10090 GN=Ncstn PE=1 SV=3	385	0.01	1	0.478568422	0	0	0	0	0	0	0	0	0	0	0	0	0
sp|P57716|NICA_MOUSE Nicastrin OS=Mus musculus OX=10090 GN=Ncstn PE=1 SV=3	433	0.2	3	14.84239166	0	0	0	0	0	0	0	0	0	0	0	0	0
sp|P57716|NICA_MOUSE Nicastrin OS=Mus musculus OX=10090 GN=Ncstn PE=1 SV=3	528	0.01	1	0.513508472	0	0	0	0	0	0	0	0	0	0	0	0	0
sp|P57716|NICA_MOUSE Nicastrin OS=Mus musculus OX=10090 GN=Ncstn PE=1 SV=3	578	0.01	2	1.203698293	0.04986657	0	0	0	0	0	0	0	0	0	0	0	0
sp|P58242|ASM3B_MOUSE Acid sphingomyelinase-like phosphodiesterase 3b OS=Mus musculus OX=10090 GN=Smpdl3b PE=1 SV=1	222	0.01	1	0.496177285	0.039161792	0	0	0	0	0	0	0	0	0	0	0	0
sp|P58682|TLR8_MOUSE Toll-like receptor 8 OS=Mus musculus OX=10090 GN=Tlr8 PE=1 SV=2	28	0.01	1	0	0	0	1.090739771	0	0	0	0	0	0	0	0	0	0
sp|P59328|WDHD1_MOUSE WD repeat and HMG-box DNA-binding protein 1 OS=Mus musculus OX=10090 GN=Wdhd1 PE=1 SV=2	918	0.01	3	0	0.298057116	0.405416994	1.245372833	0.134597378	0.41347896	0	0	0	0	0	0	0	0
sp|P59328|WDHD1_MOUSE WD repeat and HMG-box DNA-binding protein 1 OS=Mus musculus OX=10090 GN=Wdhd1 PE=1 SV=2	930	0.01	3	0	0.298057116	0.405416994	1.245372833	0.134597378	0.41347896	0	0	0	0	0	0	0	0
sp|P59823|IRPL1_MOUSE Interleukin-1 receptor accessory protein-like 1 OS=Mus musculus OX=10090 GN=Il1rapl1 PE=1 SV=1	121	0.01	1	0.63548871	0.050157227	0	0	0	0	0	0	0	0	0	0	0	0
sp|P59823|IRPL1_MOUSE Interleukin-1 receptor accessory protein-like 1 OS=Mus musculus OX=10090 GN=Il1rapl1 PE=1 SV=1	212	0.01	2	1.166037415	0.044897737	0	0	0	0	0	0	0	0	0	0	0	0
sp|P59823|IRPL1_MOUSE Interleukin-1 receptor accessory protein-like 1 OS=Mus musculus OX=10090 GN=Il1rapl1 PE=1 SV=1	263	0.01	3	0.873855199	0	0	0	0	0	0	0	0	0	0	0	0	0
sp|P60755|MDGA2_MOUSE MAM domain-containing glycosylphosphatidylinositol anchor protein 2 OS=Mus musculus OX=10090 GN=Mdga2 PE=1 SV=1	91	0.2	2	12.17533313	0.941024912	0	0	0	0	0	0	0	0	0	0	0	0
sp|P60755|MDGA2_MOUSE MAM domain-containing glycosylphosphatidylinositol anchor protein 2 OS=Mus musculus OX=10090 GN=Mdga2 PE=1 SV=1	212	0.01	1	0.620576693	0.048980266	0	0	0	0	0	0	0	0	0	0	0	0
sp|P60755|MDGA2_MOUSE MAM domain-containing glycosylphosphatidylinositol anchor protein 2 OS=Mus musculus OX=10090 GN=Mdga2 PE=1 SV=1	503	0.01	1	0.676970562	0.053431266	0	0	0	0	0	0	0	0	0	0	0	0
sp|P60755|MDGA2_MOUSE MAM domain-containing glycosylphosphatidylinositol anchor protein 2 OS=Mus musculus OX=10090 GN=Mdga2 PE=1 SV=1	609	0.01	1	0.473841265	0.037398877	0	0	0	0	0	0	0	0	0	0	0	0
sp|P60755|MDGA2_MOUSE MAM domain-containing glycosylphosphatidylinositol anchor protein 2 OS=Mus musculus OX=10090 GN=Mdga2 PE=1 SV=1	702	0.01	1	0	0	0	0.849015134	0	0	0	0	0	0	0	0	0	0
sp|P60882|MEGF8_MOUSE Multiple epidermal growth factor-like domains protein 8 OS=Mus musculus OX=10090 GN=Megf8 PE=1 SV=2	420	0.01	1	0.613871677	0	0	0	0	0	0	0	0	0	0	0	0	0
sp|P60882|MEGF8_MOUSE Multiple epidermal growth factor-like domains protein 8 OS=Mus musculus OX=10090 GN=Megf8 PE=1 SV=2	636	0.01	1	0.471620358	0	0	0	0	0	0	0	0	0	0	0	0	0
sp|P60882|MEGF8_MOUSE Multiple epidermal growth factor-like domains protein 8 OS=Mus musculus OX=10090 GN=Megf8 PE=1 SV=2	809	0.01	1	0.445022753	0	0	0	0	0	0	0	0	0	0	0	0	0
sp|P60882|MEGF8_MOUSE Multiple epidermal growth factor-like domains protein 8 OS=Mus musculus OX=10090 GN=Megf8 PE=1 SV=2	1114	0.2	2	12.33257707	0	0	0	0	0	0	0	0	0	0	0	0	0
sp|P61215|CAH10_MOUSE Carbonic anhydrase-related protein 10 OS=Mus musculus OX=10090 GN=Ca10 PE=1 SV=1	115	0.01	1	0	0	0	0.2797771	0	0	0	0	0	0	0	0	0	0
sp|P62812|GBRA1_MOUSE Gamma-aminobutyric acid receptor subunit alpha-1 OS=Mus musculus OX=10090 GN=Gabra1 PE=1 SV=1	136	0.2	6	15.33840291	0.575474568	0	0	0	0	0	0	0	0	0	0	0	0
sp|P63056|NOE3_MOUSE Noelin-3 OS=Mus musculus OX=10090 GN=Olfm3 PE=1 SV=1	94	0.01	1	0	0	0	0.980884911	0	0	0	0	0	0	0	0	0	0
sp|P63080|GBRB3_MOUSE Gamma-aminobutyric acid receptor subunit beta-3 OS=Mus musculus OX=10090 GN=Gabrb3 PE=1 SV=1	104	0.2	4	10.94675724	6.392412214	0	4.619555631	0	7.76031559	0	0	0	0	0	0	0	0
sp|P63137|GBRB2_MOUSE Gamma-aminobutyric acid receptor subunit beta-2 OS=Mus musculus OX=10090 GN=Gabrb2 PE=1 SV=2	103	0.01	4	0.889724273	0.361562456	0	1.398034861	0	0.427847994	0	0	0	0	0	0	0	0
sp|P68254|1433T_MOUSE 14-3-3 protein theta OS=Mus musculus OX=10090 GN=Ywhaq PE=1 SV=1	107	0.01	1	0	0.742326186	0	0	0	0	0	0	0	0	0	0	0	0
sp|P70158|ASM3A_MOUSE Acid sphingomyelinase-like phosphodiesterase 3a OS=Mus musculus OX=10090 GN=Smpdl3a PE=1 SV=2	234	0.01	1	0.389815918	0.02782621	0	0	0	0	0	0	0	0	0	0	0	0
sp|P70193|LRIG1_MOUSE Leucine-rich repeats and immunoglobulin-like domains protein 1 OS=Mus musculus OX=10090 GN=Lrig1 PE=1 SV=2	75	0.01	1	0.477515616	0.037688882	0	0	0	0	0	0	0	0	0	0	0	0
sp|P70206|PLXA1_MOUSE Plexin-A1 OS=Mus musculus OX=10090 GN=Plxna1 PE=1 SV=1	74	0.01	1	0	0	0	1.128562932	0	0	0	0	0	0	0	0	0	0
sp|P70206|PLXA1_MOUSE Plexin-A1 OS=Mus musculus OX=10090 GN=Plxna1 PE=1 SV=1	1040	0.2	4	0	7.222446447	0	14.15735668	0	9.972482467	0	0	0	0	0	0	0	0
sp|P70206|PLXA1_MOUSE Plexin-A1 OS=Mus musculus OX=10090 GN=Plxna1 PE=1 SV=1	1089	0.01	1	0.654202701	0.051634266	0	0	0	0	0	0	0	0	0	0	0	0
sp|P70206|PLXA1_MOUSE Plexin-A1 OS=Mus musculus OX=10090 GN=Plxna1 PE=1 SV=1	1095	0.01	1	0.654202701	0.051634266	0	0	0	0	0	0	0	0	0	0	0	0
sp|P70207|PLXA2_MOUSE Plexin-A2 OS=Mus musculus OX=10090 GN=Plxna2 PE=1 SV=2	75	0.01	1	0.417800992	0.032975785	0	0	0	0	0	0	0	0	0	0	0	0
sp|P70207|PLXA2_MOUSE Plexin-A2 OS=Mus musculus OX=10090 GN=Plxna2 PE=1 SV=2	162	0.2	4	16.12674762	0.980128868	0	0	0	0	0	0	0	0	0	0	0	0
sp|P70207|PLXA2_MOUSE Plexin-A2 OS=Mus musculus OX=10090 GN=Plxna2 PE=1 SV=2	654	0.01	1	0.569759243	0.044969396	0	0	0	0	0	0	0	0	0	0	0	0
sp|P70211|DCC_MOUSE Netrin receptor DCC OS=Mus musculus OX=10090 GN=Dcc PE=1 SV=2	59	0.01	1	0.536688245	0	0	0	0	0	0	0	0	0	0	0	0	0
sp|P70211|DCC_MOUSE Netrin receptor DCC OS=Mus musculus OX=10090 GN=Dcc PE=1 SV=2	477	0.01	1	0.528468534	0.041710444	0	0	0	0	0	0	0	0	0	0	0	0
sp|P70232|NCHL1_MOUSE Neural cell adhesion molecule L1-like protein OS=Mus musculus OX=10090 GN=Chl1 PE=1 SV=2	86	0.2	5	0	12.70320728	0	13.97895727	0	15.17135565	0	7.728442622	0	0	0	0	0	0
sp|P70232|NCHL1_MOUSE Neural cell adhesion molecule L1-like protein OS=Mus musculus OX=10090 GN=Chl1 PE=1 SV=2	224	0.01	1	0	0	0	0.46461865	0	0.861146416	0	0	0	0	0	0	0	0
sp|P70232|NCHL1_MOUSE Neural cell adhesion molecule L1-like protein OS=Mus musculus OX=10090 GN=Chl1 PE=1 SV=2	298	0.01	1	0.598355047	0.047226378	0	0	0	0	0	0	0	0	0	0	0	0
sp|P70232|NCHL1_MOUSE Neural cell adhesion molecule L1-like protein OS=Mus musculus OX=10090 GN=Chl1 PE=1 SV=2	475	0.01	3	1.291725037	0.038665665	0	0	0	0	0	0	0	0	0	0	0	0
sp|P70232|NCHL1_MOUSE Neural cell adhesion molecule L1-like protein OS=Mus musculus OX=10090 GN=Chl1 PE=1 SV=2	766	0.2	2	0	9.348788603	0	14.46019524	0	0	0	0	0	0	0	0	0	0
sp|P70232|NCHL1_MOUSE Neural cell adhesion molecule L1-like protein OS=Mus musculus OX=10090 GN=Chl1 PE=1 SV=2	821	0.01	1	0.79313915	0.062600106	0	0	0	0	0	0	0	0	0	0	0	0
sp|P70232|NCHL1_MOUSE Neural cell adhesion molecule L1-like protein OS=Mus musculus OX=10090 GN=Chl1 PE=1 SV=2	983	0.2	8	0	6.680382787	10.03979191	11.46406684	12.21317152	13.11040844	0	4.37134098	0	0	0	0	0	0
sp|P70232|NCHL1_MOUSE Neural cell adhesion molecule L1-like protein OS=Mus musculus OX=10090 GN=Chl1 PE=1 SV=2	1026	0.01	1	0	0	0	0	0.85668362	0	0.426785615	0	0	0	0	0	0	0
sp|P70268|PKN1_MOUSE Serine/threonine-protein kinase N1 OS=Mus musculus OX=10090 GN=Pkn1 PE=1 SV=3	153	0.01	1	0.646671308	0.051039836	0	0	0	0	0	0	0	0	0	0	0	0
sp|P70302|STIM1_MOUSE Stromal interaction molecule 1 OS=Mus musculus OX=10090 GN=Stim1 PE=1 SV=2	170	0.2	2	13.00771138	0.837791506	0	0	0	0	0	0	0	0	0	0	0	0
sp|P70408|CAD10_MOUSE Cadherin-10 OS=Mus musculus OX=10090 GN=Cdh10 PE=1 SV=3	437	0.01	3	0.492150489	1.04074891	0	0.811588408	0	0	0	0	0	0	0	0	0	0
sp|P70408|CAD10_MOUSE Cadherin-10 OS=Mus musculus OX=10090 GN=Cdh10 PE=1 SV=3	455	0.01	1	0	0	0	0.855953202	0	0	0	0	0	0	0	0	0	0
sp|P70663|SPRL1_MOUSE SPARC-like protein 1 OS=Mus musculus OX=10090 GN=Sparcl1 PE=1 SV=3	461	0.2	3	12.95463565	0	0	0	0	0	0	0	0	0	0	0	0	0
sp|P70699|LYAG_MOUSE Lysosomal alpha-glucosidase OS=Mus musculus OX=10090 GN=Gaa PE=1 SV=2	389	0.01	1	0.722420391	0.057018485	0	0	0	0	0	0	0	0	0	0	0	0
sp|P70699|LYAG_MOUSE Lysosomal alpha-glucosidase OS=Mus musculus OX=10090 GN=Gaa PE=1 SV=2	469	0.2	2	10.87467482	0.818422176	0	0	0	0	0	0	0	0	0	0	0	0
sp|P70699|LYAG_MOUSE Lysosomal alpha-glucosidase OS=Mus musculus OX=10090 GN=Gaa PE=1 SV=2	882	0.01	4	1.367703232	0.682645091	0	0	0	0	0	0	0	0	0	0	0	0
sp|P80560|PTPR2_MOUSE Receptor-type tyrosine-protein phosphatase N2 OS=Mus musculus OX=10090 GN=Ptprn2 PE=1 SV=2	549	0.01	1	0	0	0	0.293018123	0	0.543093796	0	0	0	0	0	0	0	0
sp|P82349|SGCB_MOUSE Beta-sarcoglycan OS=Mus musculus OX=10090 GN=Sgcb PE=1 SV=1	212	0.01	1	0.500411691	0.039496001	0	0	0	0	0	0	0	0	0	0	0	0
sp|P97291|CADH8_MOUSE Cadherin-8 OS=Mus musculus OX=10090 GN=Cdh8 PE=1 SV=2	472	0.01	1	0	0	0	0.39491548	0	0.731955228	0	0	0	0	0	0	0	0
sp|P97300|NPTN_MOUSE Neuroplastin OS=Mus musculus OX=10090 GN=Nptn PE=1 SV=3	195	0.2	48	15.48447715	16.92451081	14.46988734	17.84333716	11.23567284	17.2211626	4.047284242	7.98694463	0	1.115623715	0	0	0	0
sp|P97300|NPTN_MOUSE Neuroplastin OS=Mus musculus OX=10090 GN=Nptn PE=1 SV=3	227	0.2	64	18.82185687	8.082682205	0	17.54913059	0	19.82985976	0	12.17438818	0	0	0	0	0	0
sp|P97300|NPTN_MOUSE Neuroplastin OS=Mus musculus OX=10090 GN=Nptn PE=1 SV=3	282	0.2	17	14.10754729	0	0	0	18.72720826	12.21785643	12.1766183	9.234176903	5.959255549	0	0	0	0	0
sp|P97326|CADH6_MOUSE Cadherin-6 OS=Mus musculus OX=10090 GN=Cdh6 PE=1 SV=2	398	0.01	1	0.563965587	0.04451212	0	0	0	0	0	0	0	0	0	0	0	0
sp|P97326|CADH6_MOUSE Cadherin-6 OS=Mus musculus OX=10090 GN=Cdh6 PE=1 SV=2	436	0.01	1	0.612027095	0.048305472	0	0	0	0	0	0	0	0	0	0	0	0
sp|P97333|NRP1_MOUSE Neuropilin-1 OS=Mus musculus OX=10090 GN=Nrp1 PE=1 SV=2	149	0.01	1	0	0	0	1.05728139	0	0	0	0	0	0	0	0	0	0
sp|P97370|AT1B3_MOUSE Sodium/potassium-transporting ATPase subunit beta-3 OS=Mus musculus OX=10090 GN=Atp1b3 PE=1 SV=1	123	0.01	5	0.516729984	0.75328088	0.657578705	1.520004803	0	0	0	0	0	0	0	0	0	0
sp|P97371|PSME1_MOUSE Proteasome activator complex subunit 1 OS=Mus musculus OX=10090 GN=Psme1 PE=1 SV=2	52	0.01	1	0	0.327341317	0	0.280368557	0	0.454103391	0	0	0	0	0	0	0	0
sp|P97449|AMPN_MOUSE Aminopeptidase N OS=Mus musculus OX=10090 GN=Anpep PE=1 SV=4	105	0.2	2	14.01114348	1.074148989	0	0	0	0	0	0	0	0	0	0	0	0
sp|P97449|AMPN_MOUSE Aminopeptidase N OS=Mus musculus OX=10090 GN=Anpep PE=1 SV=4	113	0.01	1	0.474950739	0.037486444	0	0	0	0	0	0	0	0	0	0	0	0
sp|P97449|AMPN_MOUSE Aminopeptidase N OS=Mus musculus OX=10090 GN=Anpep PE=1 SV=4	127	0.2	2	16.0826846	1.246906947	0	0	0	0	0	0	0	0	0	0	0	0
sp|P97449|AMPN_MOUSE Aminopeptidase N OS=Mus musculus OX=10090 GN=Anpep PE=1 SV=4	605	0.01	4	0	0	0.550170024	1.508966594	0.182655004	0.864768501	0	0.307272143	0	0	0	0	0	0
sp|P97772|GRM1_MOUSE Metabotropic glutamate receptor 1 OS=Mus musculus OX=10090 GN=Grm1 PE=1 SV=2	97	0.01	1	0	0.216260476	0.404889537	0.176262644	0	0	0	0	0	0	0	0	0	0
sp|P97772|GRM1_MOUSE Metabotropic glutamate receptor 1 OS=Mus musculus OX=10090 GN=Grm1 PE=1 SV=2	396	0.2	6	0	12.57902327	7.870360625	14.60673128	0	12.3658447	0	3.286809403	0	0	0	0	0	0
sp|P97797|SHPS1_MOUSE Tyrosine-protein phosphatase non-receptor type substrate 1 OS=Mus musculus OX=10090 GN=Sirpa PE=1 SV=2	53	0.2	7	10.57028225	13.75799815	9.188108462	10.46532296	0	10.99396672	0	0	0	0	0	0	0	0
sp|P97797|SHPS1_MOUSE Tyrosine-protein phosphatase non-receptor type substrate 1 OS=Mus musculus OX=10090 GN=Sirpa PE=1 SV=2	91	0.2	11	14.96604766	15.2141824	0	11.98048343	0	15.76401488	0	0	0	0	0	0	0	0
sp|P97797|SHPS1_MOUSE Tyrosine-protein phosphatase non-receptor type substrate 1 OS=Mus musculus OX=10090 GN=Sirpa PE=1 SV=2	109	0.2	13	15.71713784	13.81102318	1.778364258	15.75262522	0	13.06968836	0	0	0	0	0	0	0	0
sp|P97797|SHPS1_MOUSE Tyrosine-protein phosphatase non-receptor type substrate 1 OS=Mus musculus OX=10090 GN=Sirpa PE=1 SV=2	167	0.2	15	16.69187389	17.13973155	0	16.45735567	0	14.6022381	0	0	0	0	0	0	0	0
sp|P97797|SHPS1_MOUSE Tyrosine-protein phosphatase non-receptor type substrate 1 OS=Mus musculus OX=10090 GN=Sirpa PE=1 SV=2	204	0.2	9	0	0	0	0	0	13.11032386	0	15.00745507	0	12.74767566	0	7.333613363	0	0
sp|P97797|SHPS1_MOUSE Tyrosine-protein phosphatase non-receptor type substrate 1 OS=Mus musculus OX=10090 GN=Sirpa PE=1 SV=2	208	0.2	9	0	0	0	0	0	13.11032386	0	15.00745507	0	12.74767566	0	7.333613363	0	0
sp|P97797|SHPS1_MOUSE Tyrosine-protein phosphatase non-receptor type substrate 1 OS=Mus musculus OX=10090 GN=Sirpa PE=1 SV=2	245	0.2	3	16.66200236	1.026546882	0	0	0	0	0	0	0	0	0	0	0	0
sp|P97797|SHPS1_MOUSE Tyrosine-protein phosphatase non-receptor type substrate 1 OS=Mus musculus OX=10090 GN=Sirpa PE=1 SV=2	270	0.2	16	16.73587969	16.94712226	0	13.77586956	0	14.58621799	0	0	0	0	0	0	0	0
sp|P97797|SHPS1_MOUSE Tyrosine-protein phosphatase non-receptor type substrate 1 OS=Mus musculus OX=10090 GN=Sirpa PE=1 SV=2	292	0.01	1	0	0	0	0.967050581	0	0	0	0	0	0	0	0	0	0
sp|P97797|SHPS1_MOUSE Tyrosine-protein phosphatase non-receptor type substrate 1 OS=Mus musculus OX=10090 GN=Sirpa PE=1 SV=2	296	0.01	1	0	0	0	0	0	0.847219595	0	0	0	0	0	0	0	0
sp|P97797|SHPS1_MOUSE Tyrosine-protein phosphatase non-receptor type substrate 1 OS=Mus musculus OX=10090 GN=Sirpa PE=1 SV=2	301	0.01	1	0	0	0	0	0	0.847219595	0	0	0	0	0	0	0	0
sp|P97797|SHPS1_MOUSE Tyrosine-protein phosphatase non-receptor type substrate 1 OS=Mus musculus OX=10090 GN=Sirpa PE=1 SV=2	311	0.01	5	0.621028037	0.049015889	0	0	0	0.905271167	1.145660492	0.410542487	0	0.375104941	0	0.484231218	0	0
sp|P97797|SHPS1_MOUSE Tyrosine-protein phosphatase non-receptor type substrate 1 OS=Mus musculus OX=10090 GN=Sirpa PE=1 SV=2	319	0.01	5	0.621028037	0.049015889	0	0	0	0.905271167	1.145660492	0.410542487	0	0.375104941	0	0.484231218	0	0
sp|P97798|NEO1_MOUSE Neogenin OS=Mus musculus OX=10090 GN=Neo1 PE=1 SV=1	500	0.01	1	0	0.646112835	0	0.536888001	0	0	0	0	0	0	0	0	0	0
sp|P97798|NEO1_MOUSE Neogenin OS=Mus musculus OX=10090 GN=Neo1 PE=1 SV=1	519	0.01	1	0.498808099	0.039369434	0	0	0	0	0	0	0	0	0	0	0	0
sp|P97798|NEO1_MOUSE Neogenin OS=Mus musculus OX=10090 GN=Neo1 PE=1 SV=1	669	0.01	1	0	0.582577917	0	0.484093607	0	0	0	0	0	0	0	0	0	0
sp|P97798|NEO1_MOUSE Neogenin OS=Mus musculus OX=10090 GN=Neo1 PE=1 SV=1	939	0.01	1	0.429818224	0.033924269	0	0	0	0	0	0	0	0	0	0	0	0
sp|P97927|LAMA4_MOUSE Laminin subunit alpha-4 OS=Mus musculus OX=10090 GN=Lama4 PE=1 SV=2	214	0.01	1	0.486063317	0.038363527	0	0	0	0	0	0	0	0	0	0	0	0
sp|P97927|LAMA4_MOUSE Laminin subunit alpha-4 OS=Mus musculus OX=10090 GN=Lama4 PE=1 SV=2	802	0.01	1	0	0	0	1.023382353	0	0	0	0	0	0	0	0	0	0
sp|P97950|RB33A_MOUSE Ras-related protein Rab-33A OS=Mus musculus OX=10090 GN=Rab33a PE=2 SV=1	150	0.01	1	0.573588291	0.045271612	0	0	0	0	0	0	0	0	0	0	0	0
sp|P97952|SCN1B_MOUSE Sodium channel subunit beta-1 OS=Mus musculus OX=10090 GN=Scn1b PE=1 SV=1	92	0.2	6	18.0709764	0.557254524	0	0	0	0	0	0	0	0	0	0	0	0
sp|P97952|SCN1B_MOUSE Sodium channel subunit beta-1 OS=Mus musculus OX=10090 GN=Scn1b PE=1 SV=1	134	0.2	2	13.82059144	1.125315499	0	0	0	0	0	0	0	0	0	0	0	0
sp|P98086|C1QA_MOUSE Complement C1q subcomponent subunit A OS=Mus musculus OX=10090 GN=C1qa PE=1 SV=2	145	0.2	9	13.35381262	11.67020925	15.86981999	14.27846903	5.770602127	13.00505808	0	0	0	0	0	0	0	0
sp|P98154|IDD_MOUSE Integral membrane protein DGCR2/IDD OS=Mus musculus OX=10090 GN=Dgcr2 PE=2 SV=1	193	0.01	1	0.616489767	0	0	0	0	0	0	0	0	0	0	0	0	0
sp|Q00493|CBPE_MOUSE Carboxypeptidase E OS=Mus musculus OX=10090 GN=Cpe PE=1 SV=2	138	0.2	8	16.12818438	10.83919294	0	8.507116653	0	0	0	0	0	0	0	0	0	0
sp|Q00493|CBPE_MOUSE Carboxypeptidase E OS=Mus musculus OX=10090 GN=Cpe PE=1 SV=2	389	0.2	8	15.19475117	1.194941023	0	0	0	0	0	0	0	0	0	0	0	0
sp|Q00896|A1AT3_MOUSE Alpha-1-antitrypsin 1-3 OS=Mus musculus OX=10090 GN=Serpina1c PE=1 SV=2	100	0.01	2	0	0.44634083	0	0	0	0	0	0	0	0	0	0	0	0
sp|Q00897|A1AT4_MOUSE Alpha-1-antitrypsin 1-4 OS=Mus musculus OX=10090 GN=Serpina1d PE=1 SV=1	100	0.01	2	0	0.44634083	0	0	0	0	0	0	0	0	0	0	0	0
sp|Q00941|CSF2R_MOUSE Granulocyte-macrophage colony-stimulating factor receptor subunit alpha OS=Mus musculus OX=10090 GN=Csf2ra PE=2 SV=2	42	0.2	3	0	10.29614103	0	15.5936336	0	7.984154463	0	0	0	0	0	0	0	0
sp|Q01097|NMDE2_MOUSE Glutamate receptor ionotropic, NMDA 2B OS=Mus musculus OX=10090 GN=Grin2b PE=1 SV=3	73	0.2	5	0	11.63138007	0	16.50421713	0	13.12095965	0	0	0	0	0	0	0	0
sp|Q01097|NMDE2_MOUSE Glutamate receptor ionotropic, NMDA 2B OS=Mus musculus OX=10090 GN=Grin2b PE=1 SV=3	340	0.2	2	11.76586995	0.391342441	0	0	0	0	0	0	0	0	0	0	0	0
sp|Q01097|NMDE2_MOUSE Glutamate receptor ionotropic, NMDA 2B OS=Mus musculus OX=10090 GN=Grin2b PE=1 SV=3	347	0.2	5	16.23197565	0	0	0	0	0	0	0	0	0	0	0	0	0
sp|Q01097|NMDE2_MOUSE Glutamate receptor ionotropic, NMDA 2B OS=Mus musculus OX=10090 GN=Grin2b PE=1 SV=3	443	0.01	5	0	0	0	1.252225775	0	2.169920782	0	0.468832926	0	0	0	0	0	0
sp|Q01097|NMDE2_MOUSE Glutamate receptor ionotropic, NMDA 2B OS=Mus musculus OX=10090 GN=Grin2b PE=1 SV=3	490	0.01	2	0.464673143	0.036675264	0	0.933848076	0	0	0	0	0	0	0	0	0	0
sp|Q01097|NMDE2_MOUSE Glutamate receptor ionotropic, NMDA 2B OS=Mus musculus OX=10090 GN=Grin2b PE=1 SV=3	687	0.2	4	17.08990271	0.572460536	0	0	0	0	0	0	0	0	0	0	0	0
sp|Q01098|NMDE3_MOUSE Glutamate receptor ionotropic, NMDA 2C OS=Mus musculus OX=10090 GN=Grin2c PE=1 SV=2	684	0.2	4	17.08990271	0.572460536	0	0	0	0	0	0	0	0	0	0	0	0
sp|Q01102|LYAM3_MOUSE P-selectin OS=Mus musculus OX=10090 GN=Selp PE=1 SV=1	53	0.01	1	0	0.553738695	0	0.474695258	0	0	0	0	0	0	0	0	0	0
sp|Q01149|CO1A2_MOUSE Collagen alpha-2(I) chain OS=Mus musculus OX=10090 GN=Col1a2 PE=1 SV=2	212	0.01	1	0	0	0	0	0	0.493182513	0	0.365678329	0	0	0	0	0	0
sp|Q01279|EGFR_MOUSE Epidermal growth factor receptor OS=Mus musculus OX=10090 GN=Egfr PE=1 SV=1	351	0.01	1	0.644811513	0.046028548	0	0	0	0	0	0	0	0	0	0	0	0
sp|Q03137|EPHA4_MOUSE Ephrin type-A receptor 4 OS=Mus musculus OX=10090 GN=Epha4 PE=1 SV=2	234	0.2	3	0	7.70296789	0	14.01046929	0	13.19913322	0	0	0	0	0	0	0	0
sp|Q03157|APLP1_MOUSE Amyloid-like protein 1 OS=Mus musculus OX=10090 GN=Aplp1 PE=1 SV=1	553	0.01	1	0.638779818	0	0	0	0	0	0	0	0	0	0	0	0	0
sp|Q05186|RCN1_MOUSE Reticulocalbin-1 OS=Mus musculus OX=10090 GN=Rcn1 PE=1 SV=1	46	0.01	3	0.874612335	0.469316079	0	0.298351121	0	0	0	0	0	0	0	0	0	0
sp|Q05793|PGBM_MOUSE Basement membrane-specific heparan sulfate proteoglycan core protein OS=Mus musculus OX=10090 GN=Hspg2 PE=1 SV=1	3097	0.01	1	0	0.172803838	0.352445644	0	0.111232349	0	0	0	0	0	0	0	0	0
sp|Q05909|PTPRG_MOUSE Receptor-type tyrosine-protein phosphatase gamma OS=Mus musculus OX=10090 GN=Ptprg PE=1 SV=1	155	0.2	2	0	8.524126365	0	14.41200618	0	0	0	0	0	0	0	0	0	0
sp|Q06335|APLP2_MOUSE Amyloid-like protein 2 OS=Mus musculus OX=10090 GN=Aplp2 PE=1 SV=4	484	0.01	1	0.617500313	0	0	0	0	0	0	0	0	0	0	0	0	0
sp|Q06890|CLUS_MOUSE Clusterin OS=Mus musculus OX=10090 GN=Clu PE=1 SV=1	289	0.01	2	0.622061962	0	0	0	0	0	0	0	0	0	0	0	0	0
sp|Q06890|CLUS_MOUSE Clusterin OS=Mus musculus OX=10090 GN=Clu PE=1 SV=1	326	0.01	2	0.552494422	0	0	0.363167158	0	0.673111372	0	0	0	0	0	0	0	0
sp|Q07113|MPRI_MOUSE Cation-independent mannose-6-phosphate receptor OS=Mus musculus OX=10090 GN=Igf2r PE=1 SV=1	394	0.01	1	0.472591418	0	0	0	0	0	0	0	0	0	0	0	0	0
sp|Q07113|MPRI_MOUSE Cation-independent mannose-6-phosphate receptor OS=Mus musculus OX=10090 GN=Igf2r PE=1 SV=1	574	0.2	2	13.22802144	1.013218107	0	0	0	0	0	0	0	0	0	0	0	0
sp|Q07113|MPRI_MOUSE Cation-independent mannose-6-phosphate receptor OS=Mus musculus OX=10090 GN=Igf2r PE=1 SV=1	1304	0.2	3	13.56085068	0.632902957	0	0	0	0	0	0	0	0	0	0	0	0
sp|Q07113|MPRI_MOUSE Cation-independent mannose-6-phosphate receptor OS=Mus musculus OX=10090 GN=Igf2r PE=1 SV=1	1648	0.01	1	0.472001481	0.037253668	0	0	0	0	0	0	0	0	0	0	0	0
sp|Q07409|CNTN3_MOUSE Contactin-3 OS=Mus musculus OX=10090 GN=Cntn3 PE=1 SV=2	64	0.01	1	0.576580186	0.045507753	0	0	0	0	0	0	0	0	0	0	0	0
sp|Q07409|CNTN3_MOUSE Contactin-3 OS=Mus musculus OX=10090 GN=Cntn3 PE=1 SV=2	467	0.2	2	0	6.588460613	0	13.51501558	0	0	0	0	0	0	0	0	0	0
sp|Q07409|CNTN3_MOUSE Contactin-3 OS=Mus musculus OX=10090 GN=Cntn3 PE=1 SV=2	488	0.01	2	0.430057222	0.033943133	0	0.33153869	0	0.614489656	0	0	0	0	0	0	0	0
sp|Q07409|CNTN3_MOUSE Contactin-3 OS=Mus musculus OX=10090 GN=Cntn3 PE=1 SV=2	955	0.01	2	0	0.306117373	0	1.343345861	0	0.405775899	0	0	0	0	0	0	0	0
sp|Q07456|AMBP_MOUSE Protein AMBP OS=Mus musculus OX=10090 GN=Ambp PE=1 SV=2	32	0.01	1	0	0.460034105	0	0.361043089	0	0	0	0	0	0	0	0	0	0
sp|Q08122|TLE3_MOUSE Transducin-like enhancer protein 3 OS=Mus musculus OX=10090 GN=Tle3 PE=1 SV=3	198	0.01	1	0.539319978	0.040817617	0	0	0	0	0	0	0	0	0	0	0	0
sp|Q08288|LYAR_MOUSE Cell growth-regulating nucleolar protein OS=Mus musculus OX=10090 GN=Lyar PE=1 SV=2	88	0.01	1	0	0	0	0	0.503328087	0	0.279769473	0	0.121623651	0	0	0	0	0
sp|Q08509|EPS8_MOUSE Epidermal growth factor receptor kinase substrate 8 OS=Mus musculus OX=10090 GN=Eps8 PE=1 SV=2	786	0.01	1	0	0.597591234	0	0.453206727	0	0	0	0	0	0	0	0	0	0
sp|Q08890|IDS_MOUSE Iduronate 2-sulfatase OS=Mus musculus OX=10090 GN=Ids PE=2 SV=3	116	0.01	2	1.031765366	0.03913527	0	0	0	0	0	0	0	0	0	0	0	0
sp|Q08890|IDS_MOUSE Iduronate 2-sulfatase OS=Mus musculus OX=10090 GN=Ids PE=2 SV=3	145	0.01	1	0.471675043	0.037227903	0	0	0	0	0	0	0	0	0	0	0	0
sp|Q0P5X1|LRIQ1_MOUSE Leucine-rich repeat and IQ domain-containing protein 1 OS=Mus musculus OX=10090 GN=Lrriq1 PE=2 SV=2	498	0.01	1	0.57653081	0.045503856	0	0	0	0	0	0	0	0	0	0	0	0
sp|Q0PMG2|MDGA1_MOUSE MAM domain-containing glycosylphosphatidylinositol anchor protein 1 OS=Mus musculus OX=10090 GN=Mdga1 PE=2 SV=3	306	0.01	1	0.536919577	0	0	0	0	0	0	0	0	0	0	0	0	0
sp|Q0V8T8|CTP5B_MOUSE Contactin-associated protein like 5-2 OS=Mus musculus OX=10090 GN=Cntnap5b PE=2 SV=1	281	0.01	1	0.586913882	0.046323361	0	0	0	0	0	0	0	0	0	0	0	0
sp|Q0V8T9|CTP5A_MOUSE Contactin-associated protein like 5-1 OS=Mus musculus OX=10090 GN=Cntnap5a PE=1 SV=1	281	0.01	1	0.548610804	0.043300213	0	0	0	0	0	0	0	0	0	0	0	0
sp|Q0V8T9|CTP5A_MOUSE Contactin-associated protein like 5-1 OS=Mus musculus OX=10090 GN=Cntnap5a PE=1 SV=1	634	0.01	1	0.651296707	0.051404905	0	0	0	0	0	0	0	0	0	0	0	0
sp|Q0VBD0|ITB8_MOUSE Integrin beta-8 OS=Mus musculus OX=10090 GN=Itgb8 PE=1 SV=1	401	0.01	3	1.271036863	0.043157966	0	0	0	0	0	0	0	0	0	0	0	0
sp|Q0VBD0|ITB8_MOUSE Integrin beta-8 OS=Mus musculus OX=10090 GN=Itgb8 PE=1 SV=1	455	0.2	4	14.44661084	1.045365319	0	0	0	0	0	0	0	0	0	0	0	0
sp|Q14B46|RTKN2_MOUSE Rhotekin-2 OS=Mus musculus OX=10090 GN=Rtkn2 PE=1 SV=2	516	0.01	1	0	0	0	0	0	0	0	0	0	0	0	0	0	0
sp|Q14BI2|GRM2_MOUSE Metabotropic glutamate receptor 2 OS=Mus musculus OX=10090 GN=Grm2 PE=1 SV=2	231	0.01	4	1.107570862	0.97973122	0	0.766941917	0	0	0	0	0	0	0	0	0	0
sp|Q14CH0|F171B_MOUSE Protein FAM171B OS=Mus musculus OX=10090 GN=Fam171b PE=1 SV=2	113	0.2	2	13.25556284	1.272414166	0	0	0	0	0	0	0	0	0	0	0	0
sp|Q14CH0|F171B_MOUSE Protein FAM171B OS=Mus musculus OX=10090 GN=Fam171b PE=1 SV=2	213	0.2	2	0	8.12334842	0	12.90244027	0	0	0	0	0	0	0	0	0	0
sp|Q2QI47|USH2A_MOUSE Usherin OS=Mus musculus OX=10090 GN=Ush2A PE=1 SV=2	4715	0.01	1	0	0	0	0.246793337	0	0.484981476	0	0.309869131	0	0	0	0	0	0
sp|Q2WF71|LRFN1_MOUSE Leucine-rich repeat and fibronectin type III domain-containing protein 1 OS=Mus musculus OX=10090 GN=Lrfn1 PE=1 SV=1	342	0.01	1	0.718149176	0.056681371	0	0	0	0	0	0	0	0	0	0	0	0
sp|Q32M26|CK087_MOUSE Uncharacterized protein C11orf87 homolog OS=Mus musculus OX=10090 PE=2 SV=1	25	0.01	1	0.543376126	0	0	0	0	0	0	0	0	0	0	0	0	0
sp|Q3I5G5|FOXI2_MOUSE Forkhead box protein I2 OS=Mus musculus OX=10090 GN=Foxi2 PE=2 SV=1	149	0.01	1	0.512989294	0	0	0	0	0	0	0	0	0	0	0	0	0
sp|Q3I5G5|FOXI2_MOUSE Forkhead box protein I2 OS=Mus musculus OX=10090 GN=Foxi2 PE=2 SV=1	153	0.01	1	0.512989294	0	0	0	0	0	0	0	0	0	0	0	0	0
sp|Q3TAS6|EMC10_MOUSE ER membrane protein complex subunit 10 OS=Mus musculus OX=10090 GN=Emc10 PE=2 SV=2	181	0.01	1	0.451795646	0.032250506	0	0	0	0	0	0	0	0	0	0	0	0
sp|Q3TCN2|PLBL2_MOUSE Putative phospholipase B-like 2 OS=Mus musculus OX=10090 GN=Plbd2 PE=1 SV=2	92	0.01	1	0.588842955	0.042033347	0	0	0	0	0	0	0	0	0	0	0	0
sp|Q3TCN2|PLBL2_MOUSE Putative phospholipase B-like 2 OS=Mus musculus OX=10090 GN=Plbd2 PE=1 SV=2	519	0.2	3	12.03753438	1.042505673	0	0	0	0	0	0	0	0	0	0	0	0
sp|Q3TD49|SPP2B_MOUSE Signal peptide peptidase-like 2B OS=Mus musculus OX=10090 GN=Sppl2b PE=1 SV=2	378	0.01	1	0.521652874	0	0	0	0	0	0	0	0	0	0	0	0	0
sp|Q3TDQ1|STT3B_MOUSE Dolichyl-diphosphooligosaccharide--protein glycosyltransferase subunit STT3B OS=Mus musculus OX=10090 GN=Stt3b PE=1 SV=2	612	0.2	2	13.21263366	0	0	0	0	0	0	0	0	0	0	0	0	0
sp|Q3TDQ1|STT3B_MOUSE Dolichyl-diphosphooligosaccharide--protein glycosyltransferase subunit STT3B OS=Mus musculus OX=10090 GN=Stt3b PE=1 SV=2	619	0.2	3	14.03589365	0	0	0	0	0	0	0	0	0	0	0	0	0
sp|Q3TDQ1|STT3B_MOUSE Dolichyl-diphosphooligosaccharide--protein glycosyltransferase subunit STT3B OS=Mus musculus OX=10090 GN=Stt3b PE=1 SV=2	623	0.2	3	14.03589365	0	0	0	0	0	0	0	0	0	0	0	0	0
sp|Q3TDQ1|STT3B_MOUSE Dolichyl-diphosphooligosaccharide--protein glycosyltransferase subunit STT3B OS=Mus musculus OX=10090 GN=Stt3b PE=1 SV=2	637	0.2	2	15.74259958	0	0	0	0	0	0	0	0	0	0	0	0	0
sp|Q3TEW6|MPZL1_MOUSE Myelin protein zero-like protein 1 OS=Mus musculus OX=10090 GN=Mpzl1 PE=1 SV=1	49	0.01	1	0.57711496	0.045549961	0	0	0	0	0	0	0	0	0	0	0	0
sp|Q3TVI8|PBIP1_MOUSE Pre-B-cell leukemia transcription factor-interacting protein 1 OS=Mus musculus OX=10090 GN=Pbxip1 PE=1 SV=2	454	0.2	3	13.0998348	0	0	0	0	0	0	0	0	0	0	0	0	0
sp|Q3TXX4|VGLU1_MOUSE Vesicular glutamate transporter 1 OS=Mus musculus OX=10090 GN=Slc17a7 PE=1 SV=2	91	0.2	14	0	7.192347473	16.88704146	5.900533352	17.2071031	0	10.32899164	0	0	0	0	0	0	0
sp|Q3TXX4|VGLU1_MOUSE Vesicular glutamate transporter 1 OS=Mus musculus OX=10090 GN=Slc17a7 PE=1 SV=2	92	0.2	13	0	7.192347473	16.88704146	5.900533352	17.2071031	0	10.32899164	0	0	0	0	0	0	0
sp|Q3TYD4|ARSG_MOUSE Arylsulfatase G OS=Mus musculus OX=10090 GN=Arsg PE=2 SV=1	496	0.01	1	0.432701335	0.034151825	0	0	0	0	0	0	0	0	0	0	0	0
sp|Q3U492|KCP_MOUSE Kielin/chordin-like protein OS=Mus musculus OX=10090 GN=Kcp PE=1 SV=2	803	0.01	1	0.703629565	0.060041606	0	0	0	0	0	0	0	0	0	0	0	0
sp|Q3UDW8|HGNAT_MOUSE Heparan-alpha-glucosaminide N-acetyltransferase OS=Mus musculus OX=10090 GN=Hgsnat PE=1 SV=2	156	0.2	2	11.76148148	0	0	0	0	0	0	0	0	0	0	0	0	0
sp|Q3UGY8|BIG3_MOUSE Brefeldin A-inhibited guanine nucleotide-exchange protein 3 OS=Mus musculus OX=10090 GN=Arfgef3 PE=1 SV=1	446	0.01	1	0	0	0	0.303582865	0	0.596580393	0	0.381173007	0	0	0	0	0	0
sp|Q3UH53|SDK1_MOUSE Protein sidekick-1 OS=Mus musculus OX=10090 GN=Sdk1 PE=1 SV=1	1314	0.01	1	0.512219941	0.040427991	0	0	0	0	0	0	0	0	0	0	0	0
sp|Q3UH93|PLXD1_MOUSE Plexin-D1 OS=Mus musculus OX=10090 GN=Plxnd1 PE=1 SV=1	1100	0.2	2	10.01803587	0.801413336	0	0	0	0	0	0	0	0	0	0	0	0
sp|Q3UHD1|AGRB1_MOUSE Adhesion G protein-coupled receptor B1 OS=Mus musculus OX=10090 GN=Adgrb1 PE=1 SV=1	606	0.01	1	0	0	0	1.042141216	0	0	0	0	0	0	0	0	0	0
sp|Q3UHD1|AGRB1_MOUSE Adhesion G protein-coupled receptor B1 OS=Mus musculus OX=10090 GN=Adgrb1 PE=1 SV=1	691	0.01	1	0.460613797	0.036354872	0	0	0	0	0	0	0	0	0	0	0	0
sp|Q3UHK1|MYCT_MOUSE Proton myo-inositol cotransporter OS=Mus musculus OX=10090 GN=Slc2a13 PE=1 SV=2	446	0.01	1	0	0.113232295	0.21648861	0	0	0	0	0	0	0	0	0	0	0
sp|Q3UHK6|TEN4_MOUSE Teneurin-4 OS=Mus musculus OX=10090 GN=Tenm4 PE=1 SV=2	468	0.01	1	0.652663657	0.051512794	0	0	0	0	0	0	0	0	0	0	0	0
sp|Q3UHK6|TEN4_MOUSE Teneurin-4 OS=Mus musculus OX=10090 GN=Tenm4 PE=1 SV=2	1706	0.01	1	0.558152303	0	0	0	0	0	0	0	0	0	0	0	0	0
sp|Q3UHK6|TEN4_MOUSE Teneurin-4 OS=Mus musculus OX=10090 GN=Tenm4 PE=1 SV=2	1800	0.01	1	0.568937505	0	0	0	0	0	0	0	0	0	0	0	0	0
sp|Q3UHK6|TEN4_MOUSE Teneurin-4 OS=Mus musculus OX=10090 GN=Tenm4 PE=1 SV=2	1986	0.01	1	0.488005593	0.038516825	0	0	0	0	0	0	0	0	0	0	0	0
sp|Q3UNN8|PLD5_MOUSE Inactive phospholipase D5 OS=Mus musculus OX=10090 GN=Pld5 PE=2 SV=1	301	0.01	1	0.590479188	0	0	0	0	0	0	0	0	0	0	0	0	0
sp|Q3USW5|FXRD2_MOUSE FAD-dependent oxidoreductase domain-containing protein 2 OS=Mus musculus OX=10090 GN=Foxred2 PE=2 SV=1	491	0.01	2	0.631140359	0	0	0	0	0	0	0	0	0	0	0	0	0
sp|Q3UUQ7|PGAP1_MOUSE GPI inositol-deacylase OS=Mus musculus OX=10090 GN=Pgap1 PE=1 SV=3	233	0.2	2	13.23651992	0.960741059	0	0	0	0	0	0	0	0	0	0	0	0
sp|Q3UUQ7|PGAP1_MOUSE GPI inositol-deacylase OS=Mus musculus OX=10090 GN=Pgap1 PE=1 SV=3	362	0.2	3	12.51290072	0.999107169	0	0	0	0	0	0	0	0	0	0	0	0
sp|Q3UUQ7|PGAP1_MOUSE GPI inositol-deacylase OS=Mus musculus OX=10090 GN=Pgap1 PE=1 SV=3	557	0.2	3	17.19165699	0.616249068	0	0	0	0	0	0	0	0	0	0	0	0
sp|Q3UVX5|GRM5_MOUSE Metabotropic glutamate receptor 5 OS=Mus musculus OX=10090 GN=Grm5 PE=1 SV=2	380	0.2	3	11.30026288	15.32776111	0	11.8086745	0	0	0	0	0	0	0	0	0	0
sp|Q3UY51|LRC55_MOUSE Leucine-rich repeat-containing protein 55 OS=Mus musculus OX=10090 GN=Lrrc55 PE=2 SV=2	68	0.01	1	0.556974555	0.043960339	0	0	0	0	0	0	0	0	0	0	0	0
sp|Q3UZ01|RNPC3_MOUSE RNA-binding region-containing protein 3 OS=Mus musculus OX=10090 GN=Rnpc3 PE=2 SV=2	322	0.01	4	0	0	0	0	0	0	0	0	0	0	0	0	0	0
sp|Q3UZV7|K132L_MOUSE UPF0577 protein KIAA1324-like homolog OS=Mus musculus OX=10090 PE=1 SV=1	680	0.01	1	0.431356866	0	0	0	0	0	0	0	0	0	0	0	0	0
sp|Q3UZV7|K132L_MOUSE UPF0577 protein KIAA1324-like homolog OS=Mus musculus OX=10090 PE=1 SV=1	689	0.01	1	0.562130264	0.044367264	0	0	0	0	0	0	0	0	0	0	0	0
sp|Q3UZV7|K132L_MOUSE UPF0577 protein KIAA1324-like homolog OS=Mus musculus OX=10090 PE=1 SV=1	714	0.2	2	9.99584057	0.536129632	0	0	0	0	0	0	0	0	0	0	0	0
sp|Q3UZV7|K132L_MOUSE UPF0577 protein KIAA1324-like homolog OS=Mus musculus OX=10090 PE=1 SV=1	731	0.01	1	0.528934403	0.041747214	0	0	0	0	0	0	0	0	0	0	0	0
sp|Q3V3R4|ITA1_MOUSE Integrin alpha-1 OS=Mus musculus OX=10090 GN=Itga1 PE=1 SV=2	417	0.01	1	0	0.456400609	0	0.391251699	0	0	0	0	0	0	0	0	0	0
sp|Q3V3R4|ITA1_MOUSE Integrin alpha-1 OS=Mus musculus OX=10090 GN=Itga1 PE=1 SV=2	458	0.01	1	0.721213937	0	0	0	0	0	0	0	0	0	0	0	0	0
sp|Q3V3R4|ITA1_MOUSE Integrin alpha-1 OS=Mus musculus OX=10090 GN=Itga1 PE=1 SV=2	838	0.01	1	0.493340472	0.038937891	0	0	0	0	0	0	0	0	0	0	0	0
sp|Q3V3R4|ITA1_MOUSE Integrin alpha-1 OS=Mus musculus OX=10090 GN=Itga1 PE=1 SV=2	881	0.2	3	13.28435859	0	0	0	0	0	0	0	0	0	0	0	0	0
sp|Q3V3R4|ITA1_MOUSE Integrin alpha-1 OS=Mus musculus OX=10090 GN=Itga1 PE=1 SV=2	1006	0.01	1	0.380841205	0.027185569	0	0	0	0	0	0	0	0	0	0	0	0
sp|Q3V3R4|ITA1_MOUSE Integrin alpha-1 OS=Mus musculus OX=10090 GN=Itga1 PE=1 SV=2	1101	0.2	3	11.95668256	0.568411702	0	0	0	0	0	0	0	0	0	0	0	0
sp|Q4PZA2|ECE1_MOUSE Endothelin-converting enzyme 1 OS=Mus musculus OX=10090 GN=Ece1 PE=1 SV=1	164	0.01	1	0.4286004	0.03382815	0	0	0	0	0	0	0	0	0	0	0	0
sp|Q4V9Z5|SE6L2_MOUSE Seizure 6-like protein 2 OS=Mus musculus OX=10090 GN=Sez6l2 PE=1 SV=1	372	0.01	1	0.462350586	0	0	0	0	0	0	0	0	0	0	0	0	0
sp|Q4VA61|DSCL1_MOUSE Down syndrome cell adhesion molecule-like protein 1 homolog OS=Mus musculus OX=10090 GN=Dscaml1 PE=1 SV=2	1491	0.01	1	0	0	0	0	0.475996379	0	0.263443914	0	0	0	0	0	0	0
sp|Q56A07|SCN2B_MOUSE Sodium channel subunit beta-2 OS=Mus musculus OX=10090 GN=Scn2b PE=1 SV=1	52	0.2	2	0	0	0	7.428224432	0	14.49728367	0	4.379138103	0	0	0	0	0	0
sp|Q5F226|FAT2_MOUSE Protocadherin Fat 2 OS=Mus musculus OX=10090 GN=Fat2 PE=1 SV=1	3126	0.01	1	0	0	0	0.415818325	0	0	0	0	0	0	0	0	0	0
sp|Q5F259|AN13B_MOUSE Ankyrin repeat domain-containing protein 13B OS=Mus musculus OX=10090 GN=Ankrd13b PE=2 SV=1	246	0.01	2	0	0.596680431	0	0.511507275	0	0	0	0	0	0	0	0	0	0
sp|Q5F259|AN13B_MOUSE Ankyrin repeat domain-containing protein 13B OS=Mus musculus OX=10090 GN=Ankrd13b PE=2 SV=1	252	0.01	2	0	0.596680431	0	0.511507275	0	0	0	0	0	0	0	0	0	0
sp|Q5FWI3|CEIP2_MOUSE Cell surface hyaluronidase OS=Mus musculus OX=10090 GN=Cemip2 PE=1 SV=1	913	0.2	2	14.13338054	0	0	0	0	0	0	0	0	0	0	0	0	0
sp|Q5FWI3|CEIP2_MOUSE Cell surface hyaluronidase OS=Mus musculus OX=10090 GN=Cemip2 PE=1 SV=1	979	0.01	1	0.50592155	0.039930878	0	0	0	0	0	0	0	0	0	0	0	0
sp|Q5NCX5|NEUL4_MOUSE Neuralized-like protein 4 OS=Mus musculus OX=10090 GN=Neurl4 PE=1 SV=1	924	0.01	1	0.316174043	0	0	0	0	0	0	0	0	0	0	0	0	0
sp|Q5RJH3|CAD12_MOUSE Cadherin-12 OS=Mus musculus OX=10090 GN=Cdh12 PE=2 SV=1	536	0.01	1	0.508099398	0	0	0	0	0	0	0	0	0	0	0	0	0
sp|Q5RKR3|ISLR2_MOUSE Immunoglobulin superfamily containing leucine-rich repeat protein 2 OS=Mus musculus OX=10090 GN=Islr2 PE=1 SV=1	120	0.01	1	0	0	0	0.764459443	0	0	0	0	0	0	0	0	0	0
sp|Q5RKR3|ISLR2_MOUSE Immunoglobulin superfamily containing leucine-rich repeat protein 2 OS=Mus musculus OX=10090 GN=Islr2 PE=1 SV=1	364	0.2	2	0	0	0	14.16943245	0	14.09557924	0	0	0	0	0	0	0	0
sp|Q60575|KIF1B_MOUSE Kinesin-like protein KIF1B OS=Mus musculus OX=10090 GN=Kif1b PE=1 SV=2	271	0.01	1	0	0	0	0.318952943	0	0.568748189	0	0	0	0	0	0	0	0
sp|Q60625|ICAM5_MOUSE Intercellular adhesion molecule 5 OS=Mus musculus OX=10090 GN=Icam5 PE=1 SV=2	53	0.2	12	14.67454849	14.72359098	15.54261542	14.72024691	4.949014356	15.09939829	0	3.919038978	0	0	0	0	0	0
sp|Q60625|ICAM5_MOUSE Intercellular adhesion molecule 5 OS=Mus musculus OX=10090 GN=Icam5 PE=1 SV=2	136	0.01	6	0	0.946425983	0.776360391	1.147126655	0	0.847911395	0	0.293044542	0	0	0	0	0	0
sp|Q60625|ICAM5_MOUSE Intercellular adhesion molecule 5 OS=Mus musculus OX=10090 GN=Icam5 PE=1 SV=2	194	0.01	3	0.544421544	0.042969567	0	0	0	1.46942012	0	0.480697261	0	0	0	0	0	0
sp|Q60625|ICAM5_MOUSE Intercellular adhesion molecule 5 OS=Mus musculus OX=10090 GN=Icam5 PE=1 SV=2	213	0.01	3	0.544421544	0.042969567	0	0	0	1.46942012	0	0.480697261	0	0	0	0	0	0
sp|Q60625|ICAM5_MOUSE Intercellular adhesion molecule 5 OS=Mus musculus OX=10090 GN=Icam5 PE=1 SV=2	273	0.01	1	0	0.498402042	0	0.414147594	0	0	0	0	0	0	0	0	0	0
sp|Q60625|ICAM5_MOUSE Intercellular adhesion molecule 5 OS=Mus musculus OX=10090 GN=Icam5 PE=1 SV=2	315	0.01	2	0	0.896930132	0.66317218	0.472170633	0.250974114	0	0	0	0	0	0	0	0	0
sp|Q60625|ICAM5_MOUSE Intercellular adhesion molecule 5 OS=Mus musculus OX=10090 GN=Icam5 PE=1 SV=2	370	0.01	1	0	0.698140719	0	0.580120615	0	0	0	0	0	0	0	0	0	0
sp|Q60625|ICAM5_MOUSE Intercellular adhesion molecule 5 OS=Mus musculus OX=10090 GN=Icam5 PE=1 SV=2	396	0.2	5	0	14.4467082	0	15.86013423	0	12.35781249	0	0	0	0	0	0	0	0
sp|Q60625|ICAM5_MOUSE Intercellular adhesion molecule 5 OS=Mus musculus OX=10090 GN=Icam5 PE=1 SV=2	635	0.2	6	0	11.19335296	13.73274791	13.67291983	3.456259505	12.85633035	0	0	0	0	0	0	0	0
sp|Q60625|ICAM5_MOUSE Intercellular adhesion molecule 5 OS=Mus musculus OX=10090 GN=Icam5 PE=1 SV=2	644	0.2	6	0	11.19335296	13.73274791	13.67291983	3.456259505	12.85633035	0	0	0	0	0	0	0	0
sp|Q60625|ICAM5_MOUSE Intercellular adhesion molecule 5 OS=Mus musculus OX=10090 GN=Icam5 PE=1 SV=2	761	0.01	1	0.431372069	0.03404691	0	0	0	0	0	0	0	0	0	0	0	0
sp|Q60625|ICAM5_MOUSE Intercellular adhesion molecule 5 OS=Mus musculus OX=10090 GN=Icam5 PE=1 SV=2	792	0.01	1	0	0	0	0.855949762	0	0	0	0	0	0	0	0	0	0
sp|Q60625|ICAM5_MOUSE Intercellular adhesion molecule 5 OS=Mus musculus OX=10090 GN=Icam5 PE=1 SV=2	793	0.01	1	0	0	0	0.855949762	0	0	0	0	0	0	0	0	0	0
sp|Q60673|PTPRN_MOUSE Receptor-type tyrosine-protein phosphatase-like N OS=Mus musculus OX=10090 GN=Ptprn PE=1 SV=2	523	0.2	2	0	0	0	13.37624022	0	9.239461075	0	0	0	0	0	0	0	0
sp|Q60675|LAMA2_MOUSE Laminin subunit alpha-2 OS=Mus musculus OX=10090 GN=Lama2 PE=1 SV=2	50	0.01	1	0	0.077921079	0.148977163	0	0	0	0	0	0	0	0	0	0	0
sp|Q60675|LAMA2_MOUSE Laminin subunit alpha-2 OS=Mus musculus OX=10090 GN=Lama2 PE=1 SV=2	358	0.01	2	0.502717613	0.288669028	0.483759271	0.202189851	0.158844464	0	0	0	0	0	0	0	0	0
sp|Q60675|LAMA2_MOUSE Laminin subunit alpha-2 OS=Mus musculus OX=10090 GN=Lama2 PE=1 SV=2	1056	0.01	1	0.549974825	0.043407871	0	0	0	0	0	0	0	0	0	0	0	0
sp|Q60675|LAMA2_MOUSE Laminin subunit alpha-2 OS=Mus musculus OX=10090 GN=Lama2 PE=1 SV=2	1805	0.01	1	0.576440928	0.045496762	0	0	0	0	0	0	0	0	0	0	0	0
sp|Q60675|LAMA2_MOUSE Laminin subunit alpha-2 OS=Mus musculus OX=10090 GN=Lama2 PE=1 SV=2	1896	0.01	1	0.453483535	0.035792102	0	0	0	0	0	0	0	0	0	0	0	0
sp|Q60675|LAMA2_MOUSE Laminin subunit alpha-2 OS=Mus musculus OX=10090 GN=Lama2 PE=1 SV=2	2121	0.2	2	0	0	0	11.46437533	0	0	0	0	0	0	0	0	0	0
sp|Q60675|LAMA2_MOUSE Laminin subunit alpha-2 OS=Mus musculus OX=10090 GN=Lama2 PE=1 SV=2	2473	0.01	1	0.578787114	0.045681939	0	0	0	0	0	0	0	0	0	0	0	0
sp|Q60698|SKI_MOUSE Ski oncogene OS=Mus musculus OX=10090 GN=Ski PE=1 SV=2	627	0.01	1	0.459843829	0.032825009	0	0	0	0	0	0	0	0	0	0	0	0
sp|Q60736|ZP3R_MOUSE Zona pellucida sperm-binding protein 3 receptor OS=Mus musculus OX=10090 GN=Zp3r PE=1 SV=1	571	0.01	1	0.50810778	0.036270232	0	0	0	0	0	0	0	0	0	0	0	0
sp|Q60805|MERTK_MOUSE Tyrosine-protein kinase Mer OS=Mus musculus OX=10090 GN=Mertk PE=1 SV=1	107	0.01	1	0.595449768	0.046997073	0	0	0	0	0	0	0	0	0	0	0	0
sp|Q60805|MERTK_MOUSE Tyrosine-protein kinase Mer OS=Mus musculus OX=10090 GN=Mertk PE=1 SV=1	164	0.01	1	0.737596413	0.058216283	0	0	0	0	0	0	0	0	0	0	0	0
sp|Q60841|RELN_MOUSE Reelin OS=Mus musculus OX=10090 GN=Reln PE=1 SV=3	3015	0.01	1	0.521248693	0	0	0	0	0	0	0	0	0	0	0	0	0
sp|Q60928|GGT1_MOUSE Glutathione hydrolase 1 proenzyme OS=Mus musculus OX=10090 GN=Ggt1 PE=1 SV=1	509	0.01	1	0.402231369	0.031746921	0	0	0	0	0	0	0	0	0	0	0	0
sp|Q60934|GRIK1_MOUSE Glutamate receptor ionotropic, kainate 1 OS=Mus musculus OX=10090 GN=Grik1 PE=2 SV=2	275	0.01	1	0.640606725	0	0	0	0	0	0	0	0	0	0	0	0	0
sp|Q61001|LAMA5_MOUSE Laminin subunit alpha-5 OS=Mus musculus OX=10090 GN=Lama5 PE=1 SV=4	1334	0.01	1	0.594326786	0	0	0	0	0	0	0	0	0	0	0	0	0
sp|Q61072|ADAM9_MOUSE Disintegrin and metalloproteinase domain-containing protein 9 OS=Mus musculus OX=10090 GN=Adam9 PE=1 SV=2	380	0.01	1	0.549757361	0.043390708	0	0	0	0	0	0	0	0	0	0	0	0
sp|Q61102|ABCB7_MOUSE ATP-binding cassette sub-family B member 7, mitochondrial OS=Mus musculus OX=10090 GN=Abcb7 PE=1 SV=3	62	0.01	1	0.613513289	0.043794389	0	0	0	0	0	0	0	0	0	0	0	0
sp|Q61137|ASTN1_MOUSE Astrotactin-1 OS=Mus musculus OX=10090 GN=Astn1 PE=1 SV=4	983	0.01	1	0.442206722	0	0	0	0	0	0	0	0	0	0	0	0	0
sp|Q61200|NXPH1_MOUSE Neurexophilin-1 OS=Mus musculus OX=10090 GN=Nxph1 PE=2 SV=2	155	0.01	1	0	0	0	0	0	0.823639186	0	0	0	0	0	0	0	0
sp|Q61200|NXPH1_MOUSE Neurexophilin-1 OS=Mus musculus OX=10090 GN=Nxph1 PE=2 SV=2	161	0.01	1	0	0	0	0	0	0.823639186	0	0	0	0	0	0	0	0
sp|Q61207|SAP_MOUSE Prosaposin OS=Mus musculus OX=10090 GN=Psap PE=1 SV=2	79	0.2	11	15.13241932	11.00852305	0	7.979484945	0	0	0	0	0	0	0	0	0	0
sp|Q61207|SAP_MOUSE Prosaposin OS=Mus musculus OX=10090 GN=Psap PE=1 SV=2	213	0.01	2	0.531913726	0.603699386	0	0	0	0	0	0	0	0	0	0	0	0
sp|Q61207|SAP_MOUSE Prosaposin OS=Mus musculus OX=10090 GN=Psap PE=1 SV=2	458	0.2	8	15.8143662	1.260823825	0	0	0	0	0	0	0	0	0	0	0	0
sp|Q61220|NELL2_MOUSE Protein kinase C-binding protein NELL2 OS=Mus musculus OX=10090 GN=Nell2 PE=1 SV=3	55	0.2	2	13.22878764	0	0	0	0	0	0	0	0	0	0	0	0	0
sp|Q61220|NELL2_MOUSE Protein kinase C-binding protein NELL2 OS=Mus musculus OX=10090 GN=Nell2 PE=1 SV=3	227	0.01	1	0.52396131	0.041354702	0	0	0	0	0	0	0	0	0	0	0	0
sp|Q61220|NELL2_MOUSE Protein kinase C-binding protein NELL2 OS=Mus musculus OX=10090 GN=Nell2 PE=1 SV=3	637	0.2	4	13.92417329	0	0	13.91608913	0	9.274284119	0	0	0	0	0	0	0	0
sp|Q61282|PGCA_MOUSE Aggrecan core protein OS=Mus musculus OX=10090 GN=Acan PE=1 SV=2	125	0.2	3	16.39366267	1.203054886	0	0	0	0	0	0	0	0	0	0	0	0
sp|Q61282|PGCA_MOUSE Aggrecan core protein OS=Mus musculus OX=10090 GN=Acan PE=1 SV=2	332	0.01	4	0.279480866	0.603816496	0	0.814173885	0	0.665324442	0	0	0	0	0	0	0	0
sp|Q61282|PGCA_MOUSE Aggrecan core protein OS=Mus musculus OX=10090 GN=Acan PE=1 SV=2	666	0.01	1	0	0.581013357	0	0.482793536	0	0	0	0	0	0	0	0	0	0
sp|Q61292|LAMB2_MOUSE Laminin subunit beta-2 OS=Mus musculus OX=10090 GN=Lamb2 PE=1 SV=2	1249	0.2	2	0	0	0	14.34405529	0	8.186823367	0	0	0	0	0	0	0	0
sp|Q61292|LAMB2_MOUSE Laminin subunit beta-2 OS=Mus musculus OX=10090 GN=Lamb2 PE=1 SV=2	1499	0.2	4	0	9.944576861	13.81970084	16.66835723	4.537758987	11.17269677	0	0	0	0	0	0	0	0
sp|Q61330|CNTN2_MOUSE Contactin-2 OS=Mus musculus OX=10090 GN=Cntn2 PE=1 SV=2	77	0.01	1	0.783799289	0.061862938	0	0	0	0	0	0	0	0	0	0	0	0
sp|Q61330|CNTN2_MOUSE Contactin-2 OS=Mus musculus OX=10090 GN=Cntn2 PE=1 SV=2	462	0.01	1	0.769119889	0.060704337	0	0	0	0	0	0	0	0	0	0	0	0
sp|Q61330|CNTN2_MOUSE Contactin-2 OS=Mus musculus OX=10090 GN=Cntn2 PE=1 SV=2	499	0.01	5	0.611328846	1.223233894	0	1.785313575	0	0.28965659	0	0	0	0	0	0	0	0
sp|Q61330|CNTN2_MOUSE Contactin-2 OS=Mus musculus OX=10090 GN=Cntn2 PE=1 SV=2	776	0.2	2	0	6.978200305	0	14.18189718	0	0	0	0	0	0	0	0	0	0
sp|Q61330|CNTN2_MOUSE Contactin-2 OS=Mus musculus OX=10090 GN=Cntn2 PE=1 SV=2	941	0.01	2	0.605147606	0.297363533	0	0.238894262	0	0.440398406	0	0	0	0	0	0	0	0
sp|Q61361|PGCB_MOUSE Brevican core protein OS=Mus musculus OX=10090 GN=Bcan PE=1 SV=2	128	0.2	4	15.44790392	0.811172339	0	0	0	0	0	0	0	0	0	0	0	0
sp|Q61361|PGCB_MOUSE Brevican core protein OS=Mus musculus OX=10090 GN=Bcan PE=1 SV=2	335	0.01	9	0.359212614	1.500320938	1.037727344	1.192737359	0.322835884	0	0.818990558	0	0	0	0	0	0	0
sp|Q61490|CD166_MOUSE CD166 antigen OS=Mus musculus OX=10090 GN=Alcam PE=1 SV=3	94	0.2	2	0	5.892860974	0	12.35665966	0	0	0	0	0	0	0	0	0	0
sp|Q61490|CD166_MOUSE CD166 antigen OS=Mus musculus OX=10090 GN=Alcam PE=1 SV=3	166	0.01	3	0.616299132	0.59076648	0	1.46119656	0	0	0	0	0	0	0	0	0	0
sp|Q61490|CD166_MOUSE CD166 antigen OS=Mus musculus OX=10090 GN=Alcam PE=1 SV=3	305	0.2	9	0	10.89844885	0	16.25606047	14.91906688	14.29888433	7.090300542	0	0	0	0	0	0	0
sp|Q61490|CD166_MOUSE CD166 antigen OS=Mus musculus OX=10090 GN=Alcam PE=1 SV=3	360	0.01	7	0	0.791592425	0.525535838	2.264164561	0.198490573	1.854136576	0.085946811	0.326347784	0	0	0	0	0	0
sp|Q61490|CD166_MOUSE CD166 antigen OS=Mus musculus OX=10090 GN=Alcam PE=1 SV=3	479	0.01	2	0.556463882	0.441987546	0	0.301434399	0	0	0	0	0	0	0	0	0	0
sp|Q61490|CD166_MOUSE CD166 antigen OS=Mus musculus OX=10090 GN=Alcam PE=1 SV=3	498	0.01	5	0	0.275852015	0	1.113818238	0.990910451	1.436908111	0.502639154	0.221080338	0	0	0	0	0	0
sp|Q61503|5NTD_MOUSE 5'-nucleotidase OS=Mus musculus OX=10090 GN=Nt5e PE=1 SV=2	312	0.01	1	0.561513784	0.044318607	0	0	0	0	0	0	0	0	0	0	0	0
sp|Q61503|5NTD_MOUSE 5'-nucleotidase OS=Mus musculus OX=10090 GN=Nt5e PE=1 SV=2	334	0.01	1	0	0.47801459	0	0.397206623	0	0	0	0	0	0	0	0	0	0
sp|Q61526|ERBB3_MOUSE Receptor tyrosine-protein kinase erbB-3 OS=Mus musculus OX=10090 GN=Erbb3 PE=1 SV=2	249	0.01	1	0.50574977	0.03991732	0	0	0	0	0	0	0	0	0	0	0	0
sp|Q61527|ERBB4_MOUSE Receptor tyrosine-protein kinase erbB-4 OS=Mus musculus OX=10090 GN=Erbb4 PE=1 SV=5	357	0.01	1	0.593083196	0.046810286	0	0	0	0	0	0	0	0	0	0	0	0
sp|Q61543|GSLG1_MOUSE Golgi apparatus protein 1 OS=Mus musculus OX=10090 GN=Glg1 PE=1 SV=1	160	0.2	9	0	9.704492594	0	10.38800658	0	19.33259421	0	0	0	0	0	0	0	0
sp|Q61543|GSLG1_MOUSE Golgi apparatus protein 1 OS=Mus musculus OX=10090 GN=Glg1 PE=1 SV=1	205	0.01	6	0.577496417	0.975135477	0.954570747	0.82011182	0.293760991	0.739656819	0	0	0	0	0	0	0	0
sp|Q61543|GSLG1_MOUSE Golgi apparatus protein 1 OS=Mus musculus OX=10090 GN=Glg1 PE=1 SV=1	781	0.2	2	11.11691881	0	0	0	0	0	0	0	0	0	0	0	0	0
sp|Q61576|FKB10_MOUSE Peptidyl-prolyl cis-trans isomerase FKBP10 OS=Mus musculus OX=10090 GN=Fkbp10 PE=1 SV=2	180	0.01	1	0	0	0	0	0	0	0	0	0.695034712	0	0	0	0	0
sp|Q61625|GRID2_MOUSE Glutamate receptor ionotropic, delta-2 OS=Mus musculus OX=10090 GN=Grid2 PE=1 SV=1	292	0.2	2	0	0	0	13.51072394	0	10.98811048	0	0	0	0	0	0	0	0
sp|Q61625|GRID2_MOUSE Glutamate receptor ionotropic, delta-2 OS=Mus musculus OX=10090 GN=Grid2 PE=1 SV=1	425	0.01	2	0.554492284	0.043764421	0	0.87810415	0	0	0	0	0	0	0	0	0	0
sp|Q61625|GRID2_MOUSE Glutamate receptor ionotropic, delta-2 OS=Mus musculus OX=10090 GN=Grid2 PE=1 SV=1	715	0.01	5	0.537114163	1.025584522	0.397566398	1.700112861	0.114695483	0.33016576	0	0	0	0	0	0	0	0
sp|Q61626|GRIK5_MOUSE Glutamate receptor ionotropic, kainate 5 OS=Mus musculus OX=10090 GN=Grik5 PE=2 SV=2	371	0.01	1	0.646835306	0.05105278	0	0	0	0	0	0	0	0	0	0	0	0
sp|Q61626|GRIK5_MOUSE Glutamate receptor ionotropic, kainate 5 OS=Mus musculus OX=10090 GN=Grik5 PE=2 SV=2	734	0.01	1	0.575272884	0	0	0	0	0	0	0	0	0	0	0	0	0
sp|Q61627|GRID1_MOUSE Glutamate receptor ionotropic, delta-1 OS=Mus musculus OX=10090 GN=Grid1 PE=1 SV=2	497	0.01	1	0.375568857	0.029642529	0	0	0	0	0	0	0	0	0	0	0	0
sp|Q61699|HS105_MOUSE Heat shock protein 105 kDa OS=Mus musculus OX=10090 GN=Hsph1 PE=1 SV=2	279	0.01	1	0	0.448295592	0	0.372511597	0	0	0	0	0	0	0	0	0	0
sp|Q61735|CD47_MOUSE Leukocyte surface antigen CD47 OS=Mus musculus OX=10090 GN=Cd47 PE=1 SV=2	33	0.01	1	0.545069525	0	0	0	0	0	0	0	0	0	0	0	0	0
sp|Q61735|CD47_MOUSE Leukocyte surface antigen CD47 OS=Mus musculus OX=10090 GN=Cd47 PE=1 SV=2	108	0.2	19	15.64179263	14.83930439	9.13024811	15.68629312	0	12.68539407	0	0	0	0	0	0	0	0
sp|Q61738|ITA7_MOUSE Integrin alpha-7 OS=Mus musculus OX=10090 GN=Itga7 PE=1 SV=3	1042	0.01	1	0.643104732	0	0	0	0	0	0	0	0	0	0	0	0	0
sp|Q61739|ITA6_MOUSE Integrin alpha-6 OS=Mus musculus OX=10090 GN=Itga6 PE=1 SV=3	283	0.2	3	14.96795499	1.160111859	0	0	0	0	0	0	0	0	0	0	0	0
sp|Q61739|ITA6_MOUSE Integrin alpha-6 OS=Mus musculus OX=10090 GN=Itga6 PE=1 SV=3	926	0.01	1	0.609662854	0.048118869	0	0	0	0	0	0	0	0	0	0	0	0
sp|Q61771|KIF3B_MOUSE Kinesin-like protein KIF3B OS=Mus musculus OX=10090 GN=Kif3b PE=1 SV=1	199	0.01	1	0.638839786	0	0	0	0	0	0	0	0	0	0	0	0	0
sp|Q61885|MOG_MOUSE Myelin-oligodendrocyte glycoprotein OS=Mus musculus OX=10090 GN=Mog PE=1 SV=1	58	0.2	29	15.98089709	18.14880139	15.94451254	18.16271979	6.178213241	11.73461426	0.452225095	0	0	0	0	0	0	0
sp|Q62036|CP131_MOUSE Centrosomal protein of 131 kDa OS=Mus musculus OX=10090 GN=Cep131 PE=1 SV=2	229	0.01	1	0	0	0	0	0.307046947	0	0.167188486	0	0	0	0	0	0	0
sp|Q62059|CSPG2_MOUSE Versican core protein OS=Mus musculus OX=10090 GN=Vcan PE=1 SV=2	56	0.01	3	0	0	1.01618396	0.257483602	0.471913596	0	0.217409215	0	0	0	0	0	0	0
sp|Q62059|CSPG2_MOUSE Versican core protein OS=Mus musculus OX=10090 GN=Vcan PE=1 SV=2	329	0.01	4	0.125664647	0.97649194	0	1.109628899	0	0.630143143	0	0	0	0	0	0	0	0
sp|Q62086|PON2_MOUSE Serum paraoxonase/arylesterase 2 OS=Mus musculus OX=10090 GN=Pon2 PE=1 SV=2	253	0.2	2	10.51053049	0	0	0	0	0	0	0	0	0	0	0	0	0
sp|Q62087|PON3_MOUSE Serum paraoxonase/lactonase 3 OS=Mus musculus OX=10090 GN=Pon3 PE=1 SV=2	322	0.01	1	0.487392533	0.038468438	0	0	0	0	0	0	0	0	0	0	0	0
sp|Q62151|RAGE_MOUSE Advanced glycosylation end product-specific receptor OS=Mus musculus OX=10090 GN=Ager PE=1 SV=2	79	0.01	1	0	0.431938876	0	0.370281756	0	0	0	0	0	0	0	0	0	0
sp|Q62165|DAG1_MOUSE Dystroglycan OS=Mus musculus OX=10090 GN=Dag1 PE=1 SV=4	638	0.01	1	0	0	0	0	0	0.839034549	0	0	0	0	0	0	0	0
sp|Q62165|DAG1_MOUSE Dystroglycan OS=Mus musculus OX=10090 GN=Dag1 PE=1 SV=4	646	0.01	1	0	0	0	0	0	0.839034549	0	0	0	0	0	0	0	0
sp|Q62178|SEM4A_MOUSE Semaphorin-4A OS=Mus musculus OX=10090 GN=Sema4a PE=1 SV=2	119	0.2	3	0	0	9.218152681	14.75898888	0	11.82871479	0	0	0	0	0	0	0	0
sp|Q62178|SEM4A_MOUSE Semaphorin-4A OS=Mus musculus OX=10090 GN=Sema4a PE=1 SV=2	495	0.01	1	0.592335935	0.046751307	0	0	0	0	0	0	0	0	0	0	0	0
sp|Q62179|SEM4B_MOUSE Semaphorin-4B OS=Mus musculus OX=10090 GN=Sema4b PE=1 SV=2	52	0.01	1	0.608066666	0	0	0	0	0	0	0	0	0	0	0	0	0
sp|Q62179|SEM4B_MOUSE Semaphorin-4B OS=Mus musculus OX=10090 GN=Sema4b PE=1 SV=2	55	0.01	1	0.608066666	0	0	0	0	0	0	0	0	0	0	0	0	0
sp|Q62179|SEM4B_MOUSE Semaphorin-4B OS=Mus musculus OX=10090 GN=Sema4b PE=1 SV=2	614	0.01	1	0	0	0	0.348564946	0	0.646046933	0	0	0	0	0	0	0	0
sp|Q62209|SYCP1_MOUSE Synaptonemal complex protein 1 OS=Mus musculus OX=10090 GN=Sycp1 PE=1 SV=2	627	0.01	1	0	0.536531955	0	0.422246037	0	0	0	0	0	0	0	0	0	0
sp|Q62277|SYPH_MOUSE Synaptophysin OS=Mus musculus OX=10090 GN=Syp PE=1 SV=2	58	0.2	76	16.60126859	15.00266972	16.31991443	17.59745462	17.65105816	18.16244004	14.72884275	16.13160492	6.570166342	6.242201204	8.775452984	0	0	0
sp|Q62288|TICN1_MOUSE Testican-1 OS=Mus musculus OX=10090 GN=Spock1 PE=2 SV=2	288	0.01	1	0.444382401	0.035073776	0	0	0	0	0	0	0	0	0	0	0	0
sp|Q62313|TGON1_MOUSE Trans-Golgi network integral membrane protein 1 OS=Mus musculus OX=10090 GN=Tgoln1 PE=1 SV=1	109	0.01	1	0	0	0	0.297150299	0	0.618181205	0	0.404793078	0	0	0	0	0	0
sp|Q62351|TFR1_MOUSE Transferrin receptor protein 1 OS=Mus musculus OX=10090 GN=Tfrc PE=1 SV=1	724	0.01	1	0.474251942	0	0	0	0	0	0	0	0	0	0	0	0	0
sp|Q62351|TFR1_MOUSE Transferrin receptor protein 1 OS=Mus musculus OX=10090 GN=Tfrc PE=1 SV=1	729	0.01	1	0.474251942	0	0	0	0	0	0	0	0	0	0	0	0	0
sp|Q62443|NPTX1_MOUSE Neuronal pentraxin-1 OS=Mus musculus OX=10090 GN=Nptx1 PE=1 SV=1	153	0.03	12	2.256506517	1.607488772	0	5.304446258	0	6.593740099	0	1.654818563	0	0	0	0	0	0
sp|Q62443|NPTX1_MOUSE Neuronal pentraxin-1 OS=Mus musculus OX=10090 GN=Nptx1 PE=1 SV=1	192	0.2	6	0	0	0	17.48489035	0	16.05130016	0	5.42846406	0	0	0	0	0	0
sp|Q62470|ITA3_MOUSE Integrin alpha-3 OS=Mus musculus OX=10090 GN=Itga3 PE=1 SV=1	605	0.01	1	0.419811629	0.029967393	0	0	0	0	0	0	0	0	0	0	0	0
sp|Q62470|ITA3_MOUSE Integrin alpha-3 OS=Mus musculus OX=10090 GN=Itga3 PE=1 SV=1	936	0.01	1	0.493795534	0	0	0	0	0	0	0	0	0	0	0	0	0
sp|Q62470|ITA3_MOUSE Integrin alpha-3 OS=Mus musculus OX=10090 GN=Itga3 PE=1 SV=1	970	0.01	1	0.362163826	0.02858451	0	0	0	0	0	0	0	0	0	0	0	0
sp|Q63912|OMGP_MOUSE Oligodendrocyte-myelin glycoprotein OS=Mus musculus OX=10090 GN=Omg PE=1 SV=1	102	0.2	4	17.43668925	0.394091436	0	0	0	0	0	0	0	0	0	0	0	0
sp|Q63912|OMGP_MOUSE Oligodendrocyte-myelin glycoprotein OS=Mus musculus OX=10090 GN=Omg PE=1 SV=1	151	0.2	3	15.90419717	0	0	0	0	0	0	0	0	0	0	0	0	0
sp|Q63912|OMGP_MOUSE Oligodendrocyte-myelin glycoprotein OS=Mus musculus OX=10090 GN=Omg PE=1 SV=1	233	0.2	12	14.32930515	16.37458006	0	17.00037804	0	11.73077684	0	1.563062272	0	0	0	0	0	0
sp|Q63912|OMGP_MOUSE Oligodendrocyte-myelin glycoprotein OS=Mus musculus OX=10090 GN=Omg PE=1 SV=1	388	0.01	1	0	0	0.504606106	0	0.184428155	0	0	0	0	0	0	0	0	0
sp|Q63959|KCNC3_MOUSE Potassium voltage-gated channel subfamily C member 3 OS=Mus musculus OX=10090 GN=Kcnc3 PE=1 SV=2	482	0.01	1	0.549349011	0.043358478	0	0	0	0	0	0	0	0	0	0	0	0
sp|Q640R3|HECAM_MOUSE Hepatocyte cell adhesion molecule OS=Mus musculus OX=10090 GN=Hepacam PE=1 SV=2	34	0.2	8	0	12.52147484	0	15.89919827	0	15.24342855	0	10.26778545	0	0	0	0	0	0
sp|Q640R3|HECAM_MOUSE Hepatocyte cell adhesion molecule OS=Mus musculus OX=10090 GN=Hepacam PE=1 SV=2	188	0.01	18	0.533211137	3.311268917	2.025859644	2.691633074	0.390976252	2.279946591	0	0.256207311	0	0	0	0	0	0
sp|Q64151|SEM4C_MOUSE Semaphorin-4C OS=Mus musculus OX=10090 GN=Sema4c PE=1 SV=1	418	0.01	1	0.520248569	0	0	0	0	0	0	0	0	0	0	0	0	0
sp|Q64318|ZEB1_MOUSE Zinc finger E-box-binding homeobox 1 OS=Mus musculus OX=10090 GN=Zeb1 PE=1 SV=1	480	0.01	3	0	0.81434937	0.742772803	1.000079444	0.28563901	0.366491184	0.123127568	0	0	0	0	0	0	0
sp|Q64430|ATP7A_MOUSE Copper-transporting ATPase 1 OS=Mus musculus OX=10090 GN=Atp7a PE=1 SV=3	1448	0.01	1	0.546040099	0	0	0	0	0	0	0	0	0	0	0	0	0
sp|Q64444|CAH4_MOUSE Carbonic anhydrase 4 OS=Mus musculus OX=10090 GN=Ca4 PE=1 SV=1	213	0.2	3	14.84377509	1.067324475	0	0	0	0	0	0	0	0	0	0	0	0
sp|Q64455|PTPRJ_MOUSE Receptor-type tyrosine-protein phosphatase eta OS=Mus musculus OX=10090 GN=Ptprj PE=1 SV=2	144	0.01	1	0.514212451	0.040585254	0	0	0	0	0	0	0	0	0	0	0	0
sp|Q64455|PTPRJ_MOUSE Receptor-type tyrosine-protein phosphatase eta OS=Mus musculus OX=10090 GN=Ptprj PE=1 SV=2	266	0.01	1	0.641598937	0.050639489	0	0	0	0	0	0	0	0	0	0	0	0
sp|Q64455|PTPRJ_MOUSE Receptor-type tyrosine-protein phosphatase eta OS=Mus musculus OX=10090 GN=Ptprj PE=1 SV=2	312	0.01	1	0	0	0	0	0	0.906555283	0	0	0	0	0	0	0	0
sp|Q64455|PTPRJ_MOUSE Receptor-type tyrosine-protein phosphatase eta OS=Mus musculus OX=10090 GN=Ptprj PE=1 SV=2	316	0.01	1	0	0	0	0	0	0.906555283	0	0	0	0	0	0	0	0
sp|Q64455|PTPRJ_MOUSE Receptor-type tyrosine-protein phosphatase eta OS=Mus musculus OX=10090 GN=Ptprj PE=1 SV=2	397	0.01	2	0.52534491	0.041463906	0	0	0	0.699794391	0	0	0	0	0	0	0	0
sp|Q64455|PTPRJ_MOUSE Receptor-type tyrosine-protein phosphatase eta OS=Mus musculus OX=10090 GN=Ptprj PE=1 SV=2	402	0.01	2	0.52534491	0.041463906	0	0	0	0.699794391	0	0	0	0	0	0	0	0
sp|Q64455|PTPRJ_MOUSE Receptor-type tyrosine-protein phosphatase eta OS=Mus musculus OX=10090 GN=Ptprj PE=1 SV=2	436	0.01	1	0	0	0	0	0	0.906952579	0	0	0	0	0	0	0	0
sp|Q64487|PTPRD_MOUSE Receptor-type tyrosine-protein phosphatase delta OS=Mus musculus OX=10090 GN=Ptprd PE=1 SV=3	723	0.01	1	0.698686428	0.055145234	0	0	0	0	0	0	0	0	0	0	0	0
sp|Q64676|CGT_MOUSE 2-hydroxyacylsphingosine 1-beta-galactosyltransferase OS=Mus musculus OX=10090 GN=Ugt8 PE=1 SV=2	77	0.01	1	0.352036133	0.025129378	0	0	0	0	0	0	0	0	0	0	0	0
sp|Q64676|CGT_MOUSE 2-hydroxyacylsphingosine 1-beta-galactosyltransferase OS=Mus musculus OX=10090 GN=Ugt8 PE=1 SV=2	332	0.2	2	13.75403895	0.528044861	0	0	0	0	0	0	0	0	0	0	0	0
sp|Q64676|CGT_MOUSE 2-hydroxyacylsphingosine 1-beta-galactosyltransferase OS=Mus musculus OX=10090 GN=Ugt8 PE=1 SV=2	441	0.01	1	0.619608102	0	0	0	0	0	0	0	0	0	0	0	0	0
sp|Q64689|SIA8C_MOUSE Sia-alpha-2,3-Gal-beta-1,4-GlcNAc-R:alpha 2,8-sialyltransferase OS=Mus musculus OX=10090 GN=St8sia3 PE=1 SV=2	112	0.01	3	1.424697418	0.066270575	0	0	0	0	0	0	0	0	0	0	0	0
sp|Q64689|SIA8C_MOUSE Sia-alpha-2,3-Gal-beta-1,4-GlcNAc-R:alpha 2,8-sialyltransferase OS=Mus musculus OX=10090 GN=St8sia3 PE=1 SV=2	205	0.01	1	0.502652503	0.039672862	0	0	0	0	0	0	0	0	0	0	0	0
sp|Q64735|CR1L_MOUSE Complement component receptor 1-like protein OS=Mus musculus OX=10090 GN=Cr1l PE=1 SV=1	169	0.2	4	0	5.117944041	0	9.948541658	0	18.75571937	0	8.052841996	0	0	0	0	0	0
sp|Q65Z40|WAPL_MOUSE Wings apart-like protein homolog OS=Mus musculus OX=10090 GN=Wapl PE=1 SV=2	1176	0.01	2	0	0	0	0	0.387488903	0	0.735264796	0	0.363894021	0	0	0	0	0
sp|Q68EF4|GRM4_MOUSE Metabotropic glutamate receptor 4 OS=Mus musculus OX=10090 GN=Grm4 PE=1 SV=2	568	0.01	1	0	0.285523975	0	0.273276264	0	0.503781171	0	0	0	0	0	0	0	0
sp|Q68FD5|CLH1_MOUSE Clathrin heavy chain 1 OS=Mus musculus OX=10090 GN=Cltc PE=1 SV=3	375	0.01	1	0	0	0	0.934255084	0	0	0	0	0	0	0	0	0	0
sp|Q68FD9|K1549_MOUSE UPF0606 protein KIAA1549 OS=Mus musculus OX=10090 GN=Kiaa1549 PE=1 SV=3	1112	0.01	1	0	0	0	0.967916643	0	0	0	0	0	0	0	0	0	0
sp|Q68FM6|PPR29_MOUSE Protein phosphatase 1 regulatory subunit 29 OS=Mus musculus OX=10090 GN=Elfn2 PE=1 SV=1	116	0.2	2	0	11.96000703	0	13.23563028	0	0	0	0	0	0	0	0	0	0
sp|Q68FM6|PPR29_MOUSE Protein phosphatase 1 regulatory subunit 29 OS=Mus musculus OX=10090 GN=Elfn2 PE=1 SV=1	370	0.2	2	15.56927829	1.220486917	0	0	0	0	0	0	0	0	0	0	0	0
sp|Q69Z26|CNTN4_MOUSE Contactin-4 OS=Mus musculus OX=10090 GN=Cntn4 PE=1 SV=2	64	0.01	1	0.604065144	0.047677059	0	0	0	0	0	0	0	0	0	0	0	0
sp|Q69Z26|CNTN4_MOUSE Contactin-4 OS=Mus musculus OX=10090 GN=Cntn4 PE=1 SV=2	465	0.2	2	0	11.51995035	0	14.78426426	0	0	0	0	0	0	0	0	0	0
sp|Q69Z26|CNTN4_MOUSE Contactin-4 OS=Mus musculus OX=10090 GN=Cntn4 PE=1 SV=2	763	0.01	1	0.53498637	0.042224877	0	0	0	0	0	0	0	0	0	0	0	0
sp|Q69Z26|CNTN4_MOUSE Contactin-4 OS=Mus musculus OX=10090 GN=Cntn4 PE=1 SV=2	857	0.01	1	0	0	0	1.086167793	0	0	0	0	0	0	0	0	0	0
sp|Q69Z26|CNTN4_MOUSE Contactin-4 OS=Mus musculus OX=10090 GN=Cntn4 PE=1 SV=2	892	0.2	2	0	8.646566081	0	14.30001999	0	0	0	0	0	0	0	0	0	0
sp|Q69Z26|CNTN4_MOUSE Contactin-4 OS=Mus musculus OX=10090 GN=Cntn4 PE=1 SV=2	953	0.01	1	0	0	0	1.115261718	0	0	0	0	0	0	0	0	0	0
sp|Q69ZF7|CNNM4_MOUSE Metal transporter CNNM4 OS=Mus musculus OX=10090 GN=Cnnm4 PE=1 SV=2	51	0.01	1	0.612535682	0	0	0	0	0	0	0	0	0	0	0	0	0
sp|Q69ZQ1|MYORG_MOUSE Myogenesis-regulating glycosidase OS=Mus musculus OX=10090 GN=Myorg PE=1 SV=2	454	0.01	1	0.492666609	0	0	0	0	0	0	0	0	0	0	0	0	0
sp|Q69ZS6|SV2C_MOUSE Synaptic vesicle glycoprotein 2C OS=Mus musculus OX=10090 GN=Sv2c PE=1 SV=2	558	0.01	1	0.607938482	0.04798277	0	0	0	0	0	0	0	0	0	0	0	0
sp|Q69ZS6|SV2C_MOUSE Synaptic vesicle glycoprotein 2C OS=Mus musculus OX=10090 GN=Sv2c PE=1 SV=2	564	0.01	1	0.607938482	0.04798277	0	0	0	0	0	0	0	0	0	0	0	0
sp|Q69ZU6|THS7A_MOUSE Thrombospondin type-1 domain-containing protein 7A OS=Mus musculus OX=10090 GN=Thsd7a PE=1 SV=2	438	0.01	3	0.428336421	0.751545178	0.381386526	0.569769913	0.125229928	0	0	0	0	0	0	0	0	0
sp|Q69ZU6|THS7A_MOUSE Thrombospondin type-1 domain-containing protein 7A OS=Mus musculus OX=10090 GN=Thsd7a PE=1 SV=2	956	0.01	2	0	0	0.393334178	0.541147867	0	0.677997157	0	0	0	0	0	0	0	0
sp|Q69ZU6|THS7A_MOUSE Thrombospondin type-1 domain-containing protein 7A OS=Mus musculus OX=10090 GN=Thsd7a PE=1 SV=2	1353	0.01	2	0.491466914	0.186925982	0.283220871	0	0	0	0	0	0	0	0	0	0	0
sp|Q6A051|ATRN1_MOUSE Attractin-like protein 1 OS=Mus musculus OX=10090 GN=Atrnl1 PE=1 SV=2	1031	0.01	1	0.594327246	0	0	0	0	0	0	0	0	0	0	0	0	0
sp|Q6A065|CE170_MOUSE Centrosomal protein of 170 kDa OS=Mus musculus OX=10090 GN=Cep170 PE=1 SV=2	608	0.01	1	0	0	0.565627384	0.293303433	0.2716232	0	0.129190285	0	0	0	0	0	0	0
sp|Q6AXF6|SIDT1_MOUSE SID1 transmembrane family member 1 OS=Mus musculus OX=10090 GN=Sidt1 PE=1 SV=1	82	0.01	1	0.175968492	0	0	0	0	0	0	0	0	0	0	0	0	0
sp|Q6DFY8|BRNP2_MOUSE BMP/retinoic acid-inducible neural-specific protein 2 OS=Mus musculus OX=10090 GN=Brinp2 PE=1 SV=1	184	0.01	1	0	0.542284839	0	0.450612041	0	0	0	0	0	0	0	0	0	0
sp|Q6F5E0|TM158_MOUSE Transmembrane protein 158 OS=Mus musculus OX=10090 GN=Tmem158 PE=1 SV=1	33	0.01	1	0	0.625237272	0	0.519541435	0	0	0	0	0	0	0	0	0	0
sp|Q6F5E0|TM158_MOUSE Transmembrane protein 158 OS=Mus musculus OX=10090 GN=Tmem158 PE=1 SV=1	37	0.01	1	0	0.625237272	0	0.519541435	0	0	0	0	0	0	0	0	0	0
sp|Q6GQT9|NOMO1_MOUSE Nodal modulator 1 OS=Mus musculus OX=10090 GN=Nomo1 PE=1 SV=1	209	0.01	1	0.478055985	0	0	0	0	0	0	0	0	0	0	0	0	0
sp|Q6GQT9|NOMO1_MOUSE Nodal modulator 1 OS=Mus musculus OX=10090 GN=Nomo1 PE=1 SV=1	360	0.2	4	14.97612449	1.177052057	0	0	0	0	0	0	0	0	0	0	0	0
sp|Q6GQU6|LIGO3_MOUSE Leucine-rich repeat and immunoglobulin-like domain-containing nogo receptor-interacting protein 3 OS=Mus musculus OX=10090 GN=Lingo3 PE=2 SV=2	274	0.2	2	11.72150917	0	0	0	0	0	0	0	0	0	0	0	0	0
sp|Q6GQU6|LIGO3_MOUSE Leucine-rich repeat and immunoglobulin-like domain-containing nogo receptor-interacting protein 3 OS=Mus musculus OX=10090 GN=Lingo3 PE=2 SV=2	508	0.01	1	0.550521709	0	0	0	0	0	0	0	0	0	0	0	0	0
sp|Q6GQX6|ANKS6_MOUSE Ankyrin repeat and SAM domain-containing protein 6 OS=Mus musculus OX=10090 GN=Anks6 PE=1 SV=2	622	0.01	1	0.288344311	0.021822903	0	0	0	0	0	0	0	0	0	0	0	0
sp|Q6IMP4|PANX2_MOUSE Pannexin-2 OS=Mus musculus OX=10090 GN=Panx2 PE=1 SV=2	85	0.01	1	0.404581158	0.031932383	0	0	0	0	0	0	0	0	0	0	0	0
sp|Q6JHY2|SMGC_MOUSE Submandibular gland protein C OS=Mus musculus OX=10090 GN=Muc19 PE=1 SV=1	695	0.01	1	0	0	0	0	0.705807234	0	0.351991823	0	0	0	0	0	0	0
sp|Q6NXK7|DPP10_MOUSE Inactive dipeptidyl peptidase 10 OS=Mus musculus OX=10090 GN=Dpp10 PE=1 SV=1	90	0.01	5	0	1.118609532	0	1.960909516	0	0.822731688	0	0	0	0	0	0	0	0
sp|Q6NXK7|DPP10_MOUSE Inactive dipeptidyl peptidase 10 OS=Mus musculus OX=10090 GN=Dpp10 PE=1 SV=1	342	0.2	2	11.26101573	11.03136389	0	7.960068953	0	0	0	0	0	0	0	0	0	0
sp|Q6NXK7|DPP10_MOUSE Inactive dipeptidyl peptidase 10 OS=Mus musculus OX=10090 GN=Dpp10 PE=1 SV=1	748	0.2	4	14.5153404	0	0	0	0	0	0	0	0	0	0	0	0	0
sp|Q6NXK8|ASIC1_MOUSE Acid-sensing ion channel 1 OS=Mus musculus OX=10090 GN=Asic1 PE=1 SV=1	365	0.2	3	12.7684564	0	0	0	0	0	0	0	0	0	0	0	0	0
sp|Q6P1D5|SE6L1_MOUSE Seizure 6-like protein OS=Mus musculus OX=10090 GN=Sez6l PE=1 SV=1	453	0.01	2	0	0.465087052	0	1.334682789	0	0	0	0	0	0	0	0	0	0
sp|Q6P5E4|UGGG1_MOUSE UDP-glucose:glycoprotein glucosyltransferase 1 OS=Mus musculus OX=10090 GN=Uggt1 PE=1 SV=4	268	0.2	2	13.45447913	1.025002674	0	0	0	0	0	0	0	0	0	0	0	0
sp|Q6P5F6|S39AA_MOUSE Zinc transporter ZIP10 OS=Mus musculus OX=10090 GN=Slc39a10 PE=1 SV=1	340	0.2	2	0	9.621993682	0	8.419083227	0	14.54341917	0	0	0	0	0	0	0	0
sp|Q6P5F7|TTYH3_MOUSE Protein tweety homolog 3 OS=Mus musculus OX=10090 GN=Ttyh3 PE=1 SV=1	143	0.01	2	0	0.566211397	0	1.603238962	0	0	0	0	0	0	0	0	0	0
sp|Q6P5F7|TTYH3_MOUSE Protein tweety homolog 3 OS=Mus musculus OX=10090 GN=Ttyh3 PE=1 SV=1	350	0.01	1	0.449603895	0.035485893	0	0	0	0	0	0	0	0	0	0	0	0
sp|Q6P6J9|TXD15_MOUSE Thioredoxin domain-containing protein 15 OS=Mus musculus OX=10090 GN=Txndc15 PE=1 SV=1	261	0.01	1	0.620422894	0	0	0	0	0	0	0	0	0	0	0	0	0
sp|Q6P9J9|ANO6_MOUSE Anoctamin-6 OS=Mus musculus OX=10090 GN=Ano6 PE=1 SV=1	361	0.01	1	0.557743902	0	0	0	0	0	0	0	0	0	0	0	0	0
sp|Q6P9K9|NRX3A_MOUSE Neurexin-3 OS=Mus musculus OX=10090 GN=Nrxn3 PE=1 SV=2	104	0.01	1	0	0	0	0.837751418	0	0	0	0	0	0	0	0	0	0
sp|Q6P9K9|NRX3A_MOUSE Neurexin-3 OS=Mus musculus OX=10090 GN=Nrxn3 PE=1 SV=2	756	0.01	5	0.680437972	0.795044232	0	2.013334349	0	1.053861076	0	0	0	0	0	0	0	0
sp|Q6P9K9|NRX3A_MOUSE Neurexin-3 OS=Mus musculus OX=10090 GN=Nrxn3 PE=1 SV=2	1188	0.2	2	0	10.39322524	0	14.80114554	0	0	0	0	0	0	0	0	0	0
sp|Q6P9K9|NRX3A_MOUSE Neurexin-3 OS=Mus musculus OX=10090 GN=Nrxn3 PE=1 SV=2	1286	0.01	3	0.745432552	1.463676484	0	1.12206663	0	0	0	0	0	0	0	0	0	0
sp|Q6P9P8|DEN2C_MOUSE DENN domain-containing protein 2C OS=Mus musculus OX=10090 GN=Dennd2c PE=1 SV=1	434	0.01	1	0.402099367	0	0	0	0	0	0	0	0	0	0	0	0	0
sp|Q6PCX7|RGMA_MOUSE Repulsive guidance molecule A OS=Mus musculus OX=10090 GN=Rgma PE=1 SV=1	159	0.01	1	0	0	0	0.304440096	0	0.564263827	0	0	0	0	0	0	0	0
sp|Q6PD26|PIGS_MOUSE GPI transamidase component PIG-S OS=Mus musculus OX=10090 GN=Pigs PE=1 SV=3	369	0.2	2	13.94621692	1.002835155	0	0	0	0	0	0	0	0	0	0	0	0
sp|Q6PE13|PRRT3_MOUSE Proline-rich transmembrane protein 3 OS=Mus musculus OX=10090 GN=Prrt3 PE=1 SV=1	368	0.01	1	0	0	0.665486344	0.283697544	0.255917906	0	0.110315987	0	0	0	0	0	0	0
sp|Q6PFE7|TEFF1_MOUSE Tomoregulin-1 OS=Mus musculus OX=10090 GN=Tmeff1 PE=2 SV=1	54	0.2	2	0	9.081005982	0	8.928541342	0	14.73025273	0	0	0	0	0	0	0	0
sp|Q6PGD0|ARAID_MOUSE All-trans retinoic acid-induced differentiation factor OS=Mus musculus OX=10090 GN=Atraid PE=2 SV=2	72	0.01	1	0	0.45798469	0	0.395277186	0	0	0	0	0	0	0	0	0	0
sp|Q6PHS9|CA2D2_MOUSE Voltage-dependent calcium channel subunit alpha-2/delta-2 OS=Mus musculus OX=10090 GN=Cacna2d2 PE=1 SV=1	626	0.2	3	15.69509835	1.142956434	0	0	0	0	0	0	0	0	0	0	0	0
sp|Q6PHS9|CA2D2_MOUSE Voltage-dependent calcium channel subunit alpha-2/delta-2 OS=Mus musculus OX=10090 GN=Cacna2d2 PE=1 SV=1	788	0.2	2	14.60878688	0	0	0	0	0	0	0	0	0	0	0	0	0
sp|Q6PHS9|CA2D2_MOUSE Voltage-dependent calcium channel subunit alpha-2/delta-2 OS=Mus musculus OX=10090 GN=Cacna2d2 PE=1 SV=1	863	0.01	1	0	0.753826694	0	0.626392922	0	0	0	0	0	0	0	0	0	0
sp|Q6PHU5|SORT_MOUSE Sortilin OS=Mus musculus OX=10090 GN=Sort1 PE=1 SV=1	159	0.2	2	0	8.173478468	0	15.37432542	0	0	0	0	0	0	0	0	0	0
sp|Q6PHU5|SORT_MOUSE Sortilin OS=Mus musculus OX=10090 GN=Sort1 PE=1 SV=1	271	0.01	1	0	0	0	0.907489818	0	0	0	0	0	0	0	0	0	0
sp|Q6PHU5|SORT_MOUSE Sortilin OS=Mus musculus OX=10090 GN=Sort1 PE=1 SV=1	403	0.2	2	14.90511141	0	0	0	0	0	0	0	0	0	0	0	0	0
sp|Q6Q473|CLA4A_MOUSE Calcium-activated chloride channel regulator 4A OS=Mus musculus OX=10090 GN=Clca4a PE=1 SV=2	213	0.01	1	0.83352693	0.071125914	0	0	0	0	0	0	0	0	0	0	0	0
sp|Q6V4S5|SDK2_MOUSE Protein sidekick-2 OS=Mus musculus OX=10090 GN=Sdk2 PE=1 SV=1	580	0.01	1	0.666167803	0.052578636	0	0	0	0	0	0	0	0	0	0	0	0
sp|Q6V4S5|SDK2_MOUSE Protein sidekick-2 OS=Mus musculus OX=10090 GN=Sdk2 PE=1 SV=1	951	0.01	1	0.465170463	0.036714516	0	0	0	0	0	0	0	0	0	0	0	0
sp|Q6V4S5|SDK2_MOUSE Protein sidekick-2 OS=Mus musculus OX=10090 GN=Sdk2 PE=1 SV=1	1460	0.01	1	0.611942978	0.048298833	0	0	0	0	0	0	0	0	0	0	0	0
sp|Q6V4S5|SDK2_MOUSE Protein sidekick-2 OS=Mus musculus OX=10090 GN=Sdk2 PE=1 SV=1	1578	0.01	1	0.607649794	0.047959984	0	0	0	0	0	0	0	0	0	0	0	0
sp|Q6V4S5|SDK2_MOUSE Protein sidekick-2 OS=Mus musculus OX=10090 GN=Sdk2 PE=1 SV=1	1591	0.01	1	0.607649794	0.047959984	0	0	0	0	0	0	0	0	0	0	0	0
sp|Q6VNS1|NTRK3_MOUSE NT-3 growth factor receptor OS=Mus musculus OX=10090 GN=Ntrk3 PE=1 SV=1	78	0.01	3	0.589319309	0.480971564	0	1.255883962	0	0	0	0	0	0	0	0	0	0
sp|Q6VNS1|NTRK3_MOUSE NT-3 growth factor receptor OS=Mus musculus OX=10090 GN=Ntrk3 PE=1 SV=1	162	0.2	2	0	10.7536948	0	12.67649208	0	0	0	0	0	0	0	0	0	0
sp|Q6VNS1|NTRK3_MOUSE NT-3 growth factor receptor OS=Mus musculus OX=10090 GN=Ntrk3 PE=1 SV=1	387	0.01	1	0.668782994	0.052785045	0	0	0	0	0	0	0	0	0	0	0	0
sp|Q6X893|CTL1_MOUSE Choline transporter-like protein 1 OS=Mus musculus OX=10090 GN=Slc44a1 PE=1 SV=3	133	0.2	2	15.02496264	1.16417917	0	0	0	0	0	0	0	0	0	0	0	0
sp|Q6X893|CTL1_MOUSE Choline transporter-like protein 1 OS=Mus musculus OX=10090 GN=Slc44a1 PE=1 SV=3	178	0.01	2	0.675722939	0.344763244	0	0.277047026	0	0.497632007	0	0	0	0	0	0	0	0
sp|Q6ZQA6|IGSF3_MOUSE Immunoglobulin superfamily member 3 OS=Mus musculus OX=10090 GN=Igsf3 PE=1 SV=2	654	0.01	1	0.626978114	0.049485511	0	0	0	0	0	0	0	0	0	0	0	0
sp|Q6ZQA6|IGSF3_MOUSE Immunoglobulin superfamily member 3 OS=Mus musculus OX=10090 GN=Igsf3 PE=1 SV=2	699	0.01	1	0.59840446	0.047230278	0	0	0	0	0	0	0	0	0	0	0	0
sp|Q6ZWQ0|SYNE2_MOUSE Nesprin-2 OS=Mus musculus OX=10090 GN=Syne2 PE=1 SV=2	6016	0.01	1	0	0.526280015	0	0	0	0	0	0	0	0	0	0	0	0
sp|Q71B07|D19L3_MOUSE Probable C-mannosyltransferase DPY19L3 OS=Mus musculus OX=10090 GN=Dpy19l3 PE=2 SV=2	117	0.01	1	0.404740667	0	0	0	0	0	0	0	0	0	0	0	0	0
sp|Q71M36|CSPG5_MOUSE Chondroitin sulfate proteoglycan 5 OS=Mus musculus OX=10090 GN=Cspg5 PE=1 SV=2	56	0.01	2	0	0.766204527	0	0.622781544	0	0.409143388	0	0	0	0	0	0	0	0
sp|Q71M36|CSPG5_MOUSE Chondroitin sulfate proteoglycan 5 OS=Mus musculus OX=10090 GN=Cspg5 PE=1 SV=2	354	0.01	3	0.490911497	0.815977191	0.51315349	0.615434766	0.152196154	0	0	0	0	0	0	0	0	0
sp|Q7M6U3|TEX14_MOUSE Inactive serine/threonine-protein kinase TEX14 OS=Mus musculus OX=10090 GN=Tex14 PE=1 SV=2	1332	0.01	1	0.644283611	0	0	0	0	0	0	0	0	0	0	0	0	0
sp|Q7M729|SCN4B_MOUSE Sodium channel subunit beta-4 OS=Mus musculus OX=10090 GN=Scn4b PE=1 SV=1	70	0.01	2	0.69882826	0.632465247	0	0.49566288	0	0	0	0	0	0	0	0	0	0
sp|Q7M729|SCN4B_MOUSE Sodium channel subunit beta-4 OS=Mus musculus OX=10090 GN=Scn4b PE=1 SV=1	112	0.2	5	14.52628884	1.023412865	0	0	0	0	0	0	0	0	0	0	0	0
sp|Q7M729|SCN4B_MOUSE Sodium channel subunit beta-4 OS=Mus musculus OX=10090 GN=Scn4b PE=1 SV=1	141	0.01	1	0.620833762	0.049000556	0	0	0	0	0	0	0	0	0	0	0	0
sp|Q7TN73|CASD1_MOUSE N-acetylneuraminate 9-O-acetyltransferase OS=Mus musculus OX=10090 GN=Casd1 PE=2 SV=1	140	0.01	1	0.385120316	0.027491024	0	0	0	0	0	0	0	0	0	0	0	0
sp|Q7TNF8|RIMB1_MOUSE Peripheral-type benzodiazepine receptor-associated protein 1 OS=Mus musculus OX=10090 GN=Tspoap1 PE=2 SV=2	601	0.01	1	0	0.312654027	0.618175053	0.247928348	0.178339735	0	0	0	0	0	0	0	0	0
sp|Q7TNR6|IGS21_MOUSE Immunoglobulin superfamily member 21 OS=Mus musculus OX=10090 GN=Igsf21 PE=1 SV=1	406	0.2	2	13.71292923	1.096248746	0	0	0	0	0	0	0	0	0	0	0	0
sp|Q7TNS7|ASIC4_MOUSE Acid-sensing ion channel 4 OS=Mus musculus OX=10090 GN=Asic4 PE=2 SV=1	242	0.01	1	0.568381069	0.044860621	0	0	0	0	0	0	0	0	0	0	0	0
sp|Q7TPD3|ROBO2_MOUSE Roundabout homolog 2 OS=Mus musculus OX=10090 GN=Robo2 PE=1 SV=2	785	0.01	1	0.578624533	0.045669107	0	0	0	0	0	0	0	0	0	0	0	0
sp|Q80T41|GABR2_MOUSE Gamma-aminobutyric acid type B receptor subunit 2 OS=Mus musculus OX=10090 GN=Gabbr2 PE=1 SV=2	387	0.2	11	14.54552786	12.6766654	0	17.77559597	16.01478278	12.08398405	4.513307762	6.575601483	0	0	0	0	0	0
sp|Q80T41|GABR2_MOUSE Gamma-aminobutyric acid type B receptor subunit 2 OS=Mus musculus OX=10090 GN=Gabbr2 PE=1 SV=2	451	0.01	2	0	0	0	1.479205133	0	0.754712742	0	0	0	0	0	0	0	0
sp|Q80T79|CSMD3_MOUSE CUB and sushi domain-containing protein 3 OS=Mus musculus OX=10090 GN=Csmd3 PE=1 SV=3	2710	0.01	1	0.644926967	0.05090216	0	0	0	0	0	0	0	0	0	0	0	0
sp|Q80T79|CSMD3_MOUSE CUB and sushi domain-containing protein 3 OS=Mus musculus OX=10090 GN=Csmd3 PE=1 SV=3	3098	0.01	1	0.545339901	0.043042051	0	0	0	0	0	0	0	0	0	0	0	0
sp|Q80TG9|LRFN2_MOUSE Leucine-rich repeat and fibronectin type-III domain-containing protein 2 OS=Mus musculus OX=10090 GN=Lrfn2 PE=1 SV=2	331	0.01	1	0.570938165	0.045062445	0	0	0	0	0	0	0	0	0	0	0	0
sp|Q80TR1|AGRL1_MOUSE Adhesion G protein-coupled receptor L1 OS=Mus musculus OX=10090 GN=Adgrl1 PE=1 SV=2	525	0.01	1	0.566432728	0.040433639	0	0	0	0	0	0	0	0	0	0	0	0
sp|Q80TR1|AGRL1_MOUSE Adhesion G protein-coupled receptor L1 OS=Mus musculus OX=10090 GN=Adgrl1 PE=1 SV=2	794	0.01	2	0.541994888	0	0	0	0	0	0	0	0	0	0	0	0	0
sp|Q80TR1|AGRL1_MOUSE Adhesion G protein-coupled receptor L1 OS=Mus musculus OX=10090 GN=Adgrl1 PE=1 SV=2	799	0.01	2	0.541994888	0	0	0	0	0	0	0	0	0	0	0	0	0
sp|Q80TR1|AGRL1_MOUSE Adhesion G protein-coupled receptor L1 OS=Mus musculus OX=10090 GN=Adgrl1 PE=1 SV=2	820	0.2	5	14.95922877	0.827321938	0	0	0	0	0	0	0	0	0	0	0	0
sp|Q80TS3|AGRL3_MOUSE Adhesion G protein-coupled receptor L3 OS=Mus musculus OX=10090 GN=Adgrl3 PE=1 SV=3	675	0.01	4	0.643919314	0.923498612	0	1.052292589	0	1.044747621	0	0	0	0	0	0	0	0
sp|Q80TS3|AGRL3_MOUSE Adhesion G protein-coupled receptor L3 OS=Mus musculus OX=10090 GN=Adgrl3 PE=1 SV=3	839	0.01	1	0.45409869	0.035840654	0	0	0	0	0	0	0	0	0	0	0	0
sp|Q80TS3|AGRL3_MOUSE Adhesion G protein-coupled receptor L3 OS=Mus musculus OX=10090 GN=Adgrl3 PE=1 SV=3	884	0.2	2	12.76657937	0	0	0	0	0	0	0	0	0	0	0	0	0
sp|Q80TS3|AGRL3_MOUSE Adhesion G protein-coupled receptor L3 OS=Mus musculus OX=10090 GN=Adgrl3 PE=1 SV=3	910	0.2	5	17.16157487	0.691339282	0	0	0	0	0	0	0	0	0	0	0	0
sp|Q80UG2|PLXA4_MOUSE Plexin-A4 OS=Mus musculus OX=10090 GN=Plxna4 PE=1 SV=3	440	0.01	3	1.524122325	0.057222229	0	0	0	0	0	0	0	0	0	0	0	0
sp|Q80UG2|PLXA4_MOUSE Plexin-A4 OS=Mus musculus OX=10090 GN=Plxna4 PE=1 SV=3	1005	0.2	3	13.62442796	0.989403263	0	0	0	0	0	0	0	0	0	0	0	0
sp|Q80UG2|PLXA4_MOUSE Plexin-A4 OS=Mus musculus OX=10090 GN=Plxna4 PE=1 SV=3	1178	0.01	1	0.508206239	0	0	0	0	0	0	0	0	0	0	0	0	0
sp|Q80V42|CBPM_MOUSE Carboxypeptidase M OS=Mus musculus OX=10090 GN=Cpm PE=1 SV=2	37	0.01	8	0.912916766	1.363863962	0	1.783213651	0	0.335663276	0	0	0	0	0	0	0	0
sp|Q80VP8|T106C_MOUSE Transmembrane protein 106C OS=Mus musculus OX=10090 GN=Tmem106c PE=2 SV=1	183	0.01	1	0.526926441	0.037613564	0	0	0	0	0	0	0	0	0	0	0	0
sp|Q80WG5|LRC8A_MOUSE Volume-regulated anion channel subunit LRRC8A OS=Mus musculus OX=10090 GN=Lrrc8a PE=1 SV=1	65	0.01	1	0.664450154	0.052443067	0	0	0	0	0	0	0	0	0	0	0	0
sp|Q80WM4|HPLN4_MOUSE Hyaluronan and proteoglycan link protein 4 OS=Mus musculus OX=10090 GN=Hapln4 PE=2 SV=2	132	0.01	1	0	0	0	0	0	0	0	0	0	0	0	0	0	0
sp|Q80X71|T106B_MOUSE Transmembrane protein 106B OS=Mus musculus OX=10090 GN=Tmem106b PE=1 SV=1	183	0.2	3	13.54207381	0.995603139	0	0	0	0	0	0	0	0	0	0	0	0
sp|Q80XG9|LRRT4_MOUSE Leucine-rich repeat transmembrane neuronal protein 4 OS=Mus musculus OX=10090 GN=Lrrtm4 PE=1 SV=2	125	0.01	1	0	0	0.721526544	0.296835253	0.244790409	0	0	0	0	0	0	0	0	0
sp|Q80XU8|LRFN4_MOUSE Leucine-rich repeat and fibronectin type-III domain-containing protein 4 OS=Mus musculus OX=10090 GN=Lrfn4 PE=1 SV=1	323	0.01	1	0.570938165	0.045062445	0	0	0	0	0	0	0	0	0	0	0	0
sp|Q80YX1|TENA_MOUSE Tenascin OS=Mus musculus OX=10090 GN=Tnc PE=1 SV=1	1017	0.01	1	0.484268597	0.038221875	0	0	0	0	0	0	0	0	0	0	0	0
sp|Q80YX1|TENA_MOUSE Tenascin OS=Mus musculus OX=10090 GN=Tnc PE=1 SV=1	1968	0.01	1	0.448270326	0.035380639	0	0	0	0	0	0	0	0	0	0	0	0
sp|Q80Z24|NEGR1_MOUSE Neuronal growth regulator 1 OS=Mus musculus OX=10090 GN=Negr1 PE=1 SV=1	66	0.2	3	19.52466466	1.475996275	0	0	0	0	0	0	0	0	0	0	0	0
sp|Q80Z24|NEGR1_MOUSE Neuronal growth regulator 1 OS=Mus musculus OX=10090 GN=Negr1 PE=1 SV=1	268	0.01	1	0.69716235	0.055024943	0	0	0	0	0	0	0	0	0	0	0	0
sp|Q80Z24|NEGR1_MOUSE Neuronal growth regulator 1 OS=Mus musculus OX=10090 GN=Negr1 PE=1 SV=1	279	0.01	1	0	0	0	0	0	0.875975192	0	0	0	0	0	0	0	0
sp|Q80Z24|NEGR1_MOUSE Neuronal growth regulator 1 OS=Mus musculus OX=10090 GN=Negr1 PE=1 SV=1	287	0.01	1	0	0	0	0	0	0.875975192	0	0	0	0	0	0	0	0
sp|Q80ZE3|SIG10_MOUSE Sialic acid-binding Ig-like lectin 10 OS=Mus musculus OX=10090 GN=Siglec10 PE=1 SV=1	100	0.01	1	0	0.209827691	0.372345453	0.153038404	0	0	0	0	0	0	0	0	0	0
sp|Q80ZF8|AGRB3_MOUSE Adhesion G protein-coupled receptor B3 OS=Mus musculus OX=10090 GN=Adgrb3 PE=1 SV=2	534	0.2	2	0	0	0	11.45273686	0	10.30531192	0	0	0	0	0	0	0	0
sp|Q80ZF8|AGRB3_MOUSE Adhesion G protein-coupled receptor B3 OS=Mus musculus OX=10090 GN=Adgrb3 PE=1 SV=2	539	0.2	2	0	0	0	11.45273686	0	10.30531192	0	0	0	0	0	0	0	0
sp|Q80ZF8|AGRB3_MOUSE Adhesion G protein-coupled receptor B3 OS=Mus musculus OX=10090 GN=Adgrb3 PE=1 SV=2	624	0.01	1	0.736001115	0.058090371	0	0	0	0	0	0	0	0	0	0	0	0
sp|Q80ZF8|AGRB3_MOUSE Adhesion G protein-coupled receptor B3 OS=Mus musculus OX=10090 GN=Adgrb3 PE=1 SV=2	778	0.01	2	0.600833198	0.480044414	0	0.373387552	0	0	0	0	0	0	0	0	0	0
sp|Q810B8|SLIK4_MOUSE SLIT and NTRK-like protein 4 OS=Mus musculus OX=10090 GN=Slitrk4 PE=1 SV=2	422	0.01	1	0	0	0	0.958844742	0	0	0	0	0	0	0	0	0	0
sp|Q810C0|SLIK2_MOUSE SLIT and NTRK-like protein 2 OS=Mus musculus OX=10090 GN=Slitrk2 PE=1 SV=1	366	0.01	1	0	0	0	0.360635229	0	0.668418573	0	0	0	0	0	0	0	0
sp|Q810U3|NFASC_MOUSE Neurofascin OS=Mus musculus OX=10090 GN=Nfasc PE=1 SV=1	304	0.2	3	13.27816663	1.154896585	0	0	0	0	0	0	0	0	0	0	0	0
sp|Q810U3|NFASC_MOUSE Neurofascin OS=Mus musculus OX=10090 GN=Nfasc PE=1 SV=1	408	0.2	2	8.894257598	0.42698791	0	0	0	0	0	0	0	0	0	0	0	0
sp|Q810U3|NFASC_MOUSE Neurofascin OS=Mus musculus OX=10090 GN=Nfasc PE=1 SV=1	445	0.2	3	18.73670475	1.449273632	0	0	0	0	0	0	0	0	0	0	0	0
sp|Q810U3|NFASC_MOUSE Neurofascin OS=Mus musculus OX=10090 GN=Nfasc PE=1 SV=1	482	0.01	1	0.452133764	0	0	0	0	0	0	0	0	0	0	0	0	0
sp|Q810U3|NFASC_MOUSE Neurofascin OS=Mus musculus OX=10090 GN=Nfasc PE=1 SV=1	751	0.2	6	0	11.92817249	0	16.82737723	0	10.49165619	0	0	0	0	0	0	0	0
sp|Q810U3|NFASC_MOUSE Neurofascin OS=Mus musculus OX=10090 GN=Nfasc PE=1 SV=1	777	0.2	9	0	12.60922083	13.22619664	17.04483804	4.487216881	10.32605799	0	2.675909232	0	0	0	0	0	0
sp|Q810U3|NFASC_MOUSE Neurofascin OS=Mus musculus OX=10090 GN=Nfasc PE=1 SV=1	865	0.01	3	1.091755784	0.27951017	0	0.154687766	0	0	0	0	0	0	0	0	0	0
sp|Q810U3|NFASC_MOUSE Neurofascin OS=Mus musculus OX=10090 GN=Nfasc PE=1 SV=1	876	0.2	10	0	13.51079587	8.383581695	15.58943821	2.783327124	13.66698519	0	2.126957186	0	0	0	0	0	0
sp|Q810U3|NFASC_MOUSE Neurofascin OS=Mus musculus OX=10090 GN=Nfasc PE=1 SV=1	880	0.2	10	0	13.51079587	8.383581695	15.58943821	2.783327124	13.66698519	0	2.126957186	0	0	0	0	0	0
sp|Q810U3|NFASC_MOUSE Neurofascin OS=Mus musculus OX=10090 GN=Nfasc PE=1 SV=1	1025	0.2	3	14.13659852	8.778891628	0	6.62179715	0	11.12384821	0	0	0	0	0	0	0	0
sp|Q810U3|NFASC_MOUSE Neurofascin OS=Mus musculus OX=10090 GN=Nfasc PE=1 SV=1	1046	0.01	27	0.483185768	1.858973694	2.487880398	2.525808558	2.933823908	1.960127312	1.052012856	0.249001835	0.127933688	0	0	0	0	0
sp|Q810U4|NRCAM_MOUSE Neuronal cell adhesion molecule OS=Mus musculus OX=10090 GN=Nrcam PE=1 SV=2	76	0.2	3	13.62527486	0.779534958	0	0	0	0	0	0	0	0	0	0	0	0
sp|Q810U4|NRCAM_MOUSE Neuronal cell adhesion molecule OS=Mus musculus OX=10090 GN=Nrcam PE=1 SV=2	216	0.2	9	17.12601961	11.07471826	0	14.23524974	0	14.77312017	0	0	0	0	0	0	0	0
sp|Q810U4|NRCAM_MOUSE Neuronal cell adhesion molecule OS=Mus musculus OX=10090 GN=Nrcam PE=1 SV=2	269	0.2	4	0	4.734899657	0	8.139935583	0	14.13885446	0	0	0	0	0	0	0	0
sp|Q810U4|NRCAM_MOUSE Neuronal cell adhesion molecule OS=Mus musculus OX=10090 GN=Nrcam PE=1 SV=2	307	0.2	9	0	13.40568351	0	17.62530523	0	12.02116829	0	0	0	0	0	0	0	0
sp|Q810U4|NRCAM_MOUSE Neuronal cell adhesion molecule OS=Mus musculus OX=10090 GN=Nrcam PE=1 SV=2	370	0.01	5	0	1.050285867	0	2.005301919	0	0.95102874	0	0.401377134	0	0	0	0	0	0
sp|Q810U4|NRCAM_MOUSE Neuronal cell adhesion molecule OS=Mus musculus OX=10090 GN=Nrcam PE=1 SV=2	426	0.01	1	0.629968794	0	0	0	0	0	0	0	0	0	0	0	0	0
sp|Q810U4|NRCAM_MOUSE Neuronal cell adhesion molecule OS=Mus musculus OX=10090 GN=Nrcam PE=1 SV=2	500	0.2	7	15.03697672	14.23708528	0	10.31664268	0	0	0	0	0	0	0	0	0	0
sp|Q810U4|NRCAM_MOUSE Neuronal cell adhesion molecule OS=Mus musculus OX=10090 GN=Nrcam PE=1 SV=2	612	0.2	2	0	0	7.96422868	13.33382514	0	0	0	0	0	0	0	0	0	0
sp|Q810U4|NRCAM_MOUSE Neuronal cell adhesion molecule OS=Mus musculus OX=10090 GN=Nrcam PE=1 SV=2	795	0.2	5	0	0	0	16.51137291	0	12.95136231	0	0	0	0	0	0	0	0
sp|Q810U4|NRCAM_MOUSE Neuronal cell adhesion molecule OS=Mus musculus OX=10090 GN=Nrcam PE=1 SV=2	851	0.2	5	0	6.694686446	0	13.53866935	0	8.874185699	0	0	0	0	0	0	0	0
sp|Q810U4|NRCAM_MOUSE Neuronal cell adhesion molecule OS=Mus musculus OX=10090 GN=Nrcam PE=1 SV=2	1012	0.01	6	0.974855888	1.198773606	0	1.724780709	0	0.547153569	0	0	0	0	0	0	0	0
sp|Q8BFR4|GNS_MOUSE N-acetylglucosamine-6-sulfatase OS=Mus musculus OX=10090 GN=Gns PE=1 SV=1	270	0.01	1	0.60339932	0.047624507	0	0	0	0	0	0	0	0	0	0	0	0
sp|Q8BFR4|GNS_MOUSE N-acetylglucosamine-6-sulfatase OS=Mus musculus OX=10090 GN=Gns PE=1 SV=1	353	0.01	1	0.629709915	0	0	0	0	0	0	0	0	0	0	0	0	0
sp|Q8BFZ9|ERLN2_MOUSE Erlin-2 OS=Mus musculus OX=10090 GN=Erlin2 PE=1 SV=1	105	0.2	5	16.54394308	0	0	0	0	0	0	0	0	0	0	0	0	0
sp|Q8BG07|PLD4_MOUSE 5'-3' exonuclease PLD4 OS=Mus musculus OX=10090 GN=Pld4 PE=1 SV=1	278	0.01	1	0.58083492	0.045843567	0	0	0	0	0	0	0	0	0	0	0	0
sp|Q8BG16|S6A15_MOUSE Sodium-dependent neutral amino acid transporter B(0)AT2 OS=Mus musculus OX=10090 GN=Slc6a15 PE=1 SV=1	423	0.2	2	9.217799972	0	0	0	0	0	0	0	0	0	0	0	0	0
sp|Q8BG19|TMTC4_MOUSE Protein O-mannosyl-transferase TMTC4 OS=Mus musculus OX=10090 GN=Tmtc4 PE=2 SV=1	496	0.01	1	0.643750903	0	0	0	0	0	0	0	0	0	0	0	0	0
sp|Q8BG39|SV2B_MOUSE Synaptic vesicle glycoprotein 2B OS=Mus musculus OX=10090 GN=Sv2b PE=1 SV=1	440	0.2	8	0	0	0	0	14.7028754	10.86897348	7.526956216	8.09225857	0.738176636	0	0	0	0	0
sp|Q8BG39|SV2B_MOUSE Synaptic vesicle glycoprotein 2B OS=Mus musculus OX=10090 GN=Sv2b PE=1 SV=1	515	0.2	24	0	0	0	13.43638083	13.90047471	14.18791801	15.70834946	9.187667477	9.255009582	1.047553692	6.232606478	0	0	0
sp|Q8BG79|C19L2_MOUSE CWF19-like protein 2 OS=Mus musculus OX=10090 GN=Cwf19l2 PE=1 SV=1	307	0.2	10	16.08235149	18.871768	11.41699343	14.79432849	0	8.890431712	0	0	0	0	0	0	0	0
sp|Q8BGD9|IF4B_MOUSE Eukaryotic translation initiation factor 4B OS=Mus musculus OX=10090 GN=Eif4b PE=1 SV=1	447	0.01	1	0	0	0	0	0	0	0	0.328952552	0	0.300557754	0	0.387996615	0	0
sp|Q8BGN3|ENPP6_MOUSE Glycerophosphocholine cholinephosphodiesterase ENPP6 OS=Mus musculus OX=10090 GN=Enpp6 PE=1 SV=1	340	0.01	1	0	0.692672073	0	0.575576439	0	0	0	0	0	0	0	0	0	0
sp|Q8BGN3|ENPP6_MOUSE Glycerophosphocholine cholinephosphodiesterase ENPP6 OS=Mus musculus OX=10090 GN=Enpp6 PE=1 SV=1	403	0.2	4	14.78755749	1.137658958	0	0	0	0	0	0	0	0	0	0	0	0
sp|Q8BGN8|SYNPR_MOUSE Synaptoporin OS=Mus musculus OX=10090 GN=Synpr PE=1 SV=1	32	0.2	8	0	0	0	12.04381496	0	19.40105774	0	11.14133155	0	0	0	0	0	0
sp|Q8BGT0|OSTM1_MOUSE Osteopetrosis-associated transmembrane protein 1 OS=Mus musculus OX=10090 GN=Ostm1 PE=1 SV=1	131	0.01	1	0.580475176	0	0	0	0	0	0	0	0	0	0	0	0	0
sp|Q8BGT0|OSTM1_MOUSE Osteopetrosis-associated transmembrane protein 1 OS=Mus musculus OX=10090 GN=Ostm1 PE=1 SV=1	138	0.01	1	0.623461199	0	0	0	0	0	0	0	0	0	0	0	0	0
sp|Q8BGU2|CBLN2_MOUSE Cerebellin-2 OS=Mus musculus OX=10090 GN=Cbln2 PE=1 SV=1	109	0.2	5	0	0	0	17.0239987	0	14.73443434	0	0	0	0	0	0	0	0
sp|Q8BGY3|LUZP2_MOUSE Leucine zipper protein 2 OS=Mus musculus OX=10090 GN=Luzp2 PE=2 SV=1	300	0.01	3	0.898480059	0.030890714	0	1.030034943	0	0	0	0	0	0	0	0	0	0
sp|Q8BH24|TM9S4_MOUSE Transmembrane 9 superfamily member 4 OS=Mus musculus OX=10090 GN=Tm9sf4 PE=1 SV=1	104	0.01	1	0	0.447528266	0	0.384236551	0	0	0	0	0	0	0	0	0	0
sp|Q8BH27|MEGF9_MOUSE Multiple epidermal growth factor-like domains protein 9 OS=Mus musculus OX=10090 GN=Megf9 PE=2 SV=1	215	0.2	3	0	12.88822668	0	13.52418515	0	5.640716895	0	0	0	0	0	0	0	0
sp|Q8BH27|MEGF9_MOUSE Multiple epidermal growth factor-like domains protein 9 OS=Mus musculus OX=10090 GN=Megf9 PE=2 SV=1	302	0.01	1	0	0	0	1.196901882	0	0	0	0	0	0	0	0	0	0
sp|Q8BH27|MEGF9_MOUSE Multiple epidermal growth factor-like domains protein 9 OS=Mus musculus OX=10090 GN=Megf9 PE=2 SV=1	425	0.01	1	0.607149187	0.047920473	0	0	0	0	0	0	0	0	0	0	0	0
sp|Q8BHJ7|GBRA5_MOUSE Gamma-aminobutyric acid receptor subunit alpha-5 OS=Mus musculus OX=10090 GN=Gabra5 PE=1 SV=1	144	0.2	4	16.41599881	0.55481714	0	0	0	0	0	0	0	0	0	0	0	0
sp|Q8BHK2|SCN3B_MOUSE Sodium channel subunit beta-3 OS=Mus musculus OX=10090 GN=Scn3b PE=1 SV=1	94	0.01	3	1.177778522	0.621537481	0	0.493656099	0	0	0	0	0	0	0	0	0	0
sp|Q8BI84|TGO1_MOUSE Transport and Golgi organization protein 1 homolog OS=Mus musculus OX=10090 GN=Mia3 PE=1 SV=2	251	0.01	1	0.564143351	0.040270217	0	0	0	0	0	0	0	0	0	0	0	0
sp|Q8BJ83|TM2D3_MOUSE TM2 domain-containing protein 3 OS=Mus musculus OX=10090 GN=Tm2d3 PE=2 SV=1	135	0.01	1	0.415181917	0	0	0	0	0	0	0	0	0	0	0	0	0
sp|Q8BJ83|TM2D3_MOUSE TM2 domain-containing protein 3 OS=Mus musculus OX=10090 GN=Tm2d3 PE=2 SV=1	170	0.01	3	1.415773308	0.045949502	0	0	0	0	0	0	0	0	0	0	0	0
sp|Q8BJ83|TM2D3_MOUSE TM2 domain-containing protein 3 OS=Mus musculus OX=10090 GN=Tm2d3 PE=2 SV=1	182	0.2	2	11.38694527	0	0	0	0	0	0	0	0	0	0	0	0	0
sp|Q8BJI1|S6A17_MOUSE Sodium-dependent neutral amino acid transporter SLC6A17 OS=Mus musculus OX=10090 GN=Slc6a17 PE=1 SV=1	185	0.01	3	0.382762807	0.223075589	0.454978433	0	0.831402078	0	0.345940085	0	0	0	0	0	0	0
sp|Q8BJI1|S6A17_MOUSE Sodium-dependent neutral amino acid transporter SLC6A17 OS=Mus musculus OX=10090 GN=Slc6a17 PE=1 SV=1	392	0.01	1	0	0	0	0	0.44918692	0	0.24458436	0	0	0	0	0	0	0
sp|Q8BJS4|SUN2_MOUSE SUN domain-containing protein 2 OS=Mus musculus OX=10090 GN=Sun2 PE=1 SV=3	649	0.01	1	0.455813362	0	0	0	0	0	0	0	0	0	0	0	0	0
sp|Q8BJU2|TSN9_MOUSE Tetraspanin-9 OS=Mus musculus OX=10090 GN=Tspan9 PE=1 SV=1	179	0.01	1	0	0	0.663834164	0.273100669	0.225217268	0	0	0	0	0	0	0	0	0
sp|Q8BKC8|PI4KB_MOUSE Phosphatidylinositol 4-kinase beta OS=Mus musculus OX=10090 GN=Pi4kb PE=1 SV=2	206	0.01	1	0.589719317	0.046544785	0	0	0	0	0	0	0	0	0	0	0	0
sp|Q8BLE7|VGLU2_MOUSE Vesicular glutamate transporter 2 OS=Mus musculus OX=10090 GN=Slc17a6 PE=1 SV=1	99	0.01	4	0.528956255	0.041748938	0	0	1.599623353	0	0.818120369	0	0	0	0	0	0	0
sp|Q8BLE7|VGLU2_MOUSE Vesicular glutamate transporter 2 OS=Mus musculus OX=10090 GN=Slc17a6 PE=1 SV=1	100	0.01	3	0.529339577	0.041779193	0	0	0.992851776	0	0.523238761	0	0	0	0	0	0	0
sp|Q8BLF1|NCEH1_MOUSE Neutral cholesterol ester hydrolase 1 OS=Mus musculus OX=10090 GN=Nceh1 PE=1 SV=1	269	0.2	3	14.75282638	0.613620227	0	0	0	0	0	0	0	0	0	0	0	0
sp|Q8BLK3|LSAMP_MOUSE Limbic system-associated membrane protein OS=Mus musculus OX=10090 GN=Lsamp PE=1 SV=1	39	0.2	5	0	8.962578482	17.932577	0	15.65147394	0	0	0	0	0	0	0	0	0
sp|Q8BLK3|LSAMP_MOUSE Limbic system-associated membrane protein OS=Mus musculus OX=10090 GN=Lsamp PE=1 SV=1	65	0.2	6	19.56881321	1.270475706	0	0	0	0	0	0	0	0	0	0	0	0
sp|Q8BLQ9|CADM2_MOUSE Cell adhesion molecule 2 OS=Mus musculus OX=10090 GN=Cadm2 PE=1 SV=2	50	0.2	16	8.735926983	10.93357285	8.652934536	17.0647322	14.36070541	15.88063598	6.360530946	7.515787926	0	3.601532183	0	0	0	0
sp|Q8BLQ9|CADM2_MOUSE Cell adhesion molecule 2 OS=Mus musculus OX=10090 GN=Cadm2 PE=1 SV=2	210	0.2	11	0	11.63123415	12.36553254	14.6622332	4.480830412	12.68379804	0	7.689619678	0	0	0	0	0	0
sp|Q8BLQ9|CADM2_MOUSE Cell adhesion molecule 2 OS=Mus musculus OX=10090 GN=Cadm2 PE=1 SV=2	286	0.01	3	0	0	1.139056126	0.478756845	0.853178808	0	0.328992172	0	0	0	0	0	0	0
sp|Q8BLQ9|CADM2_MOUSE Cell adhesion molecule 2 OS=Mus musculus OX=10090 GN=Cadm2 PE=1 SV=2	290	0.01	2	0.581549931	0.057470331	0	1.065045329	0	0	0	0	0	0	0	0	0	0
sp|Q8BLY3|LRFN3_MOUSE Leucine-rich repeat and fibronectin type-III domain-containing protein 3 OS=Mus musculus OX=10090 GN=Lrfn3 PE=1 SV=1	80	0.01	1	0	0	0	0.868973585	0	0	0	0	0	0	0	0	0	0
sp|Q8BLY3|LRFN3_MOUSE Leucine-rich repeat and fibronectin type-III domain-containing protein 3 OS=Mus musculus OX=10090 GN=Lrfn3 PE=1 SV=1	338	0.01	1	0.718149176	0.056681371	0	0	0	0	0	0	0	0	0	0	0	0
sp|Q8BM13|NOE2_MOUSE Noelin-2 OS=Mus musculus OX=10090 GN=Olfm2 PE=1 SV=2	268	0.2	2	10.86554293	0.846365325	0	0	0	0	0	0	0	0	0	0	0	0
sp|Q8BM72|HSP13_MOUSE Heat shock 70 kDa protein 13 OS=Mus musculus OX=10090 GN=Hspa13 PE=1 SV=1	183	0.2	2	11.59151247	0	0	0	0	0	0	0	0	0	0	0	0	0
sp|Q8BMD2|DZIP1_MOUSE Zinc finger protein DZIP1 OS=Mus musculus OX=10090 GN=Dzip1 PE=1 SV=3	79	0.01	1	0	0	0	0	0.475613381	0	0.263231941	0	0	0	0	0	0	0
sp|Q8BME9|CBLN4_MOUSE Cerebellin-4 OS=Mus musculus OX=10090 GN=Cbln4 PE=1 SV=1	84	0.2	3	0	11.5286313	0	13.40416255	0	0	0	0	0	0	0	0	0	0
sp|Q8BMN4|LMLN_MOUSE Leishmanolysin-like peptidase OS=Mus musculus OX=10090 GN=Lmln PE=2 SV=1	404	0.01	1	0.568235804	0.044849156	0	0	0	0	0	0	0	0	0	0	0	0
sp|Q8BNA6|FAT3_MOUSE Protocadherin Fat 3 OS=Mus musculus OX=10090 GN=Fat3 PE=1 SV=2	897	0.01	1	0.528766324	0.041733948	0	0	0	0	0	0	0	0	0	0	0	0
sp|Q8BR27|F214B_MOUSE Protein FAM214B OS=Mus musculus OX=10090 GN=Fam214b PE=1 SV=1	206	0.01	1	0	0.282177442	0.556646632	0	0.205880761	0	0	0	0	0	0	0	0	0
sp|Q8BW41|PMGT2_MOUSE Protein O-linked-mannose beta-1,4-N-acetylglucosaminyltransferase 2 OS=Mus musculus OX=10090 GN=Pomgnt2 PE=1 SV=1	275	0.2	3	12.20245168	1.083029219	0	0	0	0	0	0	0	0	0	0	0	0
sp|Q8BXA0|LRFN5_MOUSE Leucine-rich repeat and fibronectin type-III domain-containing protein 5 OS=Mus musculus OX=10090 GN=Lrfn5 PE=1 SV=1	329	0.01	1	0.662887198	0.052319708	0	0	0	0	0	0	0	0	0	0	0	0
sp|Q8BXA5|CLP1L_MOUSE Cleft lip and palate transmembrane protein 1-like protein OS=Mus musculus OX=10090 GN=Clptm1l PE=1 SV=1	90	0.2	3	12.78514223	1.017978032	0	0	0	0	0	0	0	0	0	0	0	0
sp|Q8BXA5|CLP1L_MOUSE Cleft lip and palate transmembrane protein 1-like protein OS=Mus musculus OX=10090 GN=Clptm1l PE=1 SV=1	229	0.01	1	0.56149464	0.040081144	0	0	0	0	0	0	0	0	0	0	0	0
sp|Q8BXN9|TM87A_MOUSE Transmembrane protein 87A OS=Mus musculus OX=10090 GN=Tmem87a PE=1 SV=1	61	0.01	1	0.598272758	0.047219883	0	0	0	0	0	0	0	0	0	0	0	0
sp|Q8BXN9|TM87A_MOUSE Transmembrane protein 87A OS=Mus musculus OX=10090 GN=Tmem87a PE=1 SV=1	126	0.2	2	0	0	0	6.750948094	0	14.50083986	0	10.0450894	0	0	0	0	0	0
sp|Q8BXQ2|PIGT_MOUSE GPI transamidase component PIG-T OS=Mus musculus OX=10090 GN=Pigt PE=1 SV=2	330	0.2	2	12.01850135	0.933525806	0	0	0	0	0	0	0	0	0	0	0	0
sp|Q8BXR5|NALCN_MOUSE Sodium leak channel non-selective protein OS=Mus musculus OX=10090 GN=Nalcn PE=1 SV=2	1063	0.2	2	13.38220099	0	0	0	0	0	0	0	0	0	0	0	0	0
sp|Q8BXZ1|TMX3_MOUSE Protein disulfide-isomerase TMX3 OS=Mus musculus OX=10090 GN=Tmx3 PE=1 SV=2	260	0.2	4	17.0540857	0.767630606	0	0	0	0	0	0	0	0	0	0	0	0
sp|Q8BY89|CTL2_MOUSE Choline transporter-like protein 2 OS=Mus musculus OX=10090 GN=Slc44a2 PE=1 SV=2	186	0.01	8	0	0.545474209	0	0.900869637	1.131144948	1.591578085	1.038596603	0.282809819	0	0	0	0	0	0
sp|Q8BY89|CTL2_MOUSE Choline transporter-like protein 2 OS=Mus musculus OX=10090 GN=Slc44a2 PE=1 SV=2	199	0.2	16	0	11.39121541	0	16.38333929	0	17.99471052	0	10.21501751	0	0	0	0	0	0
sp|Q8BY89|CTL2_MOUSE Choline transporter-like protein 2 OS=Mus musculus OX=10090 GN=Slc44a2 PE=1 SV=2	416	0.01	3	0	1.01210937	0	0.823395383	0	0.392409529	0	0	0	0	0	0	0	0
sp|Q8BYB9|PGLT1_MOUSE Protein O-glucosyltransferase 1 OS=Mus musculus OX=10090 GN=Poglut1 PE=1 SV=2	203	0.2	4	14.7817174	0.389211654	0	0	0	0	0	0	0	0	0	0	0	0
sp|Q8BYI8|F234B_MOUSE Protein FAM234B OS=Mus musculus OX=10090 GN=Fam234b PE=1 SV=1	238	0.2	5	14.87434287	0.456797618	0	0	0	0	0	0	0	0	0	0	0	0
sp|Q8BYI8|F234B_MOUSE Protein FAM234B OS=Mus musculus OX=10090 GN=Fam234b PE=1 SV=1	397	0.01	1	0	0.240159599	0.478986652	0.193521176	0.142062614	0	0	0	0	0	0	0	0	0
sp|Q8BYI9|TENR_MOUSE Tenascin-R OS=Mus musculus OX=10090 GN=Tnr PE=1 SV=2	54	0.2	5	0	10.37393133	0	12.6756541	0	10.52926414	0	0	0	0	0	0	0	0
sp|Q8BYI9|TENR_MOUSE Tenascin-R OS=Mus musculus OX=10090 GN=Tnr PE=1 SV=2	277	0.2	7	12.03170943	16.43947455	0	12.29594209	0	0	0	0	0	0	0	0	0	0
sp|Q8BYI9|TENR_MOUSE Tenascin-R OS=Mus musculus OX=10090 GN=Tnr PE=1 SV=2	469	0.2	2	0	15.46120673	0	12.18893693	0	0	0	0	0	0	0	0	0	0
sp|Q8BYI9|TENR_MOUSE Tenascin-R OS=Mus musculus OX=10090 GN=Tnr PE=1 SV=2	580	0.2	12	12.05292635	13.72180174	0	15.32872518	0	12.2507627	0	0	0	0	0	0	0	0
sp|Q8BYI9|TENR_MOUSE Tenascin-R OS=Mus musculus OX=10090 GN=Tnr PE=1 SV=2	1260	0.2	7	11.45963372	14.75411676	0	11.44760113	0	11.14476335	0	0	0	0	0	0	0	0
sp|Q8BYW9|EOGT_MOUSE EGF domain-specific O-linked N-acetylglucosamine transferase OS=Mus musculus OX=10090 GN=Eogt PE=1 SV=1	353	0.01	1	0.603486378	0.047631378	0	0	0	0	0	0	0	0	0	0	0	0
sp|Q8C031|LRC4C_MOUSE Leucine-rich repeat-containing protein 4C OS=Mus musculus OX=10090 GN=Lrrc4c PE=1 SV=2	389	0.01	1	0.533352016	0.042095883	0	0	0	0	0	0	0	0	0	0	0	0
sp|Q8C102|GALT5_MOUSE Polypeptide N-acetylgalactosaminyltransferase 5 OS=Mus musculus OX=10090 GN=Galnt5 PE=2 SV=2	197	0.01	1	0.525464868	0.049389965	0	0	0	0	0	0	0	0	0	0	0	0
sp|Q8C129|LCAP_MOUSE Leucyl-cystinyl aminopeptidase OS=Mus musculus OX=10090 GN=Lnpep PE=1 SV=1	144	0.2	3	11.05985521	0	0	0	0	0	0	0	0	0	0	0	0	0
sp|Q8C129|LCAP_MOUSE Leucyl-cystinyl aminopeptidase OS=Mus musculus OX=10090 GN=Lnpep PE=1 SV=1	214	0.2	2	17.08929743	1.310068838	0	0	0	0	0	0	0	0	0	0	0	0
sp|Q8C129|LCAP_MOUSE Leucyl-cystinyl aminopeptidase OS=Mus musculus OX=10090 GN=Lnpep PE=1 SV=1	446	0.01	1	0.455993136	0.035990177	0	0	0	0	0	0	0	0	0	0	0	0
sp|Q8C129|LCAP_MOUSE Leucyl-cystinyl aminopeptidase OS=Mus musculus OX=10090 GN=Lnpep PE=1 SV=1	524	0.01	1	0.474263057	0	0	0	0	0	0	0	0	0	0	0	0	0
sp|Q8C129|LCAP_MOUSE Leucyl-cystinyl aminopeptidase OS=Mus musculus OX=10090 GN=Lnpep PE=1 SV=1	663	0.01	2	0.421486382	0.606934004	0	0.476689358	0	0	0	0	0	0	0	0	0	0
sp|Q8C129|LCAP_MOUSE Leucyl-cystinyl aminopeptidase OS=Mus musculus OX=10090 GN=Lnpep PE=1 SV=1	757	0.01	1	0.446850882	0.035268606	0	0	0	0	0	0	0	0	0	0	0	0
sp|Q8C145|S39A6_MOUSE Zinc transporter ZIP6 OS=Mus musculus OX=10090 GN=Slc39a6 PE=1 SV=1	67	0.01	1	0	0	0	0.863892584	0	0	0	0	0	0	0	0	0	0
sp|Q8C145|S39A6_MOUSE Zinc transporter ZIP6 OS=Mus musculus OX=10090 GN=Slc39a6 PE=1 SV=1	249	0.01	1	0	0	0	1.057751897	0	0	0	0	0	0	0	0	0	0
sp|Q8C145|S39A6_MOUSE Zinc transporter ZIP6 OS=Mus musculus OX=10090 GN=Slc39a6 PE=1 SV=1	274	0.01	2	0	0.36740189	0	1.421216356	0	0.54456328	0	0	0	0	0	0	0	0
sp|Q8C172|CERS6_MOUSE Ceramide synthase 6 OS=Mus musculus OX=10090 GN=Cers6 PE=1 SV=1	17	0.2	2	12.98456433	0.802045825	0	0	0	0	0	0	0	0	0	0	0	0
sp|Q8C341|SUCO_MOUSE SUN domain-containing ossification factor OS=Mus musculus OX=10090 GN=Suco PE=1 SV=3	522	0.01	1	0.646346152	0	0	0	0	0	0	0	0	0	0	0	0	0
sp|Q8C341|SUCO_MOUSE SUN domain-containing ossification factor OS=Mus musculus OX=10090 GN=Suco PE=1 SV=3	528	0.01	2	0.612500841	0	0	0	0	0	0	0	0	0	0	0	0	0
sp|Q8C419|GP158_MOUSE Probable G-protein coupled receptor 158 OS=Mus musculus OX=10090 GN=Gpr158 PE=1 SV=2	97	0.01	1	0	0.688878638	0	0.572424281	0	0	0	0	0	0	0	0	0	0
sp|Q8C419|GP158_MOUSE Probable G-protein coupled receptor 158 OS=Mus musculus OX=10090 GN=Gpr158 PE=1 SV=2	142	0.01	1	0	0.533744107	0	0.443515113	0	0	0	0	0	0	0	0	0	0
sp|Q8C419|GP158_MOUSE Probable G-protein coupled receptor 158 OS=Mus musculus OX=10090 GN=Gpr158 PE=1 SV=2	214	0.2	3	0	3.534836454	0	11.7041482	0	10.83484678	0	0	0	0	0	0	0	0
sp|Q8C419|GP158_MOUSE Probable G-protein coupled receptor 158 OS=Mus musculus OX=10090 GN=Gpr158 PE=1 SV=2	332	0.01	10	0.573301517	1.409013517	0.909602608	1.477370097	1.370524063	1.815275763	0.434510262	0	0	0	0	0	0	0
sp|Q8C7X2|EMC1_MOUSE ER membrane protein complex subunit 1 OS=Mus musculus OX=10090 GN=Emc1 PE=1 SV=1	916	0.2	3	15.37073594	0	0	0	0	0	0	0	0	0	0	0	0	0
sp|Q8C8T7|ELFN1_MOUSE Protein ELFN1 OS=Mus musculus OX=10090 GN=Elfn1 PE=2 SV=1	209	0.01	1	0	0.577760736	0	0.480090767	0	0	0	0	0	0	0	0	0	0
sp|Q8C8T7|ELFN1_MOUSE Protein ELFN1 OS=Mus musculus OX=10090 GN=Elfn1 PE=2 SV=1	348	0.01	1	0.480473047	0.037922303	0	0	0	0	0	0	0	0	0	0	0	0
sp|Q8C985|NRX3B_MOUSE Neurexin-3-beta OS=Mus musculus OX=10090 GN=Nrxn3 PE=1 SV=2	181	0.2	2	0	10.39322524	0	14.80114554	0	0	0	0	0	0	0	0	0	0
sp|Q8C985|NRX3B_MOUSE Neurexin-3-beta OS=Mus musculus OX=10090 GN=Nrxn3 PE=1 SV=2	279	0.01	3	0.745432552	1.463676484	0	1.12206663	0	0	0	0	0	0	0	0	0	0
sp|Q8CGF1|RHG29_MOUSE Rho GTPase-activating protein 29 OS=Mus musculus OX=10090 GN=Arhgap29 PE=1 SV=1	1072	0.01	1	0	0	0	0.442927873	0.371841345	0	0	0	0	0	0	0	0	0
sp|Q8CGM1|AGRB2_MOUSE Adhesion G protein-coupled receptor B2 OS=Mus musculus OX=10090 GN=Adgrb2 PE=1 SV=2	635	0.01	1	0.736001115	0.058090371	0	0	0	0	0	0	0	0	0	0	0	0
sp|Q8CHT6|F169B_MOUSE Protein FAM169B OS=Mus musculus OX=10090 GN=Fam169b PE=2 SV=1	195	0.01	1	0.572077535	0	0	0	0	0	0	0	0	0	0	0	0	0
sp|Q8CIF4|BTD_MOUSE Biotinidase OS=Mus musculus OX=10090 GN=Btd PE=1 SV=2	126	0.01	1	0.452283326	0.032285318	0	0	0	0	0	0	0	0	0	0	0	0
sp|Q8CIM1|LRC45_MOUSE Leucine-rich repeat-containing protein 45 OS=Mus musculus OX=10090 GN=Lrrc45 PE=2 SV=2	621	0.01	1	0	0	0	0	0	0	0.640994827	0	0	0	0	0	0	0
sp|Q8CIP5|DISP2_MOUSE Protein dispatched homolog 2 OS=Mus musculus OX=10090 GN=Disp2 PE=1 SV=1	419	0.01	3	0.907862332	0.037565423	0	0	0	0	0.363723488	0	0.218983355	0	0.312371824	0	0	0
sp|Q8CIV2|MBRL_MOUSE Membralin OS=Mus musculus OX=10090 GN=Tmem259 PE=1 SV=2	179	0.2	3	12.1939071	0	0	0	0	0	0	0	0	0	0	0	0	0
sp|Q8CJF8|AGO4_MOUSE Protein argonaute-4 OS=Mus musculus OX=10090 GN=Ago4 PE=2 SV=2	348	0.01	1	0	0	0	0.616518276	0.466657939	0	0	0	0	0	0	0	0	0
sp|Q8CJF9|AGO3_MOUSE Protein argonaute-3 OS=Mus musculus OX=10090 GN=Ago3 PE=2 SV=2	359	0.01	1	0	0	0	0.616518276	0.466657939	0	0	0	0	0	0	0	0	0
sp|Q8CJG1|AGO1_MOUSE Protein argonaute-1 OS=Mus musculus OX=10090 GN=Ago1 PE=1 SV=2	356	0.01	1	0	0	0	0.616518276	0.466657939	0	0	0	0	0	0	0	0	0
sp|Q8CJH3|PLXB1_MOUSE Plexin-B1 OS=Mus musculus OX=10090 GN=Plxnb1 PE=1 SV=2	30	0.01	2	0.637418202	0.718572233	0	0.555293464	0	0	0	0	0	0	0	0	0	0
sp|Q8CJH3|PLXB1_MOUSE Plexin-B1 OS=Mus musculus OX=10090 GN=Plxnb1 PE=1 SV=2	348	0.01	1	0	0	0	0.335341985	0	0.621538865	0	0	0	0	0	0	0	0
sp|Q8CJH3|PLXB1_MOUSE Plexin-B1 OS=Mus musculus OX=10090 GN=Plxnb1 PE=1 SV=2	542	0.01	1	0.682297925	0.053851739	0	0	0	0	0	0	0	0	0	0	0	0
sp|Q8CJH3|PLXB1_MOUSE Plexin-B1 OS=Mus musculus OX=10090 GN=Plxnb1 PE=1 SV=2	1250	0.2	5	0	6.262473195	12.47638073	12.7151235	4.106564318	13.70366093	0	3.401747632	0	0	0	0	0	0
sp|Q8HW98|IGLO5_MOUSE IgLON family member 5 OS=Mus musculus OX=10090 GN=Iglon5 PE=2 SV=2	66	0.2	6	19.56881321	1.270475706	0	0	0	0	0	0	0	0	0	0	0	0
sp|Q8HW98|IGLO5_MOUSE IgLON family member 5 OS=Mus musculus OX=10090 GN=Iglon5 PE=2 SV=2	287	0.2	2	0	13.05900632	0	10.87532769	0	8.207609653	0	0	0	0	0	0	0	0
sp|Q8JZM4|DNER_MOUSE Delta and Notch-like epidermal growth factor-related receptor OS=Mus musculus OX=10090 GN=Dner PE=1 SV=1	222	0.01	1	0	0	0	0.934066813	0	0	0	0	0	0	0	0	0	0
sp|Q8JZW8|PNMA3_MOUSE Paraneoplastic antigen Ma3 homolog OS=Mus musculus OX=10090 GN=Pnma3 PE=2 SV=1	128	0.01	1	0	0	0	0	0	0	0	0	0.187567437	0	0.283653012	0	0.747398859	0
sp|Q8JZZ7|AGRL2_MOUSE Adhesion G protein-coupled receptor L2 OS=Mus musculus OX=10090 GN=Adgrl2 PE=1 SV=3	734	0.01	1	0.597243065	0.047138612	0	0	0	0	0	0	0	0	0	0	0	0
sp|Q8JZZ7|AGRL2_MOUSE Adhesion G protein-coupled receptor L2 OS=Mus musculus OX=10090 GN=Adgrl2 PE=1 SV=3	816	0.2	3	13.98615059	0.327459351	0	0	0	0	0	0	0	0	0	0	0	0
sp|Q8K015|CENPO_MOUSE Centromere protein O OS=Mus musculus OX=10090 GN=Cenpo PE=2 SV=1	28	0.01	1	0	0.275620518	0	0.239643686	0	0.408524881	0	0	0	0	0	0	0	0
sp|Q8K0B2|LMBD1_MOUSE Probable lysosomal cobalamin transporter OS=Mus musculus OX=10090 GN=Lmbrd1 PE=1 SV=1	74	0.01	2	0.750329869	0.28155576	0.441246999	0.229055155	0	0	0	0	0	0	0	0	0	0
sp|Q8K1K6|SPB10_MOUSE Serpin B10 OS=Mus musculus OX=10090 GN=Serpinb10 PE=2 SV=1	209	0.01	1	0.380917673	0.030064695	0	0	0	0	0	0	0	0	0	0	0	0
sp|Q8K209|AGRG1_MOUSE Adhesion G-protein coupled receptor G1 OS=Mus musculus OX=10090 GN=Adgrg1 PE=1 SV=1	170	0.2	3	0	0	0	12.45097908	0	15.096943	0	9.0473885	0	0	0	0	0	0
sp|Q8K2C7|OS9_MOUSE Protein OS-9 OS=Mus musculus OX=10090 GN=Os9 PE=1 SV=2	176	0.2	4	14.15433127	0.388961895	0	0	0	0	0	0	0	0	0	0	0	0
sp|Q8K2Q9|SHOT1_MOUSE Shootin-1 OS=Mus musculus OX=10090 GN=Shtn1 PE=1 SV=1	93	0.01	1	0	0.489546665	0	0.406789211	0	0	0	0	0	0	0	0	0	0
sp|Q8K2V1|PP4R1_MOUSE Serine/threonine-protein phosphatase 4 regulatory subunit 1 OS=Mus musculus OX=10090 GN=Ppp4r1 PE=1 SV=2	498	0.01	1	0	0.616573552	0	0	0	0	0	0	0	0	0	0	0	0
sp|Q8K3A9|MEPCE_MOUSE 7SK snRNA methylphosphate capping enzyme OS=Mus musculus OX=10090 GN=Mepce PE=1 SV=2	393	0.01	1	0	0	0	0.292051406	0	0.573919556	0	0.366694322	0	0	0	0	0	0
sp|Q8K3P1|P2RX2_MOUSE P2X purinoceptor 2 OS=Mus musculus OX=10090 GN=P2rx2 PE=1 SV=2	251	0.01	1	0	0	0	0	0.794747501	0	0.389846388	0	0	0	0	0	0	0
sp|Q8K4B0|MTA1_MOUSE Metastasis-associated protein MTA1 OS=Mus musculus OX=10090 GN=Mta1 PE=1 SV=1	30	0.2	3	0	14.33672122	0	11.85387984	0	8.414729308	0	0	0	0	0	0	0	0
sp|Q8K4Z0|LGI2_MOUSE Leucine-rich repeat LGI family member 2 OS=Mus musculus OX=10090 GN=Lgi2 PE=2 SV=1	275	0.01	1	0	0	0.403310989	0.179792224	0	0	0	0	0	0	0	0	0	0
sp|Q8R0A6|VTM2A_MOUSE V-set and transmembrane domain-containing protein 2A OS=Mus musculus OX=10090 GN=Vstm2a PE=1 SV=2	174	0.2	5	0	8.888576607	0	13.83952777	0	11.46770054	0	0	0	0	0	0	0	0
sp|Q8R143|PTTG_MOUSE Pituitary tumor-transforming gene 1 protein-interacting protein OS=Mus musculus OX=10090 GN=Pttg1ip PE=1 SV=1	50	0.2	2	13.74010727	0.575884227	0	0	0	0	0	0	0	0	0	0	0	0
sp|Q8R180|ERO1A_MOUSE ERO1-like protein alpha OS=Mus musculus OX=10090 GN=Ero1a PE=1 SV=2	275	0.2	3	14.05906528	0.092610018	0	0	0	0	0	0	0	0	0	0	0	0
sp|Q8R1J9|TOR2A_MOUSE Torsin-2A OS=Mus musculus OX=10090 GN=Tor2a PE=1 SV=1	148	0.01	1	0.554086882	0	0	0	0	0	0	0	0	0	0	0	0	0
sp|Q8R1V4|TMED4_MOUSE Transmembrane emp24 domain-containing protein 4 OS=Mus musculus OX=10090 GN=Tmed4 PE=1 SV=1	116	0.01	1	0.571409043	0	0	0	0	0	0	0	0	0	0	0	0	0
sp|Q8R2Y2|MUC18_MOUSE Cell surface glycoprotein MUC18 OS=Mus musculus OX=10090 GN=Mcam PE=1 SV=1	57	0.01	2	0	0.49171147	0	1.29552272	0	0	0	0	0	0	0	0	0	0
sp|Q8R2Y2|MUC18_MOUSE Cell surface glycoprotein MUC18 OS=Mus musculus OX=10090 GN=Mcam PE=1 SV=1	419	0.01	1	0	0	0	0.898974007	0	0	0	0	0	0	0	0	0	0
sp|Q8R366|IGSF8_MOUSE Immunoglobulin superfamily member 8 OS=Mus musculus OX=10090 GN=Igsf8 PE=1 SV=2	136	0.2	15	11.58187256	15.85678225	11.73706123	14.89315319	0	5.303279524	0	0	0	0	0	0	0	0
sp|Q8R366|IGSF8_MOUSE Immunoglobulin superfamily member 8 OS=Mus musculus OX=10090 GN=Igsf8 PE=1 SV=2	324	0.2	10	9.342569124	11.41240842	0	10.8740781	0	7.469170628	0	0	0	0	0	0	0	0
sp|Q8R366|IGSF8_MOUSE Immunoglobulin superfamily member 8 OS=Mus musculus OX=10090 GN=Igsf8 PE=1 SV=2	460	0.2	5	0	8.269780249	9.723646519	14.72203809	3.298915932	11.46251902	0	4.351921502	0	0	0	0	0	0
sp|Q8R373|CLMP_MOUSE CXADR-like membrane protein OS=Mus musculus OX=10090 GN=Clmp PE=1 SV=1	72	0.01	2	0	0	0	0.611133191	0	1.176769352	0	0.264539885	0	0	0	0	0	0
sp|Q8R3H7|HS2ST_MOUSE Heparan sulfate 2-O-sulfotransferase 1 OS=Mus musculus OX=10090 GN=Hs2st1 PE=1 SV=2	107	0.01	2	0	0.343115328	0	0.681938019	0	1.295770275	0	0	0	0	0	0	0	0
sp|Q8R420|ABCA3_MOUSE ATP-binding cassette sub-family A member 3 OS=Mus musculus OX=10090 GN=Abca3 PE=1 SV=3	227	0.01	1	0.516000975	0.050992606	0	0	0	0	0	0	0	0	0	0	0	0
sp|Q8R422|CD109_MOUSE CD109 antigen OS=Mus musculus OX=10090 GN=Cd109 PE=1 SV=1	245	0.01	1	0.498384837	0.039336028	0	0	0	0	0	0	0	0	0	0	0	0
sp|Q8R464|CADM4_MOUSE Cell adhesion molecule 4 OS=Mus musculus OX=10090 GN=Cadm4 PE=1 SV=1	66	0.2	10	0	10.33029335	15.52421485	19.25962443	6.015728132	17.02661975	1.916365392	7.0012822	0	0	0	0	0	0
sp|Q8R464|CADM4_MOUSE Cell adhesion molecule 4 OS=Mus musculus OX=10090 GN=Cadm4 PE=1 SV=1	261	0.2	13	0	4.639080533	11.89978463	11.01333604	14.57636255	17.56707734	2.631942624	11.21800102	0	0	0	0	0	0
sp|Q8R464|CADM4_MOUSE Cell adhesion molecule 4 OS=Mus musculus OX=10090 GN=Cadm4 PE=1 SV=1	285	0.2	15	0	14.09335477	13.31717087	10.36736876	9.12420145	0	0	0	0	0	0	0	0	0
sp|Q8R4F1|NTNG2_MOUSE Netrin-G2 OS=Mus musculus OX=10090 GN=Ntng2 PE=1 SV=2	309	0.2	2	16.5786142	1.248472738	0	0	0	0	0	0	0	0	0	0	0	0
sp|Q8R4G0|NTNG1_MOUSE Netrin-G1 OS=Mus musculus OX=10090 GN=Ntng1 PE=1 SV=2	132	0.01	1	0.349041252	0.027548784	0	0	0	0	0	0	0	0	0	0	0	0
sp|Q8R4G0|NTNG1_MOUSE Netrin-G1 OS=Mus musculus OX=10090 GN=Ntng1 PE=1 SV=2	319	0.2	3	14.98225036	1.146528502	0	0	0	0	0	0	0	0	0	0	0	0
sp|Q8R5M8|CADM1_MOUSE Cell adhesion molecule 1 OS=Mus musculus OX=10090 GN=Cadm1 PE=1 SV=2	69	0.2	2	0	11.59661521	8.777052047	13.5489439	0	0	0	0	0	0	0	0	0	0
sp|Q8R5M8|CADM1_MOUSE Cell adhesion molecule 1 OS=Mus musculus OX=10090 GN=Cadm1 PE=1 SV=2	103	0.2	12	0	0	0	14.74519681	11.71966629	13.72749594	0	8.738905405	0	0	0	0	0	0
sp|Q8R5M8|CADM1_MOUSE Cell adhesion molecule 1 OS=Mus musculus OX=10090 GN=Cadm1 PE=1 SV=2	115	0.2	8	0	0	0	6.756001258	0	15.2724389	0	0	0	0	0	0	0	0
sp|Q8R5M8|CADM1_MOUSE Cell adhesion molecule 1 OS=Mus musculus OX=10090 GN=Cadm1 PE=1 SV=2	310	0.01	2	0.581549931	0.057470331	0	1.065045329	0	0	0	0	0	0	0	0	0	0
sp|Q8VBZ3|CLPT1_MOUSE Cleft lip and palate transmembrane protein 1 homolog OS=Mus musculus OX=10090 GN=Clptm1 PE=1 SV=1	294	0.2	3	10.49648056	0.388172766	0	0	0	0	0	0	0	0	0	0	0	0
sp|Q8VCC9|SPON1_MOUSE Spondin-1 OS=Mus musculus OX=10090 GN=Spon1 PE=1 SV=1	213	0.01	1	0.475710721	0.037546427	0	0	0	0	0	0	0	0	0	0	0	0
sp|Q8VCH9|LRC3B_MOUSE Leucine-rich repeat-containing protein 3B OS=Mus musculus OX=10090 GN=Lrrc3b PE=2 SV=1	93	0.01	1	0.519836984	0.037107498	0	0	0	0	0	0	0	0	0	0	0	0
sp|Q8VCM8|NCLN_MOUSE Nicalin OS=Mus musculus OX=10090 GN=Ncln PE=1 SV=2	427	0.2	3	16.67694915	1.257655869	0	0	0	0	0	0	0	0	0	0	0	0
sp|Q8VDI9|ALG9_MOUSE Alpha-1,2-mannosyltransferase ALG9 OS=Mus musculus OX=10090 GN=Alg9 PE=2 SV=1	464	0.01	1	0.426942811	0	0	0	0	0	0	0	0	0	0	0	0	0
sp|Q8VDQ1|PTGR2_MOUSE Prostaglandin reductase 2 OS=Mus musculus OX=10090 GN=Ptgr2 PE=1 SV=2	280	0.01	1	0	0	0	0	0.716363003	0	0	0	0	0	0	0	0	0
sp|Q8VEK0|CC50A_MOUSE Cell cycle control protein 50A OS=Mus musculus OX=10090 GN=Tmem30a PE=1 SV=1	296	0.2	7	11.33912738	9.505703083	0	12.66471502	0	9.615214661	0	0	0	0	0	0	0	0
sp|Q8VEM1|GOLI_MOUSE E3 ubiquitin-protein ligase RNF130 OS=Mus musculus OX=10090 GN=Rnf130 PE=2 SV=1	111	0.01	1	0.538267928	0	0	0	0	0	0	0	0	0	0	0	0	0
sp|Q8VHE6|DYH5_MOUSE Dynein heavy chain 5, axonemal OS=Mus musculus OX=10090 GN=Dnah5 PE=1 SV=2	747	0.01	1	0	0	0	0	0	0.939345981	0	0	0	0	0	0	0	0
sp|Q8VI51|SORC3_MOUSE VPS10 domain-containing receptor SorCS3 OS=Mus musculus OX=10090 GN=Sorcs3 PE=1 SV=1	785	0.01	1	0.461135994	0.036396088	0	0	0	0	0	0	0	0	0	0	0	0
sp|Q8VI51|SORC3_MOUSE VPS10 domain-containing receptor SorCS3 OS=Mus musculus OX=10090 GN=Sorcs3 PE=1 SV=1	795	0.01	1	0.638758278	0.050415284	0	0	0	0	0	0	0	0	0	0	0	0
sp|Q8VI51|SORC3_MOUSE VPS10 domain-containing receptor SorCS3 OS=Mus musculus OX=10090 GN=Sorcs3 PE=1 SV=1	796	0.01	1	0.638758278	0.050415284	0	0	0	0	0	0	0	0	0	0	0	0
sp|Q8VI56|LRP4_MOUSE Low-density lipoprotein receptor-related protein 4 OS=Mus musculus OX=10090 GN=Lrp4 PE=1 SV=3	699	0.2	2	12.27155261	0.69916432	0	0	0	0	0	0	0	0	0	0	0	0
sp|Q91V14|S12A5_MOUSE Solute carrier family 12 member 5 OS=Mus musculus OX=10090 GN=Slc12a5 PE=1 SV=2	313	0.2	3	10.88197981	0	0	0	0	0	0	0	0	0	0	0	0	0
sp|Q91V14|S12A5_MOUSE Solute carrier family 12 member 5 OS=Mus musculus OX=10090 GN=Slc12a5 PE=1 SV=2	350	0.2	15	0	0	0	0	14.20285802	0	15.08154761	12.00070036	6.952707425	10.15806449	0	3.448764468	0	0
sp|Q91V14|S12A5_MOUSE Solute carrier family 12 member 5 OS=Mus musculus OX=10090 GN=Slc12a5 PE=1 SV=2	361	0.2	27	0	0	0	0	0	0	13.52648017	0	15.82942687	0	0	0	0	0
sp|Q91V24|ABCA7_MOUSE ATP-binding cassette sub-family A member 7 OS=Mus musculus OX=10090 GN=Abca7 PE=1 SV=1	1531	0.01	1	0.608449906	0	0	0	0	0	0	0	0	0	0	0	0	0
sp|Q91VX5|NXPH3_MOUSE Neurexophilin-3 OS=Mus musculus OX=10090 GN=Nxph3 PE=2 SV=1	136	0.01	1	0	0	0	0	0	0.789665506	0	0	0	0	0	0	0	0
sp|Q91VX5|NXPH3_MOUSE Neurexophilin-3 OS=Mus musculus OX=10090 GN=Nxph3 PE=2 SV=1	142	0.01	1	0	0	0	0	0	0.789665506	0	0	0	0	0	0	0	0
sp|Q91X78|ERLN1_MOUSE Erlin-1 OS=Mus musculus OX=10090 GN=Erlin1 PE=1 SV=2	107	0.2	5	16.54394308	0	0	0	0	0	0	0	0	0	0	0	0	0
sp|Q91XD7|CREL1_MOUSE Protein disulfide isomerase Creld1 OS=Mus musculus OX=10090 GN=Creld1 PE=1 SV=1	204	0.2	4	14.68104137	0.607997164	0	0	0	0	0	0	0	0	0	0	0	0
sp|Q91XE0|GLYAT_MOUSE Glycine N-acyltransferase OS=Mus musculus OX=10090 GN=Glyat PE=1 SV=1	151	0.01	1	0	0.676327017	0	0.561994501	0	0	0	0	0	0	0	0	0	0
sp|Q91XE7|VA0E2_MOUSE V-type proton ATPase subunit e 2 OS=Mus musculus OX=10090 GN=Atp6v0e2 PE=3 SV=1	69	0.2	4	18.0954153	0.906554534	0	0	0	0	0	0	0	0	0	0	0	0
sp|Q91ZX7|LRP1_MOUSE Prolow-density lipoprotein receptor-related protein 1 OS=Mus musculus OX=10090 GN=Lrp1 PE=1 SV=1	136	0.2	7	10.75716607	12.23095083	0	14.25298596	0	5.167376366	0	0	0	0	0	0	0	0
sp|Q91ZX7|LRP1_MOUSE Prolow-density lipoprotein receptor-related protein 1 OS=Mus musculus OX=10090 GN=Lrp1 PE=1 SV=1	239	0.01	1	0.565744081	0.044652492	0	0	0	0	0	0	0	0	0	0	0	0
sp|Q91ZX7|LRP1_MOUSE Prolow-density lipoprotein receptor-related protein 1 OS=Mus musculus OX=10090 GN=Lrp1 PE=1 SV=1	357	0.01	2	1.011677614	0.043352595	0	0	0	0	0	0	0	0	0	0	0	0
sp|Q91ZX7|LRP1_MOUSE Prolow-density lipoprotein receptor-related protein 1 OS=Mus musculus OX=10090 GN=Lrp1 PE=1 SV=1	446	0.01	2	1.279305671	0.056036827	0	0	0	0	0	0	0	0	0	0	0	0
sp|Q91ZX7|LRP1_MOUSE Prolow-density lipoprotein receptor-related protein 1 OS=Mus musculus OX=10090 GN=Lrp1 PE=1 SV=1	729	0.01	3	0	1.075389884	0	1.70710876	0	0	0	0	0	0	0	0	0	0
sp|Q91ZX7|LRP1_MOUSE Prolow-density lipoprotein receptor-related protein 1 OS=Mus musculus OX=10090 GN=Lrp1 PE=1 SV=1	918	0.01	3	0	0.615533444	0.574318467	0.657347731	0	0	0	0	0	0	0	0	0	0
sp|Q91ZX7|LRP1_MOUSE Prolow-density lipoprotein receptor-related protein 1 OS=Mus musculus OX=10090 GN=Lrp1 PE=1 SV=1	928	0.01	3	0	0.615533444	0.574318467	0.657347731	0	0	0	0	0	0	0	0	0	0
sp|Q91ZX7|LRP1_MOUSE Prolow-density lipoprotein receptor-related protein 1 OS=Mus musculus OX=10090 GN=Lrp1 PE=1 SV=1	1511	0.01	7	1.576540096	1.676555161	0	1.306425363	0	0.435868085	0	0	0	0	0	0	0	0
sp|Q91ZX7|LRP1_MOUSE Prolow-density lipoprotein receptor-related protein 1 OS=Mus musculus OX=10090 GN=Lrp1 PE=1 SV=1	1558	0.01	2	1.302864556	0.055593112	0	0	0	0	0	0	0	0	0	0	0	0
sp|Q91ZX7|LRP1_MOUSE Prolow-density lipoprotein receptor-related protein 1 OS=Mus musculus OX=10090 GN=Lrp1 PE=1 SV=1	1575	0.01	2	1.231776698	0.052937048	0	0	0	0	0	0	0	0	0	0	0	0
sp|Q91ZX7|LRP1_MOUSE Prolow-density lipoprotein receptor-related protein 1 OS=Mus musculus OX=10090 GN=Lrp1 PE=1 SV=1	1645	0.01	1	0.461469157	0	0	0	0	0	0	0	0	0	0	0	0	0
sp|Q91ZX7|LRP1_MOUSE Prolow-density lipoprotein receptor-related protein 1 OS=Mus musculus OX=10090 GN=Lrp1 PE=1 SV=1	1763	0.2	4	17.0554771	1.273423334	0	0	0	0	0	0	0	0	0	0	0	0
sp|Q91ZX7|LRP1_MOUSE Prolow-density lipoprotein receptor-related protein 1 OS=Mus musculus OX=10090 GN=Lrp1 PE=1 SV=1	1767	0.2	4	17.0554771	1.273423334	0	0	0	0	0	0	0	0	0	0	0	0
sp|Q91ZX7|LRP1_MOUSE Prolow-density lipoprotein receptor-related protein 1 OS=Mus musculus OX=10090 GN=Lrp1 PE=1 SV=1	1825	0.2	5	17.2710025	1.234917583	0	0	0	0	0	0	0	0	0	0	0	0
sp|Q91ZX7|LRP1_MOUSE Prolow-density lipoprotein receptor-related protein 1 OS=Mus musculus OX=10090 GN=Lrp1 PE=1 SV=1	1995	0.2	3	17.95886673	0.835750961	0	0	0	0	0	0	0	0	0	0	0	0
sp|Q91ZX7|LRP1_MOUSE Prolow-density lipoprotein receptor-related protein 1 OS=Mus musculus OX=10090 GN=Lrp1 PE=1 SV=1	2117	0.01	2	0.638409564	0.050387761	0	1.162473287	0	0	0	0	0	0	0	0	0	0
sp|Q91ZX7|LRP1_MOUSE Prolow-density lipoprotein receptor-related protein 1 OS=Mus musculus OX=10090 GN=Lrp1 PE=1 SV=1	2127	0.2	10	14.55686196	11.8244293	9.816580005	16.990772	3.259078803	11.48850632	0	0	0	0	0	0	0	0
sp|Q91ZX7|LRP1_MOUSE Prolow-density lipoprotein receptor-related protein 1 OS=Mus musculus OX=10090 GN=Lrp1 PE=1 SV=1	2502	0.01	3	0.926135391	0.296792273	0	0.219560706	0	0.368836421	0	0	0	0	0	0	0	0
sp|Q91ZX7|LRP1_MOUSE Prolow-density lipoprotein receptor-related protein 1 OS=Mus musculus OX=10090 GN=Lrp1 PE=1 SV=1	2521	0.2	2	15.06814478	0	0	0	0	0	0	0	0	0	0	0	0	0
sp|Q91ZX7|LRP1_MOUSE Prolow-density lipoprotein receptor-related protein 1 OS=Mus musculus OX=10090 GN=Lrp1 PE=1 SV=1	2620	0.01	1	0.583770692	0.046075278	0	0	0	0	0	0	0	0	0	0	0	0
sp|Q91ZX7|LRP1_MOUSE Prolow-density lipoprotein receptor-related protein 1 OS=Mus musculus OX=10090 GN=Lrp1 PE=1 SV=1	2905	0.01	3	0	0.303622671	0	1.728550072	0	1.131268283	0	0	0	0	0	0	0	0
sp|Q91ZX7|LRP1_MOUSE Prolow-density lipoprotein receptor-related protein 1 OS=Mus musculus OX=10090 GN=Lrp1 PE=1 SV=1	3048	0.01	4	0.965855933	0.039315053	0	1.038834665	0	1.16334419	0	0	0	0	0	0	0	0
sp|Q91ZX7|LRP1_MOUSE Prolow-density lipoprotein receptor-related protein 1 OS=Mus musculus OX=10090 GN=Lrp1 PE=1 SV=1	3089	0.01	9	0.641898475	1.228205546	0.918499448	1.798260032	0.277551734	0.656112772	0	0	0	0	0	0	0	0
sp|Q91ZX7|LRP1_MOUSE Prolow-density lipoprotein receptor-related protein 1 OS=Mus musculus OX=10090 GN=Lrp1 PE=1 SV=1	3264	0.2	3	0	6.757113756	0	14.94922646	0	14.26940919	0	0	0	0	0	0	0	0
sp|Q91ZX7|LRP1_MOUSE Prolow-density lipoprotein receptor-related protein 1 OS=Mus musculus OX=10090 GN=Lrp1 PE=1 SV=1	3333	0.01	4	1.028936052	0.303161655	0	0.765706041	0.445014498	0.382027127	0.274293454	0	0	0	0	0	0	0
sp|Q91ZX7|LRP1_MOUSE Prolow-density lipoprotein receptor-related protein 1 OS=Mus musculus OX=10090 GN=Lrp1 PE=1 SV=1	3662	0.01	2	0.383548918	0.590784476	0	0.490912855	0	0	0	0	0	0	0	0	0	0
sp|Q91ZX7|LRP1_MOUSE Prolow-density lipoprotein receptor-related protein 1 OS=Mus musculus OX=10090 GN=Lrp1 PE=1 SV=1	3788	0.2	8	12.38429372	7.845471813	8.923169344	15.97740232	0	12.08448904	0	0	0	0	0	0	0	0
sp|Q91ZX7|LRP1_MOUSE Prolow-density lipoprotein receptor-related protein 1 OS=Mus musculus OX=10090 GN=Lrp1 PE=1 SV=1	3839	0.01	2	1.109339375	0.048435304	0	0	0	0	0	0	0	0	0	0	0	0
sp|Q91ZX7|LRP1_MOUSE Prolow-density lipoprotein receptor-related protein 1 OS=Mus musculus OX=10090 GN=Lrp1 PE=1 SV=1	3953	0.2	8	16.65606466	1.323356867	0	0	0	0	0	0	0	0	0	0	0	0
sp|Q91ZX7|LRP1_MOUSE Prolow-density lipoprotein receptor-related protein 1 OS=Mus musculus OX=10090 GN=Lrp1 PE=1 SV=1	4075	0.01	3	1.605142046	0.078270843	0	0	0	0	0	0	0	0	0	0	0	0
sp|Q91ZX7|LRP1_MOUSE Prolow-density lipoprotein receptor-related protein 1 OS=Mus musculus OX=10090 GN=Lrp1 PE=1 SV=1	4125	0.01	1	0.589002663	0.046488222	0	0	0	0	0	0	0	0	0	0	0	0
sp|Q91ZX7|LRP1_MOUSE Prolow-density lipoprotein receptor-related protein 1 OS=Mus musculus OX=10090 GN=Lrp1 PE=1 SV=1	4364	0.2	4	0	8.546082469	0	16.5776529	0	8.867183677	0	0	0	0	0	0	0	0
sp|Q920P3|BRNP1_MOUSE BMP/retinoic acid-inducible neural-specific protein 1 OS=Mus musculus OX=10090 GN=Brinp1 PE=1 SV=1	155	0.2	2	0	12.20984885	0	9.786310262	0	0	0	0	0	0	0	0	0	0
sp|Q920P3|BRNP1_MOUSE BMP/retinoic acid-inducible neural-specific protein 1 OS=Mus musculus OX=10090 GN=Brinp1 PE=1 SV=1	598	0.2	2	12.96530115	0.965138798	0	0	0	0	0	0	0	0	0	0	0	0
sp|Q920P3|BRNP1_MOUSE BMP/retinoic acid-inducible neural-specific protein 1 OS=Mus musculus OX=10090 GN=Brinp1 PE=1 SV=1	629	0.01	3	0	0.266221227	0.539807422	0.671659526	0.183139042	0.779972499	0	0	0	0	0	0	0	0
sp|Q921I1|TRFE_MOUSE Serotransferrin OS=Mus musculus OX=10090 GN=Tf PE=1 SV=1	512	0.01	3	0	1.188560625	0	1.124097725	0	0	0	0	0	0	0	0	0	0
sp|Q922I5|FOXI1_MOUSE Forkhead box protein I1 OS=Mus musculus OX=10090 GN=Foxi1 PE=2 SV=2	167	0.01	1	0.512989294	0	0	0	0	0	0	0	0	0	0	0	0	0
sp|Q922I5|FOXI1_MOUSE Forkhead box protein I1 OS=Mus musculus OX=10090 GN=Foxi1 PE=2 SV=2	171	0.01	1	0.512989294	0	0	0	0	0	0	0	0	0	0	0	0	0
sp|Q922J6|TSN2_MOUSE Tetraspanin-2 OS=Mus musculus OX=10090 GN=Tspan2 PE=1 SV=1	138	0.2	23	10.6381754	12.76778782	13.05670033	14.44572894	13.25194004	14.06433028	4.926080313	7.920935788	0	0	0	0	0	0
sp|Q922P8|T132A_MOUSE Transmembrane protein 132A OS=Mus musculus OX=10090 GN=Tmem132a PE=1 SV=2	66	0.01	2	0	0.211661622	0	0.474083226	0	0.851317248	0	0	0	0	0	0	0	0
sp|Q923L3|CSMD1_MOUSE CUB and sushi domain-containing protein 1 OS=Mus musculus OX=10090 GN=Csmd1 PE=1 SV=2	1183	0.01	1	0.543273931	0.04287899	0	0	0	0	0	0	0	0	0	0	0	0
sp|Q923L3|CSMD1_MOUSE CUB and sushi domain-containing protein 1 OS=Mus musculus OX=10090 GN=Csmd1 PE=1 SV=2	2604	0.01	1	0.482443478	0.038077824	0	0	0	0	0	0	0	0	0	0	0	0
sp|Q923L3|CSMD1_MOUSE CUB and sushi domain-containing protein 1 OS=Mus musculus OX=10090 GN=Csmd1 PE=1 SV=2	3085	0.01	1	0.556595421	0	0	0	0	0	0	0	0	0	0	0	0	0
sp|Q923L3|CSMD1_MOUSE CUB and sushi domain-containing protein 1 OS=Mus musculus OX=10090 GN=Csmd1 PE=1 SV=2	3259	0.01	1	0.522676612	0.041253305	0	0	0	0	0	0	0	0	0	0	0	0
sp|Q923L3|CSMD1_MOUSE CUB and sushi domain-containing protein 1 OS=Mus musculus OX=10090 GN=Csmd1 PE=1 SV=2	3378	0.01	1	0.547002236	0.043173254	0	0	0	0	0	0	0	0	0	0	0	0
sp|Q923L3|CSMD1_MOUSE CUB and sushi domain-containing protein 1 OS=Mus musculus OX=10090 GN=Csmd1 PE=1 SV=2	3385	0.01	1	0.522908363	0.041271596	0	0	0	0	0	0	0	0	0	0	0	0
sp|Q924K8|MTA3_MOUSE Metastasis-associated protein MTA3 OS=Mus musculus OX=10090 GN=Mta3 PE=1 SV=1	30	0.2	3	0	14.33672122	0	11.85387984	0	8.414729308	0	0	0	0	0	0	0	0
sp|Q924N4|S12A6_MOUSE Solute carrier family 12 member 6 OS=Mus musculus OX=10090 GN=Slc12a6 PE=1 SV=2	378	0.2	2	11.34386904	0	0	0	0	0	0	0	0	0	0	0	0	0
sp|Q924Z4|CERS2_MOUSE Ceramide synthase 2 OS=Mus musculus OX=10090 GN=Cers2 PE=1 SV=1	18	0.2	2	13.74454098	0.929704804	0	0	0	0	0	0	0	0	0	0	0	0
sp|Q925H0|ASIC2_MOUSE Acid-sensing ion channel 2 OS=Mus musculus OX=10090 GN=Asic2 PE=1 SV=1	364	0.01	1	0.64357437	0	0	0	0	0	0	0	0	0	0	0	0	0
sp|Q99J85|NPTXR_MOUSE Neuronal pentraxin receptor OS=Mus musculus OX=10090 GN=Nptxr PE=1 SV=1	41	0.2	11	14.75480733	0	0	13.65043182	16.58702497	11.92819373	9.85456009	5.44340204	4.423930597	0	0	0	0	0
sp|Q99J85|NPTXR_MOUSE Neuronal pentraxin receptor OS=Mus musculus OX=10090 GN=Nptxr PE=1 SV=1	210	0.2	8	13.17733206	0	0	12.56342654	0	13.21247364	0	6.062960076	0	0	0	0	0	0
sp|Q99JG2|G37L1_MOUSE G-protein coupled receptor 37-like 1 OS=Mus musculus OX=10090 GN=Gpr37l1 PE=1 SV=2	104	0.01	6	0	0.615416287	0.535903379	1.277927657	0.179959739	2.042004162	0	0.571983364	0	0	0	0	0	0
sp|Q99JP7|GGT7_MOUSE Glutathione hydrolase 7 OS=Mus musculus OX=10090 GN=Ggt7 PE=1 SV=2	197	0.2	3	16.04483144	0	0	0	0	0	0	0	0	0	0	0	0	0
sp|Q99JP7|GGT7_MOUSE Glutathione hydrolase 7 OS=Mus musculus OX=10090 GN=Ggt7 PE=1 SV=2	522	0.2	5	16.55595189	1.139547011	0	0	0	0	0	0	0	0	0	0	0	0
sp|Q99JP7|GGT7_MOUSE Glutathione hydrolase 7 OS=Mus musculus OX=10090 GN=Ggt7 PE=1 SV=2	585	0.2	4	16.5110062	0.739805912	0	0	0	0	0	0	0	0	0	0	0	0
sp|Q99JR5|TINAL_MOUSE Tubulointerstitial nephritis antigen-like OS=Mus musculus OX=10090 GN=Tinagl1 PE=1 SV=1	159	0.01	1	0.377003355	0.029755749	0	0	0	0	0	0	0	0	0	0	0	0
sp|Q99JY8|PLPP3_MOUSE Phospholipid phosphatase 3 OS=Mus musculus OX=10090 GN=Plpp3 PE=1 SV=1	170	0.2	5	0	0	0	8.294541217	0	15.47266896	0	5.356244617	0	0	0	0	0	0
sp|Q99K10|NLGN1_MOUSE Neuroligin-1 OS=Mus musculus OX=10090 GN=Nlgn1 PE=1 SV=2	108	0.01	1	0	0	0	0.342797638	0	0.635357529	0	0	0	0	0	0	0	0
sp|Q99KF1|TMED9_MOUSE Transmembrane emp24 domain-containing protein 9 OS=Mus musculus OX=10090 GN=Tmed9 PE=1 SV=2	124	0.2	10	13.62895107	12.62886794	11.56984707	11.029881	13.40991637	7.594323678	0	0	0	0	0	0	0	0
sp|Q99KW9|TIP_MOUSE T-cell immunomodulatory protein OS=Mus musculus OX=10090 GN=Itfg1 PE=1 SV=2	350	0.01	1	0	0	0	0	0	0.77987633	0	0	0	0	0	0	0	0
sp|Q99KW9|TIP_MOUSE T-cell immunomodulatory protein OS=Mus musculus OX=10090 GN=Itfg1 PE=1 SV=2	368	0.01	1	0	0	0	0	0	0.77987633	0	0	0	0	0	0	0	0
sp|Q99KW9|TIP_MOUSE T-cell immunomodulatory protein OS=Mus musculus OX=10090 GN=Itfg1 PE=1 SV=2	479	0.01	1	0.565761589	0	0	0	0	0	0	0	0	0	0	0	0	0
sp|Q99L43|CDS2_MOUSE Phosphatidate cytidylyltransferase 2 OS=Mus musculus OX=10090 GN=Cds2 PE=1 SV=1	293	0.01	2	1.263659962	0.044180851	0	0	0	0	0	0	0	0	0	0	0	0
sp|Q99LR1|ABD12_MOUSE Lysophosphatidylserine lipase ABHD12 OS=Mus musculus OX=10090 GN=Abhd12 PE=1 SV=2	122	0.2	2	12.0045828	0	0	0	0	0	0	0	0	0	0	0	0	0
sp|Q99LY2|GDPD3_MOUSE Lysophospholipase D GDPD3 OS=Mus musculus OX=10090 GN=Gdpd3 PE=1 SV=2	163	0.2	2	14.53555807	0	0	0	0	0	0	0	0	0	0	0	0	0
sp|Q99M71|EPDR1_MOUSE Mammalian ependymin-related protein 1 OS=Mus musculus OX=10090 GN=Epdr1 PE=1 SV=1	181	0.01	1	0.462025992	0.032980778	0	0	0	0	0	0	0	0	0	0	0	0
sp|Q99MB3|TM2D1_MOUSE TM2 domain-containing protein 1 OS=Mus musculus OX=10090 GN=Tm2d1 PE=2 SV=1	197	0.01	1	0.50443204	0	0	0	0	0	0	0	0	0	0	0	0	0
sp|Q99N28|CADM3_MOUSE Cell adhesion molecule 3 OS=Mus musculus OX=10090 GN=Cadm3 PE=1 SV=1	287	0.2	44	0	14.48946503	13.14828595	14.35842843	15.69450818	13.30301549	15.51932464	5.155974323	8.677197367	0	0	0	0	0
sp|Q99NH0|ANR17_MOUSE Ankyrin repeat domain-containing protein 17 OS=Mus musculus OX=10090 GN=Ankrd17 PE=1 SV=2	847	0.2	3	0	14.33672122	0	11.85387984	0	8.414729308	0	0	0	0	0	0	0	0
sp|Q99P47|CNTP4_MOUSE Contactin-associated protein-like 4 OS=Mus musculus OX=10090 GN=Cntnap4 PE=1 SV=2	261	0.01	1	0.473433353	0	0	0	0	0	0	0	0	0	0	0	0	0
sp|Q99P47|CNTP4_MOUSE Contactin-associated protein-like 4 OS=Mus musculus OX=10090 GN=Cntnap4 PE=1 SV=2	286	0.01	1	0.690520419	0.054500716	0	0	0	0	0	0	0	0	0	0	0	0
sp|Q99P47|CNTP4_MOUSE Contactin-associated protein-like 4 OS=Mus musculus OX=10090 GN=Cntnap4 PE=1 SV=2	707	0.2	4	0	7.053108321	8.22012656	14.205972	2.707192493	13.24037713	0	0	0	0	0	0	0	0
sp|Q99P47|CNTP4_MOUSE Contactin-associated protein-like 4 OS=Mus musculus OX=10090 GN=Cntnap4 PE=1 SV=2	1024	0.2	3	0	5.873790448	0	9.180801858	0	16.58254411	0	4.457699346	0	0	0	0	0	0
sp|Q99P47|CNTP4_MOUSE Contactin-associated protein-like 4 OS=Mus musculus OX=10090 GN=Cntnap4 PE=1 SV=2	1074	0.01	1	0.736318733	0.05811544	0	0	0	0	0	0	0	0	0	0	0	0
sp|Q99PD7|NCKX3_MOUSE Sodium/potassium/calcium exchanger 3 OS=Mus musculus OX=10090 GN=Slc24a3 PE=1 SV=3	84	0.2	2	10.55974442	0	0	0	0	0	0	0	0	0	0	0	0	0
sp|Q99PE8|ABCG5_MOUSE ATP-binding cassette sub-family G member 5 OS=Mus musculus OX=10090 GN=Abcg5 PE=1 SV=1	409	0.01	1	0.513652236	0	0	0	0	0	0	0	0	0	0	0	0	0
sp|Q99PH1|LRRC4_MOUSE Leucine-rich repeat-containing protein 4 OS=Mus musculus OX=10090 GN=Lrrc4 PE=1 SV=2	320	0.01	1	0	0	0	0.429174201	0	0.795451979	0	0	0	0	0	0	0	0
sp|Q99PH1|LRRC4_MOUSE Leucine-rich repeat-containing protein 4 OS=Mus musculus OX=10090 GN=Lrrc4 PE=1 SV=2	361	0.01	1	0.679459883	0.05362774	0	0	0	0	0	0	0	0	0	0	0	0
sp|Q99PH1|LRRC4_MOUSE Leucine-rich repeat-containing protein 4 OS=Mus musculus OX=10090 GN=Lrrc4 PE=1 SV=2	386	0.01	1	0.502743427	0.039680038	0	0	0	0	0	0	0	0	0	0	0	0
sp|Q99PH1|LRRC4_MOUSE Leucine-rich repeat-containing protein 4 OS=Mus musculus OX=10090 GN=Lrrc4 PE=1 SV=2	408	0.01	1	0.485823909	0.038344631	0	0	0	0	0	0	0	0	0	0	0	0
sp|Q99PI8|RTN4R_MOUSE Reticulon-4 receptor OS=Mus musculus OX=10090 GN=Rtn4r PE=1 SV=1	178	0.01	1	0	0	0	1.177242481	0	0	0	0	0	0	0	0	0	0
sp|Q99PI8|RTN4R_MOUSE Reticulon-4 receptor OS=Mus musculus OX=10090 GN=Rtn4r PE=1 SV=1	371	0.01	1	0	0.202738597	0	0.173646053	0	0.281248592	0	0	0	0	0	0	0	0
sp|Q99PJ0|NTRI_MOUSE Neurotrimin OS=Mus musculus OX=10090 GN=Ntm PE=1 SV=2	43	0.2	15	0	16.91077361	18.7802828	6.752454069	16.08118618	0	0	0	0	0	0	0	0	0
sp|Q99PJ0|NTRI_MOUSE Neurotrimin OS=Mus musculus OX=10090 GN=Ntm PE=1 SV=2	69	0.2	6	19.56881321	1.270475706	0	0	0	0	0	0	0	0	0	0	0	0
sp|Q99PJ0|NTRI_MOUSE Neurotrimin OS=Mus musculus OX=10090 GN=Ntm PE=1 SV=2	304	0.01	1	0	0.730079398	0	0	0	0	0	0	0	0	0	0	0	0
sp|Q99PJ0|NTRI_MOUSE Neurotrimin OS=Mus musculus OX=10090 GN=Ntm PE=1 SV=2	320	0.01	1	0	0.730079398	0	0	0	0	0	0	0	0	0	0	0	0
sp|Q9CPW0|CNTP2_MOUSE Contactin-associated protein-like 2 OS=Mus musculus OX=10090 GN=Cntnap2 PE=1 SV=2	288	0.2	5	14.23520443	1.163547503	0	0	0	0	0	0	0	0	0	0	0	0
sp|Q9CPW0|CNTP2_MOUSE Contactin-associated protein-like 2 OS=Mus musculus OX=10090 GN=Cntnap2 PE=1 SV=2	345	0.2	3	12.51944053	0.495057646	0	0	0	0	0	0	0	0	0	0	0	0
sp|Q9CPW0|CNTP2_MOUSE Contactin-associated protein-like 2 OS=Mus musculus OX=10090 GN=Cntnap2 PE=1 SV=2	435	0.2	10	14.10017305	16.06439839	0	12.98974704	0	10.76435461	0	0	0	0	0	0	0	0
sp|Q9CPW0|CNTP2_MOUSE Contactin-associated protein-like 2 OS=Mus musculus OX=10090 GN=Cntnap2 PE=1 SV=2	629	0.2	2	15.54138818	1.209407157	0	0	0	0	0	0	0	0	0	0	0	0
sp|Q9CPW0|CNTP2_MOUSE Contactin-associated protein-like 2 OS=Mus musculus OX=10090 GN=Cntnap2 PE=1 SV=2	734	0.2	3	0	0	0	16.38709755	0	10.69127857	0	0	0	0	0	0	0	0
sp|Q9CPW0|CNTP2_MOUSE Contactin-associated protein-like 2 OS=Mus musculus OX=10090 GN=Cntnap2 PE=1 SV=2	1116	0.2	5	14.56027165	0	0	0	0	0	0	0	0	0	0	0	0	0
sp|Q9CPW5|SSRB_MOUSE Translocon-associated protein subunit beta OS=Mus musculus OX=10090 GN=Ssr2 PE=1 SV=1	87	0.2	3	15.97572557	0	0	0	0	0	0	0	0	0	0	0	0	0
sp|Q9CQF9|PCYOX_MOUSE Prenylcysteine oxidase OS=Mus musculus OX=10090 GN=Pcyox1 PE=1 SV=1	195	0.2	4	19.1008404	1.427665347	0	0	0	0	0	0	0	0	0	0	0	0
sp|Q9CQF9|PCYOX_MOUSE Prenylcysteine oxidase OS=Mus musculus OX=10090 GN=Pcyox1 PE=1 SV=1	322	0.01	3	1.663712786	0.082093543	0	0	0	0	0	0	0	0	0	0	0	0
sp|Q9CQF9|PCYOX_MOUSE Prenylcysteine oxidase OS=Mus musculus OX=10090 GN=Pcyox1 PE=1 SV=1	352	0.2	3	17.01623665	0.584586626	0	0	0	0	0	0	0	0	0	0	0	0
sp|Q9CQX5|CLDN1_MOUSE Claudin domain-containing protein 1 OS=Mus musculus OX=10090 GN=Cldnd1 PE=1 SV=1	71	0.2	2	10.62814339	0	0	0	0	0	0	0	0	0	0	0	0	0
sp|Q9CQY2|RAMAC_MOUSE RNA guanine-N7 methyltransferase activating subunit OS=Mus musculus OX=10090 GN=Ramac PE=3 SV=1	76	0.01	1	0	0	0	0	0	0	0.471575571	0	0.23145539	0	0	0	0	0
sp|Q9CR23|TMEM9_MOUSE Transmembrane protein 9 OS=Mus musculus OX=10090 GN=Tmem9 PE=1 SV=1	37	0.01	1	0.508806177	0.036320086	0	0	0	0	0	0	0	0	0	0	0	0
sp|Q9CR23|TMEM9_MOUSE Transmembrane protein 9 OS=Mus musculus OX=10090 GN=Tmem9 PE=1 SV=1	46	0.01	1	0.508806177	0.036320086	0	0	0	0	0	0	0	0	0	0	0	0
sp|Q9CR64|KISHA_MOUSE Protein kish-A OS=Mus musculus OX=10090 GN=Tmem167a PE=1 SV=1	34	0.01	1	0	0	0	0	0.525113032	0	0.333179649	0	0.160938168	0	0	0	0	0
sp|Q9CS84|NRX1A_MOUSE Neurexin-1 OS=Mus musculus OX=10090 GN=Nrxn1 PE=1 SV=3	124	0.01	2	1.175128931	0.046000794	0	0	0	0	0	0	0	0	0	0	0	0
sp|Q9CS84|NRX1A_MOUSE Neurexin-1 OS=Mus musculus OX=10090 GN=Nrxn1 PE=1 SV=3	189	0.01	3	1.194831576	0.038080468	0	0	0	0	0	0	0	0	0	0	0	0
sp|Q9CS84|NRX1A_MOUSE Neurexin-1 OS=Mus musculus OX=10090 GN=Nrxn1 PE=1 SV=3	796	0.01	5	0.680437972	0.795044232	0	2.013334349	0	1.053861076	0	0	0	0	0	0	0	0
sp|Q9CS84|NRX1A_MOUSE Neurexin-1 OS=Mus musculus OX=10090 GN=Nrxn1 PE=1 SV=3	1229	0.01	6	0	1.315957618	1.648487455	0.585434664	1.055338252	0	0	0	0	0	0	0	0	0
sp|Q9CXF4|TBC15_MOUSE TBC1 domain family member 15 OS=Mus musculus OX=10090 GN=Tbc1d15 PE=1 SV=1	305	0.01	1	0	0	0.882562315	0	0.373717489	0	0.165898107	0	0	0	0	0	0	0
sp|Q9CYA0|CREL2_MOUSE Protein disulfide isomerase Creld2 OS=Mus musculus OX=10090 GN=Creld2 PE=1 SV=1	187	0.2	3	15.78535366	1.194464189	0	0	0	0	0	0	0	0	0	0	0	0
sp|Q9CZ42|NNRD_MOUSE ATP-dependent (S)-NAD(P)H-hydrate dehydratase OS=Mus musculus OX=10090 GN=Naxd PE=1 SV=1	235	0.01	1	0.487812048	0.038501549	0	0	0	0	0	0	0	0	0	0	0	0
sp|Q9CZN4|SHSA9_MOUSE Protein shisa-9 OS=Mus musculus OX=10090 GN=Shisa9 PE=1 SV=2	44	0.01	1	0	0	0.56362464	0.231874578	0.191219446	0	0	0	0	0	0	0	0	0
sp|Q9D1T0|LIGO1_MOUSE Leucine-rich repeat and immunoglobulin-like domain-containing nogo receptor-interacting protein 1 OS=Mus musculus OX=10090 GN=Lingo1 PE=1 SV=1	137	0.01	1	0	0	0	0.445840454	0	0.826342009	0	0	0	0	0	0	0	0
sp|Q9D1T0|LIGO1_MOUSE Leucine-rich repeat and immunoglobulin-like domain-containing nogo receptor-interacting protein 1 OS=Mus musculus OX=10090 GN=Lingo1 PE=1 SV=1	195	0.01	1	0	0	0	1.055294664	0	0	0	0	0	0	0	0	0	0
sp|Q9D1T0|LIGO1_MOUSE Leucine-rich repeat and immunoglobulin-like domain-containing nogo receptor-interacting protein 1 OS=Mus musculus OX=10090 GN=Lingo1 PE=1 SV=1	286	0.2	2	13.27843143	0	0	0	0	0	0	0	0	0	0	0	0	0
sp|Q9D1T0|LIGO1_MOUSE Leucine-rich repeat and immunoglobulin-like domain-containing nogo receptor-interacting protein 1 OS=Mus musculus OX=10090 GN=Lingo1 PE=1 SV=1	485	0.01	1	0	0	0	0	0	0.869556455	0	0	0	0	0	0	0	0
sp|Q9D1T0|LIGO1_MOUSE Leucine-rich repeat and immunoglobulin-like domain-containing nogo receptor-interacting protein 1 OS=Mus musculus OX=10090 GN=Lingo1 PE=1 SV=1	498	0.01	1	0	0	0	0	0	0.869556455	0	0	0	0	0	0	0	0
sp|Q9D2J4|VSIG1_MOUSE V-set and immunoglobulin domain-containing protein 1 OS=Mus musculus OX=10090 GN=Vsig1 PE=1 SV=1	271	0.01	1	0.585084864	0	0	0	0	0	0	0	0	0	0	0	0	0
sp|Q9D387|LAMP5_MOUSE Lysosome-associated membrane glycoprotein 5 OS=Mus musculus OX=10090 GN=Lamp5 PE=1 SV=2	101	0.01	2	0	0	0	0	1.023626078	0	0.534237535	0	0	0	0	0	0	0
sp|Q9D387|LAMP5_MOUSE Lysosome-associated membrane glycoprotein 5 OS=Mus musculus OX=10090 GN=Lamp5 PE=1 SV=2	126	0.01	1	0.507697055	0	0	0	0	0	0	0	0	0	0	0	0	0
sp|Q9D3A9|TTYH1_MOUSE Protein tweety homolog 1 OS=Mus musculus OX=10090 GN=Ttyh1 PE=1 SV=1	354	0.2	5	0	7.802637377	13.09118498	14.71283219	4.940945193	5.932446561	0	0	0	0	0	0	0	0
sp|Q9D4H7|LONF3_MOUSE LON peptidase N-terminal domain and RING finger protein 3 OS=Mus musculus OX=10090 GN=Lonrf3 PE=2 SV=1	415	0.2	2	0	0	0	0	11.67422539	0	6.197885274	0	0	0	0	0	0	0
sp|Q9D6F4|GBRA4_MOUSE Gamma-aminobutyric acid receptor subunit alpha-4 OS=Mus musculus OX=10090 GN=Gabra4 PE=2 SV=1	143	0.2	4	17.20335506	0.634999456	0	0	0	0	0	0	0	0	0	0	0	0
sp|Q9D6F4|GBRA4_MOUSE Gamma-aminobutyric acid receptor subunit alpha-4 OS=Mus musculus OX=10090 GN=Gabra4 PE=2 SV=1	156	0.01	1	0.641392681	0.05062321	0	0	0	0	0	0	0	0	0	0	0	0
sp|Q9D7K5|DMAC2_MOUSE Distal membrane-arm assembly complex protein 2 OS=Mus musculus OX=10090 GN=Dmac2 PE=1 SV=1	70	0.01	1	0	0.655112064	0	0.514143802	0	0	0	0	0	0	0	0	0	0
sp|Q9D7N9|APMAP_MOUSE Adipocyte plasma membrane-associated protein OS=Mus musculus OX=10090 GN=Apmap PE=1 SV=1	158	0.2	3	16.23026482	1.202444911	0	0	0	0	0	0	0	0	0	0	0	0
sp|Q9D8B7|JAM3_MOUSE Junctional adhesion molecule C OS=Mus musculus OX=10090 GN=Jam3 PE=1 SV=2	103	0.2	2	0	7.31965624	0	14.84885868	0	9.702618525	0	0	0	0	0	0	0	0
sp|Q9D8B7|JAM3_MOUSE Junctional adhesion molecule C OS=Mus musculus OX=10090 GN=Jam3 PE=1 SV=2	191	0.01	6	0.530444672	1.450737421	0.328267425	1.17907878	0	0.329460319	0	0	0	0	0	0	0	0
sp|Q9DAU1|CNPY3_MOUSE Protein canopy homolog 3 OS=Mus musculus OX=10090 GN=Cnpy3 PE=1 SV=1	152	0.01	1	0.382339423	0.027292516	0	0	0	0	0	0	0	0	0	0	0	0
sp|Q9DAW9|CNN3_MOUSE Calponin-3 OS=Mus musculus OX=10090 GN=Cnn3 PE=1 SV=1	239	0.01	1	0	0.227187323	0.397318363	0.201835595	0.165776521	0	0	0	0	0	0	0	0	0
sp|Q9DAX2|PLPP2_MOUSE Phospholipid phosphatase 2 OS=Mus musculus OX=10090 GN=Plpp2 PE=1 SV=1	154	0.01	1	0.597334061	0	0	0	0	0	0	0	0	0	0	0	0	0
sp|Q9DB72|BTBDH_MOUSE BTB/POZ domain-containing protein 17 OS=Mus musculus OX=10090 GN=Btbd17 PE=1 SV=1	43	0.01	1	0.556746321	0	0	0	0	0	0	0	0	0	0	0	0	0
sp|Q9DB72|BTBDH_MOUSE BTB/POZ domain-containing protein 17 OS=Mus musculus OX=10090 GN=Btbd17 PE=1 SV=1	60	0.2	5	16.13330457	0.556641499	0	0	0	0	0	0	0	0	0	0	0	0
sp|Q9DB72|BTBDH_MOUSE BTB/POZ domain-containing protein 17 OS=Mus musculus OX=10090 GN=Btbd17 PE=1 SV=1	99	0.2	2	0	12.47595197	0	15.65433503	0	0	0	0	0	0	0	0	0	0
sp|Q9DB72|BTBDH_MOUSE BTB/POZ domain-containing protein 17 OS=Mus musculus OX=10090 GN=Btbd17 PE=1 SV=1	306	0.2	5	12.79462498	0	0	0	0	0	0	0	0	0	0	0	0	0
sp|Q9DB90|SMG9_MOUSE Protein SMG9 OS=Mus musculus OX=10090 GN=Smg9 PE=1 SV=1	29	0.01	2	0	0	0	0	0.625544547	0	0.912811645	0	0.299130692	0	0	0	0	0
sp|Q9DBH5|LMAN2_MOUSE Vesicular integral-membrane protein VIP36 OS=Mus musculus OX=10090 GN=Lman2 PE=1 SV=2	184	0.2	2	0	9.875482572	0	12.23384697	0	0	0	0	0	0	0	0	0	0
sp|Q9DBN1|STR6L_MOUSE Stimulated by retinoic acid gene 6 protein-like OS=Mus musculus OX=10090 GN=Stra6l PE=1 SV=1	568	0.01	1	0.562366455	0	0	0	0	0	0	0	0	0	0	0	0	0
sp|Q9DBX3|SUSD2_MOUSE Sushi domain-containing protein 2 OS=Mus musculus OX=10090 GN=Susd2 PE=1 SV=1	158	0.01	1	0.626205214	0	0	0	0	0	0	0	0	0	0	0	0	0
sp|Q9DC04|RGS3_MOUSE Regulator of G-protein signaling 3 OS=Mus musculus OX=10090 GN=Rgs3 PE=1 SV=2	809	0.01	1	0.579702347	0	0	0	0	0	0	0	0	0	0	0	0	0
sp|Q9EPK6|SIL1_MOUSE Nucleotide exchange factor SIL1 OS=Mus musculus OX=10090 GN=Sil1 PE=1 SV=2	196	0.2	2	11.70410961	0.411958954	0	0	0	0	0	0	0	0	0	0	0	0
sp|Q9EQG7|ENPP5_MOUSE Ectonucleotide pyrophosphatase/phosphodiesterase family member 5 OS=Mus musculus OX=10090 GN=Enpp5 PE=1 SV=3	157	0.01	1	0.300170842	0	0	0	0	0	0	0	0	0	0	0	0	0
sp|Q9ER39|TOR1A_MOUSE Torsin-1A OS=Mus musculus OX=10090 GN=Tor1a PE=1 SV=1	158	0.01	1	0.674808201	0	0	0	0	0	0	0	0	0	0	0	0	0
sp|Q9ER41|TOR1B_MOUSE Torsin-1B OS=Mus musculus OX=10090 GN=Tor1b PE=1 SV=2	63	0.2	2	14.90101087	0	0	0	0	0	0	0	0	0	0	0	0	0
sp|Q9ER58|TICN2_MOUSE Testican-2 OS=Mus musculus OX=10090 GN=Spock2 PE=1 SV=1	224	0.2	5	10.91185198	6.838490587	0	15.58375852	0	8.751824824	0	0	0	0	0	0	0	0
sp|Q9ER58|TICN2_MOUSE Testican-2 OS=Mus musculus OX=10090 GN=Spock2 PE=1 SV=1	285	0.01	2	0.478956567	0.037802612	0	0.95973385	0	0	0	0	0	0	0	0	0	0
sp|Q9ERB5|SO1C1_MOUSE Solute carrier organic anion transporter family member 1C1 OS=Mus musculus OX=10090 GN=Slco1c1 PE=1 SV=1	535	0.01	1	0.573895851	0.045295886	0	0	0	0	0	0	0	0	0	0	0	0
sp|Q9ERS6|IRPL2_MOUSE X-linked interleukin-1 receptor accessory protein-like 2 OS=Mus musculus OX=10090 GN=Il1rapl2 PE=2 SV=1	119	0.01	1	0.63548871	0.050157227	0	0	0	0	0	0	0	0	0	0	0	0
sp|Q9ES89|EXTL2_MOUSE Exostosin-like 2 OS=Mus musculus OX=10090 GN=Extl2 PE=1 SV=1	74	0.01	1	0	0	0	0.906662949	0	0	0	0	0	0	0	0	0	0
sp|Q9ET22|DPP2_MOUSE Dipeptidyl peptidase 2 OS=Mus musculus OX=10090 GN=Dpp7 PE=1 SV=2	324	0.01	1	0.55692963	0.03975528	0	0	0	0	0	0	0	0	0	0	0	0
sp|Q9JHE3|ASAH2_MOUSE Neutral ceramidase OS=Mus musculus OX=10090 GN=Asah2 PE=1 SV=1	662	0.01	1	0.404914117	0.031958663	0	0	0	0	0	0	0	0	0	0	0	0
sp|Q9JHL0|NTAL_MOUSE Linker for activation of T-cells family member 2 OS=Mus musculus OX=10090 GN=Lat2 PE=1 SV=1	75	0.01	1	0.515773425	0.036817429	0	0	0	0	0	0	0	0	0	0	0	0
sp|Q9JHU2|PALMD_MOUSE Palmdelphin OS=Mus musculus OX=10090 GN=Palmd PE=1 SV=1	298	0.01	1	0	0	0	0	0	0	0	0	0	0	0	0	0	0
sp|Q9JHU2|PALMD_MOUSE Palmdelphin OS=Mus musculus OX=10090 GN=Palmd PE=1 SV=1	303	0.01	1	0	0	0	0	0	0	0	0	0	0	0	0	0	0
sp|Q9JI18|LRP1B_MOUSE Low-density lipoprotein receptor-related protein 1B OS=Mus musculus OX=10090 GN=Lrp1b PE=1 SV=1	442	0.01	1	0.652910639	0.051532288	0	0	0	0	0	0	0	0	0	0	0	0
sp|Q9JI18|LRP1B_MOUSE Low-density lipoprotein receptor-related protein 1B OS=Mus musculus OX=10090 GN=Lrp1b PE=1 SV=1	724	0.01	1	0.658717848	0.051990634	0	0	0	0	0	0	0	0	0	0	0	0
sp|Q9JI18|LRP1B_MOUSE Low-density lipoprotein receptor-related protein 1B OS=Mus musculus OX=10090 GN=Lrp1b PE=1 SV=1	1548	0.01	1	0.579917229	0.045771136	0	0	0	0	0	0	0	0	0	0	0	0
sp|Q9JI18|LRP1B_MOUSE Low-density lipoprotein receptor-related protein 1B OS=Mus musculus OX=10090 GN=Lrp1b PE=1 SV=1	1753	0.01	1	0.497953674	0.039301997	0	0	0	0	0	0	0	0	0	0	0	0
sp|Q9JI18|LRP1B_MOUSE Low-density lipoprotein receptor-related protein 1B OS=Mus musculus OX=10090 GN=Lrp1b PE=1 SV=1	1757	0.01	1	0.497953674	0.039301997	0	0	0	0	0	0	0	0	0	0	0	0
sp|Q9JI18|LRP1B_MOUSE Low-density lipoprotein receptor-related protein 1B OS=Mus musculus OX=10090 GN=Lrp1b PE=1 SV=1	1982	0.2	3	17.95886673	0.835750961	0	0	0	0	0	0	0	0	0	0	0	0
sp|Q9JI18|LRP1B_MOUSE Low-density lipoprotein receptor-related protein 1B OS=Mus musculus OX=10090 GN=Lrp1b PE=1 SV=1	2625	0.01	1	0.555375585	0.043834137	0	0	0	0	0	0	0	0	0	0	0	0
sp|Q9JI18|LRP1B_MOUSE Low-density lipoprotein receptor-related protein 1B OS=Mus musculus OX=10090 GN=Lrp1b PE=1 SV=1	3075	0.01	1	0	0.549153492	0	0.456319554	0	0	0	0	0	0	0	0	0	0
sp|Q9JI18|LRP1B_MOUSE Low-density lipoprotein receptor-related protein 1B OS=Mus musculus OX=10090 GN=Lrp1b PE=1 SV=1	3163	0.01	1	0.598834965	0.047264256	0	0	0	0	0	0	0	0	0	0	0	0
sp|Q9JI18|LRP1B_MOUSE Low-density lipoprotein receptor-related protein 1B OS=Mus musculus OX=10090 GN=Lrp1b PE=1 SV=1	3876	0.01	1	0	0	0	1.150496096	0	0	0	0	0	0	0	0	0	0
sp|Q9JI18|LRP1B_MOUSE Low-density lipoprotein receptor-related protein 1B OS=Mus musculus OX=10090 GN=Lrp1b PE=1 SV=1	3877	0.01	1	0	0	0	1.150496096	0	0	0	0	0	0	0	0	0	0
sp|Q9JI59|JAM2_MOUSE Junctional adhesion molecule B OS=Mus musculus OX=10090 GN=Jam2 PE=1 SV=1	185	0.2	6	0	6.10880725	0	9.232648897	0	16.55377884	0	0	0	0	0	0	0	0
sp|Q9JI59|JAM2_MOUSE Junctional adhesion molecule B OS=Mus musculus OX=10090 GN=Jam2 PE=1 SV=1	186	0.2	6	0	6.10880725	0	9.232648897	0	16.55377884	0	0	0	0	0	0	0	0
sp|Q9JIA1|LGI1_MOUSE Leucine-rich glioma-inactivated protein 1 OS=Mus musculus OX=10090 GN=Lgi1 PE=1 SV=1	421	0.01	5	1.019528913	0.839083059	0.23217199	0.62728163	0.076234685	0	0	0	0	0	0	0	0	0
sp|Q9JIS5|SV2A_MOUSE Synaptic vesicle glycoprotein 2A OS=Mus musculus OX=10090 GN=Sv2a PE=1 SV=1	497	0.01	2	0	0	0	0	0.320935867	0	0.422701036	0	0.209846458	0	0	0	0	0
sp|Q9JIS5|SV2A_MOUSE Synaptic vesicle glycoprotein 2A OS=Mus musculus OX=10090 GN=Sv2a PE=1 SV=1	572	0.01	19	1.5058828	0.060779611	0	0	0.215751768	0	4.609294589	0.545819351	1.590518454	0.448743174	0.943936735	0	0.832256434	0
sp|Q9JIS8|S12A4_MOUSE Solute carrier family 12 member 4 OS=Mus musculus OX=10090 GN=Slc12a4 PE=1 SV=2	311	0.01	1	0.433677333	0	0	0	0	0	0	0	0	0	0	0	0	0
sp|Q9JKF6|NECT1_MOUSE Nectin-1 OS=Mus musculus OX=10090 GN=Nectin1 PE=1 SV=3	201	0.2	8	14.41398138	14.50551639	0	10.21403894	0	15.34604712	0	0	0	0	0	0	0	0
sp|Q9JKF6|NECT1_MOUSE Nectin-1 OS=Mus musculus OX=10090 GN=Nectin1 PE=1 SV=3	296	0.2	3	0	5.733153159	0	10.49397264	0	15.42640565	0	0	0	0	0	0	0	0
sp|Q9JKR6|HYOU1_MOUSE Hypoxia up-regulated protein 1 OS=Mus musculus OX=10090 GN=Hyou1 PE=1 SV=1	514	0.2	5	16.36455355	0.564215205	0	0	0	0	0	0	0	0	0	0	0	0
sp|Q9JKR6|HYOU1_MOUSE Hypoxia up-regulated protein 1 OS=Mus musculus OX=10090 GN=Hyou1 PE=1 SV=1	595	0.2	2	14.36462123	1.054732997	0	0	0	0	0	0	0	0	0	0	0	0
sp|Q9JKR6|HYOU1_MOUSE Hypoxia up-regulated protein 1 OS=Mus musculus OX=10090 GN=Hyou1 PE=1 SV=1	829	0.2	4	16.32884714	0.907673858	0	0	0	0	0	0	0	0	0	0	0	0
sp|Q9JKR6|HYOU1_MOUSE Hypoxia up-regulated protein 1 OS=Mus musculus OX=10090 GN=Hyou1 PE=1 SV=1	861	0.2	2	13.74935446	0.935158492	0	0	0	0	0	0	0	0	0	0	0	0
sp|Q9JKR6|HYOU1_MOUSE Hypoxia up-regulated protein 1 OS=Mus musculus OX=10090 GN=Hyou1 PE=1 SV=1	868	0.2	4	17.85298007	0.432244225	0	0	0	0	0	0	0	0	0	0	0	0
sp|Q9JKR6|HYOU1_MOUSE Hypoxia up-regulated protein 1 OS=Mus musculus OX=10090 GN=Hyou1 PE=1 SV=1	930	0.2	5	13.20131223	0.995144598	0	0	0	0	0	0	0	0	0	0	0	0
sp|Q9JL56|GDE1_MOUSE Glycerophosphodiester phosphodiesterase 1 OS=Mus musculus OX=10090 GN=Gde1 PE=1 SV=1	167	0.2	2	11.65211243	0.886333827	0	0	0	0	0	0	0	0	0	0	0	0
sp|Q9JMB8|CNTN6_MOUSE Contactin-6 OS=Mus musculus OX=10090 GN=Cntn6 PE=1 SV=2	64	0.01	1	0.502558169	0.039665416	0	0	0	0	0	0	0	0	0	0	0	0
sp|Q9JMB8|CNTN6_MOUSE Contactin-6 OS=Mus musculus OX=10090 GN=Cntn6 PE=1 SV=2	467	0.01	1	0.597754062	0.047178944	0	0	0	0	0	0	0	0	0	0	0	0
sp|Q9JMB8|CNTN6_MOUSE Contactin-6 OS=Mus musculus OX=10090 GN=Cntn6 PE=1 SV=2	864	0.01	1	0.561982668	0.044355614	0	0	0	0	0	0	0	0	0	0	0	0
sp|Q9QUN9|DKK3_MOUSE Dickkopf-related protein 3 OS=Mus musculus OX=10090 GN=Dkk3 PE=2 SV=1	105	0.01	3	0.679650801	0	0	1.449984566	0	0.729366201	0	0	0	0	0	0	0	0
sp|Q9QUN9|DKK3_MOUSE Dickkopf-related protein 3 OS=Mus musculus OX=10090 GN=Dkk3 PE=2 SV=1	203	0.01	1	0	0	0	1.182679231	0	0	0	0	0	0	0	0	0	0
sp|Q9QUP5|HPLN1_MOUSE Hyaluronan and proteoglycan link protein 1 OS=Mus musculus OX=10090 GN=Hapln1 PE=1 SV=1	57	0.01	23	0.474781124	1.459530031	2.383864918	2.807234348	1.640913334	1.177120578	0.176820891	0	0	0	0	0	0	0
sp|Q9QUR8|SEM7A_MOUSE Semaphorin-7A OS=Mus musculus OX=10090 GN=Sema7a PE=1 SV=1	153	0.2	2	0	10.22317591	0	13.83090496	0	0	0	0	0	0	0	0	0	0
sp|Q9QUR8|SEM7A_MOUSE Semaphorin-7A OS=Mus musculus OX=10090 GN=Sema7a PE=1 SV=1	255	0.2	6	15.5103218	0	0	0	0	0	0	0	0	0	0	0	0	0
sp|Q9QWR8|NAGAB_MOUSE Alpha-N-acetylgalactosaminidase OS=Mus musculus OX=10090 GN=Naga PE=1 SV=2	200	0.2	2	15.06484118	1.23681515	0	0	0	0	0	0	0	0	0	0	0	0
sp|Q9QXZ0|MACF1_MOUSE Microtubule-actin cross-linking factor 1 OS=Mus musculus OX=10090 GN=Macf1 PE=1 SV=2	3647	0.01	1	0	0.178184414	0	0.154925947	0	0.264105034	0	0	0	0	0	0	0	0
sp|Q9QY33|TSN3_MOUSE Tetraspanin-3 OS=Mus musculus OX=10090 GN=Tspan3 PE=1 SV=1	166	0.2	5	14.70605266	0.34042121	0	0	0	0	0	0	0	0	0	0	0	0
sp|Q9QY81|PO210_MOUSE Nuclear pore membrane glycoprotein 210 OS=Mus musculus OX=10090 GN=Nup210 PE=1 SV=2	43	0.01	1	0.566520769	0	0	0	0	0	0	0	0	0	0	0	0	0
sp|Q9QY81|PO210_MOUSE Nuclear pore membrane glycoprotein 210 OS=Mus musculus OX=10090 GN=Nup210 PE=1 SV=2	404	0.01	1	0.534965446	0	0	0	0	0	0	0	0	0	0	0	0	0
sp|Q9QY81|PO210_MOUSE Nuclear pore membrane glycoprotein 210 OS=Mus musculus OX=10090 GN=Nup210 PE=1 SV=2	1134	0.01	1	0.625401727	0.04464302	0	0	0	0	0	0	0	0	0	0	0	0
sp|Q9QY81|PO210_MOUSE Nuclear pore membrane glycoprotein 210 OS=Mus musculus OX=10090 GN=Nup210 PE=1 SV=2	1440	0.2	2	13.19871583	0	0	0	0	0	0	0	0	0	0	0	0	0
sp|Q9QY81|PO210_MOUSE Nuclear pore membrane glycoprotein 210 OS=Mus musculus OX=10090 GN=Nup210 PE=1 SV=2	1441	0.2	2	13.19871583	0	0	0	0	0	0	0	0	0	0	0	0	0
sp|Q9QYS2|GRM3_MOUSE Metabotropic glutamate receptor 3 OS=Mus musculus OX=10090 GN=Grm3 PE=1 SV=1	237	0.01	2	0	0.360262954	0.726850569	0	0.684329403	0	0	0	0	0	0	0	0	0
sp|Q9QYS2|GRM3_MOUSE Metabotropic glutamate receptor 3 OS=Mus musculus OX=10090 GN=Grm3 PE=1 SV=1	413	0.01	4	1.114183063	0.373188464	0	0.633407304	0	1.110301791	0	0	0	0	0	0	0	0
sp|Q9QYS2|GRM3_MOUSE Metabotropic glutamate receptor 3 OS=Mus musculus OX=10090 GN=Grm3 PE=1 SV=1	438	0.2	6	0	9.595394644	0	12.30973425	0	0	0	0	0	0	0	0	0	0
sp|Q9QZC2|PLXC1_MOUSE Plexin-C1 OS=Mus musculus OX=10090 GN=Plxnc1 PE=1 SV=1	148	0.01	4	0.591217578	0.5953629	0	1.453871603	0	0.829678881	0	0	0	0	0	0	0	0
sp|Q9QZC2|PLXC1_MOUSE Plexin-C1 OS=Mus musculus OX=10090 GN=Plxnc1 PE=1 SV=1	406	0.01	1	0.585379614	0.046202266	0	0	0	0	0	0	0	0	0	0	0	0
sp|Q9QZC2|PLXC1_MOUSE Plexin-C1 OS=Mus musculus OX=10090 GN=Plxnc1 PE=1 SV=1	453	0.01	1	0	0	0	0.54057037	0	0	0	0	0	0	0	0	0	0
sp|Q9QZC2|PLXC1_MOUSE Plexin-C1 OS=Mus musculus OX=10090 GN=Plxnc1 PE=1 SV=1	716	0.2	4	15.31385122	0	0	0	0	0	0	0	0	0	0	0	0	0
sp|Q9QZC2|PLXC1_MOUSE Plexin-C1 OS=Mus musculus OX=10090 GN=Plxnc1 PE=1 SV=1	876	0.2	3	12.23609342	0	0	0	0	0	0	0	0	0	0	0	0	0
sp|Q9QZF2|GPC1_MOUSE Glypican-1 OS=Mus musculus OX=10090 GN=Gpc1 PE=1 SV=1	115	0.2	4	13.13353424	14.18505436	0	15.51553747	0	0	0	0	0	0	0	0	0	0
sp|Q9R013|CATF_MOUSE Cathepsin F OS=Mus musculus OX=10090 GN=Ctsf PE=1 SV=1	355	0.01	1	0.446808049	0.031894477	0	0	0	0	0	0	0	0	0	0	0	0
sp|Q9R069|BCAM_MOUSE Basal cell adhesion molecule OS=Mus musculus OX=10090 GN=Bcam PE=1 SV=1	322	0.2	4	0	10.85774722	14.86954145	15.02949952	6.699216465	0	2.35495958	0	0	0	0	0	0	0
sp|Q9R0E1|PLOD3_MOUSE Multifunctional procollagen lysine hydroxylase and glycosyltransferase LH3 OS=Mus musculus OX=10090 GN=Plod3 PE=1 SV=1	550	0.01	1	0.582527486	0	0	0	0	0	0	0	0	0	0	0	0	0
sp|Q9R0E2|PLOD1_MOUSE Procollagen-lysine,2-oxoglutarate 5-dioxygenase 1 OS=Mus musculus OX=10090 GN=Plod1 PE=1 SV=1	538	0.01	1	0.556641124	0	0	0	0	0	0	0	0	0	0	0	0	0
sp|Q9R0L9|MUC24_MOUSE Sialomucin core protein 24 OS=Mus musculus OX=10090 GN=Cd164 PE=1 SV=1	97	0.01	2	0	0.533848041	0.377222161	0.448889692	0	0.461072932	0	0	0	0	0	0	0	0
sp|Q9R0L9|MUC24_MOUSE Sialomucin core protein 24 OS=Mus musculus OX=10090 GN=Cd164 PE=1 SV=1	102	0.01	2	0	0.533848041	0.377222161	0.448889692	0	0.461072932	0	0	0	0	0	0	0	0
sp|Q9R0M0|CELR2_MOUSE Cadherin EGF LAG seven-pass G-type receptor 2 OS=Mus musculus OX=10090 GN=Celsr2 PE=1 SV=3	1740	0.01	1	0.611012482	0.048225391	0	0	0	0	0	0	0	0	0	0	0	0
sp|Q9R0M0|CELR2_MOUSE Cadherin EGF LAG seven-pass G-type receptor 2 OS=Mus musculus OX=10090 GN=Celsr2 PE=1 SV=3	2060	0.2	2	11.53644773	0	0	0	0	0	0	0	0	0	0	0	0	0
sp|Q9R171|CBLN1_MOUSE Cerebellin-1 OS=Mus musculus OX=10090 GN=Cbln1 PE=1 SV=1	78	0.2	5	0	0	0	17.0239987	0	14.73443434	0	0	0	0	0	0	0	0
sp|Q9R190|MTA2_MOUSE Metastasis-associated protein MTA2 OS=Mus musculus OX=10090 GN=Mta2 PE=1 SV=1	30	0.2	3	0	14.33672122	0	11.85387984	0	8.414729308	0	0	0	0	0	0	0	0
sp|Q9R1E6|ENPP2_MOUSE Ectonucleotide pyrophosphatase/phosphodiesterase family member 2 OS=Mus musculus OX=10090 GN=Enpp2 PE=1 SV=3	409	0.01	3	0.654539587	0	0	0.961622994	0	0	0	0	0	0	0	0	0	0
sp|Q9R1Q9|VAS1_MOUSE V-type proton ATPase subunit S1 OS=Mus musculus OX=10090 GN=Atp6ap1 PE=1 SV=1	254	0.2	2	11.84081713	0	0	0	0	0	0	0	0	0	0	0	0	0
sp|Q9R1Q9|VAS1_MOUSE V-type proton ATPase subunit S1 OS=Mus musculus OX=10090 GN=Atp6ap1 PE=1 SV=1	266	0.01	2	0.486185406	0	0	0	0.565045365	0	0.331261245	0	0.144779545	0	0	0	0	0
sp|Q9R1V6|ADA22_MOUSE Disintegrin and metalloproteinase domain-containing protein 22 OS=Mus musculus OX=10090 GN=Adam22 PE=1 SV=2	516	0.2	13	15.89559278	17.72186071	10.13384814	14.27599299	0	9.974250273	0	0	0	0	0	0	0	0
sp|Q9R1V6|ADA22_MOUSE Disintegrin and metalloproteinase domain-containing protein 22 OS=Mus musculus OX=10090 GN=Adam22 PE=1 SV=2	631	0.2	20	14.53743089	13.99322146	14.82418846	16.37898148	3.365951029	16.61565605	0	7.064045244	0	0	0	0	0	0
sp|Q9R1V6|ADA22_MOUSE Disintegrin and metalloproteinase domain-containing protein 22 OS=Mus musculus OX=10090 GN=Adam22 PE=1 SV=2	672	0.01	1	0	0	0	0	0	0.38928655	0	0.31915335	0	0.230316891	0	0	0	0
sp|Q9R1V7|ADA23_MOUSE Disintegrin and metalloproteinase domain-containing protein 23 OS=Mus musculus OX=10090 GN=Adam23 PE=1 SV=1	71	0.2	2	10.85548117	0	0	0	0	0	0	0	0	0	0	0	0	0
sp|Q9R1V7|ADA23_MOUSE Disintegrin and metalloproteinase domain-containing protein 23 OS=Mus musculus OX=10090 GN=Adam23 PE=1 SV=1	96	0.2	2	12.2667745	0	0	0	0	0	0	0	0	0	0	0	0	0
sp|Q9R1V7|ADA23_MOUSE Disintegrin and metalloproteinase domain-containing protein 23 OS=Mus musculus OX=10090 GN=Adam23 PE=1 SV=1	660	0.01	6	0.518242915	1.055158041	0	1.712355738	0	0.93910943	0	0	0	0	0	0	0	0
sp|Q9WTR5|CAD13_MOUSE Cadherin-13 OS=Mus musculus OX=10090 GN=Cdh13 PE=1 SV=2	529	0.01	2	0	0.524745832	0	1.456007985	0	0	0	0	0	0	0	0	0	0
sp|Q9WTR5|CAD13_MOUSE Cadherin-13 OS=Mus musculus OX=10090 GN=Cdh13 PE=1 SV=2	597	0.2	4	12.16138424	13.18978601	0	9.971959244	0	6.333948315	0	0	0	0	0	0	0	0
sp|Q9WTR5|CAD13_MOUSE Cadherin-13 OS=Mus musculus OX=10090 GN=Cdh13 PE=1 SV=2	637	0.01	3	0.550772373	0.79590724	0	0.641547188	0	0.525375994	0	0	0	0	0	0	0	0
sp|Q9WTR5|CAD13_MOUSE Cadherin-13 OS=Mus musculus OX=10090 GN=Cdh13 PE=1 SV=2	670	0.2	3	13.3505181	1.0226359	0	0	0	0	0	0	0	0	0	0	0	0
sp|Q9WTS4|TEN1_MOUSE Teneurin-1 OS=Mus musculus OX=10090 GN=Tenm1 PE=1 SV=1	1762	0.01	1	0.393479431	0.028087723	0	0	0	0	0	0	0	0	0	0	0	0
sp|Q9WTS5|TEN2_MOUSE Teneurin-2 OS=Mus musculus OX=10090 GN=Tenm2 PE=1 SV=1	442	0.01	2	0	0	0	1.456134678	0	0.812204235	0	0	0	0	0	0	0	0
sp|Q9WTS5|TEN2_MOUSE Teneurin-2 OS=Mus musculus OX=10090 GN=Tenm2 PE=1 SV=1	481	0.01	1	0	0	0	0.844762547	0	0	0	0	0	0	0	0	0	0
sp|Q9WTS5|TEN2_MOUSE Teneurin-2 OS=Mus musculus OX=10090 GN=Tenm2 PE=1 SV=1	914	0.2	3	13.25310978	1.029196132	0	0	0	0	0	0	0	0	0	0	0	0
sp|Q9WTS5|TEN2_MOUSE Teneurin-2 OS=Mus musculus OX=10090 GN=Tenm2 PE=1 SV=1	937	0.01	1	0.644842489	0.050895493	0	0	0	0	0	0	0	0	0	0	0	0
sp|Q9WTS5|TEN2_MOUSE Teneurin-2 OS=Mus musculus OX=10090 GN=Tenm2 PE=1 SV=1	1701	0.2	2	14.79821828	0	0	0	0	0	0	0	0	0	0	0	0	0
sp|Q9WTS5|TEN2_MOUSE Teneurin-2 OS=Mus musculus OX=10090 GN=Tenm2 PE=1 SV=1	1762	0.2	2	13.96702133	0	0	0	0	0	0	0	0	0	0	0	0	0
sp|Q9WTS5|TEN2_MOUSE Teneurin-2 OS=Mus musculus OX=10090 GN=Tenm2 PE=1 SV=1	1982	0.01	1	0.368866331	0.029113518	0	0	0	0	0	0	0	0	0	0	0	0
sp|Q9WTS6|TEN3_MOUSE Teneurin-3 OS=Mus musculus OX=10090 GN=Tenm3 PE=1 SV=1	418	0.01	1	0.560719665	0.044255929	0	0	0	0	0	0	0	0	0	0	0	0
sp|Q9WTS6|TEN3_MOUSE Teneurin-3 OS=Mus musculus OX=10090 GN=Tenm3 PE=1 SV=1	868	0.01	1	0.513353595	0	0	0	0	0	0	0	0	0	0	0	0	0
sp|Q9WTS6|TEN3_MOUSE Teneurin-3 OS=Mus musculus OX=10090 GN=Tenm3 PE=1 SV=1	1655	0.01	1	0.577141293	0	0	0	0	0	0	0	0	0	0	0	0	0
sp|Q9WU42|NCOR2_MOUSE Nuclear receptor corepressor 2 OS=Mus musculus OX=10090 GN=Ncor2 PE=1 SV=3	2217	0.01	1	0.534451272	0.045605407	0	0	0	0	0	0	0	0	0	0	0	0
sp|Q9WU60|ATRN_MOUSE Attractin OS=Mus musculus OX=10090 GN=Atrn PE=1 SV=3	298	0.2	2	12.55093105	0	0	0	0	0	0	0	0	0	0	0	0	0
sp|Q9WU60|ATRN_MOUSE Attractin OS=Mus musculus OX=10090 GN=Atrn PE=1 SV=3	381	0.01	1	0	0	0	1.079224123	0	0	0	0	0	0	0	0	0	0
sp|Q9WU60|ATRN_MOUSE Attractin OS=Mus musculus OX=10090 GN=Atrn PE=1 SV=3	414	0.01	3	1.361453149	0.040704692	0	0	0	0	0	0	0	0	0	0	0	0
sp|Q9WU60|ATRN_MOUSE Attractin OS=Mus musculus OX=10090 GN=Atrn PE=1 SV=3	426	0.01	1	0.572393005	0	0	0	0	0	0	0	0	0	0	0	0	0
sp|Q9WU60|ATRN_MOUSE Attractin OS=Mus musculus OX=10090 GN=Atrn PE=1 SV=3	912	0.01	2	0	0	0	0	0	0.968493677	0	0	0	0	0	0	0	0
sp|Q9WU60|ATRN_MOUSE Attractin OS=Mus musculus OX=10090 GN=Atrn PE=1 SV=3	921	0.01	2	0	0	0	0	0	0.968493677	0	0	0	0	0	0	0	0
sp|Q9WU60|ATRN_MOUSE Attractin OS=Mus musculus OX=10090 GN=Atrn PE=1 SV=3	1071	0.01	1	0	0	0	0.376012074	0	0.696918752	0	0	0	0	0	0	0	0
sp|Q9WUC3|LY6H_MOUSE Lymphocyte antigen 6H OS=Mus musculus OX=10090 GN=Ly6h PE=1 SV=2	34	0.15	7	7.662212134	0	0	2.018824459	7.592610155	8.305966504	4.367268274	6.116474843	1.944071335	2.429311205	0	0	0	0
sp|Q9WUH7|SEM4G_MOUSE Semaphorin-4G OS=Mus musculus OX=10090 GN=Sema4g PE=1 SV=1	54	0.01	1	0.481820233	0	0	0	0	0	0	0	0	0	0	0	0	0
sp|Q9WUH7|SEM4G_MOUSE Semaphorin-4G OS=Mus musculus OX=10090 GN=Sema4g PE=1 SV=1	110	0.01	1	0	0.579432605	0	0.481480008	0	0	0	0	0	0	0	0	0	0
sp|Q9WUU7|CATZ_MOUSE Cathepsin Z OS=Mus musculus OX=10090 GN=Ctsz PE=1 SV=1	185	0.2	2	13.18394957	1.012205929	0	0	0	0	0	0	0	0	0	0	0	0
sp|Q9WV18|GABR1_MOUSE Gamma-aminobutyric acid type B receptor subunit 1 OS=Mus musculus OX=10090 GN=Gabbr1 PE=1 SV=1	22	0.01	1	0.51496294	0	0	0	0	0	0	0	0	0	0	0	0	0
sp|Q9WV18|GABR1_MOUSE Gamma-aminobutyric acid type B receptor subunit 1 OS=Mus musculus OX=10090 GN=Gabbr1 PE=1 SV=1	82	0.01	2	1.073547741	0.040010793	0	0	0	0	0	0	0	0	0	0	0	0
sp|Q9WV18|GABR1_MOUSE Gamma-aminobutyric acid type B receptor subunit 1 OS=Mus musculus OX=10090 GN=Gabbr1 PE=1 SV=1	438	0.01	11	1.566686215	1.268157669	0	2.106244176	0	1.949085463	0	0.269329997	0	0	0	0	0	0
sp|Q9WV18|GABR1_MOUSE Gamma-aminobutyric acid type B receptor subunit 1 OS=Mus musculus OX=10090 GN=Gabbr1 PE=1 SV=1	480	0.01	1	0.571593831	0.045114195	0	0	0	0	0	0	0	0	0	0	0	0
sp|Q9WV18|GABR1_MOUSE Gamma-aminobutyric acid type B receptor subunit 1 OS=Mus musculus OX=10090 GN=Gabbr1 PE=1 SV=1	500	0.2	7	0	0	0	0	12.37931635	11.95053689	0	0	0	0	0	0	0	0
sp|Q9WV18|GABR1_MOUSE Gamma-aminobutyric acid type B receptor subunit 1 OS=Mus musculus OX=10090 GN=Gabbr1 PE=1 SV=1	512	0.01	2	0.365466607	0	0	0.721069711	0	0	0	0	0	0	0	0	0	0
sp|Q9WV54|ASAH1_MOUSE Acid ceramidase OS=Mus musculus OX=10090 GN=Asah1 PE=1 SV=1	257	0.2	6	16.60808888	1.240154706	0	0	0	0	0	0	0	0	0	0	0	0
sp|Q9WV54|ASAH1_MOUSE Acid ceramidase OS=Mus musculus OX=10090 GN=Asah1 PE=1 SV=1	340	0.01	1	0.696495626	0	0	0	0	0	0	0	0	0	0	0	0	0
sp|Q9WV54|ASAH1_MOUSE Acid ceramidase OS=Mus musculus OX=10090 GN=Asah1 PE=1 SV=1	346	0.2	2	13.47523753	0.990047416	0	0	0	0	0	0	0	0	0	0	0	0
sp|Q9WV91|FPRP_MOUSE Prostaglandin F2 receptor negative regulator OS=Mus musculus OX=10090 GN=Ptgfrn PE=1 SV=2	299	0.01	1	0.461283692	0.036407745	0	0	0	0	0	0	0	0	0	0	0	0
sp|Q9WV91|FPRP_MOUSE Prostaglandin F2 receptor negative regulator OS=Mus musculus OX=10090 GN=Ptgfrn PE=1 SV=2	524	0.01	1	0.580406663	0.045809765	0	0	0	0	0	0	0	0	0	0	0	0
sp|Q9WVB4|SLIT3_MOUSE Slit homolog 3 protein OS=Mus musculus OX=10090 GN=Slit3 PE=2 SV=2	71	0.01	1	0.558116266	0.044050451	0	0	0	0	0	0	0	0	0	0	0	0
sp|Q9WVT6|CAH14_MOUSE Carbonic anhydrase 14 OS=Mus musculus OX=10090 GN=Ca14 PE=1 SV=1	212	0.01	1	0.607956742	0.047984211	0	0	0	0	0	0	0	0	0	0	0	0
sp|Q9Z0E8|S22A5_MOUSE Solute carrier family 22 member 5 OS=Mus musculus OX=10090 GN=Slc22a5 PE=1 SV=1	63	0.01	4	0	0.913527168	1.015047316	0.775498379	0.184634737	0.559541108	0	0	0	0	0	0	0	0
sp|Q9Z0K7|SLUR1_MOUSE Secreted Ly-6/uPAR-related protein 1 OS=Mus musculus OX=10090 GN=Slurp1 PE=1 SV=1	34	0.01	1	0	0	0	0.402067014	0	0.745210224	0	0	0	0	0	0	0	0
sp|Q9Z0L0|TPBG_MOUSE Trophoblast glycoprotein OS=Mus musculus OX=10090 GN=Tpbg PE=1 SV=3	248	0.2	2	11.31685311	0.818618231	0	0	0	0	0	0	0	0	0	0	0	0
sp|Q9Z0M5|LICH_MOUSE Lysosomal acid lipase/cholesteryl ester hydrolase OS=Mus musculus OX=10090 GN=Lipa PE=1 SV=2	270	0.2	2	13.81352143	0	0	0	0	0	0	0	0	0	0	0	0	0
sp|Q9Z0M6|AGRE5_MOUSE Adhesion G protein-coupled receptor E5 OS=Mus musculus OX=10090 GN=Adgre5 PE=1 SV=2	460	0.01	1	0.509200679	0	0	0	0	0	0	0	0	0	0	0	0	0
sp|Q9Z0R6|ITSN2_MOUSE Intersectin-2 OS=Mus musculus OX=10090 GN=Itsn2 PE=1 SV=2	1004	0.01	1	0	0	0.696355981	0	0.300077172	0	0.132459296	0	0	0	0	0	0	0
sp|Q9Z139|ROR1_MOUSE Inactive tyrosine-protein kinase transmembrane receptor ROR1 OS=Mus musculus OX=10090 GN=Ror1 PE=2 SV=2	46	0.01	1	0.44330184	0.034988491	0	0	0	0	0	0	0	0	0	0	0	0
sp|Q9Z1L5|CA2D3_MOUSE Voltage-dependent calcium channel subunit alpha-2/delta-3 OS=Mus musculus OX=10090 GN=Cacna2d3 PE=1 SV=1	1034	0.01	4	0.829108747	0	0	0.954740998	0	1.049029934	0	0	0	0	0	0	0	0
sp|Q9Z1M0|P2RX7_MOUSE P2X purinoceptor 7 OS=Mus musculus OX=10090 GN=P2rx7 PE=1 SV=2	73	0.01	1	0.540816136	0.042685003	0	0	0	0	0	0	0	0	0	0	0	0
sp|Q9Z1M0|P2RX7_MOUSE P2X purinoceptor 7 OS=Mus musculus OX=10090 GN=P2rx7 PE=1 SV=2	186	0.01	1	0.334518482	0	0	0	0	0	0	0	0	0	0	0	0	0
sp|Q9Z1M0|P2RX7_MOUSE P2X purinoceptor 7 OS=Mus musculus OX=10090 GN=P2rx7 PE=1 SV=2	201	0.2	2	10.6944888	0	0	0	0	0	0	0	0	0	0	0	0	0
sp|Q9Z1M0|P2RX7_MOUSE P2X purinoceptor 7 OS=Mus musculus OX=10090 GN=P2rx7 PE=1 SV=2	212	0.01	1	0.609942733	0.048140959	0	0	0	0	0	0	0	0	0	0	0	0
sp|Q9Z1N2|ORC1_MOUSE Origin recognition complex subunit 1 OS=Mus musculus OX=10090 GN=Orc1 PE=1 SV=2	200	0.01	1	0	0.534347683	0	0.437006979	0	0	0	0	0	0	0	0	0	0
sp|Q9Z1N2|ORC1_MOUSE Origin recognition complex subunit 1 OS=Mus musculus OX=10090 GN=Orc1 PE=1 SV=2	212	0.01	1	0	0.534347683	0	0.437006979	0	0	0	0	0	0	0	0	0	0
sp|Q9Z1X2|PTSS2_MOUSE Phosphatidylserine synthase 2 OS=Mus musculus OX=10090 GN=Ptdss2 PE=1 SV=2	158	0.2	3	13.89568148	0	0	0	0	0	0	0	0	0	0	0	0	0
sp|Q9Z218|DPP6_MOUSE Dipeptidyl aminopeptidase-like protein 6 OS=Mus musculus OX=10090 GN=Dpp6 PE=1 SV=1	111	0.2	11	0	11.09794918	0	16.3047477	0	16.63395436	0	0	0	0	0	0	0	0
sp|Q9Z218|DPP6_MOUSE Dipeptidyl aminopeptidase-like protein 6 OS=Mus musculus OX=10090 GN=Dpp6 PE=1 SV=1	112	0.2	11	0	11.09794918	0	16.3047477	0	16.63395436	0	0	0	0	0	0	0	0
sp|Q9Z218|DPP6_MOUSE Dipeptidyl aminopeptidase-like protein 6 OS=Mus musculus OX=10090 GN=Dpp6 PE=1 SV=1	257	0.09	9	4.277828206	8.094152719	0	10.88659674	0	2.855724052	0	0	0	0	0	0	0	0
sp|Q9Z218|DPP6_MOUSE Dipeptidyl aminopeptidase-like protein 6 OS=Mus musculus OX=10090 GN=Dpp6 PE=1 SV=1	342	0.2	2	16.12980719	1.215006169	0	0	0	0	0	0	0	0	0	0	0	0
sp|Q9Z218|DPP6_MOUSE Dipeptidyl aminopeptidase-like protein 6 OS=Mus musculus OX=10090 GN=Dpp6 PE=1 SV=1	409	0.2	5	0	12.50450363	8.387082926	12.60186153	0	14.9268196	0	0	0	0	0	0	0	0
sp|Q9Z218|DPP6_MOUSE Dipeptidyl aminopeptidase-like protein 6 OS=Mus musculus OX=10090 GN=Dpp6 PE=1 SV=1	473	0.01	1	0.449515033	0.032087709	0	0	0	0	0	0	0	0	0	0	0	0
sp|Q9Z218|DPP6_MOUSE Dipeptidyl aminopeptidase-like protein 6 OS=Mus musculus OX=10090 GN=Dpp6 PE=1 SV=1	504	0.2	11	11.81650246	13.65827227	0	14.51917201	0	14.07583847	0	0	0	0	0	0	0	0
sp|Q9Z218|DPP6_MOUSE Dipeptidyl aminopeptidase-like protein 6 OS=Mus musculus OX=10090 GN=Dpp6 PE=1 SV=1	751	0.2	4	15.98777601	0	0	0	0	0	0	0	0	0	0	0	0	0
sp|Q9Z247|FKBP9_MOUSE Peptidyl-prolyl cis-trans isomerase FKBP9 OS=Mus musculus OX=10090 GN=Fkbp9 PE=1 SV=1	173	0.01	1	0.42055469	0	0	0	0	0	0	0	0	0	0	0	0	0
sp|Q9Z247|FKBP9_MOUSE Peptidyl-prolyl cis-trans isomerase FKBP9 OS=Mus musculus OX=10090 GN=Fkbp9 PE=1 SV=1	396	0.01	1	0.31859305	0	0	0	0	0	0	0	0	0	0	0	0	0
sp|Q9Z2E9|BSCL2_MOUSE Seipin OS=Mus musculus OX=10090 GN=Bscl2 PE=1 SV=2	87	0.2	2	14.42491438	0	0	0	0	0	0	0	0	0	0	0	0	0
sp|Q9Z2G6|SE1L1_MOUSE Protein sel-1 homolog 1 OS=Mus musculus OX=10090 GN=Sel1l PE=1 SV=2	190	0.01	1	0.682294451	0	0	0	0	0	0	0	0	0	0	0	0	0
sp|Q9Z2G6|SE1L1_MOUSE Protein sel-1 homolog 1 OS=Mus musculus OX=10090 GN=Sel1l PE=1 SV=2	212	0.2	2	14.35918231	0	0	0	0	0	0	0	0	0	0	0	0	0
sp|Q9Z2G6|SE1L1_MOUSE Protein sel-1 homolog 1 OS=Mus musculus OX=10090 GN=Sel1l PE=1 SV=2	267	0.01	1	0.594961498	0	0	0	0	0	0	0	0	0	0	0	0	0
sp|Q9Z2G6|SE1L1_MOUSE Protein sel-1 homolog 1 OS=Mus musculus OX=10090 GN=Sel1l PE=1 SV=2	426	0.01	3	1.219970981	0.052420026	0	0	0	0	0	0	0	0	0	0	0	0
sp|Q9Z2G6|SE1L1_MOUSE Protein sel-1 homolog 1 OS=Mus musculus OX=10090 GN=Sel1l PE=1 SV=2	603	0.15	3	8.51486152	0	0	0	0	0	0	0	0	0	0	0	0	0
sp|Q9Z2L6|MINP1_MOUSE Multiple inositol polyphosphate phosphatase 1 OS=Mus musculus OX=10090 GN=Minpp1 PE=1 SV=3	235	0.01	1	0.518651603	0.037022882	0	0	0	0	0	0	0	0	0	0	0	0
sp|Q9Z2W8|GRIA4_MOUSE Glutamate receptor 4 OS=Mus musculus OX=10090 GN=Gria4 PE=1 SV=2	257	0.01	2	0.903744981	0.034345803	0	0	0	0	0	0	0	0	0	0	0	0
sp|Q9Z2W8|GRIA4_MOUSE Glutamate receptor 4 OS=Mus musculus OX=10090 GN=Gria4 PE=1 SV=2	370	0.2	4	11.91883002	0.869601573	0	13.66362346	0	0	0	0	0	0	0	0	0	0
sp|Q9Z2W9|GRIA3_MOUSE Glutamate receptor 3 OS=Mus musculus OX=10090 GN=Gria3 PE=1 SV=2	259	0.2	3	12.76686105	0	0	0	0	0	0	0	0	0	0	0	0	0
sp|Q9Z2W9|GRIA3_MOUSE Glutamate receptor 3 OS=Mus musculus OX=10090 GN=Gria3 PE=1 SV=2	373	0.2	6	0	6.754049955	0	14.3627448	0	0	0	0	0	0	0	0	0	0
sp|Q9Z306|S22A4_MOUSE Solute carrier family 22 member 4 OS=Mus musculus OX=10090 GN=Slc22a4 PE=1 SV=1	63	0.01	4	0	0.913527168	1.015047316	0.775498379	0.184634737	0.559541108	0	0	0	0	0	0	0	0
sp|Q9Z329|ITPR2_MOUSE Inositol 1,4,5-trisphosphate receptor type 2 OS=Mus musculus OX=10090 GN=Itpr2 PE=1 SV=4	2455	0.01	1	0.484942272	0.03461661	0	0	0	0	0	0	0	0	0	0	0	0
sp|Q9Z331|K2C6B_MOUSE Keratin, type II cytoskeletal 6B OS=Mus musculus OX=10090 GN=Krt6b PE=1 SV=3	26	0.01	1	0	0	0	0.898974007	0	0	0	0	0	0	0	0	0	0
sp|A2A559|PGAP3_MOUSE Post-GPI attachment to proteins factor 3 OS=Mus musculus OX=10090 GN=Pgap3 PE=2 SV=1	39	0.01	1	0.54949947	0.039224893	0	0	0	0	0	0	0	0	0	0	0	0
sp|A2AJQ3|D19L4_MOUSE Probable C-mannosyltransferase DPY19L4 OS=Mus musculus OX=10090 GN=Dpy19l4 PE=2 SV=1	121	0.01	1	0.519130493	0.037057066	0	0	0	0	0	0	0	0	0	0	0	0
sp|A2AQ25|SKT_MOUSE Sickle tail protein OS=Mus musculus OX=10090 GN=Skt PE=1 SV=1	1781	0.01	1	0.350642214	0	0	0	0	0	0	0	0	0	0	0	0	0
sp|A2ASS6|TITIN_MOUSE Titin OS=Mus musculus OX=10090 GN=Ttn PE=1 SV=1	2327	0.01	1	0.415565098	0.029664263	0	0	0	0	0	0	0	0	0	0	0	0
sp|A6H6E2|MMRN2_MOUSE Multimerin-2 OS=Mus musculus OX=10090 GN=Mmrn2 PE=1 SV=1	248	0.01	2	0	0.791564178	0	0.682924862	0	0.528159539	0	0	0	0	0	0	0	0
sp|A6H6E2|MMRN2_MOUSE Multimerin-2 OS=Mus musculus OX=10090 GN=Mmrn2 PE=1 SV=1	260	0.01	1	0	0	0	0.255650793	0	0.530026909	0	0.364099154	0	0	0	0	0	0
sp|A6H6E2|MMRN2_MOUSE Multimerin-2 OS=Mus musculus OX=10090 GN=Mmrn2 PE=1 SV=1	838	0.01	1	0	0	0	0.370885071	0	0.713144939	0	0	0	0	0	0	0	0
sp|A6X935|ITIH4_MOUSE Inter alpha-trypsin inhibitor, heavy chain 4 OS=Mus musculus OX=10090 GN=Itih4 PE=1 SV=2	80	0.01	1	0	0.91565995	0	0	0	0	0	0	0	0	0	0	0	0
sp|A6X935|ITIH4_MOUSE Inter alpha-trypsin inhibitor, heavy chain 4 OS=Mus musculus OX=10090 GN=Itih4 PE=1 SV=2	516	0.01	1	0	0.973437732	0	0	0	0	0	0	0	0	0	0	0	0
sp|A6X935|ITIH4_MOUSE Inter alpha-trypsin inhibitor, heavy chain 4 OS=Mus musculus OX=10090 GN=Itih4 PE=1 SV=2	873	0.01	2	0	0.730372678	0	0	0	0	0	0	0	0	0	0	0	0
sp|B1ARD6|SLFN9_MOUSE Schlafen family member 9 OS=Mus musculus OX=10090 GN=Slfn9 PE=2 SV=1	65	0.01	1	0	0.605200871	0	0.461857347	0	0	0	0	0	0	0	0	0	0
sp|B2RVY9|TM182_MOUSE Transmembrane protein 182 OS=Mus musculus OX=10090 GN=Tmem182 PE=1 SV=1	84	0.2	9	14.19965944	14.97392131	8.048292253	12.02039876	0	0	0	0	0	0	0	0	0	0
sp|B2RXS4|PLXB2_MOUSE Plexin-B2 OS=Mus musculus OX=10090 GN=Plxnb2 PE=1 SV=1	392	0.01	1	0.603858031	0	0	0	0	0	0	0	0	0	0	0	0	0
sp|B2RXS4|PLXB2_MOUSE Plexin-B2 OS=Mus musculus OX=10090 GN=Plxnb2 PE=1 SV=1	734	0.01	1	0	0.221460577	0.347067363	0.180165687	0	0	0	0	0	0	0	0	0	0
sp|B2RXS4|PLXB2_MOUSE Plexin-B2 OS=Mus musculus OX=10090 GN=Plxnb2 PE=1 SV=1	760	0.01	3	0	0.643961654	0.473822139	1.198873284	0	0	0	0	0	0	0	0	0	0
sp|B2RXS4|PLXB2_MOUSE Plexin-B2 OS=Mus musculus OX=10090 GN=Plxnb2 PE=1 SV=1	1004	0.2	3	13.05032516	0	0	0	0	0	0	0	0	0	0	0	0	0
sp|B2RXS4|PLXB2_MOUSE Plexin-B2 OS=Mus musculus OX=10090 GN=Plxnb2 PE=1 SV=1	1102	0.2	5	0	7.371578796	12.15575717	8.145130637	0	0	0	0	0	0	0	0	0	0
sp|E9Q8Q8|SACA6_MOUSE Sperm acrosome membrane-associated protein 6 OS=Mus musculus OX=10090 GN=Spaca6 PE=2 SV=1	67	0.01	1	0.445437684	0.041867978	0	0	0	0	0	0	0	0	0	0	0	0
sp|E9Q9K5|TRDN_MOUSE Triadin OS=Mus musculus OX=10090 GN=Trdn PE=1 SV=1	74	0.2	4	14.68539935	0.48762862	0	0	0	0	0	0	0	0	0	0	0	0
sp|E9Q9K5|TRDN_MOUSE Triadin OS=Mus musculus OX=10090 GN=Trdn PE=1 SV=1	514	0.01	2	0.979990489	0.028353065	0	0	0	0	0	0	0	0	0	0	0	0
sp|E9Q9K5|TRDN_MOUSE Triadin OS=Mus musculus OX=10090 GN=Trdn PE=1 SV=1	583	0.2	2	13.02557436	0.763413127	0	0	0	0	0	0	0	0	0	0	0	0
sp|G5E897|PLGT3_MOUSE Protein O-glucosyltransferase 3 OS=Mus musculus OX=10090 GN=Poglut3 PE=1 SV=1	55	0.01	1	0.569833859	0	0	0	0	0	0	0	0	0	0	0	0	0
sp|G5E8Q8|AGRF5_MOUSE Adhesion G protein-coupled receptor F5 OS=Mus musculus OX=10090 GN=Adgrf5 PE=1 SV=1	85	0.2	2	12.0593909	0	0	0	0	0	0	0	0	0	0	0	0	0
sp|G5E8Q8|AGRF5_MOUSE Adhesion G protein-coupled receptor F5 OS=Mus musculus OX=10090 GN=Adgrf5 PE=1 SV=1	818	0.2	2	14.10142828	0	0	0	0	0	0	0	0	0	0	0	0	0
sp|O08532|CA2D1_MOUSE Voltage-dependent calcium channel subunit alpha-2/delta-1 OS=Mus musculus OX=10090 GN=Cacna2d1 PE=1 SV=1	135	0.01	1	0.647477322	0	0	0	0	0	0	0	0	0	0	0	0	0
sp|O08532|CA2D1_MOUSE Voltage-dependent calcium channel subunit alpha-2/delta-1 OS=Mus musculus OX=10090 GN=Cacna2d1 PE=1 SV=1	323	0.2	5	16.5001094	0.776186142	0	0	0	0	0	0	0	0	0	0	0	0
sp|O08532|CA2D1_MOUSE Voltage-dependent calcium channel subunit alpha-2/delta-1 OS=Mus musculus OX=10090 GN=Cacna2d1 PE=1 SV=1	674	0.01	1	0.53871765	0	0	0	0	0	0	0	0	0	0	0	0	0
sp|O08532|CA2D1_MOUSE Voltage-dependent calcium channel subunit alpha-2/delta-1 OS=Mus musculus OX=10090 GN=Cacna2d1 PE=1 SV=1	780	0.01	10	0.473908411	1.298887953	0.899718282	1.767474066	0.997594187	0	0	0	0	0	0	0	0	0
sp|O08532|CA2D1_MOUSE Voltage-dependent calcium channel subunit alpha-2/delta-1 OS=Mus musculus OX=10090 GN=Cacna2d1 PE=1 SV=1	823	0.2	3	13.84548146	0	0	0	0	0	0	0	0	0	0	0	0	0
sp|O08532|CA2D1_MOUSE Voltage-dependent calcium channel subunit alpha-2/delta-1 OS=Mus musculus OX=10090 GN=Cacna2d1 PE=1 SV=1	887	0.01	1	0.47523214	0	0	0	0	0	0	0	0	0	0	0	0	0
sp|O08532|CA2D1_MOUSE Voltage-dependent calcium channel subunit alpha-2/delta-1 OS=Mus musculus OX=10090 GN=Cacna2d1 PE=1 SV=1	894	0.01	1	0.47523214	0	0	0	0	0	0	0	0	0	0	0	0	0
sp|O08532|CA2D1_MOUSE Voltage-dependent calcium channel subunit alpha-2/delta-1 OS=Mus musculus OX=10090 GN=Cacna2d1 PE=1 SV=1	984	0.01	3	0.635255723	0.292262169	0.380708108	0.19762889	0	0	0	0	0	0	0	0	0	0
sp|O08665|SEM3A_MOUSE Semaphorin-3A OS=Mus musculus OX=10090 GN=Sema3a PE=1 SV=2	52	0.2	3	14.43852714	1.07205868	0	0	0	0	0	0	0	0	0	0	0	0
sp|O08677|KNG1_MOUSE Kininogen-1 OS=Mus musculus OX=10090 GN=Kng1 PE=1 SV=1	167	0.01	5	0	1.145397455	0	0.317328963	0	0	0.642800921	0	0	0	0	0	0	0
sp|O08677|KNG1_MOUSE Kininogen-1 OS=Mus musculus OX=10090 GN=Kng1 PE=1 SV=1	241	0.01	1	0	0.995219843	0	0	0	0	0	0	0	0	0	0	0	0
sp|O08742|GPV_MOUSE Platelet glycoprotein V OS=Mus musculus OX=10090 GN=Gp5 PE=1 SV=1	297	0.01	1	0.436659535	0	0	0	0	0	0	0	0	0	0	0	0	0
sp|O09114|PTGDS_MOUSE Prostaglandin-H2 D-isomerase OS=Mus musculus OX=10090 GN=Ptgds PE=1 SV=1	50	0.2	2	12.13895081	0	0	0	0	0	0	0	0	0	0	0	0	0
sp|O09114|PTGDS_MOUSE Prostaglandin-H2 D-isomerase OS=Mus musculus OX=10090 GN=Ptgds PE=1 SV=1	77	0.01	3	0.861899985	0.129006908	0.246648064	0	0	0	0	0	0	0	0	0	0	0
sp|O09117|SYPL1_MOUSE Synaptophysin-like protein 1 OS=Mus musculus OX=10090 GN=Sypl1 PE=1 SV=2	71	0.01	9	0.555929677	2.663792391	2.081363983	0.894200157	0.505634617	0	0	0	0	0	0	0	0	0
sp|O09117|SYPL1_MOUSE Synaptophysin-like protein 1 OS=Mus musculus OX=10090 GN=Sypl1 PE=1 SV=2	94	0.01	1	0	0	0	0	0	0	0.424128925	0	0	0	0	0	0	0
sp|O09159|MA2B1_MOUSE Lysosomal alpha-mannosidase OS=Mus musculus OX=10090 GN=Man2b1 PE=1 SV=4	496	0.01	1	0.569761788	0	0	0	0	0	0	0	0	0	0	0	0	0
sp|O35114|SCRB2_MOUSE Lysosome membrane protein 2 OS=Mus musculus OX=10090 GN=Scarb2 PE=1 SV=3	121	0.2	12	14.63749789	16.5631357	13.69119299	13.16068773	0	0	0	0	0	0	0	0	0	0
sp|O35114|SCRB2_MOUSE Lysosome membrane protein 2 OS=Mus musculus OX=10090 GN=Scarb2 PE=1 SV=3	248	0.2	2	11.92473769	0	0	0	0	0	0	0	0	0	0	0	0	0
sp|O35114|SCRB2_MOUSE Lysosome membrane protein 2 OS=Mus musculus OX=10090 GN=Scarb2 PE=1 SV=3	411	0.2	3	12.11742583	0	0	0	0	0	0	0	0	0	0	0	0	0
sp|O35566|CD151_MOUSE CD151 antigen OS=Mus musculus OX=10090 GN=Cd151 PE=1 SV=2	158	0.01	1	0.505613151	0	0	0	0	0	0	0	0	0	0	0	0	0
sp|O35598|ADA10_MOUSE Disintegrin and metalloproteinase domain-containing protein 10 OS=Mus musculus OX=10090 GN=Adam10 PE=1 SV=2	278	0.2	2	13.9007476	0	0	0	0	0	0	0	0	0	0	0	0	0
sp|O35598|ADA10_MOUSE Disintegrin and metalloproteinase domain-containing protein 10 OS=Mus musculus OX=10090 GN=Adam10 PE=1 SV=2	439	0.2	4	14.12345142	0.795194849	0	0	0	0	0	0	0	0	0	0	0	0
sp|O35600|ABCA4_MOUSE Retinal-specific phospholipid-transporting ATPase ABCA4 OS=Mus musculus OX=10090 GN=Abca4 PE=2 SV=1	1527	0.01	1	0.518555962	0	0	0	0	0	0	0	0	0	0	0	0	0
sp|O35604|NPC1_MOUSE NPC intracellular cholesterol transporter 1 OS=Mus musculus OX=10090 GN=Npc1 PE=1 SV=2	1062	0.01	1	0.649530663	0	0	0	0	0	0	0	0	0	0	0	0	0
sp|O35632|HYAL2_MOUSE Hyaluronidase-2 OS=Mus musculus OX=10090 GN=Hyal2 PE=1 SV=2	73	0.01	1	0	0.219142109	0.364034532	0	0	0	0	0	0	0	0	0	0	0
sp|O35632|HYAL2_MOUSE Hyaluronidase-2 OS=Mus musculus OX=10090 GN=Hyal2 PE=1 SV=2	389	0.01	1	0.547101119	0.039053692	0	0	0	0	0	0	0	0	0	0	0	0
sp|O54826|AF10_MOUSE Protein AF-10 OS=Mus musculus OX=10090 GN=Mllt10 PE=1 SV=2	764	0.01	1	0.578970128	0	0	0	0	0	0	0	0	0	0	0	0	0
sp|O54890|ITB3_MOUSE Integrin beta-3 OS=Mus musculus OX=10090 GN=Itgb3 PE=1 SV=2	678	0.01	1	0.333508868	0	0	0	0	0	0	0	0	0	0	0	0	0
sp|O55026|ENTP2_MOUSE Ectonucleoside triphosphate diphosphohydrolase 2 OS=Mus musculus OX=10090 GN=Entpd2 PE=1 SV=2	128	0.01	1	0	0.885330242	0	0	0	0	0	0	0	0	0	0	0	0
sp|O55111|DSG2_MOUSE Desmoglein-2 OS=Mus musculus OX=10090 GN=Dsg2 PE=1 SV=3	116	0.2	5	0	11.89694535	11.95730678	0	4.422517404	0	0	0	0	0	0	0	0	0
sp|O55111|DSG2_MOUSE Desmoglein-2 OS=Mus musculus OX=10090 GN=Dsg2 PE=1 SV=3	466	0.2	2	0	6.983669832	12.82614273	0	4.258474233	0	0	0	0	0	0	0	0	0
sp|O70258|SGCE_MOUSE Epsilon-sarcoglycan OS=Mus musculus OX=10090 GN=Sgce PE=1 SV=2	199	0.01	1	0.575206764	0	0	0	0	0	0	0	0	0	0	0	0	0
sp|O70309|ITB5_MOUSE Integrin beta-5 OS=Mus musculus OX=10090 GN=Itgb5 PE=1 SV=2	704	0.01	1	0.529971806	0	0	0	0	0	0	0	0	0	0	0	0	0
sp|O70423|AOC3_MOUSE Membrane primary amine oxidase OS=Mus musculus OX=10090 GN=Aoc3 PE=1 SV=3	591	0.01	4	0	0	0.569906574	1.70798771	0.267710539	0.786139778	0.128683671	0.517511217	0	0	0	0	0	0
sp|O70472|TM131_MOUSE Transmembrane protein 131 OS=Mus musculus OX=10090 GN=Tmem131 PE=2 SV=2	287	0.01	1	0.542759171	0	0	0	0	0	0	0	0	0	0	0	0	0
sp|O88531|PPT1_MOUSE Palmitoyl-protein thioesterase 1 OS=Mus musculus OX=10090 GN=Ppt1 PE=1 SV=2	211	0.2	2	14.71763211	1.133508728	0	0	0	0	0	0	0	0	0	0	0	0
sp|O88668|CREG1_MOUSE Protein CREG1 OS=Mus musculus OX=10090 GN=Creg1 PE=1 SV=1	159	0.2	2	13.32219333	0.97135609	0	0	0	0	0	0	0	0	0	0	0	0
sp|O88735|MAP7_MOUSE Ensconsin OS=Mus musculus OX=10090 GN=Map7 PE=1 SV=1	185	0.2	3	13.55562451	0	0	0	0	0	0	0	0	0	0	0	0	0
sp|O88829|SIAT9_MOUSE Lactosylceramide alpha-2,3-sialyltransferase OS=Mus musculus OX=10090 GN=St3gal5 PE=2 SV=2	234	0.2	3	14.06622807	1.040618709	0	0	0	0	0	0	0	0	0	0	0	0
sp|O89023|TPP1_MOUSE Tripeptidyl-peptidase 1 OS=Mus musculus OX=10090 GN=Tpp1 PE=1 SV=2	208	0.2	4	17.03713122	0.069979619	0	0	0	0	0	0	0	0	0	0	0	0
sp|O89023|TPP1_MOUSE Tripeptidyl-peptidase 1 OS=Mus musculus OX=10090 GN=Tpp1 PE=1 SV=2	220	0.2	3	13.51359742	1.062547638	0	0	0	0	0	0	0	0	0	0	0	0
sp|O89023|TPP1_MOUSE Tripeptidyl-peptidase 1 OS=Mus musculus OX=10090 GN=Tpp1 PE=1 SV=2	441	0.2	3	12.12850337	0.93791659	0	0	0	0	0	0	0	0	0	0	0	0
sp|O89103|C1QR1_MOUSE Complement component C1q receptor OS=Mus musculus OX=10090 GN=Cd93 PE=1 SV=1	101	0.01	3	0	0.832746226	0.407573438	1.125311066	0.16523229	0.746812268	0	0	0	0	0	0	0	0
sp|P01029|CO4B_MOUSE Complement C4-B OS=Mus musculus OX=10090 GN=C4b PE=1 SV=3	1323	0.01	1	0	0.817792173	0	0	0	0	0	0	0	0	0	0	0	0
sp|P01831|THY1_MOUSE Thy-1 membrane glycoprotein OS=Mus musculus OX=10090 GN=Thy1 PE=1 SV=1	41	0.2	2	15.23599067	1.145139548	0	0	0	0	0	0	0	0	0	0	0	0
sp|P01867|IGG2B_MOUSE Ig gamma-2B chain C region OS=Mus musculus OX=10090 GN=Igh-3 PE=1 SV=3	184	0.01	1	0	0.401340439	0	0.337359983	0	0.531999462	0	0	0	0	0	0	0	0
sp|P01872|IGHM_MOUSE Immunoglobulin heavy constant mu OS=Mus musculus OX=10090 GN=Ighm PE=1 SV=2	279	0.2	4	0	14.74728646	0	12.3483468	0	7.312145657	0	0	0	0	0	0	0	0
sp|P01898|HA10_MOUSE H-2 class I histocompatibility antigen, Q10 alpha chain OS=Mus musculus OX=10090 GN=H2-Q10 PE=1 SV=3	279	0.01	1	0	0.915113677	0	0	0	0	0	0	0	0	0	0	0	0
sp|P02468|LAMC1_MOUSE Laminin subunit gamma-1 OS=Mus musculus OX=10090 GN=Lamc1 PE=1 SV=2	573	0.2	5	0	9.645265311	8.433569573	12.73679571	2.777487192	9.222827304	0	0	0	0	0	0	0	0
sp|P02468|LAMC1_MOUSE Laminin subunit gamma-1 OS=Mus musculus OX=10090 GN=Lamc1 PE=1 SV=2	647	0.2	7	14.88462567	13.49410256	0	11.00915988	0	8.322104302	0	0	0	0	0	0	0	0
sp|P02468|LAMC1_MOUSE Laminin subunit gamma-1 OS=Mus musculus OX=10090 GN=Lamc1 PE=1 SV=2	1019	0.2	3	0	14.56470877	0	10.00207689	0	9.216278869	0	0	0	0	0	0	0	0
sp|P02468|LAMC1_MOUSE Laminin subunit gamma-1 OS=Mus musculus OX=10090 GN=Lamc1 PE=1 SV=2	1104	0.2	36	15.85839121	16.51327853	10.05389825	16.74483424	1.501455975	16.1105277	0	0	0	0	0	0	0	0
sp|P02468|LAMC1_MOUSE Laminin subunit gamma-1 OS=Mus musculus OX=10090 GN=Lamc1 PE=1 SV=2	1202	0.2	20	9.363509088	12.7144519	10.61793738	14.96609835	2.809316186	13.73444595	0	6.076775856	0	0	0	0	0	0
sp|P02468|LAMC1_MOUSE Laminin subunit gamma-1 OS=Mus musculus OX=10090 GN=Lamc1 PE=1 SV=2	1220	0.2	20	0	15.21336308	10.28002844	11.62440686	3.810539484	12.89116115	0	0	0	0	0	0	0	0
sp|P02468|LAMC1_MOUSE Laminin subunit gamma-1 OS=Mus musculus OX=10090 GN=Lamc1 PE=1 SV=2	1238	0.01	23	0.718556074	3.405977736	1.615946978	3.114423221	0.598859864	2.41915703	0	0.244776759	0	0	0	0	0	0
sp|P02468|LAMC1_MOUSE Laminin subunit gamma-1 OS=Mus musculus OX=10090 GN=Lamc1 PE=1 SV=2	1377	0.2	13	0	17.50792544	14.05425741	13.96257335	4.795969576	14.82828989	0	0	0	0	0	0	0	0
sp|P02468|LAMC1_MOUSE Laminin subunit gamma-1 OS=Mus musculus OX=10090 GN=Lamc1 PE=1 SV=2	1392	0.2	21	0	14.01819587	11.49186112	14.28079439	3.778204171	13.37322431	0	6.622069218	0	0	0	0	0	0
sp|P02468|LAMC1_MOUSE Laminin subunit gamma-1 OS=Mus musculus OX=10090 GN=Lamc1 PE=1 SV=2	1436	0.2	11	12.83122951	15.64465049	0	12.26344586	0	14.49929756	0	0	0	0	0	0	0	0
sp|P02469|LAMB1_MOUSE Laminin subunit beta-1 OS=Mus musculus OX=10090 GN=Lamb1 PE=1 SV=3	676	0.2	3	0	16.45812544	0	12.88048062	0	13.45664835	0	0	0	0	0	0	0	0
sp|P02469|LAMB1_MOUSE Laminin subunit beta-1 OS=Mus musculus OX=10090 GN=Lamb1 PE=1 SV=3	1040	0.2	3	0	10.52983543	0	9.126849051	0	15.44447471	0	0	0	0	0	0	0	0
sp|P02469|LAMB1_MOUSE Laminin subunit beta-1 OS=Mus musculus OX=10090 GN=Lamb1 PE=1 SV=3	1278	0.01	25	0.449109572	2.455418412	1.411644896	1.325059199	2.07921017	1.732821817	1.785161101	0	0	0	0	0	0	0
sp|P02469|LAMB1_MOUSE Laminin subunit beta-1 OS=Mus musculus OX=10090 GN=Lamb1 PE=1 SV=3	1335	0.01	9	0.559548804	2.276560967	1.18418606	0.801059004	0.426846907	0.561786708	0	0	0	0	0	0	0	0
sp|P02469|LAMB1_MOUSE Laminin subunit beta-1 OS=Mus musculus OX=10090 GN=Lamb1 PE=1 SV=3	1342	0.01	9	0.559548804	2.276560967	1.18418606	0.801059004	0.426846907	0.561786708	0	0	0	0	0	0	0	0
sp|P02469|LAMB1_MOUSE Laminin subunit beta-1 OS=Mus musculus OX=10090 GN=Lamb1 PE=1 SV=3	1486	0.2	2	0	14.02672659	0	11.82763925	0	11.2887718	0	0	0	0	0	0	0	0
sp|P02469|LAMB1_MOUSE Laminin subunit beta-1 OS=Mus musculus OX=10090 GN=Lamb1 PE=1 SV=3	1541	0.01	1	0	0	0	0	0	0	0.301438714	0	0.161358291	0	0	0	0	0
sp|P03987|IGHG3_MOUSE Ig gamma-3 chain C region OS=Mus musculus OX=10090 PE=1 SV=2	178	0.2	2	0	11.67242272	0	9.751685606	0	7.221592231	0	0	0	0	0	0	0	0
sp|P04441|HG2A_MOUSE H-2 class II histocompatibility antigen gamma chain OS=Mus musculus OX=10090 GN=Cd74 PE=1 SV=3	118	0.01	1	0.573428062	0	0	0	0	0	0	0	0	0	0	0	0	0
sp|P06336|IGHE_MOUSE Ig epsilon chain C region OS=Mus musculus OX=10090 PE=4 SV=2	237	0.2	2	0	14.90403629	11.14548795	12.12493875	0	0	0	0	0	0	0	0	0	0
sp|P06683|CO9_MOUSE Complement component C9 OS=Mus musculus OX=10090 GN=C9 PE=1 SV=2	416	0.01	1	0	0.966659941	0	0	0	0	0	0	0	0	0	0	0	0
sp|P06684|CO5_MOUSE Complement C5 OS=Mus musculus OX=10090 GN=C5 PE=1 SV=2	426	0.01	2	0	1.054699731	0	0	0	0	0	0	0	0	0	0	0	0
sp|P06797|CATL1_MOUSE Cathepsin L1 OS=Mus musculus OX=10090 GN=Ctsl PE=1 SV=2	220	0.01	1	0.43821658	0.031281192	0	0	0	0	0	0	0	0	0	0	0	0
sp|P06909|CFAH_MOUSE Complement factor H OS=Mus musculus OX=10090 GN=Cfh PE=1 SV=2	675	0.01	1	0	1.041580596	0	0	0	0	0	0	0	0	0	0	0	0
sp|P06909|CFAH_MOUSE Complement factor H OS=Mus musculus OX=10090 GN=Cfh PE=1 SV=2	772	0.01	1	0	0.964745464	0	0	0	0	0	0	0	0	0	0	0	0
sp|P06909|CFAH_MOUSE Complement factor H OS=Mus musculus OX=10090 GN=Cfh PE=1 SV=2	800	0.01	1	0	0.96764402	0	0	0	0	0	0	0	0	0	0	0	0
sp|P06909|CFAH_MOUSE Complement factor H OS=Mus musculus OX=10090 GN=Cfh PE=1 SV=2	1050	0.01	1	0	0.968254132	0	0	0	0	0	0	0	0	0	0	0	0
sp|P06909|CFAH_MOUSE Complement factor H OS=Mus musculus OX=10090 GN=Cfh PE=1 SV=2	1060	0.01	1	0	0.968254132	0	0	0	0	0	0	0	0	0	0	0	0
sp|P07309|TTHY_MOUSE Transthyretin OS=Mus musculus OX=10090 GN=Ttr PE=1 SV=1	117	0.01	1	0	0	0	0	0	0	0	0	0	0	0	0	0	0
sp|P07361|A1AG2_MOUSE Alpha-1-acid glycoprotein 2 OS=Mus musculus OX=10090 GN=Orm2 PE=1 SV=1	93	0.01	1	0	1.103112389	0	0	0	0	0	0	0	0	0	0	0	0
sp|P07758|A1AT1_MOUSE Alpha-1-antitrypsin 1-1 OS=Mus musculus OX=10090 GN=Serpina1a PE=1 SV=4	63	0.01	10	0	0.918054059	0	1.551944945	0	0	0	0	0	0	0	0	0	0
sp|P07758|A1AT1_MOUSE Alpha-1-antitrypsin 1-1 OS=Mus musculus OX=10090 GN=Serpina1a PE=1 SV=4	100	0.03	11	0	3.646408974	0	0.31856686	0.594422253	0	0	0	0	0	0	0	0	0
sp|P07759|SPA3K_MOUSE Serine protease inhibitor A3K OS=Mus musculus OX=10090 GN=Serpina3k PE=1 SV=2	184	0.01	8	0	1.253880331	0	0.41918044	0.367521632	0	0	0	0	0	0	0	0	0
sp|P07759|SPA3K_MOUSE Serine protease inhibitor A3K OS=Mus musculus OX=10090 GN=Serpina3k PE=1 SV=2	269	0.01	9	0	1.420582307	0	0.370351451	0	0	0	0	0	0	0	0	0	0
sp|P08101|FCGR2_MOUSE Low affinity immunoglobulin gamma Fc region receptor II OS=Mus musculus OX=10090 GN=Fcgr2 PE=1 SV=2	172	0.01	1	0.492197871	0.038847709	0	0	0	0	0	0	0	0	0	0	0	0
sp|P08113|ENPL_MOUSE Endoplasmin OS=Mus musculus OX=10090 GN=Hsp90b1 PE=1 SV=2	61	0.01	1	0.500941398	0.035758675	0	0	0	0	0	0	0	0	0	0	0	0
sp|P08113|ENPL_MOUSE Endoplasmin OS=Mus musculus OX=10090 GN=Hsp90b1 PE=1 SV=2	216	0.2	7	12.93179679	12.03348678	0	9.313123876	0	0	0	0	0	0	0	0	0	0
sp|P08121|CO3A1_MOUSE Collagen alpha-1(III) chain OS=Mus musculus OX=10090 GN=Col3a1 PE=1 SV=4	360	0.01	1	0	0.344459014	0	0.257945386	0	0	0	0	0	0	0	0	0	0
sp|P08121|CO3A1_MOUSE Collagen alpha-1(III) chain OS=Mus musculus OX=10090 GN=Col3a1 PE=1 SV=4	1364	0.2	3	14.43028992	0.517485774	0	0	0	0	0	0	0	0	0	0	0	0
sp|P08508|FCGR3_MOUSE Low affinity immunoglobulin gamma Fc region receptor III OS=Mus musculus OX=10090 GN=Fcgr3 PE=1 SV=1	171	0.01	1	0.492197871	0.038847709	0	0	0	0	0	0	0	0	0	0	0	0
sp|P08607|C4BPA_MOUSE C4b-binding protein OS=Mus musculus OX=10090 GN=C4bpa PE=1 SV=3	226	0.01	1	0	0.929501551	0	0	0	0	0	0	0	0	0	0	0	0
sp|P09055|ITB1_MOUSE Integrin beta-1 OS=Mus musculus OX=10090 GN=Itgb1 PE=1 SV=1	211	0.2	3	13.44256406	0	0	0	0	0	0	0	0	0	0	0	0	0
sp|P09055|ITB1_MOUSE Integrin beta-1 OS=Mus musculus OX=10090 GN=Itgb1 PE=1 SV=1	480	0.2	2	13.02655111	0	0	0	0	0	0	0	0	0	0	0	0	0
sp|P09055|ITB1_MOUSE Integrin beta-1 OS=Mus musculus OX=10090 GN=Itgb1 PE=1 SV=1	519	0.01	1	0.438522707	0	0	0	0	0	0	0	0	0	0	0	0	0
sp|P09055|ITB1_MOUSE Integrin beta-1 OS=Mus musculus OX=10090 GN=Itgb1 PE=1 SV=1	668	0.2	2	12.19719153	0	0	0	0	0	0	0	0	0	0	0	0	0
sp|P09470|ACE_MOUSE Angiotensin-converting enzyme OS=Mus musculus OX=10090 GN=Ace PE=1 SV=3	115	0.01	3	0	0.457460274	0	1.351739465	0.626780845	0	0	0	0	0	0	0	0	0
sp|P09470|ACE_MOUSE Angiotensin-converting enzyme OS=Mus musculus OX=10090 GN=Ace PE=1 SV=3	164	0.2	2	0	12.55316848	0	10.49219426	0	11.01535434	0	0	0	0	0	0	0	0
sp|P09470|ACE_MOUSE Angiotensin-converting enzyme OS=Mus musculus OX=10090 GN=Ace PE=1 SV=3	322	0.01	1	0	0.763047311	0	0.619622415	0	0	0	0	0	0	0	0	0	0
sp|P09470|ACE_MOUSE Angiotensin-converting enzyme OS=Mus musculus OX=10090 GN=Ace PE=1 SV=3	513	0.03	8	3.975299414	1.506449423	0	1.236907749	0	0	0	0	0	0	0	0	0	0
sp|P09470|ACE_MOUSE Angiotensin-converting enzyme OS=Mus musculus OX=10090 GN=Ace PE=1 SV=3	699	0.2	3	0	14.6576469	0	12.18456056	0	7.278054822	0	0	0	0	0	0	0	0
sp|P09470|ACE_MOUSE Angiotensin-converting enzyme OS=Mus musculus OX=10090 GN=Ace PE=1 SV=3	718	0.2	3	12.14135127	0.11323164	0	0	0	0	0	0	0	0	0	0	0	0
sp|P09470|ACE_MOUSE Angiotensin-converting enzyme OS=Mus musculus OX=10090 GN=Ace PE=1 SV=3	946	0.01	2	0	0.656207177	0	0.8210465	0	0.554122259	0	0	0	0	0	0	0	0
sp|P10493|NID1_MOUSE Nidogen-1 OS=Mus musculus OX=10090 GN=Nid1 PE=1 SV=2	414	0.01	1	0	0.602920528	0	0.489593592	0	0	0	0	0	0	0	0	0	0
sp|P10605|CATB_MOUSE Cathepsin B OS=Mus musculus OX=10090 GN=Ctsb PE=1 SV=2	191	0.01	1	0	0.448190052	0	0	0	0	0	0	0	0	0	0	0	0
sp|P11087|CO1A1_MOUSE Collagen alpha-1(I) chain OS=Mus musculus OX=10090 GN=Col1a1 PE=1 SV=4	1353	0.2	2	12.11465202	0.348556028	0	0	0	0	0	0	0	0	0	0	0	0
sp|P11152|LIPL_MOUSE Lipoprotein lipase OS=Mus musculus OX=10090 GN=Lpl PE=1 SV=3	69	0.2	5	14.96565731	8.791633629	16.60212909	0	6.153977959	0	0	0	0	0	0	0	0	0
sp|P11276|FINC_MOUSE Fibronectin OS=Mus musculus OX=10090 GN=Fn1 PE=1 SV=4	429	0.01	1	0	0.67221399	0	0.543875711	0	0	0	0	0	0	0	0	0	0
sp|P11276|FINC_MOUSE Fibronectin OS=Mus musculus OX=10090 GN=Fn1 PE=1 SV=4	527	0.01	1	0	1.04473263	0	0	0	0	0	0	0	0	0	0	0	0
sp|P11276|FINC_MOUSE Fibronectin OS=Mus musculus OX=10090 GN=Fn1 PE=1 SV=4	541	0.01	1	0	0.990883573	0	0	0	0	0	0	0	0	0	0	0	0
sp|P11276|FINC_MOUSE Fibronectin OS=Mus musculus OX=10090 GN=Fn1 PE=1 SV=4	1005	0.01	1	0	1.040096485	0	0	0	0	0	0	0	0	0	0	0	0
sp|P11438|LAMP1_MOUSE Lysosome-associated membrane glycoprotein 1 OS=Mus musculus OX=10090 GN=Lamp1 PE=1 SV=2	96	0.2	5	8.874748521	11.76730297	9.015610755	9.508035207	0	0	0	0	0	0	0	0	0	0
sp|P11438|LAMP1_MOUSE Lysosome-associated membrane glycoprotein 1 OS=Mus musculus OX=10090 GN=Lamp1 PE=1 SV=2	114	0.2	8	0	15.71356714	15.15607818	10.16743101	1.883667228	0	0	0	0	0	0	0	0	0
sp|P11438|LAMP1_MOUSE Lysosome-associated membrane glycoprotein 1 OS=Mus musculus OX=10090 GN=Lamp1 PE=1 SV=2	158	0.2	4	0	13.98434686	15.13252164	0	5.616547844	0	0	0	0	0	0	0	0	0
sp|P11438|LAMP1_MOUSE Lysosome-associated membrane glycoprotein 1 OS=Mus musculus OX=10090 GN=Lamp1 PE=1 SV=2	247	0.2	6	0	15.98165859	10.01009928	12.4765629	0	0	0	0	0	0	0	0	0	0
sp|P11438|LAMP1_MOUSE Lysosome-associated membrane glycoprotein 1 OS=Mus musculus OX=10090 GN=Lamp1 PE=1 SV=2	251	0.2	7	0	15.98165859	10.01009928	12.4765629	0	0	0	0	0	0	0	0	0	0
sp|P11688|ITA5_MOUSE Integrin alpha-5 OS=Mus musculus OX=10090 GN=Itga5 PE=1 SV=3	677	0.01	1	0.325125684	0	0	0	0	0	0	0	0	0	0	0	0	0
sp|P11881|ITPR1_MOUSE Inositol 1,4,5-trisphosphate receptor type 1 OS=Mus musculus OX=10090 GN=Itpr1 PE=1 SV=2	2502	0.01	1	0.511547655	0.040374929	0	0	0	0	0	0	0	0	0	0	0	0
sp|P14094|AT1B1_MOUSE Sodium/potassium-transporting ATPase subunit beta-1 OS=Mus musculus OX=10090 GN=Atp1b1 PE=1 SV=1	157	0.01	6	0.495881126	1.372468869	1.004176416	0	1.023152253	0	1.099017354	0	0.375516434	0	0	0	0	0
sp|P14094|AT1B1_MOUSE Sodium/potassium-transporting ATPase subunit beta-1 OS=Mus musculus OX=10090 GN=Atp1b1 PE=1 SV=1	192	0.2	19	11.73513751	12.43098369	12.62373049	0	7.112920954	0	12.78605759	0	13.24200573	0	0	0	0	0
sp|P14094|AT1B1_MOUSE Sodium/potassium-transporting ATPase subunit beta-1 OS=Mus musculus OX=10090 GN=Atp1b1 PE=1 SV=1	265	0.2	4	0	0	0	0	0	0	10.01781097	0	0	0	0	0	0	0
sp|P14142|GLUT4_MOUSE Solute carrier family 2, facilitated glucose transporter member 4 OS=Mus musculus OX=10090 GN=Slc2a4 PE=1 SV=3	56	0.01	2	0.503866775	0.415381586	0	0.337927001	0	0	0	0	0	0	0	0	0	0
sp|P14231|AT1B2_MOUSE Sodium/potassium-transporting ATPase subunit beta-2 OS=Mus musculus OX=10090 GN=Atp1b2 PE=1 SV=2	95	0.01	1	0.372592656	0	0	0	0	0	0	0	0	0	0	0	0	0
sp|P14231|AT1B2_MOUSE Sodium/potassium-transporting ATPase subunit beta-2 OS=Mus musculus OX=10090 GN=Atp1b2 PE=1 SV=2	237	0.2	2	11.92159165	0.94671652	0	0	0	0	0	0	0	0	0	0	0	0
sp|P14426|HA13_MOUSE H-2 class I histocompatibility antigen, D-K alpha chain OS=Mus musculus OX=10090 GN=H2-D1 PE=1 SV=1	279	0.01	1	0	0.915113677	0	0	0	0	0	0	0	0	0	0	0	0
sp|P15116|CADH2_MOUSE Cadherin-2 OS=Mus musculus OX=10090 GN=Cdh2 PE=1 SV=2	324	0.2	5	0	0	0	13.45034972	7.528192642	9.529981635	0	0	0	0	0	0	0	0
sp|P15116|CADH2_MOUSE Cadherin-2 OS=Mus musculus OX=10090 GN=Cdh2 PE=1 SV=2	401	0.2	6	0	8.590372578	16.26546728	3.369167973	5.607117335	0	0	0	0	0	0	0	0	0
sp|P15116|CADH2_MOUSE Cadherin-2 OS=Mus musculus OX=10090 GN=Cdh2 PE=1 SV=2	650	0.2	5	17.32363294	0.603630509	0	0	0	0	0	0	0	0	0	0	0	0
sp|P15116|CADH2_MOUSE Cadherin-2 OS=Mus musculus OX=10090 GN=Cdh2 PE=1 SV=2	691	0.01	13	0.258857312	2.444487984	1.202148742	1.823152525	0.105219868	0	0	0	0	0	0	0	0	0
sp|P15208|INSR_MOUSE Insulin receptor OS=Mus musculus OX=10090 GN=Insr PE=1 SV=2	241	0.01	1	0.519437488	0.03707898	0	0	0	0	0	0	0	0	0	0	0	0
sp|P15208|INSR_MOUSE Insulin receptor OS=Mus musculus OX=10090 GN=Insr PE=1 SV=2	444	0.01	1	0.500723827	0	0	0	0	0	0	0	0	0	0	0	0	0
sp|P15208|INSR_MOUSE Insulin receptor OS=Mus musculus OX=10090 GN=Insr PE=1 SV=2	909	0.01	1	0	0.265414994	0.415951603	0.215924095	0	0	0	0	0	0	0	0	0	0
sp|P15306|TRBM_MOUSE Thrombomodulin OS=Mus musculus OX=10090 GN=Thbd PE=1 SV=1	112	0.01	2	0	0.548929065	0	0.876339827	0	0.751014038	0	0	0	0	0	0	0	0
sp|P17047|LAMP2_MOUSE Lysosome-associated membrane glycoprotein 2 OS=Mus musculus OX=10090 GN=Lamp2 PE=1 SV=2	264	0.01	1	0	0.242700786	0.403169741	0	0	0	0	0	0	0	0	0	0	0
sp|P17047|LAMP2_MOUSE Lysosome-associated membrane glycoprotein 2 OS=Mus musculus OX=10090 GN=Lamp2 PE=1 SV=2	279	0.01	7	0.50962234	1.705481083	0.780665715	1.315955944	0	0	0	0	0	0	0	0	0	0
sp|P17047|LAMP2_MOUSE Lysosome-associated membrane glycoprotein 2 OS=Mus musculus OX=10090 GN=Lamp2 PE=1 SV=2	321	0.01	1	0	0.416675575	0	0.338979705	0	0	0	0	0	0	0	0	0	0
sp|P17047|LAMP2_MOUSE Lysosome-associated membrane glycoprotein 2 OS=Mus musculus OX=10090 GN=Lamp2 PE=1 SV=2	360	0.2	6	14.73811969	15.34891998	10.33944514	11.7831611	0	0	0	0	0	0	0	0	0	0
sp|P17141|ZFP37_MOUSE Zinc finger protein 37 OS=Mus musculus OX=10090 GN=Zfp37 PE=2 SV=4	257	0.01	1	0	0	0	0.861726583	0	0	0	0	0	0	0	0	0	0
sp|P18242|CATD_MOUSE Cathepsin D OS=Mus musculus OX=10090 GN=Ctsd PE=1 SV=1	133	0.2	4	13.40169179	0.932256146	0	0	0	0	0	0	0	0	0	0	0	0
sp|P18242|CATD_MOUSE Cathepsin D OS=Mus musculus OX=10090 GN=Ctsd PE=1 SV=1	260	0.2	10	16.28023068	0.981057127	0	0	0	0	0	0	0	0	0	0	0	0
sp|P18572|BASI_MOUSE Basigin OS=Mus musculus OX=10090 GN=Bsg PE=1 SV=2	159	0.2	22	14.91075259	14.55120753	14.21146961	7.661378359	7.554995243	0	12.74246638	0	0	0	0	0	0	0
sp|P18572|BASI_MOUSE Basigin OS=Mus musculus OX=10090 GN=Bsg PE=1 SV=2	269	0.2	5	14.21816394	0.405506981	0	0	0	0	0	0	0	0	0	0	0	0
sp|P18572|BASI_MOUSE Basigin OS=Mus musculus OX=10090 GN=Bsg PE=1 SV=2	305	0.2	6	11.68957517	0.659136357	0	0	6.91363287	0	12.08233811	0	0	0	0	0	0	0
sp|P19221|THRB_MOUSE Prothrombin OS=Mus musculus OX=10090 GN=F2 PE=1 SV=1	143	0.01	1	0	0.944408011	0	0	0	0	0	0	0	0	0	0	0	0
sp|P19324|SERPH_MOUSE Serpin H1 OS=Mus musculus OX=10090 GN=Serpinh1 PE=1 SV=3	118	0.2	5	17.2175832	0.928470272	0	0	0	0	0	0	0	0	0	0	0	0
sp|P21460|CYTC_MOUSE Cystatin-C OS=Mus musculus OX=10090 GN=Cst3 PE=1 SV=2	98	0.01	2	0.515709929	0.324012846	0.574845375	0	0.213080247	0	0	0	0	0	0	0	0	0
sp|P21956|MFGM_MOUSE Lactadherin OS=Mus musculus OX=10090 GN=Mfge8 PE=1 SV=3	315	0.01	1	0.44738001	0	0	0	0	0	0	0	0	0	0	0	0	0
sp|P22437|PGH1_MOUSE Prostaglandin G/H synthase 1 OS=Mus musculus OX=10090 GN=Ptgs1 PE=1 SV=1	69	0.01	2	0.47799393	0.220534765	0.416359377	0.183543752	0	0	0	0	0	0	0	0	0	0
sp|P22599|A1AT2_MOUSE Alpha-1-antitrypsin 1-2 OS=Mus musculus OX=10090 GN=Serpina1b PE=1 SV=2	63	0.01	10	0	0.918054059	0	1.551944945	0	0	0	0	0	0	0	0	0	0
sp|P22599|A1AT2_MOUSE Alpha-1-antitrypsin 1-2 OS=Mus musculus OX=10090 GN=Serpina1b PE=1 SV=2	100	0.03	11	0	3.646408974	0	0.31856686	0.594422253	0	0	0	0	0	0	0	0	0
sp|P23953|EST1C_MOUSE Carboxylesterase 1C OS=Mus musculus OX=10090 GN=Ces1c PE=1 SV=4	78	0.01	1	0	0.920079863	0	0	0	0	0	0	0	0	0	0	0	0
sp|P24638|PPAL_MOUSE Lysosomal acid phosphatase OS=Mus musculus OX=10090 GN=Acp2 PE=1 SV=2	166	0.01	1	0.561831674	0	0	0	0	0	0	0	0	0	0	0	0	0
sp|P24668|MPRD_MOUSE Cation-dependent mannose-6-phosphate receptor OS=Mus musculus OX=10090 GN=M6pr PE=1 SV=1	57	0.2	2	14.66754585	0.394083986	0	0	0	0	0	0	0	0	0	0	0	0
sp|P24668|MPRD_MOUSE Cation-dependent mannose-6-phosphate receptor OS=Mus musculus OX=10090 GN=M6pr PE=1 SV=1	83	0.2	2	0	12.10480755	10.91781355	0	4.046949858	0	0	0	0	0	0	0	0	0
sp|P24668|MPRD_MOUSE Cation-dependent mannose-6-phosphate receptor OS=Mus musculus OX=10090 GN=M6pr PE=1 SV=1	94	0.2	2	0	12.10480755	10.91781355	0	4.046949858	0	0	0	0	0	0	0	0	0
sp|P26048|GBRA2_MOUSE Gamma-aminobutyric acid receptor subunit alpha-2 OS=Mus musculus OX=10090 GN=Gabra2 PE=1 SV=1	137	0.01	1	0	0.453200755	0	0.343183739	0	0	0	0	0	0	0	0	0	0
sp|P26262|KLKB1_MOUSE Plasma kallikrein OS=Mus musculus OX=10090 GN=Klkb1 PE=1 SV=2	493	0.01	1	0	1.097511918	0	0	0	0	0	0	0	0	0	0	0	0
sp|P28653|PGS1_MOUSE Biglycan OS=Mus musculus OX=10090 GN=Bgn PE=1 SV=1	270	0.01	6	0	1.559925153	0	1.203437558	0.38327746	0.668034316	0	0	0	0	0	0	0	0
sp|P28653|PGS1_MOUSE Biglycan OS=Mus musculus OX=10090 GN=Bgn PE=1 SV=1	311	0.01	11	0.554685037	2.535705388	0.93717383	1.197595131	1.237782309	0.759965332	0	0.068723538	0	0	0	0	0	0
sp|P28654|PGS2_MOUSE Decorin OS=Mus musculus OX=10090 GN=Dcn PE=1 SV=1	205	0.2	31	9.245585026	14.09734792	13.42701684	13.28500062	5.519876267	12.0958213	0	0	0	0	0	0	0	0
sp|P28654|PGS2_MOUSE Decorin OS=Mus musculus OX=10090 GN=Dcn PE=1 SV=1	256	0.2	6	0	13.69264332	9.427981769	14.87729816	3.095718894	10.37737248	0	0	0	0	0	0	0	0
sp|P28654|PGS2_MOUSE Decorin OS=Mus musculus OX=10090 GN=Dcn PE=1 SV=1	297	0.01	4	0	1.25777544	0	0	0	0	0	0	0	0	0	0	0	0
sp|P28665|MUG1_MOUSE Murinoglobulin-1 OS=Mus musculus OX=10090 GN=Mug1 PE=1 SV=3	870	0.01	1	0	0.832445769	0	0	0	0	0	0	0	0	0	0	0	0
sp|P28665|MUG1_MOUSE Murinoglobulin-1 OS=Mus musculus OX=10090 GN=Mug1 PE=1 SV=3	992	0.01	1	0	1.132099565	0	0	0	0	0	0	0	0	0	0	0	0
sp|P28665|MUG1_MOUSE Murinoglobulin-1 OS=Mus musculus OX=10090 GN=Mug1 PE=1 SV=3	1141	0.01	1	0	1.115488497	0	0	0	0	0	0	0	0	0	0	0	0
sp|P29416|HEXA_MOUSE Beta-hexosaminidase subunit alpha OS=Mus musculus OX=10090 GN=Hexa PE=1 SV=2	156	0.2	3	12.85626758	0	0	0	0	0	0	0	0	0	0	0	0	0
sp|P29699|FETUA_MOUSE Alpha-2-HS-glycoprotein OS=Mus musculus OX=10090 GN=Ahsg PE=1 SV=1	98	0.2	3	0	13.1909676	0	0	0	0	0	0	0	0	0	0	0	0
sp|P29788|VTNC_MOUSE Vitronectin OS=Mus musculus OX=10090 GN=Vtn PE=1 SV=2	240	0.01	3	0	0.812109147	0	0	0	0	0	0	0	0	0	0	0	0
sp|P31428|DPEP1_MOUSE Dipeptidase 1 OS=Mus musculus OX=10090 GN=Dpep1 PE=1 SV=2	331	0.01	1	0	1.403583135	0	0	0	0	0	0	0	0	0	0	0	0
sp|P31809|CEAM1_MOUSE Carcinoembryonic antigen-related cell adhesion molecule 1 OS=Mus musculus OX=10090 GN=Ceacam1 PE=1 SV=1	70	0.01	3	0	0.925120159	0.519288971	1.277334256	0.21052232	0.881946719	0	0	0	0	0	0	0	0
sp|P32261|ANT3_MOUSE Antithrombin-III OS=Mus musculus OX=10090 GN=Serpinc1 PE=1 SV=1	187	0.01	1	0	0.949475395	0	0	0	0	0	0	0	0	0	0	0	0
sp|P32261|ANT3_MOUSE Antithrombin-III OS=Mus musculus OX=10090 GN=Serpinc1 PE=1 SV=1	224	0.01	1	0	1.067642317	0	0	0	0	0	0	0	0	0	0	0	0
sp|P35441|TSP1_MOUSE Thrombospondin-1 OS=Mus musculus OX=10090 GN=Thbs1 PE=1 SV=1	1066	0.2	2	0	12.48811833	0	7.1775958	0	0	0	0	0	0	0	0	0	0
sp|P41233|ABCA1_MOUSE Phospholipid-transporting ATPase ABCA1 OS=Mus musculus OX=10090 GN=Abca1 PE=1 SV=4	1503	0.01	1	0.518555962	0	0	0	0	0	0	0	0	0	0	0	0	0
sp|P41233|ABCA1_MOUSE Phospholipid-transporting ATPase ABCA1 OS=Mus musculus OX=10090 GN=Abca1 PE=1 SV=4	1636	0.01	1	0.519691055	0	0	0	0	0	0	0	0	0	0	0	0	0
sp|P42703|LIFR_MOUSE Leukemia inhibitory factor receptor OS=Mus musculus OX=10090 GN=Lifr PE=1 SV=1	401	0.01	1	0	0.477871388	0	0.386636763	0	0	0	0	0	0	0	0	0	0
sp|P43023|CX6A2_MOUSE Cytochrome c oxidase subunit 6A2, mitochondrial OS=Mus musculus OX=10090 GN=Cox6a2 PE=1 SV=2	77	0.2	2	10.04426657	0	0	0	0	0	0	0	0	0	0	0	0	0
sp|P43406|ITAV_MOUSE Integrin alpha-V OS=Mus musculus OX=10090 GN=Itgav PE=1 SV=2	614	0.2	3	9.702527243	0	0	0	0	0	0	0	0	0	0	0	0	0
sp|P43406|ITAV_MOUSE Integrin alpha-V OS=Mus musculus OX=10090 GN=Itgav PE=1 SV=2	940	0.2	4	13.83569752	0.954954525	0	0	0	0	0	0	0	0	0	0	0	0
sp|P46978|STT3A_MOUSE Dolichyl-diphosphooligosaccharide--protein glycosyltransferase subunit STT3A OS=Mus musculus OX=10090 GN=Stt3a PE=1 SV=1	536	0.01	2	0.503516524	0.179736802	0.33933472	0.149588964	0	0	0	0	0	0	0	0	0	0
sp|P46978|STT3A_MOUSE Dolichyl-diphosphooligosaccharide--protein glycosyltransferase subunit STT3A OS=Mus musculus OX=10090 GN=Stt3a PE=1 SV=1	543	0.2	3	12.26324778	0	0	0	0	0	0	0	0	0	0	0	0	0
sp|P46978|STT3A_MOUSE Dolichyl-diphosphooligosaccharide--protein glycosyltransferase subunit STT3A OS=Mus musculus OX=10090 GN=Stt3a PE=1 SV=1	547	0.2	3	12.26324778	0	0	0	0	0	0	0	0	0	0	0	0	0
sp|P48441|IDUA_MOUSE Alpha-L-iduronidase OS=Mus musculus OX=10090 GN=Idua PE=1 SV=2	361	0.2	3	12.09665839	0	0	0	0	0	0	0	0	0	0	0	0	0
sp|P50172|DHI1_MOUSE Corticosteroid 11-beta-dehydrogenase isozyme 1 OS=Mus musculus OX=10090 GN=Hsd11b1 PE=1 SV=3	161	0.2	3	13.96427437	0.368866434	0	0	0	0	0	0	0	0	0	0	0	0
sp|P50427|STS_MOUSE Steryl-sulfatase OS=Mus musculus OX=10090 GN=Sts PE=1 SV=1	54	0.01	1	0.54109227	0	0	0	0	0	0	0	0	0	0	0	0	0
sp|P50608|FMOD_MOUSE Fibromodulin OS=Mus musculus OX=10090 GN=Fmod PE=2 SV=1	165	0.01	2	0	0	0	0.298747026	0	0.587077333	0	0.375101218	0	0	0	0	0	0
sp|P50608|FMOD_MOUSE Fibromodulin OS=Mus musculus OX=10090 GN=Fmod PE=2 SV=1	200	0.01	1	0	0	0	0	0	0	0	0	0	0	0	0	0	0
sp|P51576|P2RX1_MOUSE P2X purinoceptor 1 OS=Mus musculus OX=10090 GN=P2rx1 PE=2 SV=1	209	0.01	1	0	0.280044931	0.438879267	0.227826044	0	0	0	0	0	0	0	0	0	0
sp|P51885|LUM_MOUSE Lumican OS=Mus musculus OX=10090 GN=Lum PE=1 SV=2	87	0.01	7	0	0.666739863	0	1.348984203	0	0	0.693446917	0	0.35495187	0	0	0	0	0
sp|P51885|LUM_MOUSE Lumican OS=Mus musculus OX=10090 GN=Lum PE=1 SV=2	126	0.07	16	0	10.28014077	4.972639381	8.426347022	1.83415566	5.796251373	0	1.097674257	0	0	0	0	0	0
sp|P55284|CADH5_MOUSE Cadherin-5 OS=Mus musculus OX=10090 GN=Cdh5 PE=1 SV=2	58	0.2	2	0	8.269510771	0	13.2512893	0	11.40886617	0	0	0	0	0	0	0	0
sp|P55284|CADH5_MOUSE Cadherin-5 OS=Mus musculus OX=10090 GN=Cdh5 PE=1 SV=2	440	0.01	2	0	0.56330364	0	0.498480583	0	0	0	0	0	0	0	0	0	0
sp|P55292|DSC2_MOUSE Desmocollin-2 OS=Mus musculus OX=10090 GN=Dsc2 PE=1 SV=1	391	0.01	6	0.576849755	2.112693044	1.349329872	0.568491736	0.460642825	0	0	0	0	0	0	0	0	0
sp|P55292|DSC2_MOUSE Desmocollin-2 OS=Mus musculus OX=10090 GN=Dsc2 PE=1 SV=1	628	0.2	4	14.8303512	15.95967205	12.55590938	12.07737588	0	0	0	0	0	0	0	0	0	0
sp|P55302|AMRP_MOUSE Alpha-2-macroglobulin receptor-associated protein OS=Mus musculus OX=10090 GN=Lrpap1 PE=1 SV=1	270	0.01	1	0.456880441	0	0	0	0	0	0	0	0	0	0	0	0	0
sp|P55772|ENTP1_MOUSE Ectonucleoside triphosphate diphosphohydrolase 1 OS=Mus musculus OX=10090 GN=Entpd1 PE=1 SV=1	290	0.01	1	0	0.506942861	0	0.447287947	0	0	0	0	0	0	0	0	0	0
sp|P56475|GBRR1_MOUSE Gamma-aminobutyric acid receptor subunit rho-1 OS=Mus musculus OX=10090 GN=Gabrr1 PE=2 SV=2	234	0.01	1	0.556323813	0	0	0	0	0	0	0	0	0	0	0	0	0
sp|P56528|CD38_MOUSE ADP-ribosyl cyclase/cyclic ADP-ribose hydrolase 1 OS=Mus musculus OX=10090 GN=Cd38 PE=1 SV=2	103	0.2	2	15.65751788	1.143404394	0	0	0	0	0	0	0	0	0	0	0	0
sp|P56528|CD38_MOUSE ADP-ribosyl cyclase/cyclic ADP-ribose hydrolase 1 OS=Mus musculus OX=10090 GN=Cd38 PE=1 SV=2	123	0.01	1	0	0	0	0.327806307	0	0.617783482	0	0	0	0	0	0	0	0
sp|P57716|NICA_MOUSE Nicastrin OS=Mus musculus OX=10090 GN=Ncstn PE=1 SV=3	43	0.2	3	14.52078065	0	0	0	0	0	0	0	0	0	0	0	0	0
sp|P57716|NICA_MOUSE Nicastrin OS=Mus musculus OX=10090 GN=Ncstn PE=1 SV=3	53	0.2	2	12.83857679	0	0	0	0	0	0	0	0	0	0	0	0	0
sp|P57716|NICA_MOUSE Nicastrin OS=Mus musculus OX=10090 GN=Ncstn PE=1 SV=3	385	0.01	1	0.435286827	0	0	0	0	0	0	0	0	0	0	0	0	0
sp|P57716|NICA_MOUSE Nicastrin OS=Mus musculus OX=10090 GN=Ncstn PE=1 SV=3	433	0.2	4	16.3229662	0.589391681	0	0	0	0	0	0	0	0	0	0	0	0
sp|P57716|NICA_MOUSE Nicastrin OS=Mus musculus OX=10090 GN=Ncstn PE=1 SV=3	528	0.01	1	0.594851613	0	0	0	0	0	0	0	0	0	0	0	0	0
sp|P62812|GBRA1_MOUSE Gamma-aminobutyric acid receptor subunit alpha-1 OS=Mus musculus OX=10090 GN=Gabra1 PE=1 SV=1	136	0.01	1	0	0.453200755	0	0.343183739	0	0	0	0	0	0	0	0	0	0
sp|P70207|PLXA2_MOUSE Plexin-A2 OS=Mus musculus OX=10090 GN=Plxna2 PE=1 SV=2	162	0.2	2	13.73429053	1.014730985	0	0	0	0	0	0	0	0	0	0	0	0
sp|P70302|STIM1_MOUSE Stromal interaction molecule 1 OS=Mus musculus OX=10090 GN=Stim1 PE=1 SV=2	170	0.01	1	0.576913703	0	0	0	0	0	0	0	0	0	0	0	0	0
sp|P70444|BID_MOUSE BH3-interacting domain death agonist OS=Mus musculus OX=10090 GN=Bid PE=1 SV=2	114	0.01	1	0	0.299529368	0	0.224300179	0	0	0	0	0	0	0	0	0	0
sp|P70699|LYAG_MOUSE Lysosomal alpha-glucosidase OS=Mus musculus OX=10090 GN=Gaa PE=1 SV=2	139	0.01	1	0.367142228	0.029716259	0	0	0	0	0	0	0	0	0	0	0	0
sp|P70699|LYAG_MOUSE Lysosomal alpha-glucosidase OS=Mus musculus OX=10090 GN=Gaa PE=1 SV=2	389	0.01	1	0.516725245	0.048568502	0	0	0	0	0	0	0	0	0	0	0	0
sp|P70699|LYAG_MOUSE Lysosomal alpha-glucosidase OS=Mus musculus OX=10090 GN=Gaa PE=1 SV=2	882	0.2	2	13.97267767	1.044915887	0	0	0	0	0	0	0	0	0	0	0	0
sp|P82347|SGCD_MOUSE Delta-sarcoglycan OS=Mus musculus OX=10090 GN=Sgcd PE=1 SV=1	107	0.01	6	0.548821981	1.596665041	0.780175577	1.237909346	0	0	0	0	0	0	0	0	0	0
sp|P82348|SGCG_MOUSE Gamma-sarcoglycan OS=Mus musculus OX=10090 GN=Sgcg PE=1 SV=2	109	0.2	6	10.84012266	10.3617918	9.897504153	8.190152419	0	0	0	0	0	0	0	0	0	0
sp|P82349|SGCB_MOUSE Beta-sarcoglycan OS=Mus musculus OX=10090 GN=Sgcb PE=1 SV=1	159	0.2	10	0	17.43055489	18.62529203	11.08559573	6.873492838	0	0	0	0	0	0	0	0	0
sp|P82349|SGCB_MOUSE Beta-sarcoglycan OS=Mus musculus OX=10090 GN=Sgcb PE=1 SV=1	212	0.2	4	13.8395612	7.772227524	10.53106611	5.466768008	0	0	0	0	0	0	0	0	0	0
sp|P82349|SGCB_MOUSE Beta-sarcoglycan OS=Mus musculus OX=10090 GN=Sgcb PE=1 SV=1	259	0.2	5	11.53661254	8.515391565	0	7.250559131	0	0	0	0	0	0	0	0	0	0
sp|P82350|SGCA_MOUSE Alpha-sarcoglycan OS=Mus musculus OX=10090 GN=Sgca PE=1 SV=1	173	0.01	2	0.507373072	0.175933653	0.332154552	0.146423729	0	0	0	0	0	0	0	0	0	0
sp|P82350|SGCA_MOUSE Alpha-sarcoglycan OS=Mus musculus OX=10090 GN=Sgca PE=1 SV=1	245	0.2	9	0	16.14179467	11.8076015	10.49255604	0.97947062	0	0	0	0	0	0	0	0	0
sp|P97300|NPTN_MOUSE Neuroplastin OS=Mus musculus OX=10090 GN=Nptn PE=1 SV=3	195	0.2	4	14.70877958	0.423577051	0	0	0	0	0	0	0	0	0	0	0	0
sp|P97300|NPTN_MOUSE Neuroplastin OS=Mus musculus OX=10090 GN=Nptn PE=1 SV=3	227	0.2	4	14.81214632	0.099840448	0	0	0	0	0	0	0	0	0	0	0	0
sp|P97300|NPTN_MOUSE Neuroplastin OS=Mus musculus OX=10090 GN=Nptn PE=1 SV=3	282	0.2	3	14.29588272	0	0	0	0	0	0	0	0	0	0	0	0	0
sp|P97449|AMPN_MOUSE Aminopeptidase N OS=Mus musculus OX=10090 GN=Anpep PE=1 SV=4	113	0.01	1	0	0.212039884	0.363161673	0.187087918	0.146684095	0	0	0	0	0	0	0	0	0
sp|P97449|AMPN_MOUSE Aminopeptidase N OS=Mus musculus OX=10090 GN=Anpep PE=1 SV=4	127	0.01	1	0	0.490849204	0	0.420782928	0	0	0	0	0	0	0	0	0	0
sp|P97821|CATC_MOUSE Dipeptidyl peptidase 1 OS=Mus musculus OX=10090 GN=Ctsc PE=1 SV=1	28	0.01	1	0.587499108	0	0	0	0	0	0	0	0	0	0	0	0	0
sp|P97927|LAMA4_MOUSE Laminin subunit alpha-4 OS=Mus musculus OX=10090 GN=Lama4 PE=1 SV=2	103	0.2	6	0	12.61690748	0	13.58171743	0	12.89565047	0	0	0	0	0	0	0	0
sp|P97927|LAMA4_MOUSE Laminin subunit alpha-4 OS=Mus musculus OX=10090 GN=Lama4 PE=1 SV=2	214	0.2	5	0	14.34637278	0	11.89375948	0	15.81773847	0	0	0	0	0	0	0	0
sp|P97927|LAMA4_MOUSE Laminin subunit alpha-4 OS=Mus musculus OX=10090 GN=Lama4 PE=1 SV=2	307	0.2	10	0	14.3411833	12.46960824	13.32554979	4.775126517	14.32419907	0	0	0	0	0	0	0	0
sp|P97927|LAMA4_MOUSE Laminin subunit alpha-4 OS=Mus musculus OX=10090 GN=Lama4 PE=1 SV=2	457	0.01	3	0	1.201813747	0	1.002212071	0	0.859097506	0	0	0	0	0	0	0	0
sp|P97927|LAMA4_MOUSE Laminin subunit alpha-4 OS=Mus musculus OX=10090 GN=Lama4 PE=1 SV=2	570	0.01	2	0	1.621341452	0	0	0.293608764	0	0	0	0	0	0	0	0	0
sp|P97927|LAMA4_MOUSE Laminin subunit alpha-4 OS=Mus musculus OX=10090 GN=Lama4 PE=1 SV=2	573	0.01	2	0	1.621341452	0	0	0.293608764	0	0	0	0	0	0	0	0	0
sp|P97927|LAMA4_MOUSE Laminin subunit alpha-4 OS=Mus musculus OX=10090 GN=Lama4 PE=1 SV=2	734	0.01	5	0	1.155638178	0.370358779	1.09601439	0.11688576	1.211788501	0	0	0	0	0	0	0	0
sp|P97927|LAMA4_MOUSE Laminin subunit alpha-4 OS=Mus musculus OX=10090 GN=Lama4 PE=1 SV=2	779	0.01	4	0	1.780911186	0	0.869136231	0.607519184	0	0	0	0	0	0	0	0	0
sp|P97927|LAMA4_MOUSE Laminin subunit alpha-4 OS=Mus musculus OX=10090 GN=Lama4 PE=1 SV=2	802	0.2	6	0	15.99407165	11.91931935	13.87223355	3.913760443	15.4184105	0	0	0	0	0	0	0	0
sp|P98156|VLDLR_MOUSE Very low-density lipoprotein receptor OS=Mus musculus OX=10090 GN=Vldlr PE=1 SV=1	764	0.01	1	0.61176508	0	0	0	0	0	0	0	0	0	0	0	0	0
sp|Q00493|CBPE_MOUSE Carboxypeptidase E OS=Mus musculus OX=10090 GN=Cpe PE=1 SV=2	138	0.01	2	0.585366405	0.2579542	0.404259237	0.209854486	0	0	0	0	0	0	0	0	0	0
sp|Q00896|A1AT3_MOUSE Alpha-1-antitrypsin 1-3 OS=Mus musculus OX=10090 GN=Serpina1c PE=1 SV=2	63	0.01	10	0	0.918054059	0	1.551944945	0	0	0	0	0	0	0	0	0	0
sp|Q00896|A1AT3_MOUSE Alpha-1-antitrypsin 1-3 OS=Mus musculus OX=10090 GN=Serpina1c PE=1 SV=2	100	0.03	11	0	3.646408974	0	0.31856686	0.594422253	0	0	0	0	0	0	0	0	0
sp|Q00897|A1AT4_MOUSE Alpha-1-antitrypsin 1-4 OS=Mus musculus OX=10090 GN=Serpina1d PE=1 SV=1	63	0.01	10	0	0.918054059	0	1.551944945	0	0	0	0	0	0	0	0	0	0
sp|Q00897|A1AT4_MOUSE Alpha-1-antitrypsin 1-4 OS=Mus musculus OX=10090 GN=Serpina1d PE=1 SV=1	100	0.03	11	0	3.646408974	0	0.31856686	0.594422253	0	0	0	0	0	0	0	0	0
sp|Q00898|A1AT5_MOUSE Alpha-1-antitrypsin 1-5 OS=Mus musculus OX=10090 GN=Serpina1e PE=1 SV=1	63	0.01	10	0	0.918054059	0	1.551944945	0	0	0	0	0	0	0	0	0	0
sp|Q01149|CO1A2_MOUSE Collagen alpha-2(I) chain OS=Mus musculus OX=10090 GN=Col1a2 PE=1 SV=2	1272	0.2	3	14.43028992	0.517485774	0	0	0	0	0	0	0	0	0	0	0	0
sp|Q01339|APOH_MOUSE Beta-2-glycoprotein 1 OS=Mus musculus OX=10090 GN=Apoh PE=1 SV=1	161	0.01	1	0	0.983692452	0	0	0	0	0	0	0	0	0	0	0	0
sp|Q01815|CAC1C_MOUSE Voltage-dependent L-type calcium channel subunit alpha-1C OS=Mus musculus OX=10090 GN=Cacna1c PE=1 SV=1	1387	0.2	2	13.48086377	0	0	0	0	0	0	0	0	0	0	0	0	0
sp|Q02788|CO6A2_MOUSE Collagen alpha-2(VI) chain OS=Mus musculus OX=10090 GN=Col6a2 PE=1 SV=3	154	0.2	11	11.73906149	15.13339037	10.76058687	10.37523985	3.804632524	10.97147654	0	0	0	0	0	0	0	0
sp|Q02788|CO6A2_MOUSE Collagen alpha-2(VI) chain OS=Mus musculus OX=10090 GN=Col6a2 PE=1 SV=3	799	0.2	12	0	17.42512121	17.38614694	12.03795007	6.173397474	13.2738341	0	0	0	0	0	0	0	0
sp|Q02788|CO6A2_MOUSE Collagen alpha-2(VI) chain OS=Mus musculus OX=10090 GN=Col6a2 PE=1 SV=3	911	0.2	19	0	14.26599836	13.76769616	14.54647795	4.08668928	11.46792515	0	0	0	0	0	0	0	0
sp|Q02788|CO6A2_MOUSE Collagen alpha-2(VI) chain OS=Mus musculus OX=10090 GN=Col6a2 PE=1 SV=3	968	0.2	4	0	11.65726183	5.733918771	9.640906273	1.888392075	5.646293922	0	0	0	0	0	0	0	0
sp|Q03311|CHLE_MOUSE Cholinesterase OS=Mus musculus OX=10090 GN=Bche PE=1 SV=2	369	0.01	2	1.159026151	0.045291631	0	0	0	0	0	0	0	0	0	0	0	0
sp|Q03734|SPA3M_MOUSE Serine protease inhibitor A3M OS=Mus musculus OX=10090 GN=Serpina3m PE=1 SV=2	268	0.01	1	0	0.98440547	0	0	0	0	0	0	0	0	0	0	0	0
sp|Q04519|ASM_MOUSE Sphingomyelin phosphodiesterase OS=Mus musculus OX=10090 GN=Smpd1 PE=1 SV=2	517	0.01	1	0.462898151	0.033043036	0	0	0	0	0	0	0	0	0	0	0	0
sp|Q04857|CO6A1_MOUSE Collagen alpha-1(VI) chain OS=Mus musculus OX=10090 GN=Col6a1 PE=1 SV=1	210	0.2	14	0	17.03690396	16.62248307	15.51106295	5.998852898	16.22782603	0	4.84324633	0	0	0	0	0	0
sp|Q04857|CO6A1_MOUSE Collagen alpha-1(VI) chain OS=Mus musculus OX=10090 GN=Col6a1 PE=1 SV=1	800	0.2	19	13.28465056	16.49204852	11.5811436	13.29471681	1.653754099	10.81433501	0	0	0	0	0	0	0	0
sp|Q05186|RCN1_MOUSE Reticulocalbin-1 OS=Mus musculus OX=10090 GN=Rcn1 PE=1 SV=1	46	0.01	1	0	0.25850574	0	0.214805561	0	0	0	0	0	0	0	0	0	0
sp|Q05793|PGBM_MOUSE Basement membrane-specific heparan sulfate proteoglycan core protein OS=Mus musculus OX=10090 GN=Hspg2 PE=1 SV=1	88	0.01	7	0.547568688	1.701374255	0.790026285	0.990113481	0.14448245	0.944665875	0	0	0	0	0	0	0	0
sp|Q05793|PGBM_MOUSE Basement membrane-specific heparan sulfate proteoglycan core protein OS=Mus musculus OX=10090 GN=Hspg2 PE=1 SV=1	357	0.2	4	0	11.4588914	0	11.94595591	0	18.25049352	0	0	0	0	0	0	0	0
sp|Q05793|PGBM_MOUSE Basement membrane-specific heparan sulfate proteoglycan core protein OS=Mus musculus OX=10090 GN=Hspg2 PE=1 SV=1	903	0.01	1	0	0	0	0.383013469	0	0.721826853	0	0	0	0	0	0	0	0
sp|Q05793|PGBM_MOUSE Basement membrane-specific heparan sulfate proteoglycan core protein OS=Mus musculus OX=10090 GN=Hspg2 PE=1 SV=1	3097	0.2	21	12.21964787	15.17909191	12.43529836	16.49201047	2.64594732	15.07302955	0	0	0	0	0	0	0	0
sp|Q06890|CLUS_MOUSE Clusterin OS=Mus musculus OX=10090 GN=Clu PE=1 SV=1	101	0.01	1	0.363578836	0	0	0	0	0	0	0	0	0	0	0	0	0
sp|Q06890|CLUS_MOUSE Clusterin OS=Mus musculus OX=10090 GN=Clu PE=1 SV=1	289	0.01	1	0.564300013	0	0	0	0	0	0	0	0	0	0	0	0	0
sp|Q06890|CLUS_MOUSE Clusterin OS=Mus musculus OX=10090 GN=Clu PE=1 SV=1	326	0.01	2	0.583284501	0.982695537	0	0	0	0	0	0	0	0	0	0	0	0
sp|Q07113|MPRI_MOUSE Cation-independent mannose-6-phosphate receptor OS=Mus musculus OX=10090 GN=Igf2r PE=1 SV=1	106	0.2	2	10.22148015	0	0	0	0	0	0	0	0	0	0	0	0	0
sp|Q07113|MPRI_MOUSE Cation-independent mannose-6-phosphate receptor OS=Mus musculus OX=10090 GN=Igf2r PE=1 SV=1	394	0.01	3	1.528261765	0.071848131	0	0	0	0	0	0	0	0	0	0	0	0
sp|Q07113|MPRI_MOUSE Cation-independent mannose-6-phosphate receptor OS=Mus musculus OX=10090 GN=Igf2r PE=1 SV=1	429	0.01	1	0.566698095	0	0	0	0	0	0	0	0	0	0	0	0	0
sp|Q07113|MPRI_MOUSE Cation-independent mannose-6-phosphate receptor OS=Mus musculus OX=10090 GN=Igf2r PE=1 SV=1	574	0.2	3	12.73951932	0	0	0	0	0	0	0	0	0	0	0	0	0
sp|Q07113|MPRI_MOUSE Cation-independent mannose-6-phosphate receptor OS=Mus musculus OX=10090 GN=Igf2r PE=1 SV=1	739	0.01	1	0.359973488	0	0	0	0	0	0	0	0	0	0	0	0	0
sp|Q07113|MPRI_MOUSE Cation-independent mannose-6-phosphate receptor OS=Mus musculus OX=10090 GN=Igf2r PE=1 SV=1	1304	0.2	3	13.89200884	1.075964049	0	0	0	0	0	0	0	0	0	0	0	0
sp|Q07113|MPRI_MOUSE Cation-independent mannose-6-phosphate receptor OS=Mus musculus OX=10090 GN=Igf2r PE=1 SV=1	1648	0.2	3	11.79070322	0	0	0	0	0	0	0	0	0	0	0	0	0
sp|Q07113|MPRI_MOUSE Cation-independent mannose-6-phosphate receptor OS=Mus musculus OX=10090 GN=Igf2r PE=1 SV=1	1749	0.01	1	0.480296149	0	0	0	0	0	0	0	0	0	0	0	0	0
sp|Q08481|PECA1_MOUSE Platelet endothelial cell adhesion molecule OS=Mus musculus OX=10090 GN=Pecam1 PE=1 SV=1	73	0.2	2	0	9.225574866	0	12.52192758	0	8.379646742	0	0	0	0	0	0	0	0
sp|Q08481|PECA1_MOUSE Platelet endothelial cell adhesion molecule OS=Mus musculus OX=10090 GN=Pecam1 PE=1 SV=1	140	0.01	1	0	0	0	0.303496214	0	0.58356835	0	0	0	0	0	0	0	0
sp|Q08481|PECA1_MOUSE Platelet endothelial cell adhesion molecule OS=Mus musculus OX=10090 GN=Pecam1 PE=1 SV=1	539	0.11	3	0	6.251092424	3.64479212	8.359628797	1.477616772	5.43752259	0	0	0	0	0	0	0	0
sp|Q08857|CD36_MOUSE Platelet glycoprotein 4 OS=Mus musculus OX=10090 GN=Cd36 PE=1 SV=2	78	0.01	33	0	2.364834234	1.804454231	3.204946578	2.721677993	2.012010874	2.732170524	0.935682919	0	0.347871564	0	0	0	0
sp|Q08857|CD36_MOUSE Platelet glycoprotein 4 OS=Mus musculus OX=10090 GN=Cd36 PE=1 SV=2	204	0.01	1	0.449868303	0.035506762	0	0	0	0	0	0	0	0	0	0	0	0
sp|Q08857|CD36_MOUSE Platelet glycoprotein 4 OS=Mus musculus OX=10090 GN=Cd36 PE=1 SV=2	219	0.2	3	13.90492691	0	0	0	0	0	0	0	0	0	0	0	0	0
sp|Q08857|CD36_MOUSE Platelet glycoprotein 4 OS=Mus musculus OX=10090 GN=Cd36 PE=1 SV=2	234	0.01	3	0.430881346	0.267656966	0.507331744	0.152973457	0	0	0	0	0	0	0	0	0	0
sp|Q08857|CD36_MOUSE Platelet glycoprotein 4 OS=Mus musculus OX=10090 GN=Cd36 PE=1 SV=2	246	0.01	3	0.430881346	0.267656966	0.507331744	0.152973457	0	0	0	0	0	0	0	0	0	0
sp|Q08857|CD36_MOUSE Platelet glycoprotein 4 OS=Mus musculus OX=10090 GN=Cd36 PE=1 SV=2	319	0.01	38	0.496623386	3.356830295	2.26176327	3.155285562	3.336984642	1.561790652	2.632417161	0.563904852	0.110712707	0	0	0	0	0
sp|Q08857|CD36_MOUSE Platelet glycoprotein 4 OS=Mus musculus OX=10090 GN=Cd36 PE=1 SV=2	320	0.01	37	0.497382944	3.26878617	2.105304086	3.089656806	3.288561424	1.648472024	2.60755254	0.628939691	0.111313622	0	0	0	0	0
sp|Q08857|CD36_MOUSE Platelet glycoprotein 4 OS=Mus musculus OX=10090 GN=Cd36 PE=1 SV=2	416	0.2	7	12.36836789	0	0	0	0	0	0	0	0	0	0	0	0	0
sp|Q0QWG9|GRD2I_MOUSE Delphilin OS=Mus musculus OX=10090 GN=Grid2ip PE=1 SV=1	555	0.01	1	0.547861439	0	0	0	0	0	0	0	0	0	0	0	0	0
sp|Q2VLH6|C163A_MOUSE Scavenger receptor cysteine-rich type 1 protein M130 OS=Mus musculus OX=10090 GN=Cd163 PE=1 SV=2	103	0.01	1	0	0.581773373	0	0	0.405201329	0	0	0	0	0	0	0	0	0
sp|Q2VLH6|C163A_MOUSE Scavenger receptor cysteine-rich type 1 protein M130 OS=Mus musculus OX=10090 GN=Cd163 PE=1 SV=2	229	0.01	1	0	0	0	0.798013878	0	0	0	0	0	0	0	0	0	0
sp|Q2VLH6|C163A_MOUSE Scavenger receptor cysteine-rich type 1 protein M130 OS=Mus musculus OX=10090 GN=Cd163 PE=1 SV=2	833	0.01	1	0.693603703	0	0	0	0	0	0	0	0	0	0	0	0	0
sp|Q3TAS6|EMC10_MOUSE ER membrane protein complex subunit 10 OS=Mus musculus OX=10090 GN=Emc10 PE=2 SV=2	181	0.2	2	12.23450283	0	0	0	0	0	0	0	0	0	0	0	0	0
sp|Q3TCN2|PLBL2_MOUSE Putative phospholipase B-like 2 OS=Mus musculus OX=10090 GN=Plbd2 PE=1 SV=2	519	0.2	2	11.27720664	0.832062031	0	0	0	0	0	0	0	0	0	0	0	0
sp|Q3TDQ1|STT3B_MOUSE Dolichyl-diphosphooligosaccharide--protein glycosyltransferase subunit STT3B OS=Mus musculus OX=10090 GN=Stt3b PE=1 SV=2	612	0.2	2	12.41644831	0	0	0	0	0	0	0	0	0	0	0	0	0
sp|Q3TDQ1|STT3B_MOUSE Dolichyl-diphosphooligosaccharide--protein glycosyltransferase subunit STT3B OS=Mus musculus OX=10090 GN=Stt3b PE=1 SV=2	619	0.2	3	14.46835618	0	0	0	0	0	0	0	0	0	0	0	0	0
sp|Q3TDQ1|STT3B_MOUSE Dolichyl-diphosphooligosaccharide--protein glycosyltransferase subunit STT3B OS=Mus musculus OX=10090 GN=Stt3b PE=1 SV=2	623	0.2	3	14.46835618	0	0	0	0	0	0	0	0	0	0	0	0	0
sp|Q3TDQ1|STT3B_MOUSE Dolichyl-diphosphooligosaccharide--protein glycosyltransferase subunit STT3B OS=Mus musculus OX=10090 GN=Stt3b PE=1 SV=2	637	0.2	2	13.89522884	0	0	0	0	0	0	0	0	0	0	0	0	0
sp|Q3TVI8|PBIP1_MOUSE Pre-B-cell leukemia transcription factor-interacting protein 1 OS=Mus musculus OX=10090 GN=Pbxip1 PE=1 SV=2	454	0.2	4	15.50649902	0.723055394	0	0	0	0	0	0	0	0	0	0	0	0
sp|Q3U284|TM231_MOUSE Transmembrane protein 231 OS=Mus musculus OX=10090 GN=Tmem231 PE=1 SV=1	220	0.01	1	0.550183242	0	0	0	0	0	0	0	0	0	0	0	0	0
sp|Q3U492|KCP_MOUSE Kielin/chordin-like protein OS=Mus musculus OX=10090 GN=Kcp PE=1 SV=2	803	0.01	1	0.50702165	0.043264803	0	0	0	0	0	0	0	0	0	0	0	0
sp|Q3UHK8|TNR6A_MOUSE Trinucleotide repeat-containing gene 6A protein OS=Mus musculus OX=10090 GN=Tnrc6a PE=1 SV=2	1481	0.01	1	0	0.557546046	0	0	0.388327155	0	0	0	0	0	0	0	0	0
sp|Q3UHK8|TNR6A_MOUSE Trinucleotide repeat-containing gene 6A protein OS=Mus musculus OX=10090 GN=Tnrc6a PE=1 SV=2	1487	0.01	1	0	0.557546046	0	0	0.388327155	0	0	0	0	0	0	0	0	0
sp|Q3UMW8|CLN5_MOUSE Ceroid-lipofuscinosis neuronal protein 5 homolog OS=Mus musculus OX=10090 GN=Cln5 PE=1 SV=1	185	0.01	1	0	0	0	0	0	0.664409575	0	0	0	0	0	0	0	0
sp|Q3UQ28|PXDN_MOUSE Peroxidasin homolog OS=Mus musculus OX=10090 GN=Pxdn PE=1 SV=2	726	0.01	1	0.608292537	0.048010714	0	0	0	0	0	0	0	0	0	0	0	0
sp|Q3UQ28|PXDN_MOUSE Peroxidasin homolog OS=Mus musculus OX=10090 GN=Pxdn PE=1 SV=2	727	0.01	1	0.608292537	0.048010714	0	0	0	0	0	0	0	0	0	0	0	0
sp|Q3UQ28|PXDN_MOUSE Peroxidasin homolog OS=Mus musculus OX=10090 GN=Pxdn PE=1 SV=2	1174	0.2	2	12.26076083	0	0	0	0	0	0	0	0	0	0	0	0	0
sp|Q3UUQ7|PGAP1_MOUSE GPI inositol-deacylase OS=Mus musculus OX=10090 GN=Pgap1 PE=1 SV=3	557	0.2	3	13.01296792	0	0	0	0	0	0	0	0	0	0	0	0	0
sp|Q3UYG1|CC160_MOUSE Coiled-coil domain-containing protein 160 OS=Mus musculus OX=10090 GN=Ccdc160 PE=2 SV=1	84	0.2	2	13.68122116	0	0	0	0	0	0	0	0	0	0	0	0	0
sp|Q3UZ01|RNPC3_MOUSE RNA-binding region-containing protein 3 OS=Mus musculus OX=10090 GN=Rnpc3 PE=2 SV=2	322	0.01	1	0	0	0	0	0	0	0	0	0	0	0	0	0	0
sp|Q3V1T4|P3H1_MOUSE Prolyl 3-hydroxylase 1 OS=Mus musculus OX=10090 GN=P3h1 PE=1 SV=2	542	0.2	2	12.59936441	0	0	0	0	0	0	0	0	0	0	0	0	0
sp|Q3V3R4|ITA1_MOUSE Integrin alpha-1 OS=Mus musculus OX=10090 GN=Itga1 PE=1 SV=2	111	0.2	2	10.50873581	0	0	0	0	0	0	0	0	0	0	0	0	0
sp|Q3V3R4|ITA1_MOUSE Integrin alpha-1 OS=Mus musculus OX=10090 GN=Itga1 PE=1 SV=2	216	0.01	1	0	0	0	0.37926657	0	0.729261045	0	0	0	0	0	0	0	0
sp|Q3V3R4|ITA1_MOUSE Integrin alpha-1 OS=Mus musculus OX=10090 GN=Itga1 PE=1 SV=2	417	0.2	6	12.9844607	14.61840939	0	11.01827167	0	0	0	0	0	0	0	0	0	0
sp|Q3V3R4|ITA1_MOUSE Integrin alpha-1 OS=Mus musculus OX=10090 GN=Itga1 PE=1 SV=2	458	0.2	4	16.43810274	0	0	0	0	0	0	0	0	0	0	0	0	0
sp|Q3V3R4|ITA1_MOUSE Integrin alpha-1 OS=Mus musculus OX=10090 GN=Itga1 PE=1 SV=2	530	0.01	1	0	0	0	0.434061637	0	0.834622053	0	0	0	0	0	0	0	0
sp|Q3V3R4|ITA1_MOUSE Integrin alpha-1 OS=Mus musculus OX=10090 GN=Itga1 PE=1 SV=2	778	0.2	3	12.6296445	0	0	0	0	0	0	0	0	0	0	0	0	0
sp|Q3V3R4|ITA1_MOUSE Integrin alpha-1 OS=Mus musculus OX=10090 GN=Itga1 PE=1 SV=2	838	0.01	8	0.943966444	0.839501855	0	1.474099966	0	0.774421399	0	0	0	0	0	0	0	0
sp|Q3V3R4|ITA1_MOUSE Integrin alpha-1 OS=Mus musculus OX=10090 GN=Itga1 PE=1 SV=2	881	0.2	3	13.22170807	0	0	0	0	0	0	0	0	0	0	0	0	0
sp|Q3V3R4|ITA1_MOUSE Integrin alpha-1 OS=Mus musculus OX=10090 GN=Itga1 PE=1 SV=2	1006	0.01	1	0.580180654	0.041415007	0	0	0	0	0	0	0	0	0	0	0	0
sp|Q3V3R4|ITA1_MOUSE Integrin alpha-1 OS=Mus musculus OX=10090 GN=Itga1 PE=1 SV=2	1101	0.2	2	12.48655159	0	0	0	0	0	0	0	0	0	0	0	0	0
sp|Q5FWI3|CEIP2_MOUSE Cell surface hyaluronidase OS=Mus musculus OX=10090 GN=Cemip2 PE=1 SV=1	913	0.2	2	13.49653227	0	0	0	0	0	0	0	0	0	0	0	0	0
sp|Q5SSE9|ABCAD_MOUSE ATP-binding cassette sub-family A member 13 OS=Mus musculus OX=10090 GN=Abca13 PE=2 SV=1	315	0.01	1	0	0.335669592	0.595526117	0	0.220746061	0	0	0	0	0	0	0	0	0
sp|Q60590|A1AG1_MOUSE Alpha-1-acid glycoprotein 1 OS=Mus musculus OX=10090 GN=Orm1 PE=1 SV=1	93	0.01	1	0	1.183934444	0	0	0	0	0	0	0	0	0	0	0	0
sp|Q60675|LAMA2_MOUSE Laminin subunit alpha-2 OS=Mus musculus OX=10090 GN=Lama2 PE=1 SV=2	50	0.01	6	1.472864875	0.541597569	0.408126495	0.443724726	0	0.449913007	0	0	0	0	0	0	0	0
sp|Q60675|LAMA2_MOUSE Laminin subunit alpha-2 OS=Mus musculus OX=10090 GN=Lama2 PE=1 SV=2	84	0.2	6	0	15.81930017	0	14.6203113	0	0	0	0	0	0	0	0	0	0
sp|Q60675|LAMA2_MOUSE Laminin subunit alpha-2 OS=Mus musculus OX=10090 GN=Lama2 PE=1 SV=2	298	0.2	6	0	15.18790155	14.45236708	10.78909357	5.084132974	10.13741043	0	0	0	0	0	0	0	0
sp|Q60675|LAMA2_MOUSE Laminin subunit alpha-2 OS=Mus musculus OX=10090 GN=Lama2 PE=1 SV=2	358	0.01	28	0.548405255	4.113366206	1.312711095	3.297918053	0.298510642	1.621101765	0	0.115714007	0	0	0	0	0	0
sp|Q60675|LAMA2_MOUSE Laminin subunit alpha-2 OS=Mus musculus OX=10090 GN=Lama2 PE=1 SV=2	781	0.01	1	0	0.287564505	0	0.248487667	0	0.417430349	0	0	0	0	0	0	0	0
sp|Q60675|LAMA2_MOUSE Laminin subunit alpha-2 OS=Mus musculus OX=10090 GN=Lama2 PE=1 SV=2	918	0.2	11	0	14.11534153	12.08872822	13.18328477	4.124837057	13.78645468	0	0	0	0	0	0	0	0
sp|Q60675|LAMA2_MOUSE Laminin subunit alpha-2 OS=Mus musculus OX=10090 GN=Lama2 PE=1 SV=2	1056	0.2	4	0	9.725372921	0	8.635832835	0	14.91441143	0	0	0	0	0	0	0	0
sp|Q60675|LAMA2_MOUSE Laminin subunit alpha-2 OS=Mus musculus OX=10090 GN=Lama2 PE=1 SV=2	1592	0.2	12	0	15.3540865	10.84155589	9.264554817	6.182497132	10.21978995	0	0	0	0	0	0	0	0
sp|Q60675|LAMA2_MOUSE Laminin subunit alpha-2 OS=Mus musculus OX=10090 GN=Lama2 PE=1 SV=2	1609	0.2	9	0	15.25164918	13.79147582	9.843051249	4.901228777	12.27664228	0	0	0	0	0	0	0	0
sp|Q60675|LAMA2_MOUSE Laminin subunit alpha-2 OS=Mus musculus OX=10090 GN=Lama2 PE=1 SV=2	1695	0.2	10	0	16.95831751	11.15560922	9.115813815	7.798134844	10.83992297	11.13598481	0	0	0	0	0	0	0
sp|Q60675|LAMA2_MOUSE Laminin subunit alpha-2 OS=Mus musculus OX=10090 GN=Lama2 PE=1 SV=2	1805	0.2	8	12.9892259	16.992813	0	13.22483248	0	15.99189789	0	0	0	0	0	0	0	0
sp|Q60675|LAMA2_MOUSE Laminin subunit alpha-2 OS=Mus musculus OX=10090 GN=Lama2 PE=1 SV=2	1896	0.2	5	0	9.554201377	0	10.10740339	0	10.78948062	0	1.957849519	0	0	0	0	0	0
sp|Q60675|LAMA2_MOUSE Laminin subunit alpha-2 OS=Mus musculus OX=10090 GN=Lama2 PE=1 SV=2	2023	0.2	7	0	16.91326788	10.38578396	15.54147305	3.410217418	12.22739558	0	0	0	0	0	0	0	0
sp|Q60675|LAMA2_MOUSE Laminin subunit alpha-2 OS=Mus musculus OX=10090 GN=Lama2 PE=1 SV=2	2040	0.2	4	12.7308265	14.60744076	0	11.2134553	0	8.681348859	0	0	0	0	0	0	0	0
sp|Q60675|LAMA2_MOUSE Laminin subunit alpha-2 OS=Mus musculus OX=10090 GN=Lama2 PE=1 SV=2	2121	0.2	15	0	17.00418073	16.53114162	15.11960971	5.869159449	15.70738714	0	1.89908589	0	0	0	0	0	0
sp|Q60675|LAMA2_MOUSE Laminin subunit alpha-2 OS=Mus musculus OX=10090 GN=Lama2 PE=1 SV=2	2235	0.01	5	0	2.507345223	1.162834459	0.841750205	0.410229958	0.440643307	0	0	0	0	0	0	0	0
sp|Q60675|LAMA2_MOUSE Laminin subunit alpha-2 OS=Mus musculus OX=10090 GN=Lama2 PE=1 SV=2	2355	0.2	3	0	12.28729709	0	7.702776052	0	0	0	0	0	0	0	0	0	0
sp|Q60675|LAMA2_MOUSE Laminin subunit alpha-2 OS=Mus musculus OX=10090 GN=Lama2 PE=1 SV=2	2553	0.2	12	0	13.6897605	4.521709878	10.53351531	0.856563705	10.29880775	0	0	0	0	0	0	0	0
sp|Q60675|LAMA2_MOUSE Laminin subunit alpha-2 OS=Mus musculus OX=10090 GN=Lama2 PE=1 SV=2	2643	0.01	10	0	2.238705053	1.295447961	1.191085606	0.466697242	1.011285983	0	0.247382419	0	0	0	0	0	0
sp|Q60675|LAMA2_MOUSE Laminin subunit alpha-2 OS=Mus musculus OX=10090 GN=Lama2 PE=1 SV=2	2888	0.2	8	0	14.32630639	10.15673746	7.259640922	3.27749808	5.296254215	0	0	0	0	0	0	0	0
sp|Q60715|P4HA1_MOUSE Prolyl 4-hydroxylase subunit alpha-1 OS=Mus musculus OX=10090 GN=P4ha1 PE=1 SV=2	112	0.2	2	12.98665825	0	0	0	0	0	0	0	0	0	0	0	0	0
sp|Q60716|P4HA2_MOUSE Prolyl 4-hydroxylase subunit alpha-2 OS=Mus musculus OX=10090 GN=P4ha2 PE=1 SV=1	265	0.01	1	0.50386853	0.035967622	0	0	0	0	0	0	0	0	0	0	0	0
sp|Q61001|LAMA5_MOUSE Laminin subunit alpha-5 OS=Mus musculus OX=10090 GN=Lama5 PE=1 SV=4	382	0.01	1	0.513829898	0.04055506	0	0	0	0	0	0	0	0	0	0	0	0
sp|Q61001|LAMA5_MOUSE Laminin subunit alpha-5 OS=Mus musculus OX=10090 GN=Lama5 PE=1 SV=4	925	0.01	1	0.420699339	0	0	0	0	0	0	0	0	0	0	0	0	0
sp|Q61001|LAMA5_MOUSE Laminin subunit alpha-5 OS=Mus musculus OX=10090 GN=Lama5 PE=1 SV=4	1334	0.01	1	0.563450197	0	0	0	0	0	0	0	0	0	0	0	0	0
sp|Q61001|LAMA5_MOUSE Laminin subunit alpha-5 OS=Mus musculus OX=10090 GN=Lama5 PE=1 SV=4	2210	0.01	3	0.495315301	0	0	0.671600164	0	1.252221556	0	0	0	0	0	0	0	0
sp|Q61001|LAMA5_MOUSE Laminin subunit alpha-5 OS=Mus musculus OX=10090 GN=Lama5 PE=1 SV=4	2394	0.2	2	0	12.40459597	0	10.54272399	0	12.12272288	0	0	0	0	0	0	0	0
sp|Q61001|LAMA5_MOUSE Laminin subunit alpha-5 OS=Mus musculus OX=10090 GN=Lama5 PE=1 SV=4	2569	0.01	2	0	0.327209899	0.580517406	0.330988657	0.215182721	0.636431347	0	0	0	0	0	0	0	0
sp|Q61001|LAMA5_MOUSE Laminin subunit alpha-5 OS=Mus musculus OX=10090 GN=Lama5 PE=1 SV=4	2708	0.01	6	0.478060915	1.068185427	0.443267639	1.267521294	0.145548861	1.212905222	0	0	0	0	0	0	0	0
sp|Q61001|LAMA5_MOUSE Laminin subunit alpha-5 OS=Mus musculus OX=10090 GN=Lama5 PE=1 SV=4	3260	0.2	2	10.35823067	0	0	0	0	0	0	0	0	0	0	0	0	0
sp|Q61001|LAMA5_MOUSE Laminin subunit alpha-5 OS=Mus musculus OX=10090 GN=Lama5 PE=1 SV=4	3290	0.2	2	12.72200014	0.447432724	0	0	0	0	0	0	0	0	0	0	0	0
sp|Q61001|LAMA5_MOUSE Laminin subunit alpha-5 OS=Mus musculus OX=10090 GN=Lama5 PE=1 SV=4	3622	0.01	1	0.666336564	0	0	0	0	0	0	0	0	0	0	0	0	0
sp|Q61009|SCRB1_MOUSE Scavenger receptor class B member 1 OS=Mus musculus OX=10090 GN=Scarb1 PE=1 SV=1	329	0.01	1	0.520713836	0	0	0	0	0	0	0	0	0	0	0	0	0
sp|Q61009|SCRB1_MOUSE Scavenger receptor class B member 1 OS=Mus musculus OX=10090 GN=Scarb1 PE=1 SV=1	382	0.01	1	0.3685457	0	0	0	0	0	0	0	0	0	0	0	0	0
sp|Q61072|ADAM9_MOUSE Disintegrin and metalloproteinase domain-containing protein 9 OS=Mus musculus OX=10090 GN=Adam9 PE=1 SV=2	230	0.01	1	0.648636809	0.051194967	0	0	0	0	0	0	0	0	0	0	0	0
sp|Q61129|CFAI_MOUSE Complement factor I OS=Mus musculus OX=10090 GN=Cfi PE=1 SV=3	105	0.01	1	0	1.204523197	0	0	0	0	0	0	0	0	0	0	0	0
sp|Q61129|CFAI_MOUSE Complement factor I OS=Mus musculus OX=10090 GN=Cfi PE=1 SV=3	115	0.01	1	0	1.052311099	0	0	0	0	0	0	0	0	0	0	0	0
sp|Q61207|SAP_MOUSE Prosaposin OS=Mus musculus OX=10090 GN=Psap PE=1 SV=2	79	0.2	6	14.42637262	0.623062811	0	0	0	0	0	0	0	0	0	0	0	0
sp|Q61207|SAP_MOUSE Prosaposin OS=Mus musculus OX=10090 GN=Psap PE=1 SV=2	213	0.01	5	0.9948028	0.730122228	0.594618237	0.32819597	0.220409533	0	0	0	0	0	0	0	0	0
sp|Q61207|SAP_MOUSE Prosaposin OS=Mus musculus OX=10090 GN=Psap PE=1 SV=2	333	0.01	1	0.547071729	0	0	0	0	0	0	0	0	0	0	0	0	0
sp|Q61207|SAP_MOUSE Prosaposin OS=Mus musculus OX=10090 GN=Psap PE=1 SV=2	458	0.2	7	15.00500789	0.901927175	0	0	0	0	0	0	0	0	0	0	0	0
sp|Q61268|APOC4_MOUSE Apolipoprotein C-IV OS=Mus musculus OX=10090 GN=Apoc4 PE=1 SV=1	106	0.2	2	0	13.65761867	0	2.657268724	0	0	0	0	0	0	0	0	0	0
sp|Q61292|LAMB2_MOUSE Laminin subunit beta-2 OS=Mus musculus OX=10090 GN=Lamb2 PE=1 SV=2	1249	0.2	16	12.06953981	13.509097	0	14.74865356	0	15.42568365	0	1.204361385	0	0	0	0	0	0
sp|Q61292|LAMB2_MOUSE Laminin subunit beta-2 OS=Mus musculus OX=10090 GN=Lamb2 PE=1 SV=2	1308	0.01	1	0.358019336	0.028257398	0	0	0	0	0	0	0	0	0	0	0	0
sp|Q61292|LAMB2_MOUSE Laminin subunit beta-2 OS=Mus musculus OX=10090 GN=Lamb2 PE=1 SV=2	1348	0.01	6	0.410951734	1.573314505	0.41105366	0.41006275	0.152031892	0	0	0	0	0	0	0	0	0
sp|Q61292|LAMB2_MOUSE Laminin subunit beta-2 OS=Mus musculus OX=10090 GN=Lamb2 PE=1 SV=2	1499	0.2	7	0	17.26279456	0	14.49914542	0	14.66974883	0	0	0	0	0	0	0	0
sp|Q61543|GSLG1_MOUSE Golgi apparatus protein 1 OS=Mus musculus OX=10090 GN=Glg1 PE=1 SV=1	160	0.01	3	0.498436271	0.642237001	0.390167598	0.522481571	0	0	0	0	0	0	0	0	0	0
sp|Q61543|GSLG1_MOUSE Golgi apparatus protein 1 OS=Mus musculus OX=10090 GN=Glg1 PE=1 SV=1	205	0.01	1	0.506331832	0	0	0	0	0	0	0	0	0	0	0	0	0
sp|Q61554|FBN1_MOUSE Fibrillin-1 OS=Mus musculus OX=10090 GN=Fbn1 PE=1 SV=2	449	0.2	12	0	14.53810462	13.5262046	13.16390362	4.852422324	13.01182525	0	0	0	0	0	0	0	0
sp|Q61554|FBN1_MOUSE Fibrillin-1 OS=Mus musculus OX=10090 GN=Fbn1 PE=1 SV=2	1068	0.2	4	16.21639821	0.910561694	0	0	0	0	0	0	0	0	0	0	0	0
sp|Q61554|FBN1_MOUSE Fibrillin-1 OS=Mus musculus OX=10090 GN=Fbn1 PE=1 SV=2	1370	0.2	3	0	13.60898284	0	10.7502323	0	7.47387819	0	0	0	0	0	0	0	0
sp|Q61554|FBN1_MOUSE Fibrillin-1 OS=Mus musculus OX=10090 GN=Fbn1 PE=1 SV=2	1582	0.2	6	0	9.069844028	1.72085239	6.249174165	0.56504938	5.768241248	0	0	0	0	0	0	0	0
sp|Q61555|FBN2_MOUSE Fibrillin-2 OS=Mus musculus OX=10090 GN=Fbn2 PE=1 SV=2	1104	0.2	2	13.83769299	1.030285961	0	0	0	0	0	0	0	0	0	0	0	0
sp|Q61576|FKB10_MOUSE Peptidyl-prolyl cis-trans isomerase FKBP10 OS=Mus musculus OX=10090 GN=Fkbp10 PE=1 SV=2	68	0.2	4	13.45788013	0.54308859	0	0	0	0	0	0	0	0	0	0	0	0
sp|Q61576|FKB10_MOUSE Peptidyl-prolyl cis-trans isomerase FKBP10 OS=Mus musculus OX=10090 GN=Fkbp10 PE=1 SV=2	180	0.2	3	12.67652697	0	0	0	0	0	0	0	0	0	0	0	0	0
sp|Q61576|FKB10_MOUSE Peptidyl-prolyl cis-trans isomerase FKBP10 OS=Mus musculus OX=10090 GN=Fkbp10 PE=1 SV=2	292	0.2	2	11.17607857	0	0	0	0	0	0	0	0	0	0	0	0	0
sp|Q61576|FKB10_MOUSE Peptidyl-prolyl cis-trans isomerase FKBP10 OS=Mus musculus OX=10090 GN=Fkbp10 PE=1 SV=2	405	0.2	3	14.21991374	0	0	0	0	0	0	0	0	0	0	0	0	0
sp|Q61586|GPAT1_MOUSE Glycerol-3-phosphate acyltransferase 1, mitochondrial OS=Mus musculus OX=10090 GN=Gpam PE=1 SV=2	94	0.01	1	0	0.316294076	0.495688002	0.257315953	0	0	0	0	0	0	0	0	0	0
sp|Q61646|HPT_MOUSE Haptoglobin OS=Mus musculus OX=10090 GN=Hp PE=1 SV=1	147	0.01	5	0	1.571428879	0	0.330581536	0	0	0	0	0	0	0	0	0	0
sp|Q61646|HPT_MOUSE Haptoglobin OS=Mus musculus OX=10090 GN=Hp PE=1 SV=1	181	0.01	6	0	1.186296443	0	0.379263091	0	0	0	0	0	0	0	0	0	0
sp|Q61646|HPT_MOUSE Haptoglobin OS=Mus musculus OX=10090 GN=Hp PE=1 SV=1	255	0.01	2	0	0.919578889	0	0	0	0	0	0	0	0	0	0	0	0
sp|Q61646|HPT_MOUSE Haptoglobin OS=Mus musculus OX=10090 GN=Hp PE=1 SV=1	263	0.01	4	0	0.998712662	0	0	0	0	0	0	0	0	0	0	0	0
sp|Q61702|ITIH1_MOUSE Inter-alpha-trypsin inhibitor heavy chain H1 OS=Mus musculus OX=10090 GN=Itih1 PE=1 SV=2	281	0.01	2	0	0.985039335	0	0	0	0	0	0	0	0	0	0	0	0
sp|Q61702|ITIH1_MOUSE Inter-alpha-trypsin inhibitor heavy chain H1 OS=Mus musculus OX=10090 GN=Itih1 PE=1 SV=2	284	0.01	2	0	0.985039335	0	0	0	0	0	0	0	0	0	0	0	0
sp|Q61702|ITIH1_MOUSE Inter-alpha-trypsin inhibitor heavy chain H1 OS=Mus musculus OX=10090 GN=Itih1 PE=1 SV=2	584	0.01	1	0	1.171659336	0	0	0	0	0	0	0	0	0	0	0	0
sp|Q61735|CD47_MOUSE Leukocyte surface antigen CD47 OS=Mus musculus OX=10090 GN=Cd47 PE=1 SV=2	33	0.01	1	0.479998121	0	0	0	0	0	0	0	0	0	0	0	0	0
sp|Q61735|CD47_MOUSE Leukocyte surface antigen CD47 OS=Mus musculus OX=10090 GN=Cd47 PE=1 SV=2	108	0.01	7	0	0.677931419	1.149439645	1.724192542	0.441074226	0	0	0	0	0	0	0	0	0
sp|Q61738|ITA7_MOUSE Integrin alpha-7 OS=Mus musculus OX=10090 GN=Itga7 PE=1 SV=3	783	0.01	3	0	0.864309395	0.859378968	0.486965708	0.304155074	0.587794502	0	0	0	0	0	0	0	0
sp|Q61738|ITA7_MOUSE Integrin alpha-7 OS=Mus musculus OX=10090 GN=Itga7 PE=1 SV=3	1022	0.01	1	0.579905922	0	0	0	0	0	0	0	0	0	0	0	0	0
sp|Q61738|ITA7_MOUSE Integrin alpha-7 OS=Mus musculus OX=10090 GN=Itga7 PE=1 SV=3	1042	0.2	6	16.0402938	4.359337106	0	3.104832183	0	0	0	0	0	0	0	0	0	0
sp|Q61739|ITA6_MOUSE Integrin alpha-6 OS=Mus musculus OX=10090 GN=Itga6 PE=1 SV=3	283	0.01	12	0.900545083	1.6909116	0.362929765	1.731947816	0.11952623	1.156889235	0	0.242421489	0	0	0	0	0	0
sp|Q61739|ITA6_MOUSE Integrin alpha-6 OS=Mus musculus OX=10090 GN=Itga6 PE=1 SV=3	926	0.01	1	0.54802021	0.043253599	0	0	0	0	0	0	0	0	0	0	0	0
sp|Q61739|ITA6_MOUSE Integrin alpha-6 OS=Mus musculus OX=10090 GN=Itga6 PE=1 SV=3	957	0.2	2	12.9672532	0	0	0	0	0	0	0	0	0	0	0	0	0
sp|Q61830|MRC1_MOUSE Macrophage mannose receptor 1 OS=Mus musculus OX=10090 GN=Mrc1 PE=1 SV=2	103	0.01	1	0	1.313392405	0	0	0	0	0	0	0	0	0	0	0	0
sp|Q61830|MRC1_MOUSE Macrophage mannose receptor 1 OS=Mus musculus OX=10090 GN=Mrc1 PE=1 SV=2	1203	0.01	1	0	1.109528618	0	0	0	0	0	0	0	0	0	0	0	0
sp|Q61838|PZP_MOUSE Pregnancy zone protein OS=Mus musculus OX=10090 GN=Pzp PE=1 SV=3	567	0.2	3	0	14.55766624	0	8.142382163	0	0	0	0	0	0	0	0	0	0
sp|Q61838|PZP_MOUSE Pregnancy zone protein OS=Mus musculus OX=10090 GN=Pzp PE=1 SV=3	880	0.2	2	0	11.5828343	0	9.26467044	0	0	0	0	0	0	0	0	0	0
sp|Q61838|PZP_MOUSE Pregnancy zone protein OS=Mus musculus OX=10090 GN=Pzp PE=1 SV=3	1384	0.01	2	0	1.207612987	0	0.945187132	0	0	0	0	0	0	0	0	0	0
sp|Q61838|PZP_MOUSE Pregnancy zone protein OS=Mus musculus OX=10090 GN=Pzp PE=1 SV=3	1442	0.01	1	0	0.795571454	0	0	0	0	0	0	0	0	0	0	0	0
sp|Q62000|MIME_MOUSE Mimecan OS=Mus musculus OX=10090 GN=Ogn PE=1 SV=1	257	0.2	3	0	10.61588843	8.652390725	4.660237632	3.207216467	0	0	0	0	0	0	0	0	0
sp|Q62086|PON2_MOUSE Serum paraoxonase/arylesterase 2 OS=Mus musculus OX=10090 GN=Pon2 PE=1 SV=2	253	0.01	1	0.478044406	0	0	0	0	0	0	0	0	0	0	0	0	0
sp|Q62086|PON2_MOUSE Serum paraoxonase/arylesterase 2 OS=Mus musculus OX=10090 GN=Pon2 PE=1 SV=2	322	0.2	2	11.34523284	0	0	0	0	0	0	0	0	0	0	0	0	0
sp|Q62087|PON3_MOUSE Serum paraoxonase/lactonase 3 OS=Mus musculus OX=10090 GN=Pon3 PE=1 SV=2	322	0.2	4	14.83759382	0.651768845	0	0	0	0	0	0	0	0	0	0	0	0
sp|Q62179|SEM4B_MOUSE Semaphorin-4B OS=Mus musculus OX=10090 GN=Sema4b PE=1 SV=2	52	0.2	2	13.03011356	0.709101274	0	0	0	0	0	0	0	0	0	0	0	0
sp|Q62179|SEM4B_MOUSE Semaphorin-4B OS=Mus musculus OX=10090 GN=Sema4b PE=1 SV=2	55	0.2	2	13.03011356	0.709101274	0	0	0	0	0	0	0	0	0	0	0	0
sp|Q62351|TFR1_MOUSE Transferrin receptor protein 1 OS=Mus musculus OX=10090 GN=Tfrc PE=1 SV=1	724	0.2	2	11.61025299	0	0	0	0	0	0	0	0	0	0	0	0	0
sp|Q62351|TFR1_MOUSE Transferrin receptor protein 1 OS=Mus musculus OX=10090 GN=Tfrc PE=1 SV=1	729	0.2	2	11.61025299	0	0	0	0	0	0	0	0	0	0	0	0	0
sp|Q62356|FSTL1_MOUSE Follistatin-related protein 1 OS=Mus musculus OX=10090 GN=Fstl1 PE=1 SV=2	141	0.01	1	0.513538723	0	0	0	0	0	0	0	0	0	0	0	0	0
sp|Q62406|IRAK1_MOUSE Interleukin-1 receptor-associated kinase 1 OS=Mus musculus OX=10090 GN=Irak1 PE=1 SV=3	232	0.01	1	0.436433422	0.041021641	0	0	0	0	0	0	0	0	0	0	0	0
sp|Q62470|ITA3_MOUSE Integrin alpha-3 OS=Mus musculus OX=10090 GN=Itga3 PE=1 SV=1	936	0.01	1	0.545694632	0	0	0	0	0	0	0	0	0	0	0	0	0
sp|Q63994|CD33_MOUSE Myeloid cell surface antigen CD33 OS=Mus musculus OX=10090 GN=Cd33 PE=2 SV=1	294	0.01	1	0	0.480867194	0	0.377393275	0	0	0	0	0	0	0	0	0	0
sp|Q64389|CD52_MOUSE CAMPATH-1 antigen OS=Mus musculus OX=10090 GN=Cd52 PE=2 SV=1	35	0.01	1	0	0.221423358	0.347009034	0.180135407	0	0	0	0	0	0	0	0	0	0
sp|Q64444|CAH4_MOUSE Carbonic anhydrase 4 OS=Mus musculus OX=10090 GN=Ca4 PE=1 SV=1	122	0.01	1	0	0.264337194	0	0.226604378	0	0	0	0	0	0	0	0	0	0
sp|Q64444|CAH4_MOUSE Carbonic anhydrase 4 OS=Mus musculus OX=10090 GN=Ca4 PE=1 SV=1	213	0.01	4	0.934754711	0.018150346	0	0	0.680797723	0	0.339162169	0	0	0	0	0	0	0
sp|Q64449|MRC2_MOUSE C-type mannose receptor 2 OS=Mus musculus OX=10090 GN=Mrc2 PE=1 SV=3	1132	0.01	1	0.507852371	0.040083272	0	0	0	0	0	0	0	0	0	0	0	0
sp|Q69Z26|CNTN4_MOUSE Contactin-4 OS=Mus musculus OX=10090 GN=Cntn4 PE=1 SV=2	857	0.01	1	0	0.554168749	0	0	0	0	0	0	0	0	0	0	0	0
sp|Q69Z38|PEAK1_MOUSE Inactive tyrosine-protein kinase PEAK1 OS=Mus musculus OX=10090 GN=Peak1 PE=1 SV=4	181	0.01	1	0	0.915165998	0	0	0	0	0	0	0	0	0	0	0	0
sp|Q6A000|MOONR_MOUSE Protein moonraker OS=Mus musculus OX=10090 GN=Kiaa0753 PE=1 SV=2	689	0.01	1	0.636558504	0.050241663	0	0	0	0	0	0	0	0	0	0	0	0
sp|Q6GQT9|NOMO1_MOUSE Nodal modulator 1 OS=Mus musculus OX=10090 GN=Nomo1 PE=1 SV=1	209	0.2	2	10.87778729	0	0	0	0	0	0	0	0	0	0	0	0	0
sp|Q6GQT9|NOMO1_MOUSE Nodal modulator 1 OS=Mus musculus OX=10090 GN=Nomo1 PE=1 SV=1	360	0.2	5	15.0439145	0.770800382	0	0	0	0	0	0	0	0	0	0	0	0
sp|Q6GQT9|NOMO1_MOUSE Nodal modulator 1 OS=Mus musculus OX=10090 GN=Nomo1 PE=1 SV=1	609	0.01	1	0.333643544	0	0	0	0	0	0	0	0	0	0	0	0	0
sp|Q6P5E4|UGGG1_MOUSE UDP-glucose:glycoprotein glucosyltransferase 1 OS=Mus musculus OX=10090 GN=Uggt1 PE=1 SV=4	268	0.2	2	6.670185249	0.47051539	0	0	0	0	0	0	0	0	0	0	0	0
sp|Q6P6J9|TXD15_MOUSE Thioredoxin domain-containing protein 15 OS=Mus musculus OX=10090 GN=Txndc15 PE=1 SV=1	261	0.2	2	15.02458063	0	0	0	0	0	0	0	0	0	0	0	0	0
sp|Q6P6J9|TXD15_MOUSE Thioredoxin domain-containing protein 15 OS=Mus musculus OX=10090 GN=Txndc15 PE=1 SV=1	276	0.2	2	13.11047488	0	0	0	0	0	0	0	0	0	0	0	0	0
sp|Q6PAM0|AAKB2_MOUSE 5'-AMP-activated protein kinase subunit beta-2 OS=Mus musculus OX=10090 GN=Prkab2 PE=1 SV=1	96	0.01	1	0	0.639142736	0	0	0	0	0	0	0	0	0	0	0	0
sp|Q6PGD0|ARAID_MOUSE All-trans retinoic acid-induced differentiation factor OS=Mus musculus OX=10090 GN=Atraid PE=2 SV=2	38	0.01	1	0.450385602	0	0	0	0	0	0	0	0	0	0	0	0	0
sp|Q6PHU5|SORT_MOUSE Sortilin OS=Mus musculus OX=10090 GN=Sort1 PE=1 SV=1	403	0.2	3	11.91589766	0	0	0	0	0	0	0	0	0	0	0	0	0
sp|Q6X893|CTL1_MOUSE Choline transporter-like protein 1 OS=Mus musculus OX=10090 GN=Slc44a1 PE=1 SV=3	133	0.01	1	0.40485725	0.028899905	0	0	0	0	0	0	0	0	0	0	0	0
sp|Q75N73|S39AE_MOUSE Metal cation symporter ZIP14 OS=Mus musculus OX=10090 GN=Slc39a14 PE=1 SV=1	51	0.01	1	0.501026182	0	0	0	0	0	0	0	0	0	0	0	0	0
sp|Q7M729|SCN4B_MOUSE Sodium channel subunit beta-4 OS=Mus musculus OX=10090 GN=Scn4b PE=1 SV=1	112	0.01	1	0.361127861	0.025778372	0	0	0	0	0	0	0	0	0	0	0	0
sp|Q7TME2|SPAG5_MOUSE Sperm-associated antigen 5 OS=Mus musculus OX=10090 GN=Spag5 PE=1 SV=1	330	0.2	2	11.28496389	0.434314308	0	0	0	0	0	0	0	0	0	0	0	0
sp|Q7TQ48|SRCA_MOUSE Sarcalumenin OS=Mus musculus OX=10090 GN=Srl PE=1 SV=1	717	0.2	7	13.57695245	0.47146683	0	0	0	0	0	0	0	0	0	0	0	0
sp|Q7TQ48|SRCA_MOUSE Sarcalumenin OS=Mus musculus OX=10090 GN=Srl PE=1 SV=1	825	0.2	8	15.89437934	0.294272998	0	0	0	0	0	0	0	0	0	0	0	0
sp|Q80T79|CSMD3_MOUSE CUB and sushi domain-containing protein 3 OS=Mus musculus OX=10090 GN=Csmd3 PE=1 SV=3	3521	0.01	1	0	1.029523158	0	0	0	0	0	0	0	0	0	0	0	0
sp|Q80W40|ACSM4_MOUSE Acyl-coenzyme A synthetase ACSM4, mitochondrial OS=Mus musculus OX=10090 GN=Acsm4 PE=2 SV=1	41	0.01	1	0	0.281566657	0.457532082	0	0	0	0	0	0	0	0	0	0	0
sp|Q80X76|SPA3F_MOUSE Serine protease inhibitor A3F OS=Mus musculus OX=10090 GN=Serpina3f PE=1 SV=3	258	0.01	1	0	0.988079835	0	0	0	0	0	0	0	0	0	0	0	0
sp|Q80YR6|CTIP_MOUSE DNA endonuclease RBBP8 OS=Mus musculus OX=10090 GN=Rbbp8 PE=1 SV=1	507	0.01	1	0	0.339058063	0.592964399	0.30122273	0.247407582	0	0	0	0	0	0	0	0	0
sp|Q8BFR4|GNS_MOUSE N-acetylglucosamine-6-sulfatase OS=Mus musculus OX=10090 GN=Gns PE=1 SV=1	353	0.01	1	0.459369843	0	0	0	0	0	0	0	0	0	0	0	0	0
sp|Q8BFZ9|ERLN2_MOUSE Erlin-2 OS=Mus musculus OX=10090 GN=Erlin2 PE=1 SV=1	105	0.2	4	16.78881936	0.74262391	0	0	0	0	0	0	0	0	0	0	0	0
sp|Q8BGT0|OSTM1_MOUSE Osteopetrosis-associated transmembrane protein 1 OS=Mus musculus OX=10090 GN=Ostm1 PE=1 SV=1	266	0.01	1	0.395159928	0	0	0	0	0	0	0	0	0	0	0	0	0
sp|Q8BGZ1|HPCL4_MOUSE Hippocalcin-like protein 4 OS=Mus musculus OX=10090 GN=Hpcal4 PE=1 SV=3	3	0.01	1	0.683596616	0.048797143	0	0	0	0	0	0	0	0	0	0	0	0
sp|Q8BH35|CO8B_MOUSE Complement component C8 beta chain OS=Mus musculus OX=10090 GN=C8b PE=1 SV=1	251	0.01	1	0	0.807197223	0	0	0	0	0	0	0	0	0	0	0	0
sp|Q8BH97|RCN3_MOUSE Reticulocalbin-3 OS=Mus musculus OX=10090 GN=Rcn3 PE=1 SV=1	139	0.2	4	11.02233333	13.67457897	0	10.3483869	0	0	0	0	0	0	0	0	0	0
sp|Q8BI84|TGO1_MOUSE Transport and Golgi organization protein 1 homolog OS=Mus musculus OX=10090 GN=Mia3 PE=1 SV=2	251	0.01	1	0.554958385	0.039614567	0	0	0	0	0	0	0	0	0	0	0	0
sp|Q8BI84|TGO1_MOUSE Transport and Golgi organization protein 1 homolog OS=Mus musculus OX=10090 GN=Mia3 PE=1 SV=2	630	0.01	1	0.324942632	0.023195364	0	0	0	0	0	0	0	0	0	0	0	0
sp|Q8BJE2|BTNL9_MOUSE Butyrophilin-like protein 9 OS=Mus musculus OX=10090 GN=Btnl9 PE=1 SV=1	223	0.01	1	0.543082186	0.038766809	0	0	0	0	0	0	0	0	0	0	0	0
sp|Q8BJS4|SUN2_MOUSE SUN domain-containing protein 2 OS=Mus musculus OX=10090 GN=Sun2 PE=1 SV=3	649	0.2	5	15.66947111	0.811059915	0	0	0	0	0	0	0	0	0	0	0	0
sp|Q8BLF1|NCEH1_MOUSE Neutral cholesterol ester hydrolase 1 OS=Mus musculus OX=10090 GN=Nceh1 PE=1 SV=1	269	0.2	3	14.12967982	0	0	0	0	0	0	0	0	0	0	0	0	0
sp|Q8BM72|HSP13_MOUSE Heat shock 70 kDa protein 13 OS=Mus musculus OX=10090 GN=Hspa13 PE=1 SV=1	183	0.01	1	0.482886879	0	0	0	0	0	0	0	0	0	0	0	0	0
sp|Q8BMK1|METL2_MOUSE tRNA N(3)-methylcytidine methyltransferase METTL2 OS=Mus musculus OX=10090 GN=Mettl2 PE=1 SV=2	56	0.01	1	0.463974349	0	0	0	0	0	0	0	0	0	0	0	0	0
sp|Q8BSY0|ASPH_MOUSE Aspartyl/asparaginyl beta-hydroxylase OS=Mus musculus OX=10090 GN=Asph PE=1 SV=1	621	0.01	1	0.560593492	0	0	0	0	0	0	0	0	0	0	0	0	0
sp|Q8BVG4|DPP9_MOUSE Dipeptidyl peptidase 9 OS=Mus musculus OX=10090 GN=Dpp9 PE=1 SV=2	203	0.01	1	0.533027663	0.047816438	0	0	0	0	0	0	0	0	0	0	0	0
sp|Q8BWT1|THIM_MOUSE 3-ketoacyl-CoA thiolase, mitochondrial OS=Mus musculus OX=10090 GN=Acaa2 PE=1 SV=3	341	0.2	2	10.81860775	0	0	0	0	0	0	0	0	0	0	0	0	0
sp|Q8BXA5|CLP1L_MOUSE Cleft lip and palate transmembrane protein 1-like protein OS=Mus musculus OX=10090 GN=Clptm1l PE=1 SV=1	90	0.2	2	12.42054539	0.660206126	0	0	0	0	0	0	0	0	0	0	0	0
sp|Q8BXA5|CLP1L_MOUSE Cleft lip and palate transmembrane protein 1-like protein OS=Mus musculus OX=10090 GN=Clptm1l PE=1 SV=1	229	0.2	2	13.84463663	0	0	0	0	0	0	0	0	0	0	0	0	0
sp|Q8BXQ2|PIGT_MOUSE GPI transamidase component PIG-T OS=Mus musculus OX=10090 GN=Pigt PE=1 SV=2	330	0.01	1	0.456163409	0.03256229	0	0	0	0	0	0	0	0	0	0	0	0
sp|Q8BXZ1|TMX3_MOUSE Protein disulfide-isomerase TMX3 OS=Mus musculus OX=10090 GN=Tmx3 PE=1 SV=2	260	0.2	4	15.6651529	0.297051876	0	0	0	0	0	0	0	0	0	0	0	0
sp|Q8BY89|CTL2_MOUSE Choline transporter-like protein 2 OS=Mus musculus OX=10090 GN=Slc44a2 PE=1 SV=2	186	0.01	1	0.444624427	0	0	0	0	0	0	0	0	0	0	0	0	0
sp|Q8BY89|CTL2_MOUSE Choline transporter-like protein 2 OS=Mus musculus OX=10090 GN=Slc44a2 PE=1 SV=2	199	0.2	3	0	8.464558814	15.89009302	0	5.890044685	0	0	0	0	0	0	0	0	0
sp|Q8BYB9|PGLT1_MOUSE Protein O-glucosyltransferase 1 OS=Mus musculus OX=10090 GN=Poglut1 PE=1 SV=2	203	0.2	3	12.95931507	0.374991818	0	0	0	0	0	0	0	0	0	0	0	0
sp|Q8BYU6|TOIP2_MOUSE Torsin-1A-interacting protein 2 OS=Mus musculus OX=10090 GN=Tor1aip2 PE=1 SV=1	317	0.2	4	13.17994449	0	0	0	0	0	0	0	0	0	0	0	0	0
sp|Q8BZ03|KPCD2_MOUSE Serine/threonine-protein kinase D2 OS=Mus musculus OX=10090 GN=Prkd2 PE=1 SV=1	431	0.01	1	0	0.556397375	0	0.437034887	0	0	0	0	0	0	0	0	0	0
sp|Q8BZ03|KPCD2_MOUSE Serine/threonine-protein kinase D2 OS=Mus musculus OX=10090 GN=Prkd2 PE=1 SV=1	432	0.01	1	0	0.556397375	0	0.437034887	0	0	0	0	0	0	0	0	0	0
sp|Q8BZS9|DHX32_MOUSE Putative pre-mRNA-splicing factor ATP-dependent RNA helicase DHX32 OS=Mus musculus OX=10090 GN=Dhx32 PE=1 SV=2	425	0.01	1	0	0.40076031	0	0	0	0	0	0	0	0	0	0	0	0
sp|Q8C088|EGFEM_MOUSE EGF-like and EMI domain-containing protein 1 OS=Mus musculus OX=10090 GN=Egfem1 PE=2 SV=1	31	0.01	1	0	0.562759936	0	0	0	0	0	0	0	0	0	0	0	0
sp|Q8C0Z1|F234A_MOUSE Protein FAM234A OS=Mus musculus OX=10090 GN=Fam234a PE=1 SV=1	391	0.01	1	0	0	0	0	0	0	0.590425438	0	0	0	0	0	0	0
sp|Q8C129|LCAP_MOUSE Leucyl-cystinyl aminopeptidase OS=Mus musculus OX=10090 GN=Lnpep PE=1 SV=1	144	0.2	4	13.54587974	0.811728296	0	0	0	0	0	0	0	0	0	0	0	0
sp|Q8C129|LCAP_MOUSE Leucyl-cystinyl aminopeptidase OS=Mus musculus OX=10090 GN=Lnpep PE=1 SV=1	214	0.2	10	0	19.173655	16.04369852	11.43039114	3.270208492	0	0	0	0	0	0	0	0	0
sp|Q8C129|LCAP_MOUSE Leucyl-cystinyl aminopeptidase OS=Mus musculus OX=10090 GN=Lnpep PE=1 SV=1	255	0.01	2	0	0.653071356	0.542790385	0.308390703	0.201198295	0	0	0	0	0	0	0	0	0
sp|Q8C129|LCAP_MOUSE Leucyl-cystinyl aminopeptidase OS=Mus musculus OX=10090 GN=Lnpep PE=1 SV=1	524	0.2	3	13.07388879	0	0	0	0	0	0	0	0	0	0	0	0	0
sp|Q8C129|LCAP_MOUSE Leucyl-cystinyl aminopeptidase OS=Mus musculus OX=10090 GN=Lnpep PE=1 SV=1	694	0.2	2	8.703527688	0	0	0	0	0	0	0	0	0	0	0	0	0
sp|Q8C165|P20D1_MOUSE N-fatty-acyl-amino acid synthase/hydrolase PM20D1 OS=Mus musculus OX=10090 GN=Pm20d1 PE=1 SV=1	442	0.01	1	0.449105325	0.032058463	0	0	0	0	0	0	0	0	0	0	0	0
sp|Q8C6K9|CO6A6_MOUSE Collagen alpha-6(VI) chain OS=Mus musculus OX=10090 GN=Col6a6 PE=1 SV=2	196	0.01	3	0	0.220891105	0.423407842	0.999175877	0.139443903	0	0	0	0	0	0	0	0	0
sp|Q8C6K9|CO6A6_MOUSE Collagen alpha-6(VI) chain OS=Mus musculus OX=10090 GN=Col6a6 PE=1 SV=2	928	0.2	3	0	11.49827412	0	9.713340981	0	9.711881399	0	0	0	0	0	0	0	0
sp|Q8C6K9|CO6A6_MOUSE Collagen alpha-6(VI) chain OS=Mus musculus OX=10090 GN=Col6a6 PE=1 SV=2	986	0.2	3	13.37252248	0	0	0	0	0	0	0	0	0	0	0	0	0
sp|Q8C6K9|CO6A6_MOUSE Collagen alpha-6(VI) chain OS=Mus musculus OX=10090 GN=Col6a6 PE=1 SV=2	1288	0.2	4	13.01061351	0	0	0	0	0	0	0	0	0	0	0	0	0
sp|Q8C6K9|CO6A6_MOUSE Collagen alpha-6(VI) chain OS=Mus musculus OX=10090 GN=Col6a6 PE=1 SV=2	2032	0.01	3	0	0.89484217	0.386424994	0.734871025	0.12726408	0.286761876	0	0	0	0	0	0	0	0
sp|Q8C7X2|EMC1_MOUSE ER membrane protein complex subunit 1 OS=Mus musculus OX=10090 GN=Emc1 PE=1 SV=1	916	0.2	2	13.81059285	0	0	0	0	0	0	0	0	0	0	0	0	0
sp|Q8C8U0|LIPB1_MOUSE Liprin-beta-1 OS=Mus musculus OX=10090 GN=Ppfibp1 PE=1 SV=3	938	0.01	1	0	0	0	0.469014851	0	0.836334491	0	0	0	0	0	0	0	0
sp|Q8CFG0|SULF2_MOUSE Extracellular sulfatase Sulf-2 OS=Mus musculus OX=10090 GN=Sulf2 PE=2 SV=2	111	0.01	1	0.551448615	0	0	0	0	0	0	0	0	0	0	0	0	0
sp|Q8CIV2|MBRL_MOUSE Membralin OS=Mus musculus OX=10090 GN=Tmem259 PE=1 SV=2	179	0.2	3	10.53698915	0	0	0	0	0	0	0	0	0	0	0	0	0
sp|Q8JZZ7|AGRL2_MOUSE Adhesion G protein-coupled receptor L2 OS=Mus musculus OX=10090 GN=Adgrl2 PE=1 SV=3	816	0.2	2	13.51744437	0.184569868	0	0	0	0	0	0	0	0	0	0	0	0
sp|Q8K0E8|FIBB_MOUSE Fibrinogen beta chain OS=Mus musculus OX=10090 GN=Fgb PE=1 SV=1	383	0.01	2	0	1.476006398	0	0.459223953	0	0	0	0	0	0	0	0	0	0
sp|Q8K182|CO8A_MOUSE Complement component C8 alpha chain OS=Mus musculus OX=10090 GN=C8a PE=1 SV=1	436	0.01	1	0	0.847948529	0	0	0	0	0	0	0	0	0	0	0	0
sp|Q8K297|GT251_MOUSE Procollagen galactosyltransferase 1 OS=Mus musculus OX=10090 GN=Colgalt1 PE=1 SV=2	90	0.2	2	11.68680637	0	0	0	0	0	0	0	0	0	0	0	0	0
sp|Q8K2B0|SC65_MOUSE Endoplasmic reticulum protein SC65 OS=Mus musculus OX=10090 GN=P3h4 PE=1 SV=1	366	0.2	2	11.9515573	0	0	0	0	0	0	0	0	0	0	0	0	0
sp|Q8R143|PTTG_MOUSE Pituitary tumor-transforming gene 1 protein-interacting protein OS=Mus musculus OX=10090 GN=Pttg1ip PE=1 SV=1	50	0.2	2	11.27903137	0.661879555	0	0	0	0	0	0	0	0	0	0	0	0
sp|Q8R180|ERO1A_MOUSE ERO1-like protein alpha OS=Mus musculus OX=10090 GN=Ero1a PE=1 SV=2	275	0.01	1	0.642725512	0	0	0	0	0	0	0	0	0	0	0	0	0
sp|Q8R1V4|TMED4_MOUSE Transmembrane emp24 domain-containing protein 4 OS=Mus musculus OX=10090 GN=Tmed4 PE=1 SV=1	116	0.01	1	0	0.510815432	0	0.424462511	0	0	0	0	0	0	0	0	0	0
sp|Q8R2G4|NAR3_MOUSE Ecto-ADP-ribosyltransferase 3 OS=Mus musculus OX=10090 GN=Art3 PE=1 SV=2	181	0.2	3	15.68421214	0.847423427	0	0	0	0	0	0	0	0	0	0	0	0
sp|Q8R2G4|NAR3_MOUSE Ecto-ADP-ribosyltransferase 3 OS=Mus musculus OX=10090 GN=Art3 PE=1 SV=2	246	0.2	7	0	14.44532983	15.68470697	7.960812258	2.956962402	0	0	0	0	0	0	0	0	0
sp|Q8R2R1|POMT1_MOUSE Protein O-mannosyl-transferase 1 OS=Mus musculus OX=10090 GN=Pomt1 PE=1 SV=1	470	0.2	2	11.42249734	0	0	0	0	0	0	0	0	0	0	0	0	0
sp|Q8R2R1|POMT1_MOUSE Protein O-mannosyl-transferase 1 OS=Mus musculus OX=10090 GN=Pomt1 PE=1 SV=1	538	0.01	1	0.505588511	0	0	0	0	0	0	0	0	0	0	0	0	0
sp|Q8R2Y2|MUC18_MOUSE Cell surface glycoprotein MUC18 OS=Mus musculus OX=10090 GN=Mcam PE=1 SV=1	57	0.01	3	0	0.745966698	0.420285099	0.985945309	0.17038566	0.626496624	0	0	0	0	0	0	0	0
sp|Q8R4Y4|STAB1_MOUSE Stabilin-1 OS=Mus musculus OX=10090 GN=Stab1 PE=1 SV=1	1010	0.01	1	0	0.339223313	0	0.285145378	0	0.449659696	0	0	0	0	0	0	0	0
sp|Q8R4Y4|STAB1_MOUSE Stabilin-1 OS=Mus musculus OX=10090 GN=Stab1 PE=1 SV=1	1087	0.01	1	0	1.189151702	0	0	0	0	0	0	0	0	0	0	0	0
sp|Q8R4Y4|STAB1_MOUSE Stabilin-1 OS=Mus musculus OX=10090 GN=Stab1 PE=1 SV=1	1727	0.01	1	0	0.477547513	0	0	0.332608703	0	0	0	0	0	0	0	0	0
sp|Q8R4Y4|STAB1_MOUSE Stabilin-1 OS=Mus musculus OX=10090 GN=Stab1 PE=1 SV=1	2289	0.01	1	0	1.12987657	0	0	0	0	0	0	0	0	0	0	0	0
sp|Q8VBZ3|CLPT1_MOUSE Cleft lip and palate transmembrane protein 1 homolog OS=Mus musculus OX=10090 GN=Clptm1 PE=1 SV=1	240	0.01	1	0.465002051	0	0	0	0	0	0	0	0	0	0	0	0	0
sp|Q8VBZ3|CLPT1_MOUSE Cleft lip and palate transmembrane protein 1 homolog OS=Mus musculus OX=10090 GN=Clptm1 PE=1 SV=1	294	0.2	2	11.99504667	0	0	0	0	0	0	0	0	0	0	0	0	0
sp|Q8VCI0|PLBL1_MOUSE Phospholipase B-like 1 OS=Mus musculus OX=10090 GN=Plbd1 PE=1 SV=1	443	0.01	1	0.482956484	0.034474859	0	0	0	0	0	0	0	0	0	0	0	0
sp|Q8VCM8|NCLN_MOUSE Nicalin OS=Mus musculus OX=10090 GN=Ncln PE=1 SV=2	427	0.2	2	13.53636867	0	0	0	0	0	0	0	0	0	0	0	0	0
sp|Q8VCT4|CES1D_MOUSE Carboxylesterase 1D OS=Mus musculus OX=10090 GN=Ces1d PE=1 SV=1	78	0.01	3	0.970391199	0.227840532	0.430152326	0.1896241	0	0	0	0	0	0	0	0	0	0
sp|Q91V24|ABCA7_MOUSE ATP-binding cassette sub-family A member 7 OS=Mus musculus OX=10090 GN=Abca7 PE=1 SV=1	1531	0.01	1	0.585944822	0	0	0	0	0	0	0	0	0	0	0	0	0
sp|Q91W34|RUS1_MOUSE RUS1 family protein C16orf58 homolog OS=Mus musculus OX=10090 PE=1 SV=1	356	0.01	1	0	0.315148983	0	0.27232372	0	0.457472142	0	0	0	0	0	0	0	0
sp|Q91WP6|SPA3N_MOUSE Serine protease inhibitor A3N OS=Mus musculus OX=10090 GN=Serpina3n PE=1 SV=1	268	0.01	1	0	0.98440547	0	0	0	0	0	0	0	0	0	0	0	0
sp|Q91X72|HEMO_MOUSE Hemopexin OS=Mus musculus OX=10090 GN=Hpx PE=1 SV=2	185	0.2	4	0	13.78266341	0	0	0	0	0	0	0	0	0	0	0	0
sp|Q91X78|ERLN1_MOUSE Erlin-1 OS=Mus musculus OX=10090 GN=Erlin1 PE=1 SV=2	107	0.2	4	16.78881936	0.74262391	0	0	0	0	0	0	0	0	0	0	0	0
sp|Q91XD7|CREL1_MOUSE Protein disulfide isomerase Creld1 OS=Mus musculus OX=10090 GN=Creld1 PE=1 SV=1	204	0.01	2	1.046853448	0.048812715	0	0	0	0	0	0	0	0	0	0	0	0
sp|Q91ZX7|LRP1_MOUSE Prolow-density lipoprotein receptor-related protein 1 OS=Mus musculus OX=10090 GN=Lrp1 PE=1 SV=1	1511	0.01	3	0.587567047	0.936597967	0	0.778324247	0	0.458658975	0	0	0	0	0	0	0	0
sp|Q91ZX7|LRP1_MOUSE Prolow-density lipoprotein receptor-related protein 1 OS=Mus musculus OX=10090 GN=Lrp1 PE=1 SV=1	1558	0.01	1	0.40925946	0	0	0	0	0	0	0	0	0	0	0	0	0
sp|Q91ZX7|LRP1_MOUSE Prolow-density lipoprotein receptor-related protein 1 OS=Mus musculus OX=10090 GN=Lrp1 PE=1 SV=1	1763	0.01	2	1.006189366	0.035234022	0	0	0	0	0	0	0	0	0	0	0	0
sp|Q91ZX7|LRP1_MOUSE Prolow-density lipoprotein receptor-related protein 1 OS=Mus musculus OX=10090 GN=Lrp1 PE=1 SV=1	1767	0.01	2	1.006189366	0.035234022	0	0	0	0	0	0	0	0	0	0	0	0
sp|Q91ZX7|LRP1_MOUSE Prolow-density lipoprotein receptor-related protein 1 OS=Mus musculus OX=10090 GN=Lrp1 PE=1 SV=1	1825	0.01	1	0.387341134	0	0	0	0	0	0	0	0	0	0	0	0	0
sp|Q91ZX7|LRP1_MOUSE Prolow-density lipoprotein receptor-related protein 1 OS=Mus musculus OX=10090 GN=Lrp1 PE=1 SV=1	3089	0.01	2	0.499662771	0.690643148	0	0.560827578	0	0	0	0	0	0	0	0	0	0
sp|Q91ZX7|LRP1_MOUSE Prolow-density lipoprotein receptor-related protein 1 OS=Mus musculus OX=10090 GN=Lrp1 PE=1 SV=1	3953	0.01	1	0	0.605647303	0	0.491807833	0	0	0	0	0	0	0	0	0	0
sp|Q91ZX7|LRP1_MOUSE Prolow-density lipoprotein receptor-related protein 1 OS=Mus musculus OX=10090 GN=Lrp1 PE=1 SV=1	4075	0.01	2	0	0.624719434	0	0.514194113	0	0.4375891	0	0	0	0	0	0	0	0
sp|Q91ZX7|LRP1_MOUSE Prolow-density lipoprotein receptor-related protein 1 OS=Mus musculus OX=10090 GN=Lrp1 PE=1 SV=1	4125	0.01	1	0	0.571326703	0	0.463938246	0	0	0	0	0	0	0	0	0	0
sp|Q921I1|TRFE_MOUSE Serotransferrin OS=Mus musculus OX=10090 GN=Tf PE=1 SV=1	512	0.01	4	0	1.97665166	0	0.336288639	0	0	0	0	0	0	0	0	0	0
sp|Q921T2|TOIP1_MOUSE Torsin-1A-interacting protein 1 OS=Mus musculus OX=10090 GN=Tor1aip1 PE=1 SV=3	410	0.2	3	11.34909364	0	0	0	0	0	0	0	0	0	0	0	0	0
sp|Q922J3|CLIP1_MOUSE CAP-Gly domain-containing linker protein 1 OS=Mus musculus OX=10090 GN=Clip1 PE=1 SV=1	853	0.01	1	0	0.28789146	0.502214389	0.215216641	0	0	0	0	0	0	0	0	0	0
sp|Q923J1|TRPM7_MOUSE Transient receptor potential cation channel subfamily M member 7 OS=Mus musculus OX=10090 GN=Trpm7 PE=1 SV=1	1387	0.01	1	0.455118312	0.03592113	0	0	0	0	0	0	0	0	0	0	0	0
sp|Q924Z4|CERS2_MOUSE Ceramide synthase 2 OS=Mus musculus OX=10090 GN=Cers2 PE=1 SV=1	18	0.2	2	9.761965658	0	0	0	0	0	0	0	0	0	0	0	0	0
sp|Q99JR5|TINAL_MOUSE Tubulointerstitial nephritis antigen-like OS=Mus musculus OX=10090 GN=Tinagl1 PE=1 SV=1	159	0.01	1	0.430067187	0.030699465	0	0	0	0	0	0	0	0	0	0	0	0
sp|Q99KF1|TMED9_MOUSE Transmembrane emp24 domain-containing protein 9 OS=Mus musculus OX=10090 GN=Tmed9 PE=1 SV=2	124	0.01	2	0.51187038	0.598268253	0	0.497131505	0	0	0	0	0	0	0	0	0	0
sp|Q99M71|EPDR1_MOUSE Mammalian ependymin-related protein 1 OS=Mus musculus OX=10090 GN=Epdr1 PE=1 SV=1	181	0.01	1	0.485828502	0.034679872	0	0	0	0	0	0	0	0	0	0	0	0
sp|Q99MQ4|ASPN_MOUSE Asporin OS=Mus musculus OX=10090 GN=Aspn PE=1 SV=1	274	0.01	8	0	1.412049254	0.754567091	1.551560091	0.164866282	0.81988067	0	0	0	0	0	0	0	0
sp|Q99PE8|ABCG5_MOUSE ATP-binding cassette sub-family G member 5 OS=Mus musculus OX=10090 GN=Abcg5 PE=1 SV=1	409	0.01	1	0	0.510027887	0	0.43722395	0	0	0	0	0	0	0	0	0	0
sp|Q99PF4|CAD23_MOUSE Cadherin-23 OS=Mus musculus OX=10090 GN=Cdh23 PE=1 SV=2	940	0.01	1	0.608673938	0	0	0	0	0	0	0	0	0	0	0	0	0
sp|Q9CPW5|SSRB_MOUSE Translocon-associated protein subunit beta OS=Mus musculus OX=10090 GN=Ssr2 PE=1 SV=1	87	0.2	4	15.68422561	0	0	0	0	0	0	0	0	0	0	0	0	0
sp|Q9CQD8|VA0E1_MOUSE V-type proton ATPase subunit e 1 OS=Mus musculus OX=10090 GN=Atp6v0e1 PE=3 SV=3	69	0.01	1	0.489438679	0	0	0	0	0	0	0	0	0	0	0	0	0
sp|Q9CQE7|ERGI3_MOUSE Endoplasmic reticulum-Golgi intermediate compartment protein 3 OS=Mus musculus OX=10090 GN=Ergic3 PE=1 SV=1	265	0.01	1	0.397195994	0	0	0	0	0	0	0	0	0	0	0	0	0
sp|Q9CQF9|PCYOX_MOUSE Prenylcysteine oxidase OS=Mus musculus OX=10090 GN=Pcyox1 PE=1 SV=1	195	0.2	3	15.44283121	0	0	0	0	0	0	0	0	0	0	0	0	0
sp|Q9CQF9|PCYOX_MOUSE Prenylcysteine oxidase OS=Mus musculus OX=10090 GN=Pcyox1 PE=1 SV=1	322	0.2	3	15.06810464	1.479185865	0	0	0	0	0	0	0	0	0	0	0	0
sp|Q9CQF9|PCYOX_MOUSE Prenylcysteine oxidase OS=Mus musculus OX=10090 GN=Pcyox1 PE=1 SV=1	352	0.2	4	17.09317935	0.377071016	0	0	0	0	0	0	0	0	0	0	0	0
sp|Q9CY50|SSRA_MOUSE Translocon-associated protein subunit alpha OS=Mus musculus OX=10090 GN=Ssr1 PE=1 SV=1	135	0.2	2	10.83009161	0	0	0	0	0	0	0	0	0	0	0	0	0
sp|Q9CY50|SSRA_MOUSE Translocon-associated protein subunit alpha OS=Mus musculus OX=10090 GN=Ssr1 PE=1 SV=1	190	0.01	1	0.585312215	0	0	0	0	0	0	0	0	0	0	0	0	0
sp|Q9CYA0|CREL2_MOUSE Protein disulfide isomerase Creld2 OS=Mus musculus OX=10090 GN=Creld2 PE=1 SV=1	187	0.2	2	13.51313707	1.014466739	0	0	0	0	0	0	0	0	0	0	0	0
sp|Q9CYD3|CRTAP_MOUSE Cartilage-associated protein OS=Mus musculus OX=10090 GN=Crtap PE=1 SV=3	361	0.2	2	11.99037907	0	0	0	0	0	0	0	0	0	0	0	0	0
sp|Q9CZP0|UFSP1_MOUSE Ufm1-specific protease 1 OS=Mus musculus OX=10090 GN=Ufsp1 PE=1 SV=1	209	0.01	1	0	0.227708536	0.398229892	0.202298646	0.166156846	0	0	0	0	0	0	0	0	0
sp|Q9CZR2|NALD2_MOUSE N-acetylated-alpha-linked acidic dipeptidase 2 OS=Mus musculus OX=10090 GN=Naalad2 PE=1 SV=2	627	0.2	4	13.27087384	0.580681616	0	0	0	0	0	0	0	0	0	0	0	0
sp|Q9D136|OGFD3_MOUSE 2-oxoglutarate and iron-dependent oxygenase domain-containing protein 3 OS=Mus musculus OX=10090 GN=Ogfod3 PE=2 SV=1	262	0.2	2	13.26728559	0	0	0	0	0	0	0	0	0	0	0	0	0
sp|Q9D1H9|MFAP4_MOUSE Microfibril-associated glycoprotein 4 OS=Mus musculus OX=10090 GN=Mfap4 PE=1 SV=1	88	0.2	4	13.93562881	0	0	0	0	0	0	0	0	0	0	0	0	0
sp|Q9D1H9|MFAP4_MOUSE Microfibril-associated glycoprotein 4 OS=Mus musculus OX=10090 GN=Mfap4 PE=1 SV=1	138	0.2	15	0	13.61036707	11.98811428	14.13133331	8.15768299	10.8350092	0	0	0	0	0	0	0	0
sp|Q9D666|SUN1_MOUSE SUN domain-containing protein 1 OS=Mus musculus OX=10090 GN=Sun1 PE=1 SV=2	833	0.01	1	0.538451526	0.038436258	0	0	0	0	0	0	0	0	0	0	0	0
sp|Q9D7N9|APMAP_MOUSE Adipocyte plasma membrane-associated protein OS=Mus musculus OX=10090 GN=Apmap PE=1 SV=1	158	0.2	2	12.42383054	0	0	0	0	0	0	0	0	0	0	0	0	0
sp|Q9D7V9|NAAA_MOUSE N-acylethanolamine-hydrolyzing acid amidase OS=Mus musculus OX=10090 GN=Naaa PE=1 SV=2	41	0.01	1	0	0.714926784	0	0	0	0	0	0	0	0	0	0	0	0
sp|Q9DAW9|CNN3_MOUSE Calponin-3 OS=Mus musculus OX=10090 GN=Cnn3 PE=1 SV=1	239	0.01	1	0.447162005	0	0	0	0	0	0	0	0	0	0	0	0	0
sp|Q9DBB9|CPN2_MOUSE Carboxypeptidase N subunit 2 OS=Mus musculus OX=10090 GN=Cpn2 PE=1 SV=2	366	0.01	1	0.470907433	0	0	0	0	0	0	0	0	0	0	0	0	0
sp|Q9DBX3|SUSD2_MOUSE Sushi domain-containing protein 2 OS=Mus musculus OX=10090 GN=Susd2 PE=1 SV=1	158	0.2	3	13.36883537	0.469699738	0	0	0	0	0	0	0	0	0	0	0	0
sp|Q9EPK6|SIL1_MOUSE Nucleotide exchange factor SIL1 OS=Mus musculus OX=10090 GN=Sil1 PE=1 SV=2	196	0.2	2	13.45427568	0.823153859	0	0	0	0	0	0	0	0	0	0	0	0
sp|Q9ER41|TOR1B_MOUSE Torsin-1B OS=Mus musculus OX=10090 GN=Tor1b PE=1 SV=2	63	0.2	2	12.89018953	0	0	0	0	0	0	0	0	0	0	0	0	0
sp|Q9ESB3|HRG_MOUSE Histidine-rich glycoprotein OS=Mus musculus OX=10090 GN=Hrg PE=1 SV=2	199	0.01	2	0	0.904335638	0	0	0	0	0	0	0	0	0	0	0	0
sp|Q9ET30|TM9S3_MOUSE Transmembrane 9 superfamily member 3 OS=Mus musculus OX=10090 GN=Tm9sf3 PE=1 SV=1	171	0.01	1	0	0.26629702	0.417333891	0.216641653	0	0	0	0	0	0	0	0	0	0
sp|Q9JHP7|PLGT2_MOUSE Protein O-glucosyltransferase 2 OS=Mus musculus OX=10090 GN=Poglut2 PE=1 SV=1	151	0.01	1	0.473766489	0	0	0	0	0	0	0	0	0	0	0	0	0
sp|Q9JIS8|S12A4_MOUSE Solute carrier family 12 member 4 OS=Mus musculus OX=10090 GN=Slc12a4 PE=1 SV=2	311	0.01	1	0.384208601	0	0	0	0	0	0	0	0	0	0	0	0	0
sp|Q9JJF9|SPP2A_MOUSE Signal peptide peptidase-like 2A OS=Mus musculus OX=10090 GN=Sppl2a PE=1 SV=2	118	0.01	1	0.602945377	0	0	0	0	0	0	0	0	0	0	0	0	0
sp|Q9JJN6|CNBP1_MOUSE Beta-catenin-interacting protein 1 OS=Mus musculus OX=10090 GN=Ctnnbip1 PE=1 SV=1	31	0.01	1	0	0.438972974	0	0.332912355	0	0	0	0	0	0	0	0	0	0
sp|Q9JK53|PRELP_MOUSE Prolargin OS=Mus musculus OX=10090 GN=Prelp PE=1 SV=2	284	0.01	2	0	0.260695014	0	0.98302545	0	0.378426436	0	0	0	0	0	0	0	0
sp|Q9JKR6|HYOU1_MOUSE Hypoxia up-regulated protein 1 OS=Mus musculus OX=10090 GN=Hyou1 PE=1 SV=1	154	0.01	1	0.48979515	0	0	0	0	0	0	0	0	0	0	0	0	0
sp|Q9JKR6|HYOU1_MOUSE Hypoxia up-regulated protein 1 OS=Mus musculus OX=10090 GN=Hyou1 PE=1 SV=1	514	0.2	4	15.10622711	0.030408899	0	0	0	0	0	0	0	0	0	0	0	0
sp|Q9JKR6|HYOU1_MOUSE Hypoxia up-regulated protein 1 OS=Mus musculus OX=10090 GN=Hyou1 PE=1 SV=1	829	0.01	3	1.397847551	0.051996311	0	0	0	0	0	0	0	0	0	0	0	0
sp|Q9JKR6|HYOU1_MOUSE Hypoxia up-regulated protein 1 OS=Mus musculus OX=10090 GN=Hyou1 PE=1 SV=1	861	0.2	2	12.29211144	0	0	0	0	0	0	0	0	0	0	0	0	0
sp|Q9JKR6|HYOU1_MOUSE Hypoxia up-regulated protein 1 OS=Mus musculus OX=10090 GN=Hyou1 PE=1 SV=1	868	0.2	5	16.17832636	0.558114101	0	0	0	0	0	0	0	0	0	0	0	0
sp|Q9JKR6|HYOU1_MOUSE Hypoxia up-regulated protein 1 OS=Mus musculus OX=10090 GN=Hyou1 PE=1 SV=1	930	0.2	3	12.11413074	0.922283212	0	0	0	0	0	0	0	0	0	0	0	0
sp|Q9QUN9|DKK3_MOUSE Dickkopf-related protein 3 OS=Mus musculus OX=10090 GN=Dkk3 PE=2 SV=1	105	0.01	1	0.585855521	0	0	0	0	0	0	0	0	0	0	0	0	0
sp|Q9QUR8|SEM7A_MOUSE Semaphorin-7A OS=Mus musculus OX=10090 GN=Sema7a PE=1 SV=1	255	0.2	3	14.51075637	0.721377283	0	0	0	0	0	0	0	0	0	0	0	0
sp|Q9QWR8|NAGAB_MOUSE Alpha-N-acetylgalactosaminidase OS=Mus musculus OX=10090 GN=Naga PE=1 SV=2	200	0.01	1	0.57536396	0.041071177	0	0	0	0	0	0	0	0	0	0	0	0
sp|Q9QXC1|FETUB_MOUSE Fetuin-B OS=Mus musculus OX=10090 GN=Fetub PE=1 SV=1	138	0.01	1	0	0.973388943	0	0	0	0	0	0	0	0	0	0	0	0
sp|Q9QY81|PO210_MOUSE Nuclear pore membrane glycoprotein 210 OS=Mus musculus OX=10090 GN=Nup210 PE=1 SV=2	404	0.01	1	0.457474599	0	0	0	0	0	0	0	0	0	0	0	0	0
sp|Q9QYC7|VKGC_MOUSE Vitamin K-dependent gamma-carboxylase OS=Mus musculus OX=10090 GN=Ggcx PE=1 SV=1	569	0.01	1	0.62294825	0	0	0	0	0	0	0	0	0	0	0	0	0
sp|Q9QZF2|GPC1_MOUSE Glypican-1 OS=Mus musculus OX=10090 GN=Gpc1 PE=1 SV=1	115	0.01	2	0.662945701	0.665330266	0	0.497428571	0	0	0	0	0	0	0	0	0	0
sp|Q9R045|ANGL2_MOUSE Angiopoietin-related protein 2 OS=Mus musculus OX=10090 GN=Angptl2 PE=2 SV=2	191	0.01	1	0.445478999	0	0	0	0	0	0	0	0	0	0	0	0	0
sp|Q9R069|BCAM_MOUSE Basal cell adhesion molecule OS=Mus musculus OX=10090 GN=Bcam PE=1 SV=1	322	0.01	1	0	0.738745549	0	0.653733237	0	0	0	0	0	0	0	0	0	0
sp|Q9R0B9|PLOD2_MOUSE Procollagen-lysine,2-oxoglutarate 5-dioxygenase 2 OS=Mus musculus OX=10090 GN=Plod2 PE=1 SV=2	208	0.01	1	0.56561877	0	0	0	0	0	0	0	0	0	0	0	0	0
sp|Q9R0E1|PLOD3_MOUSE Multifunctional procollagen lysine hydroxylase and glycosyltransferase LH3 OS=Mus musculus OX=10090 GN=Plod3 PE=1 SV=1	550	0.2	4	15.60740184	0.757452395	0	0	0	0	0	0	0	0	0	0	0	0
sp|Q9R0E2|PLOD1_MOUSE Procollagen-lysine,2-oxoglutarate 5-dioxygenase 1 OS=Mus musculus OX=10090 GN=Plod1 PE=1 SV=1	197	0.2	5	13.65228691	0	0	0	0	0	0	0	0	0	0	0	0	0
sp|Q9R0E2|PLOD1_MOUSE Procollagen-lysine,2-oxoglutarate 5-dioxygenase 1 OS=Mus musculus OX=10090 GN=Plod1 PE=1 SV=1	538	0.2	3	15.33687756	0	0	0	0	0	0	0	0	0	0	0	0	0
sp|Q9R0G6|COMP_MOUSE Cartilage oligomeric matrix protein OS=Mus musculus OX=10090 GN=Comp PE=1 SV=2	739	0.01	1	0.514365602	0	0	0	0	0	0	0	0	0	0	0	0	0
sp|Q9R1Q9|VAS1_MOUSE V-type proton ATPase subunit S1 OS=Mus musculus OX=10090 GN=Atp6ap1 PE=1 SV=1	254	0.01	1	0.504220301	0	0	0	0	0	0	0	0	0	0	0	0	0
sp|Q9WTR5|CAD13_MOUSE Cadherin-13 OS=Mus musculus OX=10090 GN=Cdh13 PE=1 SV=2	51	0.01	1	0	0.406529872	0.721242442	0	0.267345837	0	0	0	0	0	0	0	0	0
sp|Q9WTR5|CAD13_MOUSE Cadherin-13 OS=Mus musculus OX=10090 GN=Cdh13 PE=1 SV=2	55	0.01	1	0	0.406529872	0.721242442	0	0.267345837	0	0	0	0	0	0	0	0	0
sp|Q9WTR5|CAD13_MOUSE Cadherin-13 OS=Mus musculus OX=10090 GN=Cdh13 PE=1 SV=2	85	0.01	1	0.53397633	0	0	0	0	0	0	0	0	0	0	0	0	0
sp|Q9WTR5|CAD13_MOUSE Cadherin-13 OS=Mus musculus OX=10090 GN=Cdh13 PE=1 SV=2	529	0.2	10	0	10.32783899	12.22963877	12.62273713	11.44545265	0	0	0	0	0	0	0	0	0
sp|Q9WTR5|CAD13_MOUSE Cadherin-13 OS=Mus musculus OX=10090 GN=Cdh13 PE=1 SV=2	597	0.2	12	0	15.71291008	13.21223129	12.60865825	0.565622759	0	0	0	0	0	0	0	0	0
sp|Q9WTR5|CAD13_MOUSE Cadherin-13 OS=Mus musculus OX=10090 GN=Cdh13 PE=1 SV=2	637	0.2	27	13.0613377	14.27854494	13.27558776	14.32781413	0	11.5635267	0	0	0	0	0	0	0	0
sp|Q9WTR5|CAD13_MOUSE Cadherin-13 OS=Mus musculus OX=10090 GN=Cdh13 PE=1 SV=2	670	0.01	8	0.372387219	1.272039894	0.599380237	1.255934857	0	0.504781105	0	0	0	0	0	0	0	0
sp|Q9WV54|ASAH1_MOUSE Acid ceramidase OS=Mus musculus OX=10090 GN=Asah1 PE=1 SV=1	257	0.2	2	12.72564071	0.995335242	0	0	0	0	0	0	0	0	0	0	0	0
sp|Q9WVH9|FBLN5_MOUSE Fibulin-5 OS=Mus musculus OX=10090 GN=Fbln5 PE=1 SV=1	289	0.2	3	0	14.67255618	0	12.36212895	0	6.539889843	0	0	0	0	0	0	0	0
sp|Q9WVH9|FBLN5_MOUSE Fibulin-5 OS=Mus musculus OX=10090 GN=Fbln5 PE=1 SV=1	295	0.2	4	0	15.07179616	0	12.66292869	0	8.49420501	0	0	0	0	0	0	0	0
sp|Q9WVL3|S12A7_MOUSE Solute carrier family 12 member 7 OS=Mus musculus OX=10090 GN=Slc12a7 PE=1 SV=1	311	0.2	4	13.31742641	0	0	0	0	0	0	0	0	0	0	0	0	0
sp|Q9WVT6|CAH14_MOUSE Carbonic anhydrase 14 OS=Mus musculus OX=10090 GN=Ca14 PE=1 SV=1	212	0.01	3	0	0.923798864	0	1.414166288	0	0	0	0	0	0	0	0	0	0
sp|Q9Z0F8|ADA17_MOUSE Disintegrin and metalloproteinase domain-containing protein 17 OS=Mus musculus OX=10090 GN=Adam17 PE=1 SV=3	263	0.2	2	10.82888118	0	0	0	0	0	0	0	0	0	0	0	0	0
sp|Q9Z0K7|SLUR1_MOUSE Secreted Ly-6/uPAR-related protein 1 OS=Mus musculus OX=10090 GN=Slurp1 PE=1 SV=1	34	0.01	1	0	0.734621833	0	0	0	0	0	0	0	0	0	0	0	0
sp|Q9Z0M6|AGRE5_MOUSE Adhesion G protein-coupled receptor E5 OS=Mus musculus OX=10090 GN=Adgre5 PE=1 SV=2	460	0.01	1	0.531292128	0	0	0	0	0	0	0	0	0	0	0	0	0
sp|Q9Z1M0|P2RX7_MOUSE P2X purinoceptor 7 OS=Mus musculus OX=10090 GN=P2rx7 PE=1 SV=2	201	0.01	1	0.591171872	0	0	0	0	0	0	0	0	0	0	0	0	0
sp|Q9Z247|FKBP9_MOUSE Peptidyl-prolyl cis-trans isomerase FKBP9 OS=Mus musculus OX=10090 GN=Fkbp9 PE=1 SV=1	173	0.2	3	14.82027221	0	0	0	0	0	0	0	0	0	0	0	0	0
sp|Q9Z247|FKBP9_MOUSE Peptidyl-prolyl cis-trans isomerase FKBP9 OS=Mus musculus OX=10090 GN=Fkbp9 PE=1 SV=1	285	0.2	2	14.07541741	0	0	0	0	0	0	0	0	0	0	0	0	0
sp|Q9Z247|FKBP9_MOUSE Peptidyl-prolyl cis-trans isomerase FKBP9 OS=Mus musculus OX=10090 GN=Fkbp9 PE=1 SV=1	396	0.2	2	9.695788948	0	0	0	0	0	0	0	0	0	0	0	0	0
sp|Q9Z2G6|SE1L1_MOUSE Protein sel-1 homolog 1 OS=Mus musculus OX=10090 GN=Sel1l PE=1 SV=2	212	0.01	1	0.633842623	0	0	0	0	0	0	0	0	0	0	0	0	0
sp|Q9Z2G6|SE1L1_MOUSE Protein sel-1 homolog 1 OS=Mus musculus OX=10090 GN=Sel1l PE=1 SV=2	267	0.01	1	0.455704302	0	0	0	0	0	0	0	0	0	0	0	0	0
sp|Q9Z2G6|SE1L1_MOUSE Protein sel-1 homolog 1 OS=Mus musculus OX=10090 GN=Sel1l PE=1 SV=2	426	0.01	1	0.515030906	0	0	0	0	0	0	0	0	0	0	0	0	0
sp|Q9Z2G6|SE1L1_MOUSE Protein sel-1 homolog 1 OS=Mus musculus OX=10090 GN=Sel1l PE=1 SV=2	603	0.01	1	0.628006388	0	0	0	0	0	0	0	0	0	0	0	0	0
sp|Q9Z319|CORIN_MOUSE Atrial natriuretic peptide-converting enzyme OS=Mus musculus OX=10090 GN=Corin PE=2 SV=2	146	0.01	1	0.572750504	0	0	0	0	0	0	0	0	0	0	0	0	0
sp|Q9Z319|CORIN_MOUSE Atrial natriuretic peptide-converting enzyme OS=Mus musculus OX=10090 GN=Corin PE=2 SV=2	316	0.2	2	12.68244192	0	0	0	0	0	0	0	0	0	0	0	0	0
sp|Q9Z319|CORIN_MOUSE Atrial natriuretic peptide-converting enzyme OS=Mus musculus OX=10090 GN=Corin PE=2 SV=2	764	0.2	2	12.87491107	0	0	0	0	0	0	0	0	0	0	0	0	0
sp|Q9Z319|CORIN_MOUSE Atrial natriuretic peptide-converting enzyme OS=Mus musculus OX=10090 GN=Corin PE=2 SV=2	827	0.01	1	0	0.195681487	0.369437544	0.162859195	0	0	0	0	0	0	0	0	0	0
sp|A0A140LI88|ANR31_MOUSE Ankyrin repeat domain-containing protein 31 OS=Mus musculus OX=10090 GN=Ankrd31 PE=1 SV=2	371	0.01	1	0.406485741	0.040170016	0	0	0	0	0	0	0	0	0	0	0	0
sp|A1L314|MPEG1_MOUSE Macrophage-expressed gene 1 protein OS=Mus musculus OX=10090 GN=Mpeg1 PE=1 SV=1	184	0.01	1	0.588475774	0	0	0	0	0	0	0	0	0	0	0	0	0
sp|A2A8L5|PTPRF_MOUSE Receptor-type tyrosine-protein phosphatase F OS=Mus musculus OX=10090 GN=Ptprf PE=1 SV=1	720	0.01	1	0	0.805720576	0	0	0	0	0	0	0	0	0	0	0	0
sp|A2A8L5|PTPRF_MOUSE Receptor-type tyrosine-protein phosphatase F OS=Mus musculus OX=10090 GN=Ptprf PE=1 SV=1	940	0.01	1	0	1.066938812	0	0	0	0	0	0	0	0	0	0	0	0
sp|A2AFS3|K1324_MOUSE UPF0577 protein KIAA1324 OS=Mus musculus OX=10090 GN=Kiaa1324 PE=1 SV=1	942	0.01	1	0.713213479	0	0	0	0	0	0	0	0	0	0	0	0	0
sp|A2AJQ3|D19L4_MOUSE Probable C-mannosyltransferase DPY19L4 OS=Mus musculus OX=10090 GN=Dpy19l4 PE=2 SV=1	121	0.01	1	0.483231586	0.038140027	0	0	0	0	0	0	0	0	0	0	0	0
sp|A2ARA8|ITA8_MOUSE Integrin alpha-8 OS=Mus musculus OX=10090 GN=Itga8 PE=1 SV=1	921	0.01	1	0.437224661	0.034508837	0	0	0	0	0	0	0	0	0	0	0	0
sp|A6H584|CO6A5_MOUSE Collagen alpha-5(VI) chain OS=Mus musculus OX=10090 GN=Col6a5 PE=1 SV=4	613	0.01	1	0.486941847	0.038432867	0	0	0	0	0	0	0	0	0	0	0	0
sp|A6H6E2|MMRN2_MOUSE Multimerin-2 OS=Mus musculus OX=10090 GN=Mmrn2 PE=1 SV=1	378	0.01	1	0.698328949	0	0	0	0	0	0	0	0	0	0	0	0	0
sp|A6X935|ITIH4_MOUSE Inter alpha-trypsin inhibitor, heavy chain 4 OS=Mus musculus OX=10090 GN=Itih4 PE=1 SV=2	80	0.01	1	0.467439093	0	0	0	0	0	0	0	0	0	0	0	0	0
sp|A6X935|ITIH4_MOUSE Inter alpha-trypsin inhibitor, heavy chain 4 OS=Mus musculus OX=10090 GN=Itih4 PE=1 SV=2	516	0.01	1	0.433685286	0	0	0	0	0	0	0	0	0	0	0	0	0
[truncated: 3,523 more rows]
