# Supplementary material for: Expanding N-glycopeptide identifications by modeling fragmentation, elution, and glycome connectivity
Source: Nat Commun. 2024 Jul 22;15:6168. doi: 10.1038/s41467-024-50338-5 (PMC11263600; doi:10.1038/s41467-024-50338-5)
Supplement: Supplementary file 4 — Source Data [file 41467_2024_50338_MOESM4_ESM.zip › source_data/fig3a_mouse_tissue_smoothing_contrast.csv]

RawFile	scan_id	base_target_peptide_target_glycan	base_decoy_peptide_target_glycan	base_target_peptide_decoy_glycan	base_decoy_peptide_decoy_glycan	smoothed_target_peptide_target_glycan	smoothed_decoy_peptide_target_glycan	smoothed_target_peptide_decoy_glycan	smoothed_decoy_peptide_decoy_glycan	Score Difference between Target and Decoy	Glycan Prior Difference between Target and Decoy
MouseBrain-Z-T-1	controllerType=0 controllerNumber=1 scan=10000	29.97106	5.618585	12.413471	1.5706911	18.55593	4.1747947	18.55593	1e-04	24.352474	14.381134
MouseBrain-Z-T-1	controllerType=0 controllerNumber=1 scan=10001	5.9051943	5.9051943			1e-04	1e-04			0.0	0.0
MouseBrain-Z-T-1	controllerType=0 controllerNumber=1 scan=10004	50.21749	28.172424	23.980955		18.016188	1e-04	18.016188		22.045067	18.016088
MouseBrain-Z-T-1	controllerType=0 controllerNumber=1 scan=10005	48.015568	28.883781	21.311817		14.887111	14.887111	14.887111		19.131786	0.0
MouseBrain-Z-T-1	controllerType=0 controllerNumber=1 scan=10006	33.957016	19.026508	14.18018	4.164322	15.484096	1e-04	15.484096	1e-04	14.930508	15.483995
MouseBrain-Z-T-1	controllerType=0 controllerNumber=1 scan=10007	42.410473	18.012959	22.927725	3.1828985	14.79301	1e-04	14.79301	1e-04	24.397514	14.79291
MouseBrain-Z-T-1	controllerType=0 controllerNumber=1 scan=10008	34.3255	21.6134	17.063929		16.650406	1e-04	2.8135917		12.712101	16.650307
MouseBrain-Z-T-1	controllerType=0 controllerNumber=1 scan=10010	31.780413	17.16199	15.993136	1.8457063	1.104991	1e-04	1.104991	1e-04	14.618423	1.104891
MouseBrain-Z-T-1	controllerType=0 controllerNumber=1 scan=10012	3.5783062	1.6001991	1.149591		17.163967	1e-04	17.163967		1.9781071	17.163868
MouseBrain-Z-T-1	controllerType=0 controllerNumber=1 scan=10015	88.94169	37.7969	51.282257		18.913021	1e-04	18.913021		51.144787	18.912922
MouseBrain-Z-T-1	controllerType=0 controllerNumber=1 scan=10016	69.49205	38.824665	33.753036		18.10676	18.10676	18.10676		30.667385	0.0
MouseBrain-Z-T-1	controllerType=0 controllerNumber=1 scan=10017	18.8128	15.182371			17.335217	1e-04			3.6304283	17.335117
MouseBrain-Z-T-1	controllerType=0 controllerNumber=1 scan=10018	47.423996	30.933537	19.11837		16.209875	16.209875	16.209875		16.49046	0.0
MouseBrain-Z-T-1	controllerType=0 controllerNumber=1 scan=10019	33.12636	18.315908	16.011274		18.016188	1e-04	18.016188		14.810453	18.016088
MouseBrain-Z-T-1	controllerType=0 controllerNumber=1 scan=10020	64.88858	18.569113	42.635456	2.2136943	17.162897	1e-04	17.162897	1e-04	46.319466	17.162798
MouseBrain-Z-T-1	controllerType=0 controllerNumber=1 scan=10022	18.382439	14.13681	5.481561		16.661835	1e-04	7.9157104		4.2456284	16.661736
MouseBrain-Z-T-1	controllerType=0 controllerNumber=1 scan=10023	7.4741445	4.001767	4.1560535	2.67507	15.617437	1e-04	15.617437	1e-04	3.4723773	15.617337
MouseBrain-Z-T-1	controllerType=0 controllerNumber=1 scan=10024	4.2929726	5.0675173	2.1966836	2.9820867	1e-04	1e-04	1e-04	1e-04	-0.7745447	0.0
MouseBrain-Z-T-1	controllerType=0 controllerNumber=1 scan=10027	62.641018	35.74597	29.204252		15.245886	15.245886	15.245886		26.895046	0.0
MouseBrain-Z-T-1	controllerType=0 controllerNumber=1 scan=10029	6.8748865	7.9190664	2.6366804	4.402238	1e-04	1e-04	1e-04	1e-04	-1.0441799	0.0
MouseBrain-Z-T-1	controllerType=0 controllerNumber=1 scan=10031	5.9161835	3.9444146	3.0800228	1.97571	17.163967	1e-04	1e-04	1e-04	1.9717689	17.163868
MouseBrain-Z-T-1	controllerType=0 controllerNumber=1 scan=10032	42.258408	25.83871	14.51221		14.469293	1e-04	2.5452712		16.419697	14.4691925
MouseBrain-Z-T-1	controllerType=0 controllerNumber=1 scan=10033	0.50144196	0.64447296			1e-04	1e-04			-0.143031	0.0
MouseBrain-Z-T-1	controllerType=0 controllerNumber=1 scan=10034	21.094088	17.704515	6.804141		3.4561114	1e-04	2.6895976		3.3895721	3.4560115
MouseBrain-Z-T-1	controllerType=0 controllerNumber=1 scan=10037	23.511826	16.610205	5.8751955		6.4497123	1e-04	6.4497123		6.901621	6.449612
MouseBrain-Z-T-1	controllerType=0 controllerNumber=1 scan=10039	98.447235	28.78498	68.30759		17.51388	1e-04	17.51388		69.662254	17.51378
MouseBrain-Z-T-1	controllerType=0 controllerNumber=1 scan=10040	39.665787	11.421806	15.466249	2.3704944	20.073576	1e-04	20.073576	1e-04	28.24398	20.073477
MouseBrain-Z-T-1	controllerType=0 controllerNumber=1 scan=10041	14.172779	9.992403	4.489694		19.049952	19.049952	19.049952		4.180376	0.0
MouseBrain-Z-T-1	controllerType=0 controllerNumber=1 scan=10042	12.2365885	11.862179	1.8844359	3.0607808	1e-04	1e-04	1e-04	1e-04	0.37440968	0.0
MouseBrain-Z-T-1	controllerType=0 controllerNumber=1 scan=10044	15.937377	13.609251	3.0675218	2.2393262	16.141523	1e-04	7.872951	1e-04	2.328126	16.141424
MouseBrain-Z-T-1	controllerType=0 controllerNumber=1 scan=10045	26.604036	18.583458	9.859891	3.3959188	13.432404	13.432404	13.432404	1e-04	8.020578	0.0
MouseBrain-Z-T-1	controllerType=0 controllerNumber=1 scan=10046	8.714127	7.129223	3.68469	2.1030526	7.872951	1e-04	1e-04	1e-04	1.5849037	7.872851
MouseBrain-Z-T-1	controllerType=0 controllerNumber=1 scan=10047	24.726934	12.98158	10.539932		18.913021	1e-04	18.913021		11.745355	18.912922
MouseBrain-Z-T-1	controllerType=0 controllerNumber=1 scan=10051	38.335655	18.583008	18.69224	4.491574	15.862902	1e-04	15.862902	1e-04	19.752647	15.862802
MouseBrain-Z-T-1	controllerType=0 controllerNumber=1 scan=10052	29.072798	22.09051	8.5250225		14.7285	14.7285	7.0702267		6.9822884	0.0
MouseBrain-Z-T-1	controllerType=0 controllerNumber=1 scan=10053	16.132118	10.97123	6.29312	2.704931	14.472197	14.472197	14.472197	1e-04	5.1608887	0.0
MouseBrain-Z-T-1	controllerType=0 controllerNumber=1 scan=10054	4.742556	3.8303707	2.6852198	1.8381159	15.108665	15.108665	11.302704	1e-04	0.91218543	0.0
MouseBrain-Z-T-1	controllerType=0 controllerNumber=1 scan=10055	24.374117	8.849046	13.115443	1.7127194	13.342921	3.1250284	13.342921	1e-04	15.525071	10.217893
MouseBrain-Z-T-1	controllerType=0 controllerNumber=1 scan=10057	12.9668045	12.032516	2.0723977	4.322751	15.9697275	15.9697275	15.9697275	1e-04	0.934289	0.0
MouseBrain-Z-T-1	controllerType=0 controllerNumber=1 scan=10059	4.733717	2.9176319	2.5735598	1.3716882	5.180953	1e-04	5.180953	1e-04	1.8160851	5.180853
MouseBrain-Z-T-1	controllerType=0 controllerNumber=1 scan=10063	3.1733797	4.8743877		1.7759613	1e-04	14.462731		1e-04	-1.7010081	-14.462631
MouseBrain-Z-T-1	controllerType=0 controllerNumber=1 scan=10064	5.1058745	3.5444915	2.9280088	2.5715642	15.24273	1e-04	1e-04	1e-04	1.561383	15.24263
MouseBrain-Z-T-1	controllerType=0 controllerNumber=1 scan=10066	15.968994	10.813523	5.763999	2.3221433	14.97746	1e-04	15.706625	1e-04	5.155471	14.97736
MouseBrain-Z-T-1	controllerType=0 controllerNumber=1 scan=10068	36.307133	18.36132	20.347094	2.583224	15.233642	14.596975	15.233642	14.596975	17.945812	0.6366663
MouseBrain-Z-T-1	controllerType=0 controllerNumber=1 scan=10069	8.685119	5.373512	2.8067012	1.8329576	15.706625	1e-04	15.706625	1e-04	3.311607	15.706525
MouseBrain-Z-T-1	controllerType=0 controllerNumber=1 scan=10076	25.776888	32.505234			1e-04	1e-04			-6.728346	0.0
MouseBrain-Z-T-1	controllerType=0 controllerNumber=1 scan=10077	39.643185	26.312422	14.118016	2.5203593	13.24949	13.24949	13.24949	1e-04	13.330763	0.0
MouseBrain-Z-T-1	controllerType=0 controllerNumber=1 scan=10078	5.4900994	5.4900994	1.1542304		1e-04	1e-04	1e-04		0.0	0.0
MouseBrain-Z-T-1	controllerType=0 controllerNumber=1 scan=10080	2.562319	2.502634	1.4079491	1.3632264	1e-04	1e-04	1e-04	1e-04	0.05968499	0.0
MouseBrain-Z-T-1	controllerType=0 controllerNumber=1 scan=10086	64.69288	24.008198	37.99056	4.2477326	18.913021	1e-04	18.913021	1e-04	40.68468	18.912922
MouseBrain-Z-T-1	controllerType=0 controllerNumber=1 scan=10087	52.605255	30.60579	24.973547		18.10676	18.10676	18.10676		21.999466	0.0
MouseBrain-Z-T-1	controllerType=0 controllerNumber=1 scan=10088	42.43073	13.810303	30.110111		16.571058	6.6489735	6.0039763		28.620426	9.922085
MouseBrain-Z-T-1	controllerType=0 controllerNumber=1 scan=10089	36.77984	17.513702	20.288065		14.261644	1e-04	14.261644		19.266136	14.261544
MouseBrain-Z-T-1	controllerType=0 controllerNumber=1 scan=10090	69.41767	25.136276	46.79934		15.233642	14.596975	15.233642		44.281395	0.6366663
MouseBrain-Z-T-1	controllerType=0 controllerNumber=1 scan=10091	80.9959	25.16268	57.692696	5.4844117	17.053352	14.420279	17.053352	1e-04	55.83322	2.6330738
MouseBrain-Z-T-1	controllerType=0 controllerNumber=1 scan=10092	14.773686	14.616045	2.8292007	2.6612334	1e-04	1e-04	1e-04	1e-04	0.15764141	0.0
MouseBrain-Z-T-1	controllerType=0 controllerNumber=1 scan=10093	2.0947785	1.6285368			1e-04	1e-04			0.46624172	0.0
MouseBrain-Z-T-1	controllerType=0 controllerNumber=1 scan=10096	34.23474	20.642664	14.594936		17.053352	14.420279	17.053352		13.592077	2.6330738
MouseBrain-Z-T-1	controllerType=0 controllerNumber=1 scan=10099	5.198209	6.0211806	3.1181116	2.3828073	1e-04	14.462731	1e-04	14.462731	-0.8229718	-14.462631
MouseBrain-Z-T-1	controllerType=0 controllerNumber=1 scan=10100	46.625916	28.214634	20.344015		14.887111	14.887111	14.887111		18.411282	0.0
MouseBrain-Z-T-1	controllerType=0 controllerNumber=1 scan=10101	37.630886	21.046015	18.619347		7.9157104	7.9157104	7.9157104		16.584871	0.0
MouseBrain-Z-T-1	controllerType=0 controllerNumber=1 scan=10102	61.447956	20.777515	42.221386	4.539998	17.053352	14.420279	17.053352	1e-04	40.67044	2.6330738
MouseBrain-Z-T-1	controllerType=0 controllerNumber=1 scan=10104	24.258507	24.513975			1e-04	1e-04			-0.25546837	0.0
MouseBrain-Z-T-1	controllerType=0 controllerNumber=1 scan=10108	5.391536	5.1228952	1.3761042	1.1074634	1e-04	1e-04	1e-04	1e-04	0.268641	0.0
MouseBrain-Z-T-1	controllerType=0 controllerNumber=1 scan=10110	73.22314	26.084768	45.3221		17.51388	1e-04	17.51388		47.138367	17.51378
MouseBrain-Z-T-1	controllerType=0 controllerNumber=1 scan=10111	9.683088	13.762416	5.609181	5.5132513	1e-04	1e-04	1e-04	1e-04	-4.0793276	0.0
MouseBrain-Z-T-1	controllerType=0 controllerNumber=1 scan=10112	7.3984194	2.2226336	5.31898	1.1847967	13.2283535	0.7534585	13.2283535	1e-04	5.175786	12.4748955
MouseBrain-Z-T-1	controllerType=0 controllerNumber=1 scan=10116	28.143093	20.248863	4.379977		15.302216	1e-04	15.302216		7.89423	15.302115
MouseBrain-Z-T-1	controllerType=0 controllerNumber=1 scan=10117	21.296837	22.132025	2.9769359	2.767378	1e-04	1e-04	1e-04	1e-04	-0.8351879	0.0
MouseBrain-Z-T-1	controllerType=0 controllerNumber=1 scan=10118	19.864977	16.772003	4.403059	1.310085	18.769283	18.769283	18.769283	18.769283	3.0929737	0.0
MouseBrain-Z-T-1	controllerType=0 controllerNumber=1 scan=10120	25.439156	17.068659	4.216255	2.3879817	16.734653	1e-04	16.734653	1e-04	8.370497	16.734554
MouseBrain-Z-T-1	controllerType=0 controllerNumber=1 scan=10122	56.210762	31.448002	27.837313		14.7285	14.7285	7.0702267		24.76276	0.0
MouseBrain-Z-T-1	controllerType=0 controllerNumber=1 scan=10123	34.13605	29.51412	9.338532	4.7166014	16.823792	16.823792	16.823792	16.823792	4.621931	0.0
MouseBrain-Z-T-1	controllerType=0 controllerNumber=1 scan=10124	5.222345	5.52457	2.0508797	2.1153893	1e-04	1e-04	2.5046775	1e-04	-0.3022251	0.0
MouseBrain-Z-T-1	controllerType=0 controllerNumber=1 scan=10125	15.74499	14.0853815	2.021422	1.6042634	4.0441346	4.0441346	4.0441346	1e-04	1.6596088	0.0
MouseBrain-Z-T-1	controllerType=0 controllerNumber=1 scan=10126	27.055859	20.204206	8.673022	3.4192355	13.432404	13.432404	13.432404	1e-04	6.851652	0.0
MouseBrain-Z-T-1	controllerType=0 controllerNumber=1 scan=10127	10.288884	8.829406	2.8125615	2.4368958	17.604048	17.604048	1e-04	1e-04	1.4594784	0.0
MouseBrain-Z-T-1	controllerType=0 controllerNumber=1 scan=10129	3.18825	2.4019709	1.0981108		12.827898	12.827898	1e-04		0.7862792	0.0
MouseBrain-Z-T-1	controllerType=0 controllerNumber=1 scan=10130	13.138255	12.212525	5.0605826	6.0772524	6.7066975	1e-04	6.7066975	1e-04	0.92572975	6.7065973
MouseBrain-Z-T-1	controllerType=0 controllerNumber=1 scan=10134	27.977032	37.38519			1e-04	1e-04			-9.408157	0.0
MouseBrain-Z-T-1	controllerType=0 controllerNumber=1 scan=10137	25.726412	17.782192	6.110249	2.3337188	14.97746	1e-04	15.706625	1e-04	7.9442196	14.97736
MouseBrain-Z-T-1	controllerType=0 controllerNumber=1 scan=10138	2.4422233	2.5053222			1e-04	1e-04			-0.06309891	0.0
MouseBrain-Z-T-1	controllerType=0 controllerNumber=1 scan=10139	1.9943999				1e-04				1.9943999	1e-04
MouseBrain-Z-T-1	controllerType=0 controllerNumber=1 scan=10140	0.99982643	0.74193573			1e-04	1e-04			0.2578907	0.0
MouseBrain-Z-T-1	controllerType=0 controllerNumber=1 scan=10141	28.40663	10.447833	12.344899	4.5197196	13.562283	1e-04	13.562283	1e-04	17.958797	13.562182
MouseBrain-Z-T-1	controllerType=0 controllerNumber=1 scan=10143	8.038718	5.935425	2.8648367		15.233642	14.596975	15.233642		2.1032934	0.6366663
MouseBrain-Z-T-1	controllerType=0 controllerNumber=1 scan=10144	1.579579	3.0999055			1e-04	17.368372			-1.5203265	-17.368273
MouseBrain-Z-T-1	controllerType=0 controllerNumber=1 scan=10146	49.509033	31.069906	20.445034		15.245886	15.245886	15.245886		18.439127	0.0
MouseBrain-Z-T-1	controllerType=0 controllerNumber=1 scan=10147	29.063414	10.989191	16.035389	2.5411475	15.706625	1e-04	15.706625	1e-04	18.074223	15.706525
MouseBrain-Z-T-1	controllerType=0 controllerNumber=1 scan=10149	34.822113	31.22936	5.3292837	1.7365336	18.830135	18.830135	18.830135	18.830135	3.5927525	0.0
MouseBrain-Z-T-1	controllerType=0 controllerNumber=1 scan=10155	22.831577	16.402168	5.538428	2.4536364	6.4497123	1e-04	6.4497123	1e-04	6.429409	6.449612
MouseBrain-Z-T-1	controllerType=0 controllerNumber=1 scan=10158	19.481686	7.841873	11.315701	2.272916	14.261644	1e-04	14.261644	1e-04	11.639812	14.261544
MouseBrain-Z-T-1	controllerType=0 controllerNumber=1 scan=10160	55.768593	37.321793	17.483667		13.684899	1e-04	1.5555545		18.4468	13.684799
MouseBrain-Z-T-1	controllerType=0 controllerNumber=1 scan=10162	24.380352	11.882662	13.475886		16.529507	1e-04	16.529507		12.49769	16.529408
MouseBrain-Z-T-1	controllerType=0 controllerNumber=1 scan=10165	3.902011	3.844562	1.0616341	1.429776	1e-04	1e-04	1e-04	1e-04	0.057448864	0.0
MouseBrain-Z-T-1	controllerType=0 controllerNumber=1 scan=10169	42.894127	23.996218	17.399458	5.610728	14.614515	1e-04	14.614515	1e-04	18.89791	14.614415
MouseBrain-Z-T-1	controllerType=0 controllerNumber=1 scan=10170	76.96505	23.466772	51.81586		17.944056	1e-04	17.944056		53.498276	17.943956
MouseBrain-Z-T-1	controllerType=0 controllerNumber=1 scan=10171	44.66112	23.706985	22.902578	5.668268	14.887111	14.887111	14.887111	1e-04	20.954136	0.0
MouseBrain-Z-T-1	controllerType=0 controllerNumber=1 scan=10172	8.464661	5.9990044	6.744203	4.2785473	1e-04	1e-04	1e-04	1e-04	2.4656563	0.0
MouseBrain-Z-T-1	controllerType=0 controllerNumber=1 scan=10173	56.058815	27.371468	30.414371		17.053352	14.420279	17.053352		28.687347	2.6330738
MouseBrain-Z-T-1	controllerType=0 controllerNumber=1 scan=10175	6.200171	5.3172383	1.9506391	1.3262881	1e-04	1e-04	1e-04	1e-04	0.88293266	0.0
MouseBrain-Z-T-1	controllerType=0 controllerNumber=1 scan=10177	26.649918	19.5021	8.576356	2.726934	11.236772	11.236772	7.186074	1e-04	7.1478176	0.0
MouseBrain-Z-T-1	controllerType=0 controllerNumber=1 scan=10184	65.974396	19.244574	43.851513		14.958478	1e-04	14.958478		46.72982	14.958378
MouseBrain-Z-T-1	controllerType=0 controllerNumber=1 scan=10186	77.31657	25.0148	55.060795	6.99665	14.418466	14.126505	14.418466	1e-04	52.301765	0.29196072
MouseBrain-Z-T-1	controllerType=0 controllerNumber=1 scan=10187	2.9481635	2.5447452	2.1735847	1.1095731	1e-04	1e-04	1e-04	1e-04	0.4034183	0.0
MouseBrain-Z-T-1	controllerType=0 controllerNumber=1 scan=10188	29.218107	11.504161	18.020609	1.2433405	14.035883	1e-04	2.9350696	1e-04	17.713947	14.035783
MouseBrain-Z-T-1	controllerType=0 controllerNumber=1 scan=10189	6.3916087	5.9870715	3.3658586	3.0118368	15.781345	15.781345	1e-04	1e-04	0.4045372	0.0
MouseBrain-Z-T-1	controllerType=0 controllerNumber=1 scan=10193	49.169567	24.980066	20.531914		16.734653	1e-04	16.734653		24.1895	16.734554
MouseBrain-Z-T-1	controllerType=0 controllerNumber=1 scan=10194	19.452183	9.371187	10.9810705	3.8569598	15.039166	1e-04	15.039166	1e-04	10.080996	15.039066
MouseBrain-Z-T-1	controllerType=0 controllerNumber=1 scan=10195	22.494396	16.408112	6.9171457		14.7285	14.7285	7.0702267		6.0862846	0.0
MouseBrain-Z-T-1	controllerType=0 controllerNumber=1 scan=10197	16.152315	16.152315	2.0047598	1.4955071	16.823792	16.823792	1e-04	1e-04	0.0	0.0
MouseBrain-Z-T-1	controllerType=0 controllerNumber=1 scan=10200	27.877007	23.249334	2.4165456	2.0974119	14.734437	1e-04	1e-04	1e-04	4.627672	14.734337
MouseBrain-Z-T-1	controllerType=0 controllerNumber=1 scan=10201	50.99215	25.741804	27.661062		14.418466	14.126505	14.418466		25.250345	0.29196072
MouseBrain-Z-T-1	controllerType=0 controllerNumber=1 scan=10203	9.409863	9.214475	1.7627237	1.672512	0.054568574	1e-04	0.054568574	1e-04	0.1953888	0.054468572
MouseBrain-Z-T-1	controllerType=0 controllerNumber=1 scan=10205	23.03651	33.61976			1e-04	0.049808793			-10.583248	-0.04970879
MouseBrain-Z-T-1	controllerType=0 controllerNumber=1 scan=10206	45.1722	19.006826	24.134045	3.3607426	16.415577	1e-04	16.415577	1e-04	26.165373	16.415478
MouseBrain-Z-T-1	controllerType=0 controllerNumber=1 scan=10207	3.3997102	2.6880898	1.7535831	1.7705399	15.706625	1e-04	1e-04	1e-04	0.71162033	15.706525
MouseBrain-Z-T-1	controllerType=0 controllerNumber=1 scan=10209	3.7513616	3.6956136	1.8009173	1.834214	1e-04	1e-04	1e-04	1e-04	0.055747986	0.0
MouseBrain-Z-T-1	controllerType=0 controllerNumber=1 scan=10211	9.776265	6.8443294	2.436229	1.5703351	14.734437	1.2590032	1e-04	1e-04	2.9319358	13.475433
MouseBrain-Z-T-1	controllerType=0 controllerNumber=1 scan=10213	17.882463	12.075714	1.1910527	1.2275592	19.469435	1e-04	1e-04	1e-04	5.8067493	19.469336
MouseBrain-Z-T-1	controllerType=0 controllerNumber=1 scan=10214	2.6445367	3.2246268		1.2925216	1e-04	1e-04		1e-04	-0.58009005	0.0
MouseBrain-Z-T-1	controllerType=0 controllerNumber=1 scan=10217	72.496124	23.6491	51.079803	4.6828194	14.418466	14.126505	14.418466	1e-04	48.847023	0.29196072
MouseBrain-Z-T-1	controllerType=0 controllerNumber=1 scan=10218	22.309021	30.428492			1e-04	1e-04			-8.119471	0.0
MouseBrain-Z-T-1	controllerType=0 controllerNumber=1 scan=10219	12.528259	10.650196	2.6443799	1.4960452	1e-04	0.0002424726	1e-04	0.0002424726	1.8780632	-0.00014247259
MouseBrain-Z-T-1	controllerType=0 controllerNumber=1 scan=10220	17.851368	10.190885	7.814305		18.334345	1e-04	18.334345		7.6604834	18.334246
MouseBrain-Z-T-1	controllerType=0 controllerNumber=1 scan=10221	42.135765	15.075431	17.555073	8.302873	17.332268	1e-04	17.332268	1e-04	27.060333	17.332169
MouseBrain-Z-T-1	controllerType=0 controllerNumber=1 scan=10222	10.196131	9.124258	4.3496904	3.0293958	1e-04	1e-04	1e-04	1e-04	1.0718727	0.0
MouseBrain-Z-T-1	controllerType=0 controllerNumber=1 scan=10223	29.81159	19.867361	11.694559	3.0497887	13.432404	13.432404	13.432404	1e-04	9.944229	0.0
MouseBrain-Z-T-1	controllerType=0 controllerNumber=1 scan=10224	19.757084	18.404547	3.6480057	2.1441553	1e-04	1e-04	1e-04	1e-04	1.3525372	0.0
MouseBrain-Z-T-1	controllerType=0 controllerNumber=1 scan=10225	2.1560526	2.357507		1.5038834	1e-04	1e-04		1e-04	-0.2014544	0.0
MouseBrain-Z-T-1	controllerType=0 controllerNumber=1 scan=10226	6.627665	5.8417344	1.8781059	1.4929081	15.781345	15.781345	15.781345	1e-04	0.78593063	0.0
MouseBrain-Z-T-1	controllerType=0 controllerNumber=1 scan=10227	16.25559	16.131004			1e-04	1e-04			0.124586105	0.0
MouseBrain-Z-T-1	controllerType=0 controllerNumber=1 scan=10230	37.97416	23.499163	14.748771		13.684899	1e-04	1.5555545		14.474997	13.684799
MouseBrain-Z-T-1	controllerType=0 controllerNumber=1 scan=10232	51.003925	19.629988	29.007582		15.895838	1e-04	15.895838		31.373938	15.895738
MouseBrain-Z-T-1	controllerType=0 controllerNumber=1 scan=10233	3.5097914	2.8073385	1.012819	1.0771134	13.367817	1e-04	1e-04	1e-04	0.7024529	13.367717
MouseBrain-Z-T-1	controllerType=0 controllerNumber=1 scan=10234	44.592545	30.737661	16.3009		18.618052	18.618052	18.618052		13.854883	0.0
MouseBrain-Z-T-1	controllerType=0 controllerNumber=1 scan=10238	42.943325	9.754335	19.649343	4.2853684	17.713184	1e-04	17.713184	1e-04	33.188988	17.713085
MouseBrain-Z-T-1	controllerType=0 controllerNumber=1 scan=10239	7.438842	6.6966505			15.302216	14.553612			0.7421913	0.7486038
MouseBrain-Z-T-1	controllerType=0 controllerNumber=1 scan=10242	50.461132	24.480625	24.759233	5.6251483	14.614515	1e-04	14.614515	1e-04	25.980507	14.614415
MouseBrain-Z-T-1	controllerType=0 controllerNumber=1 scan=10243	36.23877	18.053257	19.350986	5.2630467	14.261644	1e-04	14.261644	1e-04	18.185513	14.261544
MouseBrain-Z-T-1	controllerType=0 controllerNumber=1 scan=10244	20.87284	10.471141	11.746747	3.8384583	17.053352	14.420279	17.053352	1e-04	10.4017	2.6330738
MouseBrain-Z-T-1	controllerType=0 controllerNumber=1 scan=10245	19.125195	13.560677	4.0500474		14.348396	1e-04	6.5798597		5.564518	14.348296
MouseBrain-Z-T-1	controllerType=0 controllerNumber=1 scan=10246	81.84288	25.890665	52.437176	4.925701	21.201567	1e-04	21.201567	1e-04	55.952217	21.201468
MouseBrain-Z-T-1	controllerType=0 controllerNumber=1 scan=10247	4.9490504	4.684592	1.3895147		2.4055583	7.327476	2.4055583		0.26445866	-4.921918
MouseBrain-Z-T-1	controllerType=0 controllerNumber=1 scan=10248	5.281933	5.281933	3.6571932	2.5229576	15.601352	15.601352	1e-04	1e-04	0.0	0.0
MouseBrain-Z-T-1	controllerType=0 controllerNumber=1 scan=10249	31.93019	19.753056	8.668304		16.364233	1e-04	16.364233		12.177134	16.364134
MouseBrain-Z-T-1	controllerType=0 controllerNumber=1 scan=10250	4.8518934	4.8518934			1e-04	1e-04			0.0	0.0
MouseBrain-Z-T-1	controllerType=0 controllerNumber=1 scan=10252	71.93755	26.152365	46.05105	6.47237	17.944056	1e-04	17.944056	1e-04	45.785187	17.943956
MouseBrain-Z-T-1	controllerType=0 controllerNumber=1 scan=10253	36.417492	32.518105	7.571253	3.671866	19.034964	19.034964	19.034964	19.034964	3.8993874	0.0
MouseBrain-Z-T-1	controllerType=0 controllerNumber=1 scan=10254	4.3226137	6.4066586	1.7499543	1.6580195	1e-04	1e-04	1e-04	1e-04	-2.084045	0.0
MouseBrain-Z-T-1	controllerType=0 controllerNumber=1 scan=10256	39.438145	30.178305	5.295986	3.059384	19.324526	1e-04	19.324526	1e-04	9.25984	19.324427
MouseBrain-Z-T-1	controllerType=0 controllerNumber=1 scan=10257	38.844837	13.148299	14.943177	2.0092134	17.713184	1e-04	17.713184	1e-04	25.696537	17.713085
MouseBrain-Z-T-1	controllerType=0 controllerNumber=1 scan=10258	15.751995	12.658239	3.5214226	2.7600303	5.0453978	16.259718	5.0453978	1e-04	3.0937557	-11.21432
MouseBrain-Z-T-1	controllerType=0 controllerNumber=1 scan=10260	26.701057	15.065584	15.052658		14.261644	1e-04	14.261644		11.635473	14.261544
MouseBrain-Z-T-1	controllerType=0 controllerNumber=1 scan=10264	85.67243	25.665035	63.619057	5.0682697	14.418466	14.126505	14.418466	1e-04	60.007397	0.29196072
MouseBrain-Z-T-1	controllerType=0 controllerNumber=1 scan=10266	29.729809	17.043966	11.908877	3.9616892	14.226599	1e-04	14.226599	1e-04	12.6858425	14.226499
MouseBrain-Z-T-1	controllerType=0 controllerNumber=1 scan=10268	10.358065	11.299727	2.5465271	2.6063771	1e-04	1e-04	1e-04	1e-04	-0.9416628	0.0
MouseBrain-Z-T-1	controllerType=0 controllerNumber=1 scan=10269	27.094976	19.15432	5.8121223		14.348396	1e-04	14.348396		7.9406567	14.348296
MouseBrain-Z-T-1	controllerType=0 controllerNumber=1 scan=10270	49.36246	31.721907	20.42652	5.6667	18.618052	18.618052	18.618052	1e-04	17.640554	0.0
MouseBrain-Z-T-1	controllerType=0 controllerNumber=1 scan=10271	10.67195	7.8853173	1.2233428	1.309244	16.734653	15.060062	1e-04	1e-04	2.786633	1.6745911
MouseBrain-Z-T-1	controllerType=0 controllerNumber=1 scan=10274	13.58389	6.323019	3.784081	1.5022566	2.9625785	1e-04	2.9625785	1e-04	7.260871	2.9624786
MouseBrain-Z-T-1	controllerType=0 controllerNumber=1 scan=10276	55.73876	27.821718	25.485832	3.6923192	16.415577	1e-04	16.415577	1e-04	27.917044	16.415478
MouseBrain-Z-T-1	controllerType=0 controllerNumber=1 scan=10279	33.06048	16.71272	18.323784	4.707489	14.418466	14.126505	14.418466	1e-04	16.347757	0.29196072
MouseBrain-Z-T-1	controllerType=0 controllerNumber=1 scan=10281	17.738705	10.263116	6.181395	2.8639503	16.067427	1e-04	16.067427	1e-04	7.475589	16.067327
MouseBrain-Z-T-1	controllerType=0 controllerNumber=1 scan=10283	21.312975	12.453678	11.38103		10.110435	1e-04	16.87689		8.859297	10.110334
MouseBrain-Z-T-1	controllerType=0 controllerNumber=1 scan=10284	9.258501	4.7539496	4.6451163		10.8311825	1e-04	10.8311825		4.5045514	10.831082
MouseBrain-Z-T-1	controllerType=0 controllerNumber=1 scan=10285	14.504566	9.13247	6.6330276	2.0785544	3.7859156	3.7859156	3.7859156	1e-04	5.372096	0.0
MouseBrain-Z-T-1	controllerType=0 controllerNumber=1 scan=10289	62.474186	19.738068	45.35231	4.737384	14.418466	14.126505	14.418466	1e-04	42.73612	0.29196072
MouseBrain-Z-T-1	controllerType=0 controllerNumber=1 scan=10291	9.422651	7.9085016	5.1274014	4.6959915	18.334345	1e-04	1e-04	1e-04	1.5141497	18.334246
MouseBrain-Z-T-1	controllerType=0 controllerNumber=1 scan=10292	3.7209744	3.5274112			1e-04	1e-04			0.19356322	0.0
MouseBrain-Z-T-1	controllerType=0 controllerNumber=1 scan=10293	44.832123	31.351456	17.277788		16.936747	16.936747	16.936747		13.480667	0.0
MouseBrain-Z-T-1	controllerType=0 controllerNumber=1 scan=10296	4.5389414	3.7612083	2.1883707	1.3469604	1.1355969	1e-04	1.1355969	1e-04	0.7777331	1.1354969
MouseBrain-Z-T-1	controllerType=0 controllerNumber=1 scan=10298	3.4262013	3.4262013	1.1675029	1.3152916	1e-04	1e-04	1e-04	1e-04	0.0	0.0
MouseBrain-Z-T-1	controllerType=0 controllerNumber=1 scan=10303	32.92957	16.741972	13.602441	3.5494199	13.784967	1e-04	13.784967	1e-04	16.187597	13.784867
MouseBrain-Z-T-1	controllerType=0 controllerNumber=1 scan=10304	34.25745	12.95507	16.082945	2.1287274	21.201567	1e-04	21.201567	1e-04	21.30238	21.201468
MouseBrain-Z-T-1	controllerType=0 controllerNumber=1 scan=10305	4.9400125	3.4827096	2.5640886	2.2097805	17.163967	1e-04	1e-04	1e-04	1.4573028	17.163868
MouseBrain-Z-T-1	controllerType=0 controllerNumber=1 scan=10308	3.7680006	3.7680006	1.3045163	1.3417591	12.394873	12.394873	12.394873	1e-04	0.0	0.0
MouseBrain-Z-T-1	controllerType=0 controllerNumber=1 scan=10309	23.280373	12.675637	10.712275	3.641566	13.784967	1e-04	13.784967	1e-04	10.604735	13.784867
MouseBrain-Z-T-1	controllerType=0 controllerNumber=1 scan=1031	10.745091	10.7451	1.3012623	1.3012623	1e-04	1e-04	1e-04	1e-04	-8.583069e-06	0.0
MouseBrain-Z-T-1	controllerType=0 controllerNumber=1 scan=10313	48.382244	11.722515	22.18346	8.32846	17.713184	1e-04	17.713184	1e-04	36.65973	17.713085
MouseBrain-Z-T-1	controllerType=0 controllerNumber=1 scan=10314	66.1174	38.507027	31.828302		18.618052	18.618052	18.618052		27.610374	0.0
MouseBrain-Z-T-1	controllerType=0 controllerNumber=1 scan=10316	14.412711	9.390165	3.395533	3.30824	14.179847	1e-04	14.179847	1e-04	5.022546	14.179747
MouseBrain-Z-T-1	controllerType=0 controllerNumber=1 scan=10317	22.991446	12.173556	7.8143916	1.9035954	15.3996105	1e-04	15.3996105	1e-04	10.817889	15.39951
MouseBrain-Z-T-1	controllerType=0 controllerNumber=1 scan=10319	12.639731	6.822784	3.3564525	1.171493	14.614515	11.979224	14.614515	1e-04	5.8169475	2.635291
MouseBrain-Z-T-1	controllerType=0 controllerNumber=1 scan=10320	11.919476	10.43756	2.8867536	1.9559876	17.1414	17.1414	17.1414	1e-04	1.4819155	0.0
MouseBrain-Z-T-1	controllerType=0 controllerNumber=1 scan=10322	15.978905	14.323484	1.9319066	1.6950533	15.245886	15.245886	15.245886	1e-04	1.6554203	0.0
MouseBrain-Z-T-1	controllerType=0 controllerNumber=1 scan=10324	73.87557	24.445444	45.858566	3.9661982	21.201567	1e-04	21.201567	1e-04	49.43013	21.201468
MouseBrain-Z-T-1	controllerType=0 controllerNumber=1 scan=10325	32.473637	22.367067	11.946249	2.6183932	16.936747	16.936747	16.936747	1e-04	10.106569	0.0
MouseBrain-Z-T-1	controllerType=0 controllerNumber=1 scan=10326	50.87025	16.54892	38.084183	4.9678645	15.285725	13.117579	15.285725	1e-04	34.32133	2.1681452
MouseBrain-Z-T-1	controllerType=0 controllerNumber=1 scan=10327	26.536425	19.133734	2.763852	1.663172	19.324526	1e-04	19.324526	1e-04	7.402691	19.324427
MouseBrain-Z-T-1	controllerType=0 controllerNumber=1 scan=10328	16.967796	15.528923	2.4451797	1.0063062	19.034964	19.034964	19.034964	19.034964	1.4388733	0.0
MouseBrain-Z-T-1	controllerType=0 controllerNumber=1 scan=10329	2.7035024	3.1583374		1.2205943	1e-04	1e-04		1e-04	-0.45483494	0.0
MouseBrain-Z-T-1	controllerType=0 controllerNumber=1 scan=10331	43.45329	27.509802	18.409166		16.936747	16.936747	16.936747		15.943487	0.0
MouseBrain-Z-T-1	controllerType=0 controllerNumber=1 scan=10334	1.3536321	1.1698958			1e-04	1e-04			0.18373632	0.0
MouseBrain-Z-T-1	controllerType=0 controllerNumber=1 scan=10336	30.492435	11.879495	17.408155	3.8715756	14.261644	1e-04	14.261644	1e-04	18.612942	14.261544
MouseBrain-Z-T-1	controllerType=0 controllerNumber=1 scan=10337	68.051346	24.817291	46.532955	6.453362	14.418466	14.126505	14.418466	1e-04	43.234055	0.29196072
MouseBrain-Z-T-1	controllerType=0 controllerNumber=1 scan=10338	36.718266	14.397702	11.979868	1.9977368	17.713184	1e-04	17.713184	1e-04	22.320564	17.713085
MouseBrain-Z-T-1	controllerType=0 controllerNumber=1 scan=10340	4.6243925	3.75417	1.3144361	1.3516759	14.261644	1e-04	1e-04	1e-04	0.87022257	14.261544
MouseBrain-Z-T-1	controllerType=0 controllerNumber=1 scan=10341	20.688803	19.273531	2.9944549	1.6591105	1e-04	1e-04	1e-04	1e-04	1.4152718	0.0
MouseBrain-Z-T-1	controllerType=0 controllerNumber=1 scan=10343	39.09521	22.733488	18.904913	4.25998	15.285725	13.117579	15.285725	1e-04	16.361723	2.1681452
MouseBrain-Z-T-1	controllerType=0 controllerNumber=1 scan=10345		1.1509085				1e-04			-1.1509085	-1e-04
MouseBrain-Z-T-1	controllerType=0 controllerNumber=1 scan=10346	5.2894454	4.457127	2.1599023	1.6548549	1e-04	1e-04	1e-04	1e-04	0.8323183	0.0
MouseBrain-Z-T-1	controllerType=0 controllerNumber=1 scan=10348	59.721123	42.687065	22.93357		18.618052	18.618052	18.618052		17.034058	0.0
MouseBrain-Z-T-1	controllerType=0 controllerNumber=1 scan=10349	41.780518	18.895578	20.508018	2.6791987	16.415577	1e-04	16.415577	1e-04	22.88494	16.415478
MouseBrain-Z-T-1	controllerType=0 controllerNumber=1 scan=10350	14.767603	14.258393			10.906021	1e-04			0.50920963	10.905921
MouseBrain-Z-T-1	controllerType=0 controllerNumber=1 scan=10357	4.755964	3.951123	1.1234689	1.273262	1e-04	1e-04	1e-04	1e-04	0.8048408	0.0
MouseBrain-Z-T-1	controllerType=0 controllerNumber=1 scan=10358	4.882832	3.8864167	2.4735997	2.637122	9.478213	1e-04	0.08457096	1e-04	0.9964154	9.478113
MouseBrain-Z-T-1	controllerType=0 controllerNumber=1 scan=10361	74.84907	24.678272	54.189545	5.0688477	15.285725	13.117579	15.285725	1e-04	50.170795	2.1681452
MouseBrain-Z-T-1	controllerType=0 controllerNumber=1 scan=10362	19.604006	8.07001	14.389616	2.9108846	14.418466	14.126505	14.418466	14.126505	11.533996	0.29196072
MouseBrain-Z-T-1	controllerType=0 controllerNumber=1 scan=10364	3.5735605	3.6218748	1.5968562	1.7107176	1e-04	1e-04	1e-04	1e-04	-0.048314333	0.0
MouseBrain-Z-T-1	controllerType=0 controllerNumber=1 scan=10371	61.823887	38.41595	29.299139		16.936747	16.936747	16.936747		23.407936	0.0
MouseBrain-Z-T-1	controllerType=0 controllerNumber=1 scan=10373	32.70539	13.701574	16.553673	2.7942567	13.784967	1e-04	13.784967	1e-04	19.003817	13.784867
MouseBrain-Z-T-1	controllerType=0 controllerNumber=1 scan=10375	9.4067745	10.066277	1.6293769	1.7332033	1e-04	1e-04	1e-04	1e-04	-0.659502	0.0
MouseBrain-Z-T-1	controllerType=0 controllerNumber=1 scan=10377	2.280848	3.0832052			1e-04	1e-04			-0.8023572	0.0
MouseBrain-Z-T-1	controllerType=0 controllerNumber=1 scan=10382	61.994926	42.438915	27.27663	7.7206206	18.618052	18.618052	18.618052	18.618052	19.556011	0.0
MouseBrain-Z-T-1	controllerType=0 controllerNumber=1 scan=10384	27.365456	27.774343			1e-04	1e-04			-0.40888786	0.0
MouseBrain-Z-T-1	controllerType=0 controllerNumber=1 scan=10387	33.808247	6.194953	12.561011	2.2614057	17.713184	1e-04	17.713184	1e-04	27.613293	17.713085
MouseBrain-Z-T-1	controllerType=0 controllerNumber=1 scan=10391	5.647792	6.199808	1.2764791	1.2709306	1e-04	1e-04	1e-04	4.5810814	-0.55201626	0.0
MouseBrain-Z-T-1	controllerType=0 controllerNumber=1 scan=10392	21.486238	10.045707	10.374406	2.5164871	13.784967	1e-04	13.784967	1e-04	11.440532	13.784867
MouseBrain-Z-T-1	controllerType=0 controllerNumber=1 scan=10394	66.37042	19.993198	49.15679	4.708723	15.285725	13.117579	15.285725	1e-04	46.377224	2.1681452
MouseBrain-Z-T-1	controllerType=0 controllerNumber=1 scan=10395	45.763645	29.52223	20.127142	3.885728	16.936747	16.936747	16.936747	16.936747	16.241415	0.0
MouseBrain-Z-T-1	controllerType=0 controllerNumber=1 scan=10396	10.050681	10.105383	2.1420395	1.7709222	15.881997	0.026958264	15.881997	1e-04	-0.054701805	15.855039
MouseBrain-Z-T-1	controllerType=0 controllerNumber=1 scan=10398	7.5930853	5.111942	2.639333	1.4469931	12.249706	1e-04	1e-04	1e-04	2.4811435	12.249606
MouseBrain-Z-T-1	controllerType=0 controllerNumber=1 scan=10399	4.7529674	4.7529674	2.0828924	1.2849431	1e-04	1e-04	1e-04	1e-04	0.0	0.0
MouseBrain-Z-T-1	controllerType=0 controllerNumber=1 scan=10402	44.42456	16.962664	27.922438	6.2374125	18.252539	1e-04	18.252539	1e-04	27.461897	18.25244
MouseBrain-Z-T-1	controllerType=0 controllerNumber=1 scan=10403	8.962183	5.8364897	3.9651065	1.6549937	12.581778	12.581778	12.581778	1e-04	3.1256933	0.0
MouseBrain-Z-T-1	controllerType=0 controllerNumber=1 scan=10406	51.17715	34.289436	21.021584		16.936747	16.936747	16.936747		16.887714	0.0
MouseBrain-Z-T-1	controllerType=0 controllerNumber=1 scan=10407	4.992539	2.6524222	1.1963232		18.334345	1e-04	1e-04		2.3401167	18.334246
MouseBrain-Z-T-1	controllerType=0 controllerNumber=1 scan=10408	20.235126	16.787722	6.3106194	2.863215	1e-04	1e-04	1e-04	1e-04	3.4474049	0.0
MouseBrain-Z-T-1	controllerType=0 controllerNumber=1 scan=10410	24.397148	10.363458	15.6229515	2.1362338	15.285725	13.117579	15.285725	13.117579	14.03369	2.1681452
MouseBrain-Z-T-1	controllerType=0 controllerNumber=1 scan=10413	12.128761	12.288616	2.019489	2.4138885	1e-04	1e-04	1e-04	1e-04	-0.15985489	0.0
MouseBrain-Z-T-1	controllerType=0 controllerNumber=1 scan=10415	6.210562	3.6721146	2.2054696	1.9785866	14.97746	1e-04	14.97746	1e-04	2.5384476	14.97736
MouseBrain-Z-T-1	controllerType=0 controllerNumber=1 scan=10418	46.3757	31.668392	17.372593		18.618052	18.618052	18.618052		14.70731	0.0
MouseBrain-Z-T-1	controllerType=0 controllerNumber=1 scan=10419	6.8483195	7.038226	3.027449	2.0003877	3.2356994	1e-04	3.2356994	1e-04	-0.1899066	3.2355995
MouseBrain-Z-T-1	controllerType=0 controllerNumber=1 scan=10420	34.707726	19.018724	17.654192	3.4549031	15.285725	13.117579	15.285725	1e-04	15.689001	2.1681452
MouseBrain-Z-T-1	controllerType=0 controllerNumber=1 scan=10424	32.419155	23.613276	10.456279	2.285126	13.31275	13.31275	13.31275	1e-04	8.80588	0.0
MouseBrain-Z-T-1	controllerType=0 controllerNumber=1 scan=10430	29.80068	23.083054	8.401722	4.213637	15.881997	1e-04	15.881997	1e-04	6.7176266	15.881897
MouseBrain-Z-T-1	controllerType=0 controllerNumber=1 scan=10433	27.709085	21.705694	7.6717763	2.5675008	18.618052	18.618052	18.618052	1e-04	6.0033913	0.0
MouseBrain-Z-T-1	controllerType=0 controllerNumber=1 scan=10435	9.9183	5.364662	3.9551487	2.5690503	15.706625	1e-04	15.706625	1e-04	4.5536375	15.706525
MouseBrain-Z-T-1	controllerType=0 controllerNumber=1 scan=10436	33.679306	32.60699			15.151046	17.459784			1.0723152	-2.3087378
MouseBrain-Z-T-1	controllerType=0 controllerNumber=1 scan=10437	49.16992	33.668377	22.672579	7.1710334	18.015965	18.015965	18.015965	18.015965	15.501545	0.0
MouseBrain-Z-T-1	controllerType=0 controllerNumber=1 scan=10438	0.95606637	0.83168095			1e-04	1e-04			0.12438542	0.0
MouseBrain-Z-T-1	controllerType=0 controllerNumber=1 scan=10439	16.775908	16.391386	1.4827615	1.2334476	1e-04	1e-04	1e-04	1e-04	0.38452148	0.0
MouseBrain-Z-T-1	controllerType=0 controllerNumber=1 scan=10442	56.194363	36.962208	23.73084		16.936747	16.936747	16.936747		19.232155	0.0
MouseBrain-Z-T-1	controllerType=0 controllerNumber=1 scan=10445	12.668071	6.2847867	6.659203	2.7791145	13.784967	1e-04	13.784967	1e-04	6.383284	13.784867
MouseBrain-Z-T-1	controllerType=0 controllerNumber=1 scan=10453	13.928272	15.974857			1e-04	1e-04			-2.046585	0.0
MouseBrain-Z-T-1	controllerType=0 controllerNumber=1 scan=10455	24.913456	18.896883	7.308482	1.2919084	18.618052	18.618052	18.618052	18.618052	6.016573	0.0
MouseBrain-Z-T-1	controllerType=0 controllerNumber=1 scan=10456	5.807718	6.3911824	2.0400836	2.3406749	1e-04	1e-04	1e-04	1e-04	-0.5834646	0.0
MouseBrain-Z-T-1	controllerType=0 controllerNumber=1 scan=10457	58.723137	42.446304	31.77258	15.495743	18.015965	18.015965	18.015965	18.015965	16.276833	0.0
MouseBrain-Z-T-1	controllerType=0 controllerNumber=1 scan=10460	3.928762	2.6827314	1.1339887		2.0958793	1e-04	2.0958793		1.2460306	2.0957794
MouseBrain-Z-T-1	controllerType=0 controllerNumber=1 scan=10461	12.239544	12.28896	4.335831	2.512809	0.30960482	1e-04	0.30960482	1e-04	-0.049416542	0.30950484
MouseBrain-Z-T-1	controllerType=0 controllerNumber=1 scan=10464	34.5616	24.689535	12.437792	2.9272742	16.936747	16.936747	16.936747	1e-04	9.872065	0.0
MouseBrain-Z-T-1	controllerType=0 controllerNumber=1 scan=10466	22.683023	19.964668	3.7130013	2.6364412	16.25797	16.25797	16.25797	1e-04	2.7183552	0.0
MouseBrain-Z-T-1	controllerType=0 controllerNumber=1 scan=10467	3.7282064	2.7418387	2.6533294	1.6111761	1e-04	1e-04	1e-04	1e-04	0.9863677	0.0
MouseBrain-Z-T-1	controllerType=0 controllerNumber=1 scan=10468	3.9044816	3.8772695	3.143672	3.1166725	0.001991628	0.00011643322	0.001991628	0.00011643322	0.027212143	0.0018751947
MouseBrain-Z-T-1	controllerType=0 controllerNumber=1 scan=10473	5.4709554	4.6873374	1.7868578	1.7828177	13.31275	13.31275	13.31275	1e-04	0.783618	0.0
MouseBrain-Z-T-1	controllerType=0 controllerNumber=1 scan=10475	32.159058	26.887335			16.445086	16.445086			5.271723	0.0
MouseBrain-Z-T-1	controllerType=0 controllerNumber=1 scan=10479	6.7390933	5.9741096	1.5414762	1.9621843	1e-04	1e-04	1e-04	1e-04	0.76498365	0.0
MouseBrain-Z-T-1	controllerType=0 controllerNumber=1 scan=10481	3.9755793	3.5754845			1e-04	1e-04			0.40009475	0.0
MouseBrain-Z-T-1	controllerType=0 controllerNumber=1 scan=10484	12.323809	10.747291	3.600045	2.6470978	15.881997	0.026958264	5.524746	1e-04	1.576518	15.855039
MouseBrain-Z-T-1	controllerType=0 controllerNumber=1 scan=10485	29.305443	15.996868	14.876058	1.6417897	15.44709	15.44709	15.44709	1e-04	13.308575	0.0
MouseBrain-Z-T-1	controllerType=0 controllerNumber=1 scan=10486	14.422504	10.757697	5.031778	2.5785916	13.510263	13.510263	13.510263	1e-04	3.6648073	0.0
MouseBrain-Z-T-1	controllerType=0 controllerNumber=1 scan=10488	13.839721	3.7457497	9.742345	2.555769	18.252539	1e-04	18.252539	1e-04	10.093971	18.25244
MouseBrain-Z-T-1	controllerType=0 controllerNumber=1 scan=10489	30.820679	21.615297	11.289298	2.4577718	16.936747	16.936747	16.936747	1e-04	9.205381	0.0
MouseBrain-Z-T-1	controllerType=0 controllerNumber=1 scan=10493	1.5232928	1.513212			0.3005944	1e-04			0.010080814	0.3004944
MouseBrain-Z-T-1	controllerType=0 controllerNumber=1 scan=10496	58.049126	35.566128	25.6072	5.8602524	16.723131	16.723131	16.723131	1e-04	22.482998	0.0
MouseBrain-Z-T-1	controllerType=0 controllerNumber=1 scan=10497	40.72099	28.138472	15.920279	3.3377597	13.31275	13.31275	13.31275	13.31275	12.582518	0.0
MouseBrain-Z-T-1	controllerType=0 controllerNumber=1 scan=10501	7.496237	7.1108603			18.015965	18.015965			0.38537645	0.0
MouseBrain-Z-T-1	controllerType=0 controllerNumber=1 scan=10508	79.65583	57.25896	45.052094	22.65522	18.015965	18.015965	18.015965	18.015965	22.39687	0.0
MouseBrain-Z-T-1	controllerType=0 controllerNumber=1 scan=10510	19.735968	13.030506	7.709794		15.881997	1e-04	15.881997		6.7054615	15.881897
MouseBrain-Z-T-1	controllerType=0 controllerNumber=1 scan=10511	4.0067587	2.4291298	1.5461146	1.4676213	1e-04	1e-04	1e-04	0.00016017164	1.5776289	0.0
MouseBrain-Z-T-1	controllerType=0 controllerNumber=1 scan=10513	18.047415	12.987395	9.435741	4.571826	5.6968527	1e-04	5.6968527	1e-04	5.0600195	5.6967525
MouseBrain-Z-T-1	controllerType=0 controllerNumber=1 scan=10515	9.308953	9.401433	3.9361436		1e-04	1e-04	1e-04		-0.092479706	0.0
MouseBrain-Z-T-1	controllerType=0 controllerNumber=1 scan=10516	5.0318947	3.8950617	3.5489771	2.722325	2.493906	1e-04	2.493906	1e-04	1.136833	2.4938061
MouseBrain-Z-T-1	controllerType=0 controllerNumber=1 scan=10518	17.802269	17.802269	2.2612011	2.1149879	13.764074	13.764074	1e-04	1e-04	0.0	0.0
MouseBrain-Z-T-1	controllerType=0 controllerNumber=1 scan=10521	9.381325	12.341898			1e-04	1e-04			-2.9605732	0.0
MouseBrain-Z-T-1	controllerType=0 controllerNumber=1 scan=10523	18.329197	11.50139	8.654144	3.2491171	16.723131	16.723131	16.723131	1e-04	6.8278065	0.0
MouseBrain-Z-T-1	controllerType=0 controllerNumber=1 scan=10525	28.799335	24.038908	6.2958384	1.9403723	15.233264	15.233264	15.233264	1e-04	4.7604275	0.0
MouseBrain-Z-T-1	controllerType=0 controllerNumber=1 scan=10528	5.7532253	5.7532253	4.0204253	2.1589608	1e-04	1e-04	1.6618481	1e-04	0.0	0.0
MouseBrain-Z-T-1	controllerType=0 controllerNumber=1 scan=10533	44.86437	32.546497	10.87057	5.125282	18.678299	1e-04	18.678299	1e-04	12.317871	18.6782
MouseBrain-Z-T-1	controllerType=0 controllerNumber=1 scan=10534	40.55403	18.8329	21.938677	7.3389816	14.261644	1e-04	14.261644	1e-04	21.721132	14.261544
MouseBrain-Z-T-1	controllerType=0 controllerNumber=1 scan=10535	51.87451	22.560146	28.530436	5.155144	16.000076	1e-04	16.000076	1e-04	29.314365	15.999976
MouseBrain-Z-T-1	controllerType=0 controllerNumber=1 scan=10536	66.57352	37.642437	39.129242	10.198161	18.015965	18.015965	18.015965	18.015965	28.93108	0.0
MouseBrain-Z-T-1	controllerType=0 controllerNumber=1 scan=10538	27.045475	26.452675	2.1518257	1.5590253	18.448141	18.448141	18.448141	18.448141	0.59280014	0.0
MouseBrain-Z-T-1	controllerType=0 controllerNumber=1 scan=10539	27.65656	15.813322	14.014538	2.2371728	16.723131	16.723131	16.723131	1e-04	11.843239	0.0
MouseBrain-Z-T-1	controllerType=0 controllerNumber=1 scan=10540	6.752715	6.6512365	2.0496454	1.4064039	1e-04	1e-04	1e-04	1e-04	0.10147858	0.0
MouseBrain-Z-T-1	controllerType=0 controllerNumber=1 scan=10544	56.9726	45.758186	22.01951	10.8050995	20.912367	20.912367	20.912367	20.912367	11.214413	0.0
MouseBrain-Z-T-1	controllerType=0 controllerNumber=1 scan=10547	17.501043	10.111686	9.938182	3.237989	12.386292	17.703835	12.386292	0.003141875	7.3893576	-5.317542
MouseBrain-Z-T-1	controllerType=0 controllerNumber=1 scan=10548	50.512524	31.661161	20.838087	4.535423	16.77338	16.77338	16.77338	1e-04	18.851362	0.0
MouseBrain-Z-T-1	controllerType=0 controllerNumber=1 scan=10550	32.548145	27.06372	7.1628633	1.7348144	16.936747	16.936747	16.936747	1e-04	5.4844246	0.0
MouseBrain-Z-T-1	controllerType=0 controllerNumber=1 scan=10556	25.338774	19.05286			15.839093	1e-04			6.2859135	15.838993
MouseBrain-Z-T-1	controllerType=0 controllerNumber=1 scan=10557	26.102207	18.049055	19.069895	5.9410577	16.713175	1e-04	4.6779194	1e-04	8.053152	16.713076
MouseBrain-Z-T-1	controllerType=0 controllerNumber=1 scan=10558	40.07481	12.07196	29.620491	4.330023	16.663067	13.005868	16.663067	1e-04	28.00285	3.657199
MouseBrain-Z-T-1	controllerType=0 controllerNumber=1 scan=10560	16.219229	9.724374	7.9420238	1.6862959	14.261644	1e-04	14.261644	1e-04	6.494855	14.261544
MouseBrain-Z-T-1	controllerType=0 controllerNumber=1 scan=10563	42.499844	34.52798	11.320466	3.3486028	16.73866	16.73866	16.73866	16.73866	7.971863	0.0
MouseBrain-Z-T-1	controllerType=0 controllerNumber=1 scan=10565	11.773731	14.428228		5.0356636	1e-04	1e-04		1e-04	-2.6544971	0.0
MouseBrain-Z-T-1	controllerType=0 controllerNumber=1 scan=10569	35.09134	29.791697			16.445086	16.445086			5.2996426	0.0
MouseBrain-Z-T-1	controllerType=0 controllerNumber=1 scan=10571	35.00628	25.947672	10.724594	2.3067937	16.723131	16.723131	16.723131	1e-04	9.058607	0.0
MouseBrain-Z-T-1	controllerType=0 controllerNumber=1 scan=10572	38.636585	27.361134	13.688156	3.3184128	13.31275	13.31275	13.31275	1e-04	11.275452	0.0
MouseBrain-Z-T-1	controllerType=0 controllerNumber=1 scan=10573	16.078995	7.5876713	10.504032	5.693082	15.770225	1e-04	15.770225	1e-04	8.491323	15.770124
MouseBrain-Z-T-1	controllerType=0 controllerNumber=1 scan=10575	39.675602	20.8664	20.391842	3.5000215	16.663067	14.614515	16.663067	1e-04	18.809202	2.0485516
MouseBrain-Z-T-1	controllerType=0 controllerNumber=1 scan=10581	27.252134	22.834467	6.3851633	3.0000203	18.015965	18.015965	18.015965	1e-04	4.4176674	0.0
MouseBrain-Z-T-1	controllerType=0 controllerNumber=1 scan=10584	15.224578	21.69931	3.1971622	1.5282036	1e-04	0.0017678787	1e-04	1e-04	-6.4747324	-0.0016678787
MouseBrain-Z-T-1	controllerType=0 controllerNumber=1 scan=10585	3.6769295	3.0756047	1.6375105	1.6375105	5.0923557	1e-04	1e-04	1e-04	0.6013248	5.0922556
MouseBrain-Z-T-1	controllerType=0 controllerNumber=1 scan=10586	3.333458	4.5756383	1.5597929	2.8091526	1e-04	1e-04	1e-04	1e-04	-1.2421803	0.0
MouseBrain-Z-T-1	controllerType=0 controllerNumber=1 scan=10587	8.944557	10.080493	2.83794	4.3064127	1e-04	1e-04	1e-04	1e-04	-1.1359358	0.0
MouseBrain-Z-T-1	controllerType=0 controllerNumber=1 scan=10588	13.093043	11.87727	3.352417	2.9901776	18.070002	18.070002	18.070002	1e-04	1.2157736	0.0
MouseBrain-Z-T-1	controllerType=0 controllerNumber=1 scan=10592	6.7564435	6.51026	4.410193	4.463767	1e-04	1e-04	1e-04	1e-04	0.2461834	0.0
MouseBrain-Z-T-1	controllerType=0 controllerNumber=1 scan=10593	32.73238	32.651447			1e-04	1e-04			0.08093262	0.0
MouseBrain-Z-T-1	controllerType=0 controllerNumber=1 scan=10596	40.544537	24.574308	20.24675		4.6779194	1e-04	4.6779194		15.970228	4.6778193
MouseBrain-Z-T-1	controllerType=0 controllerNumber=1 scan=10598	5.7725945	6.2891965	1.3603139	1.9067484	1e-04	1e-04	1e-04	1e-04	-0.51660204	0.0
MouseBrain-Z-T-1	controllerType=0 controllerNumber=1 scan=10602	17.590294	18.151035			1e-04	1e-04			-0.5607414	0.0
MouseBrain-Z-T-1	controllerType=0 controllerNumber=1 scan=10605	49.278133	24.42131	27.189137		14.261644	1e-04	14.261644		24.856823	14.261544
MouseBrain-Z-T-1	controllerType=0 controllerNumber=1 scan=10609	11.546651	11.49792	1.7171595	2.0536497	12.797147	1e-04	1e-04	1e-04	0.04873085	12.797047
MouseBrain-Z-T-1	controllerType=0 controllerNumber=1 scan=1061	5.5578594	6.3036513			1e-04	7.2709007			-0.7457919	-7.2708006
MouseBrain-Z-T-1	controllerType=0 controllerNumber=1 scan=10610	7.1197476	6.435703	2.4753497	2.166074	1e-04	1e-04	1e-04	1e-04	0.68404484	0.0
MouseBrain-Z-T-1	controllerType=0 controllerNumber=1 scan=10611	19.527674	19.09298			1e-04	1e-04			0.4346943	0.0
MouseBrain-Z-T-1	controllerType=0 controllerNumber=1 scan=10612	3.6806257	3.3162744	2.0014205	1.4891438	1e-04	1e-04	1e-04	1e-04	0.36435127	0.0
MouseBrain-Z-T-1	controllerType=0 controllerNumber=1 scan=10616	33.851543	31.0969	6.54037	3.7857277	20.912367	20.912367	20.912367	20.912367	2.7546425	0.0
MouseBrain-Z-T-1	controllerType=0 controllerNumber=1 scan=10618	46.600567	27.403385	20.630045		12.568591	1e-04	12.568591		19.197182	12.568491
MouseBrain-Z-T-1	controllerType=0 controllerNumber=1 scan=10619	35.204464	23.188208	13.7037115	4.4097424	16.77338	16.77338	16.77338	1e-04	12.016256	0.0
MouseBrain-Z-T-1	controllerType=0 controllerNumber=1 scan=10621	4.1623616	4.4102454			1e-04	1e-04			-0.2478838	0.0
MouseBrain-Z-T-1	controllerType=0 controllerNumber=1 scan=10622	18.168495	12.415308	11.605969	3.2916286	11.947635	13.608501	0.4871773	1e-04	5.753187	-1.6608667
MouseBrain-Z-T-1	controllerType=0 controllerNumber=1 scan=10623	5.736341	5.478904	2.093508	2.7537532	10.576467	1e-04	1e-04	1e-04	0.25743723	10.576366
MouseBrain-Z-T-1	controllerType=0 controllerNumber=1 scan=10629	41.54268	33.962482			15.487819	15.487819			7.5801964	0.0
MouseBrain-Z-T-1	controllerType=0 controllerNumber=1 scan=10630	51.03216	12.942739	40.21693	4.675215	16.663067	14.614515	16.663067	1e-04	38.089424	2.0485516
MouseBrain-Z-T-1	controllerType=0 controllerNumber=1 scan=10631	11.729036	5.2226872	7.535948	2.9810662	16.713175	1e-04	16.713175	1e-04	6.506349	16.713076
MouseBrain-Z-T-1	controllerType=0 controllerNumber=1 scan=10634	3.841919	3.841919	1.7092248	2.1884165	1e-04	1e-04	1e-04	1e-04	0.0	0.0
MouseBrain-Z-T-1	controllerType=0 controllerNumber=1 scan=10636	31.06474	23.926628	8.735925		12.568591	12.568591	12.568591		7.138111	0.0
MouseBrain-Z-T-1	controllerType=0 controllerNumber=1 scan=10637	8.259153	8.259153	3.6928716	2.9883802	1e-04	1e-04	1e-04	1e-04	0.0	0.0
MouseBrain-Z-T-1	controllerType=0 controllerNumber=1 scan=10639	59.711975	55.01125			16.810078	15.982818			4.7007256	0.82726
MouseBrain-Z-T-1	controllerType=0 controllerNumber=1 scan=10640	36.795177	37.567356			1e-04	1e-04			-0.77217865	0.0
MouseBrain-Z-T-1	controllerType=0 controllerNumber=1 scan=10643	41.777905	28.718676	16.630043		15.839093	15.839093	17.568468		13.059229	0.0
MouseBrain-Z-T-1	controllerType=0 controllerNumber=1 scan=10644	37.09006	38.822895			6.8427477	14.236955			-1.7328339	-7.394207
MouseBrain-Z-T-1	controllerType=0 controllerNumber=1 scan=10645	7.803235	7.803235	1.5419458	3.6719933	1e-04	1e-04	1e-04	1e-04	0.0	0.0
MouseBrain-Z-T-1	controllerType=0 controllerNumber=1 scan=10646	17.495638	5.9730797	13.569644	3.4718592	16.270735	16.270735	16.270735	1e-04	11.522558	0.0
MouseBrain-Z-T-1	controllerType=0 controllerNumber=1 scan=10647	19.19582	7.824384	11.226343	3.5696237	12.5991	1e-04	12.5991	1e-04	11.371435	12.599
MouseBrain-Z-T-1	controllerType=0 controllerNumber=1 scan=10648	4.841558	4.841558			16.73866	16.73866			0.0	0.0
MouseBrain-Z-T-1	controllerType=0 controllerNumber=1 scan=10652	77.44113	38.107124	44.016605	5.6607075	20.15116	20.15116	20.15116	1e-04	39.334007	0.0
MouseBrain-Z-T-1	controllerType=0 controllerNumber=1 scan=10654	16.733173	11.1501665	5.318161		16.663067	13.005868	16.663067		5.583007	3.657199
MouseBrain-Z-T-1	controllerType=0 controllerNumber=1 scan=10655	37.443413	17.610886	17.560987	4.755686	11.793803	1e-04	11.793803	1e-04	19.832527	11.793703
MouseBrain-Z-T-1	controllerType=0 controllerNumber=1 scan=10657	4.9727526	7.2887673	1.1330423	3.232482	1e-04	1e-04	1e-04	1e-04	-2.3160148	0.0
MouseBrain-Z-T-1	controllerType=0 controllerNumber=1 scan=10658	31.832958	9.240201	24.495354	2.7253354	16.663067	13.005868	16.663067	13.005868	22.592758	3.657199
MouseBrain-Z-T-1	controllerType=0 controllerNumber=1 scan=1066	8.106917	8.520378	2.1679769	2.607285	1e-04	1e-04	1e-04	1e-04	-0.41346073	0.0
MouseBrain-Z-T-1	controllerType=0 controllerNumber=1 scan=10661	11.423436	8.723448	2.5297809	3.537017	15.124447	1e-04	1e-04	1e-04	2.6999884	15.124347
MouseBrain-Z-T-1	controllerType=0 controllerNumber=1 scan=10663	3.3093655	8.228295		2.8052683	1e-04	1e-04		1e-04	-4.91893	0.0
MouseBrain-Z-T-1	controllerType=0 controllerNumber=1 scan=10664	14.515353	9.890588	6.843293	2.8840644	0.23082821	1e-04	0.11904261	1e-04	4.6247654	0.23072821
MouseBrain-Z-T-1	controllerType=0 controllerNumber=1 scan=10665	13.215038	11.587206	7.294381	5.6029983	1e-04	1.3093015	1e-04	1.3093015	1.6278324	-1.3092015
MouseBrain-Z-T-1	controllerType=0 controllerNumber=1 scan=10668	7.5899997	5.874848	2.3512917	1.7364134	0.45783743	1e-04	0.45783743	1e-04	1.7151518	0.45773745
MouseBrain-Z-T-1	controllerType=0 controllerNumber=1 scan=10671	4.697351	4.854552	2.639357	2.6555777	1e-04	1e-04	1e-04	1e-04	-0.15720081	0.0
MouseBrain-Z-T-1	controllerType=0 controllerNumber=1 scan=10675	33.702095	34.40353	8.825904		4.8193984	1e-04	1e-04		-0.7014351	4.8192983
MouseBrain-Z-T-1	controllerType=0 controllerNumber=1 scan=10676	32.151558	29.451176			15.936642	1e-04			2.7003822	15.936542
MouseBrain-Z-T-1	controllerType=0 controllerNumber=1 scan=10677	63.314507	28.177979	38.248783	4.3682623	16.790592	16.790592	16.790592	1e-04	35.136528	0.0
MouseBrain-Z-T-1	controllerType=0 controllerNumber=1 scan=10678	4.531631	4.531631	1.3473648	1.1330627	14.481222	14.481222	1e-04	1e-04	0.0	0.0
MouseBrain-Z-T-1	controllerType=0 controllerNumber=1 scan=10679	1.209225	2.2230089		1.593841	1e-04	1e-04		1e-04	-1.0137838	0.0
MouseBrain-Z-T-1	controllerType=0 controllerNumber=1 scan=10680	25.1953	19.348404	7.736196	2.616535	20.15116	20.15116	20.15116	1e-04	5.846895	0.0
MouseBrain-Z-T-1	controllerType=0 controllerNumber=1 scan=10681	12.698047	12.698047			17.459784	17.459784			0.0	0.0
MouseBrain-Z-T-1	controllerType=0 controllerNumber=1 scan=10683	6.585196	3.917353	2.5306597		11.293966	5.0317326	11.293966		2.667843	6.2622337
MouseBrain-Z-T-1	controllerType=0 controllerNumber=1 scan=10685	26.040373	5.350868	18.41299	1.9279035	15.58619	1e-04	3.5361063	1e-04	20.689505	15.58609
MouseBrain-Z-T-1	controllerType=0 controllerNumber=1 scan=10687	30.868748	13.794656	16.292425	2.8333924	11.293966	1e-04	11.293966	1e-04	17.074093	11.293866
MouseBrain-Z-T-1	controllerType=0 controllerNumber=1 scan=10688	7.4774814	5.964934	3.982336	2.4984632	1e-04	1e-04	1e-04	1e-04	1.5125475	0.0
MouseBrain-Z-T-1	controllerType=0 controllerNumber=1 scan=10689	29.77871	21.573162	10.573091		5.6968527	5.6968527	5.6968527		8.205547	0.0
MouseBrain-Z-T-1	controllerType=0 controllerNumber=1 scan=10690	3.7477663	3.7167594	1.4120821	2.2432756	1e-04	1e-04	1e-04	1e-04	0.031006813	0.0
MouseBrain-Z-T-1	controllerType=0 controllerNumber=1 scan=10691	7.1191425	6.4405875	1.1582897	1.0648081	1e-04	1e-04	1e-04	1e-04	0.678555	0.0
MouseBrain-Z-T-1	controllerType=0 controllerNumber=1 scan=10695	19.710442	18.68556	2.6628964	2.9210095	12.587321	12.587321	15.279791	1e-04	1.0248814	0.0
MouseBrain-Z-T-1	controllerType=0 controllerNumber=1 scan=10699	54.43611	39.716614	19.060379	11.803114	20.72329	1e-04	20.72329	1e-04	14.719498	20.72319
MouseBrain-Z-T-1	controllerType=0 controllerNumber=1 scan=10701	-16.013483	-14.770688			1e-04	1e-04			-1.242795	0.0
MouseBrain-Z-T-1	controllerType=0 controllerNumber=1 scan=10702	52.277447	44.502125			15.487819	15.487819			7.775322	0.0
MouseBrain-Z-T-1	controllerType=0 controllerNumber=1 scan=10703	33.545425	29.655575			13.813542	13.813542			3.8898506	0.0
MouseBrain-Z-T-1	controllerType=0 controllerNumber=1 scan=10705	43.01526	21.878002	17.753693		16.757893	1e-04	16.757893		21.137257	16.757793
MouseBrain-Z-T-1	controllerType=0 controllerNumber=1 scan=10711	61.511612	57.66752			16.810078	15.151046			3.8440933	1.6590319
MouseBrain-Z-T-1	controllerType=0 controllerNumber=1 scan=10713	29.209658	24.765745			15.839093	13.7533655			4.4439125	2.0857277
MouseBrain-Z-T-1	controllerType=0 controllerNumber=1 scan=10714	6.1726246	5.6247544	1.916659		1e-04	1e-04	1e-04		0.54787016	0.0
MouseBrain-Z-T-1	controllerType=0 controllerNumber=1 scan=10715	4.8324428	4.573559	2.501599	1.904034	1e-04	1e-04	1e-04	1e-04	0.25888395	0.0
MouseBrain-Z-T-1	controllerType=0 controllerNumber=1 scan=10718	42.735737	11.42784	22.640783	6.2426615	16.028753	1e-04	16.028753	1e-04	31.307896	16.028654
MouseBrain-Z-T-1	controllerType=0 controllerNumber=1 scan=10724	7.3071227	4.0623074	2.6125128	1.968295	13.815073	1e-04	13.815073	1e-04	3.2448153	13.814973
MouseBrain-Z-T-1	controllerType=0 controllerNumber=1 scan=10725	9.068236	5.76416	7.1166706	4.8270397	13.047239	1e-04	2.4977493	1e-04	3.3040762	13.047139
MouseBrain-Z-T-1	controllerType=0 controllerNumber=1 scan=10726	24.468475	22.85454	8.4851	6.8901896	12.587321	12.587321	1.19356	1e-04	1.6139355	0.0
MouseBrain-Z-T-1	controllerType=0 controllerNumber=1 scan=10727	47.364346	23.095222	21.362604		16.757893	1e-04	16.757893		24.269123	16.757793
MouseBrain-Z-T-1	controllerType=0 controllerNumber=1 scan=10728	16.824608	17.105125		4.3144403	1e-04	1e-04		1e-04	-0.28051758	0.0
MouseBrain-Z-T-1	controllerType=0 controllerNumber=1 scan=10729	17.441393	14.3116665	5.0036654	1.8739399	16.790592	16.790592	16.790592	16.790592	3.1297264	0.0
MouseBrain-Z-T-1	controllerType=0 controllerNumber=1 scan=10731	12.701521	8.965967	2.384623	1.3828412	15.936642	1e-04	1e-04	0.002057414	3.7355537	15.936542
MouseBrain-Z-T-1	controllerType=0 controllerNumber=1 scan=10732	24.547874	20.1107	7.7538075	5.6670175	6.6220536	1e-04	6.6220536	1e-04	4.437174	6.6219535
MouseBrain-Z-T-1	controllerType=0 controllerNumber=1 scan=10735	18.524336	17.23919	3.6253893	3.3416991	1e-04	1e-04	1e-04	1e-04	1.2851467	0.0
MouseBrain-Z-T-1	controllerType=0 controllerNumber=1 scan=10736	19.885592	17.525953	4.288222	2.5881584	20.15116	20.15116	20.15116	1e-04	2.3596382	0.0
MouseBrain-Z-T-1	controllerType=0 controllerNumber=1 scan=10737	20.528164	6.1834526	10.575954	4.19208	16.028753	1e-04	16.028753	1e-04	14.344711	16.028654
MouseBrain-Z-T-1	controllerType=0 controllerNumber=1 scan=10738	33.894707	35.371742			6.8427477	14.236955			-1.4770355	-7.394207
MouseBrain-Z-T-1	controllerType=0 controllerNumber=1 scan=10739		3.1353078				1e-04			-3.1353078	-1e-04
MouseBrain-Z-T-1	controllerType=0 controllerNumber=1 scan=10740	9.993417	7.252842	3.276592		11.139567	1e-04	11.139567		2.7405748	11.139467
MouseBrain-Z-T-1	controllerType=0 controllerNumber=1 scan=10742	34.546757	25.827438	11.107689	2.527088	13.485799	13.485799	13.485799	1e-04	8.719318	0.0
MouseBrain-Z-T-1	controllerType=0 controllerNumber=1 scan=10743	6.7500806	6.2919774	2.6708686	2.716175	14.348396	1e-04	1e-04	1e-04	0.45810318	14.348296
MouseBrain-Z-T-1	controllerType=0 controllerNumber=1 scan=10745	17.363546	16.636583		2.7965095	1e-04	1e-04		1e-04	0.72696304	0.0
MouseBrain-Z-T-1	controllerType=0 controllerNumber=1 scan=10747	15.3261595	15.626583	7.028983	7.6125083	1e-04	15.938385	1e-04	1e-04	-0.30042362	-15.938285
MouseBrain-Z-T-1	controllerType=0 controllerNumber=1 scan=10748	19.497908	11.01338	8.77782		13.239878	1e-04	2.5202498		8.484528	13.239778
MouseBrain-Z-T-1	controllerType=0 controllerNumber=1 scan=10750	29.320684	18.587917	9.492376	2.0290613	11.164824	1e-04	11.164824	1e-04	10.732767	11.164723
MouseBrain-Z-T-1	controllerType=0 controllerNumber=1 scan=10751	37.657787	27.131409	14.391933	3.8655553	16.61227	16.61227	16.61227	16.61227	10.526379	0.0
MouseBrain-Z-T-1	controllerType=0 controllerNumber=1 scan=10752	5.8054094	5.873237	2.059598	2.018708	1e-04	1e-04	1e-04	1e-04	-0.0678277	0.0
MouseBrain-Z-T-1	controllerType=0 controllerNumber=1 scan=10753	9.917306	7.108155	4.1948304	4.1948304	1e-04	1e-04	1e-04	1e-04	2.8091512	0.0
MouseBrain-Z-T-1	controllerType=0 controllerNumber=1 scan=10754	3.8909674	4.010761	2.3100636	2.6502852	1e-04	1e-04	1e-04	1e-04	-0.119793415	0.0
MouseBrain-Z-T-1	controllerType=0 controllerNumber=1 scan=10755	4.7601023	5.3591127	3.8384829	3.7083294	1e-04	1e-04	1e-04	1e-04	-0.59901047	0.0
MouseBrain-Z-T-1	controllerType=0 controllerNumber=1 scan=10756	35.41225	21.600016	16.47609	4.925125	13.515909	13.515909	13.515909	1e-04	13.812235	0.0
MouseBrain-Z-T-1	controllerType=0 controllerNumber=1 scan=10759	28.058014	27.973969			1e-04	1e-04			0.08404541	0.0
MouseBrain-Z-T-1	controllerType=0 controllerNumber=1 scan=10760	28.004282	29.47804	7.6116896		4.489871	1e-04	1e-04		-1.4737587	4.489771
MouseBrain-Z-T-1	controllerType=0 controllerNumber=1 scan=10761	29.243755	29.209911			1e-04	1e-04			0.033843994	0.0
MouseBrain-Z-T-1	controllerType=0 controllerNumber=1 scan=10763	38.462856	28.38868			18.417185	18.417185			10.074177	0.0
MouseBrain-Z-T-1	controllerType=0 controllerNumber=1 scan=10764	29.681974	15.130194	14.604079	3.1379373	11.293966	1e-04	11.293966	1e-04	14.551781	11.293866
MouseBrain-Z-T-1	controllerType=0 controllerNumber=1 scan=10766	6.954238	5.839912	2.786877	1.631828	3.6329036	1e-04	3.6329036	1e-04	1.114326	3.6328037
MouseBrain-Z-T-1	controllerType=0 controllerNumber=1 scan=10769	34.81527	15.8340025	18.760305	3.295061	11.293966	1e-04	11.293966	1e-04	18.981266	11.293866
MouseBrain-Z-T-1	controllerType=0 controllerNumber=1 scan=10772	34.235115	32.93991			4.8193984	1e-04			1.2952042	4.8192983
MouseBrain-Z-T-1	controllerType=0 controllerNumber=1 scan=10773	42.367313	26.587788	24.147257	9.793807	15.846231	15.846231	15.846231	0.9753409	15.779526	0.0
MouseBrain-Z-T-1	controllerType=0 controllerNumber=1 scan=10775	7.7870564	7.989485	2.5272965	1.7796406	1e-04	1e-04	1e-04	1e-04	-0.20242834	0.0
MouseBrain-Z-T-1	controllerType=0 controllerNumber=1 scan=10777	7.1410365	6.874153	2.357499	1.778873	1e-04	1e-04	1e-04	1e-04	0.26688337	0.0
MouseBrain-Z-T-1	controllerType=0 controllerNumber=1 scan=10779	21.833864	19.54992	4.3013577	4.458918	17.112019	17.112019	17.112019	1e-04	2.283945	0.0
MouseBrain-Z-T-1	controllerType=0 controllerNumber=1 scan=10781	31.229567	13.778281	17.418009	3.9610608	12.26458	1e-04	12.26458	1e-04	17.451286	12.26448
MouseBrain-Z-T-1	controllerType=0 controllerNumber=1 scan=10785	47.420372	23.59628	26.565107		16.270735	16.270735	16.270735		23.824093	0.0
MouseBrain-Z-T-1	controllerType=0 controllerNumber=1 scan=10787	24.73842	11.974079	14.790279	4.371756	13.239466	1e-04	13.239466	1e-04	12.764341	13.239366
MouseBrain-Z-T-1	controllerType=0 controllerNumber=1 scan=10790	4.075144	2.3864481	1.4341325	1.4341325	14.348396	1e-04	1e-04	1e-04	1.6886957	14.348296
MouseBrain-Z-T-1	controllerType=0 controllerNumber=1 scan=10796	74.19253	31.182299	50.702488	13.604923	16.92362	1e-04	16.92362	1e-04	43.01023	16.923521
MouseBrain-Z-T-1	controllerType=0 controllerNumber=1 scan=10797	25.132156	14.848549	20.340439	7.571218	3.1061084	1e-04	3.1061084	1e-04	10.2836075	3.1060085
MouseBrain-Z-T-1	controllerType=0 controllerNumber=1 scan=10798	5.5221505	5.99793	1.5582534	2.7348437	1e-04	1e-04	1e-04	1e-04	-0.47577953	0.0
MouseBrain-Z-T-1	controllerType=0 controllerNumber=1 scan=10801		1.0264592				1e-04			-1.0264592	-1e-04
MouseBrain-Z-T-1	controllerType=0 controllerNumber=1 scan=10808	48.04492	24.895975	22.281387	4.000041	13.639394	1e-04	13.639394	1e-04	23.148947	13.639294
MouseBrain-Z-T-1	controllerType=0 controllerNumber=1 scan=10810	48.966606	17.875826	30.001081	4.430302	13.961692	5.501825	13.961692	1e-04	31.09078	8.4598675
MouseBrain-Z-T-1	controllerType=0 controllerNumber=1 scan=10811	10.919242	10.226447	3.818864		1e-04	1e-04	1e-04		0.6927948	0.0
MouseBrain-Z-T-1	controllerType=0 controllerNumber=1 scan=10812	22.18172	22.542921			1e-04	1e-04			-0.36120033	0.0
MouseBrain-Z-T-1	controllerType=0 controllerNumber=1 scan=10814	12.758999	6.1679068	8.817681	2.7502894	13.749838	13.749838	13.749838	1e-04	6.591092	0.0
MouseBrain-Z-T-1	controllerType=0 controllerNumber=1 scan=10815	7.4574795	7.4574795			17.459784	17.459784			0.0	0.0
MouseBrain-Z-T-1	controllerType=0 controllerNumber=1 scan=10819	52.99924	38.89268			14.238174	14.238174			14.10656	0.0
MouseBrain-Z-T-1	controllerType=0 controllerNumber=1 scan=10820	30.099878	7.4362793	27.300196	6.03131	7.6204176	1e-04	7.6204176	1e-04	22.663599	7.6203175
MouseBrain-Z-T-1	controllerType=0 controllerNumber=1 scan=10821	44.241837	33.695732	14.27556	3.7294548	15.219104	15.219104	15.219104	15.219104	10.546104	0.0
MouseBrain-Z-T-1	controllerType=0 controllerNumber=1 scan=10823	10.036021	9.851828			1e-04	1e-04			0.18419361	0.0
MouseBrain-Z-T-1	controllerType=0 controllerNumber=1 scan=10825	51.468567	34.61617	19.333868		12.152491	12.152491	12.152491		16.852398	0.0
MouseBrain-Z-T-1	controllerType=0 controllerNumber=1 scan=10827	4.15602	4.0575843	2.3672473	2.1551752	1e-04	1e-04	1e-04	1e-04	0.09843588	0.0
MouseBrain-Z-T-1	controllerType=0 controllerNumber=1 scan=10828	10.143491	7.8643446	3.687613	3.5764012	1e-04	1e-04	0.0022018128	1e-04	2.2791462	0.0
MouseBrain-Z-T-1	controllerType=0 controllerNumber=1 scan=10830	32.75701	32.13925			4.489871	1e-04			0.6177597	4.489771
MouseBrain-Z-T-1	controllerType=0 controllerNumber=1 scan=10831	31.09174	29.027231			15.936642	1e-04			2.0645084	15.936542
MouseBrain-Z-T-1	controllerType=0 controllerNumber=1 scan=10832	49.135002	38.623535	20.66067	10.149201	20.051409	20.051409	20.051409	20.051409	10.511467	0.0
MouseBrain-Z-T-1	controllerType=0 controllerNumber=1 scan=10833	60.972668	25.607895	37.206203	7.8053837	16.92362	1e-04	16.92362	1e-04	35.364773	16.923521
MouseBrain-Z-T-1	controllerType=0 controllerNumber=1 scan=10835	37.74693	19.549244	20.179512	7.27863	4.232134	1e-04	4.232134	1e-04	18.197685	4.2320337
MouseBrain-Z-T-1	controllerType=0 controllerNumber=1 scan=10837	66.60166	32.016125	37.82577	5.3074994	16.194397	16.194397	16.194397	1e-04	34.585537	0.0
MouseBrain-Z-T-1	controllerType=0 controllerNumber=1 scan=10838	52.152084	51.897545			1e-04	1e-04			0.2545395	0.0
MouseBrain-Z-T-1	controllerType=0 controllerNumber=1 scan=10839	51.35591	33.008514	21.65101		12.152491	12.152491	12.152491		18.347397	0.0
MouseBrain-Z-T-1	controllerType=0 controllerNumber=1 scan=10842	48.80212	36.025604			18.417185	18.417185			12.776516	0.0
MouseBrain-Z-T-1	controllerType=0 controllerNumber=1 scan=10843	62.646946	48.436245	28.89442	14.683721	20.776512	20.776512	20.776512	20.776512	14.210701	0.0
MouseBrain-Z-T-1	controllerType=0 controllerNumber=1 scan=10845	59.168625	35.114635	27.508144		16.194397	16.194397	16.194397		24.05399	0.0
MouseBrain-Z-T-1	controllerType=0 controllerNumber=1 scan=10847	37.034073	20.666157	19.719349	5.3064117	4.3140407	1e-04	16.17478	1e-04	16.367916	4.3139405
MouseBrain-Z-T-1	controllerType=0 controllerNumber=1 scan=10849	23.006514	24.076431	4.5459824		1.6253333	1e-04	1e-04		-1.0699177	1.6252333
MouseBrain-Z-T-1	controllerType=0 controllerNumber=1 scan=10850	5.8506765	5.1845856	2.274521	2.9565954	1e-04	1e-04	1e-04	1e-04	0.66609097	0.0
MouseBrain-Z-T-1	controllerType=0 controllerNumber=1 scan=10851	50.155388	29.769613	20.644835	5.2671523	15.460923	1e-04	15.460923	1e-04	20.385775	15.460823
MouseBrain-Z-T-1	controllerType=0 controllerNumber=1 scan=10852	13.359232	11.836464	2.8083906	2.4001663	4.8193984	1e-04	1e-04	1e-04	1.522768	4.8192983
MouseBrain-Z-T-1	controllerType=0 controllerNumber=1 scan=10855	22.041595	22.019438			1e-04	1e-04			0.022157669	0.0
MouseBrain-Z-T-1	controllerType=0 controllerNumber=1 scan=10857	28.217413	14.08918	19.430935	4.654104	15.987782	1e-04	1.9578816	1e-04	14.128233	15.987681
MouseBrain-Z-T-1	controllerType=0 controllerNumber=1 scan=10858	35.983826	25.696156	12.019935		15.840076	15.840076	15.840076		10.28767	0.0
MouseBrain-Z-T-1	controllerType=0 controllerNumber=1 scan=10860	45.894264	30.741688	17.468706	2.3161275	12.146983	12.146983	12.146983	12.146983	15.152576	0.0
MouseBrain-Z-T-1	controllerType=0 controllerNumber=1 scan=10861	27.892113	27.888193	3.0454538	3.7096303	1e-04	1e-04	1e-04	1e-04	0.0039196014	0.0
MouseBrain-Z-T-1	controllerType=0 controllerNumber=1 scan=10863	28.759659	21.73221	9.630369	3.146074	14.066572	14.066572	14.066572	1e-04	7.0274487	0.0
MouseBrain-Z-T-1	controllerType=0 controllerNumber=1 scan=10864	64.476166	31.47028	32.52208	5.251125	16.889114	1e-04	16.889114	1e-04	33.005886	16.889015
MouseBrain-Z-T-1	controllerType=0 controllerNumber=1 scan=10866	73.020836	28.884083	50.662888	12.477117	16.92362	1e-04	16.92362	1e-04	44.136753	16.923521
MouseBrain-Z-T-1	controllerType=0 controllerNumber=1 scan=10867	57.71908	35.45196	20.533335		14.632138	1e-04	12.9922495		22.26712	14.632038
MouseBrain-Z-T-1	controllerType=0 controllerNumber=1 scan=10868	75.62248	24.5794	51.802994	6.1117477	13.961692	1e-04	13.961692	1e-04	51.043083	13.961592
MouseBrain-Z-T-1	controllerType=0 controllerNumber=1 scan=10870	4.4716115	3.182014	2.9790714	1.869974	3.1061084	1e-04	3.1061084	1e-04	1.2895975	3.1060085
MouseBrain-Z-T-1	controllerType=0 controllerNumber=1 scan=10871	27.874601	8.959052	19.733263	3.6533098	4.5987706	1e-04	4.5987706	1e-04	18.91555	4.5986705
MouseBrain-Z-T-1	controllerType=0 controllerNumber=1 scan=10872	43.65846	29.146652	17.687975		13.933683	13.933683	13.933683		14.5118065	0.0
MouseBrain-Z-T-1	controllerType=0 controllerNumber=1 scan=10873	36.653633	28.622759	11.249754		13.933683	13.933683	13.933683		8.030874	0.0
MouseBrain-Z-T-1	controllerType=0 controllerNumber=1 scan=10875	35.76457	13.53304	24.271654	5.8448887	16.005234	1e-04	16.005234	1e-04	22.23153	16.005135
MouseBrain-Z-T-1	controllerType=0 controllerNumber=1 scan=10878	49.501965	48.232624			16.810078	17.459784			1.2693405	-0.6497059
MouseBrain-Z-T-1	controllerType=0 controllerNumber=1 scan=10879	18.349564	11.373231	10.849697	4.767183	4.3140407	1e-04	16.17478	1e-04	6.9763327	4.3139405
MouseBrain-Z-T-1	controllerType=0 controllerNumber=1 scan=10880	53.503967	18.521366	34.143967	3.9121766	13.961692	5.501825	13.961692	1e-04	34.9826	8.4598675
MouseBrain-Z-T-1	controllerType=0 controllerNumber=1 scan=10883	41.668125	21.530128	23.174538		15.663742	15.663742	2.0946672		20.137997	0.0
MouseBrain-Z-T-1	controllerType=0 controllerNumber=1 scan=10884	19.920984	14.24174	14.733342	5.2912955	2.8021443	1e-04	2.8021443	1e-04	5.679244	2.8020444
MouseBrain-Z-T-1	controllerType=0 controllerNumber=1 scan=10885	2.6362357	3.3502343	1.3707625	2.9961312	1e-04	1e-04	1e-04	1e-04	-0.71399856	0.0
MouseBrain-Z-T-1	controllerType=0 controllerNumber=1 scan=10886	13.649769	13.284407	5.744079		14.337912	1e-04	1e-04		0.36536217	14.337811
MouseBrain-Z-T-1	controllerType=0 controllerNumber=1 scan=10890	39.957733	31.960434			14.238174	14.238174			7.997299	0.0
MouseBrain-Z-T-1	controllerType=0 controllerNumber=1 scan=10891	48.600258	33.543755	18.327621		15.840076	15.840076	15.840076		15.056503	0.0
MouseBrain-Z-T-1	controllerType=0 controllerNumber=1 scan=10894	3.107961	3.107961			14.594818	14.594818			0.0	0.0
MouseBrain-Z-T-1	controllerType=0 controllerNumber=1 scan=10895	47.238983	22.152813	30.144304	6.9769397	16.282667	16.282667	2.7336643	1e-04	25.08617	0.0
MouseBrain-Z-T-1	controllerType=0 controllerNumber=1 scan=10896	46.281464	23.424828	21.28551	3.1532474	14.081938	1e-04	14.081938	1e-04	22.856636	14.081838
MouseBrain-Z-T-1	controllerType=0 controllerNumber=1 scan=10897	5.873197	4.0094724	2.557141	1.0956708	1e-04	1e-04	1e-04	1e-04	1.8637247	0.0
MouseBrain-Z-T-1	controllerType=0 controllerNumber=1 scan=10898	30.226894	15.44478	12.119589	1.6169109	13.9433155	1e-04	13.9433155	1e-04	14.782114	13.943215
MouseBrain-Z-T-1	controllerType=0 controllerNumber=1 scan=10899	0.30151188	2.363986			1e-04	1e-04			-2.0624743	0.0
MouseBrain-Z-T-1	controllerType=0 controllerNumber=1 scan=10900	4.783618	2.7190497	3.0828912		4.5987706	1e-04	4.5987706		2.0645683	4.5986705
MouseBrain-Z-T-1	controllerType=0 controllerNumber=1 scan=10902	50.1198	39.439224	21.194527	10.513954	20.051409	20.051409	20.051409	20.051409	10.680576	0.0
MouseBrain-Z-T-1	controllerType=0 controllerNumber=1 scan=10903	54.287975	17.776827	37.290092	5.584507	13.961692	1e-04	13.961692	1e-04	36.511147	13.961592
MouseBrain-Z-T-1	controllerType=0 controllerNumber=1 scan=10904	25.281137	24.464977			4.489871	1e-04			0.8161602	4.489771
MouseBrain-Z-T-1	controllerType=0 controllerNumber=1 scan=10905	3.4610982	3.5256062	1.338207	1.402715	1e-04	1e-04	1e-04	1e-04	-0.06450796	0.0
MouseBrain-Z-T-1	controllerType=0 controllerNumber=1 scan=10906	43.159714	6.6203766	26.450321	2.0576737	15.671885	1e-04	15.671885	1e-04	36.539337	15.671784
MouseBrain-Z-T-1	controllerType=0 controllerNumber=1 scan=10910	2.009645	1.8931938	1.2128212		1e-04	1e-04	1e-04		0.116451144	0.0
MouseBrain-Z-T-1	controllerType=0 controllerNumber=1 scan=10911	5.686648	6.184824		1.9414119	1e-04	1e-04		1e-04	-0.4981761	0.0
MouseBrain-Z-T-1	controllerType=0 controllerNumber=1 scan=10912	6.009454	2.5823758	2.2936957	1.0658098	16.889114	1e-04	16.889114	1e-04	3.427078	16.889015
MouseBrain-Z-T-1	controllerType=0 controllerNumber=1 scan=10914	56.22497	42.6637	23.80069	10.239415	20.776512	20.776512	20.776512	20.776512	13.561272	0.0
MouseBrain-Z-T-1	controllerType=0 controllerNumber=1 scan=10915	14.52458	17.758368			1e-04	1e-04			-3.2337875	0.0
MouseBrain-Z-T-1	controllerType=0 controllerNumber=1 scan=10917	29.389423	29.032204			1e-04	1e-04			0.3572197	0.0
MouseBrain-Z-T-1	controllerType=0 controllerNumber=1 scan=10919	11.949704	10.046943	3.4507208	2.656114	16.194397	16.194397	16.194397	1e-04	1.9027615	0.0
MouseBrain-Z-T-1	controllerType=0 controllerNumber=1 scan=10921	2.8525593	2.1035025			1e-04	1e-04			0.7490568	0.0
MouseBrain-Z-T-1	controllerType=0 controllerNumber=1 scan=10922	15.669119	15.005	2.309683	2.1999607	1e-04	1e-04	1e-04	1e-04	0.66411877	0.0
MouseBrain-Z-T-1	controllerType=0 controllerNumber=1 scan=10924	3.3317554	3.3317554			1e-04	1e-04			0.0	0.0
MouseBrain-Z-T-1	controllerType=0 controllerNumber=1 scan=10926	23.358908	23.668018		5.920382	1e-04	1e-04		1e-04	-0.30911064	0.0
MouseBrain-Z-T-1	controllerType=0 controllerNumber=1 scan=10927	29.815536	28.894737			1e-04	1e-04			0.92079926	0.0
MouseBrain-Z-T-1	controllerType=0 controllerNumber=1 scan=10928	12.326131	12.259578	3.0412807	2.2472706	1e-04	1e-04	1e-04	1e-04	0.066553116	0.0
MouseBrain-Z-T-1	controllerType=0 controllerNumber=1 scan=10929	49.948734	35.91762	16.267284	10.255307	16.428358	16.428358	16.428358	0.02682219	14.031113	0.0
MouseBrain-Z-T-1	controllerType=0 controllerNumber=1 scan=10931	13.05128	5.63366	9.116969	1.6993489	10.613505	10.613505	10.613505	10.613505	7.41762	0.0
MouseBrain-Z-T-1	controllerType=0 controllerNumber=1 scan=10933	1.3897849	2.193532			1e-04	1e-04			-0.80374706	0.0
MouseBrain-Z-T-1	controllerType=0 controllerNumber=1 scan=10934	2.3569632	2.3979359	1.2630945	1.2630945	1e-04	1e-04	1e-04	1e-04	-0.04097271	0.0
MouseBrain-Z-T-1	controllerType=0 controllerNumber=1 scan=10936	3.9619412	4.065863			1e-04	1e-04			-0.10392189	0.0
MouseBrain-Z-T-1	controllerType=0 controllerNumber=1 scan=10938	41.2778	21.679747	16.922077	2.9737792	16.889114	1e-04	16.889114	1e-04	19.598055	16.889015
MouseBrain-Z-T-1	controllerType=0 controllerNumber=1 scan=10939	25.837317	23.655237			11.824777	10.1526375			2.1820793	1.6721392
MouseBrain-Z-T-1	controllerType=0 controllerNumber=1 scan=10940	1.5422031	1.4632572			1e-04	1e-04			0.078945875	0.0
MouseBrain-Z-T-1	controllerType=0 controllerNumber=1 scan=10942	31.961166	23.41882	10.125509		16.428358	16.428358	16.428358		8.542347	0.0
MouseBrain-Z-T-1	controllerType=0 controllerNumber=1 scan=10944	16.200605	11.429263	1.7483068	1.2729846	15.936642	1e-04	1e-04	1e-04	4.7713423	15.936542
MouseBrain-Z-T-1	controllerType=0 controllerNumber=1 scan=10947	14.33435	8.825223	7.515559	4.1153917	16.19205	16.19205	16.19205	1e-04	5.5091267	0.0
MouseBrain-Z-T-1	controllerType=0 controllerNumber=1 scan=10948	16.282999	8.252655	6.867518	1.3930166	9.588273	1e-04	9.588273	1e-04	8.030344	9.588173
MouseBrain-Z-T-1	controllerType=0 controllerNumber=1 scan=10952	65.38554	20.953281	45.053856	5.885398	13.961692	1e-04	13.961692	1e-04	44.432255	13.961592
MouseBrain-Z-T-1	controllerType=0 controllerNumber=1 scan=10953	42.733383	17.15965	24.595104	3.5327525	13.961692	5.501825	13.961692	1e-04	25.573732	8.4598675
MouseBrain-Z-T-1	controllerType=0 controllerNumber=1 scan=10954	25.484251	7.5328264	19.457159	2.50236	14.7416	14.7416	14.7416	1e-04	17.951424	0.0
MouseBrain-Z-T-1	controllerType=0 controllerNumber=1 scan=10958	30.438154	18.931273	5.4252124	3.32759	18.233858	1e-04	18.233858	1e-04	11.506882	18.233759
MouseBrain-Z-T-1	controllerType=0 controllerNumber=1 scan=10959	48.22889	27.426533	24.344025	3.5416687	18.250343	18.250343	18.250343	18.250343	20.802357	0.0
MouseBrain-Z-T-1	controllerType=0 controllerNumber=1 scan=10963	11.505668	7.7191806	3.9795516	3.5906901	14.632138	1e-04	12.9922495	1e-04	3.786487	14.632038
MouseBrain-Z-T-1	controllerType=0 controllerNumber=1 scan=10964	26.73008	25.255287	5.904616		1e-04	1e-04	1e-04		1.4747925	0.0
MouseBrain-Z-T-1	controllerType=0 controllerNumber=1 scan=10965	30.328756	31.197405			1e-04	1e-04			-0.8686485	0.0
MouseBrain-Z-T-1	controllerType=0 controllerNumber=1 scan=10966	1.4468379	1.545098			1e-04	1e-04			-0.098260045	0.0
MouseBrain-Z-T-1	controllerType=0 controllerNumber=1 scan=10968	2.067789	2.125689			1e-04	1e-04			-0.057899952	0.0
MouseBrain-Z-T-1	controllerType=0 controllerNumber=1 scan=10974	35.056335	25.937935			14.632138	1e-04			9.118401	14.632038
MouseBrain-Z-T-1	controllerType=0 controllerNumber=1 scan=10975	43.974125	15.197947	28.688389	4.365933	13.961692	1e-04	13.961692	1e-04	28.776178	13.961592
MouseBrain-Z-T-1	controllerType=0 controllerNumber=1 scan=10976	54.971172	26.092785	31.476484		16.282667	16.282667	2.7336643		28.878387	0.0
MouseBrain-Z-T-1	controllerType=0 controllerNumber=1 scan=10977	24.327696	16.999104	12.825694		14.613424	0.3753928	14.613424		7.3285923	14.238031
MouseBrain-Z-T-1	controllerType=0 controllerNumber=1 scan=10978	20.556011	12.840419	10.166982	4.773116	15.663742	15.663742	2.0946672	1e-04	7.7155924	0.0
MouseBrain-Z-T-1	controllerType=0 controllerNumber=1 scan=10979	32.31606	17.671991	13.328618		13.446853	1e-04	13.446853		14.644068	13.446753
MouseBrain-Z-T-1	controllerType=0 controllerNumber=1 scan=10980	30.48667	30.48667			17.459784	17.459784			0.0	0.0
MouseBrain-Z-T-1	controllerType=0 controllerNumber=1 scan=10981	23.268118	9.045473	17.356129	3.898074	12.415705	17.67948	12.415705	1e-04	14.222645	-5.263775
MouseBrain-Z-T-1	controllerType=0 controllerNumber=1 scan=10982	17.168303	11.708372	7.3480735		14.613424	1e-04	14.613424		5.4599304	14.613324
MouseBrain-Z-T-1	controllerType=0 controllerNumber=1 scan=10983	10.794767	9.403673	4.7441726		15.033642	1e-04	11.673572		1.3910942	15.033542
MouseBrain-Z-T-1	controllerType=0 controllerNumber=1 scan=10984	8.704803	8.672873	1.4821578	2.88231	4.489871	1e-04	1e-04	1e-04	0.031930923	4.489771
MouseBrain-Z-T-1	controllerType=0 controllerNumber=1 scan=10986	49.307007	38.345016			14.238174	14.238174			10.96199	0.0
MouseBrain-Z-T-1	controllerType=0 controllerNumber=1 scan=1099	7.1461296	7.1460786	1.688803	2.4876223	1e-04	1e-04	1e-04	1e-04	5.1021576e-05	0.0
MouseBrain-Z-T-1	controllerType=0 controllerNumber=1 scan=10991		1.7773604		1.0699435		1e-04		1e-04	-1.7773604	-1e-04
MouseBrain-Z-T-1	controllerType=0 controllerNumber=1 scan=10992	18.43284	14.687031	4.804773	2.5333588	0.0019021755	0.0019021755	0.0019021755	1e-04	3.7458096	0.0
MouseBrain-Z-T-1	controllerType=0 controllerNumber=1 scan=10994	6.3663187	5.257771	1.6664436	1.8702079	14.093085	14.093085	5.6968527	1e-04	1.1085477	0.0
MouseBrain-Z-T-1	controllerType=0 controllerNumber=1 scan=10995	18.450783	15.013804	5.054522	1.7122277	20.051409	20.051409	20.051409	1e-04	3.4369783	0.0
MouseBrain-Z-T-1	controllerType=0 controllerNumber=1 scan=10998	48.03588	32.980633	18.52562	10.900082	20.959864	1e-04	20.959864	1e-04	15.055248	20.959764
MouseBrain-Z-T-1	controllerType=0 controllerNumber=1 scan=11003	47.177635	19.002024	25.572685		15.989078	0.0033402108	15.989078		28.175611	15.985738
MouseBrain-Z-T-1	controllerType=0 controllerNumber=1 scan=11004	25.90847	14.514984	14.227867	4.045355	12.415705	17.67948	12.415705	1e-04	11.393486	-5.263775
MouseBrain-Z-T-1	controllerType=0 controllerNumber=1 scan=11012	23.167614	22.407341			1e-04	1e-04			0.760273	0.0
MouseBrain-Z-T-1	controllerType=0 controllerNumber=1 scan=11013	21.119312	21.038834			1e-04	1e-04			0.08047867	0.0
MouseBrain-Z-T-1	controllerType=0 controllerNumber=1 scan=11014	13.898954	13.615266			15.895838	1e-04			0.28368855	15.895738
MouseBrain-Z-T-1	controllerType=0 controllerNumber=1 scan=11015	8.257373	6.4402266	3.3725965	3.2979183	16.428358	16.428358	1e-04	1e-04	1.8171463	0.0
MouseBrain-Z-T-1	controllerType=0 controllerNumber=1 scan=11018	9.134787	6.625461	4.7000403	1.326484	6.9856625	1e-04	6.9856625	1e-04	2.5093255	6.9855623
MouseBrain-Z-T-1	controllerType=0 controllerNumber=1 scan=1102	5.006929	5.9563875			1e-04	7.2709007			-0.9494586	-7.2708006
MouseBrain-Z-T-1	controllerType=0 controllerNumber=1 scan=11022	38.01792	30.08779	25.042341		13.961692	1e-04	13.961692		7.930132	13.961592
MouseBrain-Z-T-1	controllerType=0 controllerNumber=1 scan=11023	30.924717	21.048264	14.089005		17.174166	1e-04	17.174166		9.876453	17.174067
MouseBrain-Z-T-1	controllerType=0 controllerNumber=1 scan=11024	76.042175	37.49365	44.92775	7.6295066	19.163986	19.163986	19.163986	1e-04	38.548527	0.0
MouseBrain-Z-T-1	controllerType=0 controllerNumber=1 scan=11025	12.961409	6.6428256	7.418642	2.138214	13.804591	13.804591	13.804591	1e-04	6.318583	0.0
MouseBrain-Z-T-1	controllerType=0 controllerNumber=1 scan=11026	33.295273	16.350275	15.708247	3.1669466	13.961692	5.501825	13.961692	1e-04	16.944998	8.4598675
MouseBrain-Z-T-1	controllerType=0 controllerNumber=1 scan=11027	13.40057	9.655343	2.4606862	2.4597623	17.056076	1e-04	1e-04	1e-04	3.7452269	17.055977
MouseBrain-Z-T-1	controllerType=0 controllerNumber=1 scan=11028	51.683838	21.777224	29.779833	4.9977136	15.151512	1e-04	15.151512	1e-04	29.906614	15.151412
MouseBrain-Z-T-1	controllerType=0 controllerNumber=1 scan=11030	11.094353	6.0974445	5.105344	1.4113945	6.8621216	0.10862744	6.8621216	0.10862744	4.996908	6.7534943
MouseBrain-Z-T-1	controllerType=0 controllerNumber=1 scan=11034	35.352776	21.628979	21.718296	7.9944973	3.5942717	3.5942717	3.5942717	3.5942717	13.723797	0.0
MouseBrain-Z-T-1	controllerType=0 controllerNumber=1 scan=11036	32.379192	32.34647			1e-04	1e-04			0.032722473	0.0
MouseBrain-Z-T-1	controllerType=0 controllerNumber=1 scan=11037	17.133558	15.995275	3.845393	3.2612572	0.005509394	1e-04	1e-04	1e-04	1.1382837	0.0054093944
MouseBrain-Z-T-1	controllerType=0 controllerNumber=1 scan=11038	13.98942	10.343781	5.735852		3.1995683	1e-04	2.9321098		3.6456385	3.1994684
MouseBrain-Z-T-1	controllerType=0 controllerNumber=1 scan=11039	3.280971	2.0163016			18.233858	0.012021504			1.2646694	18.221836
MouseBrain-Z-T-1	controllerType=0 controllerNumber=1 scan=11042	14.810661	14.598202	2.6196506	3.3212883	19.303942	17.459703	1e-04	1e-04	0.21245956	1.8442383
MouseBrain-Z-T-1	controllerType=0 controllerNumber=1 scan=11048	43.867886	18.01246	23.17663	4.683759	14.479985	1e-04	14.479985	1e-04	25.855425	14.479885
MouseBrain-Z-T-1	controllerType=0 controllerNumber=1 scan=11050	17.174047	17.983856			1e-04	1e-04			-0.80980873	0.0
MouseBrain-Z-T-1	controllerType=0 controllerNumber=1 scan=11051	33.079067	22.530691	13.712569	3.1641927	19.163986	19.163986	19.163986	19.163986	10.548376	0.0
MouseBrain-Z-T-1	controllerType=0 controllerNumber=1 scan=11053	16.551542	19.096745			1e-04	1e-04			-2.5452023	0.0
MouseBrain-Z-T-1	controllerType=0 controllerNumber=1 scan=11054	8.208976	8.375654	3.1399162	1.5615091	1e-04	13.212365	1e-04	1e-04	-0.16667843	-13.212265
MouseBrain-Z-T-1	controllerType=0 controllerNumber=1 scan=11057	41.3515	32.498993			14.238174	14.238174			8.852509	0.0
MouseBrain-Z-T-1	controllerType=0 controllerNumber=1 scan=11058	48.941288	30.541695	16.16247		14.632138	1e-04	12.9922495		18.399593	14.632038
MouseBrain-Z-T-1	controllerType=0 controllerNumber=1 scan=11059	15.071418	12.927938			15.15936	1e-04			2.1434793	15.15926
MouseBrain-Z-T-1	controllerType=0 controllerNumber=1 scan=11060	54.090385	40.247303	24.408628	10.565543	18.907839	18.907839	18.907839	18.907839	13.843082	0.0
MouseBrain-Z-T-1	controllerType=0 controllerNumber=1 scan=11061	25.90708	20.300793	10.86775		6.9856625	1e-04	0.2892283		5.606287	6.9855623
MouseBrain-Z-T-1	controllerType=0 controllerNumber=1 scan=11063	1.2010791	2.970346			1e-04	1e-04			-1.7692668	0.0
MouseBrain-Z-T-1	controllerType=0 controllerNumber=1 scan=11069	59.236183	38.526905	26.241247	13.014856	20.959864	1e-04	20.959864	1e-04	20.709278	20.959764
MouseBrain-Z-T-1	controllerType=0 controllerNumber=1 scan=11070	54.595608	52.70066			1e-04	1e-04			1.894947	0.0
MouseBrain-Z-T-1	controllerType=0 controllerNumber=1 scan=11072	8.810176	7.207847	3.140647	2.503416	5.363261	1e-04	5.363261	0.004501487	1.6023288	5.363161
MouseBrain-Z-T-1	controllerType=0 controllerNumber=1 scan=11075	39.658047	22.450378	13.385556	2.1545763	14.85367	1e-04	14.85367	1e-04	17.207668	14.85357
MouseBrain-Z-T-1	controllerType=0 controllerNumber=1 scan=11076	10.36412	7.4535456	3.599579	3.3550148	14.632138	1e-04	12.9922495	1e-04	2.910574	14.632038
MouseBrain-Z-T-1	controllerType=0 controllerNumber=1 scan=11077	24.387516	11.382328	16.34078	4.720946	4.2168307	1e-04	4.2168307	1e-04	13.005188	4.2167306
MouseBrain-Z-T-1	controllerType=0 controllerNumber=1 scan=11078	3.4358556	3.4391282	1.5442005	1.613682	1e-04	1e-04	1e-04	1e-04	-0.0032725334	0.0
MouseBrain-Z-T-1	controllerType=0 controllerNumber=1 scan=11079	1.128011	2.0905619			0.0014053921	1e-04			-0.9625509	0.0013053921
MouseBrain-Z-T-1	controllerType=0 controllerNumber=1 scan=11081	18.474667	19.755548	2.75716	3.151377	1e-04	1e-04	3.243203	1e-04	-1.2808819	0.0
MouseBrain-Z-T-1	controllerType=0 controllerNumber=1 scan=11082	9.2750845	5.845737	2.9706395	2.3529828	17.163967	1e-04	1e-04	1e-04	3.4293475	17.163868
MouseBrain-Z-T-1	controllerType=0 controllerNumber=1 scan=11084	13.552071	8.689872	8.557702	5.0758686	14.520542	1e-04	4.2168307	1e-04	4.862199	14.520442
MouseBrain-Z-T-1	controllerType=0 controllerNumber=1 scan=11085	8.190599	8.190599			17.67948	17.67948			0.0	0.0
MouseBrain-Z-T-1	controllerType=0 controllerNumber=1 scan=11086	4.349476	2.8030064	2.7537498	1.613949	2.0946672	1e-04	2.0946672	1e-04	1.5464694	2.0945673
MouseBrain-Z-T-1	controllerType=0 controllerNumber=1 scan=11088	6.2415776	3.8089874	3.1612513	2.514735	10.743046	1e-04	10.743046	1e-04	2.4325902	10.742946
MouseBrain-Z-T-1	controllerType=0 controllerNumber=1 scan=11089	15.601847	14.505457			1e-04	1e-04			1.0963898	0.0
MouseBrain-Z-T-1	controllerType=0 controllerNumber=1 scan=11093	34.86713	34.68202	13.320265		1e-04	1e-04	13.961692		0.185112	0.0
MouseBrain-Z-T-1	controllerType=0 controllerNumber=1 scan=11094	42.78456	29.266283	16.852982	4.6610384	19.163986	19.163986	19.163986	1e-04	13.518278	0.0
MouseBrain-Z-T-1	controllerType=0 controllerNumber=1 scan=11098	6.686554	3.7377012	3.3482773	1.3876411	6.9856625	1e-04	6.9856625	1e-04	2.9488528	6.9855623
MouseBrain-Z-T-1	controllerType=0 controllerNumber=1 scan=11099	5.8269362	5.1167107	2.8241203	2.2011564	1e-04	1e-04	1e-04	1e-04	0.7102256	0.0
MouseBrain-Z-T-1	controllerType=0 controllerNumber=1 scan=11105	43.392315	31.69514			16.88249	1e-04			11.697174	16.882391
MouseBrain-Z-T-1	controllerType=0 controllerNumber=1 scan=11107	38.110725	16.729904	19.668568	4.59488	11.40337	1e-04	11.40337	1e-04	21.380821	11.40327
MouseBrain-Z-T-1	controllerType=0 controllerNumber=1 scan=11108	4.596527	3.9245255	2.4625115	2.1842604	1e-04	1e-04	1e-04	1e-04	0.6720016	0.0
MouseBrain-Z-T-1	controllerType=0 controllerNumber=1 scan=11109	13.781504	10.932337	5.5185595	3.7655377	17.067457	1e-04	1e-04	1e-04	2.8491669	17.067358
MouseBrain-Z-T-1	controllerType=0 controllerNumber=1 scan=11110	5.607608	4.5071015	2.604183	1.7406247	1e-04	1e-04	1e-04	1e-04	1.1005063	0.0
MouseBrain-Z-T-1	controllerType=0 controllerNumber=1 scan=11112	3.8474638	3.8734524	1.5276619	1.5411557	1e-04	1e-04	1e-04	1e-04	-0.025988579	0.0
MouseBrain-Z-T-1	controllerType=0 controllerNumber=1 scan=11117	42.14266	26.496836	12.854827		14.596975	1e-04	14.596975		15.645823	14.596875
MouseBrain-Z-T-1	controllerType=0 controllerNumber=1 scan=11118	25.070024	11.551262	13.145948	3.7281868	13.961692	1e-04	13.961692	1e-04	13.518763	13.961592
MouseBrain-Z-T-1	controllerType=0 controllerNumber=1 scan=11119	10.44057	3.579512	5.85761	1.1686152	12.065912	1e-04	12.065912	1e-04	6.861058	12.065812
MouseBrain-Z-T-1	controllerType=0 controllerNumber=1 scan=11120	22.67384	12.677941	6.1675463	1.7002281	14.479985	1e-04	14.479985	1e-04	9.995898	14.479885
MouseBrain-Z-T-1	controllerType=0 controllerNumber=1 scan=11121	11.677215	5.3162565	5.4747143	1.8904043	13.961692	5.501825	13.961692	1e-04	6.360958	8.4598675
MouseBrain-Z-T-1	controllerType=0 controllerNumber=1 scan=11122	5.249895	5.1935754	3.4846013	2.3585384	1e-04	1e-04	1e-04	1e-04	0.056319714	0.0
MouseBrain-Z-T-1	controllerType=0 controllerNumber=1 scan=11124	7.909788	5.2713118	1.2514019	1.2839311	13.683054	1e-04	1e-04	1e-04	2.6384764	13.682954
MouseBrain-Z-T-1	controllerType=0 controllerNumber=1 scan=11126	5.9890094	5.9890094	3.1910462	1.9143431	16.194397	16.194397	1e-04	1e-04	0.0	0.0
MouseBrain-Z-T-1	controllerType=0 controllerNumber=1 scan=11127	6.7633963	6.7633963	1.515256		1e-04	1e-04	1e-04		0.0	0.0
MouseBrain-Z-T-1	controllerType=0 controllerNumber=1 scan=11129	59.84779	43.9955	29.655176	13.802885	18.907839	18.907839	18.907839	18.907839	15.852291	0.0
MouseBrain-Z-T-1	controllerType=0 controllerNumber=1 scan=11130	28.953274	18.312916	8.585336		14.632138	1e-04	12.9922495		10.640358	14.632038
MouseBrain-Z-T-1	controllerType=0 controllerNumber=1 scan=11133	12.455643	9.617757	3.258762	2.3413513	1e-04	1e-04	1e-04	1e-04	2.8378859	0.0
MouseBrain-Z-T-1	controllerType=0 controllerNumber=1 scan=11141	27.998768	20.161627	4.8955026	4.3709707	20.959864	1e-04	20.959864	1e-04	7.837141	20.959764
MouseBrain-Z-T-1	controllerType=0 controllerNumber=1 scan=11142	22.849483	18.77494			14.238174	1e-04			4.074543	14.238074
MouseBrain-Z-T-1	controllerType=0 controllerNumber=1 scan=11144	6.32843	6.3157797	2.413947	4.1885114	1e-04	1e-04	1e-04	1e-04	0.01265049	0.0
MouseBrain-Z-T-1	controllerType=0 controllerNumber=1 scan=11146	41.8384	25.186174	14.7826395	6.167512	16.426537	1e-04	16.426537	1e-04	16.652227	16.426437
MouseBrain-Z-T-1	controllerType=0 controllerNumber=1 scan=11147	21.32556	19.573563	5.287743	5.2124004	16.101377	16.101377	1e-04	1e-04	1.751997	0.0
MouseBrain-Z-T-1	controllerType=0 controllerNumber=1 scan=11153	19.548864	15.137973			6.9856625	1e-04			4.4108915	6.9855623
MouseBrain-Z-T-1	controllerType=0 controllerNumber=1 scan=11154	29.467978	17.706017	6.9938645		16.426537	1e-04	16.426537		11.761961	16.426437
MouseBrain-Z-T-1	controllerType=0 controllerNumber=1 scan=11155	24.546177	14.220651	10.331871	4.427532	13.769819	1e-04	13.769819	1e-04	10.325526	13.769719
MouseBrain-Z-T-1	controllerType=0 controllerNumber=1 scan=11157	9.502328	6.2018147	2.314235	3.108534	14.552957	1e-04	0.28580633	1e-04	3.3005133	14.552856
MouseBrain-Z-T-1	controllerType=0 controllerNumber=1 scan=11160	6.8690357	7.0330296	1.8555504	1.7038714	1e-04	1e-04	1e-04	1e-04	-0.16399384	0.0
MouseBrain-Z-T-1	controllerType=0 controllerNumber=1 scan=11162	2.7356722	3.0025222	1.5528324	1.3449035	1e-04	1e-04	1e-04	1e-04	-0.26685	0.0
MouseBrain-Z-T-1	controllerType=0 controllerNumber=1 scan=11165	39.542564	26.408096	10.725148		14.420279	1e-04	14.420279		13.134468	14.420178
MouseBrain-Z-T-1	controllerType=0 controllerNumber=1 scan=11166	55.71201	17.128609	37.558826	3.0641851	12.5334215	1e-04	12.5334215	1e-04	38.5834	12.533321
MouseBrain-Z-T-1	controllerType=0 controllerNumber=1 scan=11167	14.82036	12.44258	3.6502497	2.3382866	17.067457	1e-04	1e-04	1e-04	2.37778	17.067358
MouseBrain-Z-T-1	controllerType=0 controllerNumber=1 scan=11168	20.85816	4.8865123	16.139038	1.5241457	12.5334215	1e-04	12.5334215	1e-04	15.971647	12.533321
MouseBrain-Z-T-1	controllerType=0 controllerNumber=1 scan=11170	30.031063	11.863306	17.641743	3.651879	13.961692	1e-04	13.961692	1e-04	18.167757	13.961592
MouseBrain-Z-T-1	controllerType=0 controllerNumber=1 scan=11171	12.729655	9.168166	5.1592402	4.1466937	5.695951	1e-04	5.695951	1e-04	3.561489	5.695851
MouseBrain-Z-T-1	controllerType=0 controllerNumber=1 scan=11172	19.674675	6.2428327	11.258347		11.547448	1e-04	11.547448		13.431843	11.547348
MouseBrain-Z-T-1	controllerType=0 controllerNumber=1 scan=11178	32.145775	24.277763			5.729279	1e-04			7.8680115	5.729179
MouseBrain-Z-T-1	controllerType=0 controllerNumber=1 scan=11180	16.98002	3.9590852	13.445916	1.9897953	11.710364	1e-04	11.710364	1e-04	13.020935	11.710264
MouseBrain-Z-T-1	controllerType=0 controllerNumber=1 scan=11184	15.209569	11.34108			13.446853	1e-04			3.8684893	13.446753
MouseBrain-Z-T-1	controllerType=0 controllerNumber=1 scan=11189	35.142647	13.946308	20.275455	2.1438117	15.166758	1e-04	15.166758	1e-04	21.196339	15.166657
MouseBrain-Z-T-1	controllerType=0 controllerNumber=1 scan=11191	2.2308302	1.8100352			1e-04	1e-04			0.42079496	0.0
MouseBrain-Z-T-1	controllerType=0 controllerNumber=1 scan=11200	26.579275	14.3387375	12.312578	4.544873	15.188394	1e-04	15.188394	1e-04	12.240538	15.188293
MouseBrain-Z-T-1	controllerType=0 controllerNumber=1 scan=11201	6.046944	5.990297	1.9967673	1.9401196	1e-04	1e-04	1e-04	1e-04	0.0566473	0.0
MouseBrain-Z-T-1	controllerType=0 controllerNumber=1 scan=11203	2.7608082	2.7608082			1e-04	1e-04			0.0	0.0
MouseBrain-Z-T-1	controllerType=0 controllerNumber=1 scan=11205	11.242322	8.723961	4.367421		14.38211	1e-04	5.729279		2.518361	14.3820095
MouseBrain-Z-T-1	controllerType=0 controllerNumber=1 scan=11206	12.577268	9.815071	2.7177384		14.632138	1e-04	12.9922495		2.7621965	14.632038
MouseBrain-Z-T-1	controllerType=0 controllerNumber=1 scan=11208	48.231453	27.98784	17.217146		16.426537	1e-04	16.426537		20.243612	16.426437
MouseBrain-Z-T-1	controllerType=0 controllerNumber=1 scan=11210	12.6580515	11.44266	5.964823	4.318048	0.4207058	1e-04	1e-04	1e-04	1.2153912	0.4206058
MouseBrain-Z-T-1	controllerType=0 controllerNumber=1 scan=11211	12.160197	13.103155	4.103181	4.9309897	1e-04	1e-04	1e-04	1e-04	-0.9429579	0.0
MouseBrain-Z-T-1	controllerType=0 controllerNumber=1 scan=11214	3.923887	4.1986537	1.221816	1.7739786	14.837498	1e-04	1e-04	1e-04	-0.27476668	14.837398
MouseBrain-Z-T-1	controllerType=0 controllerNumber=1 scan=11216	17.759068	15.828683			2.7614102	1e-04			1.9303846	2.7613103
MouseBrain-Z-T-1	controllerType=0 controllerNumber=1 scan=11217	3.190695	3.190695	1.4591421	2.1706178	1e-04	1e-04	1e-04	1e-04	0.0	0.0
MouseBrain-Z-T-1	controllerType=0 controllerNumber=1 scan=11221	20.568121	18.91473	5.1061854	5.109386	16.101377	16.101377	1e-04	1e-04	1.6533909	0.0
MouseBrain-Z-T-1	controllerType=0 controllerNumber=1 scan=11222	21.244032	21.244032	3.1456099	3.266614	16.101377	16.101377	1e-04	1e-04	0.0	0.0
MouseBrain-Z-T-1	controllerType=0 controllerNumber=1 scan=11225	2.4640784	3.244858	2.4640632	3.2448428	1e-04	1e-04	1e-04	1e-04	-0.7807796	0.0
MouseBrain-Z-T-1	controllerType=0 controllerNumber=1 scan=11227	17.589262	6.6222563	9.375503	2.36201	13.961692	5.501825	13.961692	1e-04	10.967006	8.4598675
MouseBrain-Z-T-1	controllerType=0 controllerNumber=1 scan=11228	24.775414	15.318086	4.313968	2.9586651	20.959864	1e-04	20.959864	1e-04	9.457328	20.959764
MouseBrain-Z-T-1	controllerType=0 controllerNumber=1 scan=11231	82.72605	52.69945	34.21411		18.00977	18.00977	18.00977		30.0266	0.0
MouseBrain-Z-T-1	controllerType=0 controllerNumber=1 scan=11235	1.3289638	1.6225697		1.3994503	1e-04	1e-04		1e-04	-0.29360592	0.0
MouseBrain-Z-T-1	controllerType=0 controllerNumber=1 scan=11237	19.219118	11.183045	8.634598		13.407455	0.14827864	13.407455		8.036073	13.259177
MouseBrain-Z-T-1	controllerType=0 controllerNumber=1 scan=11240	7.181882	4.530236	5.020073	1.5475981	6.8621216	0.10862744	6.8621216	0.10862744	2.6516461	6.7534943
MouseBrain-Z-T-1	controllerType=0 controllerNumber=1 scan=11243	72.511185	41.63944	34.980648		18.00977	18.00977	18.00977		30.871746	0.0
MouseBrain-Z-T-1	controllerType=0 controllerNumber=1 scan=11244	61.813313	33.795963	27.548418		16.426537	1e-04	16.426537		28.01735	16.426437
MouseBrain-Z-T-1	controllerType=0 controllerNumber=1 scan=11245	22.916231	14.027818	15.803115	6.914703	3.5479267	3.5479267	3.5479267	3.5479267	8.888413	0.0
MouseBrain-Z-T-1	controllerType=0 controllerNumber=1 scan=11246	35.18954	23.436321	12.793687		5.695951	1e-04	15.277089		11.75322	5.695851
MouseBrain-Z-T-1	controllerType=0 controllerNumber=1 scan=11250	12.359992	11.703703			1e-04	1e-04			0.6562891	0.0
MouseBrain-Z-T-1	controllerType=0 controllerNumber=1 scan=11253	9.481709	5.8525896	4.317235	1.5882922	15.9334545	15.9334545	15.9334545	1e-04	3.629119	0.0
MouseBrain-Z-T-1	controllerType=0 controllerNumber=1 scan=11256	67.12175	40.266037	30.691704		17.768406	17.768406	17.768406		26.855713	0.0
MouseBrain-Z-T-1	controllerType=0 controllerNumber=1 scan=11257	59.775055	34.302017	28.264668	7.2425494	17.768406	17.768406	17.768406	1e-04	25.473038	0.0
MouseBrain-Z-T-1	controllerType=0 controllerNumber=1 scan=11258	59.66487	34.027496	23.320948		16.426537	1e-04	16.426537		25.637375	16.426437
MouseBrain-Z-T-1	controllerType=0 controllerNumber=1 scan=11259	5.402008	4.4331927	1.8830041	1.6344384	15.320677	15.35436	15.320677	1e-04	0.9688153	-0.033682823
MouseBrain-Z-T-1	controllerType=0 controllerNumber=1 scan=11261	6.434077	4.825181	2.8389385	1.3923943	14.831268	13.3368435	14.831268	0.39298245	1.6088958	1.4944248
MouseBrain-Z-T-1	controllerType=0 controllerNumber=1 scan=11262	2.3205767	2.2981749	1.0809563		1e-04	1e-04	1e-04		0.02240181	0.0
MouseBrain-Z-T-1	controllerType=0 controllerNumber=1 scan=11264	12.589827	11.071138	3.5532618	2.3942184	1e-04	1e-04	1e-04	1e-04	1.5186882	0.0
MouseBrain-Z-T-1	controllerType=0 controllerNumber=1 scan=11270	39.241062	23.437923	16.920067		14.38211	1e-04	14.38211		15.803139	14.3820095
MouseBrain-Z-T-1	controllerType=0 controllerNumber=1 scan=11271	8.683938	6.8992906	3.260064	2.8536031	1e-04	1e-04	1e-04	1e-04	1.7846475	0.0
MouseBrain-Z-T-1	controllerType=0 controllerNumber=1 scan=11274	12.436313	12.4344	3.4692936	3.2565262	0.8212435	1e-04	0.8212435	1e-04	0.0019130707	0.8211435
MouseBrain-Z-T-1	controllerType=0 controllerNumber=1 scan=11281	5.2493834	4.204141	1.913706	1.4595981	14.895058	14.814745	14.895058	1e-04	1.0452423	0.08031273
MouseBrain-Z-T-1	controllerType=0 controllerNumber=1 scan=11282	18.023817	17.339647	7.05722	4.116788	1e-04	1e-04	1e-04	1e-04	0.68416977	0.0
MouseBrain-Z-T-1	controllerType=0 controllerNumber=1 scan=11293	60.456993	23.596601	38.02694	6.3741417	14.869292	1e-04	14.869292	1e-04	36.86039	14.869192
MouseBrain-Z-T-1	controllerType=0 controllerNumber=1 scan=11294	18.267141	12.67295	4.536698		14.632138	1e-04	12.9922495		5.5941916	14.632038
MouseBrain-Z-T-1	controllerType=0 controllerNumber=1 scan=11295	13.505212	9.892871			5.729279	0.09614284			3.612341	5.6331363
MouseBrain-Z-T-1	controllerType=0 controllerNumber=1 scan=11297	11.22894	9.530228	3.154432	2.4324377	16.428358	16.428358	5.4262123	1e-04	1.6987123	0.0
MouseBrain-Z-T-1	controllerType=0 controllerNumber=1 scan=11298	36.076244	15.017442	20.239578	3.9304397	13.570573	1e-04	13.570573	1e-04	21.058804	13.570473
MouseBrain-Z-T-1	controllerType=0 controllerNumber=1 scan=11300	6.489166	5.6555524	2.334496	1.4081949	15.033642	1e-04	15.033642	1e-04	0.8336134	15.033542
MouseBrain-Z-T-1	controllerType=0 controllerNumber=1 scan=11301	2.6435764	3.0045428	2.043578	1.8049966	1e-04	1e-04	1e-04	1e-04	-0.36096644	0.0
MouseBrain-Z-T-1	controllerType=0 controllerNumber=1 scan=11304	42.53646	15.598599	27.96462		15.543612	15.543612	15.543612		26.937862	0.0
MouseBrain-Z-T-1	controllerType=0 controllerNumber=1 scan=11307	2.1156008	1.925066			1e-04	1e-04			0.19053483	0.0
MouseBrain-Z-T-1	controllerType=0 controllerNumber=1 scan=11308	3.7829523	4.204267	1.2250948	1.0642868	1e-04	1e-04	1e-04	1e-04	-0.42131472	0.0
MouseBrain-Z-T-1	controllerType=0 controllerNumber=1 scan=11310	10.01285	10.245097	3.0967908	2.9908361	1e-04	10.55019	1e-04	1e-04	-0.23224735	-10.55009
MouseBrain-Z-T-1	controllerType=0 controllerNumber=1 scan=11312	33.180798	16.55568	14.5296135	3.0596957	14.869292	1e-04	14.869292	1e-04	16.625118	14.869192
MouseBrain-Z-T-1	controllerType=0 controllerNumber=1 scan=11313	22.885372	14.9706545	4.4190326		13.295846	1e-04	13.295846		7.9147177	13.295746
MouseBrain-Z-T-1	controllerType=0 controllerNumber=1 scan=11315	67.64592	31.465992	34.86021		16.426537	1e-04	16.426537		36.179928	16.426437
MouseBrain-Z-T-1	controllerType=0 controllerNumber=1 scan=11316	55.61246	23.872051	30.336311		15.277089	1e-04	15.277089		31.74041	15.276989
MouseBrain-Z-T-1	controllerType=0 controllerNumber=1 scan=11317	26.732174	22.923193	6.0364428	4.148578	18.00977	17.498596	18.00977	1e-04	3.808981	0.51117325
MouseBrain-Z-T-1	controllerType=0 controllerNumber=1 scan=11319	41.409576	12.906586	27.692045	2.1780093	15.166758	1e-04	15.166758	1e-04	28.50299	15.166657
MouseBrain-Z-T-1	controllerType=0 controllerNumber=1 scan=11323	3.3733914	2.3414578			7.633798	1e-04			1.0319335	7.633698
MouseBrain-Z-T-1	controllerType=0 controllerNumber=1 scan=11327	54.067284	33.409657	23.350988	7.3760595	17.768406	17.768406	17.768406	1e-04	20.657627	0.0
MouseBrain-Z-T-1	controllerType=0 controllerNumber=1 scan=11328	21.6325	16.978178	7.847885	5.904258	15.132336	13.336691	15.132336	1e-04	4.6543217	1.7956448
MouseBrain-Z-T-1	controllerType=0 controllerNumber=1 scan=11331	8.578909	4.824426	4.357128	1.3089904	13.6171665	13.6171665	13.6171665	1e-04	3.7544827	0.0
MouseBrain-Z-T-1	controllerType=0 controllerNumber=1 scan=11332	17.458633	16.31046	10.336581	2.8375468	18.00977	18.00977	2.902322	0.14621581	1.1481743	0.0
MouseBrain-Z-T-1	controllerType=0 controllerNumber=1 scan=11333	33.81353	22.061977	14.050981	2.2994277	16.266788	16.266788	16.266788	16.266788	11.751553	0.0
MouseBrain-Z-T-1	controllerType=0 controllerNumber=1 scan=11334	45.87443	28.365618	18.899454		15.35436	15.35436	15.35436		17.508814	0.0
MouseBrain-Z-T-1	controllerType=0 controllerNumber=1 scan=11337	15.73596	9.236582	5.666117	2.907368	11.967624	1e-04	11.967624	1e-04	6.499378	11.967524
MouseBrain-Z-T-1	controllerType=0 controllerNumber=1 scan=11341	48.03313	35.620174	13.956361		17.768406	17.768406	17.768406		12.412956	0.0
MouseBrain-Z-T-1	controllerType=0 controllerNumber=1 scan=11342	40.421513	24.608824	13.966918		13.407455	1e-04	13.407455		15.812689	13.407355
MouseBrain-Z-T-1	controllerType=0 controllerNumber=1 scan=11345	14.144074	13.542128			1e-04	1e-04			0.60194683	0.0
MouseBrain-Z-T-1	controllerType=0 controllerNumber=1 scan=11347	15.914208	10.841664			15.15936	1e-04			5.072544	15.15926
MouseBrain-Z-T-1	controllerType=0 controllerNumber=1 scan=11352	19.692772	16.11876	6.3645306	4.4303164	1e-04	0.50359565	1e-04	1e-04	3.5740128	-0.50349563
MouseBrain-Z-T-1	controllerType=0 controllerNumber=1 scan=11356	24.35549	17.063412			5.695951	1e-04			7.292078	5.695851
MouseBrain-Z-T-1	controllerType=0 controllerNumber=1 scan=11358	6.197449	5.6725326	2.851019	1.564996	14.831268	13.3368435	1e-04	13.3368435	0.52491665	1.4944248
MouseBrain-Z-T-1	controllerType=0 controllerNumber=1 scan=11364	24.448633	18.389256			13.462632	1e-04			6.0593777	13.462532
MouseBrain-Z-T-1	controllerType=0 controllerNumber=1 scan=11365	30.983694	28.01492			15.936642	1e-04			2.9687748	15.936542
MouseBrain-Z-T-1	controllerType=0 controllerNumber=1 scan=11367	41.750626	29.515734	14.853911	7.4811134	15.35436	15.35436	15.35436	1e-04	12.234892	0.0
MouseBrain-Z-T-1	controllerType=0 controllerNumber=1 scan=11368	12.74864	14.731483	4.5594926		1e-04	14.853814	1e-04		-1.9828434	-14.853714
MouseBrain-Z-T-1	controllerType=0 controllerNumber=1 scan=11369	26.766727	24.955927			4.8193984	1e-04			1.8108006	4.8192983
MouseBrain-Z-T-1	controllerType=0 controllerNumber=1 scan=11371	2.8016605	2.8460052			1e-04	1e-04			-0.044344664	0.0
MouseBrain-Z-T-1	controllerType=0 controllerNumber=1 scan=11373	18.783377	13.51781	6.8112698		13.407455	1e-04	13.407455		5.265567	13.407355
MouseBrain-Z-T-1	controllerType=0 controllerNumber=1 scan=11377	43.024868	21.946716	23.375246	3.9753194	15.587382	15.587382	15.587382	1e-04	21.078152	0.0
MouseBrain-Z-T-1	controllerType=0 controllerNumber=1 scan=11378	6.358851	6.110535	1.9687909	1.8008379	1e-04	1e-04	1e-04	1e-04	0.24831581	0.0
MouseBrain-Z-T-1	controllerType=0 controllerNumber=1 scan=11380	11.635877	12.059972	3.0335526	2.0520225	16.564228	1e-04	1e-04	1e-04	-0.42409515	16.564129
MouseBrain-Z-T-1	controllerType=0 controllerNumber=1 scan=11381	18.482086	11.46971	3.076134	3.6006453	20.959864	1e-04	20.959864	1e-04	7.012376	20.959764
MouseBrain-Z-T-1	controllerType=0 controllerNumber=1 scan=11384	2.440164	2.311236	1.3621601		0.28056633	1e-04	0.28056633		0.12892818	0.28046635
MouseBrain-Z-T-1	controllerType=0 controllerNumber=1 scan=11388	31.827002	17.345377	13.803594		15.277089	1e-04	15.277089		14.481625	15.276989
MouseBrain-Z-T-1	controllerType=0 controllerNumber=1 scan=11391	33.786903	22.220072	12.910708	9.122482	13.295846	1e-04	13.295846	1e-04	11.566832	13.295746
MouseBrain-Z-T-1	controllerType=0 controllerNumber=1 scan=11392	13.691698	16.071241	6.6163874		10.958933	10.55019	10.958933		-2.3795433	0.4087429
MouseBrain-Z-T-1	controllerType=0 controllerNumber=1 scan=11395	16.711342	8.933577	8.917441	2.8496451	9.529724	1e-04	9.529724	1e-04	7.7777653	9.529624
MouseBrain-Z-T-1	controllerType=0 controllerNumber=1 scan=11396	26.661137	16.71491	6.797371		13.295846	1e-04	13.295846		9.946226	13.295746
MouseBrain-Z-T-1	controllerType=0 controllerNumber=1 scan=11397	9.11523	4.5925164	3.3111897	2.1562684	1e-04	1e-04	1e-04	1e-04	4.522713	0.0
MouseBrain-Z-T-1	controllerType=0 controllerNumber=1 scan=11400	15.945378	11.412461	5.390265		12.9922495	1e-04	12.9922495		4.532917	12.992149
MouseBrain-Z-T-1	controllerType=0 controllerNumber=1 scan=11401	7.6497025	6.3203616	3.2014215	3.499546	14.552957	1e-04	0.28580633	1e-04	1.3293409	14.552856
MouseBrain-Z-T-1	controllerType=0 controllerNumber=1 scan=11404	8.570165	8.499317			1e-04	1e-04			0.07084751	0.0
MouseBrain-Z-T-1	controllerType=0 controllerNumber=1 scan=11405	6.3735957	5.792371	1.7097597	1.4838924	1e-04	1e-04	1e-04	1e-04	0.5812249	0.0
MouseBrain-Z-T-1	controllerType=0 controllerNumber=1 scan=11406	16.704533	11.989903			5.611858	1e-04			4.714629	5.6117578
MouseBrain-Z-T-1	controllerType=0 controllerNumber=1 scan=11413	5.276159	2.4456706	2.0273697	1.0130318	17.292103	1e-04	17.292103	1e-04	2.8304882	17.292004
MouseBrain-Z-T-1	controllerType=0 controllerNumber=1 scan=11414	46.03388	23.984516	25.876242	7.4828663	17.41487	17.41487	17.41487	1e-04	22.049362	0.0
MouseBrain-Z-T-1	controllerType=0 controllerNumber=1 scan=11415	1.9584206	2.260546			1e-04	0.00017664544			-0.30212533	-7.664544e-05
MouseBrain-Z-T-1	controllerType=0 controllerNumber=1 scan=11417	14.659867	17.831894	2.931014	2.7003324	1e-04	14.4277	1e-04	1e-04	-3.1720266	-14.4276
MouseBrain-Z-T-1	controllerType=0 controllerNumber=1 scan=11418	3.493533	3.493533	2.359031	2.359031	1e-04	1e-04	1e-04	1e-04	0.0	0.0
MouseBrain-Z-T-1	controllerType=0 controllerNumber=1 scan=11419		2.0527663				1e-04			-2.0527663	-1e-04
MouseBrain-Z-T-1	controllerType=0 controllerNumber=1 scan=11424	0.5807817	0.8394505			1e-04	1e-04			-0.25866878	0.0
MouseBrain-Z-T-1	controllerType=0 controllerNumber=1 scan=11427	15.129026	13.321623	8.393374	1.5979145	12.694381	14.210024	12.694381	1e-04	1.8074036	-1.5156431
MouseBrain-Z-T-1	controllerType=0 controllerNumber=1 scan=11428	2.8889806	3.5645466			1e-04	1e-04			-0.67556596	0.0
MouseBrain-Z-T-1	controllerType=0 controllerNumber=1 scan=11429	8.627704	7.09606	3.6763508	2.1663656	1e-04	1e-04	1e-04	1e-04	1.5316439	0.0
MouseBrain-Z-T-1	controllerType=0 controllerNumber=1 scan=1143	5.6964006	6.9326367			1e-04	7.2709007			-1.2362361	-7.2708006
MouseBrain-Z-T-1	controllerType=0 controllerNumber=1 scan=11430	15.8424835	10.832499	6.6225166	1.6125315	13.880673	13.880673	13.880673	13.880673	5.009985	0.0
MouseBrain-Z-T-1	controllerType=0 controllerNumber=1 scan=11438	12.838311	12.603548			1e-04	1e-04			0.23476315	0.0
MouseBrain-Z-T-1	controllerType=0 controllerNumber=1 scan=11440	16.858976	13.957296	2.4869728		2.3082006	1e-04	1e-04		2.90168	2.3081007
MouseBrain-Z-T-1	controllerType=0 controllerNumber=1 scan=11443	14.549092	12.147278	3.4874222	3.8695347	1e-04	1e-04	1e-04	1e-04	2.4018145	0.0
MouseBrain-Z-T-1	controllerType=0 controllerNumber=1 scan=11447	27.302206	25.060387			4.8193984	1e-04			2.2418194	4.8192983
MouseBrain-Z-T-1	controllerType=0 controllerNumber=1 scan=11455	31.407795	26.956745			15.936642	1e-04			4.45105	15.936542
MouseBrain-Z-T-1	controllerType=0 controllerNumber=1 scan=11457	13.363055	12.622752			4.489871	1e-04			0.74030304	4.489771
MouseBrain-Z-T-1	controllerType=0 controllerNumber=1 scan=11458	12.371043	4.631263	8.892453	1.25629	10.740174	10.740174	10.740174	1e-04	7.7397804	0.0
MouseBrain-Z-T-1	controllerType=0 controllerNumber=1 scan=11459	40.66562	28.810242	13.56986	4.781964	16.009535	16.009535	16.009535	1e-04	11.855377	0.0
MouseBrain-Z-T-1	controllerType=0 controllerNumber=1 scan=11463	6.619799	2.5355446	1.5135739		17.719492	1e-04	1e-04		4.0842543	17.719393
MouseBrain-Z-T-1	controllerType=0 controllerNumber=1 scan=11468	3.3910928	6.892928	1.8820149	5.3467407	1e-04	1e-04	1e-04	1e-04	-3.5018353	0.0
MouseBrain-Z-T-1	controllerType=0 controllerNumber=1 scan=11469	11.860344	7.925971	6.615418	2.6590362	9.529724	1e-04	9.529724	1e-04	3.934373	9.529624
MouseBrain-Z-T-1	controllerType=0 controllerNumber=1 scan=11471	19.689764	9.442085	12.581136	5.1552196	1e-04	1e-04	1e-04	1e-04	10.247679	0.0
MouseBrain-Z-T-1	controllerType=0 controllerNumber=1 scan=11472	12.279776	11.358871	2.8131428	1.9600481	1e-04	1e-04	1e-04	1e-04	0.92090416	0.0
MouseBrain-Z-T-1	controllerType=0 controllerNumber=1 scan=11473	17.208164	16.064245	2.421259	2.157214	17.768406	17.768406	1e-04	0.35841358	1.143919	0.0
MouseBrain-Z-T-1	controllerType=0 controllerNumber=1 scan=11476	3.434237	4.361029	1.4989538	2.6170378	1e-04	1e-04	1e-04	1e-04	-0.92679214	0.0
MouseBrain-Z-T-1	controllerType=0 controllerNumber=1 scan=11483	23.17192	22.195957	4.6953545	3.130625	1e-04	1e-04	1e-04	1e-04	0.9759636	0.0
MouseBrain-Z-T-1	controllerType=0 controllerNumber=1 scan=11484	2.8966637	3.1325264	1.0056409	1.3621042	1e-04	1e-04	1e-04	1e-04	-0.23586273	0.0
MouseBrain-Z-T-1	controllerType=0 controllerNumber=1 scan=11486	30.05028	17.012695	10.587603	2.3286958	15.400167	1e-04	15.400167	1e-04	13.037584	15.400067
MouseBrain-Z-T-1	controllerType=0 controllerNumber=1 scan=11487	15.833992	15.580117	2.3058946	1.9243689	17.768406	17.768406	1e-04	17.768406	0.25387478	0.0
MouseBrain-Z-T-1	controllerType=0 controllerNumber=1 scan=11488	4.0696235	4.784005			1e-04	1e-04			-0.7143817	0.0
MouseBrain-Z-T-1	controllerType=0 controllerNumber=1 scan=11493	26.384544	19.038292	8.998077	1.8566715	17.41487	17.41487	17.41487	1e-04	7.3462524	0.0
MouseBrain-Z-T-1	controllerType=0 controllerNumber=1 scan=11495	45.638775	19.261093	23.076525	4.908859	18.151762	1e-04	18.151762	1e-04	26.377682	18.151663
MouseBrain-Z-T-1	controllerType=0 controllerNumber=1 scan=11498	3.6196876	4.030536	2.15575	1.6288787	1e-04	1e-04	1e-04	1e-04	-0.41084862	0.0
MouseBrain-Z-T-1	controllerType=0 controllerNumber=1 scan=11499	19.287264	18.854952	2.9673445	2.8369415	1e-04	1e-04	1e-04	1e-04	0.432312	0.0
MouseBrain-Z-T-1	controllerType=0 controllerNumber=1 scan=11505	4.3803263	4.6696315		1.030814	1e-04	1e-04		1e-04	-0.2893052	0.0
MouseBrain-Z-T-1	controllerType=0 controllerNumber=1 scan=11506	29.912626	27.235468	4.886414	5.3318458	1e-04	1e-04	1e-04	1e-04	2.6771584	0.0
MouseBrain-Z-T-1	controllerType=0 controllerNumber=1 scan=11507	18.974207	5.21172	12.698938	2.037405	15.400167	1e-04	15.400167	1e-04	13.762487	15.400067
MouseBrain-Z-T-1	controllerType=0 controllerNumber=1 scan=11508	2.1384847	2.7101164	1.2022705		1e-04	1e-04	1e-04		-0.57163167	0.0
MouseBrain-Z-T-1	controllerType=0 controllerNumber=1 scan=11510	1.6762135	1.6309628			1e-04	1e-04			0.045250654	0.0
MouseBrain-Z-T-1	controllerType=0 controllerNumber=1 scan=11514	19.187458	15.039369	7.4552455	7.202967	2.2617497	1e-04	0.20636813	1e-04	4.1480894	2.2616498
MouseBrain-Z-T-1	controllerType=0 controllerNumber=1 scan=11515	22.448689	22.889288	6.4102063		1e-04	1e-04	1e-04		-0.44059944	0.0
MouseBrain-Z-T-1	controllerType=0 controllerNumber=1 scan=11518	31.042465	13.954673	17.561783	2.4790096	15.400167	1e-04	15.400167	1e-04	17.087791	15.400067
MouseBrain-Z-T-1	controllerType=0 controllerNumber=1 scan=11521	4.7105803	3.8760345	3.1353908	1.9075729	2.7562592	1e-04	2.7562592	1e-04	0.83454585	2.7561593
MouseBrain-Z-T-1	controllerType=0 controllerNumber=1 scan=11530	7.732849	7.3473105	2.1092913	3.0217514	1e-04	1e-04	1e-04	1e-04	0.38553858	0.0
MouseBrain-Z-T-1	controllerType=0 controllerNumber=1 scan=11533	20.705067	19.089325			4.489871	1e-04			1.6157417	4.489771
MouseBrain-Z-T-1	controllerType=0 controllerNumber=1 scan=11534	24.779425	23.35172			4.8193984	1e-04			1.4277039	4.8192983
MouseBrain-Z-T-1	controllerType=0 controllerNumber=1 scan=11536	33.83515	18.473236	12.154465	2.079135	14.160332	1e-04	14.160332	1e-04	15.361916	14.160232
MouseBrain-Z-T-1	controllerType=0 controllerNumber=1 scan=11540	29.662386	14.707508	16.650604		15.473601	15.473601	15.473601		14.954878	0.0
MouseBrain-Z-T-1	controllerType=0 controllerNumber=1 scan=11541	34.801918	20.749825	18.00328		14.197653	1e-04	9.529724		14.0520935	14.197553
MouseBrain-Z-T-1	controllerType=0 controllerNumber=1 scan=11542	46.94957	27.565912	17.318073		16.37886	1e-04	16.37886		19.383657	16.378761
MouseBrain-Z-T-1	controllerType=0 controllerNumber=1 scan=11546	7.134563	5.2586575	2.7899926	2.244188	12.550465	12.550465	12.550465	1e-04	1.8759055	0.0
MouseBrain-Z-T-1	controllerType=0 controllerNumber=1 scan=11551	42.78074	30.143368	14.646892	5.3407474	14.10271	14.10271	14.10271	1e-04	12.637371	0.0
MouseBrain-Z-T-1	controllerType=0 controllerNumber=1 scan=11552	14.823762	14.482985	3.1783242	2.837546	1e-04	1e-04	1e-04	1e-04	0.3407774	0.0
MouseBrain-Z-T-1	controllerType=0 controllerNumber=1 scan=11553	13.479706	11.332982	3.0461147	2.5924017	14.10271	14.10271	14.10271	1e-04	2.1467237	0.0
MouseBrain-Z-T-1	controllerType=0 controllerNumber=1 scan=11554	0.942903	0.8922183			1e-04	1e-04			0.05068469	0.0
MouseBrain-Z-T-1	controllerType=0 controllerNumber=1 scan=11556	24.119068	14.228747	11.378888	1.6017246	12.952098	12.952098	12.952098	1e-04	9.890321	0.0
MouseBrain-Z-T-1	controllerType=0 controllerNumber=1 scan=11557	47.22675	20.465544	29.871674	3.1104665	14.1463585	14.1463585	14.1463585	14.1463585	26.761206	0.0
MouseBrain-Z-T-1	controllerType=0 controllerNumber=1 scan=11558	11.212054	6.04333	5.9299464	1.2715127	15.581468	15.581468	11.726962	1e-04	5.168724	0.0
MouseBrain-Z-T-1	controllerType=0 controllerNumber=1 scan=11560	11.8817425	7.474019	8.392354	2.4356143	4.713631	1e-04	4.713631	1e-04	4.4077234	4.713531
MouseBrain-Z-T-1	controllerType=0 controllerNumber=1 scan=11563	34.594803	33.434372	9.502747	7.0336137	1e-04	1e-04	1e-04	1e-04	1.1604309	0.0
MouseBrain-Z-T-1	controllerType=0 controllerNumber=1 scan=11566	8.480261	3.4127238	3.1535985	1.1311764	15.400167	1e-04	15.400167	1e-04	5.0675373	15.400067
MouseBrain-Z-T-1	controllerType=0 controllerNumber=1 scan=11567	21.892515	14.742044	8.989273		10.641144	10.641144	10.641144		7.1504707	0.0
MouseBrain-Z-T-1	controllerType=0 controllerNumber=1 scan=11571	2.9481344	3.0610585		1.1632267	1.496662	1e-04		1e-04	-0.1129241	1.496562
MouseBrain-Z-T-1	controllerType=0 controllerNumber=1 scan=11577	20.192461	4.276855	8.4237995	1.2120574	18.151762	1e-04	18.151762	1e-04	15.915606	18.151663
MouseBrain-Z-T-1	controllerType=0 controllerNumber=1 scan=11578	32.839848	14.965864	20.786306	2.9123213	14.1463585	14.1463585	14.1463585	14.1463585	17.873983	0.0
MouseBrain-Z-T-1	controllerType=0 controllerNumber=1 scan=11580	15.300084	16.073421	5.036289		1e-04	1e-04	1e-04		-0.77333736	0.0
MouseBrain-Z-T-1	controllerType=0 controllerNumber=1 scan=11581	30.450943	12.185879	21.672771	3.4077072	14.1463585	14.1463585	14.1463585	14.1463585	18.265064	0.0
MouseBrain-Z-T-1	controllerType=0 controllerNumber=1 scan=11582	21.215723	12.514758	9.506817		13.1207485	1e-04	13.1207485		8.700965	13.120648
MouseBrain-Z-T-1	controllerType=0 controllerNumber=1 scan=11586	36.819656	36.65801			1e-04	1e-04			0.1616478	0.0
MouseBrain-Z-T-1	controllerType=0 controllerNumber=1 scan=11589	6.8690577	6.8690577	2.0895224	1.5525141	1e-04	1e-04	1e-04	1e-04	0.0	0.0
MouseBrain-Z-T-1	controllerType=0 controllerNumber=1 scan=11593	3.3942962	2.4947019	1.812888	1.5410584	1e-04	1e-04	1e-04	1e-04	0.8995943	0.0
MouseBrain-Z-T-1	controllerType=0 controllerNumber=1 scan=11595	9.465261	8.221163	3.9588096	2.7097032	1e-04	1e-04	1e-04	1e-04	1.2440987	0.0
MouseBrain-Z-T-1	controllerType=0 controllerNumber=1 scan=11596	1.1427556	1.2277763			1e-04	1e-04			-0.08502066	0.0
MouseBrain-Z-T-1	controllerType=0 controllerNumber=1 scan=11600	30.059137	26.718088			15.936642	1e-04			3.3410492	15.936542
MouseBrain-Z-T-1	controllerType=0 controllerNumber=1 scan=11602	2.7686553	2.7686553		1.0455168	1e-04	1e-04		1e-04	0.0	0.0
MouseBrain-Z-T-1	controllerType=0 controllerNumber=1 scan=11604	6.1950808	6.2616563	1.3564835	2.1371894	1e-04	1e-04	1e-04	1e-04	-0.06657553	0.0
MouseBrain-Z-T-1	controllerType=0 controllerNumber=1 scan=11612	34.995777	9.1496315	26.436161	3.5111785	16.471079	1e-04	16.471079	1e-04	25.846146	16.47098
MouseBrain-Z-T-1	controllerType=0 controllerNumber=1 scan=11613	8.931437	5.933381	3.6606624		15.473601	15.473601	15.473601		2.9980555	0.0
MouseBrain-Z-T-1	controllerType=0 controllerNumber=1 scan=11614	15.419907	5.6789336	2.8065512	1.3746785	13.171995	1e-04	13.171995	1e-04	9.7409725	13.171895
MouseBrain-Z-T-1	controllerType=0 controllerNumber=1 scan=11615	10.909637	10.160747	3.2217243	3.5758035	4.8193984	1e-04	1e-04	1e-04	0.7488909	4.8192983
MouseBrain-Z-T-1	controllerType=0 controllerNumber=1 scan=11616	13.260709	12.116863	1.4745845	1.2067779	4.489871	1e-04	1e-04	1e-04	1.1438456	4.489771
MouseBrain-Z-T-1	controllerType=0 controllerNumber=1 scan=11618	12.860118	7.1721907	6.532494	2.8511837	15.348304	15.348304	15.348304	1e-04	5.6879272	0.0
MouseBrain-Z-T-1	controllerType=0 controllerNumber=1 scan=11619	18.320642	13.444785			14.492208	1e-04			4.8758574	14.492107
MouseBrain-Z-T-1	controllerType=0 controllerNumber=1 scan=11622	28.363428	18.692007	14.336062		14.197653	1e-04	9.529724		9.671421	14.197553
MouseBrain-Z-T-1	controllerType=0 controllerNumber=1 scan=11624	21.004192	15.180059	1.7165992	1.1221547	16.37886	1e-04	16.37886	1e-04	5.824133	16.378761
MouseBrain-Z-T-1	controllerType=0 controllerNumber=1 scan=11625	43.000046	29.527758	15.403026	4.563264	14.10271	14.10271	14.10271	1e-04	13.472288	0.0
MouseBrain-Z-T-1	controllerType=0 controllerNumber=1 scan=11629	5.528287	2.752654	3.9491246	1.1734914	1e-04	1e-04	1e-04	1e-04	2.7756329	0.0
MouseBrain-Z-T-1	controllerType=0 controllerNumber=1 scan=11630	-14.639388	-14.639388			1e-04	1e-04			0.0	0.0
MouseBrain-Z-T-1	controllerType=0 controllerNumber=1 scan=11631	15.64068	15.321841	1.1170099	1.1142446	15.579392	15.579392	1e-04	1e-04	0.31883907	0.0
MouseBrain-Z-T-1	controllerType=0 controllerNumber=1 scan=11636	36.456448	27.691578	10.654879	5.0144033	16.543007	16.543007	16.543007	1e-04	8.76487	0.0
MouseBrain-Z-T-1	controllerType=0 controllerNumber=1 scan=11637	44.9532	25.970907	22.110315	5.384451	14.563458	14.563458	14.563458	1e-04	18.982294	0.0
MouseBrain-Z-T-1	controllerType=0 controllerNumber=1 scan=11639	10.724878	9.807396	2.496094	2.4001956	14.10271	14.10271	1e-04	1e-04	0.9174824	0.0
MouseBrain-Z-T-1	controllerType=0 controllerNumber=1 scan=11640	1.7681766				1e-04				1.7681766	1e-04
MouseBrain-Z-T-1	controllerType=0 controllerNumber=1 scan=11641	4.1502185	3.166574	2.3450332	1.3838288	1e-04	1e-04	1e-04	1e-04	0.9836445	0.0
MouseBrain-Z-T-1	controllerType=0 controllerNumber=1 scan=11643	8.774339	4.748765	4.813611	2.0001209	10.954131	10.954131	10.954131	1e-04	4.0255737	0.0
MouseBrain-Z-T-1	controllerType=0 controllerNumber=1 scan=11647	28.21604	19.869686	10.602263		10.641144	10.641144	10.641144		8.346354	0.0
MouseBrain-Z-T-1	controllerType=0 controllerNumber=1 scan=11652	18.420628	11.259375	9.082192		13.1207485	1e-04	13.1207485		7.161253	13.120648
MouseBrain-Z-T-1	controllerType=0 controllerNumber=1 scan=11653	24.506792	13.438583	12.739071		13.482901	13.482901	13.482901		11.068209	0.0
MouseBrain-Z-T-1	controllerType=0 controllerNumber=1 scan=11654	13.448024	7.4016204	8.0761175	2.0297143	14.1463585	14.1463585	14.1463585	14.1463585	6.0464034	0.0
MouseBrain-Z-T-1	controllerType=0 controllerNumber=1 scan=11658	3.865125	2.9416652	1.9626584	1.9672475	2.7464216	1e-04	2.1145322	1e-04	0.92345977	2.7463217
MouseBrain-Z-T-1	controllerType=0 controllerNumber=1 scan=11659	11.107733	9.977441	5.6125		13.1207485	1e-04	13.1207485		1.1302919	13.120648
MouseBrain-Z-T-1	controllerType=0 controllerNumber=1 scan=11663	4.641976	2.5749114	3.18772	1.2657328	10.740174	10.740174	10.740174	1e-04	2.0670645	0.0
MouseBrain-Z-T-1	controllerType=0 controllerNumber=1 scan=11675	18.965792	13.608965	6.9980493		12.960607	12.960607	1.1198931		5.356827	0.0
MouseBrain-Z-T-1	controllerType=0 controllerNumber=1 scan=11676	16.426172	14.999546	3.4950924		1e-04	1e-04	1e-04		1.4266262	0.0
MouseBrain-Z-T-1	controllerType=0 controllerNumber=1 scan=11677	30.908154	17.049019	8.412335	2.8663685	17.752106	1e-04	17.752106	1e-04	13.859135	17.752007
MouseBrain-Z-T-1	controllerType=0 controllerNumber=1 scan=11679	5.4479485	6.2693357	1.3009648	2.3418314	1e-04	1e-04	1e-04	1e-04	-0.8213873	0.0
MouseBrain-Z-T-1	controllerType=0 controllerNumber=1 scan=11680	9.756927	9.756927	1.0706369	1.5598347	0.8304715	0.8304715	0.8304715	1e-04	0.0	0.0
MouseBrain-Z-T-1	controllerType=0 controllerNumber=1 scan=11686	28.614431	9.157552	17.843128	1.621299	16.471079	1e-04	16.471079	1e-04	19.456879	16.47098
MouseBrain-Z-T-1	controllerType=0 controllerNumber=1 scan=11688	13.965459	13.580133	1.6060082		4.489871	1e-04	1e-04		0.38532543	4.489771
MouseBrain-Z-T-1	controllerType=0 controllerNumber=1 scan=11692	22.950993	19.214312	4.9991584		13.884955	13.884955	13.884955		3.736681	0.0
MouseBrain-Z-T-1	controllerType=0 controllerNumber=1 scan=11702	8.577367	7.266365	3.3216493	2.4192328	13.081886	12.8874235	13.081886	1e-04	1.3110018	0.19446278
MouseBrain-Z-T-1	controllerType=0 controllerNumber=1 scan=11709	22.918903	13.519959	10.343622		15.348304	15.348304	15.348304		9.398944	0.0
MouseBrain-Z-T-1	controllerType=0 controllerNumber=1 scan=11710	15.852465	14.0176325	2.46733	1.6275129	4.1989484	4.1989484	4.1989484	1e-04	1.8348322	0.0
MouseBrain-Z-T-1	controllerType=0 controllerNumber=1 scan=11711	23.866302	17.253008	8.423437		12.960607	12.960607	1.1198931		6.6132946	0.0
MouseBrain-Z-T-1	controllerType=0 controllerNumber=1 scan=11713	10.510772	10.510772	1.84127		12.508625	12.508625	1e-04		0.0	0.0
MouseBrain-Z-T-1	controllerType=0 controllerNumber=1 scan=11720	42.697926	23.370834	22.087856		10.641144	10.641144	10.641144		19.327091	0.0
MouseBrain-Z-T-1	controllerType=0 controllerNumber=1 scan=11729	64.116615	27.575317	39.784214		15.584838	15.584838	15.584838		36.541298	0.0
MouseBrain-Z-T-1	controllerType=0 controllerNumber=1 scan=11731	8.862736	8.130864	2.455526	2.808619	16.278337	1e-04	1e-04	1e-04	0.7318716	16.278238
MouseBrain-Z-T-1	controllerType=0 controllerNumber=1 scan=11733	5.6727114	5.697855	1.8443875	3.4160178	1e-04	1e-04	1e-04	1e-04	-0.025143623	0.0
MouseBrain-Z-T-1	controllerType=0 controllerNumber=1 scan=11735	20.912844	9.351323	9.433434		13.1207485	1e-04	13.1207485		11.561521	13.120648
MouseBrain-Z-T-1	controllerType=0 controllerNumber=1 scan=11743	21.542553	9.043084	13.827589	2.602087	14.019919	14.019919	10.954131	1e-04	12.499469	0.0
MouseBrain-Z-T-1	controllerType=0 controllerNumber=1 scan=11745	24.216799	23.257769	3.5263004	2.6861799	1e-04	1e-04	1e-04	1e-04	0.95903015	0.0
MouseBrain-Z-T-1	controllerType=0 controllerNumber=1 scan=11748	3.3316793	2.161815	2.2309022	1.2460976	16.803339	1e-04	1e-04	1e-04	1.1698644	16.80324
MouseBrain-Z-T-1	controllerType=0 controllerNumber=1 scan=11749	21.371176	22.284534	2.825046	1.7408676	1e-04	14.128531	1e-04	1e-04	-0.9133587	-14.128431
MouseBrain-Z-T-1	controllerType=0 controllerNumber=1 scan=11752	5.42193	4.2843328	1.6378682	2.517396	9.677229	1e-04	9.677229	1e-04	1.1375971	9.677129
MouseBrain-Z-T-1	controllerType=0 controllerNumber=1 scan=11753	39.00982	18.767246	15.619593	2.657352	17.752106	1e-04	17.752106	1e-04	20.242573	17.752007
MouseBrain-Z-T-1	controllerType=0 controllerNumber=1 scan=11754	18.178284	13.784463			15.936642	1e-04			4.393821	15.936542
MouseBrain-Z-T-1	controllerType=0 controllerNumber=1 scan=11757	2.277747	2.1068652	1.5178697	1.3454376	1e-04	1e-04	1e-04	1e-04	0.17088175	0.0
MouseBrain-Z-T-1	controllerType=0 controllerNumber=1 scan=11759	23.549566	14.2819395	6.2678223	1.1243705	13.390793	1e-04	13.390793	1e-04	9.267627	13.390693
MouseBrain-Z-T-1	controllerType=0 controllerNumber=1 scan=11765	34.1526	18.798565	15.640097		13.1207485	1e-04	13.1207485		15.354034	13.120648
MouseBrain-Z-T-1	controllerType=0 controllerNumber=1 scan=11773	4.8895655	5.471002	2.1275444	2.2958055	1e-04	1e-04	1e-04	1e-04	-0.58143663	0.0
MouseBrain-Z-T-1	controllerType=0 controllerNumber=1 scan=11777	20.160654	18.264032	3.4867907	2.2401242	13.884955	13.884955	13.884955	1e-04	1.8966217	0.0
MouseBrain-Z-T-1	controllerType=0 controllerNumber=1 scan=11780	12.830618	10.976832	4.736537	2.7108898	1e-04	1e-04	1e-04	1e-04	1.8537855	0.0
MouseBrain-Z-T-1	controllerType=0 controllerNumber=1 scan=11782	5.3146777	5.2004385	1.92944	2.1608455	1.1249475	1e-04	1e-04	1e-04	0.114239216	1.1248475
MouseBrain-Z-T-1	controllerType=0 controllerNumber=1 scan=11787	39.37696	22.757282	15.637737	3.0251932	12.713149	1e-04	12.713149	1e-04	16.619678	12.713049
MouseBrain-Z-T-1	controllerType=0 controllerNumber=1 scan=11788	2.1439283	2.9220097	1.1545278	2.2225573	1e-04	1e-04	1e-04	1e-04	-0.7780814	0.0
MouseBrain-Z-T-1	controllerType=0 controllerNumber=1 scan=11794	9.489273	9.489273	2.7669613	2.892628	1e-04	1e-04	1e-04	1e-04	0.0	0.0
MouseBrain-Z-T-1	controllerType=0 controllerNumber=1 scan=11796	5.6631665	3.3172994	1.2989945	1.0308398	12.713149	1e-04	1e-04	1e-04	2.3458672	12.713049
MouseBrain-Z-T-1	controllerType=0 controllerNumber=1 scan=11798	5.687231	6.771566	2.0878348	2.8775678	1e-04	1e-04	1e-04	1e-04	-1.0843349	0.0
MouseBrain-Z-T-1	controllerType=0 controllerNumber=1 scan=11799	16.509138	19.076307			1e-04	15.761913			-2.5671692	-15.761813
MouseBrain-Z-T-1	controllerType=0 controllerNumber=1 scan=118	20.76547	19.680721	2.7107959	2.7107959	1e-04	1e-04	1e-04	1e-04	1.0847492	0.0
MouseBrain-Z-T-1	controllerType=0 controllerNumber=1 scan=11801	25.449942	13.208067	16.029581	3.8985293	12.79817	1e-04	12.79817	1e-04	12.241875	12.79807
MouseBrain-Z-T-1	controllerType=0 controllerNumber=1 scan=11802	18.864962	20.65616	2.8515394	1.7711753	1e-04	15.108534	1e-04	1e-04	-1.7911987	-15.108434
MouseBrain-Z-T-1	controllerType=0 controllerNumber=1 scan=11804	1.7687365	1.5226691			1e-04	1e-04			0.2460674	0.0
MouseBrain-Z-T-1	controllerType=0 controllerNumber=1 scan=11806	3.3317897	3.3317897	1.371148	1.3936285	16.723131	16.723131	0.7062826	1e-04	0.0	0.0
MouseBrain-Z-T-1	controllerType=0 controllerNumber=1 scan=11809	55.907993	27.949488	30.259314		15.584838	15.584838	15.584838		27.958506	0.0
MouseBrain-Z-T-1	controllerType=0 controllerNumber=1 scan=11810	39.431225	21.717611	20.542286		10.641144	10.641144	10.641144		17.713614	0.0
MouseBrain-Z-T-1	controllerType=0 controllerNumber=1 scan=11811	8.679963	5.7839146	3.5664446	1.4493493	15.9334545	15.9334545	15.9334545	1e-04	2.8960485	0.0
MouseBrain-Z-T-1	controllerType=0 controllerNumber=1 scan=11812	41.420933	19.877909	18.36415	1.7750801	14.210024	1e-04	14.210024	1e-04	21.543024	14.209924
MouseBrain-Z-T-1	controllerType=0 controllerNumber=1 scan=11821	23.317791	10.8508215	13.593655		14.57659	1e-04	14.57659		12.4669695	14.576489
MouseBrain-Z-T-1	controllerType=0 controllerNumber=1 scan=11823	10.011141	12.523674			1e-04	14.128531			-2.5125332	-14.128431
MouseBrain-Z-T-1	controllerType=0 controllerNumber=1 scan=11824	23.43846	17.19698	5.885945	6.610251	13.063773	1e-04	13.063773	1e-04	6.24148	13.063673
MouseBrain-Z-T-1	controllerType=0 controllerNumber=1 scan=11825	7.3929768	4.304225	4.000321		13.1207485	1e-04	13.1207485		3.0887518	13.120648
MouseBrain-Z-T-1	controllerType=0 controllerNumber=1 scan=11838	4.1341324	3.636228	2.6385112	2.7511117	1e-04	1e-04	1e-04	1e-04	0.4979043	0.0
MouseBrain-Z-T-1	controllerType=0 controllerNumber=1 scan=11844	56.44377	24.265463	30.07419	6.5821586	17.168364	1e-04	17.168364	1e-04	32.178307	17.168264
MouseBrain-Z-T-1	controllerType=0 controllerNumber=1 scan=11846	55.16472	27.93089	30.45614		16.125618	16.125618	16.125618		27.23383	0.0
MouseBrain-Z-T-1	controllerType=0 controllerNumber=1 scan=11852	10.9131565	10.566004	1.6947538	1.4395796	1e-04	1e-04	1e-04	1e-04	0.3471527	0.0
MouseBrain-Z-T-1	controllerType=0 controllerNumber=1 scan=11856	31.729395	12.842279	21.793638		11.641579	1e-04	11.641579		18.887115	11.641479
MouseBrain-Z-T-1	controllerType=0 controllerNumber=1 scan=11858	14.862323	7.009659	8.555014	1.4236989	11.703047	11.703047	11.703047	1e-04	7.852664	0.0
MouseBrain-Z-T-1	controllerType=0 controllerNumber=1 scan=11859	8.623736	5.924485	2.063418	2.958969	17.850584	1e-04	1e-04	1e-04	2.6992512	17.850485
MouseBrain-Z-T-1	controllerType=0 controllerNumber=1 scan=11860	11.610284	10.543382			16.278337	1e-04			1.0669022	16.278238
MouseBrain-Z-T-1	controllerType=0 controllerNumber=1 scan=11862	2.7046683	2.5939474	1.8353921	1.363535	1e-04	1e-04	1e-04	1e-04	0.11072087	0.0
MouseBrain-Z-T-1	controllerType=0 controllerNumber=1 scan=11866	45.24945	20.551302	27.55655		12.414292	12.414292	12.414292		24.698149	0.0
MouseBrain-Z-T-1	controllerType=0 controllerNumber=1 scan=11868	21.976015	21.976015			1e-04	1e-04			0.0	0.0
MouseBrain-Z-T-1	controllerType=0 controllerNumber=1 scan=11870	7.3966494	5.338762	2.5851016		14.820482	14.820482	15.350058		2.0578876	0.0
MouseBrain-Z-T-1	controllerType=0 controllerNumber=1 scan=11871	2.3622103	2.3622103	1.4204563	1.4204563	2.3767061	2.3767061	2.3767061	2.3767061	0.0	0.0
MouseBrain-Z-T-1	controllerType=0 controllerNumber=1 scan=11872	13.623236	8.89769	6.5742693	3.229548	12.781218	1e-04	12.781218	1e-04	4.725546	12.781117
MouseBrain-Z-T-1	controllerType=0 controllerNumber=1 scan=11873	20.936323	7.4435706	11.904873	2.8314471	12.781218	1e-04	12.781218	1e-04	13.492752	12.781117
MouseBrain-Z-T-1	controllerType=0 controllerNumber=1 scan=11874	19.93441	12.268606	3.1388915	2.347127	18.679792	1e-04	18.679792	1e-04	7.665804	18.679693
MouseBrain-Z-T-1	controllerType=0 controllerNumber=1 scan=11878	94.94355	35.356934	64.52842		16.02341	16.02341	16.02341		59.586617	0.0
MouseBrain-Z-T-1	controllerType=0 controllerNumber=1 scan=11879	71.42962	31.361687	43.575775	5.6474314	15.76884	15.76884	15.76884	1e-04	40.067932	0.0
MouseBrain-Z-T-1	controllerType=0 controllerNumber=1 scan=11880	66.35861	28.412352	42.552	4.605736	17.213453	17.213453	17.213453	17.213453	37.94626	0.0
MouseBrain-Z-T-1	controllerType=0 controllerNumber=1 scan=11881	58.395397	30.460745	29.620052		16.070635	16.070635	16.070635		27.934652	0.0
MouseBrain-Z-T-1	controllerType=0 controllerNumber=1 scan=11882	58.637142	30.199158	32.940914		16.125233	16.125233	12.282589		28.437984	0.0
MouseBrain-Z-T-1	controllerType=0 controllerNumber=1 scan=11883	33.59637	12.85737	23.418118	8.111522	15.369278	1e-04	15.369278	1e-04	20.739	15.369178
MouseBrain-Z-T-1	controllerType=0 controllerNumber=1 scan=11884	22.42918	13.32976	10.270974	1.6772094	15.909923	15.909923	0.9922999	1e-04	9.099421	0.0
MouseBrain-Z-T-1	controllerType=0 controllerNumber=1 scan=11891	40.703934	17.36025	20.818987	3.0980039	15.972479	1e-04	15.972479	1e-04	23.343683	15.972379
MouseBrain-Z-T-1	controllerType=0 controllerNumber=1 scan=11892	11.855233	6.261537	6.6774454	1.720044	6.6741056	6.6741056	6.6741056	1e-04	5.593696	0.0
MouseBrain-Z-T-1	controllerType=0 controllerNumber=1 scan=11894	21.525713	12.350002	10.686625	1.65918	14.405527	14.405527	14.405527	1e-04	9.175711	0.0
MouseBrain-Z-T-1	controllerType=0 controllerNumber=1 scan=11897	5.6467853	4.763457	1.4312129		16.02341	16.02341	16.02341		0.88332844	0.0
MouseBrain-Z-T-1	controllerType=0 controllerNumber=1 scan=11905	43.07785	25.460646	19.10982	9.193622	21.044191	1e-04	21.044191	1e-04	17.617205	21.044092
MouseBrain-Z-T-1	controllerType=0 controllerNumber=1 scan=11907	4.3846145	3.0154848	3.2905111	1.0606395	8.725012	1e-04	8.725012	1e-04	1.3691297	8.724912
MouseBrain-Z-T-1	controllerType=0 controllerNumber=1 scan=11908	31.865076	17.25074	18.019802	3.4054677	12.246413	12.246413	12.246413	12.246413	14.614336	0.0
MouseBrain-Z-T-1	controllerType=0 controllerNumber=1 scan=11917	8.79672	5.8095317	3.6526945	1.758545	15.9334545	15.9334545	15.9334545	1e-04	2.9871879	0.0
MouseBrain-Z-T-1	controllerType=0 controllerNumber=1 scan=11919	19.19056	7.7110524	10.139472	2.8981674	15.369278	1e-04	15.369278	1e-04	11.479507	15.369178
MouseBrain-Z-T-1	controllerType=0 controllerNumber=1 scan=11920	12.71639	12.829267	2.315896	2.3383222	1e-04	1e-04	1e-04	1e-04	-0.11287689	0.0
MouseBrain-Z-T-1	controllerType=0 controllerNumber=1 scan=11921	16.857437	11.282798	3.3418603	3.1253743	13.24802	1e-04	1e-04	1e-04	5.5746393	13.24792
MouseBrain-Z-T-1	controllerType=0 controllerNumber=1 scan=11924	4.5317492	3.4781024	2.2396448	1.8833686	0.4608681	1e-04	0.4608681	1e-04	1.0536468	0.4607681
MouseBrain-Z-T-1	controllerType=0 controllerNumber=1 scan=11926	24.606016	20.137903			14.820482	14.820482			4.468113	0.0
MouseBrain-Z-T-1	controllerType=0 controllerNumber=1 scan=11930	6.440359	3.4084537	3.6445515	2.265665	16.803339	1e-04	16.803339	1e-04	3.0319054	16.80324
MouseBrain-Z-T-1	controllerType=0 controllerNumber=1 scan=11935	8.504222	3.7976227	2.284729	1.4630984	17.168364	1e-04	17.168364	1e-04	4.706599	17.168264
MouseBrain-Z-T-1	controllerType=0 controllerNumber=1 scan=11938	70.17112	32.988125	40.22752		15.584838	15.584838	15.584838		37.182995	0.0
MouseBrain-Z-T-1	controllerType=0 controllerNumber=1 scan=11940	50.280018	18.213041	33.85295		12.414292	12.414292	14.584137		32.06698	0.0
MouseBrain-Z-T-1	controllerType=0 controllerNumber=1 scan=11941	5.214978	3.8619525	1.7432705	1.8924884	1e-04	1e-04	1e-04	1e-04	1.3530257	0.0
MouseBrain-Z-T-1	controllerType=0 controllerNumber=1 scan=11942	50.724453	29.70145	22.690357		15.903938	15.903938	11.664212		21.023003	0.0
MouseBrain-Z-T-1	controllerType=0 controllerNumber=1 scan=11945	47.950203	26.555435	26.421352	6.455821	15.65777	15.65777	15.65777	1e-04	21.394768	0.0
MouseBrain-Z-T-1	controllerType=0 controllerNumber=1 scan=11948	10.753346	8.870927	2.8187885		15.76884	15.76884	15.76884		1.8824196	0.0
MouseBrain-Z-T-1	controllerType=0 controllerNumber=1 scan=11950	66.858055	31.273886	38.963326		16.070635	16.070635	16.070635		35.584167	0.0
MouseBrain-Z-T-1	controllerType=0 controllerNumber=1 scan=11951	22.341658	24.056597			1e-04	1e-04			-1.7149391	0.0
MouseBrain-Z-T-1	controllerType=0 controllerNumber=1 scan=11956	47.557594	22.31771	28.730043	3.953059	14.56094	14.56094	14.56094	1e-04	25.239883	0.0
MouseBrain-Z-T-1	controllerType=0 controllerNumber=1 scan=11960	3.537065	2.6317422	2.546262	1.6275121	1e-04	0.19728285	1e-04	0.19728285	0.9053228	-0.19718285
MouseBrain-Z-T-1	controllerType=0 controllerNumber=1 scan=11962	100.34814	40.455135	65.94715		16.02341	16.02341	16.02341		59.893	0.0
MouseBrain-Z-T-1	controllerType=0 controllerNumber=1 scan=11963	85.13253	34.953434	53.749496	5.42648	15.76884	15.76884	15.76884	1e-04	50.179096	0.0
MouseBrain-Z-T-1	controllerType=0 controllerNumber=1 scan=11965	67.42218	26.352827	45.460995	4.441316	17.213453	17.213453	17.213453	1e-04	41.06935	0.0
MouseBrain-Z-T-1	controllerType=0 controllerNumber=1 scan=11966	47.670547	17.764664	33.633247		11.641579	1e-04	11.641579		29.905884	11.641479
MouseBrain-Z-T-1	controllerType=0 controllerNumber=1 scan=11967	79.174034	36.629887	45.945232		16.125233	16.125233	16.125233		42.544147	0.0
MouseBrain-Z-T-1	controllerType=0 controllerNumber=1 scan=11968	58.53508	28.705683	33.87566		16.125618	16.125618	16.125618		29.829397	0.0
MouseBrain-Z-T-1	controllerType=0 controllerNumber=1 scan=11970	56.67633	47.57828	24.741657	15.643606	18.559288	18.559288	18.559288	18.559288	9.098049	0.0
MouseBrain-Z-T-1	controllerType=0 controllerNumber=1 scan=11974	68.18957	31.66777	36.29245	8.90994	21.044191	1e-04	21.044191	1e-04	36.521797	21.044092
MouseBrain-Z-T-1	controllerType=0 controllerNumber=1 scan=11977	28.85045	14.034472	13.9176035	3.1154177	15.879292	1e-04	15.879292	1e-04	14.815978	15.879191
MouseBrain-Z-T-1	controllerType=0 controllerNumber=1 scan=11978	15.54016	14.146816	3.6760845	4.0274587	1e-04	1e-04	1e-04	1e-04	1.3933439	0.0
MouseBrain-Z-T-1	controllerType=0 controllerNumber=1 scan=11979	10.468973	7.220533	4.026057	1.3251196	12.144068	1e-04	12.144068	1e-04	3.2484403	12.143968
MouseBrain-Z-T-1	controllerType=0 controllerNumber=1 scan=11980	5.876532	3.938818	2.9588342	1.1922711	15.244614	15.244614	0.598862	1e-04	1.9377141	0.0
MouseBrain-Z-T-1	controllerType=0 controllerNumber=1 scan=11982	23.641073	14.0175905	11.539455	4.7674146	16.02341	16.02341	16.02341	1e-04	9.623483	0.0
MouseBrain-Z-T-1	controllerType=0 controllerNumber=1 scan=11989	6.8122134	7.088223	2.1276093	1.4175574	1e-04	1e-04	1e-04	1e-04	-0.27600956	0.0
MouseBrain-Z-T-1	controllerType=0 controllerNumber=1 scan=11992	5.655895	6.1277747	1.4577495	1.1633732	1e-04	1e-04	1.4099877	1e-04	-0.47187948	0.0
MouseBrain-Z-T-1	controllerType=0 controllerNumber=1 scan=11993	7.0832005	7.0832005	1.9340434	1.0378654	1e-04	1e-04	1e-04	1e-04	0.0	0.0
MouseBrain-Z-T-1	controllerType=0 controllerNumber=1 scan=11994	27.468529	20.752155	11.892395	5.176022	18.559288	18.559288	18.559288	18.559288	6.7163734	0.0
MouseBrain-Z-T-1	controllerType=0 controllerNumber=1 scan=11998	51.00129	20.51415	31.968382		16.397554	16.397554	16.397554		30.487139	0.0
MouseBrain-Z-T-1	controllerType=0 controllerNumber=1 scan=11999	48.431824	36.586258	20.371445	8.525877	18.079432	18.079432	18.079432	18.079432	11.845566	0.0
MouseBrain-Z-T-1	controllerType=0 controllerNumber=1 scan=12007	4.403462	3.9436624	3.4141357	2.6959376	1e-04	1e-04	1e-04	1e-04	0.45979953	0.0
MouseBrain-Z-T-1	controllerType=0 controllerNumber=1 scan=12009	77.25989	32.20236	48.112576		15.584838	15.584838	15.584838		45.05753	0.0
MouseBrain-Z-T-1	controllerType=0 controllerNumber=1 scan=12010	34.755894	23.611465	9.308339	5.388671	15.879292	1e-04	15.879292	1e-04	11.144428	15.879191
MouseBrain-Z-T-1	controllerType=0 controllerNumber=1 scan=12012	28.473124	21.475536			14.820482	14.820482			6.997587	0.0
MouseBrain-Z-T-1	controllerType=0 controllerNumber=1 scan=12013	21.986092	14.034796	10.57896		12.414292	12.414292	12.414292		7.951296	0.0
MouseBrain-Z-T-1	controllerType=0 controllerNumber=1 scan=12016	10.84216	9.818196	1.8360155	1.8852961	14.197748	14.197748	1e-04	1e-04	1.0239639	0.0
MouseBrain-Z-T-1	controllerType=0 controllerNumber=1 scan=12018	26.628716	23.145376	5.812277	5.1188183	17.691751	1e-04	18.144104	1e-04	3.4833393	17.691652
MouseBrain-Z-T-1	controllerType=0 controllerNumber=1 scan=12021	26.523418	16.712254	11.898618		10.71181	10.71181	10.71181		9.811165	0.0
MouseBrain-Z-T-1	controllerType=0 controllerNumber=1 scan=12023	9.136165	9.029153	1.7257206	1.6852163	1e-04	1e-04	1e-04	1e-04	0.107011795	0.0
MouseBrain-Z-T-1	controllerType=0 controllerNumber=1 scan=12025	25.151705	22.512623			18.718815	18.718815			2.639082	0.0
MouseBrain-Z-T-1	controllerType=0 controllerNumber=1 scan=12027	6.4026303	3.593893	3.2784517	1.2442662	8.836123	8.836123	8.836123	1e-04	2.8087373	0.0
MouseBrain-Z-T-1	controllerType=0 controllerNumber=1 scan=12028	2.469948	2.672899		1.1259769	1e-04	1e-04		1e-04	-0.20295095	0.0
MouseBrain-Z-T-1	controllerType=0 controllerNumber=1 scan=12029	3.0893147				1e-04				3.0893147	1e-04
MouseBrain-Z-T-1	controllerType=0 controllerNumber=1 scan=12030	21.147036	18.537127	4.2142787		1.2234197	1e-04	1.2234197		2.609909	1.2233196
MouseBrain-Z-T-1	controllerType=0 controllerNumber=1 scan=12033	72.92806	43.480083	31.688835		15.903938	15.903938	11.664212		29.447979	0.0
MouseBrain-Z-T-1	controllerType=0 controllerNumber=1 scan=12034	51.63797	22.611723	30.881634		16.02341	16.02341	12.79817		29.026247	0.0
MouseBrain-Z-T-1	controllerType=0 controllerNumber=1 scan=12036	51.476536	25.312403	28.06313		15.76884	15.76884	12.451376		26.164133	0.0
MouseBrain-Z-T-1	controllerType=0 controllerNumber=1 scan=12038	73.4497	27.32404	49.87918	6.314672	14.56094	14.56094	14.56094	1e-04	46.12566	0.0
MouseBrain-Z-T-1	controllerType=0 controllerNumber=1 scan=12039	28.27422	23.354656			14.820482	1e-04			4.9195633	14.820382
MouseBrain-Z-T-1	controllerType=0 controllerNumber=1 scan=12042	15.212235	11.719338	5.8979526	2.179667	1.2234197	1e-04	1.2234197	1e-04	3.492897	1.2233196
MouseBrain-Z-T-1	controllerType=0 controllerNumber=1 scan=12045	63.923782	32.987137	32.174347	9.776165	21.044191	1e-04	21.044191	1e-04	30.936646	21.044092
MouseBrain-Z-T-1	controllerType=0 controllerNumber=1 scan=12046	46.80509	37.294804	16.942358	7.4320707	18.559288	18.559288	18.559288	18.559288	9.510288	0.0
MouseBrain-Z-T-1	controllerType=0 controllerNumber=1 scan=12048	9.259453	12.667178	3.7878883	4.3776746	1e-04	1e-04	1e-04	1e-04	-3.4077253	0.0
MouseBrain-Z-T-1	controllerType=0 controllerNumber=1 scan=12049	53.52485	38.089165	11.223989		17.691751	1e-04	18.144104		15.435684	17.691652
MouseBrain-Z-T-1	controllerType=0 controllerNumber=1 scan=12052	4.9782896	4.2095227	2.4037104	2.16453	1e-04	1e-04	1e-04	1e-04	0.7687669	0.0
MouseBrain-Z-T-1	controllerType=0 controllerNumber=1 scan=12057	20.640854	18.768984	6.5587854	4.6869154	1e-04	1e-04	1e-04	1e-04	1.87187	0.0
MouseBrain-Z-T-1	controllerType=0 controllerNumber=1 scan=12059	34.71914	14.658781	21.557732	2.5745904	12.3428755	12.3428755	12.3428755	1e-04	20.060358	0.0
MouseBrain-Z-T-1	controllerType=0 controllerNumber=1 scan=12060	8.431237	4.9218674	4.5488048	2.1038392	14.011313	1e-04	13.461944	1e-04	3.5093699	14.011213
MouseBrain-Z-T-1	controllerType=0 controllerNumber=1 scan=12066	10.233384	8.296505	2.5269718		16.825796	16.825796	13.185671		1.9368792	0.0
MouseBrain-Z-T-1	controllerType=0 controllerNumber=1 scan=12069	51.801167	39.921127	19.500998	7.6209593	18.079432	18.079432	18.079432	18.079432	11.880039	0.0
MouseBrain-Z-T-1	controllerType=0 controllerNumber=1 scan=12071	6.5611725	5.1096067	2.5181782	2.4620037	15.218697	1e-04	1e-04	1e-04	1.4515657	15.218596
MouseBrain-Z-T-1	controllerType=0 controllerNumber=1 scan=12073	69.37855	30.71717	44.295135	8.882806	19.667433	19.667433	19.667433	1e-04	38.661377	0.0
MouseBrain-Z-T-1	controllerType=0 controllerNumber=1 scan=12075	4.903164	4.8514457	2.1435585	2.0918403	1e-04	1e-04	1e-04	1e-04	0.051718235	0.0
MouseBrain-Z-T-1	controllerType=0 controllerNumber=1 scan=12076	2.3321085	2.7551157	1.2742635		1e-04	1e-04	1e-04		-0.42300725	0.0
MouseBrain-Z-T-1	controllerType=0 controllerNumber=1 scan=12077	17.654367	7.7528386	11.887229	2.7525566	11.641579	11.641579	11.641579	1e-04	9.901529	0.0
MouseBrain-Z-T-1	controllerType=0 controllerNumber=1 scan=12079	22.396479	12.620799	11.630376	3.2586324	14.218231	14.218231	14.218231	1e-04	9.77568	0.0
MouseBrain-Z-T-1	controllerType=0 controllerNumber=1 scan=12085	4.690872	3.4636736	2.1490624	2.0823274	1e-04	1e-04	1e-04	1e-04	1.2271986	0.0
MouseBrain-Z-T-1	controllerType=0 controllerNumber=1 scan=12088	8.457949	5.557227	3.6249473	2.8761604	17.111217	17.111217	17.111217	1e-04	2.9007215	0.0
MouseBrain-Z-T-1	controllerType=0 controllerNumber=1 scan=12093	32.546665	13.235511	16.441881	2.037388	16.832024	1e-04	16.832024	1e-04	19.311153	16.831924
MouseBrain-Z-T-1	controllerType=0 controllerNumber=1 scan=12094	7.427932	4.553032	4.124207	3.4506145	17.691751	1e-04	1e-04	1e-04	2.8748999	17.691652
MouseBrain-Z-T-1	controllerType=0 controllerNumber=1 scan=12095	39.549694	20.59359	21.717983		14.584137	14.584137	12.414292		18.956104	0.0
MouseBrain-Z-T-1	controllerType=0 controllerNumber=1 scan=12096	19.705626	20.010595			1e-04	1e-04			-0.3049698	0.0
MouseBrain-Z-T-1	controllerType=0 controllerNumber=1 scan=12098	18.185549	13.747505	6.0578566	2.2943664	16.699749	1e-04	1.4156914	1e-04	4.4380436	16.69965
MouseBrain-Z-T-1	controllerType=0 controllerNumber=1 scan=121	3.9956703	3.9956703			1e-04	1e-04			0.0	0.0
MouseBrain-Z-T-1	controllerType=0 controllerNumber=1 scan=12100	2.2182953	3.2807875	1.2814717	2.348701	1e-04	1e-04	1e-04	1e-04	-1.0624921	0.0
MouseBrain-Z-T-1	controllerType=0 controllerNumber=1 scan=12102		2.6491823		1.2882855		1e-04		1e-04	-2.6491823	-1e-04
MouseBrain-Z-T-1	controllerType=0 controllerNumber=1 scan=12105	57.48946	23.848516	35.18783		15.584838	15.584838	15.584838		33.640945	0.0
MouseBrain-Z-T-1	controllerType=0 controllerNumber=1 scan=12106	74.06105	45.725388	29.758204		14.820482	14.820482	15.350058		28.335663	0.0
MouseBrain-Z-T-1	controllerType=0 controllerNumber=1 scan=12107	30.083576	13.66575	19.129517		16.02341	1e-04	12.79817		16.417828	16.023312
MouseBrain-Z-T-1	controllerType=0 controllerNumber=1 scan=12110	21.802794	23.453808			1e-04	1e-04			-1.6510143	0.0
MouseBrain-Z-T-1	controllerType=0 controllerNumber=1 scan=12113	2.835247	3.535699	1.3290992	2.0101433	1e-04	1e-04	1e-04	1e-04	-0.70045185	0.0
MouseBrain-Z-T-1	controllerType=0 controllerNumber=1 scan=12115	6.707182	3.3606117	3.980175	1.1017079	12.144068	1e-04	12.144068	1e-04	3.3465703	12.143968
MouseBrain-Z-T-1	controllerType=0 controllerNumber=1 scan=12117	55.177578	29.273474	25.375465	6.361946	21.044191	1e-04	21.044191	1e-04	25.904104	21.044092
MouseBrain-Z-T-1	controllerType=0 controllerNumber=1 scan=12123	11.25797	7.7682915	4.285144	1.4942949	13.461944	13.461944	13.186076	1e-04	3.4896784	0.0
MouseBrain-Z-T-1	controllerType=0 controllerNumber=1 scan=12124	6.074016	6.1669397	1.4852781	1.1494449	1e-04	1e-04	1e-04	1e-04	-0.09292364	0.0
MouseBrain-Z-T-1	controllerType=0 controllerNumber=1 scan=12127	21.225445	22.298485	6.5247903	4.5940332	1e-04	1e-04	1e-04	1e-04	-1.07304	0.0
MouseBrain-Z-T-1	controllerType=0 controllerNumber=1 scan=12132	6.4501653	6.4501653	1.8723968		1e-04	1e-04	1e-04		0.0	0.0
MouseBrain-Z-T-1	controllerType=0 controllerNumber=1 scan=12133	11.316239	9.610698	4.723595	1.136265	10.845393	1e-04	10.845393	0.050523363	1.7055416	10.845293
MouseBrain-Z-T-1	controllerType=0 controllerNumber=1 scan=12134	13.415265	7.34268	8.246254	3.190896	15.76884	1e-04	12.451376	1e-04	6.072585	15.76874
MouseBrain-Z-T-1	controllerType=0 controllerNumber=1 scan=12137	10.2146635	7.772563	5.837542		15.064023	1e-04	15.064023		2.4421005	15.063923
MouseBrain-Z-T-1	controllerType=0 controllerNumber=1 scan=12141	10.149055	10.813126	4.289474		1e-04	1e-04	1e-04		-0.6640711	0.0
MouseBrain-Z-T-1	controllerType=0 controllerNumber=1 scan=12143	43.656586	21.113312	26.624308	6.777676	19.667433	19.667433	19.667433	1e-04	22.543274	0.0
MouseBrain-Z-T-1	controllerType=0 controllerNumber=1 scan=12145	18.442009	19.497791	2.988022	3.333163	1e-04	1e-04	1e-04	1e-04	-1.0557823	0.0
MouseBrain-Z-T-1	controllerType=0 controllerNumber=1 scan=12147	44.714973	24.055899	24.284206	3.809114	13.939634	13.939634	12.246413	1e-04	20.659075	0.0
MouseBrain-Z-T-1	controllerType=0 controllerNumber=1 scan=12148	4.299389	4.7489133	1.7523136	1.5567837	1e-04	1e-04	1e-04	1e-04	-0.4495244	0.0
MouseBrain-Z-T-1	controllerType=0 controllerNumber=1 scan=12149	9.8002	7.903367	5.2064695	2.4791424	1e-04	1e-04	1e-04	1e-04	1.8968334	0.0
MouseBrain-Z-T-1	controllerType=0 controllerNumber=1 scan=12159	29.306742	15.447079	16.148478	3.4079716	14.218231	14.218231	14.218231	1e-04	13.859663	0.0
MouseBrain-Z-T-1	controllerType=0 controllerNumber=1 scan=12160	16.089523	9.921173	7.589253	2.5913305	16.529978	16.529978	16.529978	1e-04	6.16835	0.0
MouseBrain-Z-T-1	controllerType=0 controllerNumber=1 scan=12165	31.087706	14.513017	19.311129	5.9734497	14.584137	14.584137	12.414292	1e-04	16.574688	0.0
MouseBrain-Z-T-1	controllerType=0 controllerNumber=1 scan=12166	45.070576	16.35111	40.617073	5.181868	16.825796	1e-04	13.185671	1e-04	28.719465	16.825697
MouseBrain-Z-T-1	controllerType=0 controllerNumber=1 scan=12169	3.9955077	3.816365			1e-04	1e-04			0.17914271	0.0
MouseBrain-Z-T-1	controllerType=0 controllerNumber=1 scan=12173	42.31994	28.710821	15.338835		13.185671	13.185671	8.5755415		13.6091175	0.0
MouseBrain-Z-T-1	controllerType=0 controllerNumber=1 scan=12174	12.25915	11.754036	2.5546112	1.7155794	0.7574319	1e-04	0.7574319	1e-04	0.5051136	0.7573319
MouseBrain-Z-T-1	controllerType=0 controllerNumber=1 scan=12178	28.363842	28.585651	6.6395674	6.8613763	13.9091835	13.9091835	13.9091835	13.9091835	-0.22180939	0.0
MouseBrain-Z-T-1	controllerType=0 controllerNumber=1 scan=12180	5.9154	5.477701	3.715257	4.036827	14.813187	1e-04	0.6737443	1e-04	0.43769884	14.8130865
MouseBrain-Z-T-1	controllerType=0 controllerNumber=1 scan=12181	8.446766	5.3227453	4.1798325	1.7422705	12.144068	1e-04	12.144068	1e-04	3.1240206	12.143968
MouseBrain-Z-T-1	controllerType=0 controllerNumber=1 scan=12182	40.465645	17.231068	25.743742	2.904594	15.644063	15.644063	15.644063	1e-04	23.234577	0.0
MouseBrain-Z-T-1	controllerType=0 controllerNumber=1 scan=12183	18.320932	16.027225			13.34558	13.34558			2.293707	0.0
MouseBrain-Z-T-1	controllerType=0 controllerNumber=1 scan=12184	3.3818998	3.3818998	1.8292533		1e-04	1e-04	3.4977677		0.0	0.0
MouseBrain-Z-T-1	controllerType=0 controllerNumber=1 scan=12186	3.4582136	2.5593493	1.9716724		0.6739103	1e-04	0.6739103		0.89886427	0.6738103
MouseBrain-Z-T-1	controllerType=0 controllerNumber=1 scan=12188	43.081165	21.231186	18.475094	4.39501	21.044191	1e-04	21.044191	1e-04	21.84998	21.044092
MouseBrain-Z-T-1	controllerType=0 controllerNumber=1 scan=12189	26.877111	16.379135	11.68085		14.820482	14.820482	15.350058		10.497976	0.0
MouseBrain-Z-T-1	controllerType=0 controllerNumber=1 scan=12193	13.687763	10.863923	4.599215		12.144068	1e-04	12.144068		2.8238401	12.143968
MouseBrain-Z-T-1	controllerType=0 controllerNumber=1 scan=12195	33.27038	27.828924	6.3189745	4.3306303	17.145414	17.145414	17.145414	1e-04	5.441454	0.0
MouseBrain-Z-T-1	controllerType=0 controllerNumber=1 scan=12200	6.448908	5.192432	3.3665292	2.5921562	1e-04	1e-04	1e-04	1e-04	1.2564759	0.0
MouseBrain-Z-T-1	controllerType=0 controllerNumber=1 scan=12201	23.245953	10.090403	14.772986	4.181794	3.7866945	1e-04	3.7866945	1e-04	13.15555	3.7865946
MouseBrain-Z-T-1	controllerType=0 controllerNumber=1 scan=12205	5.2333546	4.852493	3.4129546	3.1459472	3.9738388	1e-04	3.9738388	1e-04	0.38086176	3.973739
MouseBrain-Z-T-1	controllerType=0 controllerNumber=1 scan=12206	22.83253	22.012537	7.2100863		1e-04	1e-04	1e-04		0.81999207	0.0
MouseBrain-Z-T-1	controllerType=0 controllerNumber=1 scan=12208	2.763683	3.192427	1.0221984	1.1516777	1e-04	1e-04	1e-04	1e-04	-0.42874384	0.0
MouseBrain-Z-T-1	controllerType=0 controllerNumber=1 scan=12209	11.122918	6.577128	6.3006124	3.8319118	2.0514178	1e-04	2.0514178	1e-04	4.54579	2.051318
MouseBrain-Z-T-1	controllerType=0 controllerNumber=1 scan=12215	9.668784	6.9618225	4.810967	2.8802104	3.4187133	3.4187133	3.4187133	1e-04	2.7069616	0.0
MouseBrain-Z-T-1	controllerType=0 controllerNumber=1 scan=12216	6.322412	6.67342	3.326259	4.1600027	1e-04	1e-04	1e-04	1e-04	-0.35100794	0.0
MouseBrain-Z-T-1	controllerType=0 controllerNumber=1 scan=12217	49.575863	19.797165	28.04875	11.625002	16.52631	1e-04	16.52631	1e-04	29.778698	16.52621
MouseBrain-Z-T-1	controllerType=0 controllerNumber=1 scan=12219	17.412758	16.917473			1e-04	1e-04			0.49528503	0.0
MouseBrain-Z-T-1	controllerType=0 controllerNumber=1 scan=12220	4.867799	4.028654	1.9314641	1.811491	1e-04	1e-04	1e-04	1e-04	0.8391447	0.0
MouseBrain-Z-T-1	controllerType=0 controllerNumber=1 scan=12221	4.407725	4.543345	1.3339727	2.0368235	1e-04	1e-04	1e-04	1e-04	-0.13562012	0.0
MouseBrain-Z-T-1	controllerType=0 controllerNumber=1 scan=12225	61.86499	40.443184	28.830868	7.777508	17.359951	17.359951	17.359951	1e-04	21.421806	0.0
MouseBrain-Z-T-1	controllerType=0 controllerNumber=1 scan=12227	32.086483	19.259155	15.915564	3.2128253	13.939634	13.939634	12.246413	1e-04	12.827328	0.0
MouseBrain-Z-T-1	controllerType=0 controllerNumber=1 scan=12228	50.4084	17.906885	33.90548		17.111217	17.111217	17.111217		32.50152	0.0
MouseBrain-Z-T-1	controllerType=0 controllerNumber=1 scan=12231	47.328342	35.736423			17.691751	1e-04			11.591919	17.691652
MouseBrain-Z-T-1	controllerType=0 controllerNumber=1 scan=12236	30.616846	20.479784	11.309347		13.185671	13.185671	13.185671		10.137062	0.0
MouseBrain-Z-T-1	controllerType=0 controllerNumber=1 scan=12237	30.75136	10.7621355	19.497084	3.4107018	13.367817	1e-04	13.367817	1e-04	19.989223	13.367717
MouseBrain-Z-T-1	controllerType=0 controllerNumber=1 scan=12238	36.27127	14.348152	27.156908		12.719677	1e-04	12.719677		21.923119	12.719577
MouseBrain-Z-T-1	controllerType=0 controllerNumber=1 scan=12239	4.26058	5.3642488	3.1311686	3.4285715	13.390028	1e-04	1e-04	1e-04	-1.1036687	13.389928
MouseBrain-Z-T-1	controllerType=0 controllerNumber=1 scan=12242	7.6652336	5.4007583	2.9437323	1.5550636	3.4977677	1e-04	3.4977677	1e-04	2.2644753	3.4976678
MouseBrain-Z-T-1	controllerType=0 controllerNumber=1 scan=12243	4.683003	2.1085904	1.8035806		11.370823	1e-04	11.370823		2.5744126	11.370723
MouseBrain-Z-T-1	controllerType=0 controllerNumber=1 scan=12248	89.978455	27.893969	66.89107	8.410412	15.842279	15.842279	15.842279	1e-04	62.084488	0.0
MouseBrain-Z-T-1	controllerType=0 controllerNumber=1 scan=12249	31.59816	13.040709	20.929283	3.9085991	10.98422	10.98422	10.98422	1e-04	18.557451	0.0
MouseBrain-Z-T-1	controllerType=0 controllerNumber=1 scan=12250	13.645909	10.8919735			10.845393	1e-04			2.7539358	10.845293
MouseBrain-Z-T-1	controllerType=0 controllerNumber=1 scan=12251	4.22891	4.22891	2.8122756	1.3754282	9.296189	9.296189	0.8696001	0.8696001	0.0	0.0
MouseBrain-Z-T-1	controllerType=0 controllerNumber=1 scan=12253	7.3230667	4.7759614	3.1731818		11.28486	11.28486	11.28486		2.5471053	0.0
MouseBrain-Z-T-1	controllerType=0 controllerNumber=1 scan=12254	7.47562	3.7928455	4.1879907	1.2894747	13.185671	13.185671	13.185671	1e-04	3.6827743	0.0
MouseBrain-Z-T-1	controllerType=0 controllerNumber=1 scan=12257	7.721603	3.8754666	4.696296		10.71181	10.71181	10.71181		3.8461363	0.0
MouseBrain-Z-T-1	controllerType=0 controllerNumber=1 scan=12260	70.242256	21.374931	54.072433	5.205114	15.644063	15.644063	15.644063	15.644063	48.867325	0.0
MouseBrain-Z-T-1	controllerType=0 controllerNumber=1 scan=12261	36.27872	29.439262			10.845393	10.845393			6.8394585	0.0
MouseBrain-Z-T-1	controllerType=0 controllerNumber=1 scan=12263	4.6648088	4.004228	2.530127	2.3974314	14.813187	1e-04	0.590286	1e-04	0.66058064	14.8130865
MouseBrain-Z-T-1	controllerType=0 controllerNumber=1 scan=12265	49.72331	22.72406	28.942768	4.392697	15.765495	15.765495	15.765495	1e-04	26.999249	0.0
MouseBrain-Z-T-1	controllerType=0 controllerNumber=1 scan=12266	23.699734	13.810636	14.157351		12.96851	1e-04	1.3152256		9.889098	12.96841
MouseBrain-Z-T-1	controllerType=0 controllerNumber=1 scan=12267	28.612226	14.728521	8.217123	3.0653589	21.044191	1e-04	21.044191	1e-04	13.883705	21.044092
MouseBrain-Z-T-1	controllerType=0 controllerNumber=1 scan=12269	2.9273305	2.8455143	1.2186697		1e-04	1e-04	1e-04		0.0818162	0.0
MouseBrain-Z-T-1	controllerType=0 controllerNumber=1 scan=12272	66.79742	23.341785	47.91818	4.72005	15.919201	15.919201	15.919201	1e-04	43.45563	0.0
MouseBrain-Z-T-1	controllerType=0 controllerNumber=1 scan=12273	31.831902	22.708775	7.5250936	3.0612602	16.54309	1e-04	18.177711	1e-04	9.123127	16.542992
MouseBrain-Z-T-1	controllerType=0 controllerNumber=1 scan=12274	1.5228117	1.5664026			1e-04	1e-04			-0.043590903	0.0
MouseBrain-Z-T-1	controllerType=0 controllerNumber=1 scan=12275	14.579722	8.593922	6.8484926		15.312216	15.312216	15.312216		5.9858007	0.0
MouseBrain-Z-T-1	controllerType=0 controllerNumber=1 scan=12276	22.65276	15.676168	8.2265835		3.9738388	1e-04	3.9738388		6.976591	3.973739
MouseBrain-Z-T-1	controllerType=0 controllerNumber=1 scan=12278	12.286181	7.172401	8.70966	1.5786599	15.584838	1e-04	13.482901	1e-04	5.1137805	15.584738
MouseBrain-Z-T-1	controllerType=0 controllerNumber=1 scan=12281	3.9343946	5.718254	2.099585	2.4119554	1e-04	17.997328	1e-04	1e-04	-1.7838595	-17.997229
MouseBrain-Z-T-1	controllerType=0 controllerNumber=1 scan=12288	31.188734	24.129984	8.918711		15.183076	1e-04	8.17639		7.05875	15.182976
MouseBrain-Z-T-1	controllerType=0 controllerNumber=1 scan=12289	59.71156	40.944496	15.21871	2.6020186	16.54309	1e-04	18.177711	1e-04	18.767063	16.542992
MouseBrain-Z-T-1	controllerType=0 controllerNumber=1 scan=12291	14.0977955	13.5531	6.380692	2.8072462	1e-04	1e-04	1e-04	1e-04	0.54469585	0.0
MouseBrain-Z-T-1	controllerType=0 controllerNumber=1 scan=12296	83.48467	30.240324	57.124844	11.811605	17.111217	17.111217	17.111217	1e-04	53.244347	0.0
MouseBrain-Z-T-1	controllerType=0 controllerNumber=1 scan=12297	49.64633	33.735157	20.404202	5.508032	17.359951	17.359951	17.359951	1e-04	15.911175	0.0
MouseBrain-Z-T-1	controllerType=0 controllerNumber=1 scan=12299	50.57802	36.798817	16.765202		17.459784	17.459784	17.459784		13.7792015	0.0
MouseBrain-Z-T-1	controllerType=0 controllerNumber=1 scan=12300	36.172085	15.374944	22.487925	3.098295	15.842279	15.842279	15.842279	1e-04	20.797142	0.0
MouseBrain-Z-T-1	controllerType=0 controllerNumber=1 scan=12301	4.762549	-0.092220105	2.4640825		15.350058	15.350058	15.350058		4.854769	0.0
MouseBrain-Z-T-1	controllerType=0 controllerNumber=1 scan=12309	3.752082	2.7010925	2.741282	1.6146001	1e-04	1e-04	1e-04	1e-04	1.0509896	0.0
MouseBrain-Z-T-1	controllerType=0 controllerNumber=1 scan=12310	56.48042	31.09504	28.964916		17.459784	17.459784	17.459784		25.38538	0.0
MouseBrain-Z-T-1	controllerType=0 controllerNumber=1 scan=12311	32.399113	15.649104	29.657394		16.825796	1e-04	16.825796		16.750008	16.825697
MouseBrain-Z-T-1	controllerType=0 controllerNumber=1 scan=12312	21.900791	9.601124	11.115788	2.7648132	16.719576	1e-04	16.719576	1e-04	12.299667	16.719477
MouseBrain-Z-T-1	controllerType=0 controllerNumber=1 scan=12315	5.1457896	3.0594108	1.0009649	1.0009649	17.87296	1e-04	1e-04	1e-04	2.0863788	17.87286
MouseBrain-Z-T-1	controllerType=0 controllerNumber=1 scan=12321	15.806821	10.97631	6.6127586	3.3202927	15.183076	15.183076	8.17639	1e-04	4.830511	0.0
MouseBrain-Z-T-1	controllerType=0 controllerNumber=1 scan=12330	3.8234997	2.3326087	1.5981998	1.5981998	17.719492	1e-04	1e-04	1e-04	1.490891	17.719393
MouseBrain-Z-T-1	controllerType=0 controllerNumber=1 scan=12332	88.47584	28.09871	64.54849	12.723281	15.842279	15.842279	15.842279	1e-04	60.37713	0.0
MouseBrain-Z-T-1	controllerType=0 controllerNumber=1 scan=12333	54.446285	28.114464	29.546041	7.265355	15.387687	15.387687	15.387687	1e-04	26.331821	0.0
MouseBrain-Z-T-1	controllerType=0 controllerNumber=1 scan=12334	37.09424	13.679195	25.191528		14.889218	14.889218	14.889218		23.415043	0.0
MouseBrain-Z-T-1	controllerType=0 controllerNumber=1 scan=12336	30.583456	33.204327			1e-04	1e-04			-2.6208706	0.0
MouseBrain-Z-T-1	controllerType=0 controllerNumber=1 scan=12337	5.472016	5.2829084	1.8349105	1.7588748	1e-04	1e-04	0.00067871524	1e-04	0.18910742	0.0
MouseBrain-Z-T-1	controllerType=0 controllerNumber=1 scan=12338	50.426186	32.51789	22.588638	10.255434	15.419399	1e-04	15.419399	1e-04	17.908295	15.419299
MouseBrain-Z-T-1	controllerType=0 controllerNumber=1 scan=12340	11.005286	6.0513897	5.823266	1.7584866	7.5067186	7.5067186	0.38545442	1e-04	4.9538965	0.0
MouseBrain-Z-T-1	controllerType=0 controllerNumber=1 scan=12344	6.5949154	4.448474	3.7192802	2.4796748	14.813187	1e-04	0.6737443	1e-04	2.1464415	14.8130865
MouseBrain-Z-T-1	controllerType=0 controllerNumber=1 scan=12345	22.847368	18.81083	3.6312907	3.4023244	16.54309	1e-04	1e-04	1e-04	4.036539	16.542992
MouseBrain-Z-T-1	controllerType=0 controllerNumber=1 scan=12347	41.475327	27.330406	16.019249	5.108456	14.069686	14.069686	14.069686	1e-04	14.14492	0.0
MouseBrain-Z-T-1	controllerType=0 controllerNumber=1 scan=12348	-0.5025975	-0.003241772			1e-04	1e-04			-0.49935573	0.0
MouseBrain-Z-T-1	controllerType=0 controllerNumber=1 scan=12349	25.380394	22.7756			13.34558	13.34558			2.6047935	0.0
MouseBrain-Z-T-1	controllerType=0 controllerNumber=1 scan=12350	53.017136	19.49972	36.25535	2.737929	16.289312	16.289312	16.289312	16.289312	33.517418	0.0
MouseBrain-Z-T-1	controllerType=0 controllerNumber=1 scan=12351	6.47089	5.150603	2.5780754	2.3724172	1e-04	1e-04	1e-04	1e-04	1.3202872	0.0
MouseBrain-Z-T-1	controllerType=0 controllerNumber=1 scan=12357	62.967106	42.100395	23.72438		15.183076	15.183076	8.17639		20.86671	0.0
MouseBrain-Z-T-1	controllerType=0 controllerNumber=1 scan=12358	56.765553	23.80486	34.91135	4.349142	15.765495	15.765495	15.765495	1e-04	32.960693	0.0
MouseBrain-Z-T-1	controllerType=0 controllerNumber=1 scan=12360	9.728885	6.9965906	2.7342966	1.734447	15.71277	1e-04	15.71277	1e-04	2.732294	15.71267
MouseBrain-Z-T-1	controllerType=0 controllerNumber=1 scan=12362	49.58984	27.690054	23.558725		11.332375	11.332375	11.332375		21.899786	0.0
MouseBrain-Z-T-1	controllerType=0 controllerNumber=1 scan=12364	18.128162	9.747735	10.328003	2.9031332	15.919201	15.919201	15.919201	1e-04	8.380427	0.0
MouseBrain-Z-T-1	controllerType=0 controllerNumber=1 scan=12365	10.454227	6.663102	5.1826153	1.9888705	17.111217	17.111217	17.111217	1e-04	3.7911253	0.0
MouseBrain-Z-T-1	controllerType=0 controllerNumber=1 scan=12368	80.9573	29.52755	55.163486		17.111217	17.111217	17.111217		51.42975	0.0
MouseBrain-Z-T-1	controllerType=0 controllerNumber=1 scan=12369	43.447735	29.369429	15.215829		10.845393	10.845393	10.845393		14.078306	0.0
MouseBrain-Z-T-1	controllerType=0 controllerNumber=1 scan=12373	14.378465	8.584944	7.235625	1.6718154	15.842279	15.842279	15.842279	1e-04	5.793521	0.0
MouseBrain-Z-T-1	controllerType=0 controllerNumber=1 scan=12374	10.951054	8.782507	5.5733933	1.7593025	14.813187	1e-04	0.6737443	1e-04	2.1685467	14.8130865
MouseBrain-Z-T-1	controllerType=0 controllerNumber=1 scan=12375	8.426603	4.985145	2.4596007		11.370823	1e-04	1e-04		3.4414582	11.370723
MouseBrain-Z-T-1	controllerType=0 controllerNumber=1 scan=12376	5.6754494	5.2165403	2.373327	1.914541	1e-04	1e-04	1e-04	1e-04	0.45890903	0.0
MouseBrain-Z-T-1	controllerType=0 controllerNumber=1 scan=12377	8.5729	4.8845882	4.42286		14.340062	14.340062	14.340062		3.6883116	0.0
MouseBrain-Z-T-1	controllerType=0 controllerNumber=1 scan=12379	38.02449	17.48944	17.913496	2.190921	16.719576	1e-04	16.719576	1e-04	20.53505	16.719477
MouseBrain-Z-T-1	controllerType=0 controllerNumber=1 scan=12381	10.861024	8.564237	3.6638794	3.117527	14.066944	1e-04	1e-04	1e-04	2.2967873	14.066844
MouseBrain-Z-T-1	controllerType=0 controllerNumber=1 scan=12384	42.5289	15.796827	27.474247	1.5751191	16.812025	16.812025	16.812025	1e-04	26.732073	0.0
MouseBrain-Z-T-1	controllerType=0 controllerNumber=1 scan=12385	43.631012	30.908691	15.9993305		15.334212	15.334212	15.334212		12.722321	0.0
MouseBrain-Z-T-1	controllerType=0 controllerNumber=1 scan=12387	9.628482	2.2160954	6.4883456		16.719576	1e-04	16.719576		7.4123864	16.719477
MouseBrain-Z-T-1	controllerType=0 controllerNumber=1 scan=12388	11.230427	12.308202			1e-04	1e-04			-1.077775	0.0
MouseBrain-Z-T-1	controllerType=0 controllerNumber=1 scan=12389	3.6545897	2.6255822	2.5723035		1e-04	1e-04	1e-04		1.0290074	0.0
MouseBrain-Z-T-1	controllerType=0 controllerNumber=1 scan=12392	26.649563	19.796993	9.328627		15.183076	15.183076	8.17639		6.8525696	0.0
MouseBrain-Z-T-1	controllerType=0 controllerNumber=1 scan=12393	23.759888	19.434713			13.185671	13.185671			4.3251743	0.0
MouseBrain-Z-T-1	controllerType=0 controllerNumber=1 scan=12395	63.353836	23.298077	42.74013		15.492797	15.492797	15.492797		40.05576	0.0
MouseBrain-Z-T-1	controllerType=0 controllerNumber=1 scan=12400	13.058299	16.886301			1e-04	1e-04			-3.828002	0.0
MouseBrain-Z-T-1	controllerType=0 controllerNumber=1 scan=12401	17.829361	18.427944		5.374544	1e-04	1e-04		1e-04	-0.5985832	0.0
MouseBrain-Z-T-1	controllerType=0 controllerNumber=1 scan=12403	71.350075	25.42625	49.61165	5.087198	15.842279	15.842279	15.842279	1e-04	45.923824	0.0
MouseBrain-Z-T-1	controllerType=0 controllerNumber=1 scan=12404	9.565559	19.186668	4.868911	4.768555	3.5192208	1e-04	1e-04	1e-04	-9.621109	3.519121
MouseBrain-Z-T-1	controllerType=0 controllerNumber=1 scan=12405	37.771423	37.41909			1e-04	1e-04			0.35233307	0.0
MouseBrain-Z-T-1	controllerType=0 controllerNumber=1 scan=12406	13.695036	10.126154			18.147783	1e-04			3.568882	18.147684
MouseBrain-Z-T-1	controllerType=0 controllerNumber=1 scan=12407	83.48496	29.402538	57.30041		16.812025	16.812025	16.812025		54.082424	0.0
MouseBrain-Z-T-1	controllerType=0 controllerNumber=1 scan=12408	29.334253	22.199112	5.703375		16.859335	1e-04	1e-04		7.1351414	16.859236
MouseBrain-Z-T-1	controllerType=0 controllerNumber=1 scan=12410	52.210106	35.435623	18.61702		15.334212	15.334212	15.334212		16.774483	0.0
MouseBrain-Z-T-1	controllerType=0 controllerNumber=1 scan=12412	16.316204	9.321874	8.533511	2.3109343	8.033178	8.033178	8.033178	0.004370715	6.9943304	0.0
MouseBrain-Z-T-1	controllerType=0 controllerNumber=1 scan=12415	53.20027	19.72367	35.387386		14.889218	14.889218	14.889218		33.4766	0.0
MouseBrain-Z-T-1	controllerType=0 controllerNumber=1 scan=12420	33.868248	6.917021	28.023537	1.9629732	6.458566	6.458566	6.458566	1e-04	26.951227	0.0
MouseBrain-Z-T-1	controllerType=0 controllerNumber=1 scan=12421	22.996752	14.138127	7.2582064	2.8333166	16.859335	1e-04	17.890898	1e-04	8.858624	16.859236
MouseBrain-Z-T-1	controllerType=0 controllerNumber=1 scan=12422	34.80489	11.614514	23.80639	1.8241129	15.492797	15.492797	15.492797	1e-04	23.190376	0.0
MouseBrain-Z-T-1	controllerType=0 controllerNumber=1 scan=12427	30.28731	14.272961	17.708372		14.889218	14.889218	14.889218		16.014349	0.0
MouseBrain-Z-T-1	controllerType=0 controllerNumber=1 scan=12429	56.44023	22.888987	36.329914	3.749547	16.289312	16.289312	16.289312	1e-04	33.551247	0.0
MouseBrain-Z-T-1	controllerType=0 controllerNumber=1 scan=12430	86.845634	29.09427	61.329777		17.205288	17.205288	17.205288		57.751366	0.0
MouseBrain-Z-T-1	controllerType=0 controllerNumber=1 scan=12431	14.4134865	7.2572885	9.9041395	1.6835537	6.458566	1e-04	6.458566	1e-04	7.156198	6.458466
MouseBrain-Z-T-1	controllerType=0 controllerNumber=1 scan=12432	10.800724	8.771356	2.8810751		13.34558	13.34558	10.614004		2.0293684	0.0
MouseBrain-Z-T-1	controllerType=0 controllerNumber=1 scan=12433	7.030936	8.67105	2.700745	2.4317727	1e-04	1e-04	1e-04	1e-04	-1.6401143	0.0
MouseBrain-Z-T-1	controllerType=0 controllerNumber=1 scan=12437	12.47735	11.936161	5.0597267	4.5016	1e-04	1e-04	1e-04	1e-04	0.5411892	0.0
MouseBrain-Z-T-1	controllerType=0 controllerNumber=1 scan=12441	31.254438	15.034805	17.415848	2.30936	17.111217	17.111217	17.111217	1e-04	16.219633	0.0
MouseBrain-Z-T-1	controllerType=0 controllerNumber=1 scan=12443	6.682727	3.3019567	4.1052465		10.845393	10.845393	10.845393		3.3807702	0.0
MouseBrain-Z-T-1	controllerType=0 controllerNumber=1 scan=12444	2.3755317	4.3103576		2.7568247	1e-04	1e-04		1e-04	-1.9348259	0.0
MouseBrain-Z-T-1	controllerType=0 controllerNumber=1 scan=12445	7.159584	5.8638287	3.5183394	3.4155495	1e-04	1e-04	1e-04	1e-04	1.2957554	0.0
MouseBrain-Z-T-1	controllerType=0 controllerNumber=1 scan=12447	9.594078	9.842461	3.9469852	3.5375347	1e-04	0.0006427508	1e-04	1e-04	-0.24838257	-0.0005427508
MouseBrain-Z-T-1	controllerType=0 controllerNumber=1 scan=12451	18.192286	13.376485	6.185914		3.9738388	1e-04	3.9738388		4.8158007	3.973739
MouseBrain-Z-T-1	controllerType=0 controllerNumber=1 scan=12452	61.69851	21.662975	42.547657		17.205288	17.205288	17.205288		40.035534	0.0
MouseBrain-Z-T-1	controllerType=0 controllerNumber=1 scan=12453	48.06266	26.123953	23.762032	2.7274468	13.764074	13.764074	13.764074	1e-04	21.938707	0.0
MouseBrain-Z-T-1	controllerType=0 controllerNumber=1 scan=12454	16.558165	9.001385	8.499071	1.9415894	15.473601	15.473601	15.473601	1e-04	7.55678	0.0
MouseBrain-Z-T-1	controllerType=0 controllerNumber=1 scan=12457	14.542696	7.171758	3.0243733		15.675334	1e-04	15.675334		7.370938	15.675234
MouseBrain-Z-T-1	controllerType=0 controllerNumber=1 scan=12463	16.090292	7.0908976	10.669077	3.062662	14.889218	14.889218	14.889218	1e-04	8.999394	0.0
MouseBrain-Z-T-1	controllerType=0 controllerNumber=1 scan=12465	43.129993	35.634254			16.036139	16.036139			7.495739	0.0
MouseBrain-Z-T-1	controllerType=0 controllerNumber=1 scan=12468	10.061504	3.9326093	7.3041415	1.91105	3.758351	4.259638	3.758351	1e-04	6.128895	-0.50128675
MouseBrain-Z-T-1	controllerType=0 controllerNumber=1 scan=12475	44.88796	19.84071	28.383402	4.2251534	15.842279	15.842279	15.842279	1e-04	25.047249	0.0
MouseBrain-Z-T-1	controllerType=0 controllerNumber=1 scan=12476	9.311545	9.509582			13.2561035	1e-04			-0.1980362	13.256003
MouseBrain-Z-T-1	controllerType=0 controllerNumber=1 scan=12477	50.56688	32.498657	21.448242		16.036139	16.036139	16.036139		18.068222	0.0
MouseBrain-Z-T-1	controllerType=0 controllerNumber=1 scan=12481	27.088276	10.621053	17.530813	2.5024195	16.812025	16.812025	16.812025	1e-04	16.467224	0.0
MouseBrain-Z-T-1	controllerType=0 controllerNumber=1 scan=12483	6.1891155	6.5147905	1.4123032	2.9888377	1e-04	1e-04	1e-04	1e-04	-0.325675	0.0
MouseBrain-Z-T-1	controllerType=0 controllerNumber=1 scan=12484	5.8750076	5.9782705		1.6458625	1e-04	1e-04		1e-04	-0.1032629	0.0
MouseBrain-Z-T-1	controllerType=0 controllerNumber=1 scan=12488	9.844576	9.844576	2.2020764	3.0582948	1e-04	1e-04	1e-04	1e-04	0.0	0.0
MouseBrain-Z-T-1	controllerType=0 controllerNumber=1 scan=12490	32.883213	31.51883			1e-04	1e-04			1.3643837	0.0
MouseBrain-Z-T-1	controllerType=0 controllerNumber=1 scan=12491	14.373422	4.930459	8.94085	2.1244404	16.719576	1e-04	16.719576	1e-04	9.442963	16.719477
MouseBrain-Z-T-1	controllerType=0 controllerNumber=1 scan=12492	42.308765	32.865253	7.396336	3.321261	16.54309	1e-04	18.177711	1e-04	9.443512	16.542992
MouseBrain-Z-T-1	controllerType=0 controllerNumber=1 scan=12493	8.606814	7.360457	5.6355004	4.701945	1e-04	1e-04	1e-04	1e-04	1.2463574	0.0
MouseBrain-Z-T-1	controllerType=0 controllerNumber=1 scan=12499	68.31432	41.24979	30.263437		15.183076	15.183076	8.17639		27.064533	0.0
MouseBrain-Z-T-1	controllerType=0 controllerNumber=1 scan=12500	17.754322	10.737655	9.126365	5.355182	15.606808	0.26543963	15.606808	1e-04	7.0166674	15.341368
MouseBrain-Z-T-1	controllerType=0 controllerNumber=1 scan=12503	38.19557	29.282211			3.9738388	1e-04			8.913361	3.973739
MouseBrain-Z-T-1	controllerType=0 controllerNumber=1 scan=12504	22.744167	18.273546	3.4995744	3.78541	16.54309	1e-04	1e-04	1e-04	4.470621	16.542992
MouseBrain-Z-T-1	controllerType=0 controllerNumber=1 scan=12505	17.36188	11.072783	7.0466995		14.340062	14.340062	14.340062		6.289096	0.0
MouseBrain-Z-T-1	controllerType=0 controllerNumber=1 scan=12506	13.409342	9.398993	4.7235065		14.081332	14.081332	14.081332		4.0103493	0.0
MouseBrain-Z-T-1	controllerType=0 controllerNumber=1 scan=12513	37.60425	12.139571	34.66698	3.859592	14.889218	1e-04	14.889218	1e-04	25.46468	14.889118
MouseBrain-Z-T-1	controllerType=0 controllerNumber=1 scan=12515	5.807884	6.0221143	3.190109	2.5946271	1e-04	1e-04	0.06752676	1e-04	-0.21423006	0.0
MouseBrain-Z-T-1	controllerType=0 controllerNumber=1 scan=12516	16.703526	6.78175	10.960883	1.857974	17.111217	17.111217	17.111217	1e-04	9.921776	0.0
MouseBrain-Z-T-1	controllerType=0 controllerNumber=1 scan=12518	8.575655	9.260168	2.363652	2.4787617	1e-04	1e-04	1e-04	1e-04	-0.6845131	0.0
MouseBrain-Z-T-1	controllerType=0 controllerNumber=1 scan=12519	9.271639	8.335004	2.4626925	2.273058	12.462085	1e-04	1e-04	1e-04	0.936635	12.461985
MouseBrain-Z-T-1	controllerType=0 controllerNumber=1 scan=12521	2.3064609	2.2473397	1.4738047	1.4809792	1e-04	1e-04	1e-04	1e-04	0.059121132	0.0
MouseBrain-Z-T-1	controllerType=0 controllerNumber=1 scan=12524	12.805796	12.805796	2.58293	3.1080487	1e-04	1e-04	0.43025476	0.2649091	0.0	0.0
MouseBrain-Z-T-1	controllerType=0 controllerNumber=1 scan=12528	8.8174515	8.87336	3.2922754	2.6349058	3.4183538	1e-04	3.4183538	1e-04	-0.055908203	3.418254
MouseBrain-Z-T-1	controllerType=0 controllerNumber=1 scan=12529	11.083263	6.6201425	3.5955179	2.5182357	14.911369	1e-04	13.104003	1e-04	4.463121	14.911269
MouseBrain-Z-T-1	controllerType=0 controllerNumber=1 scan=12530	19.095182	23.979204	2.8211372	4.1311026	1e-04	20.112726	1e-04	1e-04	-4.8840218	-20.112627
MouseBrain-Z-T-1	controllerType=0 controllerNumber=1 scan=12531	4.335407	3.9299452			1e-04	1e-04			0.40546155	0.0
MouseBrain-Z-T-1	controllerType=0 controllerNumber=1 scan=12532	9.14178	6.360409	3.0296116		16.259718	16.259718	16.259718		2.781371	0.0
MouseBrain-Z-T-1	controllerType=0 controllerNumber=1 scan=12536	6.6109447	3.4079683	4.800037	1.934754	7.9959755	1e-04	10.806623	1e-04	3.2029765	7.9958754
MouseBrain-Z-T-1	controllerType=0 controllerNumber=1 scan=12538	5.419772	5.5405607	3.8864734	3.012085	1e-04	1e-04	1e-04	1e-04	-0.120788574	0.0
MouseBrain-Z-T-1	controllerType=0 controllerNumber=1 scan=12540	2.1205738	1.4173641	1.0289057		0.3055937	0.50041896	0.3055937		0.70320964	-0.19482526
MouseBrain-Z-T-1	controllerType=0 controllerNumber=1 scan=12544	6.678052	6.678052	1.0718027		16.34931	16.34931	1e-04		0.0	0.0
MouseBrain-Z-T-1	controllerType=0 controllerNumber=1 scan=12547	49.17653	13.808855	36.493263	1.3172816	16.259718	16.259718	16.259718	1e-04	35.367676	0.0
MouseBrain-Z-T-1	controllerType=0 controllerNumber=1 scan=12549	25.27154	12.861711	14.410481	3.1943958	15.842279	15.842279	15.842279	1e-04	12.409829	0.0
MouseBrain-Z-T-1	controllerType=0 controllerNumber=1 scan=12550	20.059757	11.954009	10.517824	6.21621	18.004593	1e-04	18.004593	1e-04	8.105748	18.004494
MouseBrain-Z-T-1	controllerType=0 controllerNumber=1 scan=12552	13.166053	8.638778	5.238881	3.3250883	17.971622	1e-04	1e-04	1e-04	4.527275	17.971523
MouseBrain-Z-T-1	controllerType=0 controllerNumber=1 scan=12556	9.702719	8.313311	3.955668	3.3105476	1e-04	1e-04	1e-04	1e-04	1.3894081	0.0
MouseBrain-Z-T-1	controllerType=0 controllerNumber=1 scan=12561	33.56226	20.144958	13.983251		18.721138	18.721138	18.721138		13.417301	0.0
MouseBrain-Z-T-1	controllerType=0 controllerNumber=1 scan=12562	9.041615	5.1705523	5.85703	2.8223875	10.845393	1e-04	14.340062	1e-04	3.8710623	10.845293
MouseBrain-Z-T-1	controllerType=0 controllerNumber=1 scan=12563	42.423447	18.70133	20.94279	4.016927	13.975351	1e-04	13.975351	1e-04	23.722116	13.975251
MouseBrain-Z-T-1	controllerType=0 controllerNumber=1 scan=12565	3.7985246	2.7578857	2.1642206	1.1004044	13.367817	1e-04	1e-04	1e-04	1.0406389	13.367717
MouseBrain-Z-T-1	controllerType=0 controllerNumber=1 scan=12566	65.12485	18.737116	49.308178	4.074296	16.259718	16.259718	16.259718	1e-04	46.387733	0.0
MouseBrain-Z-T-1	controllerType=0 controllerNumber=1 scan=12568	4.8292274	4.0051594	2.3962586	2.2988026	15.736449	1e-04	1e-04	1e-04	0.82406807	15.736349
MouseBrain-Z-T-1	controllerType=0 controllerNumber=1 scan=12570	12.210917	12.120497	4.286913	6.501185	0.53672653	0.09690375	0.53672653	1e-04	0.09042072	0.4398228
MouseBrain-Z-T-1	controllerType=0 controllerNumber=1 scan=12571	56.159267	26.438066	31.473572		16.825796	16.825796	16.664894		29.7212	0.0
MouseBrain-Z-T-1	controllerType=0 controllerNumber=1 scan=12572	21.120718	16.342768	6.361508		8.07384	1e-04	8.07384		4.7779503	8.07374
MouseBrain-Z-T-1	controllerType=0 controllerNumber=1 scan=12573	33.20585	22.512241	13.027275	5.063504	17.660645	17.660645	17.660645	1e-04	10.693607	0.0
MouseBrain-Z-T-1	controllerType=0 controllerNumber=1 scan=12575	29.27966	21.965977	7.2861643	12.93984	17.971622	1e-04	1e-04	1e-04	7.3136826	17.971523
MouseBrain-Z-T-1	controllerType=0 controllerNumber=1 scan=12577	5.213651	5.403119		1.1884377	1e-04	1e-04		1e-04	-0.1894679	0.0
MouseBrain-Z-T-1	controllerType=0 controllerNumber=1 scan=12580	4.1156735	3.7904875	2.082869	2.0957205	14.761542	1e-04	1e-04	1e-04	0.325186	14.761442
MouseBrain-Z-T-1	controllerType=0 controllerNumber=1 scan=12584	28.562172	17.45917	12.222739		10.806623	10.806623	10.806623		11.103003	0.0
MouseBrain-Z-T-1	controllerType=0 controllerNumber=1 scan=12586	19.784737	14.773506	8.149976		15.473601	1e-04	15.473601		5.0112305	15.473501
MouseBrain-Z-T-1	controllerType=0 controllerNumber=1 scan=12589	3.9801679	4.037879	1.8292962	2.5912714	1e-04	1e-04	1e-04	1e-04	-0.057711124	0.0
MouseBrain-Z-T-1	controllerType=0 controllerNumber=1 scan=12592	8.280488	9.052786	1.7789354	2.8306718	1.3977747	1e-04	1e-04	1e-04	-0.77229786	1.3976747
MouseBrain-Z-T-1	controllerType=0 controllerNumber=1 scan=12595	31.399302	14.814605	16.843933		18.004593	1e-04	18.004593		16.584698	18.004494
MouseBrain-Z-T-1	controllerType=0 controllerNumber=1 scan=12596	59.62725	45.059097			16.873583	1e-04			14.568153	16.873484
MouseBrain-Z-T-1	controllerType=0 controllerNumber=1 scan=12597	33.455917	16.07635	19.399275		15.00806	1e-04	0.79914737		17.379568	15.00796
MouseBrain-Z-T-1	controllerType=0 controllerNumber=1 scan=12602	24.840122	11.084405	15.357386	4.0550594	16.767923	1e-04	16.767923	1e-04	13.755717	16.767824
MouseBrain-Z-T-1	controllerType=0 controllerNumber=1 scan=12604	6.1824565	5.359838	2.0408523	2.3102903	7.6254697	7.6254697	7.6254697	1e-04	0.8226185	0.0
MouseBrain-Z-T-1	controllerType=0 controllerNumber=1 scan=12606	26.052353	8.960518	18.711721		15.473601	15.473601	15.473601		17.091835	0.0
MouseBrain-Z-T-1	controllerType=0 controllerNumber=1 scan=12608	5.3888535	4.8002253	2.5621142	1.8068969	1e-04	1e-04	1e-04	1e-04	0.5886283	0.0
MouseBrain-Z-T-1	controllerType=0 controllerNumber=1 scan=12609	12.110161	11.800424	2.499417	2.3722227	1e-04	1e-04	1e-04	1e-04	0.3097372	0.0
MouseBrain-Z-T-1	controllerType=0 controllerNumber=1 scan=12610	3.1232097	3.1232097			1e-04	1e-04			0.0	0.0
MouseBrain-Z-T-1	controllerType=0 controllerNumber=1 scan=12612	13.905244	19.588146	3.531042	4.3819137	1e-04	20.112726	1e-04	1e-04	-5.6829023	-20.112627
MouseBrain-Z-T-1	controllerType=0 controllerNumber=1 scan=12614	40.619373	17.846437	20.681288	3.2215884	16.767923	1e-04	16.767923	1e-04	22.772936	16.767824
MouseBrain-Z-T-1	controllerType=0 controllerNumber=1 scan=12618	53.94561	24.626833	32.133396		14.448761	14.448761	14.448761		29.318777	0.0
MouseBrain-Z-T-1	controllerType=0 controllerNumber=1 scan=12620	3.4509718	4.442081	1.3333844	2.753822	1e-04	1e-04	1e-04	1e-04	-0.99110913	0.0
MouseBrain-Z-T-1	controllerType=0 controllerNumber=1 scan=12621	10.32964	5.859938	5.1033387	1.8714464	9.208724	9.208724	9.208724	1e-04	4.4697022	0.0
MouseBrain-Z-T-1	controllerType=0 controllerNumber=1 scan=12622	18.916445	9.207848	11.211143	1.7324092	15.842279	15.842279	15.842279	1e-04	9.708597	0.0
MouseBrain-Z-T-1	controllerType=0 controllerNumber=1 scan=12624	9.323049	5.403824	5.208049	1.7827563	11.641232	1e-04	11.641232	1e-04	3.9192247	11.641131
MouseBrain-Z-T-1	controllerType=0 controllerNumber=1 scan=12625	9.242617	4.6457505	5.715255	2.6163785	16.825796	16.825796	16.825796	1e-04	4.596866	0.0
MouseBrain-Z-T-1	controllerType=0 controllerNumber=1 scan=12632	21.958424	12.899288	7.8226075	4.1852903	17.971622	1e-04	1e-04	1e-04	9.059135	17.971523
MouseBrain-Z-T-1	controllerType=0 controllerNumber=1 scan=12633	40.023174	26.24083	16.842934		18.721138	1e-04	18.721138		13.782345	18.721039
MouseBrain-Z-T-1	controllerType=0 controllerNumber=1 scan=12634	16.700115	13.661342	5.672796	6.676913	5.3650646	1e-04	5.3650646	1e-04	3.0387735	5.3649645
MouseBrain-Z-T-1	controllerType=0 controllerNumber=1 scan=12635	19.401308	15.60713	5.1930013		15.183076	1e-04	8.17639		3.794178	15.182976
MouseBrain-Z-T-1	controllerType=0 controllerNumber=1 scan=12638	2.203248	1.9779571	1.3392214		1e-04	1e-04	1e-04		0.2252909	0.0
MouseBrain-Z-T-1	controllerType=0 controllerNumber=1 scan=12644	32.687637	14.69232	19.03647		15.473601	15.473601	15.473601		17.995317	0.0
MouseBrain-Z-T-1	controllerType=0 controllerNumber=1 scan=12646	8.5988035	10.127498	5.654885	3.340589	1e-04	1e-04	1e-04	1e-04	-1.5286942	0.0
MouseBrain-Z-T-1	controllerType=0 controllerNumber=1 scan=12647	5.0791597	3.4670353	1.4946364	2.1749659	13.975351	1e-04	1e-04	1e-04	1.6121244	13.975251
MouseBrain-Z-T-1	controllerType=0 controllerNumber=1 scan=12650	27.261383	19.860046	10.118341		13.506342	13.506342	5.041501		7.4013367	0.0
MouseBrain-Z-T-1	controllerType=0 controllerNumber=1 scan=12651	22.786835	16.754686	9.050533	3.0183852	13.389282	13.389282	13.389282	13.389282	6.0321484	0.0
MouseBrain-Z-T-1	controllerType=0 controllerNumber=1 scan=12658	9.231703	4.769427	5.450307	3.3815377	15.655379	1e-04	15.655379	1e-04	4.462276	15.655279
MouseBrain-Z-T-1	controllerType=0 controllerNumber=1 scan=12659	11.985654	17.544693	4.012243	3.1930687	1e-04	1e-04	1e-04	1e-04	-5.559039	0.0
MouseBrain-Z-T-1	controllerType=0 controllerNumber=1 scan=12661	13.976531	9.263845	4.6477723	3.2631319	17.971622	1e-04	1e-04	1e-04	4.7126856	17.971523
MouseBrain-Z-T-1	controllerType=0 controllerNumber=1 scan=12667	27.440073	27.977135			1e-04	1e-04			-0.5370617	0.0
MouseBrain-Z-T-1	controllerType=0 controllerNumber=1 scan=12669	18.841333	4.975508	15.809544	2.0807245	12.684448	1e-04	4.2746105	1e-04	13.865826	12.684348
MouseBrain-Z-T-1	controllerType=0 controllerNumber=1 scan=12673	4.425543	4.1379385			1e-04	1e-04			0.28760433	0.0
MouseBrain-Z-T-1	controllerType=0 controllerNumber=1 scan=12676	32.035576	18.558338	13.632945		13.758543	1e-04	13.006712		13.477238	13.758443
MouseBrain-Z-T-1	controllerType=0 controllerNumber=1 scan=12679	10.672652	5.286867	4.7653623	1.4834118	16.767923	1e-04	16.767923	1e-04	5.385785	16.767824
MouseBrain-Z-T-1	controllerType=0 controllerNumber=1 scan=12681	18.016539	4.841735	14.619408	3.3217757	11.802571	1e-04	11.802571	1e-04	13.174804	11.802471
MouseBrain-Z-T-1	controllerType=0 controllerNumber=1 scan=12682	2.3661754	2.439225	1.8965223	1.7612705	1e-04	1e-04	1e-04	1e-04	-0.073049545	0.0
MouseBrain-Z-T-1	controllerType=0 controllerNumber=1 scan=12685	3.6683667	3.4422183	2.2537067	1.3759356	1e-04	1e-04	1e-04	1e-04	0.22614837	0.0
MouseBrain-Z-T-1	controllerType=0 controllerNumber=1 scan=12690	83.03079	36.390564	54.03906		17.779844	17.779844	17.779844		46.64023	0.0
MouseBrain-Z-T-1	controllerType=0 controllerNumber=1 scan=12694	2.7983685	3.1825607	2.798359	2.4464633	1e-04	1e-04	1e-04	1e-04	-0.38419223	0.0
MouseBrain-Z-T-1	controllerType=0 controllerNumber=1 scan=12695	68.054756	18.231915	53.103477	4.915308	13.698839	13.698839	13.698839	1e-04	49.82284	0.0
MouseBrain-Z-T-1	controllerType=0 controllerNumber=1 scan=12699	10.525073	6.384298	4.5574746	2.095747	15.655379	1e-04	15.655379	1e-04	4.140775	15.655279
MouseBrain-Z-T-1	controllerType=0 controllerNumber=1 scan=12700	3.4721224	2.6272871	2.3704214	1.2026595	1e-04	1e-04	1e-04	1e-04	0.8448353	0.0
MouseBrain-Z-T-1	controllerType=0 controllerNumber=1 scan=12707	13.044686	5.9827604	7.8970785	1.4404876	10.615947	10.615947	10.615947	1e-04	7.061926	0.0
MouseBrain-Z-T-1	controllerType=0 controllerNumber=1 scan=12708	51.339405	26.677883	31.016676	6.3551536	13.633283	13.633283	13.633283	13.633283	24.661522	0.0
MouseBrain-Z-T-1	controllerType=0 controllerNumber=1 scan=12711	28.709877	25.006598	5.7863073		17.941847	17.941847	17.941847		3.7032795	0.0
MouseBrain-Z-T-1	controllerType=0 controllerNumber=1 scan=12715	32.971302	19.775728	14.271513		14.448761	14.448761	14.448761		13.195574	0.0
MouseBrain-Z-T-1	controllerType=0 controllerNumber=1 scan=12717	6.578076	4.2083664	2.9666295	1.0627229	14.340062	14.340062	14.340062	1e-04	2.3697095	0.0
MouseBrain-Z-T-1	controllerType=0 controllerNumber=1 scan=12718	15.626683	7.4281216	9.338853	2.2254107	15.842279	15.842279	15.842279	1e-04	8.198562	0.0
MouseBrain-Z-T-1	controllerType=0 controllerNumber=1 scan=12719	62.670204	36.108658	33.599655	7.0381107	13.71462	13.71462	13.71462	13.71462	26.561546	0.0
MouseBrain-Z-T-1	controllerType=0 controllerNumber=1 scan=12720	45.635777	16.826746	42.874756		14.448761	1e-04	14.448761		28.80903	14.448661
MouseBrain-Z-T-1	controllerType=0 controllerNumber=1 scan=12721	35.271248	13.948913	21.926739		14.837684	1e-04	3.9570162		21.322334	14.837584
MouseBrain-Z-T-1	controllerType=0 controllerNumber=1 scan=12722	21.740715	6.0940356	19.602484	1.756048	14.448761	1e-04	14.448761	14.448761	15.646679	14.448661
MouseBrain-Z-T-1	controllerType=0 controllerNumber=1 scan=12728	55.16575	35.669823	29.955418	10.459493	17.333385	17.333385	17.333385	17.333385	19.495926	0.0
MouseBrain-Z-T-1	controllerType=0 controllerNumber=1 scan=12729	16.674515	11.318998	6.2322316		16.825796	16.825796	16.825796		5.3555164	0.0
MouseBrain-Z-T-1	controllerType=0 controllerNumber=1 scan=12731	9.197213	4.5781126	5.5515494	3.1681492	8.464787	8.464787	11.413743	1e-04	4.6191006	0.0
MouseBrain-Z-T-1	controllerType=0 controllerNumber=1 scan=12733	6.5780053	7.179985	1.158986	1.4076774	1e-04	1e-04	1e-04	1e-04	-0.60197973	0.0
MouseBrain-Z-T-1	controllerType=0 controllerNumber=1 scan=12735	45.524097	35.311443	5.7568693		16.817705	1e-04	16.817705		10.212654	16.817606
MouseBrain-Z-T-1	controllerType=0 controllerNumber=1 scan=12736	4.4945254	2.8205204	1.5401862	1.4967222	12.529604	1e-04	1e-04	1e-04	1.674005	12.529504
MouseBrain-Z-T-1	controllerType=0 controllerNumber=1 scan=12738	15.165825	16.169342	4.9591427		1e-04	1e-04	1e-04		-1.0035172	0.0
MouseBrain-Z-T-1	controllerType=0 controllerNumber=1 scan=12739	62.022373	25.261806	58.42845		17.779844	1e-04	17.779844		36.760567	17.779745
MouseBrain-Z-T-1	controllerType=0 controllerNumber=1 scan=12740	43.37753	15.486233	28.576496	5.2060175	15.655379	1e-04	15.655379	1e-04	27.891296	15.655279
MouseBrain-Z-T-1	controllerType=0 controllerNumber=1 scan=12742	4.796393	4.5626388	1.8685617	2.869169	12.366686	1e-04	1e-04	1e-04	0.23375416	12.366586
MouseBrain-Z-T-1	controllerType=0 controllerNumber=1 scan=12745	1.6488496	1.6892384			1e-04	1e-04			-0.040388823	0.0
MouseBrain-Z-T-1	controllerType=0 controllerNumber=1 scan=12751	25.875322	27.279785			1e-04	1e-04			-1.4044628	0.0
MouseBrain-Z-T-1	controllerType=0 controllerNumber=1 scan=12754	4.2706704	6.0250278	2.737925	3.305168	1e-04	1e-04	1e-04	1e-04	-1.7543573	0.0
MouseBrain-Z-T-1	controllerType=0 controllerNumber=1 scan=12757	37.99017	19.501345	13.866254	3.3772988	16.18761	1e-04	16.18761	1e-04	18.488825	16.187511
MouseBrain-Z-T-1	controllerType=0 controllerNumber=1 scan=12758	1.1861756	2.3698518	1.1755698	2.3698418	0.10455695	1e-04	0.10455695	1e-04	-1.1836762	0.104456946
MouseBrain-Z-T-1	controllerType=0 controllerNumber=1 scan=12762	65.32112	37.413826	32.20126	9.6307	16.18761	1e-04	16.18761	1e-04	27.907295	16.187511
MouseBrain-Z-T-1	controllerType=0 controllerNumber=1 scan=12763	5.185722	3.1799214	3.4611683	1.6272415	0.00205351	1e-04	0.00205351	1e-04	2.0058005	0.0019535099
MouseBrain-Z-T-1	controllerType=0 controllerNumber=1 scan=12764	49.303192	25.970016	23.234976		16.005234	1e-04	16.005234		23.333176	16.005135
MouseBrain-Z-T-1	controllerType=0 controllerNumber=1 scan=12769	80.92795	34.777622	49.959003		17.779844	17.779844	17.779844		46.150326	0.0
MouseBrain-Z-T-1	controllerType=0 controllerNumber=1 scan=12770	73.20268	17.727348	60.807804	5.59706	17.779844	17.779844	17.779844	1e-04	55.475334	0.0
MouseBrain-Z-T-1	controllerType=0 controllerNumber=1 scan=12775	54.040733	13.443901	43.107254	2.9308476	13.698839	13.698839	13.698839	1e-04	40.596832	0.0
MouseBrain-Z-T-1	controllerType=0 controllerNumber=1 scan=12776	20.16817	10.375624	8.985575	3.3037548	16.372883	1e-04	16.372883	1e-04	9.792547	16.372784
MouseBrain-Z-T-1	controllerType=0 controllerNumber=1 scan=12781	4.465327	4.180215	1.83439	1.5033413	1e-04	1e-04	1e-04	1e-04	0.2851119	0.0
MouseBrain-Z-T-1	controllerType=0 controllerNumber=1 scan=12782	74.141266	37.39349	39.78162		15.183076	15.183076	15.183076		36.747776	0.0
MouseBrain-Z-T-1	controllerType=0 controllerNumber=1 scan=12789	4.562606	4.3275266	2.5143392	3.0182421	0.38526928	0.20770548	0.38526928	1e-04	0.23507929	0.1775638
MouseBrain-Z-T-1	controllerType=0 controllerNumber=1 scan=12791	6.008852	1.6550268	5.9463673	1.5925417	0.7999042	0.7999042	0.7999042	0.7999042	4.353825	0.0
MouseBrain-Z-T-1	controllerType=0 controllerNumber=1 scan=12795	57.269962	30.934633	29.987555		15.655379	1e-04	15.655379		26.33533	15.655279
MouseBrain-Z-T-1	controllerType=0 controllerNumber=1 scan=12796	27.802145	17.124462	12.325944		11.413743	11.413743	8.464787		10.677683	0.0
MouseBrain-Z-T-1	controllerType=0 controllerNumber=1 scan=12797	14.217843	11.544842	3.7615745	3.2116137	5.3650646	1e-04	5.3650646	1e-04	2.6730013	5.3649645
MouseBrain-Z-T-1	controllerType=0 controllerNumber=1 scan=12798	4.1372676	3.2965314	1.7573229		7.0233946	1e-04	7.0233946		0.84073615	7.0232944
MouseBrain-Z-T-1	controllerType=0 controllerNumber=1 scan=12799	21.538067	11.185998	13.145443	5.6761074	14.7285	14.7285	7.0702267	1e-04	10.352069	0.0
MouseBrain-Z-T-1	controllerType=0 controllerNumber=1 scan=12806	35.910294	25.55389	13.818289	5.704991	17.333385	17.333385	17.333385	1e-04	10.356403	0.0
MouseBrain-Z-T-1	controllerType=0 controllerNumber=1 scan=12809	3.854435	5.2294297	1.5429864	4.620956	1e-04	1e-04	1e-04	1e-04	-1.3749948	0.0
MouseBrain-Z-T-1	controllerType=0 controllerNumber=1 scan=12813	2.7899148	1.5042331			16.005234	1e-04			1.2856817	16.005135
MouseBrain-Z-T-1	controllerType=0 controllerNumber=1 scan=12814	2.5603893	2.909671			1e-04	1e-04			-0.3492818	0.0
MouseBrain-Z-T-1	controllerType=0 controllerNumber=1 scan=12817	37.804333	15.344342	23.157286		15.655379	1e-04	15.655379		22.459991	15.655279
MouseBrain-Z-T-1	controllerType=0 controllerNumber=1 scan=12818	79.332695	35.280674	49.319977		15.183076	15.183076	14.557206		44.05202	0.0
MouseBrain-Z-T-1	controllerType=0 controllerNumber=1 scan=12820	49.02236	25.620281	45.95837		17.779844	1e-04	17.779844		23.40208	17.779745
MouseBrain-Z-T-1	controllerType=0 controllerNumber=1 scan=12823	49.876957	26.774797	24.210104	7.973139	19.50527	1e-04	19.50527	1e-04	23.10216	19.50517
MouseBrain-Z-T-1	controllerType=0 controllerNumber=1 scan=12830	12.303766	12.703961			1e-04	1e-04			-0.40019512	0.0
MouseBrain-Z-T-1	controllerType=0 controllerNumber=1 scan=12833	43.798367	22.439089	23.217058		16.736645	16.736645	11.143099		21.359278	0.0
MouseBrain-Z-T-1	controllerType=0 controllerNumber=1 scan=12837	13.792392	8.474306	7.4204917	3.6379917	10.0639	1e-04	10.0639	1e-04	5.3180857	10.0638
MouseBrain-Z-T-1	controllerType=0 controllerNumber=1 scan=12839	4.6227283	5.491999	3.8621213	2.304425	1e-04	1e-04	1e-04	1e-04	-0.8692708	0.0
MouseBrain-Z-T-1	controllerType=0 controllerNumber=1 scan=12843	9.675197	6.556464	5.6834507	3.4806612	15.183076	15.183076	15.183076	1e-04	3.1187325	0.0
MouseBrain-Z-T-1	controllerType=0 controllerNumber=1 scan=12844	3.8428266	2.410657	2.0493953	1.8523281	1e-04	1e-04	1e-04	1e-04	1.4321697	0.0
MouseBrain-Z-T-1	controllerType=0 controllerNumber=1 scan=12845	21.217314	15.2906065	7.822097		15.183076	15.183076	15.183076		5.9267073	0.0
MouseBrain-Z-T-1	controllerType=0 controllerNumber=1 scan=12853	57.732826	29.507942	30.99402		17.779844	17.779844	17.779844		28.224884	0.0
MouseBrain-Z-T-1	controllerType=0 controllerNumber=1 scan=12854	46.065857	23.663694	22.44645		16.005234	1e-04	16.005234		22.402163	16.005135
MouseBrain-Z-T-1	controllerType=0 controllerNumber=1 scan=12855	9.026966	10.920682	3.4864655	3.9255483	1e-04	2.0593138	1e-04	2.0593138	-1.8937159	-2.0592139
MouseBrain-Z-T-1	controllerType=0 controllerNumber=1 scan=12857	9.376372	9.130657	2.640789	3.696383	1e-04	1e-04	1e-04	1e-04	0.24571514	0.0
MouseBrain-Z-T-1	controllerType=0 controllerNumber=1 scan=12866	22.731382	13.561034	10.374903		15.9334545	15.9334545	8.725012		9.170348	0.0
MouseBrain-Z-T-1	controllerType=0 controllerNumber=1 scan=12868	56.445786	32.951344	27.180416		15.864139	15.864139	15.864139		23.494442	0.0
MouseBrain-Z-T-1	controllerType=0 controllerNumber=1 scan=12870		2.8288991		1.3457558		1e-04		1e-04	-2.8288991	-1e-04
MouseBrain-Z-T-1	controllerType=0 controllerNumber=1 scan=12871	45.2478	25.00416	17.07998	6.3039927	17.053858	0.82924974	17.053858	1e-04	20.243639	16.224607
MouseBrain-Z-T-1	controllerType=0 controllerNumber=1 scan=12872	16.91666	9.8948765	9.2663965		3.2489839	1e-04	11.701193		7.021784	3.248884
MouseBrain-Z-T-1	controllerType=0 controllerNumber=1 scan=12873	17.371435	16.339918	5.2548013	4.9972734	17.1414	17.1414	1e-04	1e-04	1.031517	0.0
MouseBrain-Z-T-1	controllerType=0 controllerNumber=1 scan=12874	47.36838	21.461262	24.469131	6.238172	15.356342	1e-04	15.356342	1e-04	25.90712	15.356242
MouseBrain-Z-T-1	controllerType=0 controllerNumber=1 scan=12877	99.54305	42.879963	61.239124		17.587568	17.587568	17.587568		56.66309	0.0
MouseBrain-Z-T-1	controllerType=0 controllerNumber=1 scan=12880	16.446096	13.301018			12.62262	12.62262			3.1450787	0.0
MouseBrain-Z-T-1	controllerType=0 controllerNumber=1 scan=12882	5.8107696	3.8480003	3.001382	1.3873396	0.0027919551	1e-04	0.0027919551	1e-04	1.9627693	0.002691955
MouseBrain-Z-T-1	controllerType=0 controllerNumber=1 scan=12885	2.6669328	2.6311069			1e-04	1e-04			0.035825968	0.0
MouseBrain-Z-T-1	controllerType=0 controllerNumber=1 scan=12889	72.62453	31.750317	42.801384		11.143099	11.143099	16.736645		40.87421	0.0
MouseBrain-Z-T-1	controllerType=0 controllerNumber=1 scan=12890	54.13184	27.417969	28.582907		10.806623	1e-04	10.806623		26.713871	10.806523
MouseBrain-Z-T-1	controllerType=0 controllerNumber=1 scan=12894	4.5424995	4.5581822	2.2565358	2.376523	0.0031200307	1e-04	1e-04	1e-04	-0.015682697	0.0030200307
MouseBrain-Z-T-1	controllerType=0 controllerNumber=1 scan=12895	4.438045	3.1953712	2.1079497		1e-04	1e-04	1e-04		1.2426739	0.0
MouseBrain-Z-T-1	controllerType=0 controllerNumber=1 scan=12897	10.33912	6.1274977	4.662529	2.143842	17.587568	17.587568	17.587568	1e-04	4.211622	0.0
MouseBrain-Z-T-1	controllerType=0 controllerNumber=1 scan=12898	21.572987	7.666431	11.667876	2.4137719	16.269571	1e-04	16.269571	1e-04	13.906555	16.269472
MouseBrain-Z-T-1	controllerType=0 controllerNumber=1 scan=12899	6.1839814	5.0173397	2.364276	2.3232906	1e-04	1e-04	1e-04	1e-04	1.1666417	0.0
MouseBrain-Z-T-1	controllerType=0 controllerNumber=1 scan=12902	86.32374	41.095547	48.412365		14.557206	14.557206	14.557206		45.22819	0.0
MouseBrain-Z-T-1	controllerType=0 controllerNumber=1 scan=12903	41.181107	21.752003	16.657488	4.0551953	19.50527	1e-04	19.50527	1e-04	19.429104	19.50517
MouseBrain-Z-T-1	controllerType=0 controllerNumber=1 scan=12905	28.664108	13.673795	20.790737	7.8951297	14.38211	1e-04	14.38211	1e-04	14.990314	14.3820095
MouseBrain-Z-T-1	controllerType=0 controllerNumber=1 scan=12906	19.620367	15.647743			15.9334545	15.9334545			3.9726238	0.0
MouseBrain-Z-T-1	controllerType=0 controllerNumber=1 scan=12907	8.485929	6.812364	4.671806	3.0485566	15.736449	1e-04	1e-04	1e-04	1.6735644	15.736349
MouseBrain-Z-T-1	controllerType=0 controllerNumber=1 scan=12909	11.346685	6.350691	5.650742	1.1168485	18.73888	18.73888	18.73888	1e-04	4.9959946	0.0
MouseBrain-Z-T-1	controllerType=0 controllerNumber=1 scan=12911	17.216476	8.475908	9.838826	2.070734	9.810145	9.810145	9.810145	1e-04	8.740568	0.0
MouseBrain-Z-T-1	controllerType=0 controllerNumber=1 scan=12915	41.149075	25.362413	13.72521	4.4097652	15.24273	1e-04	15.24273	1e-04	15.786661	15.24263
MouseBrain-Z-T-1	controllerType=0 controllerNumber=1 scan=12916	7.7954655	7.5717707	3.6448693	3.3013296	5.3650646	1e-04	5.3650646	1e-04	0.2236948	5.3649645
MouseBrain-Z-T-1	controllerType=0 controllerNumber=1 scan=12917	15.061307	10.0588875	7.4223475	3.127523	1e-04	1e-04	1e-04	1e-04	5.0024195	0.0
MouseBrain-Z-T-1	controllerType=0 controllerNumber=1 scan=12918	6.6024175	4.3114433	3.342415	2.408568	15.24273	1e-04	15.24273	1e-04	2.2909741	15.24263
MouseBrain-Z-T-1	controllerType=0 controllerNumber=1 scan=12919	29.212202	10.80919	20.724537		13.924709	1e-04	13.924709		18.403011	13.924609
MouseBrain-Z-T-1	controllerType=0 controllerNumber=1 scan=12925	64.36422	15.451973	56.161163	7.248917	18.73888	18.73888	18.73888	18.73888	48.912247	0.0
MouseBrain-Z-T-1	controllerType=0 controllerNumber=1 scan=12926	24.30439	11.014018	14.420479	3.7425368	18.73888	18.73888	18.73888	1e-04	13.290372	0.0
MouseBrain-Z-T-1	controllerType=0 controllerNumber=1 scan=12927	41.211952	24.895515	21.854136		9.004849	1e-04	9.004849		16.316437	9.004749
MouseBrain-Z-T-1	controllerType=0 controllerNumber=1 scan=12929	11.60179	12.559602	2.6915193		1e-04	1e-04	1e-04		-0.95781136	0.0
MouseBrain-Z-T-1	controllerType=0 controllerNumber=1 scan=12934	16.499979	16.324844	3.712887	2.394069	0.041295838	0.003720201	1e-04	1e-04	0.17513466	0.037575636
MouseBrain-Z-T-1	controllerType=0 controllerNumber=1 scan=12935	32.211582	28.29004	29.519596		11.143099	1e-04	11.143099		3.9215431	11.142999
MouseBrain-Z-T-1	controllerType=0 controllerNumber=1 scan=12939	17.262884	9.840957	9.330167	4.016667	13.111819	13.111819	8.07384	1e-04	7.4219275	0.0
MouseBrain-Z-T-1	controllerType=0 controllerNumber=1 scan=12940	25.880465	33.426476	2.6847124	4.2951393	1e-04	19.309546	1e-04	1e-04	-7.546011	-19.309446
MouseBrain-Z-T-1	controllerType=0 controllerNumber=1 scan=12941	7.242453	6.543043	3.8631778	1.7779187	1e-04	1e-04	1e-04	1e-04	0.69940996	0.0
MouseBrain-Z-T-1	controllerType=0 controllerNumber=1 scan=12943	9.80712	7.703658	3.149245	3.3839266	1e-04	1e-04	1e-04	1e-04	2.1034622	0.0
MouseBrain-Z-T-1	controllerType=0 controllerNumber=1 scan=12946	30.694967	16.57841	12.435362	3.3011737	15.24273	1e-04	15.24273	1e-04	14.116558	15.24263
MouseBrain-Z-T-1	controllerType=0 controllerNumber=1 scan=12947	41.681484	9.59286	35.38666	7.1755114	15.864139	1e-04	15.864139	1e-04	32.088623	15.864038
MouseBrain-Z-T-1	controllerType=0 controllerNumber=1 scan=12949	57.724255	26.506292	34.82914		15.183076	15.183076	14.557206		31.217962	0.0
MouseBrain-Z-T-1	controllerType=0 controllerNumber=1 scan=12950	45.55885	16.746565	32.745956	9.513838	6.9856625	6.9856625	14.458945	1e-04	28.812284	0.0
MouseBrain-Z-T-1	controllerType=0 controllerNumber=1 scan=12951	25.01824	24.250584			1e-04	1e-04			0.7676563	0.0
MouseBrain-Z-T-1	controllerType=0 controllerNumber=1 scan=12952	8.71304	7.585286	2.4640946	1.3974409	1e-04	1e-04	1e-04	1e-04	1.1277542	0.0
MouseBrain-Z-T-1	controllerType=0 controllerNumber=1 scan=12953	49.555527	27.358744	24.490568	8.367658	17.159353	1e-04	17.159353	1e-04	22.196783	17.159254
MouseBrain-Z-T-1	controllerType=0 controllerNumber=1 scan=12961	12.002117	7.180112	6.4675107	2.4830508	11.143099	1e-04	11.143099	1e-04	4.8220053	11.142999
MouseBrain-Z-T-1	controllerType=0 controllerNumber=1 scan=12966	22.011072	13.684883	9.363269		10.806623	10.806623	10.806623		8.326189	0.0
MouseBrain-Z-T-1	controllerType=0 controllerNumber=1 scan=12969	24.643366	16.770037	9.69659		10.806623	1e-04	7.9959755		7.873329	10.806523
MouseBrain-Z-T-1	controllerType=0 controllerNumber=1 scan=12971	3.0337024	1.9677647	2.2985651	1.1455559	1e-04	1e-04	1e-04	1e-04	1.0659376	0.0
MouseBrain-Z-T-1	controllerType=0 controllerNumber=1 scan=12974	81.679474	26.922049	68.29217	13.53474	18.73888	18.73888	18.73888	18.73888	54.757423	0.0
MouseBrain-Z-T-1	controllerType=0 controllerNumber=1 scan=12975	55.465454	41.71151	9.176517		16.204891	1e-04	16.204891		13.753944	16.204792
MouseBrain-Z-T-1	controllerType=0 controllerNumber=1 scan=12976	29.896307	12.5832615	18.89578	2.4583688	6.8621216	1e-04	6.8621216	1e-04	17.313046	6.8620214
MouseBrain-Z-T-1	controllerType=0 controllerNumber=1 scan=12978	14.506417	12.373067			12.62262	1e-04			2.1333504	12.6225195
MouseBrain-Z-T-1	controllerType=0 controllerNumber=1 scan=12980	17.306492	14.427038	4.7059526	3.085263	15.158698	15.158698	15.158698	1e-04	2.8794537	0.0
MouseBrain-Z-T-1	controllerType=0 controllerNumber=1 scan=12985	42.14604	42.61429			1e-04	1e-04			-0.46824646	0.0
MouseBrain-Z-T-1	controllerType=0 controllerNumber=1 scan=12986	66.198814	32.896973	38.183704		13.983919	13.983919	13.983919		33.30184	0.0
MouseBrain-Z-T-1	controllerType=0 controllerNumber=1 scan=12987	46.781578	27.619026	15.780369	3.79504	15.24273	1e-04	15.24273	1e-04	19.162552	15.24263
MouseBrain-Z-T-1	controllerType=0 controllerNumber=1 scan=12989	22.49079	12.875535	11.313621	7.066598	14.472197	14.472197	14.472197	1e-04	9.615254	0.0
MouseBrain-Z-T-1	controllerType=0 controllerNumber=1 scan=12993	12.937087	7.720566	7.935059	3.2799273	6.908883	1e-04	3.7341542	1e-04	5.2165213	6.908783
MouseBrain-Z-T-1	controllerType=0 controllerNumber=1 scan=12994	2.0017521	1.5209582			1e-04	1e-04			0.48079395	0.0
MouseBrain-Z-T-1	controllerType=0 controllerNumber=1 scan=12997	80.57682	24.14782	64.37182	7.942817	18.73888	18.73888	18.73888	18.73888	56.429	0.0
MouseBrain-Z-T-1	controllerType=0 controllerNumber=1 scan=12998	49.262486	23.858946	28.096685		18.73888	18.73888	18.73888		25.40354	0.0
MouseBrain-Z-T-1	controllerType=0 controllerNumber=1 scan=12999	69.260056	31.954958	40.527832		18.73888	18.73888	18.73888		37.3051	0.0
MouseBrain-Z-T-1	controllerType=0 controllerNumber=1 scan=13000	7.6802893	6.907463	4.5594263	6.5880694	1e-04	1e-04	1e-04	1e-04	0.7728262	0.0
MouseBrain-Z-T-1	controllerType=0 controllerNumber=1 scan=13007	24.479515	19.530209	6.2344933		15.300694	15.300694	15.300694		4.9493065	0.0
MouseBrain-Z-T-1	controllerType=0 controllerNumber=1 scan=13011	7.4234567	8.056358	3.3751776	3.5969815	1e-04	1e-04	1e-04	1e-04	-0.63290167	0.0
MouseBrain-Z-T-1	controllerType=0 controllerNumber=1 scan=13013	54.83214	27.491697	29.749573		11.782754	11.782754	11.782754		27.340445	0.0
MouseBrain-Z-T-1	controllerType=0 controllerNumber=1 scan=13014	5.3051953	5.2737803	1.3098787	1.2699944	1e-04	1e-04	1e-04	1e-04	0.031414986	0.0
MouseBrain-Z-T-1	controllerType=0 controllerNumber=1 scan=13017	10.142186	9.399521			1e-04	1e-04			0.7426653	0.0
MouseBrain-Z-T-1	controllerType=0 controllerNumber=1 scan=13022	124.90901	48.579865	81.74226		17.941847	17.941847	17.941847		76.32915	0.0
MouseBrain-Z-T-1	controllerType=0 controllerNumber=1 scan=13023	80.7386	33.3417	51.390404		9.004849	9.004849	11.782754		47.3969	0.0
MouseBrain-Z-T-1	controllerType=0 controllerNumber=1 scan=13025	101.66818	40.123764	64.93583		17.941847	17.941847	17.941847		61.54442	0.0
MouseBrain-Z-T-1	controllerType=0 controllerNumber=1 scan=13026	19.101921	9.33923	9.480401	2.189153	15.24273	1e-04	15.24273	1e-04	9.7626915	15.24263
MouseBrain-Z-T-1	controllerType=0 controllerNumber=1 scan=13027	4.979039	4.995793	2.637291	2.668848	1e-04	1e-04	1e-04	1e-04	-0.016753674	0.0
MouseBrain-Z-T-1	controllerType=0 controllerNumber=1 scan=13028	9.940374	6.963043	4.5285363		15.183076	1e-04	1e-04		2.9773312	15.182976
MouseBrain-Z-T-1	controllerType=0 controllerNumber=1 scan=13030	18.902086	13.256384	3.591352	2.2970684	16.37886	1e-04	16.37886	1e-04	5.6457024	16.378761
MouseBrain-Z-T-1	controllerType=0 controllerNumber=1 scan=13031	8.524634	4.147769	5.769535	1.6461251	10.460568	10.460568	10.460568	1e-04	4.3768654	0.0
MouseBrain-Z-T-1	controllerType=0 controllerNumber=1 scan=13033	96.95674	44.088833	59.101017		17.066793	17.066793	17.066793		52.86791	0.0
MouseBrain-Z-T-1	controllerType=0 controllerNumber=1 scan=13036	7.0534954	4.9643297	2.7556264		18.73888	18.73888	18.73888		2.0891657	0.0
MouseBrain-Z-T-1	controllerType=0 controllerNumber=1 scan=13037	6.2698064	7.424932	4.110762	3.7650824	1e-04	0.005513446	1e-04	1e-04	-1.1551256	-0.005413446
MouseBrain-Z-T-1	controllerType=0 controllerNumber=1 scan=13040	31.348627	32.37209			1e-04	1e-04			-1.0234623	0.0
MouseBrain-Z-T-1	controllerType=0 controllerNumber=1 scan=13041	83.57584	29.999138	57.063274		17.1414	17.1414	17.1414		53.576706	0.0
MouseBrain-Z-T-1	controllerType=0 controllerNumber=1 scan=13047	57.532112	26.795122	35.48472		14.38211	14.38211	14.38211		30.73699	0.0
MouseBrain-Z-T-1	controllerType=0 controllerNumber=1 scan=13048	118.24868	37.628292	88.24692		17.941847	17.941847	17.941847		80.62039	0.0
MouseBrain-Z-T-1	controllerType=0 controllerNumber=1 scan=13049	39.20662	28.77274	14.758136		15.639194	15.639194	15.639194		10.43388	0.0
MouseBrain-Z-T-1	controllerType=0 controllerNumber=1 scan=13051	50.091656	30.210299	21.941816		10.185712	10.185712	10.185712		19.881357	0.0
MouseBrain-Z-T-1	controllerType=0 controllerNumber=1 scan=13053	13.191669	7.8428226	4.0570016	1.8581051	12.477481	1e-04	9.440175	1e-04	5.348847	12.477381
MouseBrain-Z-T-1	controllerType=0 controllerNumber=1 scan=13057	50.246227	30.896564	21.471367		13.7613535	13.7613535	14.472197		19.349663	0.0
MouseBrain-Z-T-1	controllerType=0 controllerNumber=1 scan=13058	76.07503	32.59564	46.375107		15.300694	15.300694	15.300694		43.47939	0.0
MouseBrain-Z-T-1	controllerType=0 controllerNumber=1 scan=13059	43.04663	22.129425	22.65757	2.6062765	15.929945	15.929945	15.929945	1e-04	20.917206	0.0
MouseBrain-Z-T-1	controllerType=0 controllerNumber=1 scan=13060	36.316727	15.936578	23.706581	4.5486703	6.8621216	6.8621216	6.8621216	1e-04	20.38015	0.0
MouseBrain-Z-T-1	controllerType=0 controllerNumber=1 scan=13061	90.8367	51.047646	44.317696		14.472197	14.472197	14.472197		39.789055	0.0
MouseBrain-Z-T-1	controllerType=0 controllerNumber=1 scan=13062	18.768106	8.808737	11.031907	4.618896	15.24273	1e-04	15.24273	1e-04	9.95937	15.24263
MouseBrain-Z-T-1	controllerType=0 controllerNumber=1 scan=13064	23.935604	23.935604			1e-04	1e-04			0.0	0.0
MouseBrain-Z-T-1	controllerType=0 controllerNumber=1 scan=13065	44.97215	23.738377	23.642118		15.929945	15.929945	15.929945		21.233772	0.0
MouseBrain-Z-T-1	controllerType=0 controllerNumber=1 scan=13067	1.9673532	1.5302166			1e-04	1e-04			0.43713665	0.0
MouseBrain-Z-T-1	controllerType=0 controllerNumber=1 scan=13070	30.415138	15.265235	16.459364	2.5204244	15.300694	15.300694	15.300694	1e-04	15.149903	0.0
MouseBrain-Z-T-1	controllerType=0 controllerNumber=1 scan=13073	17.678963	12.008814	3.526191	2.707244	13.987117	1e-04	13.987117	1e-04	5.670149	13.987017
MouseBrain-Z-T-1	controllerType=0 controllerNumber=1 scan=13074	21.768816	14.312821	7.7921658	4.4646034	13.3271675	1e-04	13.3271675	1e-04	7.4559946	13.327067
MouseBrain-Z-T-1	controllerType=0 controllerNumber=1 scan=13075	3.4482179	3.3732316	1.2484494		1e-04	1e-04	1e-04		0.07498622	0.0
MouseBrain-Z-T-1	controllerType=0 controllerNumber=1 scan=13076	6.6095386	2.2149198	3.869885	1.1165674	16.573095	1e-04	16.573095	1e-04	4.394619	16.572996
MouseBrain-Z-T-1	controllerType=0 controllerNumber=1 scan=13077	3.684317	3.684317			1e-04	1e-04			0.0	0.0
MouseBrain-Z-T-1	controllerType=0 controllerNumber=1 scan=13078	15.469571	14.691776			1e-04	1e-04			0.77779484	0.0
MouseBrain-Z-T-1	controllerType=0 controllerNumber=1 scan=13079	3.7659519	3.7659519			1e-04	1e-04			0.0	0.0
MouseBrain-Z-T-1	controllerType=0 controllerNumber=1 scan=13082	49.735306	28.125452	25.261574		15.099364	15.099364	15.099364		21.609854	0.0
MouseBrain-Z-T-1	controllerType=0 controllerNumber=1 scan=13083	69.15465	28.921207	44.35039	5.984157	15.929945	15.929945	15.929945	1e-04	40.23344	0.0
MouseBrain-Z-T-1	controllerType=0 controllerNumber=1 scan=13084	36.960674	18.344305	20.493063		13.407455	13.407455	13.407455		18.61637	0.0
MouseBrain-Z-T-1	controllerType=0 controllerNumber=1 scan=13085	38.11464	22.987333	16.485868		13.506342	13.506342	13.506342		15.127306	0.0
MouseBrain-Z-T-1	controllerType=0 controllerNumber=1 scan=13087	23.386011	17.009493	9.493432		10.806623	1e-04	10.806623		6.3765182	10.806523
MouseBrain-Z-T-1	controllerType=0 controllerNumber=1 scan=13088	27.899475	28.364676			1e-04	1e-04			-0.46520042	0.0
MouseBrain-Z-T-1	controllerType=0 controllerNumber=1 scan=13090	90.79931	22.47761	78.92278	10.601085	17.1414	17.1414	17.1414	17.1414	68.3217	0.0
MouseBrain-Z-T-1	controllerType=0 controllerNumber=1 scan=13091	17.354788	17.354788	1.9593884	2.5422096	1e-04	1e-04	1e-04	1e-04	0.0	0.0
MouseBrain-Z-T-1	controllerType=0 controllerNumber=1 scan=13093	17.554173	16.587353	4.862143	5.0450935	1e-04	1e-04	1e-04	1e-04	0.96681976	0.0
MouseBrain-Z-T-1	controllerType=0 controllerNumber=1 scan=13095	40.329185	19.394575	23.748209		19.049952	19.049952	19.049952		20.93461	0.0
MouseBrain-Z-T-1	controllerType=0 controllerNumber=1 scan=13097	12.982446	9.311454	5.6344447		10.0639	0.43426213	10.0639		3.670992	9.629638
MouseBrain-Z-T-1	controllerType=0 controllerNumber=1 scan=13098	30.013739	30.913109			1e-04	1e-04			-0.8993702	0.0
MouseBrain-Z-T-1	controllerType=0 controllerNumber=1 scan=13099	4.882462	4.084867	1.3725041	1.2560155	1e-04	1e-04	1e-04	1e-04	0.797595	0.0
MouseBrain-Z-T-1	controllerType=0 controllerNumber=1 scan=13100	38.900677	26.820728	7.267098	2.3215077	16.179527	1e-04	16.179527	1e-04	12.079948	16.179428
MouseBrain-Z-T-1	controllerType=0 controllerNumber=1 scan=13101	4.8095036	4.876114	1.4443955	1.1675086	1e-04	1e-04	1e-04	1e-04	-0.06661034	0.0
MouseBrain-Z-T-1	controllerType=0 controllerNumber=1 scan=13105	102.026405	45.85124	59.504463		17.941847	17.941847	17.941847		56.175167	0.0
MouseBrain-Z-T-1	controllerType=0 controllerNumber=1 scan=13106	8.632799	6.899272	4.1204295	4.5329547	1e-04	1e-04	1e-04	1e-04	1.7335272	0.0
MouseBrain-Z-T-1	controllerType=0 controllerNumber=1 scan=13107	54.86919	28.74053	26.000847	10.588135	19.259068	0.6166436	19.259068	1e-04	26.12866	18.642424
MouseBrain-Z-T-1	controllerType=0 controllerNumber=1 scan=13108	27.454233	18.00047	17.006393		0.5128284	1e-04	0.5128284		9.453764	0.5127284
MouseBrain-Z-T-1	controllerType=0 controllerNumber=1 scan=13109	83.24721	38.70626	47.9198		16.024288	16.024288	16.024288		44.540947	0.0
MouseBrain-Z-T-1	controllerType=0 controllerNumber=1 scan=13111	55.6371	30.103525	28.544146		13.471104	13.471104	14.8641405		25.533575	0.0
MouseBrain-Z-T-1	controllerType=0 controllerNumber=1 scan=13112	8.885656	3.841932	5.4062843	1.3616879	14.68402	1e-04	14.68402	1e-04	5.043724	14.68392
MouseBrain-Z-T-1	controllerType=0 controllerNumber=1 scan=13114	10.513785	8.086415	2.599257	1.4216981	15.3742485	15.3742485	15.3742485	1e-04	2.42737	0.0
MouseBrain-Z-T-1	controllerType=0 controllerNumber=1 scan=13118	129.32448	43.283287	96.88086	12.244391	17.1414	17.1414	17.1414	1e-04	86.04119	0.0
MouseBrain-Z-T-1	controllerType=0 controllerNumber=1 scan=13119	88.59179	41.778492	48.965073		19.049952	19.049952	19.049952		46.813297	0.0
MouseBrain-Z-T-1	controllerType=0 controllerNumber=1 scan=13120	34.49636	23.820337	12.746763		13.471104	13.471104	14.8641405		10.6760235	0.0
MouseBrain-Z-T-1	controllerType=0 controllerNumber=1 scan=13122	40.813004	26.556776	15.365745		13.106238	13.106238	13.106238		14.2562275	0.0
MouseBrain-Z-T-1	controllerType=0 controllerNumber=1 scan=13124	8.11495	4.6681495	4.6153693	2.9358537	14.174577	1e-04	14.174577	1e-04	3.4468007	14.174477
MouseBrain-Z-T-1	controllerType=0 controllerNumber=1 scan=13127	11.037163	7.985725	3.9312847	1.1394861	16.024288	16.024288	16.024288	1e-04	3.0514379	0.0
MouseBrain-Z-T-1	controllerType=0 controllerNumber=1 scan=13130	30.224253	30.27834			1e-04	1e-04			-0.054086685	0.0
MouseBrain-Z-T-1	controllerType=0 controllerNumber=1 scan=13131	27.098612	15.419953	13.050288		13.7613535	13.7613535	14.472197		11.6786585	0.0
MouseBrain-Z-T-1	controllerType=0 controllerNumber=1 scan=13133	30.641535	30.375896			1e-04	1e-04			0.26563835	0.0
MouseBrain-Z-T-1	controllerType=0 controllerNumber=1 scan=13134	75.23367	14.941511	67.61501	5.024016	17.1414	10.610254	17.1414	1e-04	60.29216	6.531145
MouseBrain-Z-T-1	controllerType=0 controllerNumber=1 scan=13135	7.491933	4.498109	5.1377635	2.1439397	1e-04	1e-04	1e-04	1e-04	2.993824	0.0
MouseBrain-Z-T-1	controllerType=0 controllerNumber=1 scan=13136	2.796851	2.796851	1.2232698	2.1156874	1e-04	1e-04	1e-04	1e-04	0.0	0.0
MouseBrain-Z-T-1	controllerType=0 controllerNumber=1 scan=13138	4.16142	3.8103874	2.5229456	1.6396395	1e-04	1e-04	10.806623	1e-04	0.3510325	0.0
MouseBrain-Z-T-1	controllerType=0 controllerNumber=1 scan=13139	17.48365	17.48365	1.3658624	1.3550742	1e-04	1e-04	1e-04	1e-04	0.0	0.0
MouseBrain-Z-T-1	controllerType=0 controllerNumber=1 scan=13141	56.58052	27.646029	34.701748	5.7672586	16.101377	16.101377	16.101377	16.101377	28.934492	0.0
MouseBrain-Z-T-1	controllerType=0 controllerNumber=1 scan=13143	67.72412	37.508587	32.26468		18.10676	18.10676	6.9753575		30.215534	0.0
MouseBrain-Z-T-1	controllerType=0 controllerNumber=1 scan=13144	69.10442	35.13888	36.563843		13.106238	13.106238	13.106238		33.96554	0.0
MouseBrain-Z-T-1	controllerType=0 controllerNumber=1 scan=13146	35.042286	14.307736	22.448124	3.5169454	6.8621216	6.8621216	6.8621216	1e-04	20.73455	0.0
MouseBrain-Z-T-1	controllerType=0 controllerNumber=1 scan=13147	14.702199	12.268454	6.7576375	3.8400688	12.483535	1e-04	15.929945	1e-04	2.4337454	12.483435
MouseBrain-Z-T-1	controllerType=0 controllerNumber=1 scan=13149	47.422073	23.244034	23.43377		14.979866	1e-04	14.979866		24.17804	14.979766
MouseBrain-Z-T-1	controllerType=0 controllerNumber=1 scan=13150	30.62495	12.495379	17.792099	4.5467954	13.458184	1e-04	13.458184	1e-04	18.12957	13.458084
MouseBrain-Z-T-1	controllerType=0 controllerNumber=1 scan=13151	4.6278415	4.1845016	1.9926008	1.8675473	1e-04	1e-04	1e-04	1e-04	0.44333982	0.0
MouseBrain-Z-T-1	controllerType=0 controllerNumber=1 scan=13154	54.2807	28.910341	28.332472		14.38211	14.38211	14.38211		25.37036	0.0
MouseBrain-Z-T-1	controllerType=0 controllerNumber=1 scan=13155	24.404413	17.565525	9.776512	3.474976	15.639194	15.639194	15.639194	1e-04	6.838888	0.0
MouseBrain-Z-T-1	controllerType=0 controllerNumber=1 scan=13157	0.915832	1.0799665			1e-04	1e-04			-0.16413456	0.0
MouseBrain-Z-T-1	controllerType=0 controllerNumber=1 scan=13158	12.781744	11.780182	5.7260275		11.479857	1e-04	11.479857		1.0015621	11.479757
MouseBrain-Z-T-1	controllerType=0 controllerNumber=1 scan=13161	33.08971	30.067097			1e-04	1e-04			3.0226135	0.0
MouseBrain-Z-T-1	controllerType=0 controllerNumber=1 scan=13162	17.492168	11.871585	6.169737	2.0166678	15.929945	15.929945	15.929945	1e-04	5.6205835	0.0
MouseBrain-Z-T-1	controllerType=0 controllerNumber=1 scan=13164	44.30911	23.971796	23.339178	3.5586462	15.099364	15.099364	15.099364	1e-04	20.337313	0.0
MouseBrain-Z-T-1	controllerType=0 controllerNumber=1 scan=13165	30.939878	24.428017			16.024288	16.024288			6.511862	0.0
MouseBrain-Z-T-1	controllerType=0 controllerNumber=1 scan=13166	59.918804	35.493984	27.598139		14.472197	14.472197	13.7613535		24.42482	0.0
MouseBrain-Z-T-1	controllerType=0 controllerNumber=1 scan=13167	2.9484227	3.4231308	1.1838633	1.6578081	1e-04	1e-04	1e-04	1e-04	-0.47470808	0.0
MouseBrain-Z-T-1	controllerType=0 controllerNumber=1 scan=13168	6.2738175	7.234951	4.8875904	5.171816	1e-04	1e-04	1e-04	1e-04	-0.9611335	0.0
MouseBrain-Z-T-1	controllerType=0 controllerNumber=1 scan=13169	20.50405	9.79159	8.843469	1.3915826	14.979866	1e-04	14.979866	1e-04	10.71246	14.979766
MouseBrain-Z-T-1	controllerType=0 controllerNumber=1 scan=13170	3.0097225				1e-04				3.0097225	1e-04
MouseBrain-Z-T-1	controllerType=0 controllerNumber=1 scan=13172	46.69763	19.35223	29.792818	3.5039089	13.106238	13.106238	13.106238	1e-04	27.345402	0.0
MouseBrain-Z-T-1	controllerType=0 controllerNumber=1 scan=13176	60.126167	33.853443	29.356842	9.608964	19.259068	0.6166436	19.259068	0.6166436	26.272724	18.642424
MouseBrain-Z-T-1	controllerType=0 controllerNumber=1 scan=13177	65.69236	31.534824	41.987568		15.277089	15.277089	5.695951		34.157536	0.0
MouseBrain-Z-T-1	controllerType=0 controllerNumber=1 scan=13178	91.717926	42.250187	55.22221		18.10676	18.10676	18.10676		49.46774	0.0
MouseBrain-Z-T-1	controllerType=0 controllerNumber=1 scan=13179	49.856483	29.704754	21.557077		16.024288	16.024288	13.506342		20.15173	0.0
MouseBrain-Z-T-1	controllerType=0 controllerNumber=1 scan=13180	14.709809	11.9043665	2.7036135	3.7705128	13.3271675	1e-04	1e-04	1e-04	2.8054428	13.327067
MouseBrain-Z-T-1	controllerType=0 controllerNumber=1 scan=13182	49.857365	28.160149	23.86934		17.941847	17.941847	17.941847		21.697216	0.0
MouseBrain-Z-T-1	controllerType=0 controllerNumber=1 scan=13185	28.52714	29.378374			1e-04	1e-04			-0.85123444	0.0
MouseBrain-Z-T-1	controllerType=0 controllerNumber=1 scan=13186	7.178131	7.825272	4.0132184	3.9247184	1e-04	0.054842453	1e-04	1e-04	-0.647141	-0.05474245
MouseBrain-Z-T-1	controllerType=0 controllerNumber=1 scan=13188	35.381054	24.470926	13.998856		14.8641405	14.8641405	14.8641405		10.910128	0.0
MouseBrain-Z-T-1	controllerType=0 controllerNumber=1 scan=13191	11.076205	5.699544	6.454712	1.4771811	10.806623	10.806623	10.806623	1e-04	5.3766613	0.0
MouseBrain-Z-T-1	controllerType=0 controllerNumber=1 scan=13192	10.573141	9.927794	3.6257527	4.916165	1e-04	1e-04	1e-04	1e-04	0.64534664	0.0
MouseBrain-Z-T-1	controllerType=0 controllerNumber=1 scan=13193	8.764579	7.6628995	2.274816	1.7572526	1e-04	1e-04	1e-04	1e-04	1.1016793	0.0
MouseBrain-Z-T-1	controllerType=0 controllerNumber=1 scan=13197	17.263613	17.200268	2.3444636	2.2576864	1e-04	1e-04	1e-04	1e-04	0.063344955	0.0
MouseBrain-Z-T-1	controllerType=0 controllerNumber=1 scan=13201	57.61155	27.215006	32.240883		19.049952	19.049952	19.049952		30.396544	0.0
MouseBrain-Z-T-1	controllerType=0 controllerNumber=1 scan=13202	45.395275	22.52575	26.347536		18.334345	1e-04	18.334345		22.869526	18.334246
MouseBrain-Z-T-1	controllerType=0 controllerNumber=1 scan=13203	72.76919	36.913513	37.644814		19.049952	19.049952	19.049952		35.855675	0.0
MouseBrain-Z-T-1	controllerType=0 controllerNumber=1 scan=13204	114.252075	34.266125	84.47406	12.759782	17.1414	17.1414	17.1414	1e-04	79.98595	0.0
MouseBrain-Z-T-1	controllerType=0 controllerNumber=1 scan=13206	39.234646	23.73761	18.297619		18.334345	1e-04	18.334345		15.497036	18.334246
MouseBrain-Z-T-1	controllerType=0 controllerNumber=1 scan=13212	86.70958	40.948406	49.885662		18.10676	18.10676	18.10676		45.761173	0.0
MouseBrain-Z-T-1	controllerType=0 controllerNumber=1 scan=13213	51.40645	24.089136	31.927614		19.049952	1e-04	19.049952		27.317312	19.049852
MouseBrain-Z-T-1	controllerType=0 controllerNumber=1 scan=13214	52.45738	35.31411	17.039436		16.784714	1e-04	16.784714		17.143269	16.784615
MouseBrain-Z-T-1	controllerType=0 controllerNumber=1 scan=13216	14.500407	7.25677	8.091481	1.2031753	18.10676	18.10676	6.9753575	1e-04	7.243637	0.0
MouseBrain-Z-T-1	controllerType=0 controllerNumber=1 scan=13218	3.8043544	6.3199506	2.4952922	4.671127	1e-04	1e-04	1e-04	1e-04	-2.5155962	0.0
MouseBrain-Z-T-1	controllerType=0 controllerNumber=1 scan=13221	53.765465	28.833717	27.000444		16.661835	16.661835	16.661835		24.931747	0.0
MouseBrain-Z-T-1	controllerType=0 controllerNumber=1 scan=13226	41.530006	25.226032	17.697746		15.17479	15.17479	4.621499		16.303974	0.0
MouseBrain-Z-T-1	controllerType=0 controllerNumber=1 scan=13227	12.742228	7.212713	6.291472	2.9267561	5.695951	5.695951	15.277089	1e-04	5.529515	0.0
MouseBrain-Z-T-1	controllerType=0 controllerNumber=1 scan=13228	21.674004	18.411621	5.8161917	2.5538087	1e-04	1e-04	1e-04	1e-04	3.2623825	0.0
MouseBrain-Z-T-1	controllerType=0 controllerNumber=1 scan=13229	8.964683	6.2945414	2.5475554	2.2804372	16.803339	1e-04	1e-04	1e-04	2.6701412	16.80324
MouseBrain-Z-T-1	controllerType=0 controllerNumber=1 scan=13230	20.071836	15.763288	6.4723377	2.7873092	13.106238	13.106238	13.106238	1e-04	4.308549	0.0
MouseBrain-Z-T-1	controllerType=0 controllerNumber=1 scan=13234	11.784157	6.53211	7.758158	2.8182807	0.43278947	1e-04	0.47339875	1e-04	5.2520466	0.4326895
MouseBrain-Z-T-1	controllerType=0 controllerNumber=1 scan=13236	80.16235	34.73151	48.436523		17.1414	17.1414	17.1414		45.430843	0.0
MouseBrain-Z-T-1	controllerType=0 controllerNumber=1 scan=13237	105.876495	35.65882	75.641975		15.639194	15.639194	15.639194		70.217674	0.0
MouseBrain-Z-T-1	controllerType=0 controllerNumber=1 scan=13240	38.530758	20.119858	15.278964	3.367468	16.861591	1e-04	16.861591	1e-04	18.4109	16.861492
MouseBrain-Z-T-1	controllerType=0 controllerNumber=1 scan=13241	4.0661798	4.6652217	2.9735909	2.6854153	1e-04	1e-04	1e-04	1e-04	-0.59904194	0.0
MouseBrain-Z-T-1	controllerType=0 controllerNumber=1 scan=13242	15.089614	7.7657695	7.72491	2.3142235	13.680154	13.680154	13.680154	1e-04	7.3238444	0.0
MouseBrain-Z-T-1	controllerType=0 controllerNumber=1 scan=13245	10.563533	7.1764665	4.643895	2.862958	14.655181	1e-04	1e-04	1e-04	3.3870664	14.655081
MouseBrain-Z-T-1	controllerType=0 controllerNumber=1 scan=13248	71.56	31.260294	44.93165		15.277089	15.277089	15.277089		40.299706	0.0
MouseBrain-Z-T-1	controllerType=0 controllerNumber=1 scan=13249	7.9560256	7.443976	1.9058294	2.619676	1e-04	1e-04	0.018677672	1e-04	0.5120497	0.0
MouseBrain-Z-T-1	controllerType=0 controllerNumber=1 scan=13250	102.602135	46.706535	59.409412		18.10676	18.10676	18.10676		55.8956	0.0
MouseBrain-Z-T-1	controllerType=0 controllerNumber=1 scan=13251	47.154297	21.201962	22.962862	5.754496	16.798819	1e-04	16.798819	1e-04	25.952335	16.79872
MouseBrain-Z-T-1	controllerType=0 controllerNumber=1 scan=13252	32.412354	34.100235			1e-04	1e-04			-1.6878815	0.0
MouseBrain-Z-T-1	controllerType=0 controllerNumber=1 scan=13253	74.615555	31.057138	46.76531		15.639194	15.639194	15.639194		43.55842	0.0
MouseBrain-Z-T-1	controllerType=0 controllerNumber=1 scan=13254	32.8313	27.808426			16.784714	1e-04			5.022873	16.784615
MouseBrain-Z-T-1	controllerType=0 controllerNumber=1 scan=13255	3.6060593	3.5070949	2.03605	2.110175	1e-04	1e-04	1e-04	1e-04	0.09896445	0.0
MouseBrain-Z-T-1	controllerType=0 controllerNumber=1 scan=13256	5.0310354	4.6478033	1.6496272	1.5600406	1e-04	1e-04	1e-04	1e-04	0.38323212	0.0
MouseBrain-Z-T-1	controllerType=0 controllerNumber=1 scan=13257	11.660016	12.834969			1e-04	15.529596			-1.1749525	-15.529496
MouseBrain-Z-T-1	controllerType=0 controllerNumber=1 scan=13258	7.176277	6.883941	5.3933415	5.614474	1e-04	1e-04	1e-04	1e-04	0.292336	0.0
MouseBrain-Z-T-1	controllerType=0 controllerNumber=1 scan=13260	52.795452	29.761475	24.220482		16.266594	1e-04	16.266594		23.033978	16.266495
MouseBrain-Z-T-1	controllerType=0 controllerNumber=1 scan=13261	26.566633	11.069719	17.240921	3.5778394	14.7285	14.7285	7.0702267	1e-04	15.496914	0.0
MouseBrain-Z-T-1	controllerType=0 controllerNumber=1 scan=13262	46.004196	26.970585	22.81291	4.8622327	13.295846	13.295846	13.295846	1e-04	19.033611	0.0
MouseBrain-Z-T-1	controllerType=0 controllerNumber=1 scan=13264	31.310713	31.858282			1e-04	1e-04			-0.5475693	0.0
MouseBrain-Z-T-1	controllerType=0 controllerNumber=1 scan=13265	42.573803	28.614458	9.925943		16.266594	1e-04	16.266594		13.959345	16.266495
MouseBrain-Z-T-1	controllerType=0 controllerNumber=1 scan=13266	47.771923	30.815844	19.034046	4.7630343	13.817997	13.817997	13.817997	1e-04	16.95608	0.0
MouseBrain-Z-T-1	controllerType=0 controllerNumber=1 scan=13267	3.228893	2.3356478	2.351376	1.151161	15.655379	1e-04	1e-04	1e-04	0.8932452	15.655279
MouseBrain-Z-T-1	controllerType=0 controllerNumber=1 scan=13273	22.923615	11.946047	11.650744	3.4864407	16.005234	1e-04	16.005234	1e-04	10.977568	16.005135
MouseBrain-Z-T-1	controllerType=0 controllerNumber=1 scan=13274	83.253334	38.640976	49.091145		17.1414	17.1414	17.1414		44.61236	0.0
MouseBrain-Z-T-1	controllerType=0 controllerNumber=1 scan=13275	38.519405	19.629877	20.945837		7.9157104	7.9157104	7.9157104		18.889528	0.0
MouseBrain-Z-T-1	controllerType=0 controllerNumber=1 scan=13277	64.91287	33.545025	34.722263		14.7285	14.7285	7.0702267		31.367847	0.0
MouseBrain-Z-T-1	controllerType=0 controllerNumber=1 scan=13282	11.820296	10.336376	6.089417	2.780348	10.845393	1e-04	10.845393	1e-04	1.4839201	10.845293
MouseBrain-Z-T-1	controllerType=0 controllerNumber=1 scan=13286	11.425633	10.572901			11.971257	0.0007121727			0.85273266	11.970545
MouseBrain-Z-T-1	controllerType=0 controllerNumber=1 scan=13287	4.1871014	1.9837084	2.802854		0.02419968	1e-04	0.02419968		2.203393	0.02409968
MouseBrain-Z-T-1	controllerType=0 controllerNumber=1 scan=13288	4.3600307	2.773222	2.3844273		6.9753575	6.9753575	6.9753575		1.5868087	0.0
MouseBrain-Z-T-1	controllerType=0 controllerNumber=1 scan=13293	10.1824465	8.549908	3.737246	2.2729137	10.0639	1e-04	10.0639	1e-04	1.6325388	10.0638
MouseBrain-Z-T-1	controllerType=0 controllerNumber=1 scan=13296	54.653492	25.07684	31.769138		18.10676	18.10676	6.9753575		29.576653	0.0
MouseBrain-Z-T-1	controllerType=0 controllerNumber=1 scan=133	10.4610195	9.9279175	1.1220275		1e-04	1e-04	1e-04		0.53310204	0.0
MouseBrain-Z-T-1	controllerType=0 controllerNumber=1 scan=13300	20.64006	20.64006	3.2840881	2.9872434	1e-04	1e-04	1e-04	1e-04	0.0	0.0
MouseBrain-Z-T-1	controllerType=0 controllerNumber=1 scan=13304	5.7937417	3.5863957	1.2181866	1.066878	16.005234	1e-04	1e-04	1e-04	2.207346	16.005135
MouseBrain-Z-T-1	controllerType=0 controllerNumber=1 scan=13308	1.4993643		1.4993643	0.55833596	1e-04		1e-04	1e-04	1.4993643	1e-04
MouseBrain-Z-T-1	controllerType=0 controllerNumber=1 scan=13309	74.5544	31.040787	45.751507		16.661835	16.661835	16.661835		43.51361	0.0
MouseBrain-Z-T-1	controllerType=0 controllerNumber=1 scan=13310	41.693718	23.119022	15.936105	3.0180593	16.861591	1e-04	16.861591	1e-04	18.574696	16.861492
MouseBrain-Z-T-1	controllerType=0 controllerNumber=1 scan=13313	43.345104	20.248493	24.715923		15.17479	15.17479	5.611858		23.096611	0.0
MouseBrain-Z-T-1	controllerType=0 controllerNumber=1 scan=13314	3.9223504	2.6221237	1.1142242	1.3822218	1e-04	1e-04	1e-04	1e-04	1.3002267	0.0
MouseBrain-Z-T-1	controllerType=0 controllerNumber=1 scan=13315	4.135952	2.8330054	3.3042674	1.9756484	1e-04	1e-04	1e-04	1e-04	1.3029466	0.0
MouseBrain-Z-T-1	controllerType=0 controllerNumber=1 scan=13317	12.841364	9.9410715	3.6544175		7.9157104	7.9157104	7.9157104		2.9002924	0.0
MouseBrain-Z-T-1	controllerType=0 controllerNumber=1 scan=13318	9.952129	7.267772		1.3355793	16.784714	1e-04		1e-04	2.6843572	16.784615
MouseBrain-Z-T-1	controllerType=0 controllerNumber=1 scan=13320	8.314107	6.751877	3.5254467	2.4758778	1e-04	1e-04	1e-04	1e-04	1.5622301	0.0
MouseBrain-Z-T-1	controllerType=0 controllerNumber=1 scan=13321	23.24515	25.48106			1e-04	1e-04			-2.2359104	0.0
MouseBrain-Z-T-1	controllerType=0 controllerNumber=1 scan=13324	5.8833895	5.8833895	1.6605654	2.1718254	1e-04	1e-04	1e-04	1e-04	0.0	0.0
MouseBrain-Z-T-1	controllerType=0 controllerNumber=1 scan=13325	25.938822	19.582722	8.394597	2.8916457	3.938494	1e-04	3.938494	1e-04	6.3561	3.938394
MouseBrain-Z-T-1	controllerType=0 controllerNumber=1 scan=13332	101.54551	33.28537	71.43328		15.639194	15.639194	15.639194		68.26014	0.0
MouseBrain-Z-T-1	controllerType=0 controllerNumber=1 scan=13333	57.103985	28.665392	33.10554	10.718879	13.295846	13.295846	13.295846	1e-04	28.438593	0.0
MouseBrain-Z-T-1	controllerType=0 controllerNumber=1 scan=13334	29.380037	23.767647			16.266594	1e-04			5.6123905	16.266495
MouseBrain-Z-T-1	controllerType=0 controllerNumber=1 scan=13335	29.178122	10.609733	20.588987	3.3894684	13.407455	1e-04	13.407455	1e-04	18.56839	13.407355
MouseBrain-Z-T-1	controllerType=0 controllerNumber=1 scan=13336	11.351166	12.73431	2.6857967	3.0404003	1e-04	1e-04	1e-04	1e-04	-1.3831444	0.0
MouseBrain-Z-T-1	controllerType=0 controllerNumber=1 scan=13337	32.832035	22.786064	12.813184		10.603576	10.603576	10.603576		10.045971	0.0
MouseBrain-Z-T-1	controllerType=0 controllerNumber=1 scan=13339	18.85046	13.600264	2.878734		13.69365	1e-04	13.69365		5.2501965	13.69355
MouseBrain-Z-T-1	controllerType=0 controllerNumber=1 scan=13341	1.2478192	1.8903744			1e-04	1e-04			-0.64255524	0.0
MouseBrain-Z-T-1	controllerType=0 controllerNumber=1 scan=13344	122.337975	45.709995	87.46594		15.639194	15.639194	15.639194		76.627975	0.0
MouseBrain-Z-T-1	controllerType=0 controllerNumber=1 scan=13348	24.226133	8.001457	18.285782	3.750657	5.695951	1e-04	5.695951	1e-04	16.224676	5.695851
MouseBrain-Z-T-1	controllerType=0 controllerNumber=1 scan=13351	13.916365	12.84242	2.0023272		16.266594	1e-04	1e-04		1.073945	16.266495
MouseBrain-Z-T-1	controllerType=0 controllerNumber=1 scan=13355	49.850365	22.188417	29.8673	4.9716654	14.7285	14.7285	7.0702267	1e-04	27.661947	0.0
MouseBrain-Z-T-1	controllerType=0 controllerNumber=1 scan=13356	7.862142	7.2399697	4.2803497	3.437899	1e-04	1e-04	1e-04	1e-04	0.62217236	0.0
MouseBrain-Z-T-1	controllerType=0 controllerNumber=1 scan=13357	80.981674	35.777016	50.087105		14.7285	14.7285	7.0702267		45.20466	0.0
MouseBrain-Z-T-1	controllerType=0 controllerNumber=1 scan=13359	5.378983	4.8784266	3.51032	2.5676582	1e-04	1e-04	1e-04	1e-04	0.50055647	0.0
MouseBrain-Z-T-1	controllerType=0 controllerNumber=1 scan=13370	10.355073	10.268066	1.8930755	2.4097104	1e-04	1e-04	1e-04	1e-04	0.08700657	0.0
MouseBrain-Z-T-1	controllerType=0 controllerNumber=1 scan=13371	7.5122547	3.4915621	4.859015	1.1622235	7.0702267	7.0702267	7.0702267	1e-04	4.020693	0.0
MouseBrain-Z-T-1	controllerType=0 controllerNumber=1 scan=13375	10.826805	4.8814235	7.807202	3.127313	13.676578	1e-04	2.0926638	1e-04	5.9453816	13.676477
MouseBrain-Z-T-1	controllerType=0 controllerNumber=1 scan=13376	25.05461	18.928814	7.2974234		17.941847	17.941847	17.941847		6.1257954	0.0
MouseBrain-Z-T-1	controllerType=0 controllerNumber=1 scan=13379	10.701265	6.394129	6.748348	3.3119268	6.9753575	1e-04	6.9753575	1e-04	4.3071365	6.9752574
MouseBrain-Z-T-1	controllerType=0 controllerNumber=1 scan=13381	25.529947	23.545311			1e-04	1e-04			1.9846363	0.0
MouseBrain-Z-T-1	controllerType=0 controllerNumber=1 scan=13382	11.334642	10.816393	2.978352	1.0828235	1e-04	1e-04	1e-04	1e-04	0.5182495	0.0
MouseBrain-Z-T-1	controllerType=0 controllerNumber=1 scan=13385	8.695736	6.3728747	6.2590556	5.208608	7.9711604	1e-04	6.6677375	1e-04	2.3228612	7.9710603
MouseBrain-Z-T-1	controllerType=0 controllerNumber=1 scan=13386	10.15335	7.3802633	3.099725	4.035028	15.253764	1e-04	1e-04	1e-04	2.7730865	15.253664
MouseBrain-Z-T-1	controllerType=0 controllerNumber=1 scan=13391	11.534447	13.433761	5.283723	5.249051	1e-04	1e-04	1e-04	1e-04	-1.8993139	0.0
MouseBrain-Z-T-1	controllerType=0 controllerNumber=1 scan=13397	28.193483	19.07445	8.063275		13.69365	1e-04	13.69365		9.119034	13.69355
MouseBrain-Z-T-1	controllerType=0 controllerNumber=1 scan=13399	6.4698567	7.0675745	2.6771426	3.9874008	15.894448	1e-04	1e-04	1e-04	-0.59771776	15.894348
MouseBrain-Z-T-1	controllerType=0 controllerNumber=1 scan=13404	11.465224	7.9209466	5.546858	3.024861	7.186074	1e-04	7.186074	1e-04	3.5442777	7.1859736
MouseBrain-Z-T-1	controllerType=0 controllerNumber=1 scan=13408	34.73591	23.19149	13.685613		18.10676	18.10676	6.9753575		11.544418	0.0
MouseBrain-Z-T-1	controllerType=0 controllerNumber=1 scan=13410	9.461128	9.742907	4.0624933	2.6514602	1e-04	1e-04	1e-04	1e-04	-0.28177834	0.0
MouseBrain-Z-T-1	controllerType=0 controllerNumber=1 scan=13411	6.3098702	6.2755833	2.8637044	2.0518353	1e-04	1e-04	12.784985	1e-04	0.034286976	0.0
MouseBrain-Z-T-1	controllerType=0 controllerNumber=1 scan=13413	15.050639	11.163234	5.7592616	4.8330903	14.8641405	14.8641405	14.8641405	1e-04	3.8874054	0.0
MouseBrain-Z-T-1	controllerType=0 controllerNumber=1 scan=13418	9.153155	4.0164995	7.3602657	3.1988118	1e-04	1e-04	1e-04	1e-04	5.136656	0.0
MouseBrain-Z-T-1	controllerType=0 controllerNumber=1 scan=13423	11.10905	6.352473	6.017619	1.8762671	10.0639	1e-04	10.0639	1e-04	4.756577	10.0638
MouseBrain-Z-T-1	controllerType=0 controllerNumber=1 scan=13429	7.9342237	10.164895	3.8220737	3.0316455	1e-04	1e-04	1e-04	1e-04	-2.2306714	0.0
MouseBrain-Z-T-1	controllerType=0 controllerNumber=1 scan=13431	8.592071	7.325007	3.3209655	3.5400522	0.018677672	1e-04	1e-04	1e-04	1.2670636	0.018577673
MouseBrain-Z-T-1	controllerType=0 controllerNumber=1 scan=13434	47.47606	26.278025	20.599764		16.803339	1e-04	16.803339		21.198034	16.80324
MouseBrain-Z-T-1	controllerType=0 controllerNumber=1 scan=13435	7.5169926	3.681329	4.9507017	1.754147	10.806623	1e-04	10.806623	1e-04	3.8356636	10.806523
MouseBrain-Z-T-1	controllerType=0 controllerNumber=1 scan=13437	25.2919	14.2794485	14.660615		6.8891354	1e-04	6.8891354		11.012452	6.889035
MouseBrain-Z-T-1	controllerType=0 controllerNumber=1 scan=13441	46.303875	23.344975	25.481709	5.0613666	13.295846	13.295846	13.295846	1e-04	22.9589	0.0
MouseBrain-Z-T-1	controllerType=0 controllerNumber=1 scan=13446	14.833513	5.3322635	11.011436	1.9531989	7.0615788	7.0615788	7.0615788	1e-04	9.501249	0.0
MouseBrain-Z-T-1	controllerType=0 controllerNumber=1 scan=13453	68.15075	34.827477	36.55155		17.1414	17.1414	17.1414		33.323273	0.0
MouseBrain-Z-T-1	controllerType=0 controllerNumber=1 scan=13457	17.774862	5.5312676	11.878011	3.355385	18.030193	1e-04	18.030193	1e-04	12.243595	18.030094
MouseBrain-Z-T-1	controllerType=0 controllerNumber=1 scan=13460	1.9960978	2.8987284		1.8231994	1e-04	1e-04		1e-04	-0.90263057	0.0
MouseBrain-Z-T-1	controllerType=0 controllerNumber=1 scan=13463	23.410376	26.378159	4.5202813	6.6530833	1e-04	1e-04	1e-04	1e-04	-2.967783	0.0
MouseBrain-Z-T-1	controllerType=0 controllerNumber=1 scan=13468	24.87491	19.181059	9.640434		15.420122	1e-04	15.420122		5.6938515	15.420022
MouseBrain-Z-T-1	controllerType=0 controllerNumber=1 scan=13469	10.615531	6.3074064	5.0370336	1.7359138	13.639654	13.639654	13.639654	1e-04	4.3081245	0.0
MouseBrain-Z-T-1	controllerType=0 controllerNumber=1 scan=13470	27.982632	11.656824	18.955822	5.207943	13.676578	1e-04	2.0926638	1e-04	16.325808	13.676477
MouseBrain-Z-T-1	controllerType=0 controllerNumber=1 scan=13472	22.72526	12.5236225	8.376617	2.4968362	16.757893	1e-04	16.757893	1e-04	10.201637	16.757793
MouseBrain-Z-T-1	controllerType=0 controllerNumber=1 scan=13473	4.1953154	4.0947533	1.6853195	1.7338134	1e-04	1e-04	1e-04	1e-04	0.100562096	0.0
MouseBrain-Z-T-1	controllerType=0 controllerNumber=1 scan=13476	21.163559	11.045446	10.394826		14.207484	1e-04	14.207484		10.118113	14.207384
MouseBrain-Z-T-1	controllerType=0 controllerNumber=1 scan=13477	49.79139	21.687246	27.105993	3.5698228	14.4277	1e-04	14.4277	1e-04	28.104143	14.4276
MouseBrain-Z-T-1	controllerType=0 controllerNumber=1 scan=13482	2.7813656	1.4624032			1e-04	1e-04			1.3189625	0.0
MouseBrain-Z-T-1	controllerType=0 controllerNumber=1 scan=13483	4.8466663	6.111696	1.1850381	3.023817	1e-04	1e-04	1e-04	1e-04	-1.2650294	0.0
MouseBrain-Z-T-1	controllerType=0 controllerNumber=1 scan=13485	14.071852	8.134605	8.028278	3.7546911	13.056561	1e-04	2.0014405	1e-04	5.9372463	13.056461
MouseBrain-Z-T-1	controllerType=0 controllerNumber=1 scan=13487	86.33948	37.35652	46.89404		16.757893	1e-04	16.757893		48.982956	16.757793
MouseBrain-Z-T-1	controllerType=0 controllerNumber=1 scan=13488	62.316658	27.054209	29.824133	4.260982	20.058758	1e-04	20.058758	1e-04	35.26245	20.058659
MouseBrain-Z-T-1	controllerType=0 controllerNumber=1 scan=13490	3.7760837	2.8121924	2.2191703	1.2744151	14.68402	1e-04	1e-04	1e-04	0.96389127	14.68392
MouseBrain-Z-T-1	controllerType=0 controllerNumber=1 scan=13492	6.271618	5.971603	1.2695136	1.166516	1e-04	1e-04	1e-04	1e-04	0.30001497	0.0
MouseBrain-Z-T-1	controllerType=0 controllerNumber=1 scan=13494	2.9279983	1.8224202	1.789844		1e-04	1e-04	1e-04		1.1055781	0.0
MouseBrain-Z-T-1	controllerType=0 controllerNumber=1 scan=13495	3.644612	4.0343394			1e-04	1e-04			-0.38972735	0.0
MouseBrain-Z-T-1	controllerType=0 controllerNumber=1 scan=13496	3.938572	2.6390018	2.5208588	1.2212884	1e-04	1e-04	1e-04	1e-04	1.2995701	0.0
MouseBrain-Z-T-1	controllerType=0 controllerNumber=1 scan=13500	5.3566966	4.613852	3.2577362	1.5729992	1e-04	1e-04	1e-04	1e-04	0.7428446	0.0
MouseBrain-Z-T-1	controllerType=0 controllerNumber=1 scan=13507	14.420413	2.67949	11.273592	1.7674708	16.335894	1e-04	16.335894	1e-04	11.740923	16.335794
MouseBrain-Z-T-1	controllerType=0 controllerNumber=1 scan=13512	6.855484	5.9847054	4.0908403	3.2418306	1e-04	1e-04	1e-04	1e-04	0.87077856	0.0
MouseBrain-Z-T-1	controllerType=0 controllerNumber=1 scan=13514	4.884233	2.741756	1.5333933		12.399608	12.399608	12.399608		2.142477	0.0
MouseBrain-Z-T-1	controllerType=0 controllerNumber=1 scan=13521	10.036861	10.036861			1e-04	1e-04			0.0	0.0
MouseBrain-Z-T-1	controllerType=0 controllerNumber=1 scan=13524	56.0466	35.676254	23.48248		17.1414	17.1414	17.1414		20.370346	0.0
MouseBrain-Z-T-1	controllerType=0 controllerNumber=1 scan=13525	30.817911	21.053684	6.817339	1.6222456	15.382666	1e-04	15.382666	1e-04	9.764227	15.3825655
MouseBrain-Z-T-1	controllerType=0 controllerNumber=1 scan=13526	14.7223215	7.138347	7.492198	1.0679255	13.672845	1e-04	8.550254	1e-04	7.5839744	13.672745
MouseBrain-Z-T-1	controllerType=0 controllerNumber=1 scan=13531	13.614491	8.83249	6.458347	3.028886	18.726995	18.726995	18.726995	1e-04	4.7820015	0.0
MouseBrain-Z-T-1	controllerType=0 controllerNumber=1 scan=13533	12.418432	10.703839	3.0479238	2.4919767	0.5338964	1e-04	0.5338964	1e-04	1.7145929	0.53379637
MouseBrain-Z-T-1	controllerType=0 controllerNumber=1 scan=13536	50.954266	23.295612	33.37075	6.544437	13.1207485	13.1207485	13.1207485	1e-04	27.658653	0.0
MouseBrain-Z-T-1	controllerType=0 controllerNumber=1 scan=13539	2.9284596	2.6415768			1e-04	1e-04			0.28688288	0.0
MouseBrain-Z-T-1	controllerType=0 controllerNumber=1 scan=13540	6.1348066	6.980359	2.6454303	3.5470624	1e-04	1e-04	1e-04	1e-04	-0.84555244	0.0
MouseBrain-Z-T-1	controllerType=0 controllerNumber=1 scan=13544	14.8947315	14.848185	1.8332472	1.8320421	1e-04	1e-04	1e-04	1e-04	0.046546936	0.0
MouseBrain-Z-T-1	controllerType=0 controllerNumber=1 scan=13546	22.659899	21.014734			12.846722	1e-04			1.6451645	12.8466215
MouseBrain-Z-T-1	controllerType=0 controllerNumber=1 scan=13552	32.385193	7.665805	22.650852	4.587688	16.335894	1e-04	16.335894	1e-04	24.719387	16.335794
MouseBrain-Z-T-1	controllerType=0 controllerNumber=1 scan=13553	2.8776317	3.4680097	1.962028	1.962028	1e-04	1e-04	1e-04	1e-04	-0.59037805	0.0
MouseBrain-Z-T-1	controllerType=0 controllerNumber=1 scan=13559	9.81216	9.82577	4.549544	3.4363263	1e-04	1e-04	1e-04	1e-04	-0.01361084	0.0
MouseBrain-Z-T-1	controllerType=0 controllerNumber=1 scan=13561	3.2975414	4.5781646	1.914257	2.6207333	8.446315	1e-04	1e-04	1e-04	-1.2806232	8.446215
MouseBrain-Z-T-1	controllerType=0 controllerNumber=1 scan=13562	2.1854	3.02777		1.6760916	1e-04	1e-04		1e-04	-0.84237003	0.0
MouseBrain-Z-T-1	controllerType=0 controllerNumber=1 scan=13563	17.755156	10.754361	5.301893		13.69365	1e-04	13.69365		7.0007944	13.69355
MouseBrain-Z-T-1	controllerType=0 controllerNumber=1 scan=13564	2.80011	2.7551692	2.1924386	1.3064852	14.68402	1e-04	1e-04	1e-04	0.04494095	14.68392
MouseBrain-Z-T-1	controllerType=0 controllerNumber=1 scan=13567	35.79573	21.031933	15.478225	5.4749804	14.267357	1e-04	14.267357	1e-04	14.763798	14.267257
MouseBrain-Z-T-1	controllerType=0 controllerNumber=1 scan=13570	45.82032	28.102577	17.888695		16.480312	1e-04	16.480312		17.717743	16.480213
MouseBrain-Z-T-1	controllerType=0 controllerNumber=1 scan=13572	6.215643	5.8346033	2.556996	2.8418324	1e-04	1e-04	1e-04	1e-04	0.38103962	0.0
MouseBrain-Z-T-1	controllerType=0 controllerNumber=1 scan=13573	12.168949	5.982518	7.4758325	2.9469748	4.9495387	1e-04	4.9495387	1e-04	6.186431	4.9494386
MouseBrain-Z-T-1	controllerType=0 controllerNumber=1 scan=13574	10.160929	7.1596684	2.2681077	1.2740655	16.480312	1e-04	16.480312	1e-04	3.0012603	16.480213
MouseBrain-Z-T-1	controllerType=0 controllerNumber=1 scan=13577	4.7603393	6.7091346	2.228445	4.662012	1e-04	1e-04	1e-04	1e-04	-1.9487953	0.0
MouseBrain-Z-T-1	controllerType=0 controllerNumber=1 scan=13584	52.424038	26.362701	30.33467	4.366805	15.639194	15.639194	15.639194	1e-04	26.061337	0.0
MouseBrain-Z-T-1	controllerType=0 controllerNumber=1 scan=13589	21.002178	18.225504	2.7799416	1.9855657	4.416693	1e-04	4.416693	1e-04	2.7766743	4.416593
MouseBrain-Z-T-1	controllerType=0 controllerNumber=1 scan=13595	16.487904	12.195807			15.382666	1e-04			4.292096	15.3825655
MouseBrain-Z-T-1	controllerType=0 controllerNumber=1 scan=13596	7.417238	7.2812047	3.9731152	1.9701566	13.055787	1e-04	13.055787	1e-04	0.13603354	13.055687
MouseBrain-Z-T-1	controllerType=0 controllerNumber=1 scan=13604	18.753841	15.164905	5.0462894	2.1638484	15.874784	15.874784	15.874784	1e-04	3.5889368	0.0
MouseBrain-Z-T-1	controllerType=0 controllerNumber=1 scan=13607	48.721416	14.386901	38.665234	6.838276	13.1207485	13.1207485	13.1207485	1e-04	34.334515	0.0
MouseBrain-Z-T-1	controllerType=0 controllerNumber=1 scan=13611	53.17383	40.522087			16.480312	1e-04			12.651741	16.480213
MouseBrain-Z-T-1	controllerType=0 controllerNumber=1 scan=13621	9.558197	9.217128		3.6276972	1e-04	1e-04		1e-04	0.34106922	0.0
MouseBrain-Z-T-1	controllerType=0 controllerNumber=1 scan=13627	9.022542	10.019017		4.4779944	14.919208	1e-04		1e-04	-0.9964752	14.919107
MouseBrain-Z-T-1	controllerType=0 controllerNumber=1 scan=13628	5.227013	5.8033786	2.010583	1.9424797	1e-04	1e-04	1e-04	1e-04	-0.5763655	0.0
MouseBrain-Z-T-1	controllerType=0 controllerNumber=1 scan=13629	20.528416	13.21335	5.544652		13.69365	1e-04	13.69365		7.3150654	13.69355
MouseBrain-Z-T-1	controllerType=0 controllerNumber=1 scan=13630	12.958083	8.417141	3.487149	2.5049667	12.9922495	1e-04	12.9922495	1e-04	4.540942	12.992149
MouseBrain-Z-T-1	controllerType=0 controllerNumber=1 scan=13631	44.19948	29.057562	17.323923		17.1414	17.1414	17.1414		15.141916	0.0
MouseBrain-Z-T-1	controllerType=0 controllerNumber=1 scan=13636	1.5202454	1.4920065			1e-04	1e-04			0.028238893	0.0
MouseBrain-Z-T-1	controllerType=0 controllerNumber=1 scan=13641	7.1264544	5.7531075	2.9626784	1.9121519	1e-04	1e-04	1e-04	1e-04	1.3733468	0.0
MouseBrain-Z-T-1	controllerType=0 controllerNumber=1 scan=13642	11.048018	11.994195			1e-04	1e-04			-0.9461765	0.0
MouseBrain-Z-T-1	controllerType=0 controllerNumber=1 scan=13645	37.74955	19.48491	19.742002	5.6878557	14.267357	1e-04	14.267357	1e-04	18.26464	14.267257
MouseBrain-Z-T-1	controllerType=0 controllerNumber=1 scan=13648	4.055726	3.5386152	1.8570155	1.4199255	1e-04	1e-04	1e-04	1e-04	0.5171108	0.0
MouseBrain-Z-T-1	controllerType=0 controllerNumber=1 scan=13653	16.63146	16.006357			1e-04	1e-04			0.625103	0.0
MouseBrain-Z-T-1	controllerType=0 controllerNumber=1 scan=13658	10.73451	4.6791153	5.30801	2.153637	14.68402	1e-04	14.68402	1e-04	6.055395	14.68392
MouseBrain-Z-T-1	controllerType=0 controllerNumber=1 scan=13663	11.821484	10.491081			1e-04	1e-04			1.3304024	0.0
MouseBrain-Z-T-1	controllerType=0 controllerNumber=1 scan=13665	3.89532	2.973265	2.406287	1.7335682	1e-04	1e-04	1e-04	1e-04	0.922055	0.0
MouseBrain-Z-T-1	controllerType=0 controllerNumber=1 scan=13667	6.347101	5.502069	2.4402792	3.774096	13.3271675	1e-04	1e-04	1e-04	0.8450322	13.327067
MouseBrain-Z-T-1	controllerType=0 controllerNumber=1 scan=13669	8.109947	6.5597954	3.5148118	2.2012854	2.1476889	1e-04	2.1476889	1e-04	1.5501518	2.147589
MouseBrain-Z-T-1	controllerType=0 controllerNumber=1 scan=13673	4.441691	4.441691			1e-04	1e-04			0.0	0.0
MouseBrain-Z-T-1	controllerType=0 controllerNumber=1 scan=13676	9.550198	11.426887	2.1037712	3.2721665	1e-04	1e-04	1e-04	1e-04	-1.876689	0.0
MouseBrain-Z-T-1	controllerType=0 controllerNumber=1 scan=13678	7.767028	5.5180836	5.056299	3.3267725	1e-04	1e-04	1e-04	1e-04	2.2489443	0.0
MouseBrain-Z-T-1	controllerType=0 controllerNumber=1 scan=13679	61.5116	31.96059	31.559126		17.941847	17.941847	17.941847		29.55101	0.0
MouseBrain-Z-T-1	controllerType=0 controllerNumber=1 scan=13681	5.9656053	6.1183257	2.7804313	3.0361536	1e-04	1e-04	1e-04	1e-04	-0.15272045	0.0
MouseBrain-Z-T-1	controllerType=0 controllerNumber=1 scan=13682	6.4222836	5.565844	2.166794	1.9715286	16.129396	1e-04	1e-04	1e-04	0.8564396	16.129297
MouseBrain-Z-T-1	controllerType=0 controllerNumber=1 scan=13689	40.289864	24.302011	18.068352	3.4758868	14.038311	14.038311	14.038311	1e-04	15.987852	0.0
MouseBrain-Z-T-1	controllerType=0 controllerNumber=1 scan=13692	25.316923	15.886333	11.37002	2.4285042	17.941847	17.941847	17.941847	1e-04	9.43059	0.0
MouseBrain-Z-T-1	controllerType=0 controllerNumber=1 scan=13696	2.2056677	2.2056677			13.0963545	13.0963545			0.0	0.0
MouseBrain-Z-T-1	controllerType=0 controllerNumber=1 scan=13699	51.19945	23.858831	22.360548	3.9033022	18.384617	1e-04	18.384617	1e-04	27.34062	18.384518
MouseBrain-Z-T-1	controllerType=0 controllerNumber=1 scan=13701	3.8520205	3.8520205			1e-04	1e-04			0.0	0.0
MouseBrain-Z-T-1	controllerType=0 controllerNumber=1 scan=13707	15.675033	14.465986	2.3768473	1.4209157	18.477867	18.477867	18.477867	14.962508	1.2090464	0.0
MouseBrain-Z-T-1	controllerType=0 controllerNumber=1 scan=13713	5.576204	6.289078	2.7601142	2.2840157	1e-04	1e-04	1e-04	1e-04	-0.7128744	0.0
MouseBrain-Z-T-1	controllerType=0 controllerNumber=1 scan=13714	43.76452	6.9878635	35.127132	5.145357	19.524994	1e-04	19.524994	1e-04	36.776657	19.524895
MouseBrain-Z-T-1	controllerType=0 controllerNumber=1 scan=13718	8.119792	8.159851	2.2088585	2.0775185	1e-04	1e-04	1e-04	1e-04	-0.04005909	0.0
MouseBrain-Z-T-1	controllerType=0 controllerNumber=1 scan=13719	39.97228	18.088043	23.553896	2.593886	14.894972	14.894972	14.894972	1e-04	21.884235	0.0
MouseBrain-Z-T-1	controllerType=0 controllerNumber=1 scan=13726	6.309147	6.441105	4.6991124	4.2430234	1e-04	1e-04	1e-04	1e-04	-0.13195801	0.0
MouseBrain-Z-T-1	controllerType=0 controllerNumber=1 scan=13733	32.912865	17.856878	14.661996	5.032104	14.267357	1e-04	14.267357	1e-04	15.055986	14.267257
MouseBrain-Z-T-1	controllerType=0 controllerNumber=1 scan=13735	19.462006	19.41596			2.1112418	1e-04			0.046045303	2.111142
MouseBrain-Z-T-1	controllerType=0 controllerNumber=1 scan=13736	72.85787	36.018528	39.69056		17.1414	17.1414	17.1414		36.839344	0.0
MouseBrain-Z-T-1	controllerType=0 controllerNumber=1 scan=13740	4.5000734	2.469837	3.3409183	1.3413551	1e-04	1e-04	1e-04	1e-04	2.0302365	0.0
MouseBrain-Z-T-1	controllerType=0 controllerNumber=1 scan=13743	16.045946	11.437369	6.080427	2.2149615	15.639194	15.639194	15.639194	1e-04	4.608577	0.0
MouseBrain-Z-T-1	controllerType=0 controllerNumber=1 scan=13745	18.798151	12.774163	7.5372496	2.4412422	14.894972	14.894972	14.894972	1e-04	6.023988	0.0
MouseBrain-Z-T-1	controllerType=0 controllerNumber=1 scan=13751	18.1882	10.01925	9.2069025	2.082836	13.985824	1e-04	10.451418	1e-04	8.16895	13.9857235
MouseBrain-Z-T-1	controllerType=0 controllerNumber=1 scan=13752	8.309204	7.3508816	5.234612	3.2897627	1e-04	6.584156	1e-04	1e-04	0.9583225	-6.584056
MouseBrain-Z-T-1	controllerType=0 controllerNumber=1 scan=13759	58.18959	27.859985	31.821999		17.941847	17.941847	17.941847		30.329605	0.0
MouseBrain-Z-T-1	controllerType=0 controllerNumber=1 scan=13761	72.64755	31.875021	43.610058		17.1414	17.1414	17.1414		40.77253	0.0
MouseBrain-Z-T-1	controllerType=0 controllerNumber=1 scan=13765	36.64762	34.18939	4.6217976	2.7577689	16.71268	16.71268	16.71268	14.95678	2.4582329	0.0
MouseBrain-Z-T-1	controllerType=0 controllerNumber=1 scan=13766	21.247437	10.32875	8.246101	4.1288204	14.563458	1e-04	14.563458	1e-04	10.918687	14.563358
MouseBrain-Z-T-1	controllerType=0 controllerNumber=1 scan=13771	33.32066	18.989668	9.189725	3.1015384	18.384617	1e-04	18.384617	5.022974	14.330992	18.384518
MouseBrain-Z-T-1	controllerType=0 controllerNumber=1 scan=13772	30.820593	30.155817			15.914765	15.914765			0.66477585	0.0
MouseBrain-Z-T-1	controllerType=0 controllerNumber=1 scan=13774	24.310759	9.882685	9.279085	1.2892247	19.524994	1e-04	19.524994	1e-04	14.428074	19.524895
MouseBrain-Z-T-1	controllerType=0 controllerNumber=1 scan=13775	6.4962626	3.2275047	5.4717574	2.2029996	1e-04	1e-04	1e-04	1e-04	3.2687578	0.0
MouseBrain-Z-T-1	controllerType=0 controllerNumber=1 scan=13777	5.9689445	4.32027	1.2429627	1.2429627	18.131557	1e-04	1e-04	1e-04	1.6486745	18.131458
MouseBrain-Z-T-1	controllerType=0 controllerNumber=1 scan=13783	78.00262	11.278558	68.46662	9.05146	19.524994	1e-04	19.524994	1e-04	66.72406	19.524895
MouseBrain-Z-T-1	controllerType=0 controllerNumber=1 scan=13784	16.79532	12.06817	4.7289786	3.9276035	15.894448	1e-04	1e-04	1e-04	4.727151	15.894348
MouseBrain-Z-T-1	controllerType=0 controllerNumber=1 scan=13792	29.953978	15.811688	10.873506	1.4934547	14.563458	1e-04	14.563458	1e-04	14.142289	14.563358
MouseBrain-Z-T-1	controllerType=0 controllerNumber=1 scan=13798	5.244482	5.230041	3.5475562	3.5890675	1e-04	1e-04	1e-04	1e-04	0.014441013	0.0
MouseBrain-Z-T-1	controllerType=0 controllerNumber=1 scan=13799	3.0142567	5.2388453			1e-04	1e-04			-2.2245886	0.0
MouseBrain-Z-T-1	controllerType=0 controllerNumber=1 scan=13802	6.3163867	6.364031	2.6820235	2.2965732	15.099364	15.099364	1e-04	1e-04	-0.04764414	0.0
MouseBrain-Z-T-1	controllerType=0 controllerNumber=1 scan=13807	117.42568	46.96623	76.931755		17.1414	17.1414	17.1414		70.45946	0.0
MouseBrain-Z-T-1	controllerType=0 controllerNumber=1 scan=13809	3.5578923	3.3302252	2.1125593	3.1563654	1e-04	1e-04	1e-04	1e-04	0.2276671	0.0
MouseBrain-Z-T-1	controllerType=0 controllerNumber=1 scan=13810	3.5812573	3.18337			1e-04	1e-04			0.39788723	0.0
MouseBrain-Z-T-1	controllerType=0 controllerNumber=1 scan=13812	10.84945	10.84945	2.466815	2.661893	1e-04	1e-04	1e-04	1e-04	0.0	0.0
MouseBrain-Z-T-1	controllerType=0 controllerNumber=1 scan=13813	28.594856	27.799147			15.838782	15.838782			0.7957096	0.0
MouseBrain-Z-T-1	controllerType=0 controllerNumber=1 scan=13814	6.422581	5.9147696	4.4274187	2.635651	1e-04	1e-04	1e-04	1e-04	0.50781155	0.0
MouseBrain-Z-T-1	controllerType=0 controllerNumber=1 scan=13831	51.79414	27.136248	26.548092		17.1414	17.1414	17.1414		24.657892	0.0
MouseBrain-Z-T-1	controllerType=0 controllerNumber=1 scan=13834	27.78977	26.28272			15.838782	15.838782			1.5070496	0.0
MouseBrain-Z-T-1	controllerType=0 controllerNumber=1 scan=13835	2.3545303	1.7823014			1e-04	1e-04			0.5722289	0.0
MouseBrain-Z-T-1	controllerType=0 controllerNumber=1 scan=13839	19.687685	12.981167	7.4152007	1.1739016	5.299204	5.299204	5.299204	1e-04	6.706518	0.0
MouseBrain-Z-T-1	controllerType=0 controllerNumber=1 scan=13845	58.208057	30.16879	26.389297		15.894448	1e-04	15.894448		28.039267	15.894348
MouseBrain-Z-T-1	controllerType=0 controllerNumber=1 scan=13851	4.4737134	1.3228859			19.524994	1e-04			3.1508274	19.524895
MouseBrain-Z-T-1	controllerType=0 controllerNumber=1 scan=13852	3.6548743	3.582611	1.7114401	1.6090375	1e-04	1e-04	1e-04	1e-04	0.07226324	0.0
MouseBrain-Z-T-1	controllerType=0 controllerNumber=1 scan=13855	33.45639	8.073918	22.676153	4.631356	19.524994	1e-04	19.524994	1e-04	25.382473	19.524895
MouseBrain-Z-T-1	controllerType=0 controllerNumber=1 scan=13856	61.846527	30.679876	31.566355	8.348058	16.803339	1e-04	16.803339	1e-04	31.16665	16.80324
MouseBrain-Z-T-1	controllerType=0 controllerNumber=1 scan=13857	12.684842	6.542826	5.595379	3.665805	15.894448	1e-04	1e-04	1e-04	6.142016	15.894348
MouseBrain-Z-T-1	controllerType=0 controllerNumber=1 scan=13858	55.862705	27.808277	35.607944	7.553514	14.1178665	14.1178665	14.1178665	14.1178665	28.054428	0.0
MouseBrain-Z-T-1	controllerType=0 controllerNumber=1 scan=13861	5.5281267	6.9237967	4.1771417	5.653745	1e-04	1e-04	1e-04	1e-04	-1.3956699	0.0
MouseBrain-Z-T-1	controllerType=0 controllerNumber=1 scan=13864	5.4379086	5.068167	2.9356477	2.5700223	1e-04	1e-04	1e-04	1e-04	0.36974144	0.0
MouseBrain-Z-T-1	controllerType=0 controllerNumber=1 scan=13865	8.514505	7.185907	3.931712	2.59001	1e-04	1e-04	1e-04	0.15287945	1.3285985	0.0
MouseBrain-Z-T-1	controllerType=0 controllerNumber=1 scan=13867	118.01048	44.495922	82.403694		15.639194	15.639194	15.639194		73.51456	0.0
MouseBrain-Z-T-1	controllerType=0 controllerNumber=1 scan=13872	23.386774	10.247564	15.26823	2.975033	10.8311825	1e-04	15.831641	1e-04	13.13921	10.831082
MouseBrain-Z-T-1	controllerType=0 controllerNumber=1 scan=13873	5.380061	4.5783286	3.8286643	3.3163202	1e-04	1e-04	1e-04	1e-04	0.80173254	0.0
MouseBrain-Z-T-1	controllerType=0 controllerNumber=1 scan=13874	5.5504713	4.6753807	2.569068	2.7320018	1e-04	1e-04	1e-04	1e-04	0.8750906	0.0
MouseBrain-Z-T-1	controllerType=0 controllerNumber=1 scan=13877	62.186913	30.773651	30.989834		16.803339	1e-04	16.803339		31.413261	16.80324
MouseBrain-Z-T-1	controllerType=0 controllerNumber=1 scan=13880	76.64678	32.73665	48.65001		15.639194	15.639194	15.639194		43.910133	0.0
MouseBrain-Z-T-1	controllerType=0 controllerNumber=1 scan=13885	10.050997	8.626733	6.254549	3.2397363	12.844922	1e-04	12.844922	1e-04	1.424264	12.844822
MouseBrain-Z-T-1	controllerType=0 controllerNumber=1 scan=13886	16.830692	9.548157	8.622753	2.045482	16.803339	1e-04	16.803339	1e-04	7.2825356	16.80324
MouseBrain-Z-T-1	controllerType=0 controllerNumber=1 scan=13894	3.6606872	2.3496544	2.2540247	1.2820218	7.0307407	7.0307407	7.0307407	1e-04	1.3110328	0.0
MouseBrain-Z-T-1	controllerType=0 controllerNumber=1 scan=13895	19.939438	18.642668	2.4494996	1.5065017	18.036846	18.036846	18.036846	14.941787	1.2967701	0.0
MouseBrain-Z-T-1	controllerType=0 controllerNumber=1 scan=13903	34.148132	36.545105			1e-04	13.151767			-2.3969727	-13.151667
MouseBrain-Z-T-1	controllerType=0 controllerNumber=1 scan=13912	30.691578	32.401627			1e-04	13.151767			-1.7100487	-13.151667
MouseBrain-Z-T-1	controllerType=0 controllerNumber=1 scan=13918	65.84928	48.27904	21.985073		19.430452	19.430452	19.430452		17.57024	0.0
MouseBrain-Z-T-1	controllerType=0 controllerNumber=1 scan=13922	3.6248205	3.899013	2.8707452	3.7545927	1e-04	1e-04	1e-04	1e-04	-0.27419257	0.0
MouseBrain-Z-T-1	controllerType=0 controllerNumber=1 scan=13923	19.909391	18.137627	3.3910468	2.443001	1e-04	1e-04	1e-04	1e-04	1.7717648	0.0
MouseBrain-Z-T-1	controllerType=0 controllerNumber=1 scan=13924	3.152966	2.23806	1.8539169		3.2703269	3.2703269	3.2703269		0.914906	0.0
MouseBrain-Z-T-1	controllerType=0 controllerNumber=1 scan=13927	25.70899	18.043182	11.241919	6.870257	16.803339	1e-04	16.803339	1e-04	7.6658077	16.80324
MouseBrain-Z-T-1	controllerType=0 controllerNumber=1 scan=13930	47.04511	42.12292	10.659483	5.7372956	17.829042	17.829042	17.829042	17.829042	4.922188	0.0
MouseBrain-Z-T-1	controllerType=0 controllerNumber=1 scan=13934	30.326931	33.752804			1e-04	13.212365			-3.4258728	-13.212265
MouseBrain-Z-T-1	controllerType=0 controllerNumber=1 scan=13935	3.026178	3.311332	1.347823	2.310167	1e-04	1e-04	1e-04	1e-04	-0.2851541	0.0
MouseBrain-Z-T-1	controllerType=0 controllerNumber=1 scan=13938	46.613472	51.8506			1e-04	13.212365			-5.237129	-13.212265
MouseBrain-Z-T-1	controllerType=0 controllerNumber=1 scan=13940	51.854866	29.322727	26.37423		15.639194	15.639194	15.639194		22.532139	0.0
MouseBrain-Z-T-1	controllerType=0 controllerNumber=1 scan=13943	26.725166	25.961988			15.838782	15.838782			0.7631779	0.0
MouseBrain-Z-T-1	controllerType=0 controllerNumber=1 scan=13946	1.4588193	1.6471974			1e-04	1e-04			-0.1883781	0.0
MouseBrain-Z-T-1	controllerType=0 controllerNumber=1 scan=13950	91.53892	52.212452	48.34278	9.016317	19.430452	19.430452	19.430452	19.430452	39.326466	0.0
MouseBrain-Z-T-1	controllerType=0 controllerNumber=1 scan=13954	34.100792	36.965885	9.198865		1e-04	13.212365	1e-04		-2.8650932	-13.212265
MouseBrain-Z-T-1	controllerType=0 controllerNumber=1 scan=13962	35.562855	20.246136	17.184889		10.8311825	1e-04	15.831641		15.316719	10.831082
MouseBrain-Z-T-1	controllerType=0 controllerNumber=1 scan=13963	8.861096	11.031937	4.4062157	3.9166596	1e-04	13.258759	1e-04	1e-04	-2.1708403	-13.258658
MouseBrain-Z-T-1	controllerType=0 controllerNumber=1 scan=13964	10.941239	8.07076	1.4775645	2.2266252	13.69365	1e-04	1e-04	1e-04	2.8704796	13.69355
MouseBrain-Z-T-1	controllerType=0 controllerNumber=1 scan=13967	6.9606156	6.2931747	2.3448691	3.4940271	1e-04	1e-04	1e-04	1e-04	0.6674409	0.0
MouseBrain-Z-T-1	controllerType=0 controllerNumber=1 scan=13969	3.297627	3.6028082	2.0739725	2.0916686	1e-04	1e-04	1e-04	1e-04	-0.30518126	0.0
MouseBrain-Z-T-1	controllerType=0 controllerNumber=1 scan=13974	21.06515	24.492287	4.281449	4.641685	1e-04	11.650665	1e-04	1e-04	-3.4271374	-11.650565
MouseBrain-Z-T-1	controllerType=0 controllerNumber=1 scan=13977	16.414562	16.788927	5.185229	4.0578237	1e-04	13.258759	1e-04	1e-04	-0.37436485	-13.258658
MouseBrain-Z-T-1	controllerType=0 controllerNumber=1 scan=13978	42.384975	37.51006	7.003299	5.33813	18.036846	18.036846	18.036846	14.941787	4.874916	0.0
MouseBrain-Z-T-1	controllerType=0 controllerNumber=1 scan=13979	15.088716	17.236292	4.056821	5.6975937	1e-04	13.151767	1e-04	1e-04	-2.1475763	-13.151667
MouseBrain-Z-T-1	controllerType=0 controllerNumber=1 scan=13980	6.239826	4.0784225	3.093623	2.250924	10.451418	1e-04	10.451418	1e-04	2.1614037	10.451318
MouseBrain-Z-T-1	controllerType=0 controllerNumber=1 scan=13981	15.250788	17.619293	3.801768	4.8479843	1e-04	0.0064824442	1e-04	0.0064824442	-2.3685055	-0.0063824444
MouseBrain-Z-T-1	controllerType=0 controllerNumber=1 scan=13986	43.866043	19.859022	23.46115		15.005423	1e-04	15.005423		24.00702	15.005322
MouseBrain-Z-T-1	controllerType=0 controllerNumber=1 scan=13987	50.213898	43.14044	16.449436	9.375981	19.303942	19.303942	19.303942	19.303942	7.073456	0.0
MouseBrain-Z-T-1	controllerType=0 controllerNumber=1 scan=13989	5.173263	4.767668	3.8722732	3.0144775	1e-04	1e-04	1e-04	1e-04	0.4055953	0.0
MouseBrain-Z-T-1	controllerType=0 controllerNumber=1 scan=13991	3.846742	2.9946961	2.2671254	1.8822516	1e-04	1e-04	1e-04	1e-04	0.8520458	0.0
MouseBrain-Z-T-1	controllerType=0 controllerNumber=1 scan=13999	47.804005	37.555717	14.1598835	5.9614058	17.829042	17.829042	17.829042	14.868845	10.248287	0.0
MouseBrain-Z-T-1	controllerType=0 controllerNumber=1 scan=14000	49.62804	40.484974	10.341938		19.430452	19.430452	19.430452		9.143066	0.0
MouseBrain-Z-T-1	controllerType=0 controllerNumber=1 scan=14002	6.7348876	7.4591727	2.5736766	2.3844445	1e-04	11.508244	1e-04	1e-04	-0.7242851	-11.508143
MouseBrain-Z-T-1	controllerType=0 controllerNumber=1 scan=14003	30.229631	21.11266	11.252847	2.693564	14.799868	14.799868	14.799868	1e-04	9.116972	0.0
MouseBrain-Z-T-1	controllerType=0 controllerNumber=1 scan=14004	48.666977	19.099815	25.966362	3.3330197	17.527798	1e-04	17.527798	1e-04	29.567162	17.527699
MouseBrain-Z-T-1	controllerType=0 controllerNumber=1 scan=14011	23.382923	18.802832	5.438847	4.1426153	17.292103	1e-04	1e-04	1e-04	4.5800915	17.292004
MouseBrain-Z-T-1	controllerType=0 controllerNumber=1 scan=14012	8.444376	8.444605	3.540597	2.63585	1e-04	1e-04	1e-04	1e-04	-0.00022888184	0.0
MouseBrain-Z-T-1	controllerType=0 controllerNumber=1 scan=14016	13.924832	18.267502		8.243359	1e-04	1e-04		1e-04	-4.3426695	0.0
MouseBrain-Z-T-1	controllerType=0 controllerNumber=1 scan=14018	11.7469425	11.095646			14.799868	14.799868			0.6512966	0.0
MouseBrain-Z-T-1	controllerType=0 controllerNumber=1 scan=14020	11.9625	9.3446665	1.8309789	1.7048489	10.254501	1e-04	10.254501	1e-04	2.6178331	10.254401
MouseBrain-Z-T-1	controllerType=0 controllerNumber=1 scan=14028	28.3976	16.27554	14.362454	4.6835775	16.083294	16.083294	16.083294	1e-04	12.122061	0.0
MouseBrain-Z-T-1	controllerType=0 controllerNumber=1 scan=14032	5.824522	6.457777	1.6774424	2.6843507	1e-04	0.0063938037	1e-04	1e-04	-0.633255	-0.006293804
MouseBrain-Z-T-1	controllerType=0 controllerNumber=1 scan=14034	40.531666	42.96051			1e-04	11.923729			-2.4288445	-11.923629
MouseBrain-Z-T-1	controllerType=0 controllerNumber=1 scan=14035	33.82668	39.314842			1e-04	13.212365			-5.488163	-13.212265
MouseBrain-Z-T-1	controllerType=0 controllerNumber=1 scan=14037	24.082012	28.852892			1e-04	13.212365			-4.7708797	-13.212265
MouseBrain-Z-T-1	controllerType=0 controllerNumber=1 scan=14040	4.5559797	3.5706694	1.8258804	2.1968503	18.177711	1e-04	1e-04	1e-04	0.9853103	18.177612
MouseBrain-Z-T-1	controllerType=0 controllerNumber=1 scan=14042	17.772974	15.766003	4.1849003	2.203127	16.083294	16.083294	16.083294	1e-04	2.0069714	0.0
MouseBrain-Z-T-1	controllerType=0 controllerNumber=1 scan=14047	32.87945	35.197533			1e-04	11.923729			-2.318081	-11.923629
MouseBrain-Z-T-1	controllerType=0 controllerNumber=1 scan=14050	20.6139	24.941574	4.494034	5.050204	1e-04	11.650665	1e-04	11.650665	-4.327675	-11.650565
MouseBrain-Z-T-1	controllerType=0 controllerNumber=1 scan=14053	6.649197	7.1010213	2.9134536	3.7721539	1e-04	1e-04	1e-04	1e-04	-0.4518242	0.0
MouseBrain-Z-T-1	controllerType=0 controllerNumber=1 scan=14056	13.092833	7.2850623	7.110046	2.6161053	10.8311825	1e-04	15.831641	1e-04	5.8077703	10.831082
MouseBrain-Z-T-1	controllerType=0 controllerNumber=1 scan=14058	52.64032	44.739296	15.816698	7.915676	19.303942	19.303942	19.303942	19.303942	7.901024	0.0
MouseBrain-Z-T-1	controllerType=0 controllerNumber=1 scan=14062	55.77366	30.182943	28.658974	4.729029	16.083294	16.083294	16.083294	1e-04	25.590715	0.0
MouseBrain-Z-T-1	controllerType=0 controllerNumber=1 scan=14065	36.097836	26.600927	11.796668		15.752252	15.752252	15.752252		9.496908	0.0
MouseBrain-Z-T-1	controllerType=0 controllerNumber=1 scan=14070	2.903492	2.5028737	2.1913643	1.7195922	1e-04	1e-04	1e-04	1e-04	0.4006183	0.0
MouseBrain-Z-T-1	controllerType=0 controllerNumber=1 scan=14073	26.066559	14.194381	17.005053	7.525897	15.230704	1e-04	15.230704	1e-04	11.872178	15.230604
MouseBrain-Z-T-1	controllerType=0 controllerNumber=1 scan=14074	32.410316	18.195446	18.235231	4.020362	15.752252	15.752252	15.752252	15.752252	14.21487	0.0
MouseBrain-Z-T-1	controllerType=0 controllerNumber=1 scan=14078	3.398735	3.9203959	1.3165566	3.0430179	0.021789808	1e-04	0.021789808	1e-04	-0.5216608	0.021689808
MouseBrain-Z-T-1	controllerType=0 controllerNumber=1 scan=14079	3.637023	2.5061421	2.222167	1.0912864	1e-04	1e-04	1e-04	1e-04	1.1308808	0.0
MouseBrain-Z-T-1	controllerType=0 controllerNumber=1 scan=14083	9.306316	9.264467	4.94577	2.7151382	1e-04	11.508244	1e-04	1e-04	0.041849136	-11.508143
MouseBrain-Z-T-1	controllerType=0 controllerNumber=1 scan=14087	30.138346	21.90107	10.00513	3.0969071	16.767138	16.767138	16.767138	1e-04	8.237276	0.0
MouseBrain-Z-T-1	controllerType=0 controllerNumber=1 scan=14088	1.9923468	2.8435163			1e-04	1e-04			-0.8511696	0.0
MouseBrain-Z-T-1	controllerType=0 controllerNumber=1 scan=14090	8.912765	5.017737	4.9756866	2.4362416	11.139567	1e-04	2.3688586	1e-04	3.8950276	11.139467
MouseBrain-Z-T-1	controllerType=0 controllerNumber=1 scan=14098	5.1602006	3.673809	2.7093122	1.9304936	1e-04	1e-04	1e-04	1e-04	1.4863915	0.0
MouseBrain-Z-T-1	controllerType=0 controllerNumber=1 scan=14100	10.302374	7.5197453	5.7428765	4.049715	0.6321814	1e-04	0.6321814	1e-04	2.7826285	0.6320814
MouseBrain-Z-T-1	controllerType=0 controllerNumber=1 scan=14103	1.7267201				1e-04				1.7267201	1e-04
MouseBrain-Z-T-1	controllerType=0 controllerNumber=1 scan=14108	39.889645	42.07476			1e-04	13.151767			-2.1851158	-13.151667
MouseBrain-Z-T-1	controllerType=0 controllerNumber=1 scan=14121	8.731721	8.895091	3.4189682	2.482238	1e-04	11.650665	1e-04	1e-04	-0.16337013	-11.650565
MouseBrain-Z-T-1	controllerType=0 controllerNumber=1 scan=14122	45.7109	16.319504	31.103882		14.040399	14.040399	1.0965402		29.391396	0.0
MouseBrain-Z-T-1	controllerType=0 controllerNumber=1 scan=14123	4.321379	5.668794	3.5823433	4.879041	1e-04	1e-04	1e-04	1e-04	-1.347415	0.0
MouseBrain-Z-T-1	controllerType=0 controllerNumber=1 scan=14125	14.453614	10.498413	5.5551705	3.2623262	6.4900656	6.4900656	6.4900656	1e-04	3.9552011	0.0
MouseBrain-Z-T-1	controllerType=0 controllerNumber=1 scan=14126	8.774772	5.3080697	5.9906044	3.4655118	0.094904274	1e-04	0.094904274	1e-04	3.466702	0.09480427
MouseBrain-Z-T-1	controllerType=0 controllerNumber=1 scan=14134	31.197458	19.170927	13.998112		13.85595	13.85595	0.57703364		12.026531	0.0
MouseBrain-Z-T-1	controllerType=0 controllerNumber=1 scan=14135	21.767744	18.482946	3.8136852	3.1480906	13.359506	1e-04	1e-04	1e-04	3.2847977	13.3594055
MouseBrain-Z-T-1	controllerType=0 controllerNumber=1 scan=14136	13.05784	6.85977	7.4196434	1.7242427	3.6172233	1e-04	3.6172233	1e-04	6.1980705	3.6171234
MouseBrain-Z-T-1	controllerType=0 controllerNumber=1 scan=14141	27.275396	8.442696	24.225716	6.608002	14.98061	0.3759075	4.2359095	1e-04	18.8327	14.604702
MouseBrain-Z-T-1	controllerType=0 controllerNumber=1 scan=14142	30.682732	36.445797			1e-04	13.212365			-5.7630653	-13.212265
MouseBrain-Z-T-1	controllerType=0 controllerNumber=1 scan=14143	38.649033	14.11538	33.791195		14.271137	13.9394245	14.271137		24.533653	0.33171272
MouseBrain-Z-T-1	controllerType=0 controllerNumber=1 scan=14146	30.396158	35.98083			1e-04	13.212365			-5.584673	-13.212265
MouseBrain-Z-T-1	controllerType=0 controllerNumber=1 scan=14152	50.03491	51.128002			1e-04	13.212365			-1.0930939	-13.212265
MouseBrain-Z-T-1	controllerType=0 controllerNumber=1 scan=14153	68.89232	38.55432	42.069893	11.731895	18.05979	18.05979	18.05979	18.05979	30.337997	0.0
MouseBrain-Z-T-1	controllerType=0 controllerNumber=1 scan=14154	9.897534	11.304098	2.114224	6.9974465	1e-04	1e-04	1e-04	1e-04	-1.4065638	0.0
MouseBrain-Z-T-1	controllerType=0 controllerNumber=1 scan=14157	7.8453236	5.5952144	4.725808	2.6349113	1e-04	1e-04	1e-04	1e-04	2.2501092	0.0
MouseBrain-Z-T-1	controllerType=0 controllerNumber=1 scan=14158	30.707947	29.698833			1e-04	1e-04			1.0091133	0.0
MouseBrain-Z-T-1	controllerType=0 controllerNumber=1 scan=14159	45.527588	30.755981	13.973933	4.3073807	17.335217	1e-04	17.335217	1e-04	14.771606	17.335117
MouseBrain-Z-T-1	controllerType=0 controllerNumber=1 scan=14165	7.546267	7.9110975	2.4747431	5.0991015	1e-04	1e-04	1e-04	1e-04	-0.3648305	0.0
MouseBrain-Z-T-1	controllerType=0 controllerNumber=1 scan=14168	18.700075	11.296396	10.668395	3.649918	15.71277	1e-04	15.71277	1e-04	7.403679	15.71267
MouseBrain-Z-T-1	controllerType=0 controllerNumber=1 scan=14171	18.163095	16.676031	4.1508226	4.9348845	1e-04	1e-04	1e-04	1e-04	1.4870644	0.0
MouseBrain-Z-T-1	controllerType=0 controllerNumber=1 scan=14178	76.59809	22.89528	53.28332	6.8797574	19.667433	1e-04	19.667433	1e-04	53.702812	19.667334
MouseBrain-Z-T-1	controllerType=0 controllerNumber=1 scan=14179	4.178888	4.5081053	2.819369	2.652167	5.29857	1e-04	5.29857	1e-04	-0.32921743	5.29847
MouseBrain-Z-T-1	controllerType=0 controllerNumber=1 scan=14180	5.579562	5.4804068	3.5366783	1.752053	1e-04	1e-04	1e-04	1e-04	0.099155426	0.0
MouseBrain-Z-T-1	controllerType=0 controllerNumber=1 scan=14181	5.448972	4.4919066	3.8154511	1.6521275	1e-04	1e-04	1e-04	1e-04	0.9570656	0.0
MouseBrain-Z-T-1	controllerType=0 controllerNumber=1 scan=14186	6.5730047	6.4206333	1.8697755	1.3582424	1e-04	1e-04	1e-04	1e-04	0.1523714	0.0
MouseBrain-Z-T-1	controllerType=0 controllerNumber=1 scan=14189	58.45615	45.230244	20.559153	9.072426	20.608109	20.608109	20.608109	1e-04	13.225906	0.0
MouseBrain-Z-T-1	controllerType=0 controllerNumber=1 scan=14190	49.846893	13.918201	37.946354	2.6721632	16.00746	16.00746	16.00746	1e-04	35.92869	0.0
MouseBrain-Z-T-1	controllerType=0 controllerNumber=1 scan=14193	8.6701765	8.6701765	1.9400979	1.7167636	14.565954	14.565954	0.01755482	1e-04	0.0	0.0
MouseBrain-Z-T-1	controllerType=0 controllerNumber=1 scan=14194	30.203396	22.346094	10.962198		15.71277	1e-04	15.71277		7.8573017	15.71267
MouseBrain-Z-T-1	controllerType=0 controllerNumber=1 scan=14195	2.4627151				1e-04				2.4627151	1e-04
MouseBrain-Z-T-1	controllerType=0 controllerNumber=1 scan=14196	45.743237	12.462669	34.14658	6.4101605	19.667433	1e-04	19.667433	1e-04	33.280567	19.667334
MouseBrain-Z-T-1	controllerType=0 controllerNumber=1 scan=14201	11.506892	13.636234	3.3048208	4.566678	1e-04	11.650665	1e-04	1e-04	-2.129342	-11.650565
MouseBrain-Z-T-1	controllerType=0 controllerNumber=1 scan=14203	33.464417	38.159298			1e-04	11.923729			-4.6948814	-11.923629
MouseBrain-Z-T-1	controllerType=0 controllerNumber=1 scan=14205	42.085823	20.137981	23.745472		14.258088	1e-04	2.5202498		21.947842	14.257988
MouseBrain-Z-T-1	controllerType=0 controllerNumber=1 scan=14207	12.722067	10.689086	1.6675267	1.266262	17.335217	1e-04	1e-04	1e-04	2.032981	17.335117
MouseBrain-Z-T-1	controllerType=0 controllerNumber=1 scan=14214	4.644392	3.6223028	2.3592992	2.1221929	0.006136449	0.006136449	1e-04	1e-04	1.0220892	0.0
MouseBrain-Z-T-1	controllerType=0 controllerNumber=1 scan=14215	6.0755496	4.822885	2.122305	2.4229937	14.652114	1e-04	1e-04	1e-04	1.2526646	14.652014
MouseBrain-Z-T-1	controllerType=0 controllerNumber=1 scan=14217	13.659742	12.442056	5.391497	5.015714	1e-04	1e-04	1e-04	1e-04	1.2176867	0.0
MouseBrain-Z-T-1	controllerType=0 controllerNumber=1 scan=14218	18.75021	20.786514	4.246002	6.514491	1e-04	1e-04	1e-04	1e-04	-2.0363045	0.0
MouseBrain-Z-T-1	controllerType=0 controllerNumber=1 scan=14219	2.215658	1.8919495	1.0596974	1.1555631	1e-04	1e-04	1e-04	1e-04	0.32370842	0.0
MouseBrain-Z-T-1	controllerType=0 controllerNumber=1 scan=14221	20.375826	20.678774			1e-04	1e-04			-0.302948	0.0
MouseBrain-Z-T-1	controllerType=0 controllerNumber=1 scan=14224	18.78471	22.074478			1e-04	13.212365			-3.2897682	-13.212265
MouseBrain-Z-T-1	controllerType=0 controllerNumber=1 scan=14225	13.141949	13.417784	3.7169032	3.7137797	1e-04	1e-04	1e-04	1e-04	-0.27583504	0.0
MouseBrain-Z-T-1	controllerType=0 controllerNumber=1 scan=14231	4.8596134	3.5763888	3.965398	2.2025082	1e-04	1e-04	1e-04	1e-04	1.2832246	0.0
MouseBrain-Z-T-1	controllerType=0 controllerNumber=1 scan=14236	41.86996	30.741722	14.334537	7.578611	13.047907	1e-04	13.047907	1e-04	11.128239	13.047807
MouseBrain-Z-T-1	controllerType=0 controllerNumber=1 scan=14238	32.96791	17.341019	15.623067	3.563452	10.953877	1e-04	10.953877	1e-04	15.626892	10.953777
MouseBrain-Z-T-1	controllerType=0 controllerNumber=1 scan=14239	0.8863549	1.4658264			1e-04	1e-04			-0.57947147	0.0
MouseBrain-Z-T-1	controllerType=0 controllerNumber=1 scan=14240	10.10818	11.479725	2.1797323	2.940178	1e-04	1e-04	1e-04	1e-04	-1.3715448	0.0
MouseBrain-Z-T-1	controllerType=0 controllerNumber=1 scan=14244	7.10935	4.4939647	2.0288763	2.2188075	16.648367	1e-04	1e-04	1e-04	2.6153855	16.648268
MouseBrain-Z-T-1	controllerType=0 controllerNumber=1 scan=14248	41.402073	26.334658	17.33198	7.0389585	19.101337	19.101337	19.101337	1e-04	15.067415	0.0
MouseBrain-Z-T-1	controllerType=0 controllerNumber=1 scan=14250	28.886812	10.962536	13.101052	2.103626	19.667433	1e-04	19.667433	1e-04	17.924276	19.667334
MouseBrain-Z-T-1	controllerType=0 controllerNumber=1 scan=14252	8.305145	6.684347	4.940038	2.3278937	1e-04	11.508244	1e-04	1e-04	1.6207981	-11.508143
MouseBrain-Z-T-1	controllerType=0 controllerNumber=1 scan=14258	15.428185	12.924786	4.705081	1.4783102	16.248384	16.248384	1e-04	1e-04	2.5033998	0.0
MouseBrain-Z-T-1	controllerType=0 controllerNumber=1 scan=14260	58.800446	45.47446	20.564291	7.8168955	20.608109	20.608109	20.608109	1e-04	13.325985	0.0
MouseBrain-Z-T-1	controllerType=0 controllerNumber=1 scan=14262	32.59114	15.489722	19.688993	6.527625	17.18102	17.18102	17.18102	1e-04	17.101418	0.0
MouseBrain-Z-T-1	controllerType=0 controllerNumber=1 scan=14263	44.24987	15.800145	29.866007		14.655068	14.655068	14.655068		28.449726	0.0
MouseBrain-Z-T-1	controllerType=0 controllerNumber=1 scan=14265	48.06827	22.441437	27.481049	7.2821865	12.025985	1e-04	12.025985	1e-04	25.626835	12.025885
MouseBrain-Z-T-1	controllerType=0 controllerNumber=1 scan=14267	6.096523	5.1032887	2.782382	1.8635914	1e-04	1e-04	1e-04	1e-04	0.99323416	0.0
MouseBrain-Z-T-1	controllerType=0 controllerNumber=1 scan=14268	10.85074	8.38378	5.447454	5.8708644	16.248384	16.248384	1e-04	1e-04	2.466961	0.0
MouseBrain-Z-T-1	controllerType=0 controllerNumber=1 scan=14269	31.182398	12.974397	16.403488	3.1944795	10.224348	1e-04	10.224348	1e-04	18.208	10.224248
MouseBrain-Z-T-1	controllerType=0 controllerNumber=1 scan=14270	3.895283	4.1217713	2.4396374	2.3106215	1e-04	1e-04	1e-04	1e-04	-0.22648835	0.0
MouseBrain-Z-T-1	controllerType=0 controllerNumber=1 scan=14272	27.224377	32.625874			1e-04	11.923729			-5.401497	-11.923629
MouseBrain-Z-T-1	controllerType=0 controllerNumber=1 scan=14273	47.049397	21.979939	27.08137	4.922257	19.101337	19.101337	19.101337	1e-04	25.069458	0.0
MouseBrain-Z-T-1	controllerType=0 controllerNumber=1 scan=14275	30.919748	36.8588			1e-04	13.151767			-5.9390507	-13.151667
MouseBrain-Z-T-1	controllerType=0 controllerNumber=1 scan=14277	51.618786	39.239937	19.456999	7.514705	20.973976	20.973976	20.973976	1e-04	12.378849	0.0
MouseBrain-Z-T-1	controllerType=0 controllerNumber=1 scan=14278	11.696456	13.936469	3.6671221	5.001158	1e-04	11.650665	1e-04	1e-04	-2.2400131	-11.650565
MouseBrain-Z-T-1	controllerType=0 controllerNumber=1 scan=14282	7.4519463	7.4519463	2.2875528	3.5812955	1e-04	1e-04	1e-04	1e-04	0.0	0.0
MouseBrain-Z-T-1	controllerType=0 controllerNumber=1 scan=14284	34.11646	38.401764			1e-04	11.923729			-4.285305	-11.923629
MouseBrain-Z-T-1	controllerType=0 controllerNumber=1 scan=14285	6.980231	7.6442065	3.5877824	2.0156143	1e-04	1e-04	1e-04	1e-04	-0.6639757	0.0
MouseBrain-Z-T-1	controllerType=0 controllerNumber=1 scan=14288	3.4646232	3.7185245		1.8308505	1e-04	1e-04		1e-04	-0.25390124	0.0
MouseBrain-Z-T-1	controllerType=0 controllerNumber=1 scan=14289	17.198172	16.14557	3.855782	2.0063214	18.05979	18.05979	1e-04	1e-04	1.0526009	0.0
MouseBrain-Z-T-1	controllerType=0 controllerNumber=1 scan=14293	3.6050048	3.6050048		1.086417	1e-04	1e-04		1e-04	0.0	0.0
MouseBrain-Z-T-1	controllerType=0 controllerNumber=1 scan=14296	51.92556	25.640627	28.997068	8.9964	17.18102	17.18102	17.18102	1e-04	26.284933	0.0
MouseBrain-Z-T-1	controllerType=0 controllerNumber=1 scan=14297	38.196274	46.066936			1e-04	13.212365			-7.8706627	-13.212265
MouseBrain-Z-T-1	controllerType=0 controllerNumber=1 scan=14298	24.431261	29.239338			1e-04	13.212365			-4.808077	-13.212265
MouseBrain-Z-T-1	controllerType=0 controllerNumber=1 scan=14300	13.564451	11.6435175	7.2796793		13.411282	1e-04	2.6124122		1.9209337	13.411181
MouseBrain-Z-T-1	controllerType=0 controllerNumber=1 scan=14309	3.2459266	2.9570339	2.517446	1.0387139	1e-04	1e-04	1e-04	1e-04	0.28889275	0.0
MouseBrain-Z-T-1	controllerType=0 controllerNumber=1 scan=14310	3.1675687	2.9850628	1.8255454	1.6430395	1e-04	1e-04	1e-04	1e-04	0.18250585	0.0
MouseBrain-Z-T-1	controllerType=0 controllerNumber=1 scan=14312	3.6327477	1.5313127	1.9633722		13.1798	13.1798	13.1798		2.101435	0.0
MouseBrain-Z-T-1	controllerType=0 controllerNumber=1 scan=14313	8.575917	5.704174	5.1616206	3.0215652	1e-04	1e-04	1e-04	1e-04	2.8717432	0.0
MouseBrain-Z-T-1	controllerType=0 controllerNumber=1 scan=14315	13.517604	8.133021	9.275399	3.5293288	18.547146	1e-04	18.547146	1e-04	5.3845825	18.547047
MouseBrain-Z-T-1	controllerType=0 controllerNumber=1 scan=14319	7.988768	8.308186		4.6081595	1e-04	1e-04		1e-04	-0.31941748	0.0
MouseBrain-Z-T-1	controllerType=0 controllerNumber=1 scan=14321	9.385885	6.3074055	4.3816185		12.144068	1e-04	12.703911		3.0784798	12.143968
MouseBrain-Z-T-1	controllerType=0 controllerNumber=1 scan=14323	24.654757	17.001896	12.475693		13.411282	1e-04	13.411282		7.6528606	13.411181
MouseBrain-Z-T-1	controllerType=0 controllerNumber=1 scan=14329	37.571724	23.147013	17.20101	5.986525	15.798437	15.798437	15.798437	1e-04	14.424711	0.0
MouseBrain-Z-T-1	controllerType=0 controllerNumber=1 scan=14332	31.216843	27.76007	5.074985	3.4090724	20.608109	20.608109	20.608109	16.773916	3.4567719	0.0
MouseBrain-Z-T-1	controllerType=0 controllerNumber=1 scan=14335	52.086758	28.881721	24.805109		17.970486	17.970486	17.970486		23.205036	0.0
MouseBrain-Z-T-1	controllerType=0 controllerNumber=1 scan=14336	24.894953	25.61565			0.00072812266	1e-04			-0.7206974	0.00062812265
MouseBrain-Z-T-1	controllerType=0 controllerNumber=1 scan=14345	3.233026	2.8541992	1.4748735		1e-04	1e-04	1e-04		0.37882686	0.0
MouseBrain-Z-T-1	controllerType=0 controllerNumber=1 scan=14348	54.736286	21.796001	35.849854	4.4323583	17.67948	17.67948	17.67948	1e-04	32.940285	0.0
MouseBrain-Z-T-1	controllerType=0 controllerNumber=1 scan=14349	8.982447	5.942165	6.0204444	3.0140722	1e-04	1e-04	1e-04	1e-04	3.0402818	0.0
MouseBrain-Z-T-1	controllerType=0 controllerNumber=1 scan=14353	66.31378	49.92806	25.624813	9.890031	20.973976	20.973976	20.973976	1e-04	16.385723	0.0
MouseBrain-Z-T-1	controllerType=0 controllerNumber=1 scan=14357	23.756876	24.971823	4.623604	5.83855	13.22735	13.22735	13.22735	13.22735	-1.2149467	0.0
MouseBrain-Z-T-1	controllerType=0 controllerNumber=1 scan=14358	2.5795562	2.3860276	1.8775549	1.7471099	1e-04	1e-04	1e-04	1e-04	0.19352865	0.0
MouseBrain-Z-T-1	controllerType=0 controllerNumber=1 scan=14360	5.957027	3.8875728	3.390209	2.0855834	15.235505	1e-04	1e-04	1e-04	2.0694542	15.235405
MouseBrain-Z-T-1	controllerType=0 controllerNumber=1 scan=14361	22.263315	12.894609	9.254859	2.4167802	6.034212	1e-04	6.034212	1e-04	9.368706	6.034112
MouseBrain-Z-T-1	controllerType=0 controllerNumber=1 scan=14363	3.5991383	4.93493	2.2031736	3.3771582	1e-04	1e-04	1e-04	1e-04	-1.3357916	0.0
MouseBrain-Z-T-1	controllerType=0 controllerNumber=1 scan=14365	98.48993	47.737427	59.835407		17.970486	17.970486	17.970486		50.752502	0.0
MouseBrain-Z-T-1	controllerType=0 controllerNumber=1 scan=14367	20.259418	19.167572	3.208583	3.8351738	17.615664	17.615664	1e-04	1e-04	1.0918465	0.0
MouseBrain-Z-T-1	controllerType=0 controllerNumber=1 scan=14369	61.55747	35.342716	32.11121	5.8964596	16.636377	16.636377	16.636377	16.636377	26.214752	0.0
MouseBrain-Z-T-1	controllerType=0 controllerNumber=1 scan=14370	55.845657	35.36535	23.128714		16.636377	16.636377	16.636377		20.480309	0.0
MouseBrain-Z-T-1	controllerType=0 controllerNumber=1 scan=14372	5.6301785	4.4892817	1.1095818		0.0122363055	1e-04	1e-04		1.1408968	0.012136306
MouseBrain-Z-T-1	controllerType=0 controllerNumber=1 scan=14374	6.3821383	3.7115324	4.7687383	1.8972381	0.79356325	13.231271	0.95254433	1e-04	2.670606	-12.437708
MouseBrain-Z-T-1	controllerType=0 controllerNumber=1 scan=14378	33.076958	39.754204			1e-04	13.212365			-6.677246	-13.212265
MouseBrain-Z-T-1	controllerType=0 controllerNumber=1 scan=14390	37.754833	18.368912	21.298237	5.108604	13.393477	13.393477	13.393477	1e-04	19.385921	0.0
MouseBrain-Z-T-1	controllerType=0 controllerNumber=1 scan=14391	6.3976026	3.5750544	3.3987896		14.820482	14.820482	14.820482		2.8225482	0.0
MouseBrain-Z-T-1	controllerType=0 controllerNumber=1 scan=14393	28.210453	18.039515	11.781541	2.344126	13.393477	13.393477	13.393477	1e-04	10.1709385	0.0
MouseBrain-Z-T-1	controllerType=0 controllerNumber=1 scan=14394	7.1700444	7.251922	2.315729	2.400511	1e-04	1e-04	1e-04	1e-04	-0.08187771	0.0
MouseBrain-Z-T-1	controllerType=0 controllerNumber=1 scan=14396	24.1687	7.400145	12.86092		0.42469865	1e-04	0.42469865		16.768555	0.42459866
MouseBrain-Z-T-1	controllerType=0 controllerNumber=1 scan=14398	31.334082	7.5985904	23.219164	2.5002894	15.263254	1e-04	15.263254	1e-04	23.73549	15.263154
MouseBrain-Z-T-1	controllerType=0 controllerNumber=1 scan=14401	29.077911	33.041332			1e-04	11.923729			-3.9634209	-11.923629
MouseBrain-Z-T-1	controllerType=0 controllerNumber=1 scan=14402	5.7679124	3.3735905	3.0710173	1.0961752	13.931655	1e-04	13.931655	1e-04	2.394322	13.931555
MouseBrain-Z-T-1	controllerType=0 controllerNumber=1 scan=14403	23.963203	20.66929	4.472187	1.550508	20.608109	20.608109	20.608109	16.773916	3.293913	0.0
MouseBrain-Z-T-1	controllerType=0 controllerNumber=1 scan=14405	4.7839413	2.784776	3.2776983	1.0317161	1e-04	1e-04	1e-04	1e-04	1.9991653	0.0
MouseBrain-Z-T-1	controllerType=0 controllerNumber=1 scan=14407	6.4969983	4.067946	2.302504	2.1739342	16.803339	1e-04	1e-04	1e-04	2.4290524	16.80324
MouseBrain-Z-T-1	controllerType=0 controllerNumber=1 scan=14409	43.048607	22.050577	23.216818	2.21879	18.00977	18.00977	18.00977	18.00977	20.99803	0.0
MouseBrain-Z-T-1	controllerType=0 controllerNumber=1 scan=14413	72.74322	41.010284	35.000145		17.970486	17.970486	17.970486		31.732933	0.0
MouseBrain-Z-T-1	controllerType=0 controllerNumber=1 scan=14416	39.859135	15.580441	22.132635	8.0667515	13.675088	1e-04	13.675088	1e-04	24.278694	13.674988
MouseBrain-Z-T-1	controllerType=0 controllerNumber=1 scan=14417	14.70715	15.234364			1e-04	1e-04			-0.5272131	0.0
MouseBrain-Z-T-1	controllerType=0 controllerNumber=1 scan=14419	18.75155	19.959608			1e-04	1e-04			-1.2080574	0.0
MouseBrain-Z-T-1	controllerType=0 controllerNumber=1 scan=14421	4.3246737	4.1996098	1.4708778	1.3190631	1e-04	1e-04	1e-04	1e-04	0.1250639	0.0
MouseBrain-Z-T-1	controllerType=0 controllerNumber=1 scan=14422	9.265116	6.2063217	6.798505	1.4815234	11.583471	1e-04	11.583471	1e-04	3.058794	11.583371
MouseBrain-Z-T-1	controllerType=0 controllerNumber=1 scan=14425	46.021065	39.10466	13.696131	6.779723	20.973976	20.973976	20.973976	20.973976	6.9164047	0.0
MouseBrain-Z-T-1	controllerType=0 controllerNumber=1 scan=14426	19.300808	18.099316	5.134448	4.4136043	13.22735	13.22735	13.22735	1e-04	1.2014923	0.0
MouseBrain-Z-T-1	controllerType=0 controllerNumber=1 scan=14431	16.498539	17.820774	3.592928	3.3576689	1e-04	1e-04	1e-04	1e-04	-1.3222351	0.0
MouseBrain-Z-T-1	controllerType=0 controllerNumber=1 scan=14441	23.703617	15.7177105	9.274616		11.248316	1e-04	11.248316		7.9859066	11.248216
MouseBrain-Z-T-1	controllerType=0 controllerNumber=1 scan=14449	90.675514	40.2691	56.454006		16.636377	16.636377	16.636377		50.406414	0.0
MouseBrain-Z-T-1	controllerType=0 controllerNumber=1 scan=14450	64.20353	38.753822	30.483704		16.636377	16.636377	16.636377		25.449707	0.0
MouseBrain-Z-T-1	controllerType=0 controllerNumber=1 scan=14451	18.794357	18.794357	2.2891145	2.1092312	15.263065	15.263065	1e-04	1e-04	0.0	0.0
MouseBrain-Z-T-1	controllerType=0 controllerNumber=1 scan=14452	29.04471	10.91057	16.481152	4.8772693	14.788248	1e-04	14.788248	1e-04	18.13414	14.788148
MouseBrain-Z-T-1	controllerType=0 controllerNumber=1 scan=14453	22.897936	25.850866	5.6243773		1e-04	11.923729	1e-04		-2.9529305	-11.923629
MouseBrain-Z-T-1	controllerType=0 controllerNumber=1 scan=14463	48.32664	18.132477	29.71446	6.306699	14.788248	1e-04	14.788248	1e-04	30.194164	14.788148
MouseBrain-Z-T-1	controllerType=0 controllerNumber=1 scan=14465	51.148678	18.249702	30.215448	4.69636	14.788248	1e-04	14.788248	1e-04	32.898975	14.788148
MouseBrain-Z-T-1	controllerType=0 controllerNumber=1 scan=14471	2.982532	1.5534123	2.1278663	1.3645513	1e-04	1e-04	1e-04	1e-04	1.4291197	0.0
MouseBrain-Z-T-1	controllerType=0 controllerNumber=1 scan=14472	26.305794	11.633997	17.704737	5.003635	14.784933	1e-04	14.784933	1e-04	14.671797	14.784833
MouseBrain-Z-T-1	controllerType=0 controllerNumber=1 scan=14474	17.665625	9.528398	10.09527	4.110633	14.919025	14.919025	13.931655	1e-04	8.137227	0.0
MouseBrain-Z-T-1	controllerType=0 controllerNumber=1 scan=14476	30.304365	15.7839365	16.867338	3.9930108	20.138206	20.138206	20.138206	1e-04	14.520429	0.0
MouseBrain-Z-T-1	controllerType=0 controllerNumber=1 scan=14477	37.019283	21.565857	17.169298	4.5545444	20.138206	20.138206	20.138206	1e-04	15.453426	0.0
MouseBrain-Z-T-1	controllerType=0 controllerNumber=1 scan=14481	59.26752	33.960384	34.14732	8.840186	18.402367	18.402367	18.402367	18.402367	25.307137	0.0
MouseBrain-Z-T-1	controllerType=0 controllerNumber=1 scan=14482	67.5914	33.742786	37.085163	3.2916915	18.00977	18.00977	18.00977	1e-04	33.848614	0.0
MouseBrain-Z-T-1	controllerType=0 controllerNumber=1 scan=14484	13.537741	13.076229	3.3398824	4.456188	1e-04	1e-04	1e-04	1e-04	0.4615116	0.0
MouseBrain-Z-T-1	controllerType=0 controllerNumber=1 scan=14486	13.934902	9.28163	5.4622326		12.703911	12.703911	12.144068		4.6532726	0.0
MouseBrain-Z-T-1	controllerType=0 controllerNumber=1 scan=14488	13.278916	13.366568			1e-04	1e-04			-0.08765125	0.0
MouseBrain-Z-T-1	controllerType=0 controllerNumber=1 scan=14492	20.571915	20.571915	1.4307047	1.4307047	1e-04	1e-04	1e-04	1e-04	0.0	0.0
MouseBrain-Z-T-1	controllerType=0 controllerNumber=1 scan=14493	37.243958	31.167633	9.78126	4.3821473	20.973976	20.973976	20.973976	17.902628	6.0763245	0.0
MouseBrain-Z-T-1	controllerType=0 controllerNumber=1 scan=14494	13.820899	9.578685	3.4600227	4.9283404	1e-04	1e-04	1e-04	1e-04	4.242214	0.0
MouseBrain-Z-T-1	controllerType=0 controllerNumber=1 scan=14497	10.857754	5.308679	6.404137		18.00977	18.00977	18.00977		5.5490746	0.0
MouseBrain-Z-T-1	controllerType=0 controllerNumber=1 scan=14498	13.282167	13.611353	5.872162	7.827954	15.624138	1e-04	1e-04	1e-04	-0.3291855	15.624038
MouseBrain-Z-T-1	controllerType=0 controllerNumber=1 scan=14500	19.402798	20.584686			1e-04	1e-04			-1.1818886	0.0
MouseBrain-Z-T-1	controllerType=0 controllerNumber=1 scan=14503	49.626816	19.173767	34.017628	6.506655	18.402367	18.402367	18.402367	1e-04	30.453049	0.0
MouseBrain-Z-T-1	controllerType=0 controllerNumber=1 scan=14505	16.822672	16.033352	2.752368	3.6020505	1e-04	1e-04	1e-04	1e-04	0.78932	0.0
MouseBrain-Z-T-1	controllerType=0 controllerNumber=1 scan=14507	49.47622	22.91634	29.312983	6.88202	18.402367	18.402367	18.402367	1e-04	26.55988	0.0
MouseBrain-Z-T-1	controllerType=0 controllerNumber=1 scan=14508	25.050236	25.481422	6.543311	8.376274	1e-04	13.212365	1e-04	1e-04	-0.43118668	-13.212265
MouseBrain-Z-T-1	controllerType=0 controllerNumber=1 scan=14509	14.919538	9.423128	6.6802955	2.3892877	12.618752	12.618752	11.583471	1e-04	5.4964094	0.0
MouseBrain-Z-T-1	controllerType=0 controllerNumber=1 scan=14518	27.85211	26.65194			17.615664	17.615664			1.2001705	0.0
MouseBrain-Z-T-1	controllerType=0 controllerNumber=1 scan=14520	38.863266	10.159174	26.37821	3.3812668	11.788308	1e-04	11.788308	1e-04	28.704092	11.788208
MouseBrain-Z-T-1	controllerType=0 controllerNumber=1 scan=14521	20.2605	19.574265			1e-04	1e-04			0.6862354	0.0
MouseBrain-Z-T-1	controllerType=0 controllerNumber=1 scan=14528	4.343575	3.631795	2.2688577	1.7470766	1e-04	1e-04	1e-04	1e-04	0.7117801	0.0
MouseBrain-Z-T-1	controllerType=0 controllerNumber=1 scan=14530	2.6677792	3.4638944		1.8575075	1e-04	1e-04		1e-04	-0.79611516	0.0
MouseBrain-Z-T-1	controllerType=0 controllerNumber=1 scan=14531	40.284615	15.804682	22.579813	3.226433	13.833063	1e-04	13.833063	1e-04	24.479933	13.832963
MouseBrain-Z-T-1	controllerType=0 controllerNumber=1 scan=14532	32.068275	17.047188	15.299741	4.005698	12.449564	1e-04	12.449564	1e-04	15.021088	12.449464
MouseBrain-Z-T-1	controllerType=0 controllerNumber=1 scan=14541	8.381197	4.599044	4.5901594	1.8467685	10.543209	10.543209	10.543209	0.0016427506	3.7821531	0.0
MouseBrain-Z-T-1	controllerType=0 controllerNumber=1 scan=14543	12.445651	10.573899	2.5458496	1.6020818	17.768406	17.768406	17.768406	12.435553	1.8717518	0.0
MouseBrain-Z-T-1	controllerType=0 controllerNumber=1 scan=14545	11.783475	5.08581	7.59226	1.5515239	11.962664	11.962664	11.962664	1e-04	6.6976647	0.0
MouseBrain-Z-T-1	controllerType=0 controllerNumber=1 scan=14546	12.4898815	12.389806	2.463202	1.6927774	0.046299815	17.615664	1e-04	1e-04	0.10007572	-17.569365
MouseBrain-Z-T-1	controllerType=0 controllerNumber=1 scan=14547	5.939707	5.9001646	1.664546	1.9026722	1e-04	1e-04	1e-04	1e-04	0.0395422	0.0
MouseBrain-Z-T-1	controllerType=0 controllerNumber=1 scan=14548	7.073419	7.97719	2.8189528	3.403063	1e-04	1e-04	1e-04	1e-04	-0.9037709	0.0
MouseBrain-Z-T-1	controllerType=0 controllerNumber=1 scan=14550	36.976604	21.1728	18.101843	5.1261487	18.402367	18.402367	18.402367	1e-04	15.803804	0.0
MouseBrain-Z-T-1	controllerType=0 controllerNumber=1 scan=14551	28.85171	16.943554	13.538597	3.8692822	20.138206	20.138206	20.138206	1e-04	11.908155	0.0
MouseBrain-Z-T-1	controllerType=0 controllerNumber=1 scan=14552	23.16475	14.4848175	10.92614	5.2988095	20.138206	20.138206	20.138206	1e-04	8.679932	0.0
MouseBrain-Z-T-1	controllerType=0 controllerNumber=1 scan=14554	14.550629	14.550629	4.033858	3.9972222	15.601352	15.601352	1e-04	1e-04	0.0	0.0
MouseBrain-Z-T-1	controllerType=0 controllerNumber=1 scan=14555	18.60764	14.062054	5.6991878	1.6428347	1e-04	1e-04	1e-04	1e-04	4.5455856	0.0
MouseBrain-Z-T-1	controllerType=0 controllerNumber=1 scan=14558	14.570059	7.8237524	6.7487073	3.7726197	11.999548	1e-04	0.77933407	1e-04	6.7463064	11.999448
MouseBrain-Z-T-1	controllerType=0 controllerNumber=1 scan=14562	5.9523168	5.9523168	1.9210072	1.701583	1e-04	1e-04	1e-04	1e-04	0.0	0.0
MouseBrain-Z-T-1	controllerType=0 controllerNumber=1 scan=14563	59.91621	30.754444	32.70324		15.566121	15.566121	10.285758		29.161766	0.0
MouseBrain-Z-T-1	controllerType=0 controllerNumber=1 scan=14564	17.158916	19.607998		4.0813932	1e-04	13.212365		1e-04	-2.4490814	-13.212265
MouseBrain-Z-T-1	controllerType=0 controllerNumber=1 scan=14565	7.894165	5.4656954	5.3261204	3.0495422	1e-04	1e-04	1e-04	1e-04	2.4284697	0.0
MouseBrain-Z-T-1	controllerType=0 controllerNumber=1 scan=14568	12.389201	12.389201	1.7301891		1e-04	1e-04	1e-04		0.0	0.0
MouseBrain-Z-T-1	controllerType=0 controllerNumber=1 scan=14571	5.353476	6.214891	2.2421992	3.0504816	1e-04	1e-04	1e-04	1e-04	-0.8614149	0.0
MouseBrain-Z-T-1	controllerType=0 controllerNumber=1 scan=14572	6.1774178	6.850168	2.575734	1.9899567	0.00033208763	1e-04	1e-04	1e-04	-0.6727505	0.00023208762
MouseBrain-Z-T-1	controllerType=0 controllerNumber=1 scan=14575	3.1059275	3.7473261	1.7477983	1.089939	1e-04	9.65324	1e-04	1e-04	-0.64139867	-9.65314
MouseBrain-Z-T-1	controllerType=0 controllerNumber=1 scan=14576	19.812738	18.628658	4.1982503	3.9868574	1e-04	1e-04	1e-04	1e-04	1.1840801	0.0
MouseBrain-Z-T-1	controllerType=0 controllerNumber=1 scan=14577	34.69262	30.878208	7.5187917	3.7043803	20.973976	20.973976	20.973976	20.973976	3.8144112	0.0
MouseBrain-Z-T-1	controllerType=0 controllerNumber=1 scan=14580	47.45731	25.91908	24.928566		15.4413805	15.4413805	10.977099		21.538229	0.0
[truncated: 398,037 more rows]
