# Supplementary material for: Expanding N-glycopeptide identifications by modeling fragmentation, elution, and glycome connectivity
Source: Nat Commun. 2024 Jul 22;15:6168. doi: 10.1038/s41467-024-50338-5 (PMC11263600; doi:10.1038/s41467-024-50338-5)
Supplement: Supplementary file 4 — Source Data [file 41467_2024_50338_MOESM4_ESM.zip › source_data/fig3b_entrapment_fdr.csv]

Organism	Mouse Glycan	Method	Count	Group
SCHPO	FALSE	GlycReSoft Base	6238	Prot=SCHPO; Glycan=SCHPO
SCHPO	TRUE	GlycReSoft Base	121	Prot=SCHPO; Glycan=MOUSE
MOUSE	FALSE	GlycReSoft Base	51	Prot=MOUSE; Glycan=SCHPO
MOUSE	TRUE	GlycReSoft Base	5	Prot=MOUSE; Glycan=MOUSE
SCHPO	FALSE	GlycReSoft Smoothed	6236	Prot=SCHPO; Glycan=SCHPO
SCHPO	TRUE	GlycReSoft Smoothed	120	Prot=SCHPO; Glycan=MOUSE
MOUSE	FALSE	GlycReSoft Smoothed	52	Prot=MOUSE; Glycan=SCHPO
MOUSE	TRUE	GlycReSoft Smoothed	6	Prot=MOUSE; Glycan=MOUSE
SCHPO	FALSE	pGlyco3	5139	Prot=SCHPO; Glycan=SCHPO
SCHPO	TRUE	pGlyco3	94	Prot=SCHPO; Glycan=MOUSE
MOUSE	FALSE	pGlyco3	5	Prot=MOUSE; Glycan=SCHPO
MOUSE	TRUE	pGlyco3	1	Prot=MOUSE; Glycan=MOUSE
