# Supplementary material for: Expanding N-glycopeptide identifications by modeling fragmentation, elution, and glycome connectivity
Source: Nat Commun. 2024 Jul 22;15:6168. doi: 10.1038/s41467-024-50338-5 (PMC11263600; doi:10.1038/s41467-024-50338-5)
Supplement: Supplementary file 4 — Source Data [file 41467_2024_50338_MOESM4_ESM.zip › source_data/fig3b_yeast_entrapment_gpsms.csv]

sample	species_protein	species_glycan	glycopeptide	protein	glycan_composition	mass_shift	scan_id	q_value	score	peptide_q_value	peptide_score	glycan_q_value	glycan_score	experiment
cwq_mix2-1	SCHPO	SCHPO	LGNN(N-Glycosylation)LTR{Hex:5; HexNAc:2}	sp|Q9URX4|YFZB_SCHPO Uncharacterized family 31 glucosidase C1039.11c OS=Schizosaccharomyces pombe (strain 972 / ATCC 24843) OX=284812 GN=SPAC1039.11c PE=3 SV=1	{Hex:5; HexNAc:2}	Unmodified	controllerType=0 controllerNumber=1 scan=12746	0.001838235294117647	40.139747619628906	0.001838235294117647	24.822078704833984	0.0	67.57678985595703	GlycReSoft-Base
cwq_mix2-1	SCHPO	SCHPO	LGNN(N-Glycosylation)LTR{Hex:5; HexNAc:2}	sp|Q9C0Y4|AGLU_SCHPO Alpha-glucosidase OS=Schizosaccharomyces pombe (strain 972 / ATCC 24843) OX=284812 GN=agl1 PE=1 SV=2	{Hex:5; HexNAc:2}	Unmodified	controllerType=0 controllerNumber=1 scan=12746	0.001838235294117647	40.139747619628906	0.001838235294117647	24.822078704833984	0.0	67.57678985595703	GlycReSoft-Base
cwq_mix2-1	SCHPO	SCHPO	LGNN(N-Glycosylation)LTR{Hex:5; HexNAc:2}	sp|Q9URX4|YFZB_SCHPO Uncharacterized family 31 glucosidase C1039.11c OS=Schizosaccharomyces pombe (strain 972 / ATCC 24843) OX=284812 GN=SPAC1039.11c PE=3 SV=1	{Hex:5; HexNAc:2}	Unmodified	controllerType=0 controllerNumber=1 scan=12811	0.0	46.8083610534668	0.0	34.26121520996094	0.0	69.10247039794922	GlycReSoft-Base
cwq_mix2-1	SCHPO	SCHPO	LGNN(N-Glycosylation)LTR{Hex:5; HexNAc:2}	sp|Q9C0Y4|AGLU_SCHPO Alpha-glucosidase OS=Schizosaccharomyces pombe (strain 972 / ATCC 24843) OX=284812 GN=agl1 PE=1 SV=2	{Hex:5; HexNAc:2}	Unmodified	controllerType=0 controllerNumber=1 scan=12811	0.0	46.8083610534668	0.0	34.26121520996094	0.0	69.10247039794922	GlycReSoft-Base
cwq_mix2-1	SCHPO	SCHPO	NFN(N-Glycosylation)DSSTK{Hex:5; HexNAc:2}	sp|P78854|PLB1_SCHPO Lysophospholipase 1 OS=Schizosaccharomyces pombe (strain 972 / ATCC 24843) OX=284812 GN=plb1 PE=2 SV=2	{Hex:5; HexNAc:2}	Unmodified	controllerType=0 controllerNumber=1 scan=6975	0.006749740394600207	22.195539474487305	0.006749740394600207	13.173579216003418	0.0	37.955135345458984	GlycReSoft-Base
cwq_mix2-1	SCHPO	SCHPO	NMVN(N-Glycosylation)TTR{Hex:6; HexNAc:2}	sp|Q9HGN7|SEC63_SCHPO Translocation protein sec63 OS=Schizosaccharomyces pombe (strain 972 / ATCC 24843) OX=284812 GN=sec63 PE=1 SV=1	{Hex:6; HexNAc:2}	Unmodified	controllerType=0 controllerNumber=1 scan=9675	0.009196515004840271	29.160242080688477	0.009196515004840271	11.307539939880371	0.0	61.3357048034668	GlycReSoft-Base
cwq_mix2-1	SCHPO	SCHPO	NFN(N-Glycosylation)DSSTK{Hex:6; HexNAc:2}	sp|P78854|PLB1_SCHPO Lysophospholipase 1 OS=Schizosaccharomyces pombe (strain 972 / ATCC 24843) OX=284812 GN=plb1 PE=2 SV=2	{Hex:6; HexNAc:2}	Unmodified	controllerType=0 controllerNumber=1 scan=7044	0.0	40.81586837768555	0.0	30.434415817260742	0.0	59.116661071777344	GlycReSoft-Base
cwq_mix2-1	SCHPO	SCHPO	NFN(N-Glycosylation)DSSTK{Hex:6; HexNAc:2}	sp|P78854|PLB1_SCHPO Lysophospholipase 1 OS=Schizosaccharomyces pombe (strain 972 / ATCC 24843) OX=284812 GN=plb1 PE=2 SV=2	{Hex:6; HexNAc:2}	Unmodified	controllerType=0 controllerNumber=1 scan=7112	0.0	44.734073638916016	0.0	35.51017379760742	0.0	60.863731384277344	GlycReSoft-Base
cwq_mix2-1	SCHPO	SCHPO	FN(N-Glycosylation)C(Carbamidomethyl)TTR{Hex:7; HexNAc:2}	sp|P87167|BUT2_SCHPO Uba3-binding protein but2 OS=Schizosaccharomyces pombe (strain 972 / ATCC 24843) OX=284812 GN=but2 PE=1 SV=1	{Hex:7; HexNAc:2}	Unmodified	controllerType=0 controllerNumber=1 scan=9652	0.006749740394600207	29.871681213378906	0.006749740394600207	12.320673942565918	0.0	61.46442794799805	GlycReSoft-Base
cwq_mix2-1	SCHPO	SCHPO	LISSN(N-Glycosylation)K{Hex:8; HexNAc:2}	sp|O94694|YG1A_SCHPO UPF0620 protein C83.10 OS=Schizosaccharomyces pombe (strain 972 / ATCC 24843) OX=284812 GN=SPBC83.10 PE=3 SV=1	{Hex:8; HexNAc:2}	Unmodified	controllerType=0 controllerNumber=1 scan=4063	0.0	45.72283172607422	0.0	29.044193267822266	0.0	75.67815399169922	GlycReSoft-Base
cwq_mix2-1	SCHPO	SCHPO	NMVN(N-Glycosylation)TTR{Hex:7; HexNAc:2}	sp|Q9HGN7|SEC63_SCHPO Translocation protein sec63 OS=Schizosaccharomyces pombe (strain 972 / ATCC 24843) OX=284812 GN=sec63 PE=1 SV=1	{Hex:7; HexNAc:2}	Unmodified	controllerType=0 controllerNumber=1 scan=9450	0.009196515004840271	30.01991844177246	0.009196515004840271	10.828604698181152	0.0	64.65795135498047	GlycReSoft-Base
cwq_mix2-1	SCHPO	SCHPO	NMVN(N-Glycosylation)TTR{Hex:7; HexNAc:2}	sp|Q9HGN7|SEC63_SCHPO Translocation protein sec63 OS=Schizosaccharomyces pombe (strain 972 / ATCC 24843) OX=284812 GN=sec63 PE=1 SV=1	{Hex:7; HexNAc:2}	Unmodified	controllerType=0 controllerNumber=1 scan=9521	0.0	50.34663009643555	0.0	35.778892517089844	0.0	76.41253662109375	GlycReSoft-Base
cwq_mix2-1	SCHPO	SCHPO	NMVN(N-Glycosylation)TTR{Hex:7; HexNAc:2}	sp|Q9HGN7|SEC63_SCHPO Translocation protein sec63 OS=Schizosaccharomyces pombe (strain 972 / ATCC 24843) OX=284812 GN=sec63 PE=1 SV=1	{Hex:7; HexNAc:2}	Unmodified	controllerType=0 controllerNumber=1 scan=9586	0.0	49.37944030761719	0.0	33.72669982910156	0.0	77.44132232666016	GlycReSoft-Base
cwq_mix2-1	SCHPO	SCHPO	KQN(N-Glycosylation)ITR{Hex:8; HexNAc:2}	sp|Q10061|LHS1_SCHPO Heat shock protein 70 homolog lhs1 OS=Schizosaccharomyces pombe (strain 972 / ATCC 24843) OX=284812 GN=SPAC1F5.06 PE=3 SV=1	{Hex:8; HexNAc:2}	Unmodified	controllerType=0 controllerNumber=1 scan=2321	0.001838235294117647	47.866390228271484	0.001838235294117647	19.438867568969727	0.0	99.65530395507812	GlycReSoft-Base
cwq_mix2-1	SCHPO	SCHPO	N(N-Glycosylation)ASC(Carbamidomethyl)YR{Hex:8; HexNAc:2}	sp|O59866|OSTB_SCHPO Dolichyl-diphosphooligosaccharide--protein glycosyltransferase subunit wbp1 OS=Schizosaccharomyces pombe (strain 972 / ATCC 24843) OX=284812 GN=wbp1 PE=2 SV=2	{Hex:8; HexNAc:2}	Unmodified	controllerType=0 controllerNumber=1 scan=4359	0.0	45.25904846191406	0.0	30.398738861083984	0.0	71.82500457763672	GlycReSoft-Base
cwq_mix2-1	SCHPO	SCHPO	N(N-Glycosylation)ASC(Carbamidomethyl)YR{Hex:8; HexNAc:2}	sp|O59866|OSTB_SCHPO Dolichyl-diphosphooligosaccharide--protein glycosyltransferase subunit wbp1 OS=Schizosaccharomyces pombe (strain 972 / ATCC 24843) OX=284812 GN=wbp1 PE=2 SV=2	{Hex:8; HexNAc:2}	Unmodified	controllerType=0 controllerNumber=1 scan=4380	0.007021063189568706	25.55122947692871	0.007021063189568706	9.562814712524414	0.0	54.21276092529297	GlycReSoft-Base
cwq_mix2-1	SCHPO	SCHPO	N(N-Glycosylation)ASC(Carbamidomethyl)YR{Hex:8; HexNAc:2}	sp|O59866|OSTB_SCHPO Dolichyl-diphosphooligosaccharide--protein glycosyltransferase subunit wbp1 OS=Schizosaccharomyces pombe (strain 972 / ATCC 24843) OX=284812 GN=wbp1 PE=2 SV=2	{Hex:8; HexNAc:2}	Unmodified	controllerType=0 controllerNumber=1 scan=4422	0.0	42.15054702758789	0.0	26.225778579711914	0.0	70.69378662109375	GlycReSoft-Base
cwq_mix2-1	SCHPO	SCHPO	LGNN(N-Glycosylation)LTR{Hex:8; HexNAc:2}	sp|Q9C0Y4|AGLU_SCHPO Alpha-glucosidase OS=Schizosaccharomyces pombe (strain 972 / ATCC 24843) OX=284812 GN=agl1 PE=1 SV=2	{Hex:8; HexNAc:2}	Unmodified	controllerType=0 controllerNumber=1 scan=11254	0.0	52.052799224853516	0.0	30.72212028503418	0.0	90.66666412353516	GlycReSoft-Base
cwq_mix2-1	SCHPO	SCHPO	LGNN(N-Glycosylation)LTR{Hex:8; HexNAc:2}	sp|Q9URX4|YFZB_SCHPO Uncharacterized family 31 glucosidase C1039.11c OS=Schizosaccharomyces pombe (strain 972 / ATCC 24843) OX=284812 GN=SPAC1039.11c PE=3 SV=1	{Hex:8; HexNAc:2}	Unmodified	controllerType=0 controllerNumber=1 scan=11254	0.0	52.052799224853516	0.0	30.72212028503418	0.0	90.66666412353516	GlycReSoft-Base
cwq_mix2-1	SCHPO	SCHPO	LGNN(N-Glycosylation)LTR{Hex:8; HexNAc:2}	sp|Q9C0Y4|AGLU_SCHPO Alpha-glucosidase OS=Schizosaccharomyces pombe (strain 972 / ATCC 24843) OX=284812 GN=agl1 PE=1 SV=2	{Hex:8; HexNAc:2}	Unmodified	controllerType=0 controllerNumber=1 scan=11318	0.001838235294117647	44.73027801513672	0.001838235294117647	22.96186065673828	0.0	84.17469024658203	GlycReSoft-Base
cwq_mix2-1	SCHPO	SCHPO	LGNN(N-Glycosylation)LTR{Hex:8; HexNAc:2}	sp|Q9URX4|YFZB_SCHPO Uncharacterized family 31 glucosidase C1039.11c OS=Schizosaccharomyces pombe (strain 972 / ATCC 24843) OX=284812 GN=SPAC1039.11c PE=3 SV=1	{Hex:8; HexNAc:2}	Unmodified	controllerType=0 controllerNumber=1 scan=11318	0.001838235294117647	44.73027801513672	0.001838235294117647	22.96186065673828	0.0	84.17469024658203	GlycReSoft-Base
cwq_mix2-1	SCHPO	SCHPO	LGNN(N-Glycosylation)LTR{Hex:8; HexNAc:2}	sp|Q9C0Y4|AGLU_SCHPO Alpha-glucosidase OS=Schizosaccharomyces pombe (strain 972 / ATCC 24843) OX=284812 GN=agl1 PE=1 SV=2	{Hex:8; HexNAc:2}	Unmodified	controllerType=0 controllerNumber=1 scan=11386	0.001838235294117647	42.10929870605469	0.001838235294117647	21.456192016601562	0.0	79.49794006347656	GlycReSoft-Base
cwq_mix2-1	SCHPO	SCHPO	LGNN(N-Glycosylation)LTR{Hex:8; HexNAc:2}	sp|Q9URX4|YFZB_SCHPO Uncharacterized family 31 glucosidase C1039.11c OS=Schizosaccharomyces pombe (strain 972 / ATCC 24843) OX=284812 GN=SPAC1039.11c PE=3 SV=1	{Hex:8; HexNAc:2}	Unmodified	controllerType=0 controllerNumber=1 scan=11386	0.001838235294117647	42.10929870605469	0.001838235294117647	21.456192016601562	0.0	79.49794006347656	GlycReSoft-Base
cwq_mix2-1	SCHPO	SCHPO	LGNN(N-Glycosylation)LTR{Hex:8; HexNAc:2}	sp|Q9C0Y4|AGLU_SCHPO Alpha-glucosidase OS=Schizosaccharomyces pombe (strain 972 / ATCC 24843) OX=284812 GN=agl1 PE=1 SV=2	{Hex:8; HexNAc:2}	Unmodified	controllerType=0 controllerNumber=1 scan=12406	0.0	47.79370880126953	0.0	27.453638076782227	0.0	84.58946228027344	GlycReSoft-Base
cwq_mix2-1	SCHPO	SCHPO	LGNN(N-Glycosylation)LTR{Hex:8; HexNAc:2}	sp|Q9URX4|YFZB_SCHPO Uncharacterized family 31 glucosidase C1039.11c OS=Schizosaccharomyces pombe (strain 972 / ATCC 24843) OX=284812 GN=SPAC1039.11c PE=3 SV=1	{Hex:8; HexNAc:2}	Unmodified	controllerType=0 controllerNumber=1 scan=12406	0.0	47.79370880126953	0.0	27.453638076782227	0.0	84.58946228027344	GlycReSoft-Base
cwq_mix2-1	SCHPO	SCHPO	LGNN(N-Glycosylation)LTR{Hex:8; HexNAc:2}	sp|Q9C0Y4|AGLU_SCHPO Alpha-glucosidase OS=Schizosaccharomyces pombe (strain 972 / ATCC 24843) OX=284812 GN=agl1 PE=1 SV=2	{Hex:8; HexNAc:2}	Unmodified	controllerType=0 controllerNumber=1 scan=12482	0.0	56.47892379760742	0.0	39.96997833251953	0.0	86.15483856201172	GlycReSoft-Base
cwq_mix2-1	SCHPO	SCHPO	LGNN(N-Glycosylation)LTR{Hex:8; HexNAc:2}	sp|Q9URX4|YFZB_SCHPO Uncharacterized family 31 glucosidase C1039.11c OS=Schizosaccharomyces pombe (strain 972 / ATCC 24843) OX=284812 GN=SPAC1039.11c PE=3 SV=1	{Hex:8; HexNAc:2}	Unmodified	controllerType=0 controllerNumber=1 scan=12482	0.0	56.47892379760742	0.0	39.96997833251953	0.0	86.15483856201172	GlycReSoft-Base
cwq_mix2-1	SCHPO	SCHPO	LGNN(N-Glycosylation)LTR{Hex:8; HexNAc:2}	sp|Q9C0Y4|AGLU_SCHPO Alpha-glucosidase OS=Schizosaccharomyces pombe (strain 972 / ATCC 24843) OX=284812 GN=agl1 PE=1 SV=2	{Hex:8; HexNAc:2}	Unmodified	controllerType=0 controllerNumber=1 scan=12548	0.0	53.11656951904297	0.0	34.35562515258789	0.0	86.96820831298828	GlycReSoft-Base
cwq_mix2-1	SCHPO	SCHPO	LGNN(N-Glycosylation)LTR{Hex:8; HexNAc:2}	sp|Q9URX4|YFZB_SCHPO Uncharacterized family 31 glucosidase C1039.11c OS=Schizosaccharomyces pombe (strain 972 / ATCC 24843) OX=284812 GN=SPAC1039.11c PE=3 SV=1	{Hex:8; HexNAc:2}	Unmodified	controllerType=0 controllerNumber=1 scan=12548	0.0	53.11656951904297	0.0	34.35562515258789	0.0	86.96820831298828	GlycReSoft-Base
cwq_mix2-1	SCHPO	SCHPO	N(N-Glycosylation)TTVAER{Hex:8; HexNAc:2}	sp|O13704|YEU5_SCHPO Thioredoxin domain-containing protein C13F5.05, mitochondrial OS=Schizosaccharomyces pombe (strain 972 / ATCC 24843) OX=284812 GN=SPAC13F5.05 PE=4 SV=2	{Hex:8; HexNAc:2}	Unmodified	controllerType=0 controllerNumber=1 scan=4171	0.0	43.80036163330078	0.0	31.283695220947266	0.0	66.01394653320312	GlycReSoft-Base
cwq_mix2-1	SCHPO	SCHPO	N(N-Glycosylation)TTVAER{Hex:8; HexNAc:2}	sp|O13704|YEU5_SCHPO Thioredoxin domain-containing protein C13F5.05, mitochondrial OS=Schizosaccharomyces pombe (strain 972 / ATCC 24843) OX=284812 GN=SPAC13F5.05 PE=4 SV=2	{Hex:8; HexNAc:2}	Unmodified	controllerType=0 controllerNumber=1 scan=4185	0.009196515004840271	20.75779151916504	0.009196515004840271	10.326327323913574	0.0	39.103782653808594	GlycReSoft-Base
cwq_mix2-1	SCHPO	SCHPO	N(N-Glycosylation)TTVAER{Hex:8; HexNAc:2}	sp|O13704|YEU5_SCHPO Thioredoxin domain-containing protein C13F5.05, mitochondrial OS=Schizosaccharomyces pombe (strain 972 / ATCC 24843) OX=284812 GN=SPAC13F5.05 PE=4 SV=2	{Hex:8; HexNAc:2}	Unmodified	controllerType=0 controllerNumber=1 scan=4443	0.0007022471910112359	39.6119270324707	0.0007022471910112359	22.374956130981445	0.0	70.65817260742188	GlycReSoft-Base
cwq_mix2-1	SCHPO	SCHPO	IN(N-Glycosylation)HTTIER{Hex:7; HexNAc:2}	sp|Q9UT11|YLW3_SCHPO Uncharacterized zinc transporter P8A3.03 OS=Schizosaccharomyces pombe (strain 972 / ATCC 24843) OX=284812 GN=SPAP8A3.03 PE=3 SV=1	{Hex:7; HexNAc:2}	Unmodified	controllerType=0 controllerNumber=1 scan=8549	0.001838235294117647	38.86393356323242	0.001838235294117647	20.683162689208984	0.0	71.59672546386719	GlycReSoft-Base
cwq_mix2-1	SCHPO	SCHPO	IN(N-Glycosylation)HTTIER{Hex:7; HexNAc:2}	sp|Q9UT11|YLW3_SCHPO Uncharacterized zinc transporter P8A3.03 OS=Schizosaccharomyces pombe (strain 972 / ATCC 24843) OX=284812 GN=SPAP8A3.03 PE=3 SV=1	{Hex:7; HexNAc:2}	Unmodified	controllerType=0 controllerNumber=1 scan=8629	0.001838235294117647	45.45525360107422	0.001838235294117647	20.27557945251465	0.0	91.22364807128906	GlycReSoft-Base
cwq_mix2-1	SCHPO	SCHPO	IN(N-Glycosylation)HTTIER{Hex:7; HexNAc:2}	sp|Q9UT11|YLW3_SCHPO Uncharacterized zinc transporter P8A3.03 OS=Schizosaccharomyces pombe (strain 972 / ATCC 24843) OX=284812 GN=SPAP8A3.03 PE=3 SV=1	{Hex:7; HexNAc:2}	Unmodified	controllerType=0 controllerNumber=1 scan=8695	0.0	74.20569610595703	0.0	50.7129020690918	0.0	116.8039321899414	GlycReSoft-Base
cwq_mix2-1	SCHPO	SCHPO	IN(N-Glycosylation)HTTIER{Hex:7; HexNAc:2}	sp|Q9UT11|YLW3_SCHPO Uncharacterized zinc transporter P8A3.03 OS=Schizosaccharomyces pombe (strain 972 / ATCC 24843) OX=284812 GN=SPAP8A3.03 PE=3 SV=1	{Hex:7; HexNAc:2}	Unmodified	controllerType=0 controllerNumber=1 scan=8764	0.0	61.083370208740234	0.0	31.409748077392578	0.0	115.1599349975586	GlycReSoft-Base
cwq_mix2-1	SCHPO	SCHPO	N(N-Glycosylation)TSYPIK{Hex:8; HexNAc:2}	sp|O94694|YG1A_SCHPO UPF0620 protein C83.10 OS=Schizosaccharomyces pombe (strain 972 / ATCC 24843) OX=284812 GN=SPBC83.10 PE=3 SV=1	{Hex:8; HexNAc:2}	Unmodified	controllerType=0 controllerNumber=1 scan=11714	0.0	45.13308334350586	0.0	35.64087677001953	0.0	61.84871292114258	GlycReSoft-Base
cwq_mix2-1	SCHPO	SCHPO	N(N-Glycosylation)TSYPIK{Hex:8; HexNAc:2}	sp|O94694|YG1A_SCHPO UPF0620 protein C83.10 OS=Schizosaccharomyces pombe (strain 972 / ATCC 24843) OX=284812 GN=SPBC83.10 PE=3 SV=1	{Hex:8; HexNAc:2}	Unmodified	controllerType=0 controllerNumber=1 scan=11789	0.0	54.309783935546875	0.0	42.443206787109375	0.0	75.37139129638672	GlycReSoft-Base
cwq_mix2-1	SCHPO	SCHPO	N(N-Glycosylation)TSYPIK{Hex:8; HexNAc:2}	sp|O94694|YG1A_SCHPO UPF0620 protein C83.10 OS=Schizosaccharomyces pombe (strain 972 / ATCC 24843) OX=284812 GN=SPBC83.10 PE=3 SV=1	{Hex:8; HexNAc:2}	Unmodified	controllerType=0 controllerNumber=1 scan=11825	0.004616272360069244	24.293296813964844	0.004616272360069244	15.65041732788086	0.0	39.3133659362793	GlycReSoft-Base
cwq_mix2-1	SCHPO	SCHPO	N(N-Glycosylation)TSYPIK{Hex:8; HexNAc:2}	sp|O94694|YG1A_SCHPO UPF0620 protein C83.10 OS=Schizosaccharomyces pombe (strain 972 / ATCC 24843) OX=284812 GN=SPBC83.10 PE=3 SV=1	{Hex:8; HexNAc:2}	Unmodified	controllerType=0 controllerNumber=1 scan=11854	0.0	52.93867111206055	0.0	43.06135177612305	0.0	70.28155517578125	GlycReSoft-Base
cwq_mix2-1	SCHPO	SCHPO	N(N-Glycosylation)TSYPIK{Hex:8; HexNAc:2}	sp|O94694|YG1A_SCHPO UPF0620 protein C83.10 OS=Schizosaccharomyces pombe (strain 972 / ATCC 24843) OX=284812 GN=SPBC83.10 PE=3 SV=1	{Hex:8; HexNAc:2}	Unmodified	controllerType=0 controllerNumber=1 scan=11899	0.009196515004840271	20.187349319458008	0.009196515004840271	11.215420722961426	0.0	35.822383880615234	GlycReSoft-Base
cwq_mix2-1	SCHPO	SCHPO	N(N-Glycosylation)TSYPIK{Hex:8; HexNAc:2}	sp|O94694|YG1A_SCHPO UPF0620 protein C83.10 OS=Schizosaccharomyces pombe (strain 972 / ATCC 24843) OX=284812 GN=SPBC83.10 PE=3 SV=1	{Hex:8; HexNAc:2}	Unmodified	controllerType=0 controllerNumber=1 scan=11920	0.0	56.495723724365234	0.0	44.3001823425293	0.0	78.14196014404297	GlycReSoft-Base
cwq_mix2-1	SCHPO	SCHPO	N(N-Glycosylation)TSYPIK{Hex:8; HexNAc:2}	sp|O94694|YG1A_SCHPO UPF0620 protein C83.10 OS=Schizosaccharomyces pombe (strain 972 / ATCC 24843) OX=284812 GN=SPBC83.10 PE=3 SV=1	{Hex:8; HexNAc:2}	Unmodified	controllerType=0 controllerNumber=1 scan=11964	0.009196515004840271	20.260669708251953	0.009196515004840271	10.697920799255371	0.0	36.99740219116211	GlycReSoft-Base
cwq_mix2-1	SCHPO	SCHPO	N(N-Glycosylation)TSYPIK{Hex:8; HexNAc:2}	sp|O94694|YG1A_SCHPO UPF0620 protein C83.10 OS=Schizosaccharomyces pombe (strain 972 / ATCC 24843) OX=284812 GN=SPBC83.10 PE=3 SV=1	{Hex:8; HexNAc:2}	Unmodified	controllerType=0 controllerNumber=1 scan=11986	0.0	50.821048736572266	0.0	42.97016906738281	0.0	64.40397644042969	GlycReSoft-Base
cwq_mix2-1	SCHPO	SCHPO	N(N-Glycosylation)TSYPIK{Hex:8; HexNAc:2}	sp|O94694|YG1A_SCHPO UPF0620 protein C83.10 OS=Schizosaccharomyces pombe (strain 972 / ATCC 24843) OX=284812 GN=SPBC83.10 PE=3 SV=1	{Hex:8; HexNAc:2}	Unmodified	controllerType=0 controllerNumber=1 scan=12051	0.0	49.69846725463867	0.0	40.83468246459961	0.0	65.18001556396484	GlycReSoft-Base
cwq_mix2-1	SCHPO	SCHPO	N(N-Glycosylation)TSYPIK{Hex:8; HexNAc:2}	sp|O94694|YG1A_SCHPO UPF0620 protein C83.10 OS=Schizosaccharomyces pombe (strain 972 / ATCC 24843) OX=284812 GN=SPBC83.10 PE=3 SV=1	{Hex:8; HexNAc:2}	Unmodified	controllerType=0 controllerNumber=1 scan=12120	0.001838235294117647	35.16062927246094	0.001838235294117647	19.915620803833008	0.0	62.48933029174805	GlycReSoft-Base
cwq_mix2-1	SCHPO	SCHPO	N(N-Glycosylation)TSYPIK{Hex:8; HexNAc:2}	sp|O94694|YG1A_SCHPO UPF0620 protein C83.10 OS=Schizosaccharomyces pombe (strain 972 / ATCC 24843) OX=284812 GN=SPBC83.10 PE=3 SV=1	{Hex:8; HexNAc:2}	Ammonium	controllerType=0 controllerNumber=1 scan=11823	0.0007022471910112359	32.144439697265625	0.0007022471910112359	22.160930633544922	0.0	49.65753173828125	GlycReSoft-Base
cwq_mix2-1	SCHPO	SCHPO	N(N-Glycosylation)TSYPIK{Hex:8; HexNAc:2}	sp|O94694|YG1A_SCHPO UPF0620 protein C83.10 OS=Schizosaccharomyces pombe (strain 972 / ATCC 24843) OX=284812 GN=SPBC83.10 PE=3 SV=1	{Hex:8; HexNAc:2}	Ammonium	controllerType=0 controllerNumber=1 scan=11888	0.002380952380952381	31.019987106323242	0.002380952380952381	16.97226905822754	0.0	56.07890701293945	GlycReSoft-Base
cwq_mix2-1	SCHPO	SCHPO	LISSN(N-Glycosylation)K{Hex:9; HexNAc:2}	sp|O94694|YG1A_SCHPO UPF0620 protein C83.10 OS=Schizosaccharomyces pombe (strain 972 / ATCC 24843) OX=284812 GN=SPBC83.10 PE=3 SV=1	{Hex:9; HexNAc:2}	Unmodified	controllerType=0 controllerNumber=1 scan=4062	0.0007022471910112359	43.92267608642578	0.0007022471910112359	22.56950569152832	0.0	82.58534240722656	GlycReSoft-Base
cwq_mix2-1	SCHPO	SCHPO	LISSN(N-Glycosylation)K{Hex:9; HexNAc:2}	sp|O94694|YG1A_SCHPO UPF0620 protein C83.10 OS=Schizosaccharomyces pombe (strain 972 / ATCC 24843) OX=284812 GN=SPBC83.10 PE=3 SV=1	{Hex:9; HexNAc:2}	Unmodified	controllerType=0 controllerNumber=1 scan=4134	0.0	53.87006378173828	0.0	32.76799392700195	0.0	92.07305908203125	GlycReSoft-Base
cwq_mix2-1	SCHPO	SCHPO	LISSN(N-Glycosylation)K{Hex:9; HexNAc:2}	sp|O94694|YG1A_SCHPO UPF0620 protein C83.10 OS=Schizosaccharomyces pombe (strain 972 / ATCC 24843) OX=284812 GN=SPBC83.10 PE=3 SV=1	{Hex:9; HexNAc:2}	Unmodified	controllerType=0 controllerNumber=1 scan=4206	0.0007022471910112359	42.6400260925293	0.0007022471910112359	24.471460342407227	0.0	75.37358856201172	GlycReSoft-Base
cwq_mix2-1	SCHPO	SCHPO	N(N-Glycosylation)VTIPTNGIPQR{Hex:5; HexNAc:2}	sp|Q9C0Y4|AGLU_SCHPO Alpha-glucosidase OS=Schizosaccharomyces pombe (strain 972 / ATCC 24843) OX=284812 GN=agl1 PE=1 SV=2	{Hex:5; HexNAc:2}	Unmodified	controllerType=0 controllerNumber=1 scan=25870	0.001838235294117647	23.328279495239258	0.001838235294117647	23.625940322875977	2.338072585397717e-263	21.760522842407227	GlycReSoft-Base
cwq_mix2-1	SCHPO	SCHPO	WAN(N-Glycosylation)VSVR{Hex:8; HexNAc:2}	sp|O94726|MNL1_SCHPO ER degradation-enhancing alpha-mannosidase-like protein 1 OS=Schizosaccharomyces pombe (strain 972 / ATCC 24843) OX=284812 GN=mnl1 PE=3 SV=2	{Hex:8; HexNAc:2}	Unmodified	controllerType=0 controllerNumber=1 scan=20208	0.007021063189568706	35.22957229614258	0.007021063189568706	13.579398155212402	0.0	74.44955444335938	GlycReSoft-Base
cwq_mix2-1	SCHPO	SCHPO	NMVN(N-Glycosylation)TTR{Hex:8; HexNAc:2}	sp|Q9HGN7|SEC63_SCHPO Translocation protein sec63 OS=Schizosaccharomyces pombe (strain 972 / ATCC 24843) OX=284812 GN=sec63 PE=1 SV=1	{Hex:8; HexNAc:2}	Unmodified	controllerType=0 controllerNumber=1 scan=8890	0.007021063189568706	33.99335861206055	0.007021063189568706	13.622947692871094	0.0	70.79612731933594	GlycReSoft-Base
cwq_mix2-1	SCHPO	SCHPO	NMVN(N-Glycosylation)TTR{Hex:8; HexNAc:2}	sp|Q9HGN7|SEC63_SCHPO Translocation protein sec63 OS=Schizosaccharomyces pombe (strain 972 / ATCC 24843) OX=284812 GN=sec63 PE=1 SV=1	{Hex:8; HexNAc:2}	Unmodified	controllerType=0 controllerNumber=1 scan=8963	0.001838235294117647	41.88980484008789	0.001838235294117647	21.813669204711914	0.0	78.14896392822266	GlycReSoft-Base
cwq_mix2-1	SCHPO	SCHPO	NMVN(N-Glycosylation)TTR{Hex:8; HexNAc:2}	sp|Q9HGN7|SEC63_SCHPO Translocation protein sec63 OS=Schizosaccharomyces pombe (strain 972 / ATCC 24843) OX=284812 GN=sec63 PE=1 SV=1	{Hex:8; HexNAc:2}	Unmodified	controllerType=0 controllerNumber=1 scan=9028	0.006749740394600207	39.49637985229492	0.006749740394600207	17.038888931274414	0.0	80.18400573730469	GlycReSoft-Base
cwq_mix2-1	SCHPO	SCHPO	NMVN(N-Glycosylation)TTR{Hex:8; HexNAc:2}	sp|Q9HGN7|SEC63_SCHPO Translocation protein sec63 OS=Schizosaccharomyces pombe (strain 972 / ATCC 24843) OX=284812 GN=sec63 PE=1 SV=1	{Hex:8; HexNAc:2}	Unmodified	controllerType=0 controllerNumber=1 scan=9092	0.002380952380952381	38.76770782470703	0.002380952380952381	17.784074783325195	0.0	76.71836853027344	GlycReSoft-Base
cwq_mix2-1	SCHPO	SCHPO	NMVN(N-Glycosylation)TTR{Hex:8; HexNAc:2}	sp|Q9HGN7|SEC63_SCHPO Translocation protein sec63 OS=Schizosaccharomyces pombe (strain 972 / ATCC 24843) OX=284812 GN=sec63 PE=1 SV=1	{Hex:8; HexNAc:2}	Unmodified	controllerType=0 controllerNumber=1 scan=9401	0.006749740394600207	39.24932861328125	0.006749740394600207	16.704294204711914	0.0	80.10265350341797	GlycReSoft-Base
cwq_mix2-1	SCHPO	SCHPO	NMVN(N-Glycosylation)TTR{Hex:8; HexNAc:2}	sp|Q9HGN7|SEC63_SCHPO Translocation protein sec63 OS=Schizosaccharomyces pombe (strain 972 / ATCC 24843) OX=284812 GN=sec63 PE=1 SV=1	{Hex:8; HexNAc:2}	Unmodified	controllerType=0 controllerNumber=1 scan=9487	0.006749740394600207	36.9264030456543	0.006749740394600207	14.719268798828125	0.0	77.1475830078125	GlycReSoft-Base
cwq_mix2-1	SCHPO	SCHPO	NN(N-Glycosylation)ISNER{Hex:8; HexNAc:2}	sp|Q9US04|GGT1_SCHPO Glutathione hydrolase proenzyme 1 OS=Schizosaccharomyces pombe (strain 972 / ATCC 24843) OX=284812 GN=ggt1 PE=2 SV=1	{Hex:8; HexNAc:2}	Unmodified	controllerType=0 controllerNumber=1 scan=5375	0.009196515004840271	29.217042922973633	0.009196515004840271	11.28690242767334	0.0	61.54305648803711	GlycReSoft-Base
cwq_mix2-1	SCHPO	SCHPO	NN(N-Glycosylation)ISNER{Hex:8; HexNAc:2}	sp|Q9US04|GGT1_SCHPO Glutathione hydrolase proenzyme 1 OS=Schizosaccharomyces pombe (strain 972 / ATCC 24843) OX=284812 GN=ggt1 PE=2 SV=1	{Hex:8; HexNAc:2}	Unmodified	controllerType=0 controllerNumber=1 scan=5449	0.002380952380952381	35.85498809814453	0.002380952380952381	17.71954917907715	0.0	68.55135345458984	GlycReSoft-Base
cwq_mix2-1	SCHPO	SCHPO	FN(N-Glycosylation)VSASIK{Hex:8; HexNAc:2}	sp|Q9USV0|HRD3_SCHPO Putative ERAD-associated E3 ubiquitin-protein ligase component OS=Schizosaccharomyces pombe (strain 972 / ATCC 24843) OX=284812 GN=SPBC28F2.08c PE=3 SV=1	{Hex:8; HexNAc:2}	Unmodified	controllerType=0 controllerNumber=1 scan=22295	0.0	49.420867919921875	0.0	39.96892166137695	0.0	66.01556396484375	GlycReSoft-Base
cwq_mix2-1	SCHPO	SCHPO	FN(N-Glycosylation)VSASIK{Hex:8; HexNAc:2}	sp|Q9USV0|HRD3_SCHPO Putative ERAD-associated E3 ubiquitin-protein ligase component OS=Schizosaccharomyces pombe (strain 972 / ATCC 24843) OX=284812 GN=SPBC28F2.08c PE=3 SV=1	{Hex:8; HexNAc:2}	Unmodified	controllerType=0 controllerNumber=1 scan=22381	0.0	49.73335647583008	0.0	40.697505950927734	0.0	65.53843688964844	GlycReSoft-Base
cwq_mix2-1	SCHPO	SCHPO	FN(N-Glycosylation)VSASIK{Hex:8; HexNAc:2}	sp|Q9USV0|HRD3_SCHPO Putative ERAD-associated E3 ubiquitin-protein ligase component OS=Schizosaccharomyces pombe (strain 972 / ATCC 24843) OX=284812 GN=SPBC28F2.08c PE=3 SV=1	{Hex:8; HexNAc:2}	Ammonium	controllerType=0 controllerNumber=1 scan=22338	0.005113636363636364	34.543670654296875	0.005113636363636364	17.87007713317871	0.0	64.4771499633789	GlycReSoft-Base
cwq_mix2-1	SCHPO	SCHPO	LGNN(N-Glycosylation)LTK{Hex:9; HexNAc:2}	sp|Q09901|YAJ1_SCHPO Uncharacterized family 31 glucosidase C30D11.01c OS=Schizosaccharomyces pombe (strain 972 / ATCC 24843) OX=284812 GN=SPAC30D11.01c PE=3 SV=2	{Hex:9; HexNAc:2}	Unmodified	controllerType=0 controllerNumber=1 scan=9658	0.007021063189568706	34.27071762084961	0.007021063189568706	13.541244506835938	0.0	71.81366729736328	GlycReSoft-Base
cwq_mix2-1	SCHPO	SCHPO	KQN(N-Glycosylation)ITR{Hex:9; HexNAc:2}	sp|Q10061|LHS1_SCHPO Heat shock protein 70 homolog lhs1 OS=Schizosaccharomyces pombe (strain 972 / ATCC 24843) OX=284812 GN=SPAC1F5.06 PE=3 SV=1	{Hex:9; HexNAc:2}	Unmodified	controllerType=0 controllerNumber=1 scan=2354	0.0	60.90940475463867	0.0	25.00642204284668	0.0	126.55720520019531	GlycReSoft-Base
cwq_mix2-1	SCHPO	SCHPO	KQN(N-Glycosylation)ITR{Hex:9; HexNAc:2}	sp|Q10061|LHS1_SCHPO Heat shock protein 70 homolog lhs1 OS=Schizosaccharomyces pombe (strain 972 / ATCC 24843) OX=284812 GN=SPAC1F5.06 PE=3 SV=1	{Hex:9; HexNAc:2}	Unmodified	controllerType=0 controllerNumber=1 scan=2420	0.0007022471910112359	55.50944519042969	0.0007022471910112359	22.176498413085938	0.0	116.39232635498047	GlycReSoft-Base
cwq_mix2-1	SCHPO	SCHPO	KQN(N-Glycosylation)ITR{Hex:9; HexNAc:2}	sp|Q10061|LHS1_SCHPO Heat shock protein 70 homolog lhs1 OS=Schizosaccharomyces pombe (strain 972 / ATCC 24843) OX=284812 GN=SPAC1F5.06 PE=3 SV=1	{Hex:9; HexNAc:2}	Unmodified	controllerType=0 controllerNumber=1 scan=2486	0.007021063189568706	44.598365783691406	0.007021063189568706	9.793009757995605	0.0	108.21638488769531	GlycReSoft-Base
cwq_mix2-1	SCHPO	SCHPO	N(N-Glycosylation)ASC(Carbamidomethyl)YR{Hex:9; HexNAc:2}	sp|O59866|OSTB_SCHPO Dolichyl-diphosphooligosaccharide--protein glycosyltransferase subunit wbp1 OS=Schizosaccharomyces pombe (strain 972 / ATCC 24843) OX=284812 GN=wbp1 PE=2 SV=2	{Hex:9; HexNAc:2}	Unmodified	controllerType=0 controllerNumber=1 scan=4387	0.002380952380952381	27.185260772705078	0.002380952380952381	14.100653648376465	0.0	50.453487396240234	GlycReSoft-Base
cwq_mix2-1	SCHPO	SCHPO	N(N-Glycosylation)ASC(Carbamidomethyl)YR{Hex:9; HexNAc:2}	sp|O59866|OSTB_SCHPO Dolichyl-diphosphooligosaccharide--protein glycosyltransferase subunit wbp1 OS=Schizosaccharomyces pombe (strain 972 / ATCC 24843) OX=284812 GN=wbp1 PE=2 SV=2	{Hex:9; HexNAc:2}	Unmodified	controllerType=0 controllerNumber=1 scan=4421	0.0	51.98375701904297	0.0	33.701255798339844	0.0	84.9157943725586	GlycReSoft-Base
cwq_mix2-1	SCHPO	SCHPO	N(N-Glycosylation)ASC(Carbamidomethyl)YR{Hex:9; HexNAc:2}	sp|O59866|OSTB_SCHPO Dolichyl-diphosphooligosaccharide--protein glycosyltransferase subunit wbp1 OS=Schizosaccharomyces pombe (strain 972 / ATCC 24843) OX=284812 GN=wbp1 PE=2 SV=2	{Hex:9; HexNAc:2}	Unmodified	controllerType=0 controllerNumber=1 scan=4456	0.001838235294117647	35.17317581176758	0.001838235294117647	18.8896484375	0.0	64.38256072998047	GlycReSoft-Base
cwq_mix2-1	SCHPO	SCHPO	N(N-Glycosylation)ASC(Carbamidomethyl)YR{Hex:9; HexNAc:2}	sp|O59866|OSTB_SCHPO Dolichyl-diphosphooligosaccharide--protein glycosyltransferase subunit wbp1 OS=Schizosaccharomyces pombe (strain 972 / ATCC 24843) OX=284812 GN=wbp1 PE=2 SV=2	{Hex:9; HexNAc:2}	Unmodified	controllerType=0 controllerNumber=1 scan=4599	0.007021063189568706	21.569583892822266	0.007021063189568706	9.882414817810059	0.0	42.38230514526367	GlycReSoft-Base
cwq_mix2-1	SCHPO	SCHPO	N(N-Glycosylation)ASC(Carbamidomethyl)YR{Hex:9; HexNAc:2}	sp|O59866|OSTB_SCHPO Dolichyl-diphosphooligosaccharide--protein glycosyltransferase subunit wbp1 OS=Schizosaccharomyces pombe (strain 972 / ATCC 24843) OX=284812 GN=wbp1 PE=2 SV=2	{Hex:9; HexNAc:2}	Ammonium	controllerType=0 controllerNumber=1 scan=4382	0.001838235294117647	35.559654235839844	0.001838235294117647	15.042685508728027	0.0	72.63729858398438	GlycReSoft-Base
cwq_mix2-1	SCHPO	SCHPO	N(N-Glycosylation)ASC(Carbamidomethyl)YR{Hex:9; HexNAc:2}	sp|O59866|OSTB_SCHPO Dolichyl-diphosphooligosaccharide--protein glycosyltransferase subunit wbp1 OS=Schizosaccharomyces pombe (strain 972 / ATCC 24843) OX=284812 GN=wbp1 PE=2 SV=2	{Hex:9; HexNAc:2}	Ammonium	controllerType=0 controllerNumber=1 scan=4465	0.001838235294117647	47.87044906616211	0.001838235294117647	20.741859436035156	0.0	97.22113037109375	GlycReSoft-Base
cwq_mix2-1	SCHPO	SCHPO	N(N-Glycosylation)ASC(Carbamidomethyl)YR{Hex:9; HexNAc:2}	sp|O59866|OSTB_SCHPO Dolichyl-diphosphooligosaccharide--protein glycosyltransferase subunit wbp1 OS=Schizosaccharomyces pombe (strain 972 / ATCC 24843) OX=284812 GN=wbp1 PE=2 SV=2	{Hex:9; HexNAc:2}	Ammonium	controllerType=0 controllerNumber=1 scan=4533	0.001838235294117647	35.55767822265625	0.001838235294117647	15.64767837524414	0.0	71.50483703613281	GlycReSoft-Base
cwq_mix2-1	SCHPO	SCHPO	NN(N-Glycosylation)ISLSK{Hex:9; HexNAc:2}	sp|O14194|GGT2_SCHPO Glutathione hydrolase proenzyme 2 OS=Schizosaccharomyces pombe (strain 972 / ATCC 24843) OX=284812 GN=ggt2 PE=2 SV=1	{Hex:9; HexNAc:2}	Unmodified	controllerType=0 controllerNumber=1 scan=10956	0.007021063189568706	27.844118118286133	0.007021063189568706	12.664617538452148	0.0	55.03337097167969	GlycReSoft-Base
cwq_mix2-1	SCHPO	SCHPO	MSDALN(N-Glycosylation)K{Hex:9; HexNAc:2}	sp|Q9URZ0|AGAL_SCHPO Alpha-galactosidase mel1 OS=Schizosaccharomyces pombe (strain 972 / ATCC 24843) OX=284812 GN=mel1 PE=3 SV=1	{Hex:9; HexNAc:2}	Ammonium	controllerType=0 controllerNumber=1 scan=10331	0.0	39.53582763671875	0.0	23.967201232910156	0.0	67.41722869873047	GlycReSoft-Base
cwq_mix2-1	SCHPO	SCHPO	DAN(N-Glycosylation)NTQFQFTSR{Hex:5; HexNAc:2}	sp|Q9C0Y4|AGLU_SCHPO Alpha-glucosidase OS=Schizosaccharomyces pombe (strain 972 / ATCC 24843) OX=284812 GN=agl1 PE=1 SV=2	{Hex:5; HexNAc:2}	Unmodified	controllerType=0 controllerNumber=1 scan=25084	0.001838235294117647	23.461002349853516	0.001838235294117647	23.964723587036133	1.8836331279575866e-259	21.527280807495117	GlycReSoft-Base
cwq_mix2-1	SCHPO	SCHPO	DAN(N-Glycosylation)NTQFQFTSR{Hex:5; HexNAc:2}	sp|Q9C0Y4|AGLU_SCHPO Alpha-glucosidase OS=Schizosaccharomyces pombe (strain 972 / ATCC 24843) OX=284812 GN=agl1 PE=1 SV=2	{Hex:5; HexNAc:2}	Unmodified	controllerType=0 controllerNumber=1 scan=25170	0.0	39.973140716552734	0.0	38.51481246948242	0.0	41.67147445678711	GlycReSoft-Base
cwq_mix2-1	SCHPO	SCHPO	LGNN(N-Glycosylation)LTR{Hex:9; HexNAc:2}	sp|Q9C0Y4|AGLU_SCHPO Alpha-glucosidase OS=Schizosaccharomyces pombe (strain 972 / ATCC 24843) OX=284812 GN=agl1 PE=1 SV=2	{Hex:9; HexNAc:2}	Unmodified	controllerType=0 controllerNumber=1 scan=11296	0.0	60.14469528198242	0.0	41.993412017822266	0.0	92.82635498046875	GlycReSoft-Base
cwq_mix2-1	SCHPO	SCHPO	LGNN(N-Glycosylation)LTR{Hex:9; HexNAc:2}	sp|Q9URX4|YFZB_SCHPO Uncharacterized family 31 glucosidase C1039.11c OS=Schizosaccharomyces pombe (strain 972 / ATCC 24843) OX=284812 GN=SPAC1039.11c PE=3 SV=1	{Hex:9; HexNAc:2}	Unmodified	controllerType=0 controllerNumber=1 scan=11296	0.0	60.14469528198242	0.0	41.993412017822266	0.0	92.82635498046875	GlycReSoft-Base
cwq_mix2-1	SCHPO	SCHPO	LGNN(N-Glycosylation)LTR{Hex:9; HexNAc:2}	sp|Q9C0Y4|AGLU_SCHPO Alpha-glucosidase OS=Schizosaccharomyces pombe (strain 972 / ATCC 24843) OX=284812 GN=agl1 PE=1 SV=2	{Hex:9; HexNAc:2}	Unmodified	controllerType=0 controllerNumber=1 scan=11342	0.007021063189568706	37.40731430053711	0.007021063189568706	13.38070011138916	0.0	81.00239562988281	GlycReSoft-Base
cwq_mix2-1	SCHPO	SCHPO	LGNN(N-Glycosylation)LTR{Hex:9; HexNAc:2}	sp|Q9URX4|YFZB_SCHPO Uncharacterized family 31 glucosidase C1039.11c OS=Schizosaccharomyces pombe (strain 972 / ATCC 24843) OX=284812 GN=SPAC1039.11c PE=3 SV=1	{Hex:9; HexNAc:2}	Unmodified	controllerType=0 controllerNumber=1 scan=11342	0.007021063189568706	37.40731430053711	0.007021063189568706	13.38070011138916	0.0	81.00239562988281	GlycReSoft-Base
cwq_mix2-1	SCHPO	SCHPO	LGNN(N-Glycosylation)LTR{Hex:9; HexNAc:2}	sp|Q9C0Y4|AGLU_SCHPO Alpha-glucosidase OS=Schizosaccharomyces pombe (strain 972 / ATCC 24843) OX=284812 GN=agl1 PE=1 SV=2	{Hex:9; HexNAc:2}	Unmodified	controllerType=0 controllerNumber=1 scan=11384	0.0	68.85807037353516	0.0	43.741363525390625	0.0	114.47399139404297	GlycReSoft-Base
cwq_mix2-1	SCHPO	SCHPO	LGNN(N-Glycosylation)LTR{Hex:9; HexNAc:2}	sp|Q9URX4|YFZB_SCHPO Uncharacterized family 31 glucosidase C1039.11c OS=Schizosaccharomyces pombe (strain 972 / ATCC 24843) OX=284812 GN=SPAC1039.11c PE=3 SV=1	{Hex:9; HexNAc:2}	Unmodified	controllerType=0 controllerNumber=1 scan=11384	0.0	68.85807037353516	0.0	43.741363525390625	0.0	114.47399139404297	GlycReSoft-Base
cwq_mix2-1	SCHPO	SCHPO	LGNN(N-Glycosylation)LTR{Hex:9; HexNAc:2}	sp|Q9C0Y4|AGLU_SCHPO Alpha-glucosidase OS=Schizosaccharomyces pombe (strain 972 / ATCC 24843) OX=284812 GN=agl1 PE=1 SV=2	{Hex:9; HexNAc:2}	Unmodified	controllerType=0 controllerNumber=1 scan=11411	0.0	52.05836868286133	0.0	28.15833282470703	0.0	95.41688537597656	GlycReSoft-Base
cwq_mix2-1	SCHPO	SCHPO	LGNN(N-Glycosylation)LTR{Hex:9; HexNAc:2}	sp|Q9URX4|YFZB_SCHPO Uncharacterized family 31 glucosidase C1039.11c OS=Schizosaccharomyces pombe (strain 972 / ATCC 24843) OX=284812 GN=SPAC1039.11c PE=3 SV=1	{Hex:9; HexNAc:2}	Unmodified	controllerType=0 controllerNumber=1 scan=11411	0.0	52.05836868286133	0.0	28.15833282470703	0.0	95.41688537597656	GlycReSoft-Base
cwq_mix2-1	SCHPO	SCHPO	LGNN(N-Glycosylation)LTR{Hex:9; HexNAc:2}	sp|Q9C0Y4|AGLU_SCHPO Alpha-glucosidase OS=Schizosaccharomyces pombe (strain 972 / ATCC 24843) OX=284812 GN=agl1 PE=1 SV=2	{Hex:9; HexNAc:2}	Unmodified	controllerType=0 controllerNumber=1 scan=11456	0.0	71.07581329345703	0.0	46.036190032958984	0.0	116.54857635498047	GlycReSoft-Base
cwq_mix2-1	SCHPO	SCHPO	LGNN(N-Glycosylation)LTR{Hex:9; HexNAc:2}	sp|Q9URX4|YFZB_SCHPO Uncharacterized family 31 glucosidase C1039.11c OS=Schizosaccharomyces pombe (strain 972 / ATCC 24843) OX=284812 GN=SPAC1039.11c PE=3 SV=1	{Hex:9; HexNAc:2}	Unmodified	controllerType=0 controllerNumber=1 scan=11456	0.0	71.07581329345703	0.0	46.036190032958984	0.0	116.54857635498047	GlycReSoft-Base
cwq_mix2-1	SCHPO	SCHPO	LGNN(N-Glycosylation)LTR{Hex:9; HexNAc:2}	sp|Q9C0Y4|AGLU_SCHPO Alpha-glucosidase OS=Schizosaccharomyces pombe (strain 972 / ATCC 24843) OX=284812 GN=agl1 PE=1 SV=2	{Hex:9; HexNAc:2}	Unmodified	controllerType=0 controllerNumber=1 scan=11479	0.0	51.32486343383789	0.0	27.904056549072266	0.0	93.78901672363281	GlycReSoft-Base
cwq_mix2-1	SCHPO	SCHPO	LGNN(N-Glycosylation)LTR{Hex:9; HexNAc:2}	sp|Q9URX4|YFZB_SCHPO Uncharacterized family 31 glucosidase C1039.11c OS=Schizosaccharomyces pombe (strain 972 / ATCC 24843) OX=284812 GN=SPAC1039.11c PE=3 SV=1	{Hex:9; HexNAc:2}	Unmodified	controllerType=0 controllerNumber=1 scan=11479	0.0	51.32486343383789	0.0	27.904056549072266	0.0	93.78901672363281	GlycReSoft-Base
cwq_mix2-1	SCHPO	SCHPO	LGNN(N-Glycosylation)LTR{Hex:9; HexNAc:2}	sp|Q9C0Y4|AGLU_SCHPO Alpha-glucosidase OS=Schizosaccharomyces pombe (strain 972 / ATCC 24843) OX=284812 GN=agl1 PE=1 SV=2	{Hex:9; HexNAc:2}	Unmodified	controllerType=0 controllerNumber=1 scan=11524	0.0	72.6468734741211	0.0	49.01310729980469	0.0	115.50736999511719	GlycReSoft-Base
cwq_mix2-1	SCHPO	SCHPO	LGNN(N-Glycosylation)LTR{Hex:9; HexNAc:2}	sp|Q9URX4|YFZB_SCHPO Uncharacterized family 31 glucosidase C1039.11c OS=Schizosaccharomyces pombe (strain 972 / ATCC 24843) OX=284812 GN=SPAC1039.11c PE=3 SV=1	{Hex:9; HexNAc:2}	Unmodified	controllerType=0 controllerNumber=1 scan=11524	0.0	72.6468734741211	0.0	49.01310729980469	0.0	115.50736999511719	GlycReSoft-Base
cwq_mix2-1	SCHPO	SCHPO	LGNN(N-Glycosylation)LTR{Hex:9; HexNAc:2}	sp|Q9C0Y4|AGLU_SCHPO Alpha-glucosidase OS=Schizosaccharomyces pombe (strain 972 / ATCC 24843) OX=284812 GN=agl1 PE=1 SV=2	{Hex:9; HexNAc:2}	Unmodified	controllerType=0 controllerNumber=1 scan=11547	0.0007022471910112359	47.45341873168945	0.0007022471910112359	22.858551025390625	0.0	92.10174560546875	GlycReSoft-Base
cwq_mix2-1	SCHPO	SCHPO	LGNN(N-Glycosylation)LTR{Hex:9; HexNAc:2}	sp|Q9URX4|YFZB_SCHPO Uncharacterized family 31 glucosidase C1039.11c OS=Schizosaccharomyces pombe (strain 972 / ATCC 24843) OX=284812 GN=SPAC1039.11c PE=3 SV=1	{Hex:9; HexNAc:2}	Unmodified	controllerType=0 controllerNumber=1 scan=11547	0.0007022471910112359	47.45341873168945	0.0007022471910112359	22.858551025390625	0.0	92.10174560546875	GlycReSoft-Base
cwq_mix2-1	SCHPO	SCHPO	LGNN(N-Glycosylation)LTR{Hex:9; HexNAc:2}	sp|Q9C0Y4|AGLU_SCHPO Alpha-glucosidase OS=Schizosaccharomyces pombe (strain 972 / ATCC 24843) OX=284812 GN=agl1 PE=1 SV=2	{Hex:9; HexNAc:2}	Unmodified	controllerType=0 controllerNumber=1 scan=11592	0.0	67.11688232421875	0.0	45.92502212524414	0.0	105.4434814453125	GlycReSoft-Base
cwq_mix2-1	SCHPO	SCHPO	LGNN(N-Glycosylation)LTR{Hex:9; HexNAc:2}	sp|Q9URX4|YFZB_SCHPO Uncharacterized family 31 glucosidase C1039.11c OS=Schizosaccharomyces pombe (strain 972 / ATCC 24843) OX=284812 GN=SPAC1039.11c PE=3 SV=1	{Hex:9; HexNAc:2}	Unmodified	controllerType=0 controllerNumber=1 scan=11592	0.0	67.11688232421875	0.0	45.92502212524414	0.0	105.4434814453125	GlycReSoft-Base
cwq_mix2-1	SCHPO	SCHPO	LGNN(N-Glycosylation)LTR{Hex:9; HexNAc:2}	sp|Q9C0Y4|AGLU_SCHPO Alpha-glucosidase OS=Schizosaccharomyces pombe (strain 972 / ATCC 24843) OX=284812 GN=agl1 PE=1 SV=2	{Hex:9; HexNAc:2}	Unmodified	controllerType=0 controllerNumber=1 scan=11614	0.0	48.758277893066406	0.0	26.84395408630371	0.0	88.43413543701172	GlycReSoft-Base
cwq_mix2-1	SCHPO	SCHPO	LGNN(N-Glycosylation)LTR{Hex:9; HexNAc:2}	sp|Q9URX4|YFZB_SCHPO Uncharacterized family 31 glucosidase C1039.11c OS=Schizosaccharomyces pombe (strain 972 / ATCC 24843) OX=284812 GN=SPAC1039.11c PE=3 SV=1	{Hex:9; HexNAc:2}	Unmodified	controllerType=0 controllerNumber=1 scan=11614	0.0	48.758277893066406	0.0	26.84395408630371	0.0	88.43413543701172	GlycReSoft-Base
cwq_mix2-1	SCHPO	SCHPO	LGNN(N-Glycosylation)LTR{Hex:9; HexNAc:2}	sp|Q9C0Y4|AGLU_SCHPO Alpha-glucosidase OS=Schizosaccharomyces pombe (strain 972 / ATCC 24843) OX=284812 GN=agl1 PE=1 SV=2	{Hex:9; HexNAc:2}	Unmodified	controllerType=0 controllerNumber=1 scan=11657	0.0	69.50045013427734	0.0	47.727962493896484	0.0	108.90930938720703	GlycReSoft-Base
cwq_mix2-1	SCHPO	SCHPO	LGNN(N-Glycosylation)LTR{Hex:9; HexNAc:2}	sp|Q9URX4|YFZB_SCHPO Uncharacterized family 31 glucosidase C1039.11c OS=Schizosaccharomyces pombe (strain 972 / ATCC 24843) OX=284812 GN=SPAC1039.11c PE=3 SV=1	{Hex:9; HexNAc:2}	Unmodified	controllerType=0 controllerNumber=1 scan=11657	0.0	69.50045013427734	0.0	47.727962493896484	0.0	108.90930938720703	GlycReSoft-Base
cwq_mix2-1	SCHPO	SCHPO	LGNN(N-Glycosylation)LTR{Hex:9; HexNAc:2}	sp|Q9C0Y4|AGLU_SCHPO Alpha-glucosidase OS=Schizosaccharomyces pombe (strain 972 / ATCC 24843) OX=284812 GN=agl1 PE=1 SV=2	{Hex:9; HexNAc:2}	Unmodified	controllerType=0 controllerNumber=1 scan=11681	0.007021063189568706	37.4537467956543	0.007021063189568706	13.55031681060791	0.0	80.82662963867188	GlycReSoft-Base
cwq_mix2-1	SCHPO	SCHPO	LGNN(N-Glycosylation)LTR{Hex:9; HexNAc:2}	sp|Q9URX4|YFZB_SCHPO Uncharacterized family 31 glucosidase C1039.11c OS=Schizosaccharomyces pombe (strain 972 / ATCC 24843) OX=284812 GN=SPAC1039.11c PE=3 SV=1	{Hex:9; HexNAc:2}	Unmodified	controllerType=0 controllerNumber=1 scan=11681	0.007021063189568706	37.4537467956543	0.007021063189568706	13.55031681060791	0.0	80.82662963867188	GlycReSoft-Base
cwq_mix2-1	SCHPO	SCHPO	LGNN(N-Glycosylation)LTR{Hex:9; HexNAc:2}	sp|Q9C0Y4|AGLU_SCHPO Alpha-glucosidase OS=Schizosaccharomyces pombe (strain 972 / ATCC 24843) OX=284812 GN=agl1 PE=1 SV=2	{Hex:9; HexNAc:2}	Unmodified	controllerType=0 controllerNumber=1 scan=11734	0.0	63.414852142333984	0.0	44.47805404663086	0.0	97.55367279052734	GlycReSoft-Base
cwq_mix2-1	SCHPO	SCHPO	LGNN(N-Glycosylation)LTR{Hex:9; HexNAc:2}	sp|Q9URX4|YFZB_SCHPO Uncharacterized family 31 glucosidase C1039.11c OS=Schizosaccharomyces pombe (strain 972 / ATCC 24843) OX=284812 GN=SPAC1039.11c PE=3 SV=1	{Hex:9; HexNAc:2}	Unmodified	controllerType=0 controllerNumber=1 scan=11734	0.0	63.414852142333984	0.0	44.47805404663086	0.0	97.55367279052734	GlycReSoft-Base
cwq_mix2-1	SCHPO	SCHPO	LGNN(N-Glycosylation)LTR{Hex:9; HexNAc:2}	sp|Q9C0Y4|AGLU_SCHPO Alpha-glucosidase OS=Schizosaccharomyces pombe (strain 972 / ATCC 24843) OX=284812 GN=agl1 PE=1 SV=2	{Hex:9; HexNAc:2}	Unmodified	controllerType=0 controllerNumber=1 scan=11800	0.0	53.582149505615234	0.0	33.72520065307617	0.0	89.4703140258789	GlycReSoft-Base
cwq_mix2-1	SCHPO	SCHPO	LGNN(N-Glycosylation)LTR{Hex:9; HexNAc:2}	sp|Q9URX4|YFZB_SCHPO Uncharacterized family 31 glucosidase C1039.11c OS=Schizosaccharomyces pombe (strain 972 / ATCC 24843) OX=284812 GN=SPAC1039.11c PE=3 SV=1	{Hex:9; HexNAc:2}	Unmodified	controllerType=0 controllerNumber=1 scan=11800	0.0	53.582149505615234	0.0	33.72520065307617	0.0	89.4703140258789	GlycReSoft-Base
cwq_mix2-1	SCHPO	SCHPO	LGNN(N-Glycosylation)LTR{Hex:9; HexNAc:2}	sp|Q9C0Y4|AGLU_SCHPO Alpha-glucosidase OS=Schizosaccharomyces pombe (strain 972 / ATCC 24843) OX=284812 GN=agl1 PE=1 SV=2	{Hex:9; HexNAc:2}	Unmodified	controllerType=0 controllerNumber=1 scan=11885	0.009196515004840271	34.505455017089844	0.009196515004840271	10.232433319091797	0.0	78.56744384765625	GlycReSoft-Base
cwq_mix2-1	SCHPO	SCHPO	LGNN(N-Glycosylation)LTR{Hex:9; HexNAc:2}	sp|Q9URX4|YFZB_SCHPO Uncharacterized family 31 glucosidase C1039.11c OS=Schizosaccharomyces pombe (strain 972 / ATCC 24843) OX=284812 GN=SPAC1039.11c PE=3 SV=1	{Hex:9; HexNAc:2}	Unmodified	controllerType=0 controllerNumber=1 scan=11885	0.009196515004840271	34.505455017089844	0.009196515004840271	10.232433319091797	0.0	78.56744384765625	GlycReSoft-Base
cwq_mix2-1	SCHPO	SCHPO	LGNN(N-Glycosylation)LTR{Hex:9; HexNAc:2}	sp|Q9C0Y4|AGLU_SCHPO Alpha-glucosidase OS=Schizosaccharomyces pombe (strain 972 / ATCC 24843) OX=284812 GN=agl1 PE=1 SV=2	{Hex:9; HexNAc:2}	Ammonium	controllerType=0 controllerNumber=1 scan=11286	0.009196515004840271	37.844078063964844	0.009196515004840271	11.29144287109375	0.0	86.12663269042969	GlycReSoft-Base
cwq_mix2-1	SCHPO	SCHPO	LGNN(N-Glycosylation)LTR{Hex:9; HexNAc:2}	sp|Q9URX4|YFZB_SCHPO Uncharacterized family 31 glucosidase C1039.11c OS=Schizosaccharomyces pombe (strain 972 / ATCC 24843) OX=284812 GN=SPAC1039.11c PE=3 SV=1	{Hex:9; HexNAc:2}	Ammonium	controllerType=0 controllerNumber=1 scan=11286	0.009196515004840271	37.844078063964844	0.009196515004840271	11.29144287109375	0.0	86.12663269042969	GlycReSoft-Base
cwq_mix2-1	SCHPO	SCHPO	LGNN(N-Glycosylation)LTR{Hex:9; HexNAc:2}	sp|Q9C0Y4|AGLU_SCHPO Alpha-glucosidase OS=Schizosaccharomyces pombe (strain 972 / ATCC 24843) OX=284812 GN=agl1 PE=1 SV=2	{Hex:9; HexNAc:2}	Ammonium	controllerType=0 controllerNumber=1 scan=11431	0.006094182825484765	48.240440368652344	0.006094182825484765	19.29836654663086	0.0	100.960205078125	GlycReSoft-Base
cwq_mix2-1	SCHPO	SCHPO	LGNN(N-Glycosylation)LTR{Hex:9; HexNAc:2}	sp|Q9URX4|YFZB_SCHPO Uncharacterized family 31 glucosidase C1039.11c OS=Schizosaccharomyces pombe (strain 972 / ATCC 24843) OX=284812 GN=SPAC1039.11c PE=3 SV=1	{Hex:9; HexNAc:2}	Ammonium	controllerType=0 controllerNumber=1 scan=11431	0.006094182825484765	48.240440368652344	0.006094182825484765	19.29836654663086	0.0	100.960205078125	GlycReSoft-Base
cwq_mix2-1	SCHPO	SCHPO	LGNN(N-Glycosylation)LTR{Hex:9; HexNAc:2}	sp|Q9C0Y4|AGLU_SCHPO Alpha-glucosidase OS=Schizosaccharomyces pombe (strain 972 / ATCC 24843) OX=284812 GN=agl1 PE=1 SV=2	{Hex:9; HexNAc:2}	Ammonium	controllerType=0 controllerNumber=1 scan=11511	0.007021063189568706	44.453582763671875	0.007021063189568706	13.590553283691406	0.0	100.73951721191406	GlycReSoft-Base
cwq_mix2-1	SCHPO	SCHPO	LGNN(N-Glycosylation)LTR{Hex:9; HexNAc:2}	sp|Q9URX4|YFZB_SCHPO Uncharacterized family 31 glucosidase C1039.11c OS=Schizosaccharomyces pombe (strain 972 / ATCC 24843) OX=284812 GN=SPAC1039.11c PE=3 SV=1	{Hex:9; HexNAc:2}	Ammonium	controllerType=0 controllerNumber=1 scan=11511	0.007021063189568706	44.453582763671875	0.007021063189568706	13.590553283691406	0.0	100.73951721191406	GlycReSoft-Base
cwq_mix2-1	SCHPO	SCHPO	LGNN(N-Glycosylation)LTR{Hex:9; HexNAc:2}	sp|Q9C0Y4|AGLU_SCHPO Alpha-glucosidase OS=Schizosaccharomyces pombe (strain 972 / ATCC 24843) OX=284812 GN=agl1 PE=1 SV=2	{Hex:9; HexNAc:2}	Ammonium	controllerType=0 controllerNumber=1 scan=11590	0.001838235294117647	46.71550369262695	0.001838235294117647	19.415342330932617	0.0	96.38446807861328	GlycReSoft-Base
cwq_mix2-1	SCHPO	SCHPO	LGNN(N-Glycosylation)LTR{Hex:9; HexNAc:2}	sp|Q9URX4|YFZB_SCHPO Uncharacterized family 31 glucosidase C1039.11c OS=Schizosaccharomyces pombe (strain 972 / ATCC 24843) OX=284812 GN=SPAC1039.11c PE=3 SV=1	{Hex:9; HexNAc:2}	Ammonium	controllerType=0 controllerNumber=1 scan=11590	0.001838235294117647	46.71550369262695	0.001838235294117647	19.415342330932617	0.0	96.38446807861328	GlycReSoft-Base
cwq_mix2-1	SCHPO	SCHPO	LGNN(N-Glycosylation)LTR{Hex:9; HexNAc:2}	sp|Q9C0Y4|AGLU_SCHPO Alpha-glucosidase OS=Schizosaccharomyces pombe (strain 972 / ATCC 24843) OX=284812 GN=agl1 PE=1 SV=2	{Hex:9; HexNAc:2}	Ammonium	controllerType=0 controllerNumber=1 scan=11668	0.006749740394600207	47.35719299316406	0.006749740394600207	15.260379791259766	0.0	105.9365234375	GlycReSoft-Base
cwq_mix2-1	SCHPO	SCHPO	LGNN(N-Glycosylation)LTR{Hex:9; HexNAc:2}	sp|Q9URX4|YFZB_SCHPO Uncharacterized family 31 glucosidase C1039.11c OS=Schizosaccharomyces pombe (strain 972 / ATCC 24843) OX=284812 GN=SPAC1039.11c PE=3 SV=1	{Hex:9; HexNAc:2}	Ammonium	controllerType=0 controllerNumber=1 scan=11668	0.006749740394600207	47.35719299316406	0.006749740394600207	15.260379791259766	0.0	105.9365234375	GlycReSoft-Base
cwq_mix2-1	SCHPO	SCHPO	LGNN(N-Glycosylation)LTR{Hex:9; HexNAc:2}	sp|Q9C0Y4|AGLU_SCHPO Alpha-glucosidase OS=Schizosaccharomyces pombe (strain 972 / ATCC 24843) OX=284812 GN=agl1 PE=1 SV=2	{Hex:9; HexNAc:2}	Ammonium	controllerType=0 controllerNumber=1 scan=11735	0.006749740394600207	46.543827056884766	0.006749740394600207	15.060083389282227	0.0	103.98331451416016	GlycReSoft-Base
cwq_mix2-1	SCHPO	SCHPO	LGNN(N-Glycosylation)LTR{Hex:9; HexNAc:2}	sp|Q9URX4|YFZB_SCHPO Uncharacterized family 31 glucosidase C1039.11c OS=Schizosaccharomyces pombe (strain 972 / ATCC 24843) OX=284812 GN=SPAC1039.11c PE=3 SV=1	{Hex:9; HexNAc:2}	Ammonium	controllerType=0 controllerNumber=1 scan=11735	0.006749740394600207	46.543827056884766	0.006749740394600207	15.060083389282227	0.0	103.98331451416016	GlycReSoft-Base
cwq_mix2-1	SCHPO	SCHPO	N(N-Glycosylation)TTVAER{Hex:9; HexNAc:2}	sp|O13704|YEU5_SCHPO Thioredoxin domain-containing protein C13F5.05, mitochondrial OS=Schizosaccharomyces pombe (strain 972 / ATCC 24843) OX=284812 GN=SPAC13F5.05 PE=4 SV=2	{Hex:9; HexNAc:2}	Unmodified	controllerType=0 controllerNumber=1 scan=4148	0.0	42.95758819580078	0.0	27.167985916137695	0.0	71.24937438964844	GlycReSoft-Base
cwq_mix2-1	SCHPO	SCHPO	N(N-Glycosylation)TTVAER{Hex:9; HexNAc:2}	sp|O13704|YEU5_SCHPO Thioredoxin domain-containing protein C13F5.05, mitochondrial OS=Schizosaccharomyces pombe (strain 972 / ATCC 24843) OX=284812 GN=SPAC13F5.05 PE=4 SV=2	{Hex:9; HexNAc:2}	Unmodified	controllerType=0 controllerNumber=1 scan=4153	0.009196515004840271	25.663604736328125	0.009196515004840271	11.309590339660645	0.0	51.30967712402344	GlycReSoft-Base
cwq_mix2-1	SCHPO	SCHPO	N(N-Glycosylation)VTDDDFK{Hex:8; HexNAc:2}	sp|O94680|PDAT_SCHPO Phospholipid:diacylglycerol acyltransferase OS=Schizosaccharomyces pombe (strain 972 / ATCC 24843) OX=284812 GN=plh1 PE=1 SV=2	{Hex:8; HexNAc:2}	Unmodified	controllerType=0 controllerNumber=1 scan=16763	0.001838235294117647	31.772499084472656	0.001838235294117647	21.55901336669922	0.0	49.860843658447266	GlycReSoft-Base
cwq_mix2-1	SCHPO	SCHPO	LSN(N-Glycosylation)GTEAC(Carbamidomethyl)K{Hex:8; HexNAc:2}	sp|O94702|ERMP1_SCHPO Putative endoplasmic reticulum metallopeptidase 1 OS=Schizosaccharomyces pombe (strain 972 / ATCC 24843) OX=284812 GN=erm1 PE=3 SV=1	{Hex:8; HexNAc:2}	Unmodified	controllerType=0 controllerNumber=1 scan=5200	0.0	43.171138763427734	0.0	30.825998306274414	0.0	65.149658203125	GlycReSoft-Base
cwq_mix2-1	SCHPO	SCHPO	LSN(N-Glycosylation)GTEAC(Carbamidomethyl)K{Hex:8; HexNAc:2}	sp|O94702|ERMP1_SCHPO Putative endoplasmic reticulum metallopeptidase 1 OS=Schizosaccharomyces pombe (strain 972 / ATCC 24843) OX=284812 GN=erm1 PE=3 SV=1	{Hex:8; HexNAc:2}	Unmodified	controllerType=0 controllerNumber=1 scan=5279	2.544458536366e-275	37.79024887084961	0.0	45.54935836791992	2.544458536366e-275	22.430606842041016	GlycReSoft-Base
cwq_mix2-1	SCHPO	SCHPO	LSN(N-Glycosylation)GTEAC(Carbamidomethyl)K{Hex:8; HexNAc:2}	sp|O94702|ERMP1_SCHPO Putative endoplasmic reticulum metallopeptidase 1 OS=Schizosaccharomyces pombe (strain 972 / ATCC 24843) OX=284812 GN=erm1 PE=3 SV=1	{Hex:8; HexNAc:2}	Unmodified	controllerType=0 controllerNumber=1 scan=5310	0.0	46.351078033447266	0.0	36.57097244262695	0.0	63.59867477416992	GlycReSoft-Base
cwq_mix2-1	SCHPO	SCHPO	LSN(N-Glycosylation)GTEAC(Carbamidomethyl)K{Hex:8; HexNAc:2}	sp|O94702|ERMP1_SCHPO Putative endoplasmic reticulum metallopeptidase 1 OS=Schizosaccharomyces pombe (strain 972 / ATCC 24843) OX=284812 GN=erm1 PE=3 SV=1	{Hex:8; HexNAc:2}	Ammonium	controllerType=0 controllerNumber=1 scan=5299	0.001838235294117647	34.21965408325195	0.001838235294117647	19.05740737915039	0.0	61.3751106262207	GlycReSoft-Base
cwq_mix2-1	SCHPO	SCHPO	IN(N-Glycosylation)HTTIER{Hex:8; HexNAc:2}	sp|Q9UT11|YLW3_SCHPO Uncharacterized zinc transporter P8A3.03 OS=Schizosaccharomyces pombe (strain 972 / ATCC 24843) OX=284812 GN=SPAP8A3.03 PE=3 SV=1	{Hex:8; HexNAc:2}	Unmodified	controllerType=0 controllerNumber=1 scan=8322	0.006749740394600207	44.49603271484375	0.006749740394600207	13.329475402832031	0.0	101.34548950195312	GlycReSoft-Base
cwq_mix2-1	SCHPO	SCHPO	IN(N-Glycosylation)HTTIER{Hex:8; HexNAc:2}	sp|Q9UT11|YLW3_SCHPO Uncharacterized zinc transporter P8A3.03 OS=Schizosaccharomyces pombe (strain 972 / ATCC 24843) OX=284812 GN=SPAP8A3.03 PE=3 SV=1	{Hex:8; HexNAc:2}	Unmodified	controllerType=0 controllerNumber=1 scan=8388	0.0	81.50983428955078	0.0	56.14011001586914	0.0	127.60176086425781	GlycReSoft-Base
cwq_mix2-1	SCHPO	SCHPO	IN(N-Glycosylation)HTTIER{Hex:8; HexNAc:2}	sp|Q9UT11|YLW3_SCHPO Uncharacterized zinc transporter P8A3.03 OS=Schizosaccharomyces pombe (strain 972 / ATCC 24843) OX=284812 GN=SPAP8A3.03 PE=3 SV=1	{Hex:8; HexNAc:2}	Unmodified	controllerType=0 controllerNumber=1 scan=8389	0.0	55.02482604980469	0.0	42.01551818847656	0.0	78.15792083740234	GlycReSoft-Base
cwq_mix2-1	SCHPO	SCHPO	IN(N-Glycosylation)HTTIER{Hex:8; HexNAc:2}	sp|Q9UT11|YLW3_SCHPO Uncharacterized zinc transporter P8A3.03 OS=Schizosaccharomyces pombe (strain 972 / ATCC 24843) OX=284812 GN=SPAP8A3.03 PE=3 SV=1	{Hex:8; HexNAc:2}	Unmodified	controllerType=0 controllerNumber=1 scan=8458	0.0	56.19587326049805	0.0	42.48005676269531	0.0	80.6609878540039	GlycReSoft-Base
cwq_mix2-1	SCHPO	SCHPO	IN(N-Glycosylation)HTTIER{Hex:8; HexNAc:2}	sp|Q9UT11|YLW3_SCHPO Uncharacterized zinc transporter P8A3.03 OS=Schizosaccharomyces pombe (strain 972 / ATCC 24843) OX=284812 GN=SPAP8A3.03 PE=3 SV=1	{Hex:8; HexNAc:2}	Unmodified	controllerType=0 controllerNumber=1 scan=8524	0.0007022471910112359	48.77408218383789	0.0007022471910112359	24.090713500976562	0.0	93.58513641357422	GlycReSoft-Base
cwq_mix2-1	SCHPO	SCHPO	IN(N-Glycosylation)HTTIER{Hex:8; HexNAc:2}	sp|Q9UT11|YLW3_SCHPO Uncharacterized zinc transporter P8A3.03 OS=Schizosaccharomyces pombe (strain 972 / ATCC 24843) OX=284812 GN=SPAP8A3.03 PE=3 SV=1	{Hex:8; HexNAc:2}	Unmodified	controllerType=0 controllerNumber=1 scan=8594	0.0	53.17784881591797	0.0	28.096115112304688	0.0	98.73472595214844	GlycReSoft-Base
cwq_mix2-1	SCHPO	SCHPO	IN(N-Glycosylation)HTTIER{Hex:8; HexNAc:2}	sp|Q9UT11|YLW3_SCHPO Uncharacterized zinc transporter P8A3.03 OS=Schizosaccharomyces pombe (strain 972 / ATCC 24843) OX=284812 GN=SPAP8A3.03 PE=3 SV=1	{Hex:8; HexNAc:2}	Unmodified	controllerType=0 controllerNumber=1 scan=8662	0.0	57.48410415649414	0.0	32.73899841308594	0.0	102.41071319580078	GlycReSoft-Base
cwq_mix2-1	SCHPO	SCHPO	N(N-Glycosylation)TSYPIK{Hex:9; HexNAc:2}	sp|O94694|YG1A_SCHPO UPF0620 protein C83.10 OS=Schizosaccharomyces pombe (strain 972 / ATCC 24843) OX=284812 GN=SPBC83.10 PE=3 SV=1	{Hex:9; HexNAc:2}	Unmodified	controllerType=0 controllerNumber=1 scan=11701	0.0	55.661712646484375	0.0	44.98509216308594	0.0	74.54290008544922	GlycReSoft-Base
cwq_mix2-1	SCHPO	SCHPO	N(N-Glycosylation)TSYPIK{Hex:9; HexNAc:2}	sp|O94694|YG1A_SCHPO UPF0620 protein C83.10 OS=Schizosaccharomyces pombe (strain 972 / ATCC 24843) OX=284812 GN=SPBC83.10 PE=3 SV=1	{Hex:9; HexNAc:2}	Unmodified	controllerType=0 controllerNumber=1 scan=11775	0.0	59.16676712036133	0.0	46.6353645324707	0.0	81.47290802001953	GlycReSoft-Base
cwq_mix2-1	SCHPO	SCHPO	N(N-Glycosylation)TSYPIK{Hex:9; HexNAc:2}	sp|O94694|YG1A_SCHPO UPF0620 protein C83.10 OS=Schizosaccharomyces pombe (strain 972 / ATCC 24843) OX=284812 GN=SPBC83.10 PE=3 SV=1	{Hex:9; HexNAc:2}	Unmodified	controllerType=0 controllerNumber=1 scan=11832	0.0029533372711163615	28.03999900817871	0.0029533372711163615	16.591279983520508	0.0	48.27570343017578	GlycReSoft-Base
cwq_mix2-1	SCHPO	SCHPO	N(N-Glycosylation)TSYPIK{Hex:9; HexNAc:2}	sp|O94694|YG1A_SCHPO UPF0620 protein C83.10 OS=Schizosaccharomyces pombe (strain 972 / ATCC 24843) OX=284812 GN=SPBC83.10 PE=3 SV=1	{Hex:9; HexNAc:2}	Unmodified	controllerType=0 controllerNumber=1 scan=11849	0.0	58.75939178466797	0.0	44.789676666259766	0.0	83.72173309326172	GlycReSoft-Base
cwq_mix2-1	SCHPO	SCHPO	N(N-Glycosylation)TSYPIK{Hex:9; HexNAc:2}	sp|O94694|YG1A_SCHPO UPF0620 protein C83.10 OS=Schizosaccharomyces pombe (strain 972 / ATCC 24843) OX=284812 GN=SPBC83.10 PE=3 SV=1	{Hex:9; HexNAc:2}	Unmodified	controllerType=0 controllerNumber=1 scan=11898	0.001838235294117647	29.918550491333008	0.001838235294117647	18.46080780029297	0.0	50.171722412109375	GlycReSoft-Base
cwq_mix2-1	SCHPO	SCHPO	N(N-Glycosylation)TSYPIK{Hex:9; HexNAc:2}	sp|O94694|YG1A_SCHPO UPF0620 protein C83.10 OS=Schizosaccharomyces pombe (strain 972 / ATCC 24843) OX=284812 GN=SPBC83.10 PE=3 SV=1	{Hex:9; HexNAc:2}	Unmodified	controllerType=0 controllerNumber=1 scan=11921	0.0	49.84907913208008	0.0	38.89554977416992	0.0	69.21354675292969	GlycReSoft-Base
cwq_mix2-1	SCHPO	SCHPO	N(N-Glycosylation)TSYPIK{Hex:9; HexNAc:2}	sp|O94694|YG1A_SCHPO UPF0620 protein C83.10 OS=Schizosaccharomyces pombe (strain 972 / ATCC 24843) OX=284812 GN=SPBC83.10 PE=3 SV=1	{Hex:9; HexNAc:2}	Unmodified	controllerType=0 controllerNumber=1 scan=11987	0.0	45.64075469970703	0.0	36.08566665649414	0.0	62.403289794921875	GlycReSoft-Base
cwq_mix2-1	SCHPO	SCHPO	N(N-Glycosylation)TSYPIK{Hex:9; HexNAc:2}	sp|O94694|YG1A_SCHPO UPF0620 protein C83.10 OS=Schizosaccharomyces pombe (strain 972 / ATCC 24843) OX=284812 GN=SPBC83.10 PE=3 SV=1	{Hex:9; HexNAc:2}	Ammonium	controllerType=0 controllerNumber=1 scan=11712	0.0	43.474098205566406	0.0	27.52128791809082	0.0	72.07862854003906	GlycReSoft-Base
cwq_mix2-1	SCHPO	SCHPO	N(N-Glycosylation)TSYPIK{Hex:9; HexNAc:2}	sp|O94694|YG1A_SCHPO UPF0620 protein C83.10 OS=Schizosaccharomyces pombe (strain 972 / ATCC 24843) OX=284812 GN=SPBC83.10 PE=3 SV=1	{Hex:9; HexNAc:2}	Ammonium	controllerType=0 controllerNumber=1 scan=11778	0.0	52.72548294067383	0.0	37.90974044799805	0.0	79.21630096435547	GlycReSoft-Base
cwq_mix2-1	SCHPO	SCHPO	N(N-Glycosylation)TSYPIK{Hex:9; HexNAc:2}	sp|O94694|YG1A_SCHPO UPF0620 protein C83.10 OS=Schizosaccharomyces pombe (strain 972 / ATCC 24843) OX=284812 GN=SPBC83.10 PE=3 SV=1	{Hex:9; HexNAc:2}	Ammonium	controllerType=0 controllerNumber=1 scan=11843	0.0	53.723026275634766	0.0	37.273109436035156	0.0	83.24659729003906	GlycReSoft-Base
cwq_mix2-1	SCHPO	SCHPO	N(N-Glycosylation)TSYPIK{Hex:9; HexNAc:2}	sp|O94694|YG1A_SCHPO UPF0620 protein C83.10 OS=Schizosaccharomyces pombe (strain 972 / ATCC 24843) OX=284812 GN=SPBC83.10 PE=3 SV=1	{Hex:9; HexNAc:2}	Ammonium	controllerType=0 controllerNumber=1 scan=11922	0.0	50.15924072265625	0.0	35.511348724365234	0.0	76.3341064453125	GlycReSoft-Base
cwq_mix2-1	SCHPO	SCHPO	N(N-Glycosylation)TSYPIK{Hex:9; HexNAc:2}	sp|O94694|YG1A_SCHPO UPF0620 protein C83.10 OS=Schizosaccharomyces pombe (strain 972 / ATCC 24843) OX=284812 GN=SPBC83.10 PE=3 SV=1	{Hex:9; HexNAc:2}	Ammonium	controllerType=0 controllerNumber=1 scan=11998	0.007021063189568706	29.311588287353516	0.007021063189568706	12.29806900024414	0.0	59.89069747924805	GlycReSoft-Base
cwq_mix2-1	SCHPO	SCHPO	N(N-Glycosylation)TSYPIK{Hex:9; HexNAc:2}	sp|O94694|YG1A_SCHPO UPF0620 protein C83.10 OS=Schizosaccharomyces pombe (strain 972 / ATCC 24843) OX=284812 GN=SPBC83.10 PE=3 SV=1	{Hex:9; HexNAc:2}	Unmodified	controllerType=0 controllerNumber=1 scan=12132	0.004091174751607247	24.521713256835938	0.004091174751607247	15.951080322265625	0.0	39.45720291137695	GlycReSoft-Base
cwq_mix2-1	SCHPO	SCHPO	LISSN(N-Glycosylation)K{Hex:10; HexNAc:2}	sp|O94694|YG1A_SCHPO UPF0620 protein C83.10 OS=Schizosaccharomyces pombe (strain 972 / ATCC 24843) OX=284812 GN=SPBC83.10 PE=3 SV=1	{Hex:10; HexNAc:2}	Unmodified	controllerType=0 controllerNumber=1 scan=4088	0.0007022471910112359	43.84327697753906	0.0007022471910112359	23.745309829711914	0.0	80.16536712646484	GlycReSoft-Base
cwq_mix2-1	SCHPO	SCHPO	LISSN(N-Glycosylation)K{Hex:10; HexNAc:2}	sp|O94694|YG1A_SCHPO UPF0620 protein C83.10 OS=Schizosaccharomyces pombe (strain 972 / ATCC 24843) OX=284812 GN=SPBC83.10 PE=3 SV=1	{Hex:10; HexNAc:2}	Unmodified	controllerType=0 controllerNumber=1 scan=4161	0.006094182825484765	36.57334899902344	0.006094182825484765	15.284412384033203	0.0	75.07843780517578	GlycReSoft-Base
cwq_mix2-1	SCHPO	SCHPO	NMVN(N-Glycosylation)TTR{Hex:9; HexNAc:2}	sp|Q9HGN7|SEC63_SCHPO Translocation protein sec63 OS=Schizosaccharomyces pombe (strain 972 / ATCC 24843) OX=284812 GN=sec63 PE=1 SV=1	{Hex:9; HexNAc:2}	Unmodified	controllerType=0 controllerNumber=1 scan=8812	0.009196515004840271	31.92129898071289	0.009196515004840271	11.380988121032715	0.0	69.03601837158203	GlycReSoft-Base
cwq_mix2-1	SCHPO	SCHPO	NMVN(N-Glycosylation)TTR{Hex:9; HexNAc:2}	sp|Q9HGN7|SEC63_SCHPO Translocation protein sec63 OS=Schizosaccharomyces pombe (strain 972 / ATCC 24843) OX=284812 GN=sec63 PE=1 SV=1	{Hex:9; HexNAc:2}	Unmodified	controllerType=0 controllerNumber=1 scan=8887	0.006749740394600207	37.232887268066406	0.006749740394600207	13.764782905578613	0.0	79.82559967041016	GlycReSoft-Base
cwq_mix2-1	SCHPO	SCHPO	NMVN(N-Glycosylation)TTR{Hex:9; HexNAc:2}	sp|Q9HGN7|SEC63_SCHPO Translocation protein sec63 OS=Schizosaccharomyces pombe (strain 972 / ATCC 24843) OX=284812 GN=sec63 PE=1 SV=1	{Hex:9; HexNAc:2}	Unmodified	controllerType=0 controllerNumber=1 scan=8953	0.007470119521912351	32.129085540771484	0.007470119521912351	11.702553749084473	0.0	69.06317901611328	GlycReSoft-Base
cwq_mix2-1	SCHPO	SCHPO	LQSN(N-Glycosylation)LTEAK{Hex:8; HexNAc:2}	sp|O14173|YE57_SCHPO Uncharacterized protein C4D7.07c OS=Schizosaccharomyces pombe (strain 972 / ATCC 24843) OX=284812 GN=SPAC4D7.07c PE=4 SV=2	{Hex:8; HexNAc:2}	Unmodified	controllerType=0 controllerNumber=1 scan=13866	0.006600660066006601	29.09174156188965	0.006600660066006601	14.34733772277832	0.0	55.448612213134766	GlycReSoft-Base
cwq_mix2-1	SCHPO	SCHPO	N(N-Glycosylation)SSGC(Carbamidomethyl)WAPK{Hex:8; HexNAc:2}	sp|O13663|GPI13_SCHPO GPI ethanolamine phosphate transferase 3 OS=Schizosaccharomyces pombe (strain 972 / ATCC 24843) OX=284812 GN=gpi13 PE=3 SV=1	{Hex:8; HexNAc:2}	Ammonium	controllerType=0 controllerNumber=1 scan=13533	0.004091174751607247	28.008705139160156	0.004091174751607247	17.692291259765625	0.0	46.15048599243164	GlycReSoft-Base
cwq_mix2-1	SCHPO	SCHPO	N(N-Glycosylation)SSGC(Carbamidomethyl)WAPK{Hex:8; HexNAc:2}	sp|O13663|GPI13_SCHPO GPI ethanolamine phosphate transferase 3 OS=Schizosaccharomyces pombe (strain 972 / ATCC 24843) OX=284812 GN=gpi13 PE=3 SV=1	{Hex:8; HexNAc:2}	Unmodified	controllerType=0 controllerNumber=1 scan=13494	0.001838235294117647	27.88313865661621	0.001838235294117647	18.430761337280273	0.0	44.476829528808594	GlycReSoft-Base
cwq_mix2-1	SCHPO	SCHPO	N(N-Glycosylation)SSGC(Carbamidomethyl)WAPK{Hex:8; HexNAc:2}	sp|O13663|GPI13_SCHPO GPI ethanolamine phosphate transferase 3 OS=Schizosaccharomyces pombe (strain 972 / ATCC 24843) OX=284812 GN=gpi13 PE=3 SV=1	{Hex:8; HexNAc:2}	Unmodified	controllerType=0 controllerNumber=1 scan=13570	0.008449304174950299	23.54046058654785	0.008449304174950299	12.255651473999023	0.0	43.46981430053711	GlycReSoft-Base
cwq_mix2-1	SCHPO	SCHPO	N(N-Glycosylation)VTAMWK{Hex:9; HexNAc:2}	sp|Q96WW4|IVN1_SCHPO Invasion protein 1 OS=Schizosaccharomyces pombe (strain 972 / ATCC 24843) OX=284812 GN=ivn1 PE=3 SV=1	{Hex:9; HexNAc:2}	Ammonium	controllerType=0 controllerNumber=1 scan=21762	0.001838235294117647	28.810697555541992	0.001838235294117647	18.650272369384766	0.0	46.648685455322266	GlycReSoft-Base
cwq_mix2-1	SCHPO	SCHPO	N(N-Glycosylation)VTAMWK{Hex:9; HexNAc:2}	sp|Q96WW4|IVN1_SCHPO Invasion protein 1 OS=Schizosaccharomyces pombe (strain 972 / ATCC 24843) OX=284812 GN=ivn1 PE=3 SV=1	{Hex:9; HexNAc:2}	Unmodified	controllerType=0 controllerNumber=1 scan=21773	0.0	44.50048828125	0.0	39.98179626464844	0.0	51.95210266113281	GlycReSoft-Base
cwq_mix2-1	SCHPO	SCHPO	LGN(N-Glycosylation)ETFLPK{Hex:8; HexNAc:2}	sp|P36581|CALX_SCHPO Calnexin homolog OS=Schizosaccharomyces pombe (strain 972 / ATCC 24843) OX=284812 GN=cal1 PE=1 SV=1	{Hex:8; HexNAc:2}	Unmodified	controllerType=0 controllerNumber=1 scan=24300	0.001838235294117647	39.39204788208008	0.001838235294117647	25.4720401763916	0.0	64.32271575927734	GlycReSoft-Base
cwq_mix2-1	SCHPO	SCHPO	LGN(N-Glycosylation)ETFLPK{Hex:8; HexNAc:2}	sp|P36581|CALX_SCHPO Calnexin homolog OS=Schizosaccharomyces pombe (strain 972 / ATCC 24843) OX=284812 GN=cal1 PE=1 SV=1	{Hex:8; HexNAc:2}	Unmodified	controllerType=0 controllerNumber=1 scan=24366	0.0	39.35982131958008	0.0	28.416889190673828	0.0	58.65195083618164	GlycReSoft-Base
cwq_mix2-1	SCHPO	SCHPO	LGN(N-Glycosylation)ETFLPK{Hex:8; HexNAc:2}	sp|P36581|CALX_SCHPO Calnexin homolog OS=Schizosaccharomyces pombe (strain 972 / ATCC 24843) OX=284812 GN=cal1 PE=1 SV=1	{Hex:8; HexNAc:2}	Unmodified	controllerType=0 controllerNumber=1 scan=24376	0.0007022471910112359	45.2297477722168	0.0007022471910112359	27.154664993286133	0.0	77.77922821044922	GlycReSoft-Base
cwq_mix2-1	SCHPO	SCHPO	LGN(N-Glycosylation)ETFLPK{Hex:8; HexNAc:2}	sp|P36581|CALX_SCHPO Calnexin homolog OS=Schizosaccharomyces pombe (strain 972 / ATCC 24843) OX=284812 GN=cal1 PE=1 SV=1	{Hex:8; HexNAc:2}	Unmodified	controllerType=0 controllerNumber=1 scan=24446	0.0	57.23740005493164	0.0	45.56935501098633	0.0	77.89026641845703	GlycReSoft-Base
cwq_mix2-1	SCHPO	SCHPO	LGN(N-Glycosylation)ETFLPK{Hex:8; HexNAc:2}	sp|P36581|CALX_SCHPO Calnexin homolog OS=Schizosaccharomyces pombe (strain 972 / ATCC 24843) OX=284812 GN=cal1 PE=1 SV=1	{Hex:8; HexNAc:2}	Unmodified	controllerType=0 controllerNumber=1 scan=24461	0.0	40.05021286010742	0.0	28.058408737182617	0.0	61.29644012451172	GlycReSoft-Base
cwq_mix2-1	SCHPO	SCHPO	LGN(N-Glycosylation)ETFLPK{Hex:8; HexNAc:2}	sp|P36581|CALX_SCHPO Calnexin homolog OS=Schizosaccharomyces pombe (strain 972 / ATCC 24843) OX=284812 GN=cal1 PE=1 SV=1	{Hex:8; HexNAc:2}	Unmodified	controllerType=0 controllerNumber=1 scan=24519	0.0	59.765098571777344	0.0	48.01056671142578	0.0	80.58610534667969	GlycReSoft-Base
cwq_mix2-1	SCHPO	SCHPO	LGN(N-Glycosylation)ETFLPK{Hex:8; HexNAc:2}	sp|P36581|CALX_SCHPO Calnexin homolog OS=Schizosaccharomyces pombe (strain 972 / ATCC 24843) OX=284812 GN=cal1 PE=1 SV=1	{Hex:8; HexNAc:2}	Unmodified	controllerType=0 controllerNumber=1 scan=24542	0.0	49.307491302490234	0.0	38.9554443359375	0.0	67.51923370361328	GlycReSoft-Base
cwq_mix2-1	SCHPO	SCHPO	LGN(N-Glycosylation)ETFLPK{Hex:8; HexNAc:2}	sp|P36581|CALX_SCHPO Calnexin homolog OS=Schizosaccharomyces pombe (strain 972 / ATCC 24843) OX=284812 GN=cal1 PE=1 SV=1	{Hex:8; HexNAc:2}	Unmodified	controllerType=0 controllerNumber=1 scan=24592	0.0	60.72806167602539	0.0	49.76212692260742	0.0	80.07613372802734	GlycReSoft-Base
cwq_mix2-1	SCHPO	SCHPO	LGN(N-Glycosylation)ETFLPK{Hex:8; HexNAc:2}	sp|P36581|CALX_SCHPO Calnexin homolog OS=Schizosaccharomyces pombe (strain 972 / ATCC 24843) OX=284812 GN=cal1 PE=1 SV=1	{Hex:8; HexNAc:2}	Unmodified	controllerType=0 controllerNumber=1 scan=24619	0.001838235294117647	38.32487487792969	0.001838235294117647	23.488149642944336	0.0	64.86009216308594	GlycReSoft-Base
cwq_mix2-1	SCHPO	SCHPO	LGN(N-Glycosylation)ETFLPK{Hex:8; HexNAc:2}	sp|P36581|CALX_SCHPO Calnexin homolog OS=Schizosaccharomyces pombe (strain 972 / ATCC 24843) OX=284812 GN=cal1 PE=1 SV=1	{Hex:8; HexNAc:2}	Unmodified	controllerType=0 controllerNumber=1 scan=24668	0.0	51.03194046020508	0.0	36.80755615234375	0.0	76.44111633300781	GlycReSoft-Base
cwq_mix2-1	SCHPO	SCHPO	LGN(N-Glycosylation)ETFLPK{Hex:8; HexNAc:2}	sp|P36581|CALX_SCHPO Calnexin homolog OS=Schizosaccharomyces pombe (strain 972 / ATCC 24843) OX=284812 GN=cal1 PE=1 SV=1	{Hex:8; HexNAc:2}	Unmodified	controllerType=0 controllerNumber=1 scan=24707	0.007021063189568706	25.790393829345703	0.007021063189568706	13.809530258178711	0.0	47.00880432128906	GlycReSoft-Base
cwq_mix2-1	SCHPO	SCHPO	LGN(N-Glycosylation)ETFLPK{Hex:8; HexNAc:2}	sp|P36581|CALX_SCHPO Calnexin homolog OS=Schizosaccharomyces pombe (strain 972 / ATCC 24843) OX=284812 GN=cal1 PE=1 SV=1	{Hex:8; HexNAc:2}	Unmodified	controllerType=0 controllerNumber=1 scan=24753	0.005113636363636364	31.58763313293457	0.005113636363636364	20.550399780273438	0.0	51.077091217041016	GlycReSoft-Base
cwq_mix2-1	SCHPO	SCHPO	LGN(N-Glycosylation)ETFLPK{Hex:8; HexNAc:2}	sp|P36581|CALX_SCHPO Calnexin homolog OS=Schizosaccharomyces pombe (strain 972 / ATCC 24843) OX=284812 GN=cal1 PE=1 SV=1	{Hex:8; HexNAc:2}	Ammonium	controllerType=0 controllerNumber=1 scan=24744	0.005113636363636364	28.837623596191406	0.005113636363636364	16.571664810180664	0.0	50.59616470336914	GlycReSoft-Base
cwq_mix2-1	SCHPO	SCHPO	FN(N-Glycosylation)VSASIK{Hex:9; HexNAc:2}	sp|Q9USV0|HRD3_SCHPO Putative ERAD-associated E3 ubiquitin-protein ligase component OS=Schizosaccharomyces pombe (strain 972 / ATCC 24843) OX=284812 GN=SPBC28F2.08c PE=3 SV=1	{Hex:9; HexNAc:2}	Ammonium	controllerType=0 controllerNumber=1 scan=22293	0.0007022471910112359	40.50400924682617	0.0007022471910112359	25.45966911315918	0.0	67.4425277709961	GlycReSoft-Base
cwq_mix2-1	SCHPO	SCHPO	FN(N-Glycosylation)VSASIK{Hex:9; HexNAc:2}	sp|Q9USV0|HRD3_SCHPO Putative ERAD-associated E3 ubiquitin-protein ligase component OS=Schizosaccharomyces pombe (strain 972 / ATCC 24843) OX=284812 GN=SPBC28F2.08c PE=3 SV=1	{Hex:9; HexNAc:2}	Unmodified	controllerType=0 controllerNumber=1 scan=22315	0.0029533372711163615	22.903900146484375	0.0029533372711163615	15.2670316696167	0.0	36.0557975769043	GlycReSoft-Base
cwq_mix2-1	SCHPO	SCHPO	N(N-Glycosylation)GTMC(Carbamidomethyl)DITK{Hex:8; HexNAc:2}	sp|Q9UTC8|OS9_SCHPO Protein OS-9 homolog OS=Schizosaccharomyces pombe (strain 972 / ATCC 24843) OX=284812 GN=yos9 PE=3 SV=3	{Hex:8; HexNAc:2}	Unmodified	controllerType=0 controllerNumber=1 scan=14679	0.0	61.45644760131836	0.0	56.33587646484375	0.0	69.98509216308594	GlycReSoft-Base
cwq_mix2-1	SCHPO	SCHPO	N(N-Glycosylation)GTMC(Carbamidomethyl)DITK{Hex:8; HexNAc:2}	sp|Q9UTC8|OS9_SCHPO Protein OS-9 homolog OS=Schizosaccharomyces pombe (strain 972 / ATCC 24843) OX=284812 GN=yos9 PE=3 SV=3	{Hex:8; HexNAc:2}	Unmodified	controllerType=0 controllerNumber=1 scan=14724	0.0	35.083984375	0.0	27.608776092529297	0.0	47.943817138671875	GlycReSoft-Base
cwq_mix2-1	SCHPO	SCHPO	N(N-Glycosylation)GTMC(Carbamidomethyl)DITK{Hex:8; HexNAc:2}	sp|Q9UTC8|OS9_SCHPO Protein OS-9 homolog OS=Schizosaccharomyces pombe (strain 972 / ATCC 24843) OX=284812 GN=yos9 PE=3 SV=3	{Hex:8; HexNAc:2}	Unmodified	controllerType=0 controllerNumber=1 scan=14744	0.0	61.44820022583008	0.0	56.46637725830078	0.0	69.70854949951172	GlycReSoft-Base
cwq_mix2-1	SCHPO	SCHPO	N(N-Glycosylation)GTMC(Carbamidomethyl)DITK{Hex:8; HexNAc:2}	sp|Q9UTC8|OS9_SCHPO Protein OS-9 homolog OS=Schizosaccharomyces pombe (strain 972 / ATCC 24843) OX=284812 GN=yos9 PE=3 SV=3	{Hex:8; HexNAc:2}	Ammonium	controllerType=0 controllerNumber=1 scan=14725	0.0	51.873138427734375	0.0	42.942440032958984	0.0	67.43624114990234	GlycReSoft-Base
cwq_mix2-1	SCHPO	SCHPO	N(N-Glycosylation)GTM(Oxidation)C(Carbamidomethyl)DITK{Hex:8; HexNAc:2}	sp|Q9UTC8|OS9_SCHPO Protein OS-9 homolog OS=Schizosaccharomyces pombe (strain 972 / ATCC 24843) OX=284812 GN=yos9 PE=3 SV=3	{Hex:8; HexNAc:2}	Unmodified	controllerType=0 controllerNumber=1 scan=7950	0.0	26.028682708740234	0.0	22.802316665649414	0.0	31.06398582458496	GlycReSoft-Base
cwq_mix2-1	SCHPO	SCHPO	N(N-Glycosylation)GTM(Oxidation)C(Carbamidomethyl)DITK{Hex:8; HexNAc:2}	sp|Q9UTC8|OS9_SCHPO Protein OS-9 homolog OS=Schizosaccharomyces pombe (strain 972 / ATCC 24843) OX=284812 GN=yos9 PE=3 SV=3	{Hex:8; HexNAc:2}	Ammonium	controllerType=0 controllerNumber=1 scan=8003	0.006600660066006601	20.401281356811523	0.006600660066006601	13.987784385681152	0.0	31.301021575927734	GlycReSoft-Base
cwq_mix2-1	SCHPO	SCHPO	QSIALYAN(N-Glycosylation)DTK{Hex:7; HexNAc:2}	sp|P87113|ERG2_SCHPO C-8 sterol isomerase erg2 OS=Schizosaccharomyces pombe (strain 972 / ATCC 24843) OX=284812 GN=erg2 PE=3 SV=1	{Hex:7; HexNAc:2}	Unmodified	controllerType=0 controllerNumber=1 scan=21488	0.0	57.34436798095703	0.0	56.41215515136719	0.0	58.08435821533203	GlycReSoft-Base
cwq_mix2-1	SCHPO	SCHPO	QSIALYAN(N-Glycosylation)DTK{Hex:7; HexNAc:2}	sp|P87113|ERG2_SCHPO C-8 sterol isomerase erg2 OS=Schizosaccharomyces pombe (strain 972 / ATCC 24843) OX=284812 GN=erg2 PE=3 SV=1	{Hex:7; HexNAc:2}	Unmodified	controllerType=0 controllerNumber=1 scan=21489	0.001838235294117647	32.73716354370117	0.001838235294117647	25.757902145385742	0.0	44.66801834106445	GlycReSoft-Base
cwq_mix2-1	SCHPO	SCHPO	QFN(N-Glycosylation)TSLENFK{Hex:7; HexNAc:2}	sp|Q10061|LHS1_SCHPO Heat shock protein 70 homolog lhs1 OS=Schizosaccharomyces pombe (strain 972 / ATCC 24843) OX=284812 GN=SPAC1F5.06 PE=3 SV=1	{Hex:7; HexNAc:2}	Unmodified	controllerType=0 controllerNumber=1 scan=27884	0.0	36.85150146484375	0.0	27.96923065185547	0.0	52.34237289428711	GlycReSoft-Base
cwq_mix2-1	SCHPO	SCHPO	NFN(N-Glycosylation)DSSTK{Hex:9; HexNAc:2}	sp|P78854|PLB1_SCHPO Lysophospholipase 1 OS=Schizosaccharomyces pombe (strain 972 / ATCC 24843) OX=284812 GN=plb1 PE=2 SV=2	{Hex:9; HexNAc:2}	Unmodified	controllerType=0 controllerNumber=1 scan=7050	0.009196515004840271	24.47392463684082	0.009196515004840271	8.576092720031738	0.0	53.048744201660156	GlycReSoft-Base
cwq_mix2-1	SCHPO	SCHPO	NFN(N-Glycosylation)DSSTK{Hex:9; HexNAc:2}	sp|P78854|PLB1_SCHPO Lysophospholipase 1 OS=Schizosaccharomyces pombe (strain 972 / ATCC 24843) OX=284812 GN=plb1 PE=2 SV=2	{Hex:9; HexNAc:2}	Unmodified	controllerType=0 controllerNumber=1 scan=5944	0.006094182825484765	31.381404876708984	0.006094182825484765	16.797771453857422	0.0	57.453983306884766	GlycReSoft-Base
cwq_mix2-1	SCHPO	SCHPO	EIAPGN(N-Glycosylation)VSK{Hex:9; HexNAc:2}	sp|O14194|GGT2_SCHPO Glutathione hydrolase proenzyme 2 OS=Schizosaccharomyces pombe (strain 972 / ATCC 24843) OX=284812 GN=ggt2 PE=2 SV=1	{Hex:9; HexNAc:2}	Unmodified	controllerType=0 controllerNumber=1 scan=12903	0.007021063189568706	28.89474105834961	0.007021063189568706	12.994622230529785	0.0	57.49500274658203	GlycReSoft-Base
cwq_mix2-1	SCHPO	SCHPO	KQN(N-Glycosylation)ITR{Hex:10; HexNAc:2}	sp|Q10061|LHS1_SCHPO Heat shock protein 70 homolog lhs1 OS=Schizosaccharomyces pombe (strain 972 / ATCC 24843) OX=284812 GN=SPAC1F5.06 PE=3 SV=1	{Hex:10; HexNAc:2}	Unmodified	controllerType=0 controllerNumber=1 scan=2409	0.001838235294117647	51.5400505065918	0.001838235294117647	17.340951919555664	0.0	114.05490112304688	GlycReSoft-Base
cwq_mix2-1	SCHPO	SCHPO	KQN(N-Glycosylation)ITR{Hex:10; HexNAc:2}	sp|Q10061|LHS1_SCHPO Heat shock protein 70 homolog lhs1 OS=Schizosaccharomyces pombe (strain 972 / ATCC 24843) OX=284812 GN=SPAC1F5.06 PE=3 SV=1	{Hex:10; HexNAc:2}	Unmodified	controllerType=0 controllerNumber=1 scan=2475	0.001838235294117647	53.944129943847656	0.001838235294117647	19.414596557617188	0.0	117.07950592041016	GlycReSoft-Base
cwq_mix2-1	SCHPO	SCHPO	KQN(N-Glycosylation)ITR{Hex:10; HexNAc:2}	sp|Q10061|LHS1_SCHPO Heat shock protein 70 homolog lhs1 OS=Schizosaccharomyces pombe (strain 972 / ATCC 24843) OX=284812 GN=SPAC1F5.06 PE=3 SV=1	{Hex:10; HexNAc:2}	Unmodified	controllerType=0 controllerNumber=1 scan=2533	0.007021063189568706	39.910240173339844	0.007021063189568706	9.503424644470215	0.0	95.4163589477539	GlycReSoft-Base
cwq_mix2-1	SCHPO	SCHPO	N(N-Glycosylation)LSADIPAK{Hex:9; HexNAc:2}	sp|P87167|BUT2_SCHPO Uba3-binding protein but2 OS=Schizosaccharomyces pombe (strain 972 / ATCC 24843) OX=284812 GN=but2 PE=1 SV=1	{Hex:9; HexNAc:2}	Ammonium	controllerType=0 controllerNumber=1 scan=20476	0.0007022471910112359	36.52143859863281	0.0007022471910112359	24.601585388183594	0.0	57.62941360473633	GlycReSoft-Base
cwq_mix2-1	SCHPO	SCHPO	FEN(N-Glycosylation)ETFIAK{Hex:8; HexNAc:2}	sp|Q9P7D0|YOFJ_SCHPO Uncharacterized protein P4H10.19c OS=Schizosaccharomyces pombe (strain 972 / ATCC 24843) OX=284812 GN=SPBP4H10.19c PE=3 SV=1	{Hex:8; HexNAc:2}	Unmodified	controllerType=0 controllerNumber=1 scan=22559	0.0	54.35661697387695	0.0	45.60480499267578	0.0	69.63336181640625	GlycReSoft-Base
cwq_mix2-1	SCHPO	SCHPO	FEN(N-Glycosylation)ETFIAK{Hex:8; HexNAc:2}	sp|Q9P7D0|YOFJ_SCHPO Uncharacterized protein P4H10.19c OS=Schizosaccharomyces pombe (strain 972 / ATCC 24843) OX=284812 GN=SPBP4H10.19c PE=3 SV=1	{Hex:8; HexNAc:2}	Unmodified	controllerType=0 controllerNumber=1 scan=22628	0.0007022471910112359	35.793392181396484	0.0007022471910112359	25.59299659729004	0.0	53.742515563964844	GlycReSoft-Base
cwq_mix2-1	SCHPO	SCHPO	FEN(N-Glycosylation)ETFIAK{Hex:8; HexNAc:2}	sp|Q9P7D0|YOFJ_SCHPO Uncharacterized protein P4H10.19c OS=Schizosaccharomyces pombe (strain 972 / ATCC 24843) OX=284812 GN=SPBP4H10.19c PE=3 SV=1	{Hex:8; HexNAc:2}	Ammonium	controllerType=0 controllerNumber=1 scan=22558	0.001838235294117647	35.73112869262695	0.001838235294117647	22.484569549560547	0.0	59.30295181274414	GlycReSoft-Base
cwq_mix2-1	SCHPO	SCHPO	FEN(N-Glycosylation)ETFIAK{Hex:8; HexNAc:2}	sp|Q9P7D0|YOFJ_SCHPO Uncharacterized protein P4H10.19c OS=Schizosaccharomyces pombe (strain 972 / ATCC 24843) OX=284812 GN=SPBP4H10.19c PE=3 SV=1	{Hex:8; HexNAc:2}	Ammonium	controllerType=0 controllerNumber=1 scan=22626	0.008449304174950299	20.34210968017578	0.008449304174950299	12.109554290771484	0.0	34.60979461669922	GlycReSoft-Base
cwq_mix2-1	SCHPO	SCHPO	IITYNAN(N-Glycosylation)K{Hex:9; HexNAc:2}	sp|O13857|PLB2_SCHPO Putative lysophospholipase SPAC1A6.03c OS=Schizosaccharomyces pombe (strain 972 / ATCC 24843) OX=284812 GN=SPAC1A6.03c PE=3 SV=4	{Hex:9; HexNAc:2}	Ammonium	controllerType=0 controllerNumber=1 scan=15253	0.006749740394600207	26.055084228515625	0.006749740394600207	14.729921340942383	0.0	46.080997467041016	GlycReSoft-Base
cwq_mix2-1	SCHPO	SCHPO	IITYNAN(N-Glycosylation)K{Hex:9; HexNAc:2}	sp|O13857|PLB2_SCHPO Putative lysophospholipase SPAC1A6.03c OS=Schizosaccharomyces pombe (strain 972 / ATCC 24843) OX=284812 GN=SPAC1A6.03c PE=3 SV=4	{Hex:9; HexNAc:2}	Unmodified	controllerType=0 controllerNumber=1 scan=15134	0.005113636363636364	26.595806121826172	0.005113636363636364	17.6579647064209	0.0	42.21565628051758	GlycReSoft-Base
cwq_mix2-1	SCHPO	SCHPO	IITYNAN(N-Glycosylation)K{Hex:9; HexNAc:2}	sp|O13857|PLB2_SCHPO Putative lysophospholipase SPAC1A6.03c OS=Schizosaccharomyces pombe (strain 972 / ATCC 24843) OX=284812 GN=SPAC1A6.03c PE=3 SV=4	{Hex:9; HexNAc:2}	Unmodified	controllerType=0 controllerNumber=1 scan=15208	0.0	41.436458587646484	0.0	29.766382217407227	0.0	62.083621978759766	GlycReSoft-Base
cwq_mix2-1	SCHPO	SCHPO	NN(N-Glycosylation)ISLSK{Hex:10; HexNAc:2}	sp|O14194|GGT2_SCHPO Glutathione hydrolase proenzyme 2 OS=Schizosaccharomyces pombe (strain 972 / ATCC 24843) OX=284812 GN=ggt2 PE=2 SV=1	{Hex:10; HexNAc:2}	Unmodified	controllerType=0 controllerNumber=1 scan=10665	0.006749740394600207	29.163204193115234	0.006749740394600207	14.818963050842285	0.0	54.79471969604492	GlycReSoft-Base
cwq_mix2-1	SCHPO	SCHPO	MSDALN(N-Glycosylation)K{Hex:10; HexNAc:2}	sp|Q9URZ0|AGAL_SCHPO Alpha-galactosidase mel1 OS=Schizosaccharomyces pombe (strain 972 / ATCC 24843) OX=284812 GN=mel1 PE=3 SV=1	{Hex:10; HexNAc:2}	Unmodified	controllerType=0 controllerNumber=1 scan=10119	0.007021063189568706	28.50560760498047	0.007021063189568706	12.464909553527832	0.0	57.27367401123047	GlycReSoft-Base
cwq_mix2-1	SCHPO	SCHPO	DAN(N-Glycosylation)NTQFQFTSR{Hex:6; HexNAc:2}	sp|Q9C0Y4|AGLU_SCHPO Alpha-glucosidase OS=Schizosaccharomyces pombe (strain 972 / ATCC 24843) OX=284812 GN=agl1 PE=1 SV=2	{Hex:6; HexNAc:2}	Unmodified	controllerType=0 controllerNumber=1 scan=24776	0.0	37.8495979309082	0.0	38.8595085144043	0.0	34.948734283447266	GlycReSoft-Base
cwq_mix2-1	SCHPO	SCHPO	DAN(N-Glycosylation)NTQFQFTSR{Hex:6; HexNAc:2}	sp|Q9C0Y4|AGLU_SCHPO Alpha-glucosidase OS=Schizosaccharomyces pombe (strain 972 / ATCC 24843) OX=284812 GN=agl1 PE=1 SV=2	{Hex:6; HexNAc:2}	Unmodified	controllerType=0 controllerNumber=1 scan=24789	0.0007022471910112359	32.753021240234375	0.0007022471910112359	27.117002487182617	0.0	42.21881866455078	GlycReSoft-Base
cwq_mix2-1	SCHPO	SCHPO	DAN(N-Glycosylation)NTQFQFTSR{Hex:6; HexNAc:2}	sp|Q9C0Y4|AGLU_SCHPO Alpha-glucosidase OS=Schizosaccharomyces pombe (strain 972 / ATCC 24843) OX=284812 GN=agl1 PE=1 SV=2	{Hex:6; HexNAc:2}	Unmodified	controllerType=0 controllerNumber=1 scan=24846	0.0	37.42453384399414	0.0	35.97978973388672	0.0	39.0811653137207	GlycReSoft-Base
cwq_mix2-1	SCHPO	SCHPO	DAN(N-Glycosylation)NTQFQFTSR{Hex:6; HexNAc:2}	sp|Q9C0Y4|AGLU_SCHPO Alpha-glucosidase OS=Schizosaccharomyces pombe (strain 972 / ATCC 24843) OX=284812 GN=agl1 PE=1 SV=2	{Hex:6; HexNAc:2}	Unmodified	controllerType=0 controllerNumber=1 scan=24881	0.006600660066006601	18.775043487548828	0.006600660066006601	17.1651668548584	5.6768757704811695e-247	20.83289337158203	GlycReSoft-Base
cwq_mix2-1	SCHPO	SCHPO	LGNN(N-Glycosylation)LTR{Hex:10; HexNAc:2}	sp|Q9C0Y4|AGLU_SCHPO Alpha-glucosidase OS=Schizosaccharomyces pombe (strain 972 / ATCC 24843) OX=284812 GN=agl1 PE=1 SV=2	{Hex:10; HexNAc:2}	Unmodified	controllerType=0 controllerNumber=1 scan=11191	0.006749740394600207	40.839500427246094	0.006749740394600207	13.833839416503906	0.0	89.97994995117188	GlycReSoft-Base
cwq_mix2-1	SCHPO	SCHPO	LGNN(N-Glycosylation)LTR{Hex:10; HexNAc:2}	sp|Q9URX4|YFZB_SCHPO Uncharacterized family 31 glucosidase C1039.11c OS=Schizosaccharomyces pombe (strain 972 / ATCC 24843) OX=284812 GN=SPAC1039.11c PE=3 SV=1	{Hex:10; HexNAc:2}	Unmodified	controllerType=0 controllerNumber=1 scan=11191	0.006749740394600207	40.839500427246094	0.006749740394600207	13.833839416503906	0.0	89.97994995117188	GlycReSoft-Base
cwq_mix2-1	SCHPO	SCHPO	LGNN(N-Glycosylation)LTR{Hex:10; HexNAc:2}	sp|Q9C0Y4|AGLU_SCHPO Alpha-glucosidase OS=Schizosaccharomyces pombe (strain 972 / ATCC 24843) OX=284812 GN=agl1 PE=1 SV=2	{Hex:10; HexNAc:2}	Unmodified	controllerType=0 controllerNumber=1 scan=11265	0.006749740394600207	43.283172607421875	0.006749740394600207	16.582157135009766	0.0	91.84151458740234	GlycReSoft-Base
cwq_mix2-1	SCHPO	SCHPO	LGNN(N-Glycosylation)LTR{Hex:10; HexNAc:2}	sp|Q9URX4|YFZB_SCHPO Uncharacterized family 31 glucosidase C1039.11c OS=Schizosaccharomyces pombe (strain 972 / ATCC 24843) OX=284812 GN=SPAC1039.11c PE=3 SV=1	{Hex:10; HexNAc:2}	Unmodified	controllerType=0 controllerNumber=1 scan=11265	0.006749740394600207	43.283172607421875	0.006749740394600207	16.582157135009766	0.0	91.84151458740234	GlycReSoft-Base
cwq_mix2-1	SCHPO	SCHPO	LGNN(N-Glycosylation)LTR{Hex:10; HexNAc:2}	sp|Q9C0Y4|AGLU_SCHPO Alpha-glucosidase OS=Schizosaccharomyces pombe (strain 972 / ATCC 24843) OX=284812 GN=agl1 PE=1 SV=2	{Hex:10; HexNAc:2}	Unmodified	controllerType=0 controllerNumber=1 scan=11331	0.002380952380952381	42.78147506713867	0.002380952380952381	17.61362075805664	0.0	88.56682586669922	GlycReSoft-Base
cwq_mix2-1	SCHPO	SCHPO	LGNN(N-Glycosylation)LTR{Hex:10; HexNAc:2}	sp|Q9URX4|YFZB_SCHPO Uncharacterized family 31 glucosidase C1039.11c OS=Schizosaccharomyces pombe (strain 972 / ATCC 24843) OX=284812 GN=SPAC1039.11c PE=3 SV=1	{Hex:10; HexNAc:2}	Unmodified	controllerType=0 controllerNumber=1 scan=11331	0.002380952380952381	42.78147506713867	0.002380952380952381	17.61362075805664	0.0	88.56682586669922	GlycReSoft-Base
cwq_mix2-1	SCHPO	SCHPO	SN(N-Glycosylation)ATKPQC(Carbamidomethyl)PK{Hex:8; HexNAc:2}	sp|O14103|ROT1_SCHPO Protein rot1 OS=Schizosaccharomyces pombe (strain 972 / ATCC 24843) OX=284812 GN=rot1 PE=3 SV=1	{Hex:8; HexNAc:2}	Unmodified	controllerType=0 controllerNumber=1 scan=3963	0.004091174751607247	33.42182922363281	0.004091174751607247	20.151409149169922	0.0	57.03512954711914	GlycReSoft-Base
cwq_mix2-1	SCHPO	SCHPO	ILSAN(N-Glycosylation)C(Carbamidomethyl)SSK{Hex:9; HexNAc:2}	sp|O14239|RAX2_SCHPO Polarized growth protein rax2 OS=Schizosaccharomyces pombe (strain 972 / ATCC 24843) OX=284812 GN=rax2 PE=1 SV=1	{Hex:9; HexNAc:2}	Unmodified	controllerType=0 controllerNumber=1 scan=9861	0.001838235294117647	32.49207305908203	0.001838235294117647	20.609996795654297	0.0	53.62382125854492	GlycReSoft-Base
cwq_mix2-1	SCHPO	SCHPO	ILSAN(N-Glycosylation)C(Carbamidomethyl)SSK{Hex:9; HexNAc:2}	sp|O14239|RAX2_SCHPO Polarized growth protein rax2 OS=Schizosaccharomyces pombe (strain 972 / ATCC 24843) OX=284812 GN=rax2 PE=1 SV=1	{Hex:9; HexNAc:2}	Ammonium	controllerType=0 controllerNumber=1 scan=9903	0.009196515004840271	26.813432693481445	0.009196515004840271	11.563838958740234	0.0	54.50947952270508	GlycReSoft-Base
cwq_mix2-1	SCHPO	SCHPO	IN(N-Glycosylation)HTTIER{Hex:9; HexNAc:2}	sp|Q9UT11|YLW3_SCHPO Uncharacterized zinc transporter P8A3.03 OS=Schizosaccharomyces pombe (strain 972 / ATCC 24843) OX=284812 GN=SPAP8A3.03 PE=3 SV=1	{Hex:9; HexNAc:2}	Unmodified	controllerType=0 controllerNumber=1 scan=8234	0.006749740394600207	40.366085052490234	0.006749740394600207	14.722970962524414	0.0	86.95885467529297	GlycReSoft-Base
cwq_mix2-1	SCHPO	SCHPO	IN(N-Glycosylation)HTTIER{Hex:9; HexNAc:2}	sp|Q9UT11|YLW3_SCHPO Uncharacterized zinc transporter P8A3.03 OS=Schizosaccharomyces pombe (strain 972 / ATCC 24843) OX=284812 GN=SPAP8A3.03 PE=3 SV=1	{Hex:9; HexNAc:2}	Unmodified	controllerType=0 controllerNumber=1 scan=8298	0.0	70.17890930175781	0.0	43.21864318847656	0.0	119.23432922363281	GlycReSoft-Base
cwq_mix2-1	SCHPO	SCHPO	IN(N-Glycosylation)HTTIER{Hex:9; HexNAc:2}	sp|Q9UT11|YLW3_SCHPO Uncharacterized zinc transporter P8A3.03 OS=Schizosaccharomyces pombe (strain 972 / ATCC 24843) OX=284812 GN=SPAP8A3.03 PE=3 SV=1	{Hex:9; HexNAc:2}	Unmodified	controllerType=0 controllerNumber=1 scan=8367	0.006749740394600207	29.720462799072266	0.006749740394600207	11.942621231079102	0.0	61.727909088134766	GlycReSoft-Base
cwq_mix2-1	SCHPO	SCHPO	IN(N-Glycosylation)HTTIER{Hex:9; HexNAc:2}	sp|Q9UT11|YLW3_SCHPO Uncharacterized zinc transporter P8A3.03 OS=Schizosaccharomyces pombe (strain 972 / ATCC 24843) OX=284812 GN=SPAP8A3.03 PE=3 SV=1	{Hex:9; HexNAc:2}	Unmodified	controllerType=0 controllerNumber=1 scan=8376	0.0	62.370948791503906	0.0	33.99087905883789	0.0	114.04998016357422	GlycReSoft-Base
cwq_mix2-1	SCHPO	SCHPO	IN(N-Glycosylation)HTTIER{Hex:9; HexNAc:2}	sp|Q9UT11|YLW3_SCHPO Uncharacterized zinc transporter P8A3.03 OS=Schizosaccharomyces pombe (strain 972 / ATCC 24843) OX=284812 GN=SPAP8A3.03 PE=3 SV=1	{Hex:9; HexNAc:2}	Unmodified	controllerType=0 controllerNumber=1 scan=8446	0.0007022471910112359	53.385719299316406	0.0007022471910112359	27.35935401916504	0.0	100.69359588623047	GlycReSoft-Base
cwq_mix2-1	SCHPO	SCHPO	N(N-Glycosylation)TSYPIK{Hex:10; HexNAc:2}	sp|O94694|YG1A_SCHPO UPF0620 protein C83.10 OS=Schizosaccharomyces pombe (strain 972 / ATCC 24843) OX=284812 GN=SPBC83.10 PE=3 SV=1	{Hex:10; HexNAc:2}	Unmodified	controllerType=0 controllerNumber=1 scan=11464	0.004616272360069244	24.867332458496094	0.004616272360069244	15.500404357910156	0.0	41.270599365234375	GlycReSoft-Base
cwq_mix2-1	SCHPO	SCHPO	N(N-Glycosylation)TSYPIK{Hex:10; HexNAc:2}	sp|O94694|YG1A_SCHPO UPF0620 protein C83.10 OS=Schizosaccharomyces pombe (strain 972 / ATCC 24843) OX=284812 GN=SPBC83.10 PE=3 SV=1	{Hex:10; HexNAc:2}	Unmodified	controllerType=0 controllerNumber=1 scan=11552	0.0007022471910112359	35.12537384033203	0.0007022471910112359	21.949007034301758	0.0	58.59620666503906	GlycReSoft-Base
cwq_mix2-1	SCHPO	SCHPO	N(N-Glycosylation)TSYPIK{Hex:10; HexNAc:2}	sp|O94694|YG1A_SCHPO UPF0620 protein C83.10 OS=Schizosaccharomyces pombe (strain 972 / ATCC 24843) OX=284812 GN=SPBC83.10 PE=3 SV=1	{Hex:10; HexNAc:2}	Unmodified	controllerType=0 controllerNumber=1 scan=11626	0.0	40.66438674926758	0.0	27.690078735351562	0.0	63.8870964050293	GlycReSoft-Base
cwq_mix2-1	SCHPO	SCHPO	N(N-Glycosylation)TSYPIK{Hex:10; HexNAc:2}	sp|O94694|YG1A_SCHPO UPF0620 protein C83.10 OS=Schizosaccharomyces pombe (strain 972 / ATCC 24843) OX=284812 GN=SPBC83.10 PE=3 SV=1	{Hex:10; HexNAc:2}	Unmodified	controllerType=0 controllerNumber=1 scan=11720	0.007470119521912351	25.563732147216797	0.007470119521912351	11.721113204956055	0.0	50.259098052978516	GlycReSoft-Base
cwq_mix2-1	SCHPO	SCHPO	N(N-Glycosylation)TSYPIK{Hex:10; HexNAc:2}	sp|O94694|YG1A_SCHPO UPF0620 protein C83.10 OS=Schizosaccharomyces pombe (strain 972 / ATCC 24843) OX=284812 GN=SPBC83.10 PE=3 SV=1	{Hex:10; HexNAc:2}	Unmodified	controllerType=0 controllerNumber=1 scan=11803	0.005113636363636364	18.70978546142578	0.005113636363636364	14.447976112365723	0.0	25.613895416259766	GlycReSoft-Base
cwq_mix2-1	SCHPO	SCHPO	N(N-Glycosylation)TSYPIK{Hex:10; HexNAc:2}	sp|O94694|YG1A_SCHPO UPF0620 protein C83.10 OS=Schizosaccharomyces pombe (strain 972 / ATCC 24843) OX=284812 GN=SPBC83.10 PE=3 SV=1	{Hex:10; HexNAc:2}	Ammonium	controllerType=0 controllerNumber=1 scan=11549	0.004091174751607247	32.404685974121094	0.004091174751607247	15.849153518676758	0.0	62.12773895263672	GlycReSoft-Base
cwq_mix2-1	SCHPO	SCHPO	N(N-Glycosylation)TSYPIK{Hex:10; HexNAc:2}	sp|O94694|YG1A_SCHPO UPF0620 protein C83.10 OS=Schizosaccharomyces pombe (strain 972 / ATCC 24843) OX=284812 GN=SPBC83.10 PE=3 SV=1	{Hex:10; HexNAc:2}	Ammonium	controllerType=0 controllerNumber=1 scan=11624	0.0029533372711163615	33.73851013183594	0.0029533372711163615	16.471647262573242	0.0	64.77381896972656	GlycReSoft-Base
cwq_mix2-1	SCHPO	SCHPO	N(N-Glycosylation)TSYPIK{Hex:10; HexNAc:2}	sp|O94694|YG1A_SCHPO UPF0620 protein C83.10 OS=Schizosaccharomyces pombe (strain 972 / ATCC 24843) OX=284812 GN=SPBC83.10 PE=3 SV=1	{Hex:10; HexNAc:2}	Ammonium	controllerType=0 controllerNumber=1 scan=11690	0.004091174751607247	30.48474884033203	0.004091174751607247	16.055479049682617	0.0	56.25384521484375	GlycReSoft-Base
cwq_mix2-1	SCHPO	SCHPO	N(N-Glycosylation)TSYPIK{Hex:10; HexNAc:2}	sp|O94694|YG1A_SCHPO UPF0620 protein C83.10 OS=Schizosaccharomyces pombe (strain 972 / ATCC 24843) OX=284812 GN=SPBC83.10 PE=3 SV=1	{Hex:10; HexNAc:2}	Ammonium	controllerType=0 controllerNumber=1 scan=11758	0.004616272360069244	29.362218856811523	0.004616272360069244	15.725452423095703	0.0	53.69611740112305	GlycReSoft-Base
cwq_mix2-1	SCHPO	SCHPO	N(N-Glycosylation)VTIPTNGIPQR{Hex:7; HexNAc:2}	sp|Q9C0Y4|AGLU_SCHPO Alpha-glucosidase OS=Schizosaccharomyces pombe (strain 972 / ATCC 24843) OX=284812 GN=agl1 PE=1 SV=2	{Hex:7; HexNAc:2}	Unmodified	controllerType=0 controllerNumber=1 scan=25554	0.0	38.38982009887695	0.0	34.3036003112793	0.0	44.95030212402344	GlycReSoft-Base
cwq_mix2-1	SCHPO	SCHPO	N(N-Glycosylation)DTIIIHADR{Hex:8; HexNAc:2}	sp|Q9HDW9|GPI12_SCHPO Probable N-acetylglucosaminyl-phosphatidylinositol de-N-acetylase OS=Schizosaccharomyces pombe (strain 972 / ATCC 24843) OX=284812 GN=gpi12 PE=3 SV=1	{Hex:8; HexNAc:2}	Unmodified	controllerType=0 controllerNumber=1 scan=17808	0.006749740394600207	29.033876419067383	0.006749740394600207	14.335235595703125	0.0	55.302886962890625	GlycReSoft-Base
cwq_mix2-1	SCHPO	SCHPO	NNIN(N-Glycosylation)ISHLSR{Hex:8; HexNAc:2}	sp|O94472|PBN1_SCHPO Protein pbn1 OS=Schizosaccharomyces pombe (strain 972 / ATCC 24843) OX=284812 GN=pbn1 PE=3 SV=1	{Hex:8; HexNAc:2}	Unmodified	controllerType=0 controllerNumber=1 scan=19519	0.0	44.80290603637695	0.0	30.53853416442871	0.0	70.26227569580078	GlycReSoft-Base
cwq_mix2-1	SCHPO	SCHPO	N(N-Glycosylation)SSGC(Carbamidomethyl)WAPK{Hex:9; HexNAc:2}	sp|O13663|GPI13_SCHPO GPI ethanolamine phosphate transferase 3 OS=Schizosaccharomyces pombe (strain 972 / ATCC 24843) OX=284812 GN=gpi13 PE=3 SV=1	{Hex:9; HexNAc:2}	Ammonium	controllerType=0 controllerNumber=1 scan=13417	0.001838235294117647	31.98761558532715	0.001838235294117647	21.906158447265625	0.0	49.72490692138672	GlycReSoft-Base
cwq_mix2-1	SCHPO	SCHPO	N(N-Glycosylation)SSGC(Carbamidomethyl)WAPK{Hex:9; HexNAc:2}	sp|O13663|GPI13_SCHPO GPI ethanolamine phosphate transferase 3 OS=Schizosaccharomyces pombe (strain 972 / ATCC 24843) OX=284812 GN=gpi13 PE=3 SV=1	{Hex:9; HexNAc:2}	Ammonium	controllerType=0 controllerNumber=1 scan=13484	0.001838235294117647	31.668052673339844	0.001838235294117647	21.56416130065918	0.0	49.40357971191406	GlycReSoft-Base
cwq_mix2-1	SCHPO	SCHPO	N(N-Glycosylation)NTIDSLSIAK{Hex:8; HexNAc:2}	sp|O94472|PBN1_SCHPO Protein pbn1 OS=Schizosaccharomyces pombe (strain 972 / ATCC 24843) OX=284812 GN=pbn1 PE=3 SV=1	{Hex:8; HexNAc:2}	Ammonium	controllerType=0 controllerNumber=1 scan=23845	0.0	60.28822708129883	0.0	59.835391998291016	0.0	60.11213684082031	GlycReSoft-Base
cwq_mix2-1	SCHPO	SCHPO	N(N-Glycosylation)NTIDSLSIAK{Hex:8; HexNAc:2}	sp|O94472|PBN1_SCHPO Protein pbn1 OS=Schizosaccharomyces pombe (strain 972 / ATCC 24843) OX=284812 GN=pbn1 PE=3 SV=1	{Hex:8; HexNAc:2}	Ammonium	controllerType=0 controllerNumber=1 scan=23916	0.009196515004840271	20.764909744262695	0.009196515004840271	12.035341262817383	0.0	35.97095489501953	GlycReSoft-Base
cwq_mix2-1	SCHPO	SCHPO	N(N-Glycosylation)NTIDSLSIAK{Hex:8; HexNAc:2}	sp|O94472|PBN1_SCHPO Protein pbn1 OS=Schizosaccharomyces pombe (strain 972 / ATCC 24843) OX=284812 GN=pbn1 PE=3 SV=1	{Hex:8; HexNAc:2}	Unmodified	controllerType=0 controllerNumber=1 scan=23803	0.001838235294117647	28.922025680541992	0.001838235294117647	22.765411376953125	0.0	39.33332061767578	GlycReSoft-Base
cwq_mix2-1	SCHPO	SCHPO	N(N-Glycosylation)NTIDSLSIAK{Hex:8; HexNAc:2}	sp|O94472|PBN1_SCHPO Protein pbn1 OS=Schizosaccharomyces pombe (strain 972 / ATCC 24843) OX=284812 GN=pbn1 PE=3 SV=1	{Hex:8; HexNAc:2}	Unmodified	controllerType=0 controllerNumber=1 scan=23829	0.0	41.404693603515625	0.0	39.803829193115234	0.0	43.37761306762695	GlycReSoft-Base
cwq_mix2-1	SCHPO	SCHPO	LGN(N-Glycosylation)ETFLPK{Hex:9; HexNAc:2}	sp|P36581|CALX_SCHPO Calnexin homolog OS=Schizosaccharomyces pombe (strain 972 / ATCC 24843) OX=284812 GN=cal1 PE=1 SV=1	{Hex:9; HexNAc:2}	Unmodified	controllerType=0 controllerNumber=1 scan=24168	0.005113636363636364	32.84453582763672	0.005113636363636364	20.17531394958496	0.0	55.34160614013672	GlycReSoft-Base
cwq_mix2-1	SCHPO	SCHPO	LGN(N-Glycosylation)ETFLPK{Hex:9; HexNAc:2}	sp|P36581|CALX_SCHPO Calnexin homolog OS=Schizosaccharomyces pombe (strain 972 / ATCC 24843) OX=284812 GN=cal1 PE=1 SV=1	{Hex:9; HexNAc:2}	Unmodified	controllerType=0 controllerNumber=1 scan=24176	0.0	48.07474136352539	0.0	35.17890167236328	0.0	71.00884246826172	GlycReSoft-Base
cwq_mix2-1	SCHPO	SCHPO	LGN(N-Glycosylation)ETFLPK{Hex:9; HexNAc:2}	sp|P36581|CALX_SCHPO Calnexin homolog OS=Schizosaccharomyces pombe (strain 972 / ATCC 24843) OX=284812 GN=cal1 PE=1 SV=1	{Hex:9; HexNAc:2}	Unmodified	controllerType=0 controllerNumber=1 scan=24243	0.0	61.84455108642578	0.0	49.285762786865234	0.0	84.13807678222656	GlycReSoft-Base
cwq_mix2-1	SCHPO	SCHPO	LGN(N-Glycosylation)ETFLPK{Hex:9; HexNAc:2}	sp|P36581|CALX_SCHPO Calnexin homolog OS=Schizosaccharomyces pombe (strain 972 / ATCC 24843) OX=284812 GN=cal1 PE=1 SV=1	{Hex:9; HexNAc:2}	Unmodified	controllerType=0 controllerNumber=1 scan=24244	0.0	62.3365364074707	0.0	49.658756256103516	0.0	84.85343170166016	GlycReSoft-Base
cwq_mix2-1	SCHPO	SCHPO	LGN(N-Glycosylation)ETFLPK{Hex:9; HexNAc:2}	sp|P36581|CALX_SCHPO Calnexin homolog OS=Schizosaccharomyces pombe (strain 972 / ATCC 24843) OX=284812 GN=cal1 PE=1 SV=1	{Hex:9; HexNAc:2}	Unmodified	controllerType=0 controllerNumber=1 scan=24315	0.0	62.11981201171875	0.0	49.94350814819336	0.0	83.71417999267578	GlycReSoft-Base
cwq_mix2-1	SCHPO	SCHPO	LGN(N-Glycosylation)ETFLPK{Hex:9; HexNAc:2}	sp|P36581|CALX_SCHPO Calnexin homolog OS=Schizosaccharomyces pombe (strain 972 / ATCC 24843) OX=284812 GN=cal1 PE=1 SV=1	{Hex:9; HexNAc:2}	Unmodified	controllerType=0 controllerNumber=1 scan=24316	0.0	73.1562271118164	0.0	61.71135711669922	0.0	93.4471435546875	GlycReSoft-Base
cwq_mix2-1	SCHPO	SCHPO	LGN(N-Glycosylation)ETFLPK{Hex:9; HexNAc:2}	sp|P36581|CALX_SCHPO Calnexin homolog OS=Schizosaccharomyces pombe (strain 972 / ATCC 24843) OX=284812 GN=cal1 PE=1 SV=1	{Hex:9; HexNAc:2}	Unmodified	controllerType=0 controllerNumber=1 scan=24387	0.0	64.71268463134766	0.0	50.756473541259766	0.0	89.60991668701172	GlycReSoft-Base
cwq_mix2-1	SCHPO	SCHPO	LGN(N-Glycosylation)ETFLPK{Hex:9; HexNAc:2}	sp|P36581|CALX_SCHPO Calnexin homolog OS=Schizosaccharomyces pombe (strain 972 / ATCC 24843) OX=284812 GN=cal1 PE=1 SV=1	{Hex:9; HexNAc:2}	Unmodified	controllerType=0 controllerNumber=1 scan=24388	0.0	68.3864974975586	0.0	54.998695373535156	0.0	92.21994018554688	GlycReSoft-Base
cwq_mix2-1	SCHPO	SCHPO	LGN(N-Glycosylation)ETFLPK{Hex:9; HexNAc:2}	sp|P36581|CALX_SCHPO Calnexin homolog OS=Schizosaccharomyces pombe (strain 972 / ATCC 24843) OX=284812 GN=cal1 PE=1 SV=1	{Hex:9; HexNAc:2}	Unmodified	controllerType=0 controllerNumber=1 scan=24459	0.0	73.27346801757812	0.0	62.552642822265625	0.0	92.15562438964844	GlycReSoft-Base
cwq_mix2-1	SCHPO	SCHPO	LGN(N-Glycosylation)ETFLPK{Hex:9; HexNAc:2}	sp|P36581|CALX_SCHPO Calnexin homolog OS=Schizosaccharomyces pombe (strain 972 / ATCC 24843) OX=284812 GN=cal1 PE=1 SV=1	{Hex:9; HexNAc:2}	Unmodified	controllerType=0 controllerNumber=1 scan=24460	0.0	60.29963302612305	0.0	44.69719696044922	0.0	88.25177764892578	GlycReSoft-Base
cwq_mix2-1	SCHPO	SCHPO	LGN(N-Glycosylation)ETFLPK{Hex:9; HexNAc:2}	sp|P36581|CALX_SCHPO Calnexin homolog OS=Schizosaccharomyces pombe (strain 972 / ATCC 24843) OX=284812 GN=cal1 PE=1 SV=1	{Hex:9; HexNAc:2}	Unmodified	controllerType=0 controllerNumber=1 scan=24531	0.0	49.87665939331055	0.0	34.57133102416992	0.0	77.27445220947266	GlycReSoft-Base
cwq_mix2-1	SCHPO	SCHPO	LGN(N-Glycosylation)ETFLPK{Hex:9; HexNAc:2}	sp|P36581|CALX_SCHPO Calnexin homolog OS=Schizosaccharomyces pombe (strain 972 / ATCC 24843) OX=284812 GN=cal1 PE=1 SV=1	{Hex:9; HexNAc:2}	Unmodified	controllerType=0 controllerNumber=1 scan=24532	0.0	69.12666320800781	0.0	58.23845291137695	0.0	88.32154846191406	GlycReSoft-Base
cwq_mix2-1	SCHPO	SCHPO	LGN(N-Glycosylation)ETFLPK{Hex:9; HexNAc:2}	sp|P36581|CALX_SCHPO Calnexin homolog OS=Schizosaccharomyces pombe (strain 972 / ATCC 24843) OX=284812 GN=cal1 PE=1 SV=1	{Hex:9; HexNAc:2}	Unmodified	controllerType=0 controllerNumber=1 scan=24604	0.0	56.83563995361328	0.0	43.35651779174805	0.0	80.83993530273438	GlycReSoft-Base
cwq_mix2-1	SCHPO	SCHPO	LGN(N-Glycosylation)ETFLPK{Hex:9; HexNAc:2}	sp|P36581|CALX_SCHPO Calnexin homolog OS=Schizosaccharomyces pombe (strain 972 / ATCC 24843) OX=284812 GN=cal1 PE=1 SV=1	{Hex:9; HexNAc:2}	Unmodified	controllerType=0 controllerNumber=1 scan=24620	0.0	42.03667449951172	0.0	28.652109146118164	0.0	65.86528778076172	GlycReSoft-Base
cwq_mix2-1	SCHPO	SCHPO	LGN(N-Glycosylation)ETFLPK{Hex:9; HexNAc:2}	sp|P36581|CALX_SCHPO Calnexin homolog OS=Schizosaccharomyces pombe (strain 972 / ATCC 24843) OX=284812 GN=cal1 PE=1 SV=1	{Hex:9; HexNAc:2}	Ammonium	controllerType=0 controllerNumber=1 scan=24291	0.0	76.69547271728516	0.0	51.58538818359375	0.0	122.30867767333984	GlycReSoft-Base
cwq_mix2-1	SCHPO	SCHPO	LGN(N-Glycosylation)ETFLPK{Hex:9; HexNAc:2}	sp|P36581|CALX_SCHPO Calnexin homolog OS=Schizosaccharomyces pombe (strain 972 / ATCC 24843) OX=284812 GN=cal1 PE=1 SV=1	{Hex:9; HexNAc:2}	Ammonium	controllerType=0 controllerNumber=1 scan=24362	0.0	65.41857147216797	0.0	36.7600212097168	0.0	117.62602996826172	GlycReSoft-Base
cwq_mix2-1	SCHPO	SCHPO	LGN(N-Glycosylation)ETFLPK{Hex:9; HexNAc:2}	sp|P36581|CALX_SCHPO Calnexin homolog OS=Schizosaccharomyces pombe (strain 972 / ATCC 24843) OX=284812 GN=cal1 PE=1 SV=1	{Hex:9; HexNAc:2}	Ammonium	controllerType=0 controllerNumber=1 scan=24435	0.0	66.72012329101562	0.0	49.456932067871094	0.0	97.7539291381836	GlycReSoft-Base
cwq_mix2-1	SCHPO	SCHPO	LGN(N-Glycosylation)ETFLPK{Hex:9; HexNAc:2}	sp|P36581|CALX_SCHPO Calnexin homolog OS=Schizosaccharomyces pombe (strain 972 / ATCC 24843) OX=284812 GN=cal1 PE=1 SV=1	{Hex:9; HexNAc:2}	Ammonium	controllerType=0 controllerNumber=1 scan=24507	0.0	77.37835693359375	0.0	59.03644943237305	0.0	110.4107894897461	GlycReSoft-Base
cwq_mix2-1	SCHPO	SCHPO	LGN(N-Glycosylation)ETFLPK{Hex:9; HexNAc:2}	sp|P36581|CALX_SCHPO Calnexin homolog OS=Schizosaccharomyces pombe (strain 972 / ATCC 24843) OX=284812 GN=cal1 PE=1 SV=1	{Hex:9; HexNAc:2}	Ammonium	controllerType=0 controllerNumber=1 scan=24580	0.0	56.33191680908203	0.0	36.098548889160156	0.0	92.88433837890625	GlycReSoft-Base
cwq_mix2-1	SCHPO	SCHPO	LGN(N-Glycosylation)ETFLPK{Hex:9; HexNAc:2}	sp|P36581|CALX_SCHPO Calnexin homolog OS=Schizosaccharomyces pombe (strain 972 / ATCC 24843) OX=284812 GN=cal1 PE=1 SV=1	{Hex:9; HexNAc:2}	Ammonium	controllerType=0 controllerNumber=1 scan=24670	0.0	39.7186279296875	0.0	29.08768653869629	0.0	58.43202209472656	GlycReSoft-Base
cwq_mix2-1	SCHPO	SCHPO	LGN(N-Glycosylation)ETFLPK{Hex:9; HexNAc:2}	sp|P36581|CALX_SCHPO Calnexin homolog OS=Schizosaccharomyces pombe (strain 972 / ATCC 24843) OX=284812 GN=cal1 PE=1 SV=1	{Hex:9; HexNAc:2}	Unmodified	controllerType=0 controllerNumber=1 scan=18439	0.007021063189568706	31.947702407836914	0.007021063189568706	13.22506046295166	0.0	65.72856140136719	GlycReSoft-Base
cwq_mix2-1	SCHPO	SCHPO	N(N-Glycosylation)DTQFYIK{Hex:9; HexNAc:2}	sp|Q9USU5|GAS2_SCHPO 1,3-beta-glucanosyltransferase gas2 OS=Schizosaccharomyces pombe (strain 972 / ATCC 24843) OX=284812 GN=gas2 PE=2 SV=1	{Hex:9; HexNAc:2}	Unmodified	controllerType=0 controllerNumber=1 scan=21700	0.0	39.83930969238281	0.0	37.911277770996094	0.0	42.51395034790039	GlycReSoft-Base
cwq_mix2-1	SCHPO	SCHPO	N(N-Glycosylation)GTMC(Carbamidomethyl)DITK{Hex:9; HexNAc:2}	sp|Q9UTC8|OS9_SCHPO Protein OS-9 homolog OS=Schizosaccharomyces pombe (strain 972 / ATCC 24843) OX=284812 GN=yos9 PE=3 SV=3	{Hex:9; HexNAc:2}	Unmodified	controllerType=0 controllerNumber=1 scan=14532	0.0	39.84949493408203	0.0	31.998933792114258	0.0	53.442501068115234	GlycReSoft-Base
cwq_mix2-1	SCHPO	SCHPO	N(N-Glycosylation)GTMC(Carbamidomethyl)DITK{Hex:9; HexNAc:2}	sp|Q9UTC8|OS9_SCHPO Protein OS-9 homolog OS=Schizosaccharomyces pombe (strain 972 / ATCC 24843) OX=284812 GN=yos9 PE=3 SV=3	{Hex:9; HexNAc:2}	Unmodified	controllerType=0 controllerNumber=1 scan=14602	0.0	55.09803009033203	0.0	47.63542175292969	0.0	67.93160247802734	GlycReSoft-Base
cwq_mix2-1	SCHPO	SCHPO	N(N-Glycosylation)GTMC(Carbamidomethyl)DITK{Hex:9; HexNAc:2}	sp|Q9UTC8|OS9_SCHPO Protein OS-9 homolog OS=Schizosaccharomyces pombe (strain 972 / ATCC 24843) OX=284812 GN=yos9 PE=3 SV=3	{Hex:9; HexNAc:2}	Unmodified	controllerType=0 controllerNumber=1 scan=14613	0.0	42.88097381591797	0.0	37.09175491333008	0.0	52.60657501220703	GlycReSoft-Base
cwq_mix2-1	SCHPO	SCHPO	N(N-Glycosylation)GTMC(Carbamidomethyl)DITK{Hex:9; HexNAc:2}	sp|Q9UTC8|OS9_SCHPO Protein OS-9 homolog OS=Schizosaccharomyces pombe (strain 972 / ATCC 24843) OX=284812 GN=yos9 PE=3 SV=3	{Hex:9; HexNAc:2}	Unmodified	controllerType=0 controllerNumber=1 scan=14669	0.0	46.48310089111328	0.0	40.64634704589844	0.0	56.29158020019531	GlycReSoft-Base
cwq_mix2-1	SCHPO	SCHPO	N(N-Glycosylation)GTMC(Carbamidomethyl)DITK{Hex:9; HexNAc:2}	sp|Q9UTC8|OS9_SCHPO Protein OS-9 homolog OS=Schizosaccharomyces pombe (strain 972 / ATCC 24843) OX=284812 GN=yos9 PE=3 SV=3	{Hex:9; HexNAc:2}	Unmodified	controllerType=0 controllerNumber=1 scan=14680	0.006094182825484765	26.835874557495117	0.006094182825484765	15.584028244018555	0.0	46.700836181640625	GlycReSoft-Base
cwq_mix2-1	SCHPO	SCHPO	N(N-Glycosylation)GTMC(Carbamidomethyl)DITK{Hex:9; HexNAc:2}	sp|Q9UTC8|OS9_SCHPO Protein OS-9 homolog OS=Schizosaccharomyces pombe (strain 972 / ATCC 24843) OX=284812 GN=yos9 PE=3 SV=3	{Hex:9; HexNAc:2}	Ammonium	controllerType=0 controllerNumber=1 scan=14645	0.0	56.249149322509766	0.0	43.20085906982422	0.0	79.46095275878906	GlycReSoft-Base
cwq_mix2-1	SCHPO	SCHPO	N(N-Glycosylation)GTMC(Carbamidomethyl)DITK{Hex:9; HexNAc:2}	sp|Q9UTC8|OS9_SCHPO Protein OS-9 homolog OS=Schizosaccharomyces pombe (strain 972 / ATCC 24843) OX=284812 GN=yos9 PE=3 SV=3	{Hex:9; HexNAc:2}	Ammonium	controllerType=0 controllerNumber=1 scan=14727	0.006094182825484765	25.518476486206055	0.006094182825484765	15.746801376342773	0.0	42.640960693359375	GlycReSoft-Base
cwq_mix2-1	SCHPO	SCHPO	INPNNVIHN(N-Glycosylation)SSR{Hex:7; HexNAc:2}	sp|O94385|PO152_SCHPO Nucleoporin pom152 OS=Schizosaccharomyces pombe (strain 972 / ATCC 24843) OX=284812 GN=pom152 PE=3 SV=3	{Hex:7; HexNAc:2}	Unmodified	controllerType=0 controllerNumber=1 scan=17098	0.009196515004840271	34.26702117919922	0.009196515004840271	13.71312141418457	0.0	71.40693664550781	GlycReSoft-Base
cwq_mix2-1	SCHPO	SCHPO	INPNNVIHN(N-Glycosylation)SSR{Hex:7; HexNAc:2}	sp|O94385|PO152_SCHPO Nucleoporin pom152 OS=Schizosaccharomyces pombe (strain 972 / ATCC 24843) OX=284812 GN=pom152 PE=3 SV=3	{Hex:7; HexNAc:2}	Unmodified	controllerType=0 controllerNumber=1 scan=17170	0.006094182825484765	39.18842697143555	0.006094182825484765	18.49549674987793	0.0	76.59903717041016	GlycReSoft-Base
cwq_mix2-1	SCHPO	SCHPO	INPNNVIHN(N-Glycosylation)SSR{Hex:7; HexNAc:2}	sp|O94385|PO152_SCHPO Nucleoporin pom152 OS=Schizosaccharomyces pombe (strain 972 / ATCC 24843) OX=284812 GN=pom152 PE=3 SV=3	{Hex:7; HexNAc:2}	Unmodified	controllerType=0 controllerNumber=1 scan=17246	0.0035398230088495575	40.206119537353516	0.0035398230088495575	21.00191879272461	0.0	74.8496322631836	GlycReSoft-Base
cwq_mix2-1	SCHPO	SCHPO	N(N-Glycosylation)LTFAR{Hex:11; HexNAc:2}	sp|O60123|KEX1_SCHPO Pheromone-processing carboxypeptidase kex1 OS=Schizosaccharomyces pombe (strain 972 / ATCC 24843) OX=284812 GN=kex1 PE=3 SV=1	{Hex:11; HexNAc:2}	Unmodified	controllerType=0 controllerNumber=1 scan=18048	0.001838235294117647	33.285099029541016	0.001838235294117647	17.948213577270508	0.0	60.74637985229492	GlycReSoft-Base
cwq_mix2-1	SCHPO	SCHPO	N(N-Glycosylation)LTFAR{Hex:11; HexNAc:2}	sp|O60123|KEX1_SCHPO Pheromone-processing carboxypeptidase kex1 OS=Schizosaccharomyces pombe (strain 972 / ATCC 24843) OX=284812 GN=kex1 PE=3 SV=1	{Hex:11; HexNAc:2}	Unmodified	controllerType=0 controllerNumber=1 scan=18050	0.0	47.554039001464844	0.0	28.588623046875	0.0	81.80106353759766	GlycReSoft-Base
cwq_mix2-1	SCHPO	SCHPO	N(N-Glycosylation)LTFAR{Hex:11; HexNAc:2}	sp|O60123|KEX1_SCHPO Pheromone-processing carboxypeptidase kex1 OS=Schizosaccharomyces pombe (strain 972 / ATCC 24843) OX=284812 GN=kex1 PE=3 SV=1	{Hex:11; HexNAc:2}	Unmodified	controllerType=0 controllerNumber=1 scan=18120	0.006749740394600207	34.63591766357422	0.006749740394600207	13.090841293334961	0.0	73.6258544921875	GlycReSoft-Base
cwq_mix2-1	SCHPO	SCHPO	N(N-Glycosylation)LTFAR{Hex:11; HexNAc:2}	sp|O60123|KEX1_SCHPO Pheromone-processing carboxypeptidase kex1 OS=Schizosaccharomyces pombe (strain 972 / ATCC 24843) OX=284812 GN=kex1 PE=3 SV=1	{Hex:11; HexNAc:2}	Unmodified	controllerType=0 controllerNumber=1 scan=18121	0.0007022471910112359	38.55887985229492	0.0007022471910112359	22.285953521728516	0.0	67.78360748291016	GlycReSoft-Base
cwq_mix2-1	SCHPO	SCHPO	QSIALYAN(N-Glycosylation)DTK{Hex:8; HexNAc:2}	sp|P87113|ERG2_SCHPO C-8 sterol isomerase erg2 OS=Schizosaccharomyces pombe (strain 972 / ATCC 24843) OX=284812 GN=erg2 PE=3 SV=1	{Hex:8; HexNAc:2}	Unmodified	controllerType=0 controllerNumber=1 scan=21315	0.0	62.29120635986328	0.0	58.032413482666016	0.0	69.21599578857422	GlycReSoft-Base
cwq_mix2-1	SCHPO	SCHPO	QSIALYAN(N-Glycosylation)DTK{Hex:8; HexNAc:2}	sp|P87113|ERG2_SCHPO C-8 sterol isomerase erg2 OS=Schizosaccharomyces pombe (strain 972 / ATCC 24843) OX=284812 GN=erg2 PE=3 SV=1	{Hex:8; HexNAc:2}	Unmodified	controllerType=0 controllerNumber=1 scan=21359	0.0	55.261993408203125	0.0	45.95770263671875	0.0	71.51514434814453	GlycReSoft-Base
cwq_mix2-1	SCHPO	SCHPO	QSIALYAN(N-Glycosylation)DTK{Hex:8; HexNAc:2}	sp|P87113|ERG2_SCHPO C-8 sterol isomerase erg2 OS=Schizosaccharomyces pombe (strain 972 / ATCC 24843) OX=284812 GN=erg2 PE=3 SV=1	{Hex:8; HexNAc:2}	Unmodified	controllerType=0 controllerNumber=1 scan=21382	0.0	62.56277847290039	0.0	64.2512435913086	0.0	58.43439483642578	GlycReSoft-Base
cwq_mix2-1	SCHPO	SCHPO	QSIALYAN(N-Glycosylation)DTK{Hex:8; HexNAc:2}	sp|P87113|ERG2_SCHPO C-8 sterol isomerase erg2 OS=Schizosaccharomyces pombe (strain 972 / ATCC 24843) OX=284812 GN=erg2 PE=3 SV=1	{Hex:8; HexNAc:2}	Unmodified	controllerType=0 controllerNumber=1 scan=21427	0.005113636363636364	22.758562088012695	0.005113636363636364	17.7290096282959	0.0	31.068273544311523	GlycReSoft-Base
cwq_mix2-1	SCHPO	SCHPO	QSIALYAN(N-Glycosylation)DTK{Hex:8; HexNAc:2}	sp|P87113|ERG2_SCHPO C-8 sterol isomerase erg2 OS=Schizosaccharomyces pombe (strain 972 / ATCC 24843) OX=284812 GN=erg2 PE=3 SV=1	{Hex:8; HexNAc:2}	Ammonium	controllerType=0 controllerNumber=1 scan=21337	0.0	70.72965240478516	0.0	55.81946563720703	0.0	97.39900970458984	GlycReSoft-Base
cwq_mix2-1	SCHPO	SCHPO	QFN(N-Glycosylation)TSLENFK{Hex:8; HexNAc:2}	sp|Q10061|LHS1_SCHPO Heat shock protein 70 homolog lhs1 OS=Schizosaccharomyces pombe (strain 972 / ATCC 24843) OX=284812 GN=SPAC1F5.06 PE=3 SV=1	{Hex:8; HexNAc:2}	Ammonium	controllerType=0 controllerNumber=1 scan=27771	0.0	66.91062927246094	0.0	57.322479248046875	0.0	83.72461700439453	GlycReSoft-Base
cwq_mix2-1	SCHPO	SCHPO	QFN(N-Glycosylation)TSLENFK{Hex:8; HexNAc:2}	sp|Q10061|LHS1_SCHPO Heat shock protein 70 homolog lhs1 OS=Schizosaccharomyces pombe (strain 972 / ATCC 24843) OX=284812 GN=SPAC1F5.06 PE=3 SV=1	{Hex:8; HexNAc:2}	Unmodified	controllerType=0 controllerNumber=1 scan=27690	0.0	43.4778938293457	0.0	35.63530349731445	0.0	57.0360221862793	GlycReSoft-Base
cwq_mix2-1	SCHPO	SCHPO	QFN(N-Glycosylation)TSLENFK{Hex:8; HexNAc:2}	sp|Q10061|LHS1_SCHPO Heat shock protein 70 homolog lhs1 OS=Schizosaccharomyces pombe (strain 972 / ATCC 24843) OX=284812 GN=SPAC1F5.06 PE=3 SV=1	{Hex:8; HexNAc:2}	Unmodified	controllerType=0 controllerNumber=1 scan=27772	0.0007022471910112359	37.9147834777832	0.0007022471910112359	28.52890968322754	0.0	54.31816101074219	GlycReSoft-Base
cwq_mix2-1	SCHPO	SCHPO	QFN(N-Glycosylation)TSLENFK{Hex:8; HexNAc:2}	sp|Q10061|LHS1_SCHPO Heat shock protein 70 homolog lhs1 OS=Schizosaccharomyces pombe (strain 972 / ATCC 24843) OX=284812 GN=SPAC1F5.06 PE=3 SV=1	{Hex:8; HexNAc:2}	Unmodified	controllerType=0 controllerNumber=1 scan=27774	0.0	57.781951904296875	0.0	50.79896926879883	0.0	69.78303527832031	GlycReSoft-Base
cwq_mix2-1	SCHPO	SCHPO	ILDDKGNN(N-Glycosylation)LTK{Hex:8; HexNAc:2}	sp|Q10351|PIGS_SCHPO GPI transamidase component PIG-S homolog OS=Schizosaccharomyces pombe (strain 972 / ATCC 24843) OX=284812 GN=gpi17 PE=3 SV=1	{Hex:8; HexNAc:2}	Unmodified	controllerType=0 controllerNumber=1 scan=15565	0.007021063189568706	33.72291946411133	0.007021063189568706	14.4008150100708	0.0	68.57974243164062	GlycReSoft-Base
cwq_mix2-1	SCHPO	SCHPO	ILDDKGNN(N-Glycosylation)LTK{Hex:8; HexNAc:2}	sp|Q10351|PIGS_SCHPO GPI transamidase component PIG-S homolog OS=Schizosaccharomyces pombe (strain 972 / ATCC 24843) OX=284812 GN=gpi17 PE=3 SV=1	{Hex:8; HexNAc:2}	Unmodified	controllerType=0 controllerNumber=1 scan=15635	0.0	50.02490234375	0.0	34.33573913574219	0.0	78.1313247680664	GlycReSoft-Base
cwq_mix2-1	SCHPO	SCHPO	NFN(N-Glycosylation)DSSTK{Hex:10; HexNAc:2}	sp|P78854|PLB1_SCHPO Lysophospholipase 1 OS=Schizosaccharomyces pombe (strain 972 / ATCC 24843) OX=284812 GN=plb1 PE=2 SV=2	{Hex:10; HexNAc:2}	Unmodified	controllerType=0 controllerNumber=1 scan=7191	0.006600660066006601	28.399028778076172	0.006600660066006601	15.629220962524414	0.0	51.18144607543945	GlycReSoft-Base
cwq_mix2-1	SCHPO	SCHPO	NFN(N-Glycosylation)DSSTK{Hex:10; HexNAc:2}	sp|P78854|PLB1_SCHPO Lysophospholipase 1 OS=Schizosaccharomyces pombe (strain 972 / ATCC 24843) OX=284812 GN=plb1 PE=2 SV=2	{Hex:10; HexNAc:2}	Unmodified	controllerType=0 controllerNumber=1 scan=6174	0.005113636363636364	35.097938537597656	0.005113636363636364	17.5506591796875	0.0	66.73165130615234	GlycReSoft-Base
cwq_mix2-1	SCHPO	SCHPO	EIAPGN(N-Glycosylation)VSK{Hex:10; HexNAc:2}	sp|O14194|GGT2_SCHPO Glutathione hydrolase proenzyme 2 OS=Schizosaccharomyces pombe (strain 972 / ATCC 24843) OX=284812 GN=ggt2 PE=2 SV=1	{Hex:10; HexNAc:2}	Ammonium	controllerType=0 controllerNumber=1 scan=12671	0.004616272360069244	34.015071868896484	0.004616272360069244	17.000946044921875	0.0	64.59260559082031	GlycReSoft-Base
cwq_mix2-1	SCHPO	SCHPO	EIAPGN(N-Glycosylation)VSK{Hex:10; HexNAc:2}	sp|O14194|GGT2_SCHPO Glutathione hydrolase proenzyme 2 OS=Schizosaccharomyces pombe (strain 972 / ATCC 24843) OX=284812 GN=ggt2 PE=2 SV=1	{Hex:10; HexNAc:2}	Unmodified	controllerType=0 controllerNumber=1 scan=12611	0.001838235294117647	39.52314376831055	0.001838235294117647	22.82420539855957	0.0	69.58598327636719	GlycReSoft-Base
cwq_mix2-1	SCHPO	SCHPO	EIAPGN(N-Glycosylation)VSK{Hex:10; HexNAc:2}	sp|O14194|GGT2_SCHPO Glutathione hydrolase proenzyme 2 OS=Schizosaccharomyces pombe (strain 972 / ATCC 24843) OX=284812 GN=ggt2 PE=2 SV=1	{Hex:10; HexNAc:2}	Unmodified	controllerType=0 controllerNumber=1 scan=12696	0.004616272360069244	32.89208221435547	0.004616272360069244	17.2498722076416	0.0	60.923370361328125	GlycReSoft-Base
cwq_mix2-1	SCHPO	SCHPO	KGVLQATN(N-Glycosylation)MTYGK{Hex:7; HexNAc:2}	sp|O59866|OSTB_SCHPO Dolichyl-diphosphooligosaccharide--protein glycosyltransferase subunit wbp1 OS=Schizosaccharomyces pombe (strain 972 / ATCC 24843) OX=284812 GN=wbp1 PE=2 SV=2	{Hex:7; HexNAc:2}	Unmodified	controllerType=0 controllerNumber=1 scan=21131	0.0	37.0794792175293	0.0	31.570161819458008	0.0	46.28076934814453	GlycReSoft-Base
cwq_mix2-1	SCHPO	SCHPO	KGVLQATN(N-Glycosylation)MTYGK{Hex:7; HexNAc:2}	sp|O59866|OSTB_SCHPO Dolichyl-diphosphooligosaccharide--protein glycosyltransferase subunit wbp1 OS=Schizosaccharomyces pombe (strain 972 / ATCC 24843) OX=284812 GN=wbp1 PE=2 SV=2	{Hex:7; HexNAc:2}	Unmodified	controllerType=0 controllerNumber=1 scan=21206	0.0	47.8670539855957	0.0	44.60102462768555	0.0	52.90141296386719	GlycReSoft-Base
cwq_mix2-1	SCHPO	SCHPO	EGFQILLN(N-Glycosylation)R{Hex:9; HexNAc:2}	sp|O60109|PPB_SCHPO Alkaline phosphatase OS=Schizosaccharomyces pombe (strain 972 / ATCC 24843) OX=284812 GN=SPBC14F5.13c PE=3 SV=1	{Hex:9; HexNAc:2}	Unmodified	controllerType=0 controllerNumber=1 scan=31763	0.004616272360069244	31.70090675354004	0.004616272360069244	17.2782039642334	0.0	57.460243225097656	GlycReSoft-Base
cwq_mix2-1	SCHPO	SCHPO	EGFQILLN(N-Glycosylation)R{Hex:9; HexNAc:2}	sp|O60109|PPB_SCHPO Alkaline phosphatase OS=Schizosaccharomyces pombe (strain 972 / ATCC 24843) OX=284812 GN=SPBC14F5.13c PE=3 SV=1	{Hex:9; HexNAc:2}	Unmodified	controllerType=0 controllerNumber=1 scan=31823	0.006094182825484765	29.256587982177734	0.006094182825484765	14.984865188598633	0.0	54.73128890991211	GlycReSoft-Base
cwq_mix2-1	SCHPO	SCHPO	EGFQILLN(N-Glycosylation)R{Hex:9; HexNAc:2}	sp|O60109|PPB_SCHPO Alkaline phosphatase OS=Schizosaccharomyces pombe (strain 972 / ATCC 24843) OX=284812 GN=SPBC14F5.13c PE=3 SV=1	{Hex:9; HexNAc:2}	Unmodified	controllerType=0 controllerNumber=1 scan=31835	0.005113636363636364	32.211883544921875	0.005113636363636364	16.68115997314453	0.0	60.0243034362793	GlycReSoft-Base
cwq_mix2-1	SCHPO	SCHPO	EGFQILLN(N-Glycosylation)R{Hex:9; HexNAc:2}	sp|O60109|PPB_SCHPO Alkaline phosphatase OS=Schizosaccharomyces pombe (strain 972 / ATCC 24843) OX=284812 GN=SPBC14F5.13c PE=3 SV=1	{Hex:9; HexNAc:2}	Unmodified	controllerType=0 controllerNumber=1 scan=31906	0.004616272360069244	28.919063568115234	0.004616272360069244	16.942880630493164	0.0	50.158912658691406	GlycReSoft-Base
cwq_mix2-1	SCHPO	SCHPO	EGFQILLN(N-Glycosylation)R{Hex:9; HexNAc:2}	sp|O60109|PPB_SCHPO Alkaline phosphatase OS=Schizosaccharomyces pombe (strain 972 / ATCC 24843) OX=284812 GN=SPBC14F5.13c PE=3 SV=1	{Hex:9; HexNAc:2}	Ammonium	controllerType=0 controllerNumber=1 scan=31801	0.006749740394600207	33.10697555541992	0.006749740394600207	16.32723045349121	0.0	63.42789077758789	GlycReSoft-Base
cwq_mix2-1	SCHPO	SCHPO	EGFQILLN(N-Glycosylation)R{Hex:9; HexNAc:2}	sp|O60109|PPB_SCHPO Alkaline phosphatase OS=Schizosaccharomyces pombe (strain 972 / ATCC 24843) OX=284812 GN=SPBC14F5.13c PE=3 SV=1	{Hex:9; HexNAc:2}	Ammonium	controllerType=0 controllerNumber=1 scan=31896	0.007021063189568706	25.906522750854492	0.007021063189568706	13.130986213684082	0.0	48.64647674560547	GlycReSoft-Base
cwq_mix2-1	SCHPO	SCHPO	N(N-Glycosylation)LSADIPAK{Hex:10; HexNAc:2}	sp|P87167|BUT2_SCHPO Uba3-binding protein but2 OS=Schizosaccharomyces pombe (strain 972 / ATCC 24843) OX=284812 GN=but2 PE=1 SV=1	{Hex:10; HexNAc:2}	Ammonium	controllerType=0 controllerNumber=1 scan=20273	0.0	50.70720672607422	0.0	37.461273193359375	0.0	74.3073959350586	GlycReSoft-Base
cwq_mix2-1	SCHPO	SCHPO	N(N-Glycosylation)LSADIPAK{Hex:10; HexNAc:2}	sp|P87167|BUT2_SCHPO Uba3-binding protein but2 OS=Schizosaccharomyces pombe (strain 972 / ATCC 24843) OX=284812 GN=but2 PE=1 SV=1	{Hex:10; HexNAc:2}	Ammonium	controllerType=0 controllerNumber=1 scan=20429	0.002380952380952381	26.357202529907227	0.002380952380952381	18.799240112304688	0.0	39.41987609863281	GlycReSoft-Base
cwq_mix2-1	SCHPO	SCHPO	FEN(N-Glycosylation)ETFIAK{Hex:9; HexNAc:2}	sp|Q9P7D0|YOFJ_SCHPO Uncharacterized protein P4H10.19c OS=Schizosaccharomyces pombe (strain 972 / ATCC 24843) OX=284812 GN=SPBP4H10.19c PE=3 SV=1	{Hex:9; HexNAc:2}	Ammonium	controllerType=0 controllerNumber=1 scan=22349	0.001838235294117647	36.280155181884766	0.001838235294117647	23.793472290039062	0.0	58.438297271728516	GlycReSoft-Base
cwq_mix2-1	SCHPO	SCHPO	FEN(N-Glycosylation)ETFIAK{Hex:9; HexNAc:2}	sp|Q9P7D0|YOFJ_SCHPO Uncharacterized protein P4H10.19c OS=Schizosaccharomyces pombe (strain 972 / ATCC 24843) OX=284812 GN=SPBP4H10.19c PE=3 SV=1	{Hex:9; HexNAc:2}	Unmodified	controllerType=0 controllerNumber=1 scan=22493	0.009196515004840271	23.59955596923828	0.009196515004840271	11.186985969543457	0.0	45.61991500854492	GlycReSoft-Base
cwq_mix2-1	SCHPO	SCHPO	FEN(N-Glycosylation)ETFIAK{Hex:9; HexNAc:2}	sp|Q9P7D0|YOFJ_SCHPO Uncharacterized protein P4H10.19c OS=Schizosaccharomyces pombe (strain 972 / ATCC 24843) OX=284812 GN=SPBP4H10.19c PE=3 SV=1	{Hex:9; HexNAc:2}	Unmodified	controllerType=0 controllerNumber=1 scan=22518	0.0007022471910112359	42.788002014160156	0.0007022471910112359	30.057708740234375	0.0	65.51182556152344	GlycReSoft-Base
cwq_mix2-1	SCHPO	SCHPO	NN(N-Glycosylation)ISLSK{Hex:11; HexNAc:2}	sp|O14194|GGT2_SCHPO Glutathione hydrolase proenzyme 2 OS=Schizosaccharomyces pombe (strain 972 / ATCC 24843) OX=284812 GN=ggt2 PE=2 SV=1	{Hex:11; HexNAc:2}	Ammonium	controllerType=0 controllerNumber=1 scan=10650	0.001838235294117647	41.399227142333984	0.001838235294117647	22.390106201171875	0.0	75.68943786621094	GlycReSoft-Base
cwq_mix2-1	SCHPO	SCHPO	NN(N-Glycosylation)ISLSK{Hex:11; HexNAc:2}	sp|O14194|GGT2_SCHPO Glutathione hydrolase proenzyme 2 OS=Schizosaccharomyces pombe (strain 972 / ATCC 24843) OX=284812 GN=ggt2 PE=2 SV=1	{Hex:11; HexNAc:2}	Unmodified	controllerType=0 controllerNumber=1 scan=10631	0.0	47.9162712097168	0.0	32.17219161987305	0.0	76.13729858398438	GlycReSoft-Base
cwq_mix2-1	SCHPO	SCHPO	DAN(N-Glycosylation)NTQFQFTSR{Hex:7; HexNAc:2}	sp|Q9C0Y4|AGLU_SCHPO Alpha-glucosidase OS=Schizosaccharomyces pombe (strain 972 / ATCC 24843) OX=284812 GN=agl1 PE=1 SV=2	{Hex:7; HexNAc:2}	Unmodified	controllerType=0 controllerNumber=1 scan=24564	0.0	38.4566535949707	0.0	39.046138763427734	0.0	36.34278869628906	GlycReSoft-Base
cwq_mix2-1	SCHPO	SCHPO	VQASN(N-Glycosylation)WTGTR{Hex:9; HexNAc:2}	sp|Q9USK8|AGS1_SCHPO Cell wall alpha-1,3-glucan synthase ags1 OS=Schizosaccharomyces pombe (strain 972 / ATCC 24843) OX=284812 GN=ags1 PE=1 SV=3	{Hex:9; HexNAc:2}	Ammonium	controllerType=0 controllerNumber=1 scan=17978	0.0027576583984999068	13.484945297241211	0.002380952380952381	17.647968292236328	0.00037702761434223	4.725243091583252	GlycReSoft-Base
cwq_mix2-1	SCHPO	SCHPO	VQASN(N-Glycosylation)WTGTR{Hex:9; HexNAc:2}	sp|Q9USK8|AGS1_SCHPO Cell wall alpha-1,3-glucan synthase ags1 OS=Schizosaccharomyces pombe (strain 972 / ATCC 24843) OX=284812 GN=ags1 PE=1 SV=3	{Hex:9; HexNAc:2}	Ammonium	controllerType=0 controllerNumber=1 scan=17980	0.0	52.7488899230957	0.0	36.85688400268555	0.0	81.23423767089844	GlycReSoft-Base
cwq_mix2-1	SCHPO	SCHPO	VQASN(N-Glycosylation)WTGTR{Hex:9; HexNAc:2}	sp|Q9USK8|AGS1_SCHPO Cell wall alpha-1,3-glucan synthase ags1 OS=Schizosaccharomyces pombe (strain 972 / ATCC 24843) OX=284812 GN=ags1 PE=1 SV=3	{Hex:9; HexNAc:2}	Ammonium	controllerType=0 controllerNumber=1 scan=18055	0.006749740394600207	31.931974411010742	0.006749740394600207	13.519641876220703	0.0	65.10734558105469	GlycReSoft-Base
cwq_mix2-1	SCHPO	SCHPO	VQASN(N-Glycosylation)WTGTR{Hex:9; HexNAc:2}	sp|Q9USK8|AGS1_SCHPO Cell wall alpha-1,3-glucan synthase ags1 OS=Schizosaccharomyces pombe (strain 972 / ATCC 24843) OX=284812 GN=ags1 PE=1 SV=3	{Hex:9; HexNAc:2}	Unmodified	controllerType=0 controllerNumber=1 scan=17986	0.0	49.468570709228516	0.0	35.6798095703125	0.0	74.09718322753906	GlycReSoft-Base
cwq_mix2-1	SCHPO	SCHPO	GVLQATN(N-Glycosylation)MTYGK{Hex:8; HexNAc:2}	sp|O59866|OSTB_SCHPO Dolichyl-diphosphooligosaccharide--protein glycosyltransferase subunit wbp1 OS=Schizosaccharomyces pombe (strain 972 / ATCC 24843) OX=284812 GN=wbp1 PE=2 SV=2	{Hex:8; HexNAc:2}	Unmodified	controllerType=0 controllerNumber=1 scan=24545	0.0	49.32283401489258	0.0	42.042606353759766	0.0	61.81156539916992	GlycReSoft-Base
cwq_mix2-1	SCHPO	SCHPO	GVLQATN(N-Glycosylation)MTYGK{Hex:8; HexNAc:2}	sp|O59866|OSTB_SCHPO Dolichyl-diphosphooligosaccharide--protein glycosyltransferase subunit wbp1 OS=Schizosaccharomyces pombe (strain 972 / ATCC 24843) OX=284812 GN=wbp1 PE=2 SV=2	{Hex:8; HexNAc:2}	Unmodified	controllerType=0 controllerNumber=1 scan=24558	0.0	49.21873092651367	0.0	45.07264709472656	0.0	55.886932373046875	GlycReSoft-Base
cwq_mix2-1	SCHPO	SCHPO	GVLQATN(N-Glycosylation)MTYGK{Hex:8; HexNAc:2}	sp|O59866|OSTB_SCHPO Dolichyl-diphosphooligosaccharide--protein glycosyltransferase subunit wbp1 OS=Schizosaccharomyces pombe (strain 972 / ATCC 24843) OX=284812 GN=wbp1 PE=2 SV=2	{Hex:8; HexNAc:2}	Unmodified	controllerType=0 controllerNumber=1 scan=24621	0.0	52.120643615722656	0.0	44.77833938598633	0.0	64.7683334350586	GlycReSoft-Base
cwq_mix2-1	SCHPO	SCHPO	GVLQATN(N-Glycosylation)MTYGK{Hex:8; HexNAc:2}	sp|O59866|OSTB_SCHPO Dolichyl-diphosphooligosaccharide--protein glycosyltransferase subunit wbp1 OS=Schizosaccharomyces pombe (strain 972 / ATCC 24843) OX=284812 GN=wbp1 PE=2 SV=2	{Hex:8; HexNAc:2}	Unmodified	controllerType=0 controllerNumber=1 scan=24631	0.0	43.6195068359375	0.0	37.699195861816406	0.0	53.59943771362305	GlycReSoft-Base
cwq_mix2-1	SCHPO	SCHPO	TN(N-Glycosylation)GTLYGLSDSR{Hex:8; HexNAc:2}	sp|Q9US04|GGT1_SCHPO Glutathione hydrolase proenzyme 1 OS=Schizosaccharomyces pombe (strain 972 / ATCC 24843) OX=284812 GN=ggt1 PE=2 SV=1	{Hex:8; HexNAc:2}	Unmodified	controllerType=0 controllerNumber=1 scan=23162	0.002380952380952381	26.476137161254883	0.002380952380952381	19.27480125427246	0.0	38.82969284057617	GlycReSoft-Base
cwq_mix2-1	SCHPO	SCHPO	TN(N-Glycosylation)GTLYGLSDSR{Hex:8; HexNAc:2}	sp|Q9US04|GGT1_SCHPO Glutathione hydrolase proenzyme 1 OS=Schizosaccharomyces pombe (strain 972 / ATCC 24843) OX=284812 GN=ggt1 PE=2 SV=1	{Hex:8; HexNAc:2}	Unmodified	controllerType=0 controllerNumber=1 scan=23173	0.0007022471910112359	36.26274490356445	0.0007022471910112359	25.5061092376709	0.0	55.35385513305664	GlycReSoft-Base
cwq_mix2-1	SCHPO	SCHPO	TN(N-Glycosylation)GTLYGLSDSR{Hex:8; HexNAc:2}	sp|Q9US04|GGT1_SCHPO Glutathione hydrolase proenzyme 1 OS=Schizosaccharomyces pombe (strain 972 / ATCC 24843) OX=284812 GN=ggt1 PE=2 SV=1	{Hex:8; HexNAc:2}	Unmodified	controllerType=0 controllerNumber=1 scan=23244	0.0	34.205074310302734	0.0	29.685611724853516	0.0	41.57318878173828	GlycReSoft-Base
cwq_mix2-1	SCHPO	SCHPO	TN(N-Glycosylation)GTLYGLSDSR{Hex:8; HexNAc:2}	sp|Q9US04|GGT1_SCHPO Glutathione hydrolase proenzyme 1 OS=Schizosaccharomyces pombe (strain 972 / ATCC 24843) OX=284812 GN=ggt1 PE=2 SV=1	{Hex:8; HexNAc:2}	Ammonium	controllerType=0 controllerNumber=1 scan=23198	0.0	65.94746398925781	0.0	53.9605827331543	0.0	87.17744445800781	GlycReSoft-Base
cwq_mix2-1	SCHPO	SCHPO	TN(N-Glycosylation)GTLYGLSDSR{Hex:8; HexNAc:2}	sp|Q9US04|GGT1_SCHPO Glutathione hydrolase proenzyme 1 OS=Schizosaccharomyces pombe (strain 972 / ATCC 24843) OX=284812 GN=ggt1 PE=2 SV=1	{Hex:8; HexNAc:2}	Ammonium	controllerType=0 controllerNumber=1 scan=23267	0.0	40.71331787109375	0.0	33.71128845214844	0.0	52.68937683105469	GlycReSoft-Base
cwq_mix2-1	SCHPO	SCHPO	NMVN(N-Glycosylation)TTREEVEK{Hex:7; HexNAc:2}	sp|Q9HGN7|SEC63_SCHPO Translocation protein sec63 OS=Schizosaccharomyces pombe (strain 972 / ATCC 24843) OX=284812 GN=sec63 PE=1 SV=1	{Hex:7; HexNAc:2}	Unmodified	controllerType=0 controllerNumber=1 scan=17904	0.0029533372711163615	38.3106803894043	0.0029533372711163615	21.242780685424805	0.0	68.98435974121094	GlycReSoft-Base
cwq_mix2-1	SCHPO	SCHPO	NMVN(N-Glycosylation)TTREEVEK{Hex:7; HexNAc:2}	sp|Q9HGN7|SEC63_SCHPO Translocation protein sec63 OS=Schizosaccharomyces pombe (strain 972 / ATCC 24843) OX=284812 GN=sec63 PE=1 SV=1	{Hex:7; HexNAc:2}	Unmodified	controllerType=0 controllerNumber=1 scan=17977	0.0	50.38312911987305	0.0	33.495147705078125	0.0	80.71710968017578	GlycReSoft-Base
cwq_mix2-1	SCHPO	SCHPO	MN(N-Glycosylation)NTVYVK{Hex:10; HexNAc:2}	sp|O94479|PFF1_SCHPO Vacuolar membrane protease OS=Schizosaccharomyces pombe (strain 972 / ATCC 24843) OX=284812 GN=SPCC1919.12c PE=3 SV=1	{Hex:10; HexNAc:2}	Ammonium	controllerType=0 controllerNumber=1 scan=14988	0.0007022471910112359	39.60136795043945	0.0007022471910112359	24.644283294677734	0.0	66.35363006591797	GlycReSoft-Base
cwq_mix2-1	SCHPO	SCHPO	MN(N-Glycosylation)NTVYVK{Hex:10; HexNAc:2}	sp|O94479|PFF1_SCHPO Vacuolar membrane protease OS=Schizosaccharomyces pombe (strain 972 / ATCC 24843) OX=284812 GN=SPCC1919.12c PE=3 SV=1	{Hex:10; HexNAc:2}	Ammonium	controllerType=0 controllerNumber=1 scan=15086	0.0	37.69007110595703	0.0	25.207237243652344	0.0	59.85285949707031	GlycReSoft-Base
cwq_mix2-1	SCHPO	SCHPO	SN(N-Glycosylation)ATKPQC(Carbamidomethyl)PK{Hex:9; HexNAc:2}	sp|O14103|ROT1_SCHPO Protein rot1 OS=Schizosaccharomyces pombe (strain 972 / ATCC 24843) OX=284812 GN=rot1 PE=3 SV=1	{Hex:9; HexNAc:2}	Unmodified	controllerType=0 controllerNumber=1 scan=3940	0.0007022471910112359	49.985633850097656	0.0007022471910112359	27.23882484436035	0.0	91.20145416259766	GlycReSoft-Base
cwq_mix2-1	SCHPO	SCHPO	SN(N-Glycosylation)ATKPQC(Carbamidomethyl)PK{Hex:9; HexNAc:2}	sp|O14103|ROT1_SCHPO Protein rot1 OS=Schizosaccharomyces pombe (strain 972 / ATCC 24843) OX=284812 GN=rot1 PE=3 SV=1	{Hex:9; HexNAc:2}	Unmodified	controllerType=0 controllerNumber=1 scan=4027	0.0	52.565773010253906	0.0	32.81315612792969	0.0	88.22437286376953	GlycReSoft-Base
cwq_mix2-1	SCHPO	SCHPO	SN(N-Glycosylation)ATKPQC(Carbamidomethyl)PK{Hex:9; HexNAc:2}	sp|O14103|ROT1_SCHPO Protein rot1 OS=Schizosaccharomyces pombe (strain 972 / ATCC 24843) OX=284812 GN=rot1 PE=3 SV=1	{Hex:9; HexNAc:2}	Unmodified	controllerType=0 controllerNumber=1 scan=4107	0.0007022471910112359	40.57380294799805	0.0007022471910112359	26.422487258911133	0.0	65.82689666748047	GlycReSoft-Base
cwq_mix2-1	SCHPO	SCHPO	SN(N-Glycosylation)ATKPQC(Carbamidomethyl)PK{Hex:9; HexNAc:2}	sp|O14103|ROT1_SCHPO Protein rot1 OS=Schizosaccharomyces pombe (strain 972 / ATCC 24843) OX=284812 GN=rot1 PE=3 SV=1	{Hex:9; HexNAc:2}	Unmodified	controllerType=0 controllerNumber=1 scan=4184	0.001838235294117647	39.15300750732422	0.001838235294117647	22.38748550415039	0.0	69.25720977783203	GlycReSoft-Base
cwq_mix2-1	SCHPO	SCHPO	GVLQATN(N-Glycosylation)M(Oxidation)TYGK{Hex:8; HexNAc:2}	sp|O59866|OSTB_SCHPO Dolichyl-diphosphooligosaccharide--protein glycosyltransferase subunit wbp1 OS=Schizosaccharomyces pombe (strain 972 / ATCC 24843) OX=284812 GN=wbp1 PE=2 SV=2	{Hex:8; HexNAc:2}	Unmodified	controllerType=0 controllerNumber=1 scan=20455	0.009196515004840271	17.162240982055664	0.009196515004840271	13.434946060180664	8.68122578795308e-287	23.060794830322266	GlycReSoft-Base
cwq_mix2-1	SCHPO	SCHPO	GVLQATN(N-Glycosylation)M(Oxidation)TYGK{Hex:8; HexNAc:2}	sp|O59866|OSTB_SCHPO Dolichyl-diphosphooligosaccharide--protein glycosyltransferase subunit wbp1 OS=Schizosaccharomyces pombe (strain 972 / ATCC 24843) OX=284812 GN=wbp1 PE=2 SV=2	{Hex:8; HexNAc:2}	Unmodified	controllerType=0 controllerNumber=1 scan=20485	0.004616272360069244	21.858890533447266	0.004616272360069244	20.327808380126953	1.2306234500094642e-297	23.671228408813477	GlycReSoft-Base
cwq_mix2-1	SCHPO	SCHPO	GVLQATN(N-Glycosylation)M(Oxidation)TYGK{Hex:8; HexNAc:2}	sp|O59866|OSTB_SCHPO Dolichyl-diphosphooligosaccharide--protein glycosyltransferase subunit wbp1 OS=Schizosaccharomyces pombe (strain 972 / ATCC 24843) OX=284812 GN=wbp1 PE=2 SV=2	{Hex:8; HexNAc:2}	Unmodified	controllerType=0 controllerNumber=1 scan=20529	0.006749740394600207	16.115650177001953	0.006749740394600207	15.89199161529541	2.352929690661985e-157	15.583185195922852	GlycReSoft-Base
cwq_mix2-1	SCHPO	SCHPO	GVLQATN(N-Glycosylation)M(Oxidation)TYGK{Hex:8; HexNAc:2}	sp|O59866|OSTB_SCHPO Dolichyl-diphosphooligosaccharide--protein glycosyltransferase subunit wbp1 OS=Schizosaccharomyces pombe (strain 972 / ATCC 24843) OX=284812 GN=wbp1 PE=2 SV=2	{Hex:8; HexNAc:2}	Ammonium	controllerType=0 controllerNumber=1 scan=20430	0.0	40.57792663574219	0.0	33.07060623168945	0.0	53.57794189453125	GlycReSoft-Base
cwq_mix2-1	SCHPO	SCHPO	GVLQATN(N-Glycosylation)M(Oxidation)TYGK{Hex:8; HexNAc:2}	sp|O59866|OSTB_SCHPO Dolichyl-diphosphooligosaccharide--protein glycosyltransferase subunit wbp1 OS=Schizosaccharomyces pombe (strain 972 / ATCC 24843) OX=284812 GN=wbp1 PE=2 SV=2	{Hex:8; HexNAc:2}	Ammonium	controllerType=0 controllerNumber=1 scan=20516	0.0	46.81270980834961	0.0	44.69343948364258	0.0	49.743404388427734	GlycReSoft-Base
cwq_mix2-1	SCHPO	SCHPO	FIQDAQN(N-Glycosylation)SSK{Hex:9; HexNAc:2}	sp|O13704|YEU5_SCHPO Thioredoxin domain-containing protein C13F5.05, mitochondrial OS=Schizosaccharomyces pombe (strain 972 / ATCC 24843) OX=284812 GN=SPAC13F5.05 PE=4 SV=2	{Hex:9; HexNAc:2}	Ammonium	controllerType=0 controllerNumber=1 scan=10905	0.0	56.027469635009766	0.0	43.39209747314453	0.0	78.50135803222656	GlycReSoft-Base
cwq_mix2-1	SCHPO	SCHPO	FIQDAQN(N-Glycosylation)SSK{Hex:9; HexNAc:2}	sp|O13704|YEU5_SCHPO Thioredoxin domain-containing protein C13F5.05, mitochondrial OS=Schizosaccharomyces pombe (strain 972 / ATCC 24843) OX=284812 GN=SPAC13F5.05 PE=4 SV=2	{Hex:9; HexNAc:2}	Ammonium	controllerType=0 controllerNumber=1 scan=10987	0.0	49.647705078125	0.0	44.665611267089844	0.0	57.914306640625	GlycReSoft-Base
cwq_mix2-1	SCHPO	SCHPO	FIQDAQN(N-Glycosylation)SSK{Hex:9; HexNAc:2}	sp|O13704|YEU5_SCHPO Thioredoxin domain-containing protein C13F5.05, mitochondrial OS=Schizosaccharomyces pombe (strain 972 / ATCC 24843) OX=284812 GN=SPAC13F5.05 PE=4 SV=2	{Hex:9; HexNAc:2}	Unmodified	controllerType=0 controllerNumber=1 scan=10876	0.0007022471910112359	34.06435012817383	0.0007022471910112359	26.86136817932129	0.0	46.42432403564453	GlycReSoft-Base
cwq_mix2-1	SCHPO	SCHPO	FIQDAQN(N-Glycosylation)SSK{Hex:9; HexNAc:2}	sp|O13704|YEU5_SCHPO Thioredoxin domain-containing protein C13F5.05, mitochondrial OS=Schizosaccharomyces pombe (strain 972 / ATCC 24843) OX=284812 GN=SPAC13F5.05 PE=4 SV=2	{Hex:9; HexNAc:2}	Unmodified	controllerType=0 controllerNumber=1 scan=10907	0.0	46.08964538574219	0.0	42.46200942993164	0.0	51.80293273925781	GlycReSoft-Base
cwq_mix2-1	SCHPO	SCHPO	N(N-Glycosylation)YSHGLAWTEK{Hex:8; HexNAc:2}	sp|O94680|PDAT_SCHPO Phospholipid:diacylglycerol acyltransferase OS=Schizosaccharomyces pombe (strain 972 / ATCC 24843) OX=284812 GN=plh1 PE=1 SV=2	{Hex:8; HexNAc:2}	Unmodified	controllerType=0 controllerNumber=1 scan=21644	0.0	49.62841033935547	0.0	45.48622131347656	0.0	56.3093376159668	GlycReSoft-Base
cwq_mix2-1	SCHPO	SCHPO	N(N-Glycosylation)YSHGLAWTEK{Hex:8; HexNAc:2}	sp|O94680|PDAT_SCHPO Phospholipid:diacylglycerol acyltransferase OS=Schizosaccharomyces pombe (strain 972 / ATCC 24843) OX=284812 GN=plh1 PE=1 SV=2	{Hex:8; HexNAc:2}	Unmodified	controllerType=0 controllerNumber=1 scan=21747	0.007470119521912351	24.46079444885254	0.007470119521912351	12.913257598876953	0.0	44.87600326538086	GlycReSoft-Base
cwq_mix2-1	SCHPO	SCHPO	IN(N-Glycosylation)HTTIER{Hex:10; HexNAc:2}	sp|Q9UT11|YLW3_SCHPO Uncharacterized zinc transporter P8A3.03 OS=Schizosaccharomyces pombe (strain 972 / ATCC 24843) OX=284812 GN=SPAP8A3.03 PE=3 SV=1	{Hex:10; HexNAc:2}	Unmodified	controllerType=0 controllerNumber=1 scan=8256	0.006749740394600207	44.248146057128906	0.006749740394600207	12.153388023376465	0.0	102.83942413330078	GlycReSoft-Base
cwq_mix2-1	SCHPO	SCHPO	N(N-Glycosylation)DTIIIHADR{Hex:9; HexNAc:2}	sp|Q9HDW9|GPI12_SCHPO Probable N-acetylglucosaminyl-phosphatidylinositol de-N-acetylase OS=Schizosaccharomyces pombe (strain 972 / ATCC 24843) OX=284812 GN=gpi12 PE=3 SV=1	{Hex:9; HexNAc:2}	Unmodified	controllerType=0 controllerNumber=1 scan=17718	0.001838235294117647	33.994110107421875	0.001838235294117647	21.92203712463379	0.0	55.38504409790039	GlycReSoft-Base
cwq_mix2-1	SCHPO	SCHPO	NNIN(N-Glycosylation)ISHLSR{Hex:9; HexNAc:2}	sp|O94472|PBN1_SCHPO Protein pbn1 OS=Schizosaccharomyces pombe (strain 972 / ATCC 24843) OX=284812 GN=pbn1 PE=3 SV=1	{Hex:9; HexNAc:2}	Unmodified	controllerType=0 controllerNumber=1 scan=19366	0.0	54.73573684692383	0.0	33.22569274902344	0.0	93.65125274658203	GlycReSoft-Base
cwq_mix2-1	SCHPO	SCHPO	NNIN(N-Glycosylation)ISHLSR{Hex:9; HexNAc:2}	sp|O94472|PBN1_SCHPO Protein pbn1 OS=Schizosaccharomyces pombe (strain 972 / ATCC 24843) OX=284812 GN=pbn1 PE=3 SV=1	{Hex:9; HexNAc:2}	Unmodified	controllerType=0 controllerNumber=1 scan=19473	0.001838235294117647	40.296142578125	0.001838235294117647	22.949138641357422	0.0	71.48729705810547	GlycReSoft-Base
cwq_mix2-1	SCHPO	SCHPO	VYAVN(N-Glycosylation)ASLNHDK{Hex:8; HexNAc:2}	sp|Q9USU5|GAS2_SCHPO 1,3-beta-glucanosyltransferase gas2 OS=Schizosaccharomyces pombe (strain 972 / ATCC 24843) OX=284812 GN=gas2 PE=2 SV=1	{Hex:8; HexNAc:2}	Unmodified	controllerType=0 controllerNumber=1 scan=18514	0.006094182825484765	30.532270431518555	0.006094182825484765	17.63926124572754	0.0	53.44468688964844	GlycReSoft-Base
cwq_mix2-1	SCHPO	SCHPO	N(N-Glycosylation)TTAGNHTVTR{Hex:9; HexNAc:2}	sp|P78854|PLB1_SCHPO Lysophospholipase 1 OS=Schizosaccharomyces pombe (strain 972 / ATCC 24843) OX=284812 GN=plb1 PE=2 SV=2	{Hex:9; HexNAc:2}	Unmodified	controllerType=0 controllerNumber=1 scan=4007	0.0	76.95954132080078	0.0	62.43165969848633	0.0	102.93451690673828	GlycReSoft-Base
cwq_mix2-1	SCHPO	SCHPO	NTTAGN(N-Glycosylation)HTVTR{Hex:9; HexNAc:2}	sp|P78854|PLB1_SCHPO Lysophospholipase 1 OS=Schizosaccharomyces pombe (strain 972 / ATCC 24843) OX=284812 GN=plb1 PE=2 SV=2	{Hex:9; HexNAc:2}	Unmodified	controllerType=0 controllerNumber=1 scan=4007	0.0	76.95954132080078	0.0	62.43165969848633	0.0	102.93451690673828	GlycReSoft-Base
cwq_mix2-1	SCHPO	SCHPO	N(N-Glycosylation)TTAGNHTVTR{Hex:9; HexNAc:2}	sp|P78854|PLB1_SCHPO Lysophospholipase 1 OS=Schizosaccharomyces pombe (strain 972 / ATCC 24843) OX=284812 GN=plb1 PE=2 SV=2	{Hex:9; HexNAc:2}	Unmodified	controllerType=0 controllerNumber=1 scan=4092	0.0	56.901458740234375	0.0	42.395450592041016	0.0	82.81275177001953	GlycReSoft-Base
cwq_mix2-1	SCHPO	SCHPO	NTTAGN(N-Glycosylation)HTVTR{Hex:9; HexNAc:2}	sp|P78854|PLB1_SCHPO Lysophospholipase 1 OS=Schizosaccharomyces pombe (strain 972 / ATCC 24843) OX=284812 GN=plb1 PE=2 SV=2	{Hex:9; HexNAc:2}	Unmodified	controllerType=0 controllerNumber=1 scan=4092	0.0	56.901458740234375	0.0	42.395450592041016	0.0	82.81275177001953	GlycReSoft-Base
cwq_mix2-1	SCHPO	SCHPO	N(N-Glycosylation)NTIDSLSIAK{Hex:9; HexNAc:2}	sp|O94472|PBN1_SCHPO Protein pbn1 OS=Schizosaccharomyces pombe (strain 972 / ATCC 24843) OX=284812 GN=pbn1 PE=3 SV=1	{Hex:9; HexNAc:2}	Unmodified	controllerType=0 controllerNumber=1 scan=23673	0.0	47.20299530029297	0.0	46.78644943237305	0.0	46.9633903503418	GlycReSoft-Base
cwq_mix2-1	SCHPO	SCHPO	N(N-Glycosylation)NTIDSLSIAK{Hex:9; HexNAc:2}	sp|O94472|PBN1_SCHPO Protein pbn1 OS=Schizosaccharomyces pombe (strain 972 / ATCC 24843) OX=284812 GN=pbn1 PE=3 SV=1	{Hex:9; HexNAc:2}	Unmodified	controllerType=0 controllerNumber=1 scan=23702	0.0	55.38486862182617	0.0	53.85011291503906	0.0	57.28249740600586	GlycReSoft-Base
cwq_mix2-1	SCHPO	SCHPO	N(N-Glycosylation)NTIDSLSIAK{Hex:9; HexNAc:2}	sp|O94472|PBN1_SCHPO Protein pbn1 OS=Schizosaccharomyces pombe (strain 972 / ATCC 24843) OX=284812 GN=pbn1 PE=3 SV=1	{Hex:9; HexNAc:2}	Ammonium	controllerType=0 controllerNumber=1 scan=23689	0.0	75.01155853271484	0.0	69.12946319580078	0.0	84.96353912353516	GlycReSoft-Base
cwq_mix2-1	SCHPO	SCHPO	N(N-Glycosylation)NTIDSLSIAK{Hex:9; HexNAc:2}	sp|O94472|PBN1_SCHPO Protein pbn1 OS=Schizosaccharomyces pombe (strain 972 / ATCC 24843) OX=284812 GN=pbn1 PE=3 SV=1	{Hex:9; HexNAc:2}	Ammonium	controllerType=0 controllerNumber=1 scan=23758	0.0	69.3861312866211	0.0	64.47230529785156	0.0	77.49937438964844	GlycReSoft-Base
cwq_mix2-1	SCHPO	SCHPO	LGN(N-Glycosylation)ETFLPK{Hex:10; HexNAc:2}	sp|P36581|CALX_SCHPO Calnexin homolog OS=Schizosaccharomyces pombe (strain 972 / ATCC 24843) OX=284812 GN=cal1 PE=1 SV=1	{Hex:10; HexNAc:2}	Unmodified	controllerType=0 controllerNumber=1 scan=24223	0.006749740394600207	28.742496490478516	0.006749740394600207	15.161873817443848	0.0	52.934295654296875	GlycReSoft-Base
cwq_mix2-1	SCHPO	SCHPO	LGN(N-Glycosylation)ETFLPK{Hex:10; HexNAc:2}	sp|P36581|CALX_SCHPO Calnexin homolog OS=Schizosaccharomyces pombe (strain 972 / ATCC 24843) OX=284812 GN=cal1 PE=1 SV=1	{Hex:10; HexNAc:2}	Ammonium	controllerType=0 controllerNumber=1 scan=24151	0.001838235294117647	34.64015579223633	0.001838235294117647	20.681716918945312	0.0	59.53313064575195	GlycReSoft-Base
cwq_mix2-1	SCHPO	SCHPO	HPN(N-Glycosylation)GTAHSLNFR{Hex:8; HexNAc:2}	sp|Q9US04|GGT1_SCHPO Glutathione hydrolase proenzyme 1 OS=Schizosaccharomyces pombe (strain 972 / ATCC 24843) OX=284812 GN=ggt1 PE=2 SV=1	{Hex:8; HexNAc:2}	Unmodified	controllerType=0 controllerNumber=1 scan=16250	0.001838235294117647	47.862457275390625	0.001838235294117647	26.33645248413086	0.0	86.8077392578125	GlycReSoft-Base
cwq_mix2-1	SCHPO	SCHPO	HPN(N-Glycosylation)GTAHSLNFR{Hex:8; HexNAc:2}	sp|Q9US04|GGT1_SCHPO Glutathione hydrolase proenzyme 1 OS=Schizosaccharomyces pombe (strain 972 / ATCC 24843) OX=284812 GN=ggt1 PE=2 SV=1	{Hex:8; HexNAc:2}	Unmodified	controllerType=0 controllerNumber=1 scan=16272	0.0	58.861515045166016	0.0	40.20911407470703	0.0	92.46997833251953	GlycReSoft-Base
cwq_mix2-1	SCHPO	SCHPO	N(N-Glycosylation)DTQFYIK{Hex:10; HexNAc:2}	sp|Q9USU5|GAS2_SCHPO 1,3-beta-glucanosyltransferase gas2 OS=Schizosaccharomyces pombe (strain 972 / ATCC 24843) OX=284812 GN=gas2 PE=2 SV=1	{Hex:10; HexNAc:2}	Ammonium	controllerType=0 controllerNumber=1 scan=21599	0.0007022471910112359	37.30780792236328	0.0007022471910112359	26.508270263671875	0.0	56.35373306274414	GlycReSoft-Base
cwq_mix2-1	SCHPO	SCHPO	N(N-Glycosylation)ATYTLHWTVSPK{Hex:7; HexNAc:2}	sp|Q10259|SPC3_SCHPO Probable microsomal signal peptidase subunit 3 OS=Schizosaccharomyces pombe (strain 972 / ATCC 24843) OX=284812 GN=spc3 PE=3 SV=1	{Hex:7; HexNAc:2}	Unmodified	controllerType=0 controllerNumber=1 scan=27934	0.0	48.487892150878906	0.0	44.93656921386719	0.0	54.05446243286133	GlycReSoft-Base
cwq_mix2-1	SCHPO	SCHPO	YFFYEN(N-Glycosylation)GTR{Hex:9; HexNAc:2}	sp|Q9P378|GAS1_SCHPO 1,3-beta-glucanosyltransferase gas1 OS=Schizosaccharomyces pombe (strain 972 / ATCC 24843) OX=284812 GN=gas1 PE=1 SV=1	{Hex:9; HexNAc:2}	Unmodified	controllerType=0 controllerNumber=1 scan=27192	0.009196515004840271	16.03524398803711	0.009196515004840271	11.739303588867188	3.645263022271357e-285	22.982784271240234	GlycReSoft-Base
cwq_mix2-1	SCHPO	SCHPO	INPNNVIHN(N-Glycosylation)SSR{Hex:8; HexNAc:2}	sp|O94385|PO152_SCHPO Nucleoporin pom152 OS=Schizosaccharomyces pombe (strain 972 / ATCC 24843) OX=284812 GN=pom152 PE=3 SV=3	{Hex:8; HexNAc:2}	Unmodified	controllerType=0 controllerNumber=1 scan=16980	0.0	53.76694107055664	0.0	33.82579040527344	0.0	89.76988220214844	GlycReSoft-Base
cwq_mix2-1	SCHPO	SCHPO	INPNNVIHN(N-Glycosylation)SSR{Hex:8; HexNAc:2}	sp|O94385|PO152_SCHPO Nucleoporin pom152 OS=Schizosaccharomyces pombe (strain 972 / ATCC 24843) OX=284812 GN=pom152 PE=3 SV=3	{Hex:8; HexNAc:2}	Unmodified	controllerType=0 controllerNumber=1 scan=17044	0.0	60.140830993652344	0.0	34.17532730102539	0.0	107.36066436767578	GlycReSoft-Base
cwq_mix2-1	SCHPO	SCHPO	N(N-Glycosylation)LTFAR{Hex:12; HexNAc:2}	sp|O60123|KEX1_SCHPO Pheromone-processing carboxypeptidase kex1 OS=Schizosaccharomyces pombe (strain 972 / ATCC 24843) OX=284812 GN=kex1 PE=3 SV=1	{Hex:12; HexNAc:2}	Unmodified	controllerType=0 controllerNumber=1 scan=18052	0.001838235294117647	31.663179397583008	0.001838235294117647	16.777856826782227	0.0	58.28408432006836	GlycReSoft-Base
cwq_mix2-1	SCHPO	SCHPO	N(N-Glycosylation)LTFAR{Hex:12; HexNAc:2}	sp|O60123|KEX1_SCHPO Pheromone-processing carboxypeptidase kex1 OS=Schizosaccharomyces pombe (strain 972 / ATCC 24843) OX=284812 GN=kex1 PE=3 SV=1	{Hex:12; HexNAc:2}	Ammonium	controllerType=0 controllerNumber=1 scan=18013	0.001838235294117647	34.250282287597656	0.001838235294117647	14.54058837890625	0.0	69.82948303222656	GlycReSoft-Base
cwq_mix2-1	SCHPO	SCHPO	QSIALYAN(N-Glycosylation)DTK{Hex:9; HexNAc:2}	sp|P87113|ERG2_SCHPO C-8 sterol isomerase erg2 OS=Schizosaccharomyces pombe (strain 972 / ATCC 24843) OX=284812 GN=erg2 PE=3 SV=1	{Hex:9; HexNAc:2}	Ammonium	controllerType=0 controllerNumber=1 scan=21183	0.0	62.29011917114258	0.0	45.109012603759766	0.0	93.24000549316406	GlycReSoft-Base
cwq_mix2-1	SCHPO	SCHPO	QSIALYAN(N-Glycosylation)DTK{Hex:9; HexNAc:2}	sp|P87113|ERG2_SCHPO C-8 sterol isomerase erg2 OS=Schizosaccharomyces pombe (strain 972 / ATCC 24843) OX=284812 GN=erg2 PE=3 SV=1	{Hex:9; HexNAc:2}	Unmodified	controllerType=0 controllerNumber=1 scan=21190	0.0	55.51002883911133	0.0	48.506629943847656	0.0	67.58440399169922	GlycReSoft-Base
cwq_mix2-1	SCHPO	SCHPO	QSIALYAN(N-Glycosylation)DTK{Hex:9; HexNAc:2}	sp|P87113|ERG2_SCHPO C-8 sterol isomerase erg2 OS=Schizosaccharomyces pombe (strain 972 / ATCC 24843) OX=284812 GN=erg2 PE=3 SV=1	{Hex:9; HexNAc:2}	Unmodified	controllerType=0 controllerNumber=1 scan=21217	0.0	67.57386779785156	0.0	60.34690856933594	0.0	79.97285461425781	GlycReSoft-Base
cwq_mix2-1	SCHPO	SCHPO	QSIALYAN(N-Glycosylation)DTK{Hex:9; HexNAc:2}	sp|P87113|ERG2_SCHPO C-8 sterol isomerase erg2 OS=Schizosaccharomyces pombe (strain 972 / ATCC 24843) OX=284812 GN=erg2 PE=3 SV=1	{Hex:9; HexNAc:2}	Unmodified	controllerType=0 controllerNumber=1 scan=21308	0.006749740394600207	21.413312911987305	0.006749740394600207	15.130817413330078	0.0	32.11579513549805	GlycReSoft-Base
cwq_mix2-1	SCHPO	SCHPO	N(N-Glycosylation)VSKEPPSVIR{Hex:9; HexNAc:2}	sp|Q9P7D0|YOFJ_SCHPO Uncharacterized protein P4H10.19c OS=Schizosaccharomyces pombe (strain 972 / ATCC 24843) OX=284812 GN=SPBP4H10.19c PE=3 SV=1	{Hex:9; HexNAc:2}	Unmodified	controllerType=0 controllerNumber=1 scan=16305	0.0	53.182518005371094	0.0	41.70841979980469	0.0	73.48088836669922	GlycReSoft-Base
cwq_mix2-1	SCHPO	SCHPO	N(N-Glycosylation)VSKEPPSVIR{Hex:9; HexNAc:2}	sp|Q9P7D0|YOFJ_SCHPO Uncharacterized protein P4H10.19c OS=Schizosaccharomyces pombe (strain 972 / ATCC 24843) OX=284812 GN=SPBP4H10.19c PE=3 SV=1	{Hex:9; HexNAc:2}	Unmodified	controllerType=0 controllerNumber=1 scan=16376	0.0	52.600345611572266	0.0	33.436092376708984	0.0	87.15941619873047	GlycReSoft-Base
cwq_mix2-1	SCHPO	SCHPO	N(N-Glycosylation)VSKEPPSVIR{Hex:9; HexNAc:2}	sp|Q9P7D0|YOFJ_SCHPO Uncharacterized protein P4H10.19c OS=Schizosaccharomyces pombe (strain 972 / ATCC 24843) OX=284812 GN=SPBP4H10.19c PE=3 SV=1	{Hex:9; HexNAc:2}	Unmodified	controllerType=0 controllerNumber=1 scan=16462	0.001838235294117647	39.90949249267578	0.001838235294117647	26.42850685119629	0.0	63.91386032104492	GlycReSoft-Base
cwq_mix2-1	SCHPO	SCHPO	N(N-Glycosylation)VSKEPPSVIR{Hex:9; HexNAc:2}	sp|Q9P7D0|YOFJ_SCHPO Uncharacterized protein P4H10.19c OS=Schizosaccharomyces pombe (strain 972 / ATCC 24843) OX=284812 GN=SPBP4H10.19c PE=3 SV=1	{Hex:9; HexNAc:2}	Unmodified	controllerType=0 controllerNumber=1 scan=16536	0.004616272360069244	31.857160568237305	0.004616272360069244	18.33119010925293	0.0	55.951805114746094	GlycReSoft-Base
cwq_mix2-1	SCHPO	SCHPO	N(N-Glycosylation)VSKEPPSVIR{Hex:9; HexNAc:2}	sp|Q9P7D0|YOFJ_SCHPO Uncharacterized protein P4H10.19c OS=Schizosaccharomyces pombe (strain 972 / ATCC 24843) OX=284812 GN=SPBP4H10.19c PE=3 SV=1	{Hex:9; HexNAc:2}	Unmodified	controllerType=0 controllerNumber=1 scan=16611	0.006749740394600207	32.68465042114258	0.006749740394600207	18.147994995117188	0.0	58.67565155029297	GlycReSoft-Base
cwq_mix2-1	SCHPO	SCHPO	N(N-Glycosylation)VSKEPPSVIR{Hex:9; HexNAc:2}	sp|Q9P7D0|YOFJ_SCHPO Uncharacterized protein P4H10.19c OS=Schizosaccharomyces pombe (strain 972 / ATCC 24843) OX=284812 GN=SPBP4H10.19c PE=3 SV=1	{Hex:9; HexNAc:2}	Unmodified	controllerType=0 controllerNumber=1 scan=16687	0.006749740394600207	30.229812622070312	0.006749740394600207	15.509778022766113	0.0	56.53740310668945	GlycReSoft-Base
cwq_mix2-1	SCHPO	SCHPO	QFN(N-Glycosylation)TSLENFK{Hex:9; HexNAc:2}	sp|Q10061|LHS1_SCHPO Heat shock protein 70 homolog lhs1 OS=Schizosaccharomyces pombe (strain 972 / ATCC 24843) OX=284812 GN=SPAC1F5.06 PE=3 SV=1	{Hex:9; HexNAc:2}	Unmodified	controllerType=0 controllerNumber=1 scan=27559	0.001838235294117647	34.36079406738281	0.001838235294117647	22.071184158325195	0.0	56.20499038696289	GlycReSoft-Base
cwq_mix2-1	SCHPO	SCHPO	QFN(N-Glycosylation)TSLENFK{Hex:9; HexNAc:2}	sp|Q10061|LHS1_SCHPO Heat shock protein 70 homolog lhs1 OS=Schizosaccharomyces pombe (strain 972 / ATCC 24843) OX=284812 GN=SPAC1F5.06 PE=3 SV=1	{Hex:9; HexNAc:2}	Unmodified	controllerType=0 controllerNumber=1 scan=27580	0.001838235294117647	33.44852828979492	0.001838235294117647	25.04250717163086	0.0	48.02953338623047	GlycReSoft-Base
cwq_mix2-1	SCHPO	SCHPO	QFN(N-Glycosylation)TSLENFK{Hex:9; HexNAc:2}	sp|Q10061|LHS1_SCHPO Heat shock protein 70 homolog lhs1 OS=Schizosaccharomyces pombe (strain 972 / ATCC 24843) OX=284812 GN=SPAC1F5.06 PE=3 SV=1	{Hex:9; HexNAc:2}	Unmodified	controllerType=0 controllerNumber=1 scan=27638	0.0007022471910112359	42.49652099609375	0.0007022471910112359	27.7607479095459	0.0	68.88058471679688	GlycReSoft-Base
cwq_mix2-1	SCHPO	SCHPO	QFN(N-Glycosylation)TSLENFK{Hex:9; HexNAc:2}	sp|Q10061|LHS1_SCHPO Heat shock protein 70 homolog lhs1 OS=Schizosaccharomyces pombe (strain 972 / ATCC 24843) OX=284812 GN=SPAC1F5.06 PE=3 SV=1	{Hex:9; HexNAc:2}	Ammonium	controllerType=0 controllerNumber=1 scan=27649	0.0	59.58049774169922	0.0	49.517127990722656	0.0	77.41441345214844	GlycReSoft-Base
cwq_mix2-1	SCHPO	SCHPO	EGLINN(N-Glycosylation)GTSIHAGLR{Hex:7; HexNAc:2}	sp|O42887|SPEB2_SCHPO Putative agmatinase 2 OS=Schizosaccharomyces pombe (strain 972 / ATCC 24843) OX=284812 GN=SPBC8E4.03 PE=3 SV=1	{Hex:7; HexNAc:2}	Unmodified	controllerType=0 controllerNumber=1 scan=24212	0.0	49.54198455810547	0.0	38.27203369140625	0.0	69.45657348632812	GlycReSoft-Base
cwq_mix2-1	SCHPO	SCHPO	ILDDKGNN(N-Glycosylation)LTK{Hex:9; HexNAc:2}	sp|Q10351|PIGS_SCHPO GPI transamidase component PIG-S homolog OS=Schizosaccharomyces pombe (strain 972 / ATCC 24843) OX=284812 GN=gpi17 PE=3 SV=1	{Hex:9; HexNAc:2}	Unmodified	controllerType=0 controllerNumber=1 scan=15412	0.007021063189568706	36.66884231567383	0.007021063189568706	14.020017623901367	0.0	77.70960998535156	GlycReSoft-Base
cwq_mix2-1	SCHPO	SCHPO	ILDDKGNN(N-Glycosylation)LTK{Hex:9; HexNAc:2}	sp|Q10351|PIGS_SCHPO GPI transamidase component PIG-S homolog OS=Schizosaccharomyces pombe (strain 972 / ATCC 24843) OX=284812 GN=gpi17 PE=3 SV=1	{Hex:9; HexNAc:2}	Unmodified	controllerType=0 controllerNumber=1 scan=15482	0.0	57.77596664428711	0.0	38.549049377441406	0.0	92.45677947998047	GlycReSoft-Base
cwq_mix2-1	SCHPO	SCHPO	N(N-Glycosylation)FSNIR{Hex:12; HexNAc:2}	sp|Q8NKC0|ASPG3_SCHPO Probable L-asparaginase 3 OS=Schizosaccharomyces pombe (strain 972 / ATCC 24843) OX=284812 GN=SPBPB21E7.09 PE=3 SV=1	{Hex:12; HexNAc:2}	Ammonium	controllerType=0 controllerNumber=1 scan=14409	0.006749740394600207	34.32463073730469	0.006749740394600207	12.091650009155273	0.0	74.58369445800781	GlycReSoft-Base
cwq_mix2-1	SCHPO	SCHPO	N(N-Glycosylation)FSNIR{Hex:12; HexNAc:2}	sp|P87015|ASPG1_SCHPO Probable L-asparaginase 1 OS=Schizosaccharomyces pombe (strain 972 / ATCC 24843) OX=284812 GN=SPAC186.03 PE=3 SV=1	{Hex:12; HexNAc:2}	Ammonium	controllerType=0 controllerNumber=1 scan=14409	0.006749740394600207	34.32463073730469	0.006749740394600207	12.091650009155273	0.0	74.58369445800781	GlycReSoft-Base
cwq_mix2-1	SCHPO	SCHPO	EIAPGN(N-Glycosylation)VSK{Hex:11; HexNAc:2}	sp|O14194|GGT2_SCHPO Glutathione hydrolase proenzyme 2 OS=Schizosaccharomyces pombe (strain 972 / ATCC 24843) OX=284812 GN=ggt2 PE=2 SV=1	{Hex:11; HexNAc:2}	Unmodified	controllerType=0 controllerNumber=1 scan=12582	0.0007022471910112359	41.294471740722656	0.0007022471910112359	23.485170364379883	0.0	73.38494110107422	GlycReSoft-Base
cwq_mix2-1	SCHPO	SCHPO	EIAPGN(N-Glycosylation)VSK{Hex:11; HexNAc:2}	sp|O14194|GGT2_SCHPO Glutathione hydrolase proenzyme 2 OS=Schizosaccharomyces pombe (strain 972 / ATCC 24843) OX=284812 GN=ggt2 PE=2 SV=1	{Hex:11; HexNAc:2}	Unmodified	controllerType=0 controllerNumber=1 scan=12613	0.007021063189568706	31.842573165893555	0.007021063189568706	12.88775634765625	0.0	66.01658630371094	GlycReSoft-Base
cwq_mix2-1	SCHPO	SCHPO	VTN(N-Glycosylation)ITDSQPAPYMK{Hex:7; HexNAc:2}	sp|O94559|YF65_SCHPO Uncharacterized protein C23C4.05c OS=Schizosaccharomyces pombe (strain 972 / ATCC 24843) OX=284812 GN=SPAC23C4.05c PE=3 SV=1	{Hex:7; HexNAc:2}	Ammonium	controllerType=0 controllerNumber=1 scan=24283	0.0	53.52112579345703	0.0	53.854576110839844	0.0	51.875003814697266	GlycReSoft-Base
cwq_mix2-1	SCHPO	SCHPO	VTN(N-Glycosylation)ITDSQPAPYMK{Hex:7; HexNAc:2}	sp|O94559|YF65_SCHPO Uncharacterized protein C23C4.05c OS=Schizosaccharomyces pombe (strain 972 / ATCC 24843) OX=284812 GN=SPAC23C4.05c PE=3 SV=1	{Hex:7; HexNAc:2}	Unmodified	controllerType=0 controllerNumber=1 scan=24273	0.0	48.167449951171875	0.0	50.11421203613281	0.0	43.52223205566406	GlycReSoft-Base
cwq_mix2-1	SCHPO	SCHPO	LN(N-Glycosylation)ASNGDVIWR{Hex:9; HexNAc:2}	sp|O13981|EMC1_SCHPO ER membrane protein complex subunit 1 OS=Schizosaccharomyces pombe (strain 972 / ATCC 24843) OX=284812 GN=emc1 PE=3 SV=1	{Hex:9; HexNAc:2}	Ammonium	controllerType=0 controllerNumber=1 scan=27189	0.0	65.28131103515625	0.0	51.979923248291016	0.0	88.9604721069336	GlycReSoft-Base
cwq_mix2-1	SCHPO	SCHPO	LN(N-Glycosylation)ASNGDVIWR{Hex:9; HexNAc:2}	sp|O13981|EMC1_SCHPO ER membrane protein complex subunit 1 OS=Schizosaccharomyces pombe (strain 972 / ATCC 24843) OX=284812 GN=emc1 PE=3 SV=1	{Hex:9; HexNAc:2}	Unmodified	controllerType=0 controllerNumber=1 scan=27122	0.0	58.51444625854492	0.0	55.09132385253906	0.0	63.84145736694336	GlycReSoft-Base
cwq_mix2-1	SCHPO	SCHPO	LN(N-Glycosylation)ASNGDVIWR{Hex:9; HexNAc:2}	sp|O13981|EMC1_SCHPO ER membrane protein complex subunit 1 OS=Schizosaccharomyces pombe (strain 972 / ATCC 24843) OX=284812 GN=emc1 PE=3 SV=1	{Hex:9; HexNAc:2}	Unmodified	controllerType=0 controllerNumber=1 scan=27123	0.0	48.37815856933594	0.0	38.50672912597656	0.0	65.69029235839844	GlycReSoft-Base
cwq_mix2-1	SCHPO	SCHPO	LN(N-Glycosylation)ASNGDVIWR{Hex:9; HexNAc:2}	sp|O13981|EMC1_SCHPO ER membrane protein complex subunit 1 OS=Schizosaccharomyces pombe (strain 972 / ATCC 24843) OX=284812 GN=emc1 PE=3 SV=1	{Hex:9; HexNAc:2}	Unmodified	controllerType=0 controllerNumber=1 scan=27202	0.0	41.61981201171875	0.0	36.213905334472656	0.0	50.634620666503906	GlycReSoft-Base
cwq_mix2-1	SCHPO	SCHPO	LN(N-Glycosylation)ASNGDVIWR{Hex:9; HexNAc:2}	sp|O13981|EMC1_SCHPO ER membrane protein complex subunit 1 OS=Schizosaccharomyces pombe (strain 972 / ATCC 24843) OX=284812 GN=emc1 PE=3 SV=1	{Hex:9; HexNAc:2}	Unmodified	controllerType=0 controllerNumber=1 scan=27203	0.001838235294117647	31.751426696777344	0.001838235294117647	23.993196487426758	0.0	45.22456359863281	GlycReSoft-Base
cwq_mix2-1	SCHPO	SCHPO	KGVLQATN(N-Glycosylation)MTYGK{Hex:8; HexNAc:2}	sp|O59866|OSTB_SCHPO Dolichyl-diphosphooligosaccharide--protein glycosyltransferase subunit wbp1 OS=Schizosaccharomyces pombe (strain 972 / ATCC 24843) OX=284812 GN=wbp1 PE=2 SV=2	{Hex:8; HexNAc:2}	Unmodified	controllerType=0 controllerNumber=1 scan=21017	0.0	90.28749084472656	0.0	86.6852035522461	0.0	95.953125	GlycReSoft-Base
cwq_mix2-1	SCHPO	SCHPO	KGVLQATN(N-Glycosylation)MTYGK{Hex:8; HexNAc:2}	sp|O59866|OSTB_SCHPO Dolichyl-diphosphooligosaccharide--protein glycosyltransferase subunit wbp1 OS=Schizosaccharomyces pombe (strain 972 / ATCC 24843) OX=284812 GN=wbp1 PE=2 SV=2	{Hex:8; HexNAc:2}	Unmodified	controllerType=0 controllerNumber=1 scan=21041	0.0	51.04779815673828	0.0	52.83175277709961	0.0	46.706504821777344	GlycReSoft-Base
cwq_mix2-1	SCHPO	SCHPO	KGVLQATN(N-Glycosylation)MTYGK{Hex:8; HexNAc:2}	sp|O59866|OSTB_SCHPO Dolichyl-diphosphooligosaccharide--protein glycosyltransferase subunit wbp1 OS=Schizosaccharomyces pombe (strain 972 / ATCC 24843) OX=284812 GN=wbp1 PE=2 SV=2	{Hex:8; HexNAc:2}	Unmodified	controllerType=0 controllerNumber=1 scan=21085	0.0	102.0970458984375	0.0	99.49835205078125	0.0	105.8946304321289	GlycReSoft-Base
cwq_mix2-1	SCHPO	SCHPO	KGVLQATN(N-Glycosylation)MTYGK{Hex:8; HexNAc:2}	sp|O59866|OSTB_SCHPO Dolichyl-diphosphooligosaccharide--protein glycosyltransferase subunit wbp1 OS=Schizosaccharomyces pombe (strain 972 / ATCC 24843) OX=284812 GN=wbp1 PE=2 SV=2	{Hex:8; HexNAc:2}	Unmodified	controllerType=0 controllerNumber=1 scan=21150	0.0	73.20004272460938	0.0	68.2867660522461	0.0	81.30037689208984	GlycReSoft-Base
cwq_mix2-1	SCHPO	SCHPO	EGFQILLN(N-Glycosylation)R{Hex:10; HexNAc:2}	sp|O60109|PPB_SCHPO Alkaline phosphatase OS=Schizosaccharomyces pombe (strain 972 / ATCC 24843) OX=284812 GN=SPBC14F5.13c PE=3 SV=1	{Hex:10; HexNAc:2}	Unmodified	controllerType=0 controllerNumber=1 scan=31573	0.005113636363636364	32.700565338134766	0.005113636363636364	16.252553939819336	0.0	62.2492790222168	GlycReSoft-Base
cwq_mix2-1	SCHPO	SCHPO	EGFQILLN(N-Glycosylation)R{Hex:10; HexNAc:2}	sp|O60109|PPB_SCHPO Alkaline phosphatase OS=Schizosaccharomyces pombe (strain 972 / ATCC 24843) OX=284812 GN=SPBC14F5.13c PE=3 SV=1	{Hex:10; HexNAc:2}	Unmodified	controllerType=0 controllerNumber=1 scan=31595	0.001838235294117647	36.48577880859375	0.001838235294117647	21.518218994140625	0.0	63.26203918457031	GlycReSoft-Base
cwq_mix2-1	SCHPO	SCHPO	EGFQILLN(N-Glycosylation)R{Hex:10; HexNAc:2}	sp|O60109|PPB_SCHPO Alkaline phosphatase OS=Schizosaccharomyces pombe (strain 972 / ATCC 24843) OX=284812 GN=SPBC14F5.13c PE=3 SV=1	{Hex:10; HexNAc:2}	Ammonium	controllerType=0 controllerNumber=1 scan=31594	0.006749740394600207	36.712791442871094	0.006749740394600207	17.451629638671875	0.0	71.51461791992188	GlycReSoft-Base
cwq_mix2-1	SCHPO	SCHPO	EGFQILLN(N-Glycosylation)R{Hex:10; HexNAc:2}	sp|O60109|PPB_SCHPO Alkaline phosphatase OS=Schizosaccharomyces pombe (strain 972 / ATCC 24843) OX=284812 GN=SPBC14F5.13c PE=3 SV=1	{Hex:10; HexNAc:2}	Ammonium	controllerType=0 controllerNumber=1 scan=31664	0.006749740394600207	29.2557430267334	0.006749740394600207	14.78043270111084	0.0	55.143314361572266	GlycReSoft-Base
cwq_mix2-1	SCHPO	SCHPO	LYESEN(N-Glycosylation)QTHLITK{Hex:7; HexNAc:2}	sp|O74323|SEC11_SCHPO Signal peptidase complex catalytic subunit sec11 OS=Schizosaccharomyces pombe (strain 972 / ATCC 24843) OX=284812 GN=sec11 PE=3 SV=1	{Hex:7; HexNAc:2}	Unmodified	controllerType=0 controllerNumber=1 scan=20604	0.0007022471910112359	40.67976760864258	0.0007022471910112359	27.859529495239258	0.0	63.45806884765625	GlycReSoft-Base
cwq_mix2-1	SCHPO	SCHPO	N(N-Glycosylation)LSADIPAK{Hex:11; HexNAc:2}	sp|P87167|BUT2_SCHPO Uba3-binding protein but2 OS=Schizosaccharomyces pombe (strain 972 / ATCC 24843) OX=284812 GN=but2 PE=1 SV=1	{Hex:11; HexNAc:2}	Ammonium	controllerType=0 controllerNumber=1 scan=20072	0.0	59.43272399902344	0.0	40.2211799621582	0.0	94.1011962890625	GlycReSoft-Base
cwq_mix2-1	SCHPO	SCHPO	N(N-Glycosylation)LSADIPAK{Hex:11; HexNAc:2}	sp|P87167|BUT2_SCHPO Uba3-binding protein but2 OS=Schizosaccharomyces pombe (strain 972 / ATCC 24843) OX=284812 GN=but2 PE=1 SV=1	{Hex:11; HexNAc:2}	Ammonium	controllerType=0 controllerNumber=1 scan=20141	0.0	69.80252838134766	0.0	49.90242004394531	0.0	105.7528076171875	GlycReSoft-Base
cwq_mix2-1	SCHPO	SCHPO	N(N-Glycosylation)LSADIPAK{Hex:11; HexNAc:2}	sp|P87167|BUT2_SCHPO Uba3-binding protein but2 OS=Schizosaccharomyces pombe (strain 972 / ATCC 24843) OX=284812 GN=but2 PE=1 SV=1	{Hex:11; HexNAc:2}	Ammonium	controllerType=0 controllerNumber=1 scan=20248	0.0	56.86425018310547	0.0	36.304901123046875	0.0	94.02886199951172	GlycReSoft-Base
cwq_mix2-1	SCHPO	SCHPO	N(N-Glycosylation)LSADIPAK{Hex:11; HexNAc:2}	sp|P87167|BUT2_SCHPO Uba3-binding protein but2 OS=Schizosaccharomyces pombe (strain 972 / ATCC 24843) OX=284812 GN=but2 PE=1 SV=1	{Hex:11; HexNAc:2}	Ammonium	controllerType=0 controllerNumber=1 scan=20363	0.004091174751607247	27.044677734375	0.004091174751607247	17.766544342041016	0.0	43.243873596191406	GlycReSoft-Base
cwq_mix2-1	SCHPO	SCHPO	N(N-Glycosylation)LSADIPAK{Hex:11; HexNAc:2}	sp|P87167|BUT2_SCHPO Uba3-binding protein but2 OS=Schizosaccharomyces pombe (strain 972 / ATCC 24843) OX=284812 GN=but2 PE=1 SV=1	{Hex:11; HexNAc:2}	Unmodified	controllerType=0 controllerNumber=1 scan=20124	0.0007022471910112359	39.83988571166992	0.0007022471910112359	26.441967010498047	0.0	63.698081970214844	GlycReSoft-Base
cwq_mix2-1	SCHPO	SCHPO	N(N-Glycosylation)LSADIPAK{Hex:11; HexNAc:2}	sp|P87167|BUT2_SCHPO Uba3-binding protein but2 OS=Schizosaccharomyces pombe (strain 972 / ATCC 24843) OX=284812 GN=but2 PE=1 SV=1	{Hex:11; HexNAc:2}	Unmodified	controllerType=0 controllerNumber=1 scan=20224	0.0007022471910112359	30.208467483520508	0.0007022471910112359	23.686813354492188	0.0	41.3014030456543	GlycReSoft-Base
cwq_mix2-1	SCHPO	SCHPO	N(N-Glycosylation)LSADIPAK{Hex:11; HexNAc:2}	sp|P87167|BUT2_SCHPO Uba3-binding protein but2 OS=Schizosaccharomyces pombe (strain 972 / ATCC 24843) OX=284812 GN=but2 PE=1 SV=1	{Hex:11; HexNAc:2}	Unmodified	controllerType=0 controllerNumber=1 scan=20322	0.004616272360069244	19.037076950073242	0.004616272360069244	17.055173873901367	2.4361932300364615e-262	21.685993194580078	GlycReSoft-Base
cwq_mix2-1	SCHPO	SCHPO	SLVVSLDSAVN(N-Glycosylation)R{Hex:9; HexNAc:2}	sp|Q9Y7S5|YQO6_SCHPO Uncharacterized membrane protein C569.06 OS=Schizosaccharomyces pombe (strain 972 / ATCC 24843) OX=284812 GN=SPCC569.06 PE=3 SV=1	{Hex:9; HexNAc:2}	Ammonium	controllerType=0 controllerNumber=1 scan=29487	0.0	50.77408981323242	0.0	39.767845153808594	0.0	70.21715545654297	GlycReSoft-Base
cwq_mix2-1	SCHPO	SCHPO	NN(N-Glycosylation)ISLSK{Hex:12; HexNAc:2}	sp|O14194|GGT2_SCHPO Glutathione hydrolase proenzyme 2 OS=Schizosaccharomyces pombe (strain 972 / ATCC 24843) OX=284812 GN=ggt2 PE=2 SV=1	{Hex:12; HexNAc:2}	Ammonium	controllerType=0 controllerNumber=1 scan=10616	0.0	49.758888244628906	0.0	28.290283203125	0.0	88.60819244384766	GlycReSoft-Base
cwq_mix2-1	SCHPO	SCHPO	NN(N-Glycosylation)ISLSK{Hex:12; HexNAc:2}	sp|O14194|GGT2_SCHPO Glutathione hydrolase proenzyme 2 OS=Schizosaccharomyces pombe (strain 972 / ATCC 24843) OX=284812 GN=ggt2 PE=2 SV=1	{Hex:12; HexNAc:2}	Ammonium	controllerType=0 controllerNumber=1 scan=10713	0.009196515004840271	29.14171600341797	0.009196515004840271	11.057587623596191	0.0	61.69751739501953	GlycReSoft-Base
cwq_mix2-1	SCHPO	SCHPO	SQNHLSYN(N-Glycosylation)TTMK{Hex:8; HexNAc:2}	sp|O42841|YFH2_SCHPO Uncharacterized protein C23A1.02c OS=Schizosaccharomyces pombe (strain 972 / ATCC 24843) OX=284812 GN=SPAC23A1.02c PE=4 SV=2	{Hex:8; HexNAc:2}	Unmodified	controllerType=0 controllerNumber=1 scan=17643	0.0007022471910112359	39.128074645996094	0.0007022471910112359	24.087539672851562	0.0	66.06221008300781	GlycReSoft-Base
cwq_mix2-1	SCHPO	SCHPO	SQNHLSYN(N-Glycosylation)TTMK{Hex:8; HexNAc:2}	sp|O42841|YFH2_SCHPO Uncharacterized protein C23A1.02c OS=Schizosaccharomyces pombe (strain 972 / ATCC 24843) OX=284812 GN=SPAC23A1.02c PE=4 SV=2	{Hex:8; HexNAc:2}	Unmodified	controllerType=0 controllerNumber=1 scan=17725	0.0	43.33030700683594	0.0	27.389921188354492	0.0	71.91010284423828	GlycReSoft-Base
cwq_mix2-1	SCHPO	SCHPO	KGVLQATN(N-Glycosylation)M(Oxidation)TYGK{Hex:8; HexNAc:2}	sp|O59866|OSTB_SCHPO Dolichyl-diphosphooligosaccharide--protein glycosyltransferase subunit wbp1 OS=Schizosaccharomyces pombe (strain 972 / ATCC 24843) OX=284812 GN=wbp1 PE=2 SV=2	{Hex:8; HexNAc:2}	Unmodified	controllerType=0 controllerNumber=1 scan=17222	0.0	79.26155853271484	0.0	71.98416900634766	0.0	91.74827575683594	GlycReSoft-Base
cwq_mix2-1	SCHPO	SCHPO	KGVLQATN(N-Glycosylation)M(Oxidation)TYGK{Hex:8; HexNAc:2}	sp|O59866|OSTB_SCHPO Dolichyl-diphosphooligosaccharide--protein glycosyltransferase subunit wbp1 OS=Schizosaccharomyces pombe (strain 972 / ATCC 24843) OX=284812 GN=wbp1 PE=2 SV=2	{Hex:8; HexNAc:2}	Unmodified	controllerType=0 controllerNumber=1 scan=17287	0.0	75.88395690917969	0.0	65.41773223876953	0.0	94.29174041748047	GlycReSoft-Base
cwq_mix2-1	SCHPO	SCHPO	KGVLQATN(N-Glycosylation)M(Oxidation)TYGK{Hex:8; HexNAc:2}	sp|O59866|OSTB_SCHPO Dolichyl-diphosphooligosaccharide--protein glycosyltransferase subunit wbp1 OS=Schizosaccharomyces pombe (strain 972 / ATCC 24843) OX=284812 GN=wbp1 PE=2 SV=2	{Hex:8; HexNAc:2}	Unmodified	controllerType=0 controllerNumber=1 scan=17354	0.0	66.14105987548828	0.0	58.056339263916016	0.0	80.12459564208984	GlycReSoft-Base
cwq_mix2-1	SCHPO	SCHPO	DAN(N-Glycosylation)NTQFQFTSR{Hex:8; HexNAc:2}	sp|Q9C0Y4|AGLU_SCHPO Alpha-glucosidase OS=Schizosaccharomyces pombe (strain 972 / ATCC 24843) OX=284812 GN=agl1 PE=1 SV=2	{Hex:8; HexNAc:2}	Unmodified	controllerType=0 controllerNumber=1 scan=24213	0.001838235294117647	24.264358520507812	0.001838235294117647	21.49213409423828	0.0	28.387022018432617	GlycReSoft-Base
cwq_mix2-1	SCHPO	SCHPO	DAN(N-Glycosylation)NTQFQFTSR{Hex:8; HexNAc:2}	sp|Q9C0Y4|AGLU_SCHPO Alpha-glucosidase OS=Schizosaccharomyces pombe (strain 972 / ATCC 24843) OX=284812 GN=agl1 PE=1 SV=2	{Hex:8; HexNAc:2}	Unmodified	controllerType=0 controllerNumber=1 scan=24293	0.0	60.482757568359375	0.0	58.24335861206055	0.0	63.60996627807617	GlycReSoft-Base
cwq_mix2-1	SCHPO	SCHPO	DAN(N-Glycosylation)NTQFQFTSR{Hex:8; HexNAc:2}	sp|Q9C0Y4|AGLU_SCHPO Alpha-glucosidase OS=Schizosaccharomyces pombe (strain 972 / ATCC 24843) OX=284812 GN=agl1 PE=1 SV=2	{Hex:8; HexNAc:2}	Unmodified	controllerType=0 controllerNumber=1 scan=24352	0.0	36.79667282104492	0.0	33.41511917114258	0.0	42.11245346069336	GlycReSoft-Base
cwq_mix2-1	SCHPO	SCHPO	DAN(N-Glycosylation)NTQFQFTSR{Hex:8; HexNAc:2}	sp|Q9C0Y4|AGLU_SCHPO Alpha-glucosidase OS=Schizosaccharomyces pombe (strain 972 / ATCC 24843) OX=284812 GN=agl1 PE=1 SV=2	{Hex:8; HexNAc:2}	Unmodified	controllerType=0 controllerNumber=1 scan=24374	0.0	65.93968963623047	0.0	63.9525146484375	0.0	68.60066986083984	GlycReSoft-Base
cwq_mix2-1	SCHPO	SCHPO	DAN(N-Glycosylation)NTQFQFTSR{Hex:8; HexNAc:2}	sp|Q9C0Y4|AGLU_SCHPO Alpha-glucosidase OS=Schizosaccharomyces pombe (strain 972 / ATCC 24843) OX=284812 GN=agl1 PE=1 SV=2	{Hex:8; HexNAc:2}	Unmodified	controllerType=0 controllerNumber=1 scan=24427	0.006749740394600207	15.730718612670898	0.006749740394600207	14.733762741088867	2.102656553315137e-173	16.55278205871582	GlycReSoft-Base
cwq_mix2-1	SCHPO	SCHPO	DAN(N-Glycosylation)NTQFQFTSR{Hex:8; HexNAc:2}	sp|Q9C0Y4|AGLU_SCHPO Alpha-glucosidase OS=Schizosaccharomyces pombe (strain 972 / ATCC 24843) OX=284812 GN=agl1 PE=1 SV=2	{Hex:8; HexNAc:2}	Unmodified	controllerType=0 controllerNumber=1 scan=24447	0.0	38.99177932739258	0.0	31.178964614868164	0.0	52.47022247314453	GlycReSoft-Base
cwq_mix2-1	SCHPO	SCHPO	DAN(N-Glycosylation)NTQFQFTSR{Hex:8; HexNAc:2}	sp|Q9C0Y4|AGLU_SCHPO Alpha-glucosidase OS=Schizosaccharomyces pombe (strain 972 / ATCC 24843) OX=284812 GN=agl1 PE=1 SV=2	{Hex:8; HexNAc:2}	Unmodified	controllerType=0 controllerNumber=1 scan=24512	0.0007022471910112359	37.224517822265625	0.0007022471910112359	27.53598976135254	0.0	54.281890869140625	GlycReSoft-Base
cwq_mix2-1	SCHPO	SCHPO	DAN(N-Glycosylation)NTQFQFTSR{Hex:8; HexNAc:2}	sp|Q9C0Y4|AGLU_SCHPO Alpha-glucosidase OS=Schizosaccharomyces pombe (strain 972 / ATCC 24843) OX=284812 GN=agl1 PE=1 SV=2	{Hex:8; HexNAc:2}	Unmodified	controllerType=0 controllerNumber=1 scan=24529	0.0	60.69742965698242	0.0	58.25446319580078	0.0	64.20630645751953	GlycReSoft-Base
cwq_mix2-1	SCHPO	SCHPO	DAN(N-Glycosylation)NTQFQFTSR{Hex:8; HexNAc:2}	sp|Q9C0Y4|AGLU_SCHPO Alpha-glucosidase OS=Schizosaccharomyces pombe (strain 972 / ATCC 24843) OX=284812 GN=agl1 PE=1 SV=2	{Hex:8; HexNAc:2}	Ammonium	controllerType=0 controllerNumber=1 scan=24424	0.0	65.3917236328125	0.0	64.73966217041016	0.0	65.57115173339844	GlycReSoft-Base
cwq_mix2-1	SCHPO	SCHPO	NN(N-Glycosylation)ESYPIGFTYK{Hex:8; HexNAc:2}	sp|Q10061|LHS1_SCHPO Heat shock protein 70 homolog lhs1 OS=Schizosaccharomyces pombe (strain 972 / ATCC 24843) OX=284812 GN=SPAC1F5.06 PE=3 SV=1	{Hex:8; HexNAc:2}	Ammonium	controllerType=0 controllerNumber=1 scan=29289	0.001838235294117647	30.685184478759766	0.001838235294117647	25.527555465698242	0.0	39.248802185058594	GlycReSoft-Base
cwq_mix2-1	SCHPO	SCHPO	NN(N-Glycosylation)ESYPIGFTYK{Hex:8; HexNAc:2}	sp|Q10061|LHS1_SCHPO Heat shock protein 70 homolog lhs1 OS=Schizosaccharomyces pombe (strain 972 / ATCC 24843) OX=284812 GN=SPAC1F5.06 PE=3 SV=1	{Hex:8; HexNAc:2}	Unmodified	controllerType=0 controllerNumber=1 scan=29222	0.007021063189568706	13.764639854431152	0.007021063189568706	15.004218101501465	1.0431959608260144e-80	10.685704231262207	GlycReSoft-Base
cwq_mix2-1	SCHPO	SCHPO	GFPLNAN(N-Glycosylation)ASLIR{Hex:9; HexNAc:2}	sp|Q10449|MU157_SCHPO Meiotically up-regulated gene 157 protein OS=Schizosaccharomyces pombe (strain 972 / ATCC 24843) OX=284812 GN=mug157 PE=1 SV=1	{Hex:9; HexNAc:2}	Ammonium	controllerType=0 controllerNumber=1 scan=31805	0.0029533372711163615	33.233402252197266	0.0029533372711163615	21.127613067626953	0.0	54.68501663208008	GlycReSoft-Base
cwq_mix2-1	SCHPO	SCHPO	GFPLNAN(N-Glycosylation)ASLIR{Hex:9; HexNAc:2}	sp|Q10449|MU157_SCHPO Meiotically up-regulated gene 157 protein OS=Schizosaccharomyces pombe (strain 972 / ATCC 24843) OX=284812 GN=mug157 PE=1 SV=1	{Hex:9; HexNAc:2}	Ammonium	controllerType=0 controllerNumber=1 scan=31914	0.0	50.13013458251953	0.0	39.53788375854492	0.0	68.7767105102539	GlycReSoft-Base
cwq_mix2-1	SCHPO	SCHPO	DNN(N-Glycosylation)SC(Carbamidomethyl)VWLNSVK{Hex:8; HexNAc:2}	sp|Q9UT11|YLW3_SCHPO Uncharacterized zinc transporter P8A3.03 OS=Schizosaccharomyces pombe (strain 972 / ATCC 24843) OX=284812 GN=SPAP8A3.03 PE=3 SV=1	{Hex:8; HexNAc:2}	Unmodified	controllerType=0 controllerNumber=1 scan=29405	0.009196515004840271	15.573949813842773	0.009196515004840271	13.576177597045898	1.3804258690799776e-202	18.279787063598633	GlycReSoft-Base
cwq_mix2-1	SCHPO	SCHPO	DN(N-Glycosylation)NSC(Carbamidomethyl)VWLNSVK{Hex:8; HexNAc:2}	sp|Q9UT11|YLW3_SCHPO Uncharacterized zinc transporter P8A3.03 OS=Schizosaccharomyces pombe (strain 972 / ATCC 24843) OX=284812 GN=SPAP8A3.03 PE=3 SV=1	{Hex:8; HexNAc:2}	Unmodified	controllerType=0 controllerNumber=1 scan=29405	0.009196515004840271	15.573949813842773	0.009196515004840271	13.576177597045898	1.3804258690799776e-202	18.279787063598633	GlycReSoft-Base
cwq_mix2-1	SCHPO	SCHPO	WGYTN(N-Glycosylation)ITEIMDVR{Hex:7; HexNAc:2}	sp|Q9C0Y4|AGLU_SCHPO Alpha-glucosidase OS=Schizosaccharomyces pombe (strain 972 / ATCC 24843) OX=284812 GN=agl1 PE=1 SV=2	{Hex:7; HexNAc:2}	Unmodified	controllerType=0 controllerNumber=1 scan=44399	0.0	42.097434997558594	0.0	39.91156005859375	0.0	45.12517166137695	GlycReSoft-Base
cwq_mix2-1	SCHPO	SCHPO	WGYTN(N-Glycosylation)ITEIMDVR{Hex:7; HexNAc:2}	sp|Q9C0Y4|AGLU_SCHPO Alpha-glucosidase OS=Schizosaccharomyces pombe (strain 972 / ATCC 24843) OX=284812 GN=agl1 PE=1 SV=2	{Hex:7; HexNAc:2}	Ammonium	controllerType=0 controllerNumber=1 scan=44352	0.0	37.59004211425781	0.0	34.55051803588867	0.0	42.220924377441406	GlycReSoft-Base
cwq_mix2-1	SCHPO	SCHPO	VQASN(N-Glycosylation)WTGTR{Hex:10; HexNAc:2}	sp|Q9USK8|AGS1_SCHPO Cell wall alpha-1,3-glucan synthase ags1 OS=Schizosaccharomyces pombe (strain 972 / ATCC 24843) OX=284812 GN=ags1 PE=1 SV=3	{Hex:10; HexNAc:2}	Ammonium	controllerType=0 controllerNumber=1 scan=17948	0.0	56.12332534790039	0.0	35.670475006103516	0.0	93.12532806396484	GlycReSoft-Base
cwq_mix2-1	SCHPO	SCHPO	VQASN(N-Glycosylation)WTGTR{Hex:10; HexNAc:2}	sp|Q9USK8|AGS1_SCHPO Cell wall alpha-1,3-glucan synthase ags1 OS=Schizosaccharomyces pombe (strain 972 / ATCC 24843) OX=284812 GN=ags1 PE=1 SV=3	{Hex:10; HexNAc:2}	Ammonium	controllerType=0 controllerNumber=1 scan=18022	0.0	53.290184020996094	0.0	34.3651008605957	0.0	87.42831420898438	GlycReSoft-Base
cwq_mix2-1	SCHPO	SCHPO	VQASN(N-Glycosylation)WTGTR{Hex:10; HexNAc:2}	sp|Q9USK8|AGS1_SCHPO Cell wall alpha-1,3-glucan synthase ags1 OS=Schizosaccharomyces pombe (strain 972 / ATCC 24843) OX=284812 GN=ags1 PE=1 SV=3	{Hex:10; HexNAc:2}	Unmodified	controllerType=0 controllerNumber=1 scan=17979	0.0	52.996273040771484	0.0	35.4122200012207	0.0	84.62562561035156	GlycReSoft-Base
cwq_mix2-1	SCHPO	SCHPO	VQASN(N-Glycosylation)WTGTR{Hex:10; HexNAc:2}	sp|Q9USK8|AGS1_SCHPO Cell wall alpha-1,3-glucan synthase ags1 OS=Schizosaccharomyces pombe (strain 972 / ATCC 24843) OX=284812 GN=ags1 PE=1 SV=3	{Hex:10; HexNAc:2}	Unmodified	controllerType=0 controllerNumber=1 scan=18012	0.001838235294117647	38.241485595703125	0.001838235294117647	23.88751983642578	0.0	63.88662338256836	GlycReSoft-Base
cwq_mix2-1	SCHPO	SCHPO	TN(N-Glycosylation)GTLYGLSDSR{Hex:9; HexNAc:2}	sp|Q9US04|GGT1_SCHPO Glutathione hydrolase proenzyme 1 OS=Schizosaccharomyces pombe (strain 972 / ATCC 24843) OX=284812 GN=ggt1 PE=2 SV=1	{Hex:9; HexNAc:2}	Ammonium	controllerType=0 controllerNumber=1 scan=23004	0.0	42.00983810424805	0.0	33.42999267578125	0.0	56.912109375	GlycReSoft-Base
cwq_mix2-1	SCHPO	SCHPO	TN(N-Glycosylation)GTLYGLSDSR{Hex:9; HexNAc:2}	sp|Q9US04|GGT1_SCHPO Glutathione hydrolase proenzyme 1 OS=Schizosaccharomyces pombe (strain 972 / ATCC 24843) OX=284812 GN=ggt1 PE=2 SV=1	{Hex:9; HexNAc:2}	Ammonium	controllerType=0 controllerNumber=1 scan=23089	0.0	49.32479476928711	0.0	40.47615051269531	0.0	64.7614974975586	GlycReSoft-Base
cwq_mix2-1	SCHPO	SCHPO	TN(N-Glycosylation)GTLYGLSDSR{Hex:9; HexNAc:2}	sp|Q9US04|GGT1_SCHPO Glutathione hydrolase proenzyme 1 OS=Schizosaccharomyces pombe (strain 972 / ATCC 24843) OX=284812 GN=ggt1 PE=2 SV=1	{Hex:9; HexNAc:2}	Unmodified	controllerType=0 controllerNumber=1 scan=23055	0.006749740394600207	24.937467575073242	0.006749740394600207	15.842231750488281	0.0	40.79775619506836	GlycReSoft-Base
cwq_mix2-1	SCHPO	SCHPO	FN(N-Glycosylation)C(Carbamidomethyl)TTR{Hex:12; HexNAc:2}	sp|P87167|BUT2_SCHPO Uba3-binding protein but2 OS=Schizosaccharomyces pombe (strain 972 / ATCC 24843) OX=284812 GN=but2 PE=1 SV=1	{Hex:12; HexNAc:2}	Ammonium	controllerType=0 controllerNumber=1 scan=8593	0.006094182825484765	45.195587158203125	0.006094182825484765	15.043471336364746	0.0	100.16067504882812	GlycReSoft-Base
cwq_mix2-1	SCHPO	SCHPO	FN(N-Glycosylation)C(Carbamidomethyl)TTR{Hex:12; HexNAc:2}	sp|P87167|BUT2_SCHPO Uba3-binding protein but2 OS=Schizosaccharomyces pombe (strain 972 / ATCC 24843) OX=284812 GN=but2 PE=1 SV=1	{Hex:12; HexNAc:2}	Ammonium	controllerType=0 controllerNumber=1 scan=8674	0.005113636363636364	54.206939697265625	0.005113636363636364	16.595291137695312	0.0	123.03064727783203	GlycReSoft-Base
cwq_mix2-1	SCHPO	SCHPO	FN(N-Glycosylation)C(Carbamidomethyl)TTR{Hex:12; HexNAc:2}	sp|P87167|BUT2_SCHPO Uba3-binding protein but2 OS=Schizosaccharomyces pombe (strain 972 / ATCC 24843) OX=284812 GN=but2 PE=1 SV=1	{Hex:12; HexNAc:2}	Ammonium	controllerType=0 controllerNumber=1 scan=8753	0.0007022471910112359	61.45370864868164	0.0007022471910112359	22.364057540893555	0.0	133.0218048095703	GlycReSoft-Base
cwq_mix2-1	SCHPO	SCHPO	FN(N-Glycosylation)C(Carbamidomethyl)TTR{Hex:12; HexNAc:2}	sp|P87167|BUT2_SCHPO Uba3-binding protein but2 OS=Schizosaccharomyces pombe (strain 972 / ATCC 24843) OX=284812 GN=but2 PE=1 SV=1	{Hex:12; HexNAc:2}	Ammonium	controllerType=0 controllerNumber=1 scan=8851	0.001838235294117647	56.5340576171875	0.001838235294117647	18.936725616455078	0.0	125.3464126586914	GlycReSoft-Base
cwq_mix2-1	SCHPO	SCHPO	FN(N-Glycosylation)C(Carbamidomethyl)TTR{Hex:12; HexNAc:2}	sp|P87167|BUT2_SCHPO Uba3-binding protein but2 OS=Schizosaccharomyces pombe (strain 972 / ATCC 24843) OX=284812 GN=but2 PE=1 SV=1	{Hex:12; HexNAc:2}	Ammonium	controllerType=0 controllerNumber=1 scan=8930	0.007021063189568706	42.27959442138672	0.007021063189568706	10.096674919128418	0.0	101.02542877197266	GlycReSoft-Base
cwq_mix2-1	SCHPO	SCHPO	FN(N-Glycosylation)C(Carbamidomethyl)TTR{Hex:12; HexNAc:2}	sp|P87167|BUT2_SCHPO Uba3-binding protein but2 OS=Schizosaccharomyces pombe (strain 972 / ATCC 24843) OX=284812 GN=but2 PE=1 SV=1	{Hex:12; HexNAc:2}	Unmodified	controllerType=0 controllerNumber=1 scan=8646	0.006749740394600207	37.78572463989258	0.006749740394600207	13.887924194335938	0.0	81.14435577392578	GlycReSoft-Base
cwq_mix2-1	SCHPO	SCHPO	FN(N-Glycosylation)C(Carbamidomethyl)TTR{Hex:12; HexNAc:2}	sp|P87167|BUT2_SCHPO Uba3-binding protein but2 OS=Schizosaccharomyces pombe (strain 972 / ATCC 24843) OX=284812 GN=but2 PE=1 SV=1	{Hex:12; HexNAc:2}	Unmodified	controllerType=0 controllerNumber=1 scan=8722	0.007021063189568706	34.321529388427734	0.007021063189568706	10.054855346679688	0.0	78.36307525634766	GlycReSoft-Base
cwq_mix2-1	SCHPO	SCHPO	FN(N-Glycosylation)C(Carbamidomethyl)TTR{Hex:12; HexNAc:2}	sp|P87167|BUT2_SCHPO Uba3-binding protein but2 OS=Schizosaccharomyces pombe (strain 972 / ATCC 24843) OX=284812 GN=but2 PE=1 SV=1	{Hex:12; HexNAc:2}	Unmodified	controllerType=0 controllerNumber=1 scan=8731	0.007021063189568706	31.993907928466797	0.007021063189568706	9.441672325134277	0.0	72.84974670410156	GlycReSoft-Base
cwq_mix2-1	SCHPO	SCHPO	FN(N-Glycosylation)C(Carbamidomethyl)TTR{Hex:12; HexNAc:2}	sp|P87167|BUT2_SCHPO Uba3-binding protein but2 OS=Schizosaccharomyces pombe (strain 972 / ATCC 24843) OX=284812 GN=but2 PE=1 SV=1	{Hex:12; HexNAc:2}	Unmodified	controllerType=0 controllerNumber=1 scan=8798	0.007021063189568706	36.55607604980469	0.007021063189568706	9.638479232788086	0.0	85.54228210449219	GlycReSoft-Base
cwq_mix2-1	SCHPO	SCHPO	FN(N-Glycosylation)C(Carbamidomethyl)TTR{Hex:12; HexNAc:2}	sp|P87167|BUT2_SCHPO Uba3-binding protein but2 OS=Schizosaccharomyces pombe (strain 972 / ATCC 24843) OX=284812 GN=but2 PE=1 SV=1	{Hex:12; HexNAc:2}	Unmodified	controllerType=0 controllerNumber=1 scan=8867	0.006749740394600207	34.62923049926758	0.006749740394600207	11.501953125	0.0	76.62056732177734	GlycReSoft-Base
cwq_mix2-1	SCHPO	SCHPO	NMVN(N-Glycosylation)TTREEVEK{Hex:8; HexNAc:2}	sp|Q9HGN7|SEC63_SCHPO Translocation protein sec63 OS=Schizosaccharomyces pombe (strain 972 / ATCC 24843) OX=284812 GN=sec63 PE=1 SV=1	{Hex:8; HexNAc:2}	Unmodified	controllerType=0 controllerNumber=1 scan=17838	0.001838235294117647	44.0180549621582	0.001838235294117647	22.903736114501953	0.0	82.1987075805664	GlycReSoft-Base
cwq_mix2-1	SCHPO	SCHPO	NMVN(N-Glycosylation)TTREEVEK{Hex:8; HexNAc:2}	sp|Q9HGN7|SEC63_SCHPO Translocation protein sec63 OS=Schizosaccharomyces pombe (strain 972 / ATCC 24843) OX=284812 GN=sec63 PE=1 SV=1	{Hex:8; HexNAc:2}	Unmodified	controllerType=0 controllerNumber=1 scan=17913	0.001838235294117647	44.64986801147461	0.001838235294117647	23.80658531188965	0.0	82.32726287841797	GlycReSoft-Base
cwq_mix2-1	SCHPO	SCHPO	ETN(N-Glycosylation)NSDAGYTEPYR{Hex:7; HexNAc:2}	sp|Q9US55|GLU2A_SCHPO Glucosidase 2 subunit alpha OS=Schizosaccharomyces pombe (strain 972 / ATCC 24843) OX=284812 GN=gls2 PE=3 SV=1	{Hex:7; HexNAc:2}	Unmodified	controllerType=0 controllerNumber=1 scan=20299	0.006094182825484765	22.430511474609375	0.006094182825484765	18.67030906677246	0.0	28.383697509765625	GlycReSoft-Base
cwq_mix2-1	SCHPO	SCHPO	ETN(N-Glycosylation)NSDAGYTEPYR{Hex:7; HexNAc:2}	sp|Q9US55|GLU2A_SCHPO Glucosidase 2 subunit alpha OS=Schizosaccharomyces pombe (strain 972 / ATCC 24843) OX=284812 GN=gls2 PE=3 SV=1	{Hex:7; HexNAc:2}	Ammonium	controllerType=0 controllerNumber=1 scan=20261	0.0	60.09468078613281	0.0	58.81684875488281	0.0	61.457218170166016	GlycReSoft-Base
cwq_mix2-1	SCHPO	SCHPO	MN(N-Glycosylation)NTVYVK{Hex:11; HexNAc:2}	sp|O94479|PFF1_SCHPO Vacuolar membrane protease OS=Schizosaccharomyces pombe (strain 972 / ATCC 24843) OX=284812 GN=SPCC1919.12c PE=3 SV=1	{Hex:11; HexNAc:2}	Ammonium	controllerType=0 controllerNumber=1 scan=14759	0.001838235294117647	34.148136138916016	0.001838235294117647	18.39090919494629	0.0	62.383056640625	GlycReSoft-Base
cwq_mix2-1	SCHPO	SCHPO	MN(N-Glycosylation)NTVYVK{Hex:11; HexNAc:2}	sp|O94479|PFF1_SCHPO Vacuolar membrane protease OS=Schizosaccharomyces pombe (strain 972 / ATCC 24843) OX=284812 GN=SPCC1919.12c PE=3 SV=1	{Hex:11; HexNAc:2}	Ammonium	controllerType=0 controllerNumber=1 scan=15043	0.001838235294117647	30.968647003173828	0.001838235294117647	17.33832359313965	0.0	55.250885009765625	GlycReSoft-Base
cwq_mix2-1	SCHPO	SCHPO	SN(N-Glycosylation)ATKPQC(Carbamidomethyl)PK{Hex:10; HexNAc:2}	sp|O14103|ROT1_SCHPO Protein rot1 OS=Schizosaccharomyces pombe (strain 972 / ATCC 24843) OX=284812 GN=rot1 PE=3 SV=1	{Hex:10; HexNAc:2}	Unmodified	controllerType=0 controllerNumber=1 scan=4052	0.001838235294117647	38.5031623840332	0.001838235294117647	19.49796485900879	0.0	72.78221130371094	GlycReSoft-Base
cwq_mix2-1	SCHPO	SCHPO	N(N-Glycosylation)DTIIIHADRK{Hex:9; HexNAc:2}	sp|Q9HDW9|GPI12_SCHPO Probable N-acetylglucosaminyl-phosphatidylinositol de-N-acetylase OS=Schizosaccharomyces pombe (strain 972 / ATCC 24843) OX=284812 GN=gpi12 PE=3 SV=1	{Hex:9; HexNAc:2}	Unmodified	controllerType=0 controllerNumber=1 scan=14597	0.009196515004840271	29.23348045349121	0.009196515004840271	12.033369064331055	0.0	60.1619873046875	GlycReSoft-Base
cwq_mix2-1	SCHPO	SCHPO	FIQDAQN(N-Glycosylation)SSK{Hex:10; HexNAc:2}	sp|O13704|YEU5_SCHPO Thioredoxin domain-containing protein C13F5.05, mitochondrial OS=Schizosaccharomyces pombe (strain 972 / ATCC 24843) OX=284812 GN=SPAC13F5.05 PE=4 SV=2	{Hex:10; HexNAc:2}	Ammonium	controllerType=0 controllerNumber=1 scan=10710	0.0	57.81439208984375	0.0	42.12357711791992	0.0	86.01070404052734	GlycReSoft-Base
cwq_mix2-1	SCHPO	SCHPO	FIQDAQN(N-Glycosylation)SSK{Hex:10; HexNAc:2}	sp|O13704|YEU5_SCHPO Thioredoxin domain-containing protein C13F5.05, mitochondrial OS=Schizosaccharomyces pombe (strain 972 / ATCC 24843) OX=284812 GN=SPAC13F5.05 PE=4 SV=2	{Hex:10; HexNAc:2}	Ammonium	controllerType=0 controllerNumber=1 scan=10781	0.0	66.9746322631836	0.0	53.03506851196289	0.0	91.8676528930664	GlycReSoft-Base
cwq_mix2-1	SCHPO	SCHPO	FIQDAQN(N-Glycosylation)SSK{Hex:10; HexNAc:2}	sp|O13704|YEU5_SCHPO Thioredoxin domain-containing protein C13F5.05, mitochondrial OS=Schizosaccharomyces pombe (strain 972 / ATCC 24843) OX=284812 GN=SPAC13F5.05 PE=4 SV=2	{Hex:10; HexNAc:2}	Unmodified	controllerType=0 controllerNumber=1 scan=10705	0.002380952380952381	30.92839813232422	0.002380952380952381	21.016111373901367	0.0	48.3057975769043	GlycReSoft-Base
cwq_mix2-1	SCHPO	SCHPO	FIQDAQN(N-Glycosylation)SSK{Hex:10; HexNAc:2}	sp|O13704|YEU5_SCHPO Thioredoxin domain-containing protein C13F5.05, mitochondrial OS=Schizosaccharomyces pombe (strain 972 / ATCC 24843) OX=284812 GN=SPAC13F5.05 PE=4 SV=2	{Hex:10; HexNAc:2}	Unmodified	controllerType=0 controllerNumber=1 scan=10757	0.0	44.13493728637695	0.0	35.63377380371094	0.0	58.894954681396484	GlycReSoft-Base
cwq_mix2-1	SCHPO	SCHPO	FIQDAQN(N-Glycosylation)SSK{Hex:10; HexNAc:2}	sp|O13704|YEU5_SCHPO Thioredoxin domain-containing protein C13F5.05, mitochondrial OS=Schizosaccharomyces pombe (strain 972 / ATCC 24843) OX=284812 GN=SPAC13F5.05 PE=4 SV=2	{Hex:10; HexNAc:2}	Unmodified	controllerType=0 controllerNumber=1 scan=10792	0.001838235294117647	36.11988067626953	0.001838235294117647	23.547950744628906	0.0	58.43598556518555	GlycReSoft-Base
cwq_mix2-1	SCHPO	SCHPO	N(N-Glycosylation)YSHGLAWTEK{Hex:9; HexNAc:2}	sp|O94680|PDAT_SCHPO Phospholipid:diacylglycerol acyltransferase OS=Schizosaccharomyces pombe (strain 972 / ATCC 24843) OX=284812 GN=plh1 PE=1 SV=2	{Hex:9; HexNAc:2}	Unmodified	controllerType=0 controllerNumber=1 scan=21558	0.0	64.6465835571289	0.0	59.69117736816406	0.0	72.83123016357422	GlycReSoft-Base
cwq_mix2-1	SCHPO	SCHPO	N(N-Glycosylation)YSHGLAWTEK{Hex:9; HexNAc:2}	sp|O94680|PDAT_SCHPO Phospholipid:diacylglycerol acyltransferase OS=Schizosaccharomyces pombe (strain 972 / ATCC 24843) OX=284812 GN=plh1 PE=1 SV=2	{Hex:9; HexNAc:2}	Unmodified	controllerType=0 controllerNumber=1 scan=21627	0.0	87.87544250488281	0.0	84.31120300292969	0.0	93.47598266601562	GlycReSoft-Base
cwq_mix2-1	SCHPO	SCHPO	N(N-Glycosylation)YSHGLAWTEK{Hex:9; HexNAc:2}	sp|O94680|PDAT_SCHPO Phospholipid:diacylglycerol acyltransferase OS=Schizosaccharomyces pombe (strain 972 / ATCC 24843) OX=284812 GN=plh1 PE=1 SV=2	{Hex:9; HexNAc:2}	Unmodified	controllerType=0 controllerNumber=1 scan=21694	0.0	58.18120193481445	0.0	51.34831237792969	0.0	69.85155487060547	GlycReSoft-Base
cwq_mix2-1	SCHPO	SCHPO	N(N-Glycosylation)VTIPTNGIPQR{Hex:9; HexNAc:2}	sp|Q9C0Y4|AGLU_SCHPO Alpha-glucosidase OS=Schizosaccharomyces pombe (strain 972 / ATCC 24843) OX=284812 GN=agl1 PE=1 SV=2	{Hex:9; HexNAc:2}	Unmodified	controllerType=0 controllerNumber=1 scan=25289	0.007470119521912351	12.37191390991211	0.007470119521912351	14.29446029663086	8.541917470063951e-42	7.840740203857422	GlycReSoft-Base
cwq_mix2-1	SCHPO	SCHPO	N(N-Glycosylation)VTIPTNGIPQR{Hex:9; HexNAc:2}	sp|Q9C0Y4|AGLU_SCHPO Alpha-glucosidase OS=Schizosaccharomyces pombe (strain 972 / ATCC 24843) OX=284812 GN=agl1 PE=1 SV=2	{Hex:9; HexNAc:2}	Unmodified	controllerType=0 controllerNumber=1 scan=25307	0.0	77.75724029541016	0.0	75.65534210205078	0.0	80.64669799804688	GlycReSoft-Base
cwq_mix2-1	SCHPO	SCHPO	N(N-Glycosylation)VTIPTNGIPQR{Hex:9; HexNAc:2}	sp|Q9C0Y4|AGLU_SCHPO Alpha-glucosidase OS=Schizosaccharomyces pombe (strain 972 / ATCC 24843) OX=284812 GN=agl1 PE=1 SV=2	{Hex:9; HexNAc:2}	Unmodified	controllerType=0 controllerNumber=1 scan=25375	0.0	45.306549072265625	0.0	41.54204559326172	0.0	51.29621887207031	GlycReSoft-Base
cwq_mix2-1	SCHPO	SCHPO	N(N-Glycosylation)VTIPTNGIPQR{Hex:9; HexNAc:2}	sp|Q9C0Y4|AGLU_SCHPO Alpha-glucosidase OS=Schizosaccharomyces pombe (strain 972 / ATCC 24843) OX=284812 GN=agl1 PE=1 SV=2	{Hex:9; HexNAc:2}	Unmodified	controllerType=0 controllerNumber=1 scan=25396	0.0	72.9696273803711	0.0	69.44757080078125	0.0	78.48234558105469	GlycReSoft-Base
cwq_mix2-1	SCHPO	SCHPO	N(N-Glycosylation)VTIPTNGIPQR{Hex:9; HexNAc:2}	sp|Q9C0Y4|AGLU_SCHPO Alpha-glucosidase OS=Schizosaccharomyces pombe (strain 972 / ATCC 24843) OX=284812 GN=agl1 PE=1 SV=2	{Hex:9; HexNAc:2}	Ammonium	controllerType=0 controllerNumber=1 scan=25324	0.0	43.719051361083984	0.0	39.652156829833984	0.0	50.24057388305664	GlycReSoft-Base
cwq_mix2-1	SCHPO	SCHPO	N(N-Glycosylation)VTIPTNGIPQR{Hex:9; HexNAc:2}	sp|Q9C0Y4|AGLU_SCHPO Alpha-glucosidase OS=Schizosaccharomyces pombe (strain 972 / ATCC 24843) OX=284812 GN=agl1 PE=1 SV=2	{Hex:9; HexNAc:2}	Ammonium	controllerType=0 controllerNumber=1 scan=25411	0.0	75.6233139038086	0.0	69.05558776855469	0.0	86.7986831665039	GlycReSoft-Base
cwq_mix2-1	SCHPO	SCHPO	SPEFFN(N-Glycosylation)DSLVR{Hex:9; HexNAc:2}	sp|O13968|YE48_SCHPO Uncharacterized carboxypeptidase C24C9.08 OS=Schizosaccharomyces pombe (strain 972 / ATCC 24843) OX=284812 GN=SPAC24C9.08 PE=3 SV=1	{Hex:9; HexNAc:2}	Ammonium	controllerType=0 controllerNumber=1 scan=31780	0.0	46.95036697387695	0.0	34.33282470703125	0.0	69.38189697265625	GlycReSoft-Base
cwq_mix2-1	SCHPO	SCHPO	HATSN(N-Glycosylation)GTVETLNTK{Hex:8; HexNAc:2}	sp|O13898|PMT1_SCHPO Dolichyl-phosphate-mannose--protein mannosyltransferase 1 OS=Schizosaccharomyces pombe (strain 972 / ATCC 24843) OX=284812 GN=ogm1 PE=1 SV=1	{Hex:8; HexNAc:2}	Unmodified	controllerType=0 controllerNumber=1 scan=12172	0.0	64.4137954711914	0.0	59.594268798828125	0.0	72.35548400878906	GlycReSoft-Base
cwq_mix2-1	SCHPO	SCHPO	HATSN(N-Glycosylation)GTVETLNTK{Hex:8; HexNAc:2}	sp|O13898|PMT1_SCHPO Dolichyl-phosphate-mannose--protein mannosyltransferase 1 OS=Schizosaccharomyces pombe (strain 972 / ATCC 24843) OX=284812 GN=ogm1 PE=1 SV=1	{Hex:8; HexNAc:2}	Unmodified	controllerType=0 controllerNumber=1 scan=12238	0.0	80.99637603759766	0.0	80.64583587646484	0.0	80.61582946777344	GlycReSoft-Base
cwq_mix2-1	SCHPO	SCHPO	HATSN(N-Glycosylation)GTVETLNTK{Hex:8; HexNAc:2}	sp|O13898|PMT1_SCHPO Dolichyl-phosphate-mannose--protein mannosyltransferase 1 OS=Schizosaccharomyces pombe (strain 972 / ATCC 24843) OX=284812 GN=ogm1 PE=1 SV=1	{Hex:8; HexNAc:2}	Unmodified	controllerType=0 controllerNumber=1 scan=12305	0.0	74.56327819824219	0.0	66.67338562011719	0.0	88.2106704711914	GlycReSoft-Base
cwq_mix2-1	SCHPO	SCHPO	HATSN(N-Glycosylation)GTVETLNTK{Hex:8; HexNAc:2}	sp|O13898|PMT1_SCHPO Dolichyl-phosphate-mannose--protein mannosyltransferase 1 OS=Schizosaccharomyces pombe (strain 972 / ATCC 24843) OX=284812 GN=ogm1 PE=1 SV=1	{Hex:8; HexNAc:2}	Unmodified	controllerType=0 controllerNumber=1 scan=12372	0.0	83.88851165771484	0.0	82.78771209716797	0.0	84.90139770507812	GlycReSoft-Base
cwq_mix2-1	SCHPO	SCHPO	HATSN(N-Glycosylation)GTVETLNTK{Hex:8; HexNAc:2}	sp|O13898|PMT1_SCHPO Dolichyl-phosphate-mannose--protein mannosyltransferase 1 OS=Schizosaccharomyces pombe (strain 972 / ATCC 24843) OX=284812 GN=ogm1 PE=1 SV=1	{Hex:8; HexNAc:2}	Unmodified	controllerType=0 controllerNumber=1 scan=12438	0.0	83.5462417602539	0.0	79.23221588134766	0.0	90.52665710449219	GlycReSoft-Base
cwq_mix2-1	SCHPO	SCHPO	HATSN(N-Glycosylation)GTVETLNTK{Hex:8; HexNAc:2}	sp|O13898|PMT1_SCHPO Dolichyl-phosphate-mannose--protein mannosyltransferase 1 OS=Schizosaccharomyces pombe (strain 972 / ATCC 24843) OX=284812 GN=ogm1 PE=1 SV=1	{Hex:8; HexNAc:2}	Unmodified	controllerType=0 controllerNumber=1 scan=12515	0.0	82.80033874511719	0.0	81.77735900878906	0.0	83.6687240600586	GlycReSoft-Base
cwq_mix2-1	SCHPO	SCHPO	HATSN(N-Glycosylation)GTVETLNTK{Hex:8; HexNAc:2}	sp|O13898|PMT1_SCHPO Dolichyl-phosphate-mannose--protein mannosyltransferase 1 OS=Schizosaccharomyces pombe (strain 972 / ATCC 24843) OX=284812 GN=ogm1 PE=1 SV=1	{Hex:8; HexNAc:2}	Unmodified	controllerType=0 controllerNumber=1 scan=12593	0.006749740394600207	28.243793487548828	0.006749740394600207	17.203371047973633	0.0	47.718441009521484	GlycReSoft-Base
cwq_mix2-1	SCHPO	SCHPO	KNPVNFDSVFN(N-Glycosylation)QSR{Hex:7; HexNAc:2}	sp|Q8WZK2|MCD4_SCHPO GPI ethanolamine phosphate transferase 1 OS=Schizosaccharomyces pombe (strain 972 / ATCC 24843) OX=284812 GN=its8 PE=1 SV=1	{Hex:7; HexNAc:2}	Unmodified	controllerType=0 controllerNumber=1 scan=29287	0.0	43.19717788696289	0.0	33.2484245300293	0.0	60.65955352783203	GlycReSoft-Base
cwq_mix2-1	SCHPO	SCHPO	AVN(N-Glycosylation)VSRHEQK{Hex:10; HexNAc:2}	sp|O14041|YEY8_SCHPO Uncharacterized nucleolar protein C2C4.08 OS=Schizosaccharomyces pombe (strain 972 / ATCC 24843) OX=284812 GN=SPAC2C4.08 PE=4 SV=1	{Hex:10; HexNAc:2}	Unmodified	controllerType=0 controllerNumber=1 scan=25330	0.009196515004840271	17.85202407836914	0.009196515004840271	13.057979583740234	0.0	25.905420303344727	GlycReSoft-Base
cwq_mix2-1	SCHPO	SCHPO	VYAVN(N-Glycosylation)ASLNHDK{Hex:9; HexNAc:2}	sp|Q9USU5|GAS2_SCHPO 1,3-beta-glucanosyltransferase gas2 OS=Schizosaccharomyces pombe (strain 972 / ATCC 24843) OX=284812 GN=gas2 PE=2 SV=1	{Hex:9; HexNAc:2}	Unmodified	controllerType=0 controllerNumber=1 scan=18433	0.0	53.18928527832031	0.0	37.898712158203125	0.0	80.62323760986328	GlycReSoft-Base
cwq_mix2-1	SCHPO	SCHPO	VYAVN(N-Glycosylation)ASLNHDK{Hex:9; HexNAc:2}	sp|Q9USU5|GAS2_SCHPO 1,3-beta-glucanosyltransferase gas2 OS=Schizosaccharomyces pombe (strain 972 / ATCC 24843) OX=284812 GN=gas2 PE=2 SV=1	{Hex:9; HexNAc:2}	Unmodified	controllerType=0 controllerNumber=1 scan=18501	0.0	57.1722526550293	0.0	41.17930221557617	0.0	85.86698913574219	GlycReSoft-Base
cwq_mix2-1	SCHPO	SCHPO	N(N-Glycosylation)NTIDSLSIAK{Hex:10; HexNAc:2}	sp|O94472|PBN1_SCHPO Protein pbn1 OS=Schizosaccharomyces pombe (strain 972 / ATCC 24843) OX=284812 GN=pbn1 PE=3 SV=1	{Hex:10; HexNAc:2}	Ammonium	controllerType=0 controllerNumber=1 scan=23623	0.0	52.84723663330078	0.0	41.923500061035156	0.0	72.10499572753906	GlycReSoft-Base
cwq_mix2-1	SCHPO	SCHPO	HPN(N-Glycosylation)GTAHSLNFR{Hex:9; HexNAc:2}	sp|Q9US04|GGT1_SCHPO Glutathione hydrolase proenzyme 1 OS=Schizosaccharomyces pombe (strain 972 / ATCC 24843) OX=284812 GN=ggt1 PE=2 SV=1	{Hex:9; HexNAc:2}	Unmodified	controllerType=0 controllerNumber=1 scan=16172	0.0	62.126556396484375	0.0	42.7923469543457	0.0	97.0012435913086	GlycReSoft-Base
cwq_mix2-1	SCHPO	SCHPO	HPN(N-Glycosylation)GTAHSLNFR{Hex:9; HexNAc:2}	sp|Q9US04|GGT1_SCHPO Glutathione hydrolase proenzyme 1 OS=Schizosaccharomyces pombe (strain 972 / ATCC 24843) OX=284812 GN=ggt1 PE=2 SV=1	{Hex:9; HexNAc:2}	Unmodified	controllerType=0 controllerNumber=1 scan=16222	0.0	58.244964599609375	0.0	50.85289001464844	0.0	70.95262908935547	GlycReSoft-Base
cwq_mix2-1	SCHPO	SCHPO	HPN(N-Glycosylation)GTAHSLNFR{Hex:9; HexNAc:2}	sp|Q9US04|GGT1_SCHPO Glutathione hydrolase proenzyme 1 OS=Schizosaccharomyces pombe (strain 972 / ATCC 24843) OX=284812 GN=ggt1 PE=2 SV=1	{Hex:9; HexNAc:2}	Unmodified	controllerType=0 controllerNumber=1 scan=16238	0.0	72.2839584350586	0.0	52.594932556152344	0.0	107.8244857788086	GlycReSoft-Base
cwq_mix2-1	SCHPO	SCHPO	HPN(N-Glycosylation)GTAHSLNFR{Hex:9; HexNAc:2}	sp|Q9US04|GGT1_SCHPO Glutathione hydrolase proenzyme 1 OS=Schizosaccharomyces pombe (strain 972 / ATCC 24843) OX=284812 GN=ggt1 PE=2 SV=1	{Hex:9; HexNAc:2}	Unmodified	controllerType=0 controllerNumber=1 scan=16304	0.007021063189568706	38.230690002441406	0.007021063189568706	15.4899263381958	0.0	79.43177032470703	GlycReSoft-Base
cwq_mix2-1	SCHPO	SCHPO	N(N-Glycosylation)ATYTLHWTVSPK{Hex:8; HexNAc:2}	sp|Q10259|SPC3_SCHPO Probable microsomal signal peptidase subunit 3 OS=Schizosaccharomyces pombe (strain 972 / ATCC 24843) OX=284812 GN=spc3 PE=3 SV=1	{Hex:8; HexNAc:2}	Unmodified	controllerType=0 controllerNumber=1 scan=27679	0.0	60.66625213623047	0.0	58.65545654296875	0.0	63.36881637573242	GlycReSoft-Base
cwq_mix2-1	SCHPO	SCHPO	N(N-Glycosylation)ATYTLHWTVSPK{Hex:8; HexNAc:2}	sp|Q10259|SPC3_SCHPO Probable microsomal signal peptidase subunit 3 OS=Schizosaccharomyces pombe (strain 972 / ATCC 24843) OX=284812 GN=spc3 PE=3 SV=1	{Hex:8; HexNAc:2}	Unmodified	controllerType=0 controllerNumber=1 scan=27770	0.0	82.73861694335938	0.0	76.43997192382812	0.0	93.40828704833984	GlycReSoft-Base
cwq_mix2-1	SCHPO	SCHPO	N(N-Glycosylation)ATYTLHWTVSPK{Hex:8; HexNAc:2}	sp|Q10259|SPC3_SCHPO Probable microsomal signal peptidase subunit 3 OS=Schizosaccharomyces pombe (strain 972 / ATCC 24843) OX=284812 GN=spc3 PE=3 SV=1	{Hex:8; HexNAc:2}	Unmodified	controllerType=0 controllerNumber=1 scan=27841	0.0	59.57213592529297	0.0	56.26788330078125	0.0	64.67839813232422	GlycReSoft-Base
cwq_mix2-1	SCHPO	SCHPO	NPVNFDSVFN(N-Glycosylation)QSR{Hex:8; HexNAc:2}	sp|Q8WZK2|MCD4_SCHPO GPI ethanolamine phosphate transferase 1 OS=Schizosaccharomyces pombe (strain 972 / ATCC 24843) OX=284812 GN=its8 PE=1 SV=1	{Hex:8; HexNAc:2}	Ammonium	controllerType=0 controllerNumber=1 scan=33335	0.0007022471910112359	39.499473571777344	0.0007022471910112359	27.711225509643555	0.0	60.36021423339844	GlycReSoft-Base
cwq_mix2-1	SCHPO	SCHPO	INPNNVIHN(N-Glycosylation)SSR{Hex:9; HexNAc:2}	sp|O94385|PO152_SCHPO Nucleoporin pom152 OS=Schizosaccharomyces pombe (strain 972 / ATCC 24843) OX=284812 GN=pom152 PE=3 SV=3	{Hex:9; HexNAc:2}	Unmodified	controllerType=0 controllerNumber=1 scan=16836	0.001838235294117647	56.377071380615234	0.001838235294117647	27.128877639770508	0.0	109.66338348388672	GlycReSoft-Base
cwq_mix2-1	SCHPO	SCHPO	INPNNVIHN(N-Glycosylation)SSR{Hex:9; HexNAc:2}	sp|O94385|PO152_SCHPO Nucleoporin pom152 OS=Schizosaccharomyces pombe (strain 972 / ATCC 24843) OX=284812 GN=pom152 PE=3 SV=3	{Hex:9; HexNAc:2}	Unmodified	controllerType=0 controllerNumber=1 scan=16979	0.001838235294117647	53.41450500488281	0.001838235294117647	28.04684829711914	0.0	99.51748657226562	GlycReSoft-Base
cwq_mix2-1	SCHPO	SCHPO	INPNNVIHN(N-Glycosylation)SSR{Hex:9; HexNAc:2}	sp|O94385|PO152_SCHPO Nucleoporin pom152 OS=Schizosaccharomyces pombe (strain 972 / ATCC 24843) OX=284812 GN=pom152 PE=3 SV=3	{Hex:9; HexNAc:2}	Unmodified	controllerType=0 controllerNumber=1 scan=17045	0.006749740394600207	42.894126892089844	0.006749740394600207	16.71649169921875	0.0	90.49560546875	GlycReSoft-Base
cwq_mix2-1	SCHPO	SCHPO	N(N-Glycosylation)VTNPDFDRK{Hex:10; HexNAc:2}	sp|O60172|PPA3_SCHPO Thiamine-repressible acid phosphatase SPBC21H7.03c OS=Schizosaccharomyces pombe (strain 972 / ATCC 24843) OX=284812 GN=SPBC21H7.03c PE=2 SV=1	{Hex:10; HexNAc:2}	Unmodified	controllerType=0 controllerNumber=1 scan=15534	0.007021063189568706	18.436025619506836	0.007021063189568706	11.439735412597656	0.0	30.440818786621094	GlycReSoft-Base
cwq_mix2-1	SCHPO	SCHPO	VYGSQGN(N-Glycosylation)STVLSR{Hex:9; HexNAc:2}	sp|Q9USK8|AGS1_SCHPO Cell wall alpha-1,3-glucan synthase ags1 OS=Schizosaccharomyces pombe (strain 972 / ATCC 24843) OX=284812 GN=ags1 PE=1 SV=3	{Hex:9; HexNAc:2}	Unmodified	controllerType=0 controllerNumber=1 scan=19551	0.0	38.34810256958008	0.0	27.975454330444336	0.0	56.59162521362305	GlycReSoft-Base
cwq_mix2-1	SCHPO	SCHPO	N(N-Glycosylation)LTFAR{Hex:13; HexNAc:2}	sp|O60123|KEX1_SCHPO Pheromone-processing carboxypeptidase kex1 OS=Schizosaccharomyces pombe (strain 972 / ATCC 24843) OX=284812 GN=kex1 PE=3 SV=1	{Hex:13; HexNAc:2}	Unmodified	controllerType=0 controllerNumber=1 scan=17917	0.006749740394600207	29.372119903564453	0.006749740394600207	11.639098167419434	0.0	61.27326583862305	GlycReSoft-Base
cwq_mix2-1	SCHPO	SCHPO	N(N-Glycosylation)LTFAR{Hex:13; HexNAc:2}	sp|O60123|KEX1_SCHPO Pheromone-processing carboxypeptidase kex1 OS=Schizosaccharomyces pombe (strain 972 / ATCC 24843) OX=284812 GN=kex1 PE=3 SV=1	{Hex:13; HexNAc:2}	Unmodified	controllerType=0 controllerNumber=1 scan=17924	0.001838235294117647	35.392154693603516	0.001838235294117647	16.565893173217773	0.0	69.32344818115234	GlycReSoft-Base
cwq_mix2-1	SCHPO	SCHPO	N(N-Glycosylation)C(Carbamidomethyl)SDC(Carbamidomethyl)ANSYK{Hex:10; HexNAc:2}	sp|Q10063|EHS1_SCHPO Calcium influx-promoting protein ehs1 OS=Schizosaccharomyces pombe (strain 972 / ATCC 24843) OX=284812 GN=ehs1 PE=3 SV=1	{Hex:10; HexNAc:2}	Ammonium	controllerType=0 controllerNumber=1 scan=10038	0.0007022471910112359	29.388120651245117	0.0007022471910112359	22.674297332763672	0.0	40.98234176635742	GlycReSoft-Base
cwq_mix2-1	SCHPO	SCHPO	N(N-Glycosylation)C(Carbamidomethyl)SDC(Carbamidomethyl)ANSYK{Hex:10; HexNAc:2}	sp|Q10063|EHS1_SCHPO Calcium influx-promoting protein ehs1 OS=Schizosaccharomyces pombe (strain 972 / ATCC 24843) OX=284812 GN=ehs1 PE=3 SV=1	{Hex:10; HexNAc:2}	Ammonium	controllerType=0 controllerNumber=1 scan=9963	0.001838235294117647	32.216060638427734	0.001838235294117647	22.8447208404541	0.0	48.95018005371094	GlycReSoft-Base
cwq_mix2-1	SCHPO	SCHPO	EGLINN(N-Glycosylation)GTSIHAGLR{Hex:8; HexNAc:2}	sp|O42887|SPEB2_SCHPO Putative agmatinase 2 OS=Schizosaccharomyces pombe (strain 972 / ATCC 24843) OX=284812 GN=SPBC8E4.03 PE=3 SV=1	{Hex:8; HexNAc:2}	Unmodified	controllerType=0 controllerNumber=1 scan=24056	0.0	85.35440063476562	0.0	76.1117935180664	0.0	101.49488830566406	GlycReSoft-Base
cwq_mix2-1	SCHPO	SCHPO	EGLINN(N-Glycosylation)GTSIHAGLR{Hex:8; HexNAc:2}	sp|O42887|SPEB2_SCHPO Putative agmatinase 2 OS=Schizosaccharomyces pombe (strain 972 / ATCC 24843) OX=284812 GN=SPBC8E4.03 PE=3 SV=1	{Hex:8; HexNAc:2}	Unmodified	controllerType=0 controllerNumber=1 scan=24144	0.001838235294117647	39.55239486694336	0.001838235294117647	26.571569442749023	0.0	62.652748107910156	GlycReSoft-Base
cwq_mix2-1	SCHPO	SCHPO	ILDDKGNN(N-Glycosylation)LTK{Hex:10; HexNAc:2}	sp|Q10351|PIGS_SCHPO GPI transamidase component PIG-S homolog OS=Schizosaccharomyces pombe (strain 972 / ATCC 24843) OX=284812 GN=gpi17 PE=3 SV=1	{Hex:10; HexNAc:2}	Unmodified	controllerType=0 controllerNumber=1 scan=15282	0.0	62.58119583129883	0.0	45.18074035644531	0.0	93.8696060180664	GlycReSoft-Base
cwq_mix2-1	SCHPO	SCHPO	NFN(N-Glycosylation)DSSTK{Hex:12; HexNAc:2}	sp|P78854|PLB1_SCHPO Lysophospholipase 1 OS=Schizosaccharomyces pombe (strain 972 / ATCC 24843) OX=284812 GN=plb1 PE=2 SV=2	{Hex:12; HexNAc:2}	Ammonium	controllerType=0 controllerNumber=1 scan=5747	0.0	60.37723922729492	0.0	35.597679138183594	0.0	105.36894989013672	GlycReSoft-Base
cwq_mix2-1	SCHPO	SCHPO	NFN(N-Glycosylation)DSSTK{Hex:12; HexNAc:2}	sp|P78854|PLB1_SCHPO Lysophospholipase 1 OS=Schizosaccharomyces pombe (strain 972 / ATCC 24843) OX=284812 GN=plb1 PE=2 SV=2	{Hex:12; HexNAc:2}	Ammonium	controllerType=0 controllerNumber=1 scan=5915	0.006094182825484765	37.077606201171875	0.006094182825484765	16.380828857421875	0.0	74.49771881103516	GlycReSoft-Base
cwq_mix2-1	SCHPO	SCHPO	NFN(N-Glycosylation)DSSTK{Hex:12; HexNAc:2}	sp|P78854|PLB1_SCHPO Lysophospholipase 1 OS=Schizosaccharomyces pombe (strain 972 / ATCC 24843) OX=284812 GN=plb1 PE=2 SV=2	{Hex:12; HexNAc:2}	Ammonium	controllerType=0 controllerNumber=1 scan=6011	0.006749740394600207	33.39982986450195	0.006749740394600207	13.63178825378418	0.0	69.08016204833984	GlycReSoft-Base
cwq_mix2-1	SCHPO	SCHPO	NFN(N-Glycosylation)DSSTK{Hex:12; HexNAc:2}	sp|P78854|PLB1_SCHPO Lysophospholipase 1 OS=Schizosaccharomyces pombe (strain 972 / ATCC 24843) OX=284812 GN=plb1 PE=2 SV=2	{Hex:12; HexNAc:2}	Ammonium	controllerType=0 controllerNumber=1 scan=6511	0.006094182825484765	32.456459045410156	0.006094182825484765	16.48818588256836	0.0	61.08591842651367	GlycReSoft-Base
cwq_mix2-1	SCHPO	SCHPO	NFN(N-Glycosylation)DSSTK{Hex:12; HexNAc:2}	sp|P78854|PLB1_SCHPO Lysophospholipase 1 OS=Schizosaccharomyces pombe (strain 972 / ATCC 24843) OX=284812 GN=plb1 PE=2 SV=2	{Hex:12; HexNAc:2}	Ammonium	controllerType=0 controllerNumber=1 scan=6588	0.006749740394600207	32.63195037841797	0.006749740394600207	13.587858200073242	0.0	67.0071029663086	GlycReSoft-Base
cwq_mix2-1	SCHPO	SCHPO	N(N-Glycosylation)FSNIR{Hex:13; HexNAc:2}	sp|P87015|ASPG1_SCHPO Probable L-asparaginase 1 OS=Schizosaccharomyces pombe (strain 972 / ATCC 24843) OX=284812 GN=SPAC186.03 PE=3 SV=1	{Hex:13; HexNAc:2}	Ammonium	controllerType=0 controllerNumber=1 scan=14143	0.0	36.87528991699219	0.0	18.624113082885742	0.0	69.76871490478516	GlycReSoft-Base
cwq_mix2-1	SCHPO	SCHPO	N(N-Glycosylation)FSNIR{Hex:13; HexNAc:2}	sp|Q8NKC0|ASPG3_SCHPO Probable L-asparaginase 3 OS=Schizosaccharomyces pombe (strain 972 / ATCC 24843) OX=284812 GN=SPBPB21E7.09 PE=3 SV=1	{Hex:13; HexNAc:2}	Ammonium	controllerType=0 controllerNumber=1 scan=14143	0.0	36.87528991699219	0.0	18.624113082885742	0.0	69.76871490478516	GlycReSoft-Base
cwq_mix2-1	SCHPO	SCHPO	N(N-Glycosylation)FSNIR{Hex:13; HexNAc:2}	sp|P87015|ASPG1_SCHPO Probable L-asparaginase 1 OS=Schizosaccharomyces pombe (strain 972 / ATCC 24843) OX=284812 GN=SPAC186.03 PE=3 SV=1	{Hex:13; HexNAc:2}	Ammonium	controllerType=0 controllerNumber=1 scan=14259	0.0	48.903743743896484	0.0	23.71538543701172	0.0	94.75829315185547	GlycReSoft-Base
cwq_mix2-1	SCHPO	SCHPO	N(N-Glycosylation)FSNIR{Hex:13; HexNAc:2}	sp|Q8NKC0|ASPG3_SCHPO Probable L-asparaginase 3 OS=Schizosaccharomyces pombe (strain 972 / ATCC 24843) OX=284812 GN=SPBPB21E7.09 PE=3 SV=1	{Hex:13; HexNAc:2}	Ammonium	controllerType=0 controllerNumber=1 scan=14259	0.0	48.903743743896484	0.0	23.71538543701172	0.0	94.75829315185547	GlycReSoft-Base
cwq_mix2-1	SCHPO	SCHPO	N(N-Glycosylation)FSNIR{Hex:13; HexNAc:2}	sp|P87015|ASPG1_SCHPO Probable L-asparaginase 1 OS=Schizosaccharomyces pombe (strain 972 / ATCC 24843) OX=284812 GN=SPAC186.03 PE=3 SV=1	{Hex:13; HexNAc:2}	Ammonium	controllerType=0 controllerNumber=1 scan=14384	0.001838235294117647	45.2928581237793	0.001838235294117647	18.646278381347656	0.0	93.78409576416016	GlycReSoft-Base
cwq_mix2-1	SCHPO	SCHPO	N(N-Glycosylation)FSNIR{Hex:13; HexNAc:2}	sp|Q8NKC0|ASPG3_SCHPO Probable L-asparaginase 3 OS=Schizosaccharomyces pombe (strain 972 / ATCC 24843) OX=284812 GN=SPBPB21E7.09 PE=3 SV=1	{Hex:13; HexNAc:2}	Ammonium	controllerType=0 controllerNumber=1 scan=14384	0.001838235294117647	45.2928581237793	0.001838235294117647	18.646278381347656	0.0	93.78409576416016	GlycReSoft-Base
cwq_mix2-1	SCHPO	SCHPO	N(N-Glycosylation)FSNIR{Hex:13; HexNAc:2}	sp|P87015|ASPG1_SCHPO Probable L-asparaginase 1 OS=Schizosaccharomyces pombe (strain 972 / ATCC 24843) OX=284812 GN=SPAC186.03 PE=3 SV=1	{Hex:13; HexNAc:2}	Ammonium	controllerType=0 controllerNumber=1 scan=14460	0.0	59.175994873046875	0.0	30.59296417236328	0.0	111.26288604736328	GlycReSoft-Base
cwq_mix2-1	SCHPO	SCHPO	N(N-Glycosylation)FSNIR{Hex:13; HexNAc:2}	sp|Q8NKC0|ASPG3_SCHPO Probable L-asparaginase 3 OS=Schizosaccharomyces pombe (strain 972 / ATCC 24843) OX=284812 GN=SPBPB21E7.09 PE=3 SV=1	{Hex:13; HexNAc:2}	Ammonium	controllerType=0 controllerNumber=1 scan=14460	0.0	59.175994873046875	0.0	30.59296417236328	0.0	111.26288604736328	GlycReSoft-Base
cwq_mix2-1	SCHPO	SCHPO	N(N-Glycosylation)FSNIR{Hex:13; HexNAc:2}	sp|P87015|ASPG1_SCHPO Probable L-asparaginase 1 OS=Schizosaccharomyces pombe (strain 972 / ATCC 24843) OX=284812 GN=SPAC186.03 PE=3 SV=1	{Hex:13; HexNAc:2}	Ammonium	controllerType=0 controllerNumber=1 scan=14535	0.0	48.19301986694336	0.0	23.161556243896484	0.0	93.71043395996094	GlycReSoft-Base
cwq_mix2-1	SCHPO	SCHPO	N(N-Glycosylation)FSNIR{Hex:13; HexNAc:2}	sp|Q8NKC0|ASPG3_SCHPO Probable L-asparaginase 3 OS=Schizosaccharomyces pombe (strain 972 / ATCC 24843) OX=284812 GN=SPBPB21E7.09 PE=3 SV=1	{Hex:13; HexNAc:2}	Ammonium	controllerType=0 controllerNumber=1 scan=14535	0.0	48.19301986694336	0.0	23.161556243896484	0.0	93.71043395996094	GlycReSoft-Base
cwq_mix2-1	SCHPO	SCHPO	N(N-Glycosylation)FSNIR{Hex:13; HexNAc:2}	sp|P87015|ASPG1_SCHPO Probable L-asparaginase 1 OS=Schizosaccharomyces pombe (strain 972 / ATCC 24843) OX=284812 GN=SPAC186.03 PE=3 SV=1	{Hex:13; HexNAc:2}	Ammonium	controllerType=0 controllerNumber=1 scan=14780	0.006749740394600207	35.905033111572266	0.006749740394600207	12.713491439819336	0.0	78.00474548339844	GlycReSoft-Base
cwq_mix2-1	SCHPO	SCHPO	N(N-Glycosylation)FSNIR{Hex:13; HexNAc:2}	sp|Q8NKC0|ASPG3_SCHPO Probable L-asparaginase 3 OS=Schizosaccharomyces pombe (strain 972 / ATCC 24843) OX=284812 GN=SPBPB21E7.09 PE=3 SV=1	{Hex:13; HexNAc:2}	Ammonium	controllerType=0 controllerNumber=1 scan=14780	0.006749740394600207	35.905033111572266	0.006749740394600207	12.713491439819336	0.0	78.00474548339844	GlycReSoft-Base
cwq_mix2-1	SCHPO	SCHPO	VTN(N-Glycosylation)ITDSQPAPYMK{Hex:8; HexNAc:2}	sp|O94559|YF65_SCHPO Uncharacterized protein C23C4.05c OS=Schizosaccharomyces pombe (strain 972 / ATCC 24843) OX=284812 GN=SPAC23C4.05c PE=3 SV=1	{Hex:8; HexNAc:2}	Ammonium	controllerType=0 controllerNumber=1 scan=24141	0.0	78.20529174804688	0.0	82.33244323730469	0.0	69.5239486694336	GlycReSoft-Base
cwq_mix2-1	SCHPO	SCHPO	VTN(N-Glycosylation)ITDSQPAPYMK{Hex:8; HexNAc:2}	sp|O94559|YF65_SCHPO Uncharacterized protein C23C4.05c OS=Schizosaccharomyces pombe (strain 972 / ATCC 24843) OX=284812 GN=SPAC23C4.05c PE=3 SV=1	{Hex:8; HexNAc:2}	Unmodified	controllerType=0 controllerNumber=1 scan=24058	0.0	68.6301498413086	0.0	74.34173583984375	0.0	56.991275787353516	GlycReSoft-Base
cwq_mix2-1	SCHPO	SCHPO	VTN(N-Glycosylation)ITDSQPAPYMK{Hex:8; HexNAc:2}	sp|O94559|YF65_SCHPO Uncharacterized protein C23C4.05c OS=Schizosaccharomyces pombe (strain 972 / ATCC 24843) OX=284812 GN=SPAC23C4.05c PE=3 SV=1	{Hex:8; HexNAc:2}	Unmodified	controllerType=0 controllerNumber=1 scan=24143	0.0	56.352874755859375	0.0	54.02429962158203	0.0	59.64628982543945	GlycReSoft-Base
cwq_mix2-1	SCHPO	SCHPO	VHLEC(Carbamidomethyl)FGSSSSNN(N-Glycosylation)K{Hex:8; HexNAc:2}	sp|O13912|YDW6_SCHPO Uncharacterized protein C23C11.06c OS=Schizosaccharomyces pombe (strain 972 / ATCC 24843) OX=284812 GN=SPAC23C11.06c PE=4 SV=1	{Hex:8; HexNAc:2}	Unmodified	controllerType=0 controllerNumber=1 scan=18719	0.006749740394600207	27.669267654418945	0.006749740394600207	18.297954559326172	0.0	44.045310974121094	GlycReSoft-Base
cwq_mix2-1	SCHPO	SCHPO	YSTGGN(N-Glycosylation)DSYSSGGR{Hex:9; HexNAc:2}	sp|P78890|YEPF_SCHPO Uncharacterized protein C23H3.15c OS=Schizosaccharomyces pombe (strain 972 / ATCC 24843) OX=284812 GN=SPAC23H3.15c PE=2 SV=4	{Hex:9; HexNAc:2}	Ammonium	controllerType=0 controllerNumber=1 scan=14870	0.0029533372711163615	34.535118103027344	0.0029533372711163615	18.924924850463867	0.0	62.510276794433594	GlycReSoft-Base
cwq_mix2-1	SCHPO	SCHPO	N(N-Glycosylation)STC(Carbamidomethyl)ITAR{Hex:12; HexNAc:2}	sp|O14073|YEA8_SCHPO Putative dipeptidyl aminopeptidase C2E11.08 OS=Schizosaccharomyces pombe (strain 972 / ATCC 24843) OX=284812 GN=SPAC2E11.08 PE=3 SV=1	{Hex:12; HexNAc:2}	Ammonium	controllerType=0 controllerNumber=1 scan=8081	0.006749740394600207	28.563335418701172	0.006749740394600207	13.766889572143555	0.0	55.16627883911133	GlycReSoft-Base
cwq_mix2-1	SCHPO	SCHPO	KGVLQATN(N-Glycosylation)MTYGK{Hex:9; HexNAc:2}	sp|O59866|OSTB_SCHPO Dolichyl-diphosphooligosaccharide--protein glycosyltransferase subunit wbp1 OS=Schizosaccharomyces pombe (strain 972 / ATCC 24843) OX=284812 GN=wbp1 PE=2 SV=2	{Hex:9; HexNAc:2}	Unmodified	controllerType=0 controllerNumber=1 scan=20987	0.0	46.43434143066406	0.0	34.17432403564453	0.0	68.1720962524414	GlycReSoft-Base
cwq_mix2-1	SCHPO	SCHPO	EGFQILLN(N-Glycosylation)R{Hex:11; HexNAc:2}	sp|O60109|PPB_SCHPO Alkaline phosphatase OS=Schizosaccharomyces pombe (strain 972 / ATCC 24843) OX=284812 GN=SPBC14F5.13c PE=3 SV=1	{Hex:11; HexNAc:2}	Unmodified	controllerType=0 controllerNumber=1 scan=31492	0.004091174751607247	25.794342041015625	0.004091174751607247	17.701505661010742	0.0	39.83047103881836	GlycReSoft-Base
cwq_mix2-1	SCHPO	SCHPO	EGFQILLN(N-Glycosylation)R{Hex:11; HexNAc:2}	sp|O60109|PPB_SCHPO Alkaline phosphatase OS=Schizosaccharomyces pombe (strain 972 / ATCC 24843) OX=284812 GN=SPBC14F5.13c PE=3 SV=1	{Hex:11; HexNAc:2}	Ammonium	controllerType=0 controllerNumber=1 scan=31412	0.001838235294117647	48.057708740234375	0.001838235294117647	23.951358795166016	0.0	92.19334411621094	GlycReSoft-Base
cwq_mix2-1	SCHPO	SCHPO	EGFQILLN(N-Glycosylation)R{Hex:11; HexNAc:2}	sp|O60109|PPB_SCHPO Alkaline phosphatase OS=Schizosaccharomyces pombe (strain 972 / ATCC 24843) OX=284812 GN=SPBC14F5.13c PE=3 SV=1	{Hex:11; HexNAc:2}	Ammonium	controllerType=0 controllerNumber=1 scan=31502	0.0029533372711163615	43.323097229003906	0.0029533372711163615	18.336166381835938	0.0	88.77263641357422	GlycReSoft-Base
cwq_mix2-1	SCHPO	SCHPO	LYESEN(N-Glycosylation)QTHLITK{Hex:8; HexNAc:2}	sp|O74323|SEC11_SCHPO Signal peptidase complex catalytic subunit sec11 OS=Schizosaccharomyces pombe (strain 972 / ATCC 24843) OX=284812 GN=sec11 PE=3 SV=1	{Hex:8; HexNAc:2}	Unmodified	controllerType=0 controllerNumber=1 scan=20369	0.0	104.2575912475586	0.0	102.0822982788086	0.0	107.29119110107422	GlycReSoft-Base
cwq_mix2-1	SCHPO	SCHPO	LYESEN(N-Glycosylation)QTHLITK{Hex:8; HexNAc:2}	sp|O74323|SEC11_SCHPO Signal peptidase complex catalytic subunit sec11 OS=Schizosaccharomyces pombe (strain 972 / ATCC 24843) OX=284812 GN=sec11 PE=3 SV=1	{Hex:8; HexNAc:2}	Unmodified	controllerType=0 controllerNumber=1 scan=20450	0.0	63.42359161376953	0.0	62.198455810546875	0.0	64.69017028808594	GlycReSoft-Base
cwq_mix2-1	SCHPO	SCHPO	N(N-Glycosylation)LSADIPAK{Hex:12; HexNAc:2}	sp|P87167|BUT2_SCHPO Uba3-binding protein but2 OS=Schizosaccharomyces pombe (strain 972 / ATCC 24843) OX=284812 GN=but2 PE=1 SV=1	{Hex:12; HexNAc:2}	Ammonium	controllerType=0 controllerNumber=1 scan=19866	0.0	55.41069412231445	0.0	36.19123077392578	0.0	90.08683013916016	GlycReSoft-Base
cwq_mix2-1	SCHPO	SCHPO	N(N-Glycosylation)LSADIPAK{Hex:12; HexNAc:2}	sp|P87167|BUT2_SCHPO Uba3-binding protein but2 OS=Schizosaccharomyces pombe (strain 972 / ATCC 24843) OX=284812 GN=but2 PE=1 SV=1	{Hex:12; HexNAc:2}	Ammonium	controllerType=0 controllerNumber=1 scan=20059	0.0	83.89545440673828	0.0	55.73170852661133	0.0	135.18670654296875	GlycReSoft-Base
cwq_mix2-1	SCHPO	SCHPO	N(N-Glycosylation)LSADIPAK{Hex:12; HexNAc:2}	sp|P87167|BUT2_SCHPO Uba3-binding protein but2 OS=Schizosaccharomyces pombe (strain 972 / ATCC 24843) OX=284812 GN=but2 PE=1 SV=1	{Hex:12; HexNAc:2}	Ammonium	controllerType=0 controllerNumber=1 scan=20136	0.0	80.40969848632812	0.0	56.16075897216797	0.0	124.42435455322266	GlycReSoft-Base
cwq_mix2-1	SCHPO	SCHPO	N(N-Glycosylation)LSADIPAK{Hex:12; HexNAc:2}	sp|P87167|BUT2_SCHPO Uba3-binding protein but2 OS=Schizosaccharomyces pombe (strain 972 / ATCC 24843) OX=284812 GN=but2 PE=1 SV=1	{Hex:12; HexNAc:2}	Unmodified	controllerType=0 controllerNumber=1 scan=19845	0.005113636363636364	23.426959991455078	0.005113636363636364	16.504499435424805	0.0	35.27119064331055	GlycReSoft-Base
cwq_mix2-1	SCHPO	SCHPO	N(N-Glycosylation)LSADIPAK{Hex:12; HexNAc:2}	sp|P87167|BUT2_SCHPO Uba3-binding protein but2 OS=Schizosaccharomyces pombe (strain 972 / ATCC 24843) OX=284812 GN=but2 PE=1 SV=1	{Hex:12; HexNAc:2}	Unmodified	controllerType=0 controllerNumber=1 scan=19983	0.0	57.38557052612305	0.0	41.628753662109375	0.0	85.64231872558594	GlycReSoft-Base
cwq_mix2-1	SCHPO	SCHPO	N(N-Glycosylation)LSADIPAK{Hex:12; HexNAc:2}	sp|P87167|BUT2_SCHPO Uba3-binding protein but2 OS=Schizosaccharomyces pombe (strain 972 / ATCC 24843) OX=284812 GN=but2 PE=1 SV=1	{Hex:12; HexNAc:2}	Unmodified	controllerType=0 controllerNumber=1 scan=19984	0.0	42.370460510253906	0.0	37.252193450927734	0.0	50.85013198852539	GlycReSoft-Base
cwq_mix2-1	SCHPO	SCHPO	N(N-Glycosylation)LSADIPAK{Hex:12; HexNAc:2}	sp|P87167|BUT2_SCHPO Uba3-binding protein but2 OS=Schizosaccharomyces pombe (strain 972 / ATCC 24843) OX=284812 GN=but2 PE=1 SV=1	{Hex:12; HexNAc:2}	Unmodified	controllerType=0 controllerNumber=1 scan=20051	0.0	61.24482727050781	0.0	44.302860260009766	0.0	91.68745422363281	GlycReSoft-Base
cwq_mix2-1	SCHPO	SCHPO	N(N-Glycosylation)LSADIPAK{Hex:12; HexNAc:2}	sp|P87167|BUT2_SCHPO Uba3-binding protein but2 OS=Schizosaccharomyces pombe (strain 972 / ATCC 24843) OX=284812 GN=but2 PE=1 SV=1	{Hex:12; HexNAc:2}	Unmodified	controllerType=0 controllerNumber=1 scan=20064	0.0	49.83942413330078	0.0	43.710540771484375	0.0	60.20112228393555	GlycReSoft-Base
cwq_mix2-1	SCHPO	SCHPO	N(N-Glycosylation)LSADIPAK{Hex:12; HexNAc:2}	sp|P87167|BUT2_SCHPO Uba3-binding protein but2 OS=Schizosaccharomyces pombe (strain 972 / ATCC 24843) OX=284812 GN=but2 PE=1 SV=1	{Hex:12; HexNAc:2}	Unmodified	controllerType=0 controllerNumber=1 scan=20117	0.0	57.19403076171875	0.0	38.9254150390625	0.0	90.1093521118164	GlycReSoft-Base
cwq_mix2-1	SCHPO	SCHPO	N(N-Glycosylation)LSADIPAK{Hex:12; HexNAc:2}	sp|P87167|BUT2_SCHPO Uba3-binding protein but2 OS=Schizosaccharomyces pombe (strain 972 / ATCC 24843) OX=284812 GN=but2 PE=1 SV=1	{Hex:12; HexNAc:2}	Unmodified	controllerType=0 controllerNumber=1 scan=20146	0.001838235294117647	30.10797882080078	0.001838235294117647	21.588733673095703	0.0	44.89841842651367	GlycReSoft-Base
cwq_mix2-1	SCHPO	SCHPO	N(N-Glycosylation)LSADIPAK{Hex:12; HexNAc:2}	sp|P87167|BUT2_SCHPO Uba3-binding protein but2 OS=Schizosaccharomyces pombe (strain 972 / ATCC 24843) OX=284812 GN=but2 PE=1 SV=1	{Hex:12; HexNAc:2}	Unmodified	controllerType=0 controllerNumber=1 scan=20207	0.007021063189568706	23.772802352905273	0.007021063189568706	13.133862495422363	0.0	42.506324768066406	GlycReSoft-Base
cwq_mix2-1	SCHPO	SCHPO	VTN(N-Glycosylation)ITDSQPAPYM(Oxidation)K{Hex:8; HexNAc:2}	sp|O94559|YF65_SCHPO Uncharacterized protein C23C4.05c OS=Schizosaccharomyces pombe (strain 972 / ATCC 24843) OX=284812 GN=SPAC23C4.05c PE=3 SV=1	{Hex:8; HexNAc:2}	Ammonium	controllerType=0 controllerNumber=1 scan=20678	0.0	57.63214874267578	0.0	55.29889678955078	0.0	60.961456298828125	GlycReSoft-Base
cwq_mix2-1	SCHPO	SCHPO	VTN(N-Glycosylation)ITDSQPAPYM(Oxidation)K{Hex:8; HexNAc:2}	sp|O94559|YF65_SCHPO Uncharacterized protein C23C4.05c OS=Schizosaccharomyces pombe (strain 972 / ATCC 24843) OX=284812 GN=SPAC23C4.05c PE=3 SV=1	{Hex:8; HexNAc:2}	Unmodified	controllerType=0 controllerNumber=1 scan=20688	0.0007022471910112359	32.854061126708984	0.0007022471910112359	29.756380081176758	0.0	37.755680084228516	GlycReSoft-Base
cwq_mix2-1	SCHPO	SCHPO	NN(N-Glycosylation)ISLSK{Hex:13; HexNAc:2}	sp|O14194|GGT2_SCHPO Glutathione hydrolase proenzyme 2 OS=Schizosaccharomyces pombe (strain 972 / ATCC 24843) OX=284812 GN=ggt2 PE=2 SV=1	{Hex:13; HexNAc:2}	Ammonium	controllerType=0 controllerNumber=1 scan=10450	0.006749740394600207	29.890708923339844	0.006749740394600207	11.722017288208008	0.0	62.65800857543945	GlycReSoft-Base
cwq_mix2-1	SCHPO	SCHPO	NN(N-Glycosylation)ISLSK{Hex:13; HexNAc:2}	sp|O14194|GGT2_SCHPO Glutathione hydrolase proenzyme 2 OS=Schizosaccharomyces pombe (strain 972 / ATCC 24843) OX=284812 GN=ggt2 PE=2 SV=1	{Hex:13; HexNAc:2}	Unmodified	controllerType=0 controllerNumber=1 scan=10542	0.007470119521912351	28.03268814086914	0.007470119521912351	11.925178527832031	0.0	56.93000411987305	GlycReSoft-Base
cwq_mix2-1	SCHPO	SCHPO	SQNHLSYN(N-Glycosylation)TTMK{Hex:9; HexNAc:2}	sp|O42841|YFH2_SCHPO Uncharacterized protein C23A1.02c OS=Schizosaccharomyces pombe (strain 972 / ATCC 24843) OX=284812 GN=SPAC23A1.02c PE=4 SV=2	{Hex:9; HexNAc:2}	Unmodified	controllerType=0 controllerNumber=1 scan=17545	0.006600660066006601	33.10878372192383	0.006600660066006601	16.981033325195312	0.0	62.02891540527344	GlycReSoft-Base
cwq_mix2-1	SCHPO	SCHPO	DAN(N-Glycosylation)NTQFQFTSR{Hex:9; HexNAc:2}	sp|Q9C0Y4|AGLU_SCHPO Alpha-glucosidase OS=Schizosaccharomyces pombe (strain 972 / ATCC 24843) OX=284812 GN=agl1 PE=1 SV=2	{Hex:9; HexNAc:2}	Unmodified	controllerType=0 controllerNumber=1 scan=20483	0.0	41.54116439819336	0.0	32.63621139526367	0.0	57.056114196777344	GlycReSoft-Base
cwq_mix2-1	SCHPO	SCHPO	DAN(N-Glycosylation)NTQFQFTSR{Hex:9; HexNAc:2}	sp|Q9C0Y4|AGLU_SCHPO Alpha-glucosidase OS=Schizosaccharomyces pombe (strain 972 / ATCC 24843) OX=284812 GN=agl1 PE=1 SV=2	{Hex:9; HexNAc:2}	Ammonium	controllerType=0 controllerNumber=1 scan=24289	0.0	91.2513198852539	0.0	90.41081237792969	0.0	91.79759979248047	GlycReSoft-Base
cwq_mix2-1	SCHPO	SCHPO	DAN(N-Glycosylation)NTQFQFTSR{Hex:9; HexNAc:2}	sp|Q9C0Y4|AGLU_SCHPO Alpha-glucosidase OS=Schizosaccharomyces pombe (strain 972 / ATCC 24843) OX=284812 GN=agl1 PE=1 SV=2	{Hex:9; HexNAc:2}	Unmodified	controllerType=0 controllerNumber=1 scan=24128	0.0	63.14307403564453	0.0	62.344688415527344	0.0	63.595298767089844	GlycReSoft-Base
cwq_mix2-1	SCHPO	SCHPO	DAN(N-Glycosylation)NTQFQFTSR{Hex:9; HexNAc:2}	sp|Q9C0Y4|AGLU_SCHPO Alpha-glucosidase OS=Schizosaccharomyces pombe (strain 972 / ATCC 24843) OX=284812 GN=agl1 PE=1 SV=2	{Hex:9; HexNAc:2}	Unmodified	controllerType=0 controllerNumber=1 scan=24197	0.0	83.63351440429688	0.0	81.13346862792969	0.0	87.26553344726562	GlycReSoft-Base
cwq_mix2-1	SCHPO	SCHPO	DAN(N-Glycosylation)NTQFQFTSR{Hex:9; HexNAc:2}	sp|Q9C0Y4|AGLU_SCHPO Alpha-glucosidase OS=Schizosaccharomyces pombe (strain 972 / ATCC 24843) OX=284812 GN=agl1 PE=1 SV=2	{Hex:9; HexNAc:2}	Unmodified	controllerType=0 controllerNumber=1 scan=24277	0.0	65.77713012695312	0.0	59.52190017700195	0.0	76.37960815429688	GlycReSoft-Base
cwq_mix2-1	SCHPO	SCHPO	DAN(N-Glycosylation)NTQFQFTSR{Hex:9; HexNAc:2}	sp|Q9C0Y4|AGLU_SCHPO Alpha-glucosidase OS=Schizosaccharomyces pombe (strain 972 / ATCC 24843) OX=284812 GN=agl1 PE=1 SV=2	{Hex:9; HexNAc:2}	Unmodified	controllerType=0 controllerNumber=1 scan=24351	0.0	69.71339416503906	0.0	67.50804901123047	0.0	72.79110717773438	GlycReSoft-Base
cwq_mix2-1	SCHPO	SCHPO	DAN(N-Glycosylation)NTQFQFTSR{Hex:9; HexNAc:2}	sp|Q9C0Y4|AGLU_SCHPO Alpha-glucosidase OS=Schizosaccharomyces pombe (strain 972 / ATCC 24843) OX=284812 GN=agl1 PE=1 SV=2	{Hex:9; HexNAc:2}	Unmodified	controllerType=0 controllerNumber=1 scan=24353	0.001838235294117647	24.86922836303711	0.001838235294117647	20.932575225830078	0.0	31.17422866821289	GlycReSoft-Base
cwq_mix2-1	SCHPO	SCHPO	DAN(N-Glycosylation)NTQFQFTSR{Hex:9; HexNAc:2}	sp|Q9C0Y4|AGLU_SCHPO Alpha-glucosidase OS=Schizosaccharomyces pombe (strain 972 / ATCC 24843) OX=284812 GN=agl1 PE=1 SV=2	{Hex:9; HexNAc:2}	Unmodified	controllerType=0 controllerNumber=1 scan=24464	0.006749740394600207	13.90552806854248	0.006749740394600207	14.387311935424805	5.801943601908013e-101	12.02716064453125	GlycReSoft-Base
cwq_mix2-1	SCHPO	SCHPO	DAN(N-Glycosylation)NTQFQFTSR{Hex:9; HexNAc:2}	sp|Q9C0Y4|AGLU_SCHPO Alpha-glucosidase OS=Schizosaccharomyces pombe (strain 972 / ATCC 24843) OX=284812 GN=agl1 PE=1 SV=2	{Hex:9; HexNAc:2}	Unmodified	controllerType=0 controllerNumber=1 scan=24548	0.001838235294117647	17.80564308166504	0.001838235294117647	21.817338943481445	3.157336547969934e-61	9.325485229492188	GlycReSoft-Base
cwq_mix2-1	SCHPO	SCHPO	DAN(N-Glycosylation)NTQFQFTSR{Hex:9; HexNAc:2}	sp|Q9C0Y4|AGLU_SCHPO Alpha-glucosidase OS=Schizosaccharomyces pombe (strain 972 / ATCC 24843) OX=284812 GN=agl1 PE=1 SV=2	{Hex:9; HexNAc:2}	Unmodified	controllerType=0 controllerNumber=1 scan=24688	0.007021063189568706	14.743504524230957	0.007021063189568706	15.486234664916992	2.251966199657742e-105	12.332392692565918	GlycReSoft-Base
cwq_mix2-1	SCHPO	SCHPO	NN(N-Glycosylation)ESYPIGFTYK{Hex:9; HexNAc:2}	sp|Q10061|LHS1_SCHPO Heat shock protein 70 homolog lhs1 OS=Schizosaccharomyces pombe (strain 972 / ATCC 24843) OX=284812 GN=SPAC1F5.06 PE=3 SV=1	{Hex:9; HexNAc:2}	Ammonium	controllerType=0 controllerNumber=1 scan=29080	0.0	59.480003356933594	0.0	50.8371467590332	0.0	74.71098327636719	GlycReSoft-Base
cwq_mix2-1	SCHPO	SCHPO	NN(N-Glycosylation)ESYPIGFTYK{Hex:9; HexNAc:2}	sp|Q10061|LHS1_SCHPO Heat shock protein 70 homolog lhs1 OS=Schizosaccharomyces pombe (strain 972 / ATCC 24843) OX=284812 GN=SPAC1F5.06 PE=3 SV=1	{Hex:9; HexNAc:2}	Ammonium	controllerType=0 controllerNumber=1 scan=29159	0.0	74.08035278320312	0.0	65.3790054321289	0.0	89.264892578125	GlycReSoft-Base
cwq_mix2-1	SCHPO	SCHPO	NN(N-Glycosylation)ESYPIGFTYK{Hex:9; HexNAc:2}	sp|Q10061|LHS1_SCHPO Heat shock protein 70 homolog lhs1 OS=Schizosaccharomyces pombe (strain 972 / ATCC 24843) OX=284812 GN=SPAC1F5.06 PE=3 SV=1	{Hex:9; HexNAc:2}	Unmodified	controllerType=0 controllerNumber=1 scan=29133	0.006094182825484765	23.26696014404297	0.006094182825484765	18.089893341064453	0.0	31.875595092773438	GlycReSoft-Base
cwq_mix2-1	SCHPO	SCHPO	LGNN(N-Glycosylation)LTR{Hex:13; HexNAc:2}	sp|Q9URX4|YFZB_SCHPO Uncharacterized family 31 glucosidase C1039.11c OS=Schizosaccharomyces pombe (strain 972 / ATCC 24843) OX=284812 GN=SPAC1039.11c PE=3 SV=1	{Hex:13; HexNAc:2}	Ammonium	controllerType=0 controllerNumber=1 scan=11242	0.0	62.495201110839844	0.0	27.46529197692871	0.0	126.5806655883789	GlycReSoft-Base
cwq_mix2-1	SCHPO	SCHPO	LGNN(N-Glycosylation)LTR{Hex:13; HexNAc:2}	sp|Q9C0Y4|AGLU_SCHPO Alpha-glucosidase OS=Schizosaccharomyces pombe (strain 972 / ATCC 24843) OX=284812 GN=agl1 PE=1 SV=2	{Hex:13; HexNAc:2}	Ammonium	controllerType=0 controllerNumber=1 scan=11242	0.0	62.495201110839844	0.0	27.46529197692871	0.0	126.5806655883789	GlycReSoft-Base
cwq_mix2-1	SCHPO	SCHPO	LGNN(N-Glycosylation)LTR{Hex:13; HexNAc:2}	sp|Q9URX4|YFZB_SCHPO Uncharacterized family 31 glucosidase C1039.11c OS=Schizosaccharomyces pombe (strain 972 / ATCC 24843) OX=284812 GN=SPAC1039.11c PE=3 SV=1	{Hex:13; HexNAc:2}	Ammonium	controllerType=0 controllerNumber=1 scan=11307	0.001838235294117647	55.34844970703125	0.001838235294117647	19.387548446655273	0.0	121.1698989868164	GlycReSoft-Base
cwq_mix2-1	SCHPO	SCHPO	LGNN(N-Glycosylation)LTR{Hex:13; HexNAc:2}	sp|Q9C0Y4|AGLU_SCHPO Alpha-glucosidase OS=Schizosaccharomyces pombe (strain 972 / ATCC 24843) OX=284812 GN=agl1 PE=1 SV=2	{Hex:13; HexNAc:2}	Ammonium	controllerType=0 controllerNumber=1 scan=11307	0.001838235294117647	55.34844970703125	0.001838235294117647	19.387548446655273	0.0	121.1698989868164	GlycReSoft-Base
cwq_mix2-1	SCHPO	SCHPO	WGYTN(N-Glycosylation)ITEIMDVR{Hex:8; HexNAc:2}	sp|Q9C0Y4|AGLU_SCHPO Alpha-glucosidase OS=Schizosaccharomyces pombe (strain 972 / ATCC 24843) OX=284812 GN=agl1 PE=1 SV=2	{Hex:8; HexNAc:2}	Unmodified	controllerType=0 controllerNumber=1 scan=44219	0.006094182825484765	19.74781608581543	0.006094182825484765	19.06380271911621	2.7511210859075832e-232	19.98909568786621	GlycReSoft-Base
cwq_mix2-1	SCHPO	SCHPO	WGYTN(N-Glycosylation)ITEIMDVR{Hex:8; HexNAc:2}	sp|Q9C0Y4|AGLU_SCHPO Alpha-glucosidase OS=Schizosaccharomyces pombe (strain 972 / ATCC 24843) OX=284812 GN=agl1 PE=1 SV=2	{Hex:8; HexNAc:2}	Ammonium	controllerType=0 controllerNumber=1 scan=44218	0.0	62.432491302490234	0.0	68.17465209960938	0.0	50.76403045654297	GlycReSoft-Base
cwq_mix2-1	SCHPO	SCHPO	WGYTN(N-Glycosylation)ITEIMDVR{Hex:8; HexNAc:2}	sp|Q9C0Y4|AGLU_SCHPO Alpha-glucosidase OS=Schizosaccharomyces pombe (strain 972 / ATCC 24843) OX=284812 GN=agl1 PE=1 SV=2	{Hex:8; HexNAc:2}	Ammonium	controllerType=0 controllerNumber=1 scan=44305	0.0	47.73307418823242	0.0	43.33639907836914	0.0	54.898895263671875	GlycReSoft-Base
cwq_mix2-1	SCHPO	SCHPO	LGVGN(N-Glycosylation)ATFETDDFSK{Hex:8; HexNAc:2}	sp|Q09140|UGGG_SCHPO UDP-glucose:glycoprotein glucosyltransferase OS=Schizosaccharomyces pombe (strain 972 / ATCC 24843) OX=284812 GN=gpt1 PE=1 SV=2	{Hex:8; HexNAc:2}	Ammonium	controllerType=0 controllerNumber=1 scan=31353	0.0	76.48334503173828	0.0	72.73973846435547	0.0	82.42327117919922	GlycReSoft-Base
cwq_mix2-1	SCHPO	SCHPO	LGVGN(N-Glycosylation)ATFETDDFSK{Hex:8; HexNAc:2}	sp|Q09140|UGGG_SCHPO UDP-glucose:glycoprotein glucosyltransferase OS=Schizosaccharomyces pombe (strain 972 / ATCC 24843) OX=284812 GN=gpt1 PE=1 SV=2	{Hex:8; HexNAc:2}	Ammonium	controllerType=0 controllerNumber=1 scan=31432	0.0	72.02000427246094	0.0	70.25843811035156	0.0	74.27853393554688	GlycReSoft-Base
cwq_mix2-1	SCHPO	SCHPO	LGVGN(N-Glycosylation)ATFETDDFSK{Hex:8; HexNAc:2}	sp|Q09140|UGGG_SCHPO UDP-glucose:glycoprotein glucosyltransferase OS=Schizosaccharomyces pombe (strain 972 / ATCC 24843) OX=284812 GN=gpt1 PE=1 SV=2	{Hex:8; HexNAc:2}	Unmodified	controllerType=0 controllerNumber=1 scan=31355	0.0	53.23213577270508	0.0	51.912437438964844	0.0	54.66810607910156	GlycReSoft-Base
cwq_mix2-1	SCHPO	SCHPO	LGVGN(N-Glycosylation)ATFETDDFSK{Hex:8; HexNAc:2}	sp|Q09140|UGGG_SCHPO UDP-glucose:glycoprotein glucosyltransferase OS=Schizosaccharomyces pombe (strain 972 / ATCC 24843) OX=284812 GN=gpt1 PE=1 SV=2	{Hex:8; HexNAc:2}	Unmodified	controllerType=0 controllerNumber=1 scan=31393	0.001838235294117647	29.126148223876953	0.001838235294117647	26.82011604309082	0.0	32.3788948059082	GlycReSoft-Base
cwq_mix2-1	SCHPO	SCHPO	LGVGN(N-Glycosylation)ATFETDDFSK{Hex:8; HexNAc:2}	sp|Q09140|UGGG_SCHPO UDP-glucose:glycoprotein glucosyltransferase OS=Schizosaccharomyces pombe (strain 972 / ATCC 24843) OX=284812 GN=gpt1 PE=1 SV=2	{Hex:8; HexNAc:2}	Unmodified	controllerType=0 controllerNumber=1 scan=31436	0.0	39.37010955810547	0.0	33.24680709838867	0.0	49.72104263305664	GlycReSoft-Base
cwq_mix2-1	SCHPO	SCHPO	VYLHTLTITLN(N-Glycosylation)GTR{Hex:8; HexNAc:2}	sp|O94380|GPI16_SCHPO GPI transamidase component PIG-T homolog OS=Schizosaccharomyces pombe (strain 972 / ATCC 24843) OX=284812 GN=gpi16 PE=3 SV=1	{Hex:8; HexNAc:2}	Unmodified	controllerType=0 controllerNumber=1 scan=31274	0.0007022471910112359	40.35613250732422	0.0007022471910112359	28.147884368896484	0.0	62.00526809692383	GlycReSoft-Base
cwq_mix2-1	SCHPO	SCHPO	TELAAYLSC(Carbamidomethyl)N(N-Glycosylation)ATK{Hex:9; HexNAc:2}	sp|Q9USU5|GAS2_SCHPO 1,3-beta-glucanosyltransferase gas2 OS=Schizosaccharomyces pombe (strain 972 / ATCC 24843) OX=284812 GN=gas2 PE=2 SV=1	{Hex:9; HexNAc:2}	Unmodified	controllerType=0 controllerNumber=1 scan=28183	0.0	31.812129974365234	0.0	32.953609466552734	0.0	28.660783767700195	GlycReSoft-Base
cwq_mix2-1	SCHPO	SCHPO	TELAAYLSC(Carbamidomethyl)N(N-Glycosylation)ATK{Hex:9; HexNAc:2}	sp|Q9USU5|GAS2_SCHPO 1,3-beta-glucanosyltransferase gas2 OS=Schizosaccharomyces pombe (strain 972 / ATCC 24843) OX=284812 GN=gas2 PE=2 SV=1	{Hex:9; HexNAc:2}	Ammonium	controllerType=0 controllerNumber=1 scan=28193	0.0	58.81936264038086	0.0	56.18794631958008	0.0	62.909828186035156	GlycReSoft-Base
cwq_mix2-1	SCHPO	SCHPO	FN(N-Glycosylation)C(Carbamidomethyl)TTR{Hex:13; HexNAc:2}	sp|P87167|BUT2_SCHPO Uba3-binding protein but2 OS=Schizosaccharomyces pombe (strain 972 / ATCC 24843) OX=284812 GN=but2 PE=1 SV=1	{Hex:13; HexNAc:2}	Ammonium	controllerType=0 controllerNumber=1 scan=8461	0.007021063189568706	34.92899703979492	0.007021063189568706	9.688698768615723	0.0	80.77267456054688	GlycReSoft-Base
cwq_mix2-1	SCHPO	SCHPO	FN(N-Glycosylation)C(Carbamidomethyl)TTR{Hex:13; HexNAc:2}	sp|P87167|BUT2_SCHPO Uba3-binding protein but2 OS=Schizosaccharomyces pombe (strain 972 / ATCC 24843) OX=284812 GN=but2 PE=1 SV=1	{Hex:13; HexNAc:2}	Ammonium	controllerType=0 controllerNumber=1 scan=8558	0.005113636363636364	53.757755279541016	0.005113636363636364	16.572628021240234	0.0	121.78422546386719	GlycReSoft-Base
cwq_mix2-1	SCHPO	SCHPO	FN(N-Glycosylation)C(Carbamidomethyl)TTR{Hex:13; HexNAc:2}	sp|P87167|BUT2_SCHPO Uba3-binding protein but2 OS=Schizosaccharomyces pombe (strain 972 / ATCC 24843) OX=284812 GN=but2 PE=1 SV=1	{Hex:13; HexNAc:2}	Ammonium	controllerType=0 controllerNumber=1 scan=8627	0.004091174751607247	57.69525146484375	0.004091174751607247	17.81990623474121	0.0	130.7186737060547	GlycReSoft-Base
cwq_mix2-1	SCHPO	SCHPO	FN(N-Glycosylation)C(Carbamidomethyl)TTR{Hex:13; HexNAc:2}	sp|P87167|BUT2_SCHPO Uba3-binding protein but2 OS=Schizosaccharomyces pombe (strain 972 / ATCC 24843) OX=284812 GN=but2 PE=1 SV=1	{Hex:13; HexNAc:2}	Ammonium	controllerType=0 controllerNumber=1 scan=8849	0.004091174751607247	61.83991622924805	0.004091174751607247	17.939443588256836	0.0	142.33863830566406	GlycReSoft-Base
cwq_mix2-1	SCHPO	SCHPO	FN(N-Glycosylation)C(Carbamidomethyl)TTR{Hex:13; HexNAc:2}	sp|P87167|BUT2_SCHPO Uba3-binding protein but2 OS=Schizosaccharomyces pombe (strain 972 / ATCC 24843) OX=284812 GN=but2 PE=1 SV=1	{Hex:13; HexNAc:2}	Ammonium	controllerType=0 controllerNumber=1 scan=8981	0.006094182825484765	46.88636016845703	0.006094182825484765	15.631559371948242	0.0	103.9261703491211	GlycReSoft-Base
cwq_mix2-1	SCHPO	SCHPO	FN(N-Glycosylation)C(Carbamidomethyl)TTR{Hex:13; HexNAc:2}	sp|P87167|BUT2_SCHPO Uba3-binding protein but2 OS=Schizosaccharomyces pombe (strain 972 / ATCC 24843) OX=284812 GN=but2 PE=1 SV=1	{Hex:13; HexNAc:2}	Unmodified	controllerType=0 controllerNumber=1 scan=8618	0.002380952380952381	40.90667724609375	0.002380952380952381	13.026911735534668	0.0	91.66182708740234	GlycReSoft-Base
cwq_mix2-1	SCHPO	SCHPO	FN(N-Glycosylation)C(Carbamidomethyl)TTR{Hex:13; HexNAc:2}	sp|P87167|BUT2_SCHPO Uba3-binding protein but2 OS=Schizosaccharomyces pombe (strain 972 / ATCC 24843) OX=284812 GN=but2 PE=1 SV=1	{Hex:13; HexNAc:2}	Unmodified	controllerType=0 controllerNumber=1 scan=8709	0.006749740394600207	42.4145622253418	0.006749740394600207	12.325289726257324	0.0	97.26734924316406	GlycReSoft-Base
cwq_mix2-1	SCHPO	SCHPO	FN(N-Glycosylation)C(Carbamidomethyl)TTR{Hex:13; HexNAc:2}	sp|P87167|BUT2_SCHPO Uba3-binding protein but2 OS=Schizosaccharomyces pombe (strain 972 / ATCC 24843) OX=284812 GN=but2 PE=1 SV=1	{Hex:13; HexNAc:2}	Unmodified	controllerType=0 controllerNumber=1 scan=8864	0.006749740394600207	36.7161979675293	0.006749740394600207	12.51764965057373	0.0	80.64669036865234	GlycReSoft-Base
cwq_mix2-1	SCHPO	SCHPO	FN(N-Glycosylation)C(Carbamidomethyl)TTR{Hex:13; HexNAc:2}	sp|P87167|BUT2_SCHPO Uba3-binding protein but2 OS=Schizosaccharomyces pombe (strain 972 / ATCC 24843) OX=284812 GN=but2 PE=1 SV=1	{Hex:13; HexNAc:2}	Unmodified	controllerType=0 controllerNumber=1 scan=8929	0.007021063189568706	31.637723922729492	0.007021063189568706	9.522826194763184	0.0	71.68278503417969	GlycReSoft-Base
cwq_mix2-1	SCHPO	SCHPO	NMVN(N-Glycosylation)TTREEVEK{Hex:9; HexNAc:2}	sp|Q9HGN7|SEC63_SCHPO Translocation protein sec63 OS=Schizosaccharomyces pombe (strain 972 / ATCC 24843) OX=284812 GN=sec63 PE=1 SV=1	{Hex:9; HexNAc:2}	Unmodified	controllerType=0 controllerNumber=1 scan=17737	0.002380952380952381	42.988372802734375	0.002380952380952381	19.825204849243164	0.0	84.98117065429688	GlycReSoft-Base
cwq_mix2-1	SCHPO	SCHPO	FNPAN(N-Glycosylation)TSITNYEIK{Hex:8; HexNAc:2}	sp|O94680|PDAT_SCHPO Phospholipid:diacylglycerol acyltransferase OS=Schizosaccharomyces pombe (strain 972 / ATCC 24843) OX=284812 GN=plh1 PE=1 SV=2	{Hex:8; HexNAc:2}	Ammonium	controllerType=0 controllerNumber=1 scan=31505	0.0	49.6888313293457	0.0	46.70375061035156	0.0	54.20092010498047	GlycReSoft-Base
cwq_mix2-1	SCHPO	SCHPO	FFKN(N-Glycosylation)DTQFYIK{Hex:9; HexNAc:2}	sp|Q9USU5|GAS2_SCHPO 1,3-beta-glucanosyltransferase gas2 OS=Schizosaccharomyces pombe (strain 972 / ATCC 24843) OX=284812 GN=gas2 PE=2 SV=1	{Hex:9; HexNAc:2}	Unmodified	controllerType=0 controllerNumber=1 scan=27239	0.001838235294117647	40.13697814941406	0.001838235294117647	23.653444290161133	0.0	69.7197036743164	GlycReSoft-Base
cwq_mix2-1	SCHPO	SCHPO	FFKN(N-Glycosylation)DTQFYIK{Hex:9; HexNAc:2}	sp|Q9USU5|GAS2_SCHPO 1,3-beta-glucanosyltransferase gas2 OS=Schizosaccharomyces pombe (strain 972 / ATCC 24843) OX=284812 GN=gas2 PE=2 SV=1	{Hex:9; HexNAc:2}	Unmodified	controllerType=0 controllerNumber=1 scan=27321	0.0	47.583038330078125	0.0	36.13349914550781	0.0	67.817138671875	GlycReSoft-Base
cwq_mix2-1	SCHPO	SCHPO	ETN(N-Glycosylation)NSDAGYTEPYR{Hex:8; HexNAc:2}	sp|Q9US55|GLU2A_SCHPO Glucosidase 2 subunit alpha OS=Schizosaccharomyces pombe (strain 972 / ATCC 24843) OX=284812 GN=gls2 PE=3 SV=1	{Hex:8; HexNAc:2}	Unmodified	controllerType=0 controllerNumber=1 scan=20089	0.001838235294117647	22.27410888671875	0.001838235294117647	23.31870460510254	1.9129954732172162e-220	19.306079864501953	GlycReSoft-Base
cwq_mix2-1	SCHPO	SCHPO	ETN(N-Glycosylation)NSDAGYTEPYR{Hex:8; HexNAc:2}	sp|Q9US55|GLU2A_SCHPO Glucosidase 2 subunit alpha OS=Schizosaccharomyces pombe (strain 972 / ATCC 24843) OX=284812 GN=gls2 PE=3 SV=1	{Hex:8; HexNAc:2}	Unmodified	controllerType=0 controllerNumber=1 scan=20140	0.0	52.953948974609375	0.0	45.12982940673828	0.0	66.45574951171875	GlycReSoft-Base
cwq_mix2-1	SCHPO	SCHPO	ETN(N-Glycosylation)NSDAGYTEPYR{Hex:8; HexNAc:2}	sp|Q9US55|GLU2A_SCHPO Glucosidase 2 subunit alpha OS=Schizosaccharomyces pombe (strain 972 / ATCC 24843) OX=284812 GN=gls2 PE=3 SV=1	{Hex:8; HexNAc:2}	Ammonium	controllerType=0 controllerNumber=1 scan=20094	0.0	88.0102310180664	0.0	88.27751922607422	0.0	86.48615264892578	GlycReSoft-Base
cwq_mix2-1	SCHPO	SCHPO	SN(N-Glycosylation)ATKPQC(Carbamidomethyl)PK{Hex:11; HexNAc:2}	sp|O14103|ROT1_SCHPO Protein rot1 OS=Schizosaccharomyces pombe (strain 972 / ATCC 24843) OX=284812 GN=rot1 PE=3 SV=1	{Hex:11; HexNAc:2}	Unmodified	controllerType=0 controllerNumber=1 scan=3973	0.002380952380952381	43.16695785522461	0.002380952380952381	21.122142791748047	0.0	83.07865142822266	GlycReSoft-Base
cwq_mix2-1	SCHPO	SCHPO	IVVN(N-Glycosylation)ESR{Hex:13; HexNAc:2}	sp|O13781|YEO3_SCHPO Uncharacterized protein C17G6.03 OS=Schizosaccharomyces pombe (strain 972 / ATCC 24843) OX=284812 GN=SPAC17G6.03 PE=3 SV=1	{Hex:13; HexNAc:2}	Ammonium	controllerType=0 controllerNumber=1 scan=11158	0.007470119521912351	41.46437454223633	0.007470119521912351	11.702699661254883	0.0	95.72969818115234	GlycReSoft-Base
cwq_mix2-1	SCHPO	SCHPO	HYWN(N-Glycosylation)LTSNIYR{Hex:9; HexNAc:2}	sp|O13968|YE48_SCHPO Uncharacterized carboxypeptidase C24C9.08 OS=Schizosaccharomyces pombe (strain 972 / ATCC 24843) OX=284812 GN=SPAC24C9.08 PE=3 SV=1	{Hex:9; HexNAc:2}	Unmodified	controllerType=0 controllerNumber=1 scan=29675	0.0	37.52825164794922	0.0	32.58051681518555	0.0	45.75110626220703	GlycReSoft-Base
cwq_mix2-1	SCHPO	SCHPO	HYWN(N-Glycosylation)LTSNIYR{Hex:9; HexNAc:2}	sp|O13968|YE48_SCHPO Uncharacterized carboxypeptidase C24C9.08 OS=Schizosaccharomyces pombe (strain 972 / ATCC 24843) OX=284812 GN=SPAC24C9.08 PE=3 SV=1	{Hex:9; HexNAc:2}	Unmodified	controllerType=0 controllerNumber=1 scan=29577	0.006094182825484765	29.25821876525879	0.006094182825484765	16.556028366088867	0.0	51.87255096435547	GlycReSoft-Base
cwq_mix2-1	SCHPO	SCHPO	SIIQNN(N-Glycosylation)GTFGVSHTR{Hex:8; HexNAc:2}	sp|Q8WZK2|MCD4_SCHPO GPI ethanolamine phosphate transferase 1 OS=Schizosaccharomyces pombe (strain 972 / ATCC 24843) OX=284812 GN=its8 PE=1 SV=1	{Hex:8; HexNAc:2}	Unmodified	controllerType=0 controllerNumber=1 scan=22262	0.001838235294117647	39.863468170166016	0.001838235294117647	24.054931640625	0.0	68.19365692138672	GlycReSoft-Base
cwq_mix2-1	SCHPO	SCHPO	SIIQNN(N-Glycosylation)GTFGVSHTR{Hex:8; HexNAc:2}	sp|Q8WZK2|MCD4_SCHPO GPI ethanolamine phosphate transferase 1 OS=Schizosaccharomyces pombe (strain 972 / ATCC 24843) OX=284812 GN=its8 PE=1 SV=1	{Hex:8; HexNAc:2}	Unmodified	controllerType=0 controllerNumber=1 scan=22371	0.0	82.04841613769531	0.0	75.46891784667969	0.0	93.23588562011719	GlycReSoft-Base
cwq_mix2-1	SCHPO	SCHPO	SIIQNN(N-Glycosylation)GTFGVSHTR{Hex:8; HexNAc:2}	sp|Q8WZK2|MCD4_SCHPO GPI ethanolamine phosphate transferase 1 OS=Schizosaccharomyces pombe (strain 972 / ATCC 24843) OX=284812 GN=its8 PE=1 SV=1	{Hex:8; HexNAc:2}	Unmodified	controllerType=0 controllerNumber=1 scan=22437	0.0	70.5100326538086	0.0	63.32722854614258	0.0	82.84535217285156	GlycReSoft-Base
cwq_mix2-1	SCHPO	SCHPO	SIIQNN(N-Glycosylation)GTFGVSHTR{Hex:8; HexNAc:2}	sp|Q8WZK2|MCD4_SCHPO GPI ethanolamine phosphate transferase 1 OS=Schizosaccharomyces pombe (strain 972 / ATCC 24843) OX=284812 GN=its8 PE=1 SV=1	{Hex:8; HexNAc:2}	Unmodified	controllerType=0 controllerNumber=1 scan=22525	0.001838235294117647	37.686363220214844	0.001838235294117647	24.268951416015625	0.0	61.57783126831055	GlycReSoft-Base
cwq_mix2-1	SCHPO	SCHPO	N(N-Glycosylation)VTIPTNGIPQR{Hex:10; HexNAc:2}	sp|Q9C0Y4|AGLU_SCHPO Alpha-glucosidase OS=Schizosaccharomyces pombe (strain 972 / ATCC 24843) OX=284812 GN=agl1 PE=1 SV=2	{Hex:10; HexNAc:2}	Unmodified	controllerType=0 controllerNumber=1 scan=25298	0.001838235294117647	32.2728385925293	0.001838235294117647	25.789621353149414	0.0	43.312255859375	GlycReSoft-Base
cwq_mix2-1	SCHPO	SCHPO	N(N-Glycosylation)VTIPTNGIPQR{Hex:10; HexNAc:2}	sp|Q9C0Y4|AGLU_SCHPO Alpha-glucosidase OS=Schizosaccharomyces pombe (strain 972 / ATCC 24843) OX=284812 GN=agl1 PE=1 SV=2	{Hex:10; HexNAc:2}	Ammonium	controllerType=0 controllerNumber=1 scan=25164	0.0	40.154319763183594	0.0	33.80390930175781	0.0	50.97465133666992	GlycReSoft-Base
cwq_mix2-1	SCHPO	SCHPO	N(N-Glycosylation)VTIPTNGIPQR{Hex:10; HexNAc:2}	sp|Q9C0Y4|AGLU_SCHPO Alpha-glucosidase OS=Schizosaccharomyces pombe (strain 972 / ATCC 24843) OX=284812 GN=agl1 PE=1 SV=2	{Hex:10; HexNAc:2}	Ammonium	controllerType=0 controllerNumber=1 scan=25246	0.0	63.75102996826172	0.0	56.86134338378906	0.0	75.52307891845703	GlycReSoft-Base
cwq_mix2-1	SCHPO	SCHPO	HATSN(N-Glycosylation)GTVETLNTK{Hex:9; HexNAc:2}	sp|O13898|PMT1_SCHPO Dolichyl-phosphate-mannose--protein mannosyltransferase 1 OS=Schizosaccharomyces pombe (strain 972 / ATCC 24843) OX=284812 GN=ogm1 PE=1 SV=1	{Hex:9; HexNAc:2}	Unmodified	controllerType=0 controllerNumber=1 scan=12075	0.0	50.3857536315918	0.0	37.3951416015625	0.0	73.537353515625	GlycReSoft-Base
cwq_mix2-1	SCHPO	SCHPO	HATSN(N-Glycosylation)GTVETLNTK{Hex:9; HexNAc:2}	sp|O13898|PMT1_SCHPO Dolichyl-phosphate-mannose--protein mannosyltransferase 1 OS=Schizosaccharomyces pombe (strain 972 / ATCC 24843) OX=284812 GN=ogm1 PE=1 SV=1	{Hex:9; HexNAc:2}	Unmodified	controllerType=0 controllerNumber=1 scan=12150	0.0	82.24607849121094	0.0	71.12284851074219	0.0	101.87174987792969	GlycReSoft-Base
cwq_mix2-1	SCHPO	SCHPO	HATSN(N-Glycosylation)GTVETLNTK{Hex:9; HexNAc:2}	sp|O13898|PMT1_SCHPO Dolichyl-phosphate-mannose--protein mannosyltransferase 1 OS=Schizosaccharomyces pombe (strain 972 / ATCC 24843) OX=284812 GN=ogm1 PE=1 SV=1	{Hex:9; HexNAc:2}	Unmodified	controllerType=0 controllerNumber=1 scan=12216	0.0	86.41338348388672	0.0	78.4720230102539	0.0	100.12985229492188	GlycReSoft-Base
cwq_mix2-1	SCHPO	SCHPO	HATSN(N-Glycosylation)GTVETLNTK{Hex:9; HexNAc:2}	sp|O13898|PMT1_SCHPO Dolichyl-phosphate-mannose--protein mannosyltransferase 1 OS=Schizosaccharomyces pombe (strain 972 / ATCC 24843) OX=284812 GN=ogm1 PE=1 SV=1	{Hex:9; HexNAc:2}	Unmodified	controllerType=0 controllerNumber=1 scan=12282	0.0	102.55948638916016	0.0	96.38847351074219	0.0	112.98818969726562	GlycReSoft-Base
cwq_mix2-1	SCHPO	SCHPO	HATSN(N-Glycosylation)GTVETLNTK{Hex:9; HexNAc:2}	sp|O13898|PMT1_SCHPO Dolichyl-phosphate-mannose--protein mannosyltransferase 1 OS=Schizosaccharomyces pombe (strain 972 / ATCC 24843) OX=284812 GN=ogm1 PE=1 SV=1	{Hex:9; HexNAc:2}	Unmodified	controllerType=0 controllerNumber=1 scan=12361	0.0	94.66655731201172	0.0	89.23455047607422	0.0	103.72285461425781	GlycReSoft-Base
cwq_mix2-1	SCHPO	SCHPO	HATSN(N-Glycosylation)GTVETLNTK{Hex:9; HexNAc:2}	sp|O13898|PMT1_SCHPO Dolichyl-phosphate-mannose--protein mannosyltransferase 1 OS=Schizosaccharomyces pombe (strain 972 / ATCC 24843) OX=284812 GN=ogm1 PE=1 SV=1	{Hex:9; HexNAc:2}	Unmodified	controllerType=0 controllerNumber=1 scan=12437	0.0	88.95186614990234	0.0	76.8807373046875	0.0	110.3382797241211	GlycReSoft-Base
cwq_mix2-1	SCHPO	SCHPO	HATSN(N-Glycosylation)GTVETLNTK{Hex:9; HexNAc:2}	sp|O13898|PMT1_SCHPO Dolichyl-phosphate-mannose--protein mannosyltransferase 1 OS=Schizosaccharomyces pombe (strain 972 / ATCC 24843) OX=284812 GN=ogm1 PE=1 SV=1	{Hex:9; HexNAc:2}	Unmodified	controllerType=0 controllerNumber=1 scan=12504	0.0	82.34455108642578	0.0	70.90882873535156	0.0	102.55059814453125	GlycReSoft-Base
cwq_mix2-1	SCHPO	SCHPO	HATSN(N-Glycosylation)GTVETLNTK{Hex:9; HexNAc:2}	sp|O13898|PMT1_SCHPO Dolichyl-phosphate-mannose--protein mannosyltransferase 1 OS=Schizosaccharomyces pombe (strain 972 / ATCC 24843) OX=284812 GN=ogm1 PE=1 SV=1	{Hex:9; HexNAc:2}	Unmodified	controllerType=0 controllerNumber=1 scan=12571	0.001838235294117647	40.10164260864258	0.001838235294117647	24.838245391845703	0.0	67.41632080078125	GlycReSoft-Base
cwq_mix2-1	SCHPO	SCHPO	NFWQVGN(N-Glycosylation)SSLPAR{Hex:9; HexNAc:2}	sp|O42841|YFH2_SCHPO Uncharacterized protein C23A1.02c OS=Schizosaccharomyces pombe (strain 972 / ATCC 24843) OX=284812 GN=SPAC23A1.02c PE=4 SV=2	{Hex:9; HexNAc:2}	Ammonium	controllerType=0 controllerNumber=1 scan=32227	0.0	46.56877517700195	0.0	39.175106048583984	0.0	59.26982879638672	GlycReSoft-Base
cwq_mix2-1	SCHPO	SCHPO	YLADC(Carbamidomethyl)YYN(N-Glycosylation)GTGTSR{Hex:8; HexNAc:2}	sp|O13875|YE1A_SCHPO Uncharacterized Sel1-like repeat-containing protein C1B3.10c OS=Schizosaccharomyces pombe (strain 972 / ATCC 24843) OX=284812 GN=SPAC1B3.10c PE=3 SV=4	{Hex:8; HexNAc:2}	Ammonium	controllerType=0 controllerNumber=1 scan=25182	0.007021063189568706	22.458324432373047	0.007021063189568706	16.078706741333008	0.0	33.27440643310547	GlycReSoft-Base
cwq_mix2-1	SCHPO	SCHPO	LGNQYYN(N-Glycosylation)DTQWLK{Hex:8; HexNAc:2}	sp|Q10061|LHS1_SCHPO Heat shock protein 70 homolog lhs1 OS=Schizosaccharomyces pombe (strain 972 / ATCC 24843) OX=284812 GN=SPAC1F5.06 PE=3 SV=1	{Hex:8; HexNAc:2}	Ammonium	controllerType=0 controllerNumber=1 scan=32971	0.0	42.40605926513672	0.0	35.607086181640625	0.0	54.003631591796875	GlycReSoft-Base
cwq_mix2-1	SCHPO	SCHPO	GVSVN(N-Glycosylation)FSK{Hex:13; HexNAc:2}	sp|O13960|ECM33_SCHPO Cell wall protein ecm33 OS=Schizosaccharomyces pombe (strain 972 / ATCC 24843) OX=284812 GN=ecm33 PE=1 SV=2	{Hex:13; HexNAc:2}	Ammonium	controllerType=0 controllerNumber=1 scan=19309	0.006749740394600207	31.713825225830078	0.006749740394600207	13.4364013671875	0.0	64.65557861328125	GlycReSoft-Base
cwq_mix2-1	SCHPO	SCHPO	GFNETN(N-Glycosylation)C(Carbamidomethyl)SLSGIR{Hex:9; HexNAc:2}	sp|O94642|TAD2_SCHPO tRNA-specific adenosine deaminase subunit tad2 OS=Schizosaccharomyces pombe (strain 972 / ATCC 24843) OX=284812 GN=tad2 PE=3 SV=2	{Hex:9; HexNAc:2}	Ammonium * 2	controllerType=0 controllerNumber=1 scan=26081	0.006749740394600207	26.900745391845703	0.006749740394600207	18.7423038482666	0.0	41.07759094238281	GlycReSoft-Base
cwq_mix2-1	SCHPO	SCHPO	GFN(N-Glycosylation)ETNC(Carbamidomethyl)SLSGIR{Hex:9; HexNAc:2}	sp|O94642|TAD2_SCHPO tRNA-specific adenosine deaminase subunit tad2 OS=Schizosaccharomyces pombe (strain 972 / ATCC 24843) OX=284812 GN=tad2 PE=3 SV=2	{Hex:9; HexNAc:2}	Ammonium * 2	controllerType=0 controllerNumber=1 scan=26081	0.006749740394600207	26.900745391845703	0.006749740394600207	18.7423038482666	0.0	41.07759094238281	GlycReSoft-Base
cwq_mix2-1	SCHPO	SCHPO	KNPVNFDSVFN(N-Glycosylation)QSR{Hex:8; HexNAc:2}	sp|Q8WZK2|MCD4_SCHPO GPI ethanolamine phosphate transferase 1 OS=Schizosaccharomyces pombe (strain 972 / ATCC 24843) OX=284812 GN=its8 PE=1 SV=1	{Hex:8; HexNAc:2}	Unmodified	controllerType=0 controllerNumber=1 scan=29127	0.006749740394600207	33.596832275390625	0.006749740394600207	17.19005584716797	0.0	63.04446792602539	GlycReSoft-Base
cwq_mix2-1	SCHPO	SCHPO	KNPVNFDSVFN(N-Glycosylation)QSR{Hex:8; HexNAc:2}	sp|Q8WZK2|MCD4_SCHPO GPI ethanolamine phosphate transferase 1 OS=Schizosaccharomyces pombe (strain 972 / ATCC 24843) OX=284812 GN=its8 PE=1 SV=1	{Hex:8; HexNAc:2}	Unmodified	controllerType=0 controllerNumber=1 scan=29230	0.0	45.27568054199219	0.0	33.625118255615234	0.0	65.90612030029297	GlycReSoft-Base
cwq_mix2-1	SCHPO	SCHPO	NNIN(N-Glycosylation)ISHLSR{Hex:11; HexNAc:2}	sp|O94472|PBN1_SCHPO Protein pbn1 OS=Schizosaccharomyces pombe (strain 972 / ATCC 24843) OX=284812 GN=pbn1 PE=3 SV=1	{Hex:11; HexNAc:2}	Unmodified	controllerType=0 controllerNumber=1 scan=19173	0.0007022471910112359	52.662757873535156	0.0007022471910112359	28.055023193359375	0.0	97.33158874511719	GlycReSoft-Base
cwq_mix2-1	SCHPO	SCHPO	N(N-Glycosylation)VTAMWK{Hex:13; HexNAc:2}	sp|Q96WW4|IVN1_SCHPO Invasion protein 1 OS=Schizosaccharomyces pombe (strain 972 / ATCC 24843) OX=284812 GN=ivn1 PE=3 SV=1	{Hex:13; HexNAc:2}	Ammonium	controllerType=0 controllerNumber=1 scan=21234	0.001838235294117647	32.87943649291992	0.001838235294117647	19.03133201599121	0.0	57.58781814575195	GlycReSoft-Base
cwq_mix2-1	SCHPO	SCHPO	N(N-Glycosylation)VTAMWK{Hex:13; HexNAc:2}	sp|Q96WW4|IVN1_SCHPO Invasion protein 1 OS=Schizosaccharomyces pombe (strain 972 / ATCC 24843) OX=284812 GN=ivn1 PE=3 SV=1	{Hex:13; HexNAc:2}	Ammonium	controllerType=0 controllerNumber=1 scan=21330	0.004616272360069244	25.834287643432617	0.004616272360069244	15.068547248840332	0.0	44.80611038208008	GlycReSoft-Base
cwq_mix2-1	SCHPO	SCHPO	KKEGFQILLN(N-Glycosylation)R{Hex:10; HexNAc:2}	sp|O60109|PPB_SCHPO Alkaline phosphatase OS=Schizosaccharomyces pombe (strain 972 / ATCC 24843) OX=284812 GN=SPBC14F5.13c PE=3 SV=1	{Hex:10; HexNAc:2}	Unmodified	controllerType=0 controllerNumber=1 scan=24880	0.005113636363636364	35.923858642578125	0.005113636363636364	17.12403106689453	0.0	69.8110122680664	GlycReSoft-Base
cwq_mix2-1	SCHPO	SCHPO	HPN(N-Glycosylation)GTAHSLNFR{Hex:10; HexNAc:2}	sp|Q9US04|GGT1_SCHPO Glutathione hydrolase proenzyme 1 OS=Schizosaccharomyces pombe (strain 972 / ATCC 24843) OX=284812 GN=ggt1 PE=2 SV=1	{Hex:10; HexNAc:2}	Unmodified	controllerType=0 controllerNumber=1 scan=16148	0.001838235294117647	54.66815948486328	0.001838235294117647	26.674259185791016	0.0	105.62579345703125	GlycReSoft-Base
cwq_mix2-1	SCHPO	SCHPO	LN(N-Glycosylation)DTYTEVAEVMK{Hex:9; HexNAc:2}	sp|Q10057|PDI1_SCHPO Putative protein disulfide-isomerase C1F5.02 OS=Schizosaccharomyces pombe (strain 972 / ATCC 24843) OX=284812 GN=SPAC1F5.02 PE=3 SV=1	{Hex:9; HexNAc:2}	Unmodified	controllerType=0 controllerNumber=1 scan=31494	0.0	30.82371711730957	0.0	32.45024490356445	0.0	26.77459144592285	GlycReSoft-Base
cwq_mix2-1	SCHPO	SCHPO	LN(N-Glycosylation)DTYTEVAEVMK{Hex:9; HexNAc:2}	sp|Q10057|PDI1_SCHPO Putative protein disulfide-isomerase C1F5.02 OS=Schizosaccharomyces pombe (strain 972 / ATCC 24843) OX=284812 GN=SPAC1F5.02 PE=3 SV=1	{Hex:9; HexNAc:2}	Ammonium	controllerType=0 controllerNumber=1 scan=31491	0.0	54.36382293701172	0.0	45.85620880126953	0.0	69.48755645751953	GlycReSoft-Base
cwq_mix2-1	SCHPO	SCHPO	LN(N-Glycosylation)DTYTEVAEVMK{Hex:9; HexNAc:2}	sp|Q10057|PDI1_SCHPO Putative protein disulfide-isomerase C1F5.02 OS=Schizosaccharomyces pombe (strain 972 / ATCC 24843) OX=284812 GN=SPAC1F5.02 PE=3 SV=1	{Hex:9; HexNAc:2}	Ammonium	controllerType=0 controllerNumber=1 scan=31561	0.0	63.441768646240234	0.0	53.84384536743164	0.0	80.4073715209961	GlycReSoft-Base
cwq_mix2-1	SCHPO	SCHPO	N(N-Glycosylation)ATYTLHWTVSPK{Hex:9; HexNAc:2}	sp|Q10259|SPC3_SCHPO Probable microsomal signal peptidase subunit 3 OS=Schizosaccharomyces pombe (strain 972 / ATCC 24843) OX=284812 GN=spc3 PE=3 SV=1	{Hex:9; HexNAc:2}	Unmodified	controllerType=0 controllerNumber=1 scan=27564	0.0	80.39529418945312	0.0	75.73977661132812	0.0	88.01985168457031	GlycReSoft-Base
cwq_mix2-1	SCHPO	SCHPO	N(N-Glycosylation)ATYTLHWTVSPK{Hex:9; HexNAc:2}	sp|Q10259|SPC3_SCHPO Probable microsomal signal peptidase subunit 3 OS=Schizosaccharomyces pombe (strain 972 / ATCC 24843) OX=284812 GN=spc3 PE=3 SV=1	{Hex:9; HexNAc:2}	Unmodified	controllerType=0 controllerNumber=1 scan=27637	0.0	93.86520385742188	0.0	91.91079711914062	0.0	96.4736099243164	GlycReSoft-Base
cwq_mix2-1	SCHPO	SCHPO	N(N-Glycosylation)ATYTLHWTVSPK{Hex:9; HexNAc:2}	sp|Q10259|SPC3_SCHPO Probable microsomal signal peptidase subunit 3 OS=Schizosaccharomyces pombe (strain 972 / ATCC 24843) OX=284812 GN=spc3 PE=3 SV=1	{Hex:9; HexNAc:2}	Unmodified	controllerType=0 controllerNumber=1 scan=27725	0.004616272360069244	27.82228660583496	0.004616272360069244	22.08481788635254	0.0	37.44990921020508	GlycReSoft-Base
cwq_mix2-1	SCHPO	SCHPO	NPVNFDSVFN(N-Glycosylation)QSR{Hex:9; HexNAc:2}	sp|Q8WZK2|MCD4_SCHPO GPI ethanolamine phosphate transferase 1 OS=Schizosaccharomyces pombe (strain 972 / ATCC 24843) OX=284812 GN=its8 PE=1 SV=1	{Hex:9; HexNAc:2}	Ammonium	controllerType=0 controllerNumber=1 scan=33223	0.0	52.81049346923828	0.0	42.90496063232422	0.0	70.17577362060547	GlycReSoft-Base
cwq_mix2-1	SCHPO	SCHPO	NPVNFDSVFN(N-Glycosylation)QSR{Hex:9; HexNAc:2}	sp|Q8WZK2|MCD4_SCHPO GPI ethanolamine phosphate transferase 1 OS=Schizosaccharomyces pombe (strain 972 / ATCC 24843) OX=284812 GN=its8 PE=1 SV=1	{Hex:9; HexNAc:2}	Unmodified	controllerType=0 controllerNumber=1 scan=33233	0.002380952380952381	25.042593002319336	0.002380952380952381	20.758880615234375	0.0	31.971893310546875	GlycReSoft-Base
cwq_mix2-1	SCHPO	SCHPO	SKHATSN(N-Glycosylation)GTVETLNTK{Hex:8; HexNAc:2}	sp|O13898|PMT1_SCHPO Dolichyl-phosphate-mannose--protein mannosyltransferase 1 OS=Schizosaccharomyces pombe (strain 972 / ATCC 24843) OX=284812 GN=ogm1 PE=1 SV=1	{Hex:8; HexNAc:2}	Unmodified	controllerType=0 controllerNumber=1 scan=10588	0.0	51.18256378173828	0.0	36.00629806518555	0.0	78.34143829345703	GlycReSoft-Base
cwq_mix2-1	SCHPO	SCHPO	INPNNVIHN(N-Glycosylation)SSR{Hex:10; HexNAc:2}	sp|O94385|PO152_SCHPO Nucleoporin pom152 OS=Schizosaccharomyces pombe (strain 972 / ATCC 24843) OX=284812 GN=pom152 PE=3 SV=3	{Hex:10; HexNAc:2}	Unmodified	controllerType=0 controllerNumber=1 scan=16644	0.007021063189568706	36.878509521484375	0.007021063189568706	12.756499290466309	0.0	80.65390014648438	GlycReSoft-Base
cwq_mix2-1	SCHPO	SCHPO	INPNNVIHN(N-Glycosylation)SSR{Hex:10; HexNAc:2}	sp|O94385|PO152_SCHPO Nucleoporin pom152 OS=Schizosaccharomyces pombe (strain 972 / ATCC 24843) OX=284812 GN=pom152 PE=3 SV=3	{Hex:10; HexNAc:2}	Unmodified	controllerType=0 controllerNumber=1 scan=16726	0.001838235294117647	54.0617561340332	0.001838235294117647	22.271690368652344	0.0	112.07711029052734	GlycReSoft-Base
cwq_mix2-1	SCHPO	SCHPO	VYGSQGN(N-Glycosylation)STVLSR{Hex:10; HexNAc:2}	sp|Q9USK8|AGS1_SCHPO Cell wall alpha-1,3-glucan synthase ags1 OS=Schizosaccharomyces pombe (strain 972 / ATCC 24843) OX=284812 GN=ags1 PE=1 SV=3	{Hex:10; HexNAc:2}	Unmodified	controllerType=0 controllerNumber=1 scan=19416	0.0	52.42288589477539	0.0	44.26420593261719	0.0	66.54310607910156	GlycReSoft-Base
cwq_mix2-1	SCHPO	SCHPO	VYGSQGN(N-Glycosylation)STVLSR{Hex:10; HexNAc:2}	sp|Q9USK8|AGS1_SCHPO Cell wall alpha-1,3-glucan synthase ags1 OS=Schizosaccharomyces pombe (strain 972 / ATCC 24843) OX=284812 GN=ags1 PE=1 SV=3	{Hex:10; HexNAc:2}	Unmodified	controllerType=0 controllerNumber=1 scan=19494	0.0	69.32513427734375	0.0	63.299251556396484	0.0	79.48603057861328	GlycReSoft-Base
cwq_mix2-1	SCHPO	SCHPO	VYGSQGN(N-Glycosylation)STVLSR{Hex:10; HexNAc:2}	sp|Q9USK8|AGS1_SCHPO Cell wall alpha-1,3-glucan synthase ags1 OS=Schizosaccharomyces pombe (strain 972 / ATCC 24843) OX=284812 GN=ags1 PE=1 SV=3	{Hex:10; HexNAc:2}	Ammonium	controllerType=0 controllerNumber=1 scan=19458	0.0	92.58833312988281	0.0	85.87735748291016	0.0	104.05780792236328	GlycReSoft-Base
cwq_mix2-1	SCHPO	SCHPO	VYGSQGN(N-Glycosylation)STVLSR{Hex:10; HexNAc:2}	sp|Q9USK8|AGS1_SCHPO Cell wall alpha-1,3-glucan synthase ags1 OS=Schizosaccharomyces pombe (strain 972 / ATCC 24843) OX=284812 GN=ags1 PE=1 SV=3	{Hex:10; HexNAc:2}	Ammonium	controllerType=0 controllerNumber=1 scan=19528	0.0	73.44621276855469	0.0	64.67195129394531	0.0	88.74554443359375	GlycReSoft-Base
cwq_mix2-1	SCHPO	SCHPO	N(N-Glycosylation)LTFAR{Hex:14; HexNAc:2}	sp|O60123|KEX1_SCHPO Pheromone-processing carboxypeptidase kex1 OS=Schizosaccharomyces pombe (strain 972 / ATCC 24843) OX=284812 GN=kex1 PE=3 SV=1	{Hex:14; HexNAc:2}	Unmodified	controllerType=0 controllerNumber=1 scan=17702	0.006749740394600207	29.013399124145508	0.006749740394600207	12.239765167236328	0.0	59.156009674072266	GlycReSoft-Base
cwq_mix2-1	SCHPO	SCHPO	N(N-Glycosylation)LTFAR{Hex:14; HexNAc:2}	sp|O60123|KEX1_SCHPO Pheromone-processing carboxypeptidase kex1 OS=Schizosaccharomyces pombe (strain 972 / ATCC 24843) OX=284812 GN=kex1 PE=3 SV=1	{Hex:14; HexNAc:2}	Ammonium	controllerType=0 controllerNumber=1 scan=17692	0.0007022471910112359	52.48371505737305	0.0007022471910112359	21.569894790649414	0.0	108.87666320800781	GlycReSoft-Base
cwq_mix2-1	SCHPO	SCHPO	N(N-Glycosylation)LTFAR{Hex:14; HexNAc:2}	sp|O60123|KEX1_SCHPO Pheromone-processing carboxypeptidase kex1 OS=Schizosaccharomyces pombe (strain 972 / ATCC 24843) OX=284812 GN=kex1 PE=3 SV=1	{Hex:14; HexNAc:2}	Ammonium	controllerType=0 controllerNumber=1 scan=17826	0.007021063189568706	29.534072875976562	0.007021063189568706	9.170403480529785	0.0	66.3205795288086	GlycReSoft-Base
cwq_mix2-1	SCHPO	SCHPO	WTPVSTN(N-Glycosylation)STSK{Hex:11; HexNAc:2}	sp|O13968|YE48_SCHPO Uncharacterized carboxypeptidase C24C9.08 OS=Schizosaccharomyces pombe (strain 972 / ATCC 24843) OX=284812 GN=SPAC24C9.08 PE=3 SV=1	{Hex:11; HexNAc:2}	Unmodified	controllerType=0 controllerNumber=1 scan=17968	0.0	56.366798400878906	0.0	40.5223503112793	0.0	84.76245880126953	GlycReSoft-Base
cwq_mix2-1	SCHPO	SCHPO	WTPVSTN(N-Glycosylation)STSK{Hex:11; HexNAc:2}	sp|O13968|YE48_SCHPO Uncharacterized carboxypeptidase C24C9.08 OS=Schizosaccharomyces pombe (strain 972 / ATCC 24843) OX=284812 GN=SPAC24C9.08 PE=3 SV=1	{Hex:11; HexNAc:2}	Unmodified	controllerType=0 controllerNumber=1 scan=18044	0.0	44.074676513671875	0.0	29.27903175354004	0.0	70.5311279296875	GlycReSoft-Base
cwq_mix2-1	SCHPO	SCHPO	WTPVSTN(N-Glycosylation)STSK{Hex:11; HexNAc:2}	sp|O13968|YE48_SCHPO Uncharacterized carboxypeptidase C24C9.08 OS=Schizosaccharomyces pombe (strain 972 / ATCC 24843) OX=284812 GN=SPAC24C9.08 PE=3 SV=1	{Hex:11; HexNAc:2}	Ammonium	controllerType=0 controllerNumber=1 scan=18041	0.0	61.30130386352539	0.0	37.3000602722168	0.0	105.01203918457031	GlycReSoft-Base
cwq_mix2-1	SCHPO	SCHPO	WTPVSTN(N-Glycosylation)STSK{Hex:11; HexNAc:2}	sp|O13968|YE48_SCHPO Uncharacterized carboxypeptidase C24C9.08 OS=Schizosaccharomyces pombe (strain 972 / ATCC 24843) OX=284812 GN=SPAC24C9.08 PE=3 SV=1	{Hex:11; HexNAc:2}	Ammonium	controllerType=0 controllerNumber=1 scan=18110	0.007021063189568706	36.04125213623047	0.007021063189568706	14.146169662475586	0.0	75.86300659179688	GlycReSoft-Base
cwq_mix2-1	SCHPO	SCHPO	ISQN(N-Glycosylation)DTDSIVEAVYR{Hex:8; HexNAc:2}	sp|O74480|YQJ7_SCHPO Uncharacterized protein C1840.07c OS=Schizosaccharomyces pombe (strain 972 / ATCC 24843) OX=284812 GN=SPCC1840.07c PE=3 SV=1	{Hex:8; HexNAc:2}	Ammonium	controllerType=0 controllerNumber=1 scan=33487	0.0	92.79663848876953	0.0	96.32701873779297	0.0	85.21373748779297	GlycReSoft-Base
cwq_mix2-1	SCHPO	SCHPO	ISQN(N-Glycosylation)DTDSIVEAVYR{Hex:8; HexNAc:2}	sp|O74480|YQJ7_SCHPO Uncharacterized protein C1840.07c OS=Schizosaccharomyces pombe (strain 972 / ATCC 24843) OX=284812 GN=SPCC1840.07c PE=3 SV=1	{Hex:8; HexNAc:2}	Unmodified	controllerType=0 controllerNumber=1 scan=33488	0.0	59.84857177734375	0.0	64.15203094482422	0.0	50.825626373291016	GlycReSoft-Base
cwq_mix2-1	SCHPO	SCHPO	EGLINN(N-Glycosylation)GTSIHAGLR{Hex:9; HexNAc:2}	sp|O42887|SPEB2_SCHPO Putative agmatinase 2 OS=Schizosaccharomyces pombe (strain 972 / ATCC 24843) OX=284812 GN=SPBC8E4.03 PE=3 SV=1	{Hex:9; HexNAc:2}	Unmodified	controllerType=0 controllerNumber=1 scan=23889	0.0	64.0912857055664	0.0	46.837989807128906	0.0	95.12957763671875	GlycReSoft-Base
cwq_mix2-1	SCHPO	SCHPO	EGLINN(N-Glycosylation)GTSIHAGLR{Hex:9; HexNAc:2}	sp|O42887|SPEB2_SCHPO Putative agmatinase 2 OS=Schizosaccharomyces pombe (strain 972 / ATCC 24843) OX=284812 GN=SPBC8E4.03 PE=3 SV=1	{Hex:9; HexNAc:2}	Unmodified	controllerType=0 controllerNumber=1 scan=23997	0.0	90.51233673095703	0.0	84.21348571777344	0.0	101.17913818359375	GlycReSoft-Base
cwq_mix2-1	SCHPO	SCHPO	NFN(N-Glycosylation)DSSTK{Hex:13; HexNAc:2}	sp|P78854|PLB1_SCHPO Lysophospholipase 1 OS=Schizosaccharomyces pombe (strain 972 / ATCC 24843) OX=284812 GN=plb1 PE=2 SV=2	{Hex:13; HexNAc:2}	Ammonium	controllerType=0 controllerNumber=1 scan=5764	0.0	70.2857437133789	0.0	44.46363067626953	0.0	117.21112060546875	GlycReSoft-Base
cwq_mix2-1	SCHPO	SCHPO	NFN(N-Glycosylation)DSSTK{Hex:13; HexNAc:2}	sp|P78854|PLB1_SCHPO Lysophospholipase 1 OS=Schizosaccharomyces pombe (strain 972 / ATCC 24843) OX=284812 GN=plb1 PE=2 SV=2	{Hex:13; HexNAc:2}	Ammonium	controllerType=0 controllerNumber=1 scan=5848	0.0	74.85208129882812	0.0	46.37313461303711	0.0	126.71066284179688	GlycReSoft-Base
cwq_mix2-1	SCHPO	SCHPO	NFN(N-Glycosylation)DSSTK{Hex:13; HexNAc:2}	sp|P78854|PLB1_SCHPO Lysophospholipase 1 OS=Schizosaccharomyces pombe (strain 972 / ATCC 24843) OX=284812 GN=plb1 PE=2 SV=2	{Hex:13; HexNAc:2}	Ammonium	controllerType=0 controllerNumber=1 scan=5941	0.0	76.79019165039062	0.0	45.60103988647461	0.0	133.68162536621094	GlycReSoft-Base
cwq_mix2-1	SCHPO	SCHPO	NFN(N-Glycosylation)DSSTK{Hex:13; HexNAc:2}	sp|P78854|PLB1_SCHPO Lysophospholipase 1 OS=Schizosaccharomyces pombe (strain 972 / ATCC 24843) OX=284812 GN=plb1 PE=2 SV=2	{Hex:13; HexNAc:2}	Ammonium	controllerType=0 controllerNumber=1 scan=6020	0.0	78.57180786132812	0.0	48.64201354980469	0.0	133.1248321533203	GlycReSoft-Base
cwq_mix2-1	SCHPO	SCHPO	NFN(N-Glycosylation)DSSTK{Hex:13; HexNAc:2}	sp|P78854|PLB1_SCHPO Lysophospholipase 1 OS=Schizosaccharomyces pombe (strain 972 / ATCC 24843) OX=284812 GN=plb1 PE=2 SV=2	{Hex:13; HexNAc:2}	Ammonium	controllerType=0 controllerNumber=1 scan=6103	0.0	82.72007751464844	0.0	52.177520751953125	0.0	138.41075134277344	GlycReSoft-Base
cwq_mix2-1	SCHPO	SCHPO	NFN(N-Glycosylation)DSSTK{Hex:13; HexNAc:2}	sp|P78854|PLB1_SCHPO Lysophospholipase 1 OS=Schizosaccharomyces pombe (strain 972 / ATCC 24843) OX=284812 GN=plb1 PE=2 SV=2	{Hex:13; HexNAc:2}	Ammonium	controllerType=0 controllerNumber=1 scan=6229	0.0	73.18058776855469	0.0	44.776649475097656	0.0	124.90262603759766	GlycReSoft-Base
cwq_mix2-1	SCHPO	SCHPO	NFN(N-Glycosylation)DSSTK{Hex:13; HexNAc:2}	sp|P78854|PLB1_SCHPO Lysophospholipase 1 OS=Schizosaccharomyces pombe (strain 972 / ATCC 24843) OX=284812 GN=plb1 PE=2 SV=2	{Hex:13; HexNAc:2}	Ammonium	controllerType=0 controllerNumber=1 scan=6318	0.0	57.57769775390625	0.0	32.59408950805664	0.0	103.01580810546875	GlycReSoft-Base
cwq_mix2-1	SCHPO	SCHPO	NFN(N-Glycosylation)DSSTK{Hex:13; HexNAc:2}	sp|P78854|PLB1_SCHPO Lysophospholipase 1 OS=Schizosaccharomyces pombe (strain 972 / ATCC 24843) OX=284812 GN=plb1 PE=2 SV=2	{Hex:13; HexNAc:2}	Ammonium	controllerType=0 controllerNumber=1 scan=6428	0.0	49.53913116455078	0.0	31.7812557220459	0.0	81.52433013916016	GlycReSoft-Base
cwq_mix2-1	SCHPO	SCHPO	NFN(N-Glycosylation)DSSTK{Hex:13; HexNAc:2}	sp|P78854|PLB1_SCHPO Lysophospholipase 1 OS=Schizosaccharomyces pombe (strain 972 / ATCC 24843) OX=284812 GN=plb1 PE=2 SV=2	{Hex:13; HexNAc:2}	Ammonium	controllerType=0 controllerNumber=1 scan=6537	0.0	61.536624908447266	0.0	39.929359436035156	0.0	100.70813751220703	GlycReSoft-Base
cwq_mix2-1	SCHPO	SCHPO	NFN(N-Glycosylation)DSSTK{Hex:13; HexNAc:2}	sp|P78854|PLB1_SCHPO Lysophospholipase 1 OS=Schizosaccharomyces pombe (strain 972 / ATCC 24843) OX=284812 GN=plb1 PE=2 SV=2	{Hex:13; HexNAc:2}	Ammonium	controllerType=0 controllerNumber=1 scan=6656	0.0	74.955810546875	0.0	45.49726104736328	0.0	128.64834594726562	GlycReSoft-Base
cwq_mix2-1	SCHPO	SCHPO	NFN(N-Glycosylation)DSSTK{Hex:13; HexNAc:2}	sp|P78854|PLB1_SCHPO Lysophospholipase 1 OS=Schizosaccharomyces pombe (strain 972 / ATCC 24843) OX=284812 GN=plb1 PE=2 SV=2	{Hex:13; HexNAc:2}	Ammonium	controllerType=0 controllerNumber=1 scan=6733	0.0	69.60924530029297	0.0	42.44480514526367	0.0	119.04210662841797	GlycReSoft-Base
cwq_mix2-1	SCHPO	SCHPO	NFN(N-Glycosylation)DSSTK{Hex:13; HexNAc:2}	sp|P78854|PLB1_SCHPO Lysophospholipase 1 OS=Schizosaccharomyces pombe (strain 972 / ATCC 24843) OX=284812 GN=plb1 PE=2 SV=2	{Hex:13; HexNAc:2}	Ammonium	controllerType=0 controllerNumber=1 scan=6819	0.004091174751607247	43.1161003112793	0.004091174751607247	19.218856811523438	0.0	86.5535659790039	GlycReSoft-Base
cwq_mix2-1	SCHPO	SCHPO	NFN(N-Glycosylation)DSSTK{Hex:13; HexNAc:2}	sp|P78854|PLB1_SCHPO Lysophospholipase 1 OS=Schizosaccharomyces pombe (strain 972 / ATCC 24843) OX=284812 GN=plb1 PE=2 SV=2	{Hex:13; HexNAc:2}	Ammonium	controllerType=0 controllerNumber=1 scan=6978	0.006749740394600207	31.316810607910156	0.006749740394600207	14.183456420898438	0.0	62.16794204711914	GlycReSoft-Base
cwq_mix2-1	SCHPO	SCHPO	NFN(N-Glycosylation)DSSTK{Hex:13; HexNAc:2}	sp|P78854|PLB1_SCHPO Lysophospholipase 1 OS=Schizosaccharomyces pombe (strain 972 / ATCC 24843) OX=284812 GN=plb1 PE=2 SV=2	{Hex:13; HexNAc:2}	Ammonium	controllerType=0 controllerNumber=1 scan=7268	0.006094182825484765	32.836509704589844	0.006094182825484765	16.99344253540039	0.0	61.23808288574219	GlycReSoft-Base
cwq_mix2-1	SCHPO	SCHPO	NFN(N-Glycosylation)DSSTK{Hex:13; HexNAc:2}	sp|P78854|PLB1_SCHPO Lysophospholipase 1 OS=Schizosaccharomyces pombe (strain 972 / ATCC 24843) OX=284812 GN=plb1 PE=2 SV=2	{Hex:13; HexNAc:2}	Unmodified	controllerType=0 controllerNumber=1 scan=5710	0.0	49.141178131103516	0.0	30.701337814331055	0.0	82.35767364501953	GlycReSoft-Base
cwq_mix2-1	SCHPO	SCHPO	NFN(N-Glycosylation)DSSTK{Hex:13; HexNAc:2}	sp|P78854|PLB1_SCHPO Lysophospholipase 1 OS=Schizosaccharomyces pombe (strain 972 / ATCC 24843) OX=284812 GN=plb1 PE=2 SV=2	{Hex:13; HexNAc:2}	Unmodified	controllerType=0 controllerNumber=1 scan=5778	0.0	56.50485610961914	0.0	34.774410247802734	0.0	95.82963562011719	GlycReSoft-Base
cwq_mix2-1	SCHPO	SCHPO	NFN(N-Glycosylation)DSSTK{Hex:13; HexNAc:2}	sp|P78854|PLB1_SCHPO Lysophospholipase 1 OS=Schizosaccharomyces pombe (strain 972 / ATCC 24843) OX=284812 GN=plb1 PE=2 SV=2	{Hex:13; HexNAc:2}	Unmodified	controllerType=0 controllerNumber=1 scan=5862	0.0	61.810726165771484	0.0	35.558921813964844	0.0	109.55736541748047	GlycReSoft-Base
cwq_mix2-1	SCHPO	SCHPO	NFN(N-Glycosylation)DSSTK{Hex:13; HexNAc:2}	sp|P78854|PLB1_SCHPO Lysophospholipase 1 OS=Schizosaccharomyces pombe (strain 972 / ATCC 24843) OX=284812 GN=plb1 PE=2 SV=2	{Hex:13; HexNAc:2}	Unmodified	controllerType=0 controllerNumber=1 scan=5956	0.0	66.71401977539062	0.0	43.40045928955078	0.0	108.99817657470703	GlycReSoft-Base
cwq_mix2-1	SCHPO	SCHPO	NFN(N-Glycosylation)DSSTK{Hex:13; HexNAc:2}	sp|P78854|PLB1_SCHPO Lysophospholipase 1 OS=Schizosaccharomyces pombe (strain 972 / ATCC 24843) OX=284812 GN=plb1 PE=2 SV=2	{Hex:13; HexNAc:2}	Unmodified	controllerType=0 controllerNumber=1 scan=6042	0.0	51.79497146606445	0.0	31.24539566040039	0.0	88.95281982421875	GlycReSoft-Base
cwq_mix2-1	SCHPO	SCHPO	NFN(N-Glycosylation)DSSTK{Hex:13; HexNAc:2}	sp|P78854|PLB1_SCHPO Lysophospholipase 1 OS=Schizosaccharomyces pombe (strain 972 / ATCC 24843) OX=284812 GN=plb1 PE=2 SV=2	{Hex:13; HexNAc:2}	Unmodified	controllerType=0 controllerNumber=1 scan=6116	0.0007022471910112359	45.340858459472656	0.0007022471910112359	24.709392547607422	0.0	82.63959503173828	GlycReSoft-Base
cwq_mix2-1	SCHPO	SCHPO	NFN(N-Glycosylation)DSSTK{Hex:13; HexNAc:2}	sp|P78854|PLB1_SCHPO Lysophospholipase 1 OS=Schizosaccharomyces pombe (strain 972 / ATCC 24843) OX=284812 GN=plb1 PE=2 SV=2	{Hex:13; HexNAc:2}	Unmodified	controllerType=0 controllerNumber=1 scan=6707	0.006749740394600207	31.182716369628906	0.006749740394600207	14.466117858886719	0.0	61.203128814697266	GlycReSoft-Base
cwq_mix2-1	SCHPO	SCHPO	NFN(N-Glycosylation)DSSTK{Hex:13; HexNAc:2}	sp|P78854|PLB1_SCHPO Lysophospholipase 1 OS=Schizosaccharomyces pombe (strain 972 / ATCC 24843) OX=284812 GN=plb1 PE=2 SV=2	{Hex:13; HexNAc:2}	Ammonium	controllerType=0 controllerNumber=1 scan=7579	0.001838235294117647	38.08539962768555	0.001838235294117647	19.538063049316406	0.0	71.59854125976562	GlycReSoft-Base
cwq_mix2-1	SCHPO	SCHPO	N(N-Glycosylation)FSNIR{Hex:14; HexNAc:2}	sp|Q8NKC0|ASPG3_SCHPO Probable L-asparaginase 3 OS=Schizosaccharomyces pombe (strain 972 / ATCC 24843) OX=284812 GN=SPBPB21E7.09 PE=3 SV=1	{Hex:14; HexNAc:2}	Ammonium	controllerType=0 controllerNumber=1 scan=14084	0.001838235294117647	43.11656188964844	0.001838235294117647	17.931800842285156	0.0	88.94581604003906	GlycReSoft-Base
cwq_mix2-1	SCHPO	SCHPO	N(N-Glycosylation)FSNIR{Hex:14; HexNAc:2}	sp|P87015|ASPG1_SCHPO Probable L-asparaginase 1 OS=Schizosaccharomyces pombe (strain 972 / ATCC 24843) OX=284812 GN=SPAC186.03 PE=3 SV=1	{Hex:14; HexNAc:2}	Ammonium	controllerType=0 controllerNumber=1 scan=14084	0.001838235294117647	43.11656188964844	0.001838235294117647	17.931800842285156	0.0	88.94581604003906	GlycReSoft-Base
cwq_mix2-1	SCHPO	SCHPO	N(N-Glycosylation)FSNIR{Hex:14; HexNAc:2}	sp|Q8NKC0|ASPG3_SCHPO Probable L-asparaginase 3 OS=Schizosaccharomyces pombe (strain 972 / ATCC 24843) OX=284812 GN=SPBPB21E7.09 PE=3 SV=1	{Hex:14; HexNAc:2}	Ammonium	controllerType=0 controllerNumber=1 scan=14159	0.0	66.1214370727539	0.0	33.33888244628906	0.0	126.0718994140625	GlycReSoft-Base
cwq_mix2-1	SCHPO	SCHPO	N(N-Glycosylation)FSNIR{Hex:14; HexNAc:2}	sp|P87015|ASPG1_SCHPO Probable L-asparaginase 1 OS=Schizosaccharomyces pombe (strain 972 / ATCC 24843) OX=284812 GN=SPAC186.03 PE=3 SV=1	{Hex:14; HexNAc:2}	Ammonium	controllerType=0 controllerNumber=1 scan=14159	0.0	66.1214370727539	0.0	33.33888244628906	0.0	126.0718994140625	GlycReSoft-Base
cwq_mix2-1	SCHPO	SCHPO	N(N-Glycosylation)FSNIR{Hex:14; HexNAc:2}	sp|Q8NKC0|ASPG3_SCHPO Probable L-asparaginase 3 OS=Schizosaccharomyces pombe (strain 972 / ATCC 24843) OX=284812 GN=SPBPB21E7.09 PE=3 SV=1	{Hex:14; HexNAc:2}	Ammonium	controllerType=0 controllerNumber=1 scan=14246	0.0	71.22528076171875	0.0	34.389564514160156	0.0	138.64492797851562	GlycReSoft-Base
cwq_mix2-1	SCHPO	SCHPO	N(N-Glycosylation)FSNIR{Hex:14; HexNAc:2}	sp|P87015|ASPG1_SCHPO Probable L-asparaginase 1 OS=Schizosaccharomyces pombe (strain 972 / ATCC 24843) OX=284812 GN=SPAC186.03 PE=3 SV=1	{Hex:14; HexNAc:2}	Ammonium	controllerType=0 controllerNumber=1 scan=14246	0.0	71.22528076171875	0.0	34.389564514160156	0.0	138.64492797851562	GlycReSoft-Base
cwq_mix2-1	SCHPO	SCHPO	N(N-Glycosylation)FSNIR{Hex:14; HexNAc:2}	sp|Q8NKC0|ASPG3_SCHPO Probable L-asparaginase 3 OS=Schizosaccharomyces pombe (strain 972 / ATCC 24843) OX=284812 GN=SPBPB21E7.09 PE=3 SV=1	{Hex:14; HexNAc:2}	Ammonium	controllerType=0 controllerNumber=1 scan=14413	0.0	62.34575271606445	0.0	28.32192611694336	0.0	124.54318237304688	GlycReSoft-Base
cwq_mix2-1	SCHPO	SCHPO	N(N-Glycosylation)FSNIR{Hex:14; HexNAc:2}	sp|P87015|ASPG1_SCHPO Probable L-asparaginase 1 OS=Schizosaccharomyces pombe (strain 972 / ATCC 24843) OX=284812 GN=SPAC186.03 PE=3 SV=1	{Hex:14; HexNAc:2}	Ammonium	controllerType=0 controllerNumber=1 scan=14413	0.0	62.34575271606445	0.0	28.32192611694336	0.0	124.54318237304688	GlycReSoft-Base
cwq_mix2-1	SCHPO	SCHPO	N(N-Glycosylation)FSNIR{Hex:14; HexNAc:2}	sp|Q8NKC0|ASPG3_SCHPO Probable L-asparaginase 3 OS=Schizosaccharomyces pombe (strain 972 / ATCC 24843) OX=284812 GN=SPBPB21E7.09 PE=3 SV=1	{Hex:14; HexNAc:2}	Ammonium	controllerType=0 controllerNumber=1 scan=14536	0.006749740394600207	38.7629508972168	0.006749740394600207	12.766178131103516	0.0	86.05943298339844	GlycReSoft-Base
cwq_mix2-1	SCHPO	SCHPO	N(N-Glycosylation)FSNIR{Hex:14; HexNAc:2}	sp|P87015|ASPG1_SCHPO Probable L-asparaginase 1 OS=Schizosaccharomyces pombe (strain 972 / ATCC 24843) OX=284812 GN=SPAC186.03 PE=3 SV=1	{Hex:14; HexNAc:2}	Ammonium	controllerType=0 controllerNumber=1 scan=14536	0.006749740394600207	38.7629508972168	0.006749740394600207	12.766178131103516	0.0	86.05943298339844	GlycReSoft-Base
cwq_mix2-1	SCHPO	SCHPO	N(N-Glycosylation)FSNIR{Hex:14; HexNAc:2}	sp|Q8NKC0|ASPG3_SCHPO Probable L-asparaginase 3 OS=Schizosaccharomyces pombe (strain 972 / ATCC 24843) OX=284812 GN=SPBPB21E7.09 PE=3 SV=1	{Hex:14; HexNAc:2}	Unmodified	controllerType=0 controllerNumber=1 scan=14293	0.0	48.44863510131836	0.0	26.514801025390625	0.0	88.16381072998047	GlycReSoft-Base
cwq_mix2-1	SCHPO	SCHPO	N(N-Glycosylation)FSNIR{Hex:14; HexNAc:2}	sp|P87015|ASPG1_SCHPO Probable L-asparaginase 1 OS=Schizosaccharomyces pombe (strain 972 / ATCC 24843) OX=284812 GN=SPAC186.03 PE=3 SV=1	{Hex:14; HexNAc:2}	Unmodified	controllerType=0 controllerNumber=1 scan=14293	0.0	48.44863510131836	0.0	26.514801025390625	0.0	88.16381072998047	GlycReSoft-Base
cwq_mix2-1	SCHPO	SCHPO	N(N-Glycosylation)FSNIR{Hex:14; HexNAc:2}	sp|Q8NKC0|ASPG3_SCHPO Probable L-asparaginase 3 OS=Schizosaccharomyces pombe (strain 972 / ATCC 24843) OX=284812 GN=SPBPB21E7.09 PE=3 SV=1	{Hex:14; HexNAc:2}	Unmodified	controllerType=0 controllerNumber=1 scan=14382	0.0	44.66725158691406	0.0	23.337078094482422	0.0	83.24864959716797	GlycReSoft-Base
cwq_mix2-1	SCHPO	SCHPO	N(N-Glycosylation)FSNIR{Hex:14; HexNAc:2}	sp|P87015|ASPG1_SCHPO Probable L-asparaginase 1 OS=Schizosaccharomyces pombe (strain 972 / ATCC 24843) OX=284812 GN=SPAC186.03 PE=3 SV=1	{Hex:14; HexNAc:2}	Unmodified	controllerType=0 controllerNumber=1 scan=14382	0.0	44.66725158691406	0.0	23.337078094482422	0.0	83.24864959716797	GlycReSoft-Base
cwq_mix2-1	SCHPO	SCHPO	N(N-Glycosylation)FSNIR{Hex:14; HexNAc:2}	sp|Q8NKC0|ASPG3_SCHPO Probable L-asparaginase 3 OS=Schizosaccharomyces pombe (strain 972 / ATCC 24843) OX=284812 GN=SPBPB21E7.09 PE=3 SV=1	{Hex:14; HexNAc:2}	Ammonium	controllerType=0 controllerNumber=1 scan=14616	0.002380952380952381	29.085412979125977	0.002380952380952381	13.765432357788086	0.0	56.62154769897461	GlycReSoft-Base
cwq_mix2-1	SCHPO	SCHPO	N(N-Glycosylation)FSNIR{Hex:14; HexNAc:2}	sp|P87015|ASPG1_SCHPO Probable L-asparaginase 1 OS=Schizosaccharomyces pombe (strain 972 / ATCC 24843) OX=284812 GN=SPAC186.03 PE=3 SV=1	{Hex:14; HexNAc:2}	Ammonium	controllerType=0 controllerNumber=1 scan=14616	0.002380952380952381	29.085412979125977	0.002380952380952381	13.765432357788086	0.0	56.62154769897461	GlycReSoft-Base
cwq_mix2-1	SCHPO	SCHPO	EIAPGN(N-Glycosylation)VSK{Hex:13; HexNAc:2}	sp|O14194|GGT2_SCHPO Glutathione hydrolase proenzyme 2 OS=Schizosaccharomyces pombe (strain 972 / ATCC 24843) OX=284812 GN=ggt2 PE=2 SV=1	{Hex:13; HexNAc:2}	Ammonium	controllerType=0 controllerNumber=1 scan=12384	0.007021063189568706	36.8017692565918	0.007021063189568706	13.6404447555542	0.0	78.9029769897461	GlycReSoft-Base
cwq_mix2-1	SCHPO	SCHPO	EIAPGN(N-Glycosylation)VSK{Hex:13; HexNAc:2}	sp|O14194|GGT2_SCHPO Glutathione hydrolase proenzyme 2 OS=Schizosaccharomyces pombe (strain 972 / ATCC 24843) OX=284812 GN=ggt2 PE=2 SV=1	{Hex:13; HexNAc:2}	Ammonium	controllerType=0 controllerNumber=1 scan=12505	0.0	62.06069564819336	0.0	30.224504470825195	0.0	120.15349578857422	GlycReSoft-Base
cwq_mix2-1	SCHPO	SCHPO	EIAPGN(N-Glycosylation)VSK{Hex:13; HexNAc:2}	sp|O14194|GGT2_SCHPO Glutathione hydrolase proenzyme 2 OS=Schizosaccharomyces pombe (strain 972 / ATCC 24843) OX=284812 GN=ggt2 PE=2 SV=1	{Hex:13; HexNAc:2}	Ammonium	controllerType=0 controllerNumber=1 scan=12581	0.006749740394600207	34.69753646850586	0.006749740394600207	14.959264755249023	0.0	70.34835815429688	GlycReSoft-Base
cwq_mix2-1	SCHPO	SCHPO	IPLN(N-Glycosylation)DTVDVTTLPSIK{Hex:8; HexNAc:2}	sp|O94702|ERMP1_SCHPO Putative endoplasmic reticulum metallopeptidase 1 OS=Schizosaccharomyces pombe (strain 972 / ATCC 24843) OX=284812 GN=erm1 PE=3 SV=1	{Hex:8; HexNAc:2}	Ammonium	controllerType=0 controllerNumber=1 scan=36336	0.0	80.09864807128906	0.0	78.63640594482422	0.0	81.78335571289062	GlycReSoft-Base
cwq_mix2-1	SCHPO	SCHPO	IPLN(N-Glycosylation)DTVDVTTLPSIK{Hex:8; HexNAc:2}	sp|O94702|ERMP1_SCHPO Putative endoplasmic reticulum metallopeptidase 1 OS=Schizosaccharomyces pombe (strain 972 / ATCC 24843) OX=284812 GN=erm1 PE=3 SV=1	{Hex:8; HexNAc:2}	Ammonium	controllerType=0 controllerNumber=1 scan=36408	0.0	73.41295623779297	0.0	69.71633911132812	0.0	79.25202178955078	GlycReSoft-Base
cwq_mix2-1	SCHPO	SCHPO	IPLN(N-Glycosylation)DTVDVTTLPSIK{Hex:8; HexNAc:2}	sp|O94702|ERMP1_SCHPO Putative endoplasmic reticulum metallopeptidase 1 OS=Schizosaccharomyces pombe (strain 972 / ATCC 24843) OX=284812 GN=erm1 PE=3 SV=1	{Hex:8; HexNAc:2}	Ammonium	controllerType=0 controllerNumber=1 scan=36506	0.0	53.24836730957031	0.0	52.081626892089844	0.0	54.39874267578125	GlycReSoft-Base
cwq_mix2-1	SCHPO	SCHPO	IPLN(N-Glycosylation)DTVDVTTLPSIK{Hex:8; HexNAc:2}	sp|O94702|ERMP1_SCHPO Putative endoplasmic reticulum metallopeptidase 1 OS=Schizosaccharomyces pombe (strain 972 / ATCC 24843) OX=284812 GN=erm1 PE=3 SV=1	{Hex:8; HexNAc:2}	Unmodified	controllerType=0 controllerNumber=1 scan=36329	0.0	63.290218353271484	0.0	69.96590423583984	0.0	49.91347122192383	GlycReSoft-Base
cwq_mix2-1	SCHPO	SCHPO	IPLN(N-Glycosylation)DTVDVTTLPSIK{Hex:8; HexNAc:2}	sp|O94702|ERMP1_SCHPO Putative endoplasmic reticulum metallopeptidase 1 OS=Schizosaccharomyces pombe (strain 972 / ATCC 24843) OX=284812 GN=erm1 PE=3 SV=1	{Hex:8; HexNAc:2}	Unmodified	controllerType=0 controllerNumber=1 scan=36448	0.0007022471910112359	35.32272720336914	0.0007022471910112359	30.594829559326172	0.0	43.08015823364258	GlycReSoft-Base
cwq_mix2-1	SCHPO	SCHPO	VTN(N-Glycosylation)ITDSQPAPYMK{Hex:9; HexNAc:2}	sp|O94559|YF65_SCHPO Uncharacterized protein C23C4.05c OS=Schizosaccharomyces pombe (strain 972 / ATCC 24843) OX=284812 GN=SPAC23C4.05c PE=3 SV=1	{Hex:9; HexNAc:2}	Ammonium	controllerType=0 controllerNumber=1 scan=24127	0.0	76.26761627197266	0.0	76.55294036865234	0.0	74.71846008300781	GlycReSoft-Base
cwq_mix2-1	SCHPO	SCHPO	VTN(N-Glycosylation)ITDSQPAPYMK{Hex:9; HexNAc:2}	sp|O94559|YF65_SCHPO Uncharacterized protein C23C4.05c OS=Schizosaccharomyces pombe (strain 972 / ATCC 24843) OX=284812 GN=SPAC23C4.05c PE=3 SV=1	{Hex:9; HexNAc:2}	Unmodified	controllerType=0 controllerNumber=1 scan=24011	0.0	54.86003875732422	0.0	54.964088439941406	0.0	53.64835739135742	GlycReSoft-Base
cwq_mix2-1	SCHPO	SCHPO	VTN(N-Glycosylation)ITDSQPAPYMK{Hex:9; HexNAc:2}	sp|O94559|YF65_SCHPO Uncharacterized protein C23C4.05c OS=Schizosaccharomyces pombe (strain 972 / ATCC 24843) OX=284812 GN=SPAC23C4.05c PE=3 SV=1	{Hex:9; HexNAc:2}	Unmodified	controllerType=0 controllerNumber=1 scan=24105	0.0	61.340335845947266	0.0	60.86396026611328	0.0	61.21006393432617	GlycReSoft-Base
cwq_mix2-1	SCHPO	SCHPO	VHLEC(Carbamidomethyl)FGSSSSNN(N-Glycosylation)K{Hex:9; HexNAc:2}	sp|O13912|YDW6_SCHPO Uncharacterized protein C23C11.06c OS=Schizosaccharomyces pombe (strain 972 / ATCC 24843) OX=284812 GN=SPAC23C11.06c PE=4 SV=1	{Hex:9; HexNAc:2}	Unmodified	controllerType=0 controllerNumber=1 scan=18576	0.009196515004840271	32.27448272705078	0.009196515004840271	16.363737106323242	0.0	60.814598083496094	GlycReSoft-Base
cwq_mix2-1	SCHPO	SCHPO	VHLEC(Carbamidomethyl)FGSSSSNN(N-Glycosylation)K{Hex:9; HexNAc:2}	sp|O13912|YDW6_SCHPO Uncharacterized protein C23C11.06c OS=Schizosaccharomyces pombe (strain 972 / ATCC 24843) OX=284812 GN=SPAC23C11.06c PE=4 SV=1	{Hex:9; HexNAc:2}	Unmodified	controllerType=0 controllerNumber=1 scan=18645	0.0	51.24884033203125	0.0	40.51087188720703	0.0	70.16593933105469	GlycReSoft-Base
cwq_mix2-1	SCHPO	SCHPO	YSTGGN(N-Glycosylation)DSYSSGGR{Hex:10; HexNAc:2}	sp|P78890|YEPF_SCHPO Uncharacterized protein C23H3.15c OS=Schizosaccharomyces pombe (strain 972 / ATCC 24843) OX=284812 GN=SPAC23H3.15c PE=2 SV=4	{Hex:10; HexNAc:2}	Ammonium	controllerType=0 controllerNumber=1 scan=14931	0.007021063189568706	30.492427825927734	0.007021063189568706	14.837665557861328	0.0	58.56404495239258	GlycReSoft-Base
cwq_mix2-1	SCHPO	SCHPO	LYESEN(N-Glycosylation)QTHLITK{Hex:9; HexNAc:2}	sp|O74323|SEC11_SCHPO Signal peptidase complex catalytic subunit sec11 OS=Schizosaccharomyces pombe (strain 972 / ATCC 24843) OX=284812 GN=sec11 PE=3 SV=1	{Hex:9; HexNAc:2}	Unmodified	controllerType=0 controllerNumber=1 scan=20367	0.0	65.48123168945312	0.0	45.938812255859375	0.0	100.77722930908203	GlycReSoft-Base
cwq_mix2-1	SCHPO	SCHPO	N(N-Glycosylation)LSADIPAK{Hex:13; HexNAc:2}	sp|P87167|BUT2_SCHPO Uba3-binding protein but2 OS=Schizosaccharomyces pombe (strain 972 / ATCC 24843) OX=284812 GN=but2 PE=1 SV=1	{Hex:13; HexNAc:2}	Unmodified	controllerType=0 controllerNumber=1 scan=19808	0.0	34.1490364074707	0.0	26.821659088134766	0.0	46.72869110107422	GlycReSoft-Base
cwq_mix2-1	SCHPO	SCHPO	N(N-Glycosylation)LSADIPAK{Hex:13; HexNAc:2}	sp|P87167|BUT2_SCHPO Uba3-binding protein but2 OS=Schizosaccharomyces pombe (strain 972 / ATCC 24843) OX=284812 GN=but2 PE=1 SV=1	{Hex:13; HexNAc:2}	Unmodified	controllerType=0 controllerNumber=1 scan=19934	0.0	64.0560531616211	0.0	42.750877380371094	0.0	102.59272003173828	GlycReSoft-Base
cwq_mix2-1	SCHPO	SCHPO	N(N-Glycosylation)LSADIPAK{Hex:13; HexNAc:2}	sp|P87167|BUT2_SCHPO Uba3-binding protein but2 OS=Schizosaccharomyces pombe (strain 972 / ATCC 24843) OX=284812 GN=but2 PE=1 SV=1	{Hex:13; HexNAc:2}	Unmodified	controllerType=0 controllerNumber=1 scan=20004	0.0	55.88639831542969	0.0	33.2342529296875	0.0	96.92417907714844	GlycReSoft-Base
cwq_mix2-1	SCHPO	SCHPO	N(N-Glycosylation)LSADIPAK{Hex:13; HexNAc:2}	sp|P87167|BUT2_SCHPO Uba3-binding protein but2 OS=Schizosaccharomyces pombe (strain 972 / ATCC 24843) OX=284812 GN=but2 PE=1 SV=1	{Hex:13; HexNAc:2}	Unmodified	controllerType=0 controllerNumber=1 scan=20053	0.004616272360069244	14.676097869873047	0.004616272360069244	17.223636627197266	8.356950286160375e-56	8.91490364074707	GlycReSoft-Base
cwq_mix2-1	SCHPO	SCHPO	N(N-Glycosylation)LSADIPAK{Hex:13; HexNAc:2}	sp|P87167|BUT2_SCHPO Uba3-binding protein but2 OS=Schizosaccharomyces pombe (strain 972 / ATCC 24843) OX=284812 GN=but2 PE=1 SV=1	{Hex:13; HexNAc:2}	Ammonium	controllerType=0 controllerNumber=1 scan=19805	0.0	67.06709289550781	0.0	42.3188591003418	0.0	112.01985168457031	GlycReSoft-Base
cwq_mix2-1	SCHPO	SCHPO	N(N-Glycosylation)LSADIPAK{Hex:13; HexNAc:2}	sp|P87167|BUT2_SCHPO Uba3-binding protein but2 OS=Schizosaccharomyces pombe (strain 972 / ATCC 24843) OX=284812 GN=but2 PE=1 SV=1	{Hex:13; HexNAc:2}	Ammonium	controllerType=0 controllerNumber=1 scan=19922	0.0	85.44172668457031	0.0	56.96897888183594	0.0	137.31219482421875	GlycReSoft-Base
cwq_mix2-1	SCHPO	SCHPO	N(N-Glycosylation)LSADIPAK{Hex:13; HexNAc:2}	sp|P87167|BUT2_SCHPO Uba3-binding protein but2 OS=Schizosaccharomyces pombe (strain 972 / ATCC 24843) OX=284812 GN=but2 PE=1 SV=1	{Hex:13; HexNAc:2}	Ammonium	controllerType=0 controllerNumber=1 scan=20002	0.0	95.21029663085938	0.0	66.05731201171875	0.0	148.33961486816406	GlycReSoft-Base
cwq_mix2-1	SCHPO	SCHPO	HEYFC(Carbamidomethyl)VYPN(N-Glycosylation)ASLIK{Hex:8; HexNAc:2}	sp|Q9UTC8|OS9_SCHPO Protein OS-9 homolog OS=Schizosaccharomyces pombe (strain 972 / ATCC 24843) OX=284812 GN=yos9 PE=3 SV=3	{Hex:8; HexNAc:2}	Unmodified	controllerType=0 controllerNumber=1 scan=32970	0.0	49.21483612060547	0.0	45.85760498046875	0.0	54.41808319091797	GlycReSoft-Base
cwq_mix2-1	SCHPO	SCHPO	HEYFC(Carbamidomethyl)VYPN(N-Glycosylation)ASLIK{Hex:8; HexNAc:2}	sp|Q9UTC8|OS9_SCHPO Protein OS-9 homolog OS=Schizosaccharomyces pombe (strain 972 / ATCC 24843) OX=284812 GN=yos9 PE=3 SV=3	{Hex:8; HexNAc:2}	Unmodified	controllerType=0 controllerNumber=1 scan=33046	0.0	79.34539794921875	0.0	81.20943450927734	0.0	74.85185241699219	GlycReSoft-Base
cwq_mix2-1	SCHPO	SCHPO	HEYFC(Carbamidomethyl)VYPN(N-Glycosylation)ASLIK{Hex:8; HexNAc:2}	sp|Q9UTC8|OS9_SCHPO Protein OS-9 homolog OS=Schizosaccharomyces pombe (strain 972 / ATCC 24843) OX=284812 GN=yos9 PE=3 SV=3	{Hex:8; HexNAc:2}	Unmodified	controllerType=0 controllerNumber=1 scan=33127	0.0	46.22951126098633	0.0	41.11406707763672	0.0	54.69785690307617	GlycReSoft-Base
cwq_mix2-1	SCHPO	SCHPO	N(N-Glycosylation)ITVPIGASHDDLIVLAR{Hex:7; HexNAc:2}	sp|O94559|YF65_SCHPO Uncharacterized protein C23C4.05c OS=Schizosaccharomyces pombe (strain 972 / ATCC 24843) OX=284812 GN=SPAC23C4.05c PE=3 SV=1	{Hex:7; HexNAc:2}	Unmodified	controllerType=0 controllerNumber=1 scan=36061	0.0	94.26004791259766	0.0	108.0718765258789	0.0	67.57807159423828	GlycReSoft-Base
cwq_mix2-1	SCHPO	SCHPO	N(N-Glycosylation)ITVPIGASHDDLIVLAR{Hex:7; HexNAc:2}	sp|O94559|YF65_SCHPO Uncharacterized protein C23C4.05c OS=Schizosaccharomyces pombe (strain 972 / ATCC 24843) OX=284812 GN=SPAC23C4.05c PE=3 SV=1	{Hex:7; HexNAc:2}	Unmodified	controllerType=0 controllerNumber=1 scan=36125	0.001838235294117647	25.610572814941406	0.001838235294117647	29.45279884338379	3.660757726835792e-188	17.4436092376709	GlycReSoft-Base
cwq_mix2-1	SCHPO	SCHPO	N(N-Glycosylation)ITVPIGASHDDLIVLAR{Hex:7; HexNAc:2}	sp|O94559|YF65_SCHPO Uncharacterized protein C23C4.05c OS=Schizosaccharomyces pombe (strain 972 / ATCC 24843) OX=284812 GN=SPAC23C4.05c PE=3 SV=1	{Hex:7; HexNAc:2}	Unmodified	controllerType=0 controllerNumber=1 scan=36147	0.0	88.82522583007812	0.0	97.36360931396484	0.0	71.95740509033203	GlycReSoft-Base
cwq_mix2-1	SCHPO	SCHPO	N(N-Glycosylation)LSMELTK{Hex:13; HexNAc:2}	sp|O14296|VPS24_SCHPO Vacuolar protein sorting-associated protein 24 OS=Schizosaccharomyces pombe (strain 972 / ATCC 24843) OX=284812 GN=vps24 PE=3 SV=1	{Hex:13; HexNAc:2}	Unmodified	controllerType=0 controllerNumber=1 scan=24054	0.006094182825484765	16.517383575439453	0.006094182825484765	17.10985565185547	8.105061756383933e-142	14.635756492614746	GlycReSoft-Base
cwq_mix2-1	SCHPO	SCHPO	DAN(N-Glycosylation)NTQFQFTSR{Hex:10; HexNAc:2}	sp|Q9C0Y4|AGLU_SCHPO Alpha-glucosidase OS=Schizosaccharomyces pombe (strain 972 / ATCC 24843) OX=284812 GN=agl1 PE=1 SV=2	{Hex:10; HexNAc:2}	Unmodified	controllerType=0 controllerNumber=1 scan=24003	0.006749740394600207	16.1347599029541	0.006749740394600207	16.694650650024414	1.4758095514327624e-132	14.082863807678223	GlycReSoft-Base
cwq_mix2-1	SCHPO	SCHPO	DAN(N-Glycosylation)NTQFQFTSR{Hex:10; HexNAc:2}	sp|Q9C0Y4|AGLU_SCHPO Alpha-glucosidase OS=Schizosaccharomyces pombe (strain 972 / ATCC 24843) OX=284812 GN=agl1 PE=1 SV=2	{Hex:10; HexNAc:2}	Unmodified	controllerType=0 controllerNumber=1 scan=24103	0.0	52.58793640136719	0.0	46.818660736083984	0.0	62.27643966674805	GlycReSoft-Base
cwq_mix2-1	SCHPO	SCHPO	DAN(N-Glycosylation)NTQFQFTSR{Hex:10; HexNAc:2}	sp|Q9C0Y4|AGLU_SCHPO Alpha-glucosidase OS=Schizosaccharomyces pombe (strain 972 / ATCC 24843) OX=284812 GN=agl1 PE=1 SV=2	{Hex:10; HexNAc:2}	Unmodified	controllerType=0 controllerNumber=1 scan=24215	0.007392248284683046	11.406542778015137	0.007021063189568706	14.734926223754883	0.00037702761434223	4.208619117736816	GlycReSoft-Base
cwq_mix2-1	SCHPO	SCHPO	DAN(N-Glycosylation)NTQFQFTSR{Hex:10; HexNAc:2}	sp|Q9C0Y4|AGLU_SCHPO Alpha-glucosidase OS=Schizosaccharomyces pombe (strain 972 / ATCC 24843) OX=284812 GN=agl1 PE=1 SV=2	{Hex:10; HexNAc:2}	Ammonium	controllerType=0 controllerNumber=1 scan=24100	0.0	90.09478759765625	0.0	83.1355209350586	0.0	102.00821685791016	GlycReSoft-Base
cwq_mix2-1	SCHPO	SCHPO	NN(N-Glycosylation)ESYPIGFTYK{Hex:10; HexNAc:2}	sp|Q10061|LHS1_SCHPO Heat shock protein 70 homolog lhs1 OS=Schizosaccharomyces pombe (strain 972 / ATCC 24843) OX=284812 GN=SPAC1F5.06 PE=3 SV=1	{Hex:10; HexNAc:2}	Ammonium	controllerType=0 controllerNumber=1 scan=28965	0.0	60.329193115234375	0.0	46.75604248046875	0.0	84.5887222290039	GlycReSoft-Base
cwq_mix2-1	SCHPO	SCHPO	NN(N-Glycosylation)ESYPIGFTYK{Hex:10; HexNAc:2}	sp|Q10061|LHS1_SCHPO Heat shock protein 70 homolog lhs1 OS=Schizosaccharomyces pombe (strain 972 / ATCC 24843) OX=284812 GN=SPAC1F5.06 PE=3 SV=1	{Hex:10; HexNAc:2}	Ammonium	controllerType=0 controllerNumber=1 scan=29034	0.0	73.28604125976562	0.0	59.13029861450195	0.0	98.84220123291016	GlycReSoft-Base
cwq_mix2-1	SCHPO	SCHPO	NN(N-Glycosylation)ESYPIGFTYK{Hex:10; HexNAc:2}	sp|Q10061|LHS1_SCHPO Heat shock protein 70 homolog lhs1 OS=Schizosaccharomyces pombe (strain 972 / ATCC 24843) OX=284812 GN=SPAC1F5.06 PE=3 SV=1	{Hex:10; HexNAc:2}	Unmodified	controllerType=0 controllerNumber=1 scan=29001	0.0	38.94223403930664	0.0	37.84741973876953	0.0	40.08333969116211	GlycReSoft-Base
cwq_mix2-1	SCHPO	SCHPO	NN(N-Glycosylation)ESYPIGFTYK{Hex:10; HexNAc:2}	sp|Q10061|LHS1_SCHPO Heat shock protein 70 homolog lhs1 OS=Schizosaccharomyces pombe (strain 972 / ATCC 24843) OX=284812 GN=SPAC1F5.06 PE=3 SV=1	{Hex:10; HexNAc:2}	Unmodified	controllerType=0 controllerNumber=1 scan=29079	0.0	47.50518035888672	0.0	39.76665496826172	0.0	60.85239028930664	GlycReSoft-Base
cwq_mix2-1	SCHPO	SCHPO	NN(N-Glycosylation)ESYPIGFTYK{Hex:10; HexNAc:2}	sp|Q10061|LHS1_SCHPO Heat shock protein 70 homolog lhs1 OS=Schizosaccharomyces pombe (strain 972 / ATCC 24843) OX=284812 GN=SPAC1F5.06 PE=3 SV=1	{Hex:10; HexNAc:2}	Unmodified	controllerType=0 controllerNumber=1 scan=28911	0.009196515004840271	21.625064849853516	0.009196515004840271	12.973766326904297	0.0	36.783267974853516	GlycReSoft-Base
cwq_mix2-1	SCHPO	SCHPO	LGNN(N-Glycosylation)LTR{Hex:14; HexNAc:2}	sp|Q9URX4|YFZB_SCHPO Uncharacterized family 31 glucosidase C1039.11c OS=Schizosaccharomyces pombe (strain 972 / ATCC 24843) OX=284812 GN=SPAC1039.11c PE=3 SV=1	{Hex:14; HexNAc:2}	Ammonium	controllerType=0 controllerNumber=1 scan=10485	0.0	59.647705078125	0.0	29.261789321899414	0.0	115.12860870361328	GlycReSoft-Base
cwq_mix2-1	SCHPO	SCHPO	LGNN(N-Glycosylation)LTR{Hex:14; HexNAc:2}	sp|Q9C0Y4|AGLU_SCHPO Alpha-glucosidase OS=Schizosaccharomyces pombe (strain 972 / ATCC 24843) OX=284812 GN=agl1 PE=1 SV=2	{Hex:14; HexNAc:2}	Ammonium	controllerType=0 controllerNumber=1 scan=10485	0.0	59.647705078125	0.0	29.261789321899414	0.0	115.12860870361328	GlycReSoft-Base
cwq_mix2-1	SCHPO	SCHPO	LGNN(N-Glycosylation)LTR{Hex:14; HexNAc:2}	sp|Q9URX4|YFZB_SCHPO Uncharacterized family 31 glucosidase C1039.11c OS=Schizosaccharomyces pombe (strain 972 / ATCC 24843) OX=284812 GN=SPAC1039.11c PE=3 SV=1	{Hex:14; HexNAc:2}	Ammonium	controllerType=0 controllerNumber=1 scan=10627	0.009196515004840271	46.60009765625	0.009196515004840271	10.96552848815918	0.0	111.79873657226562	GlycReSoft-Base
cwq_mix2-1	SCHPO	SCHPO	LGNN(N-Glycosylation)LTR{Hex:14; HexNAc:2}	sp|Q9C0Y4|AGLU_SCHPO Alpha-glucosidase OS=Schizosaccharomyces pombe (strain 972 / ATCC 24843) OX=284812 GN=agl1 PE=1 SV=2	{Hex:14; HexNAc:2}	Ammonium	controllerType=0 controllerNumber=1 scan=10627	0.009196515004840271	46.60009765625	0.009196515004840271	10.96552848815918	0.0	111.79873657226562	GlycReSoft-Base
cwq_mix2-1	SCHPO	SCHPO	LGNN(N-Glycosylation)LTR{Hex:14; HexNAc:2}	sp|Q9URX4|YFZB_SCHPO Uncharacterized family 31 glucosidase C1039.11c OS=Schizosaccharomyces pombe (strain 972 / ATCC 24843) OX=284812 GN=SPAC1039.11c PE=3 SV=1	{Hex:14; HexNAc:2}	Ammonium	controllerType=0 controllerNumber=1 scan=10917	0.001838235294117647	60.7933235168457	0.001838235294117647	21.624954223632812	0.0	132.59373474121094	GlycReSoft-Base
cwq_mix2-1	SCHPO	SCHPO	LGNN(N-Glycosylation)LTR{Hex:14; HexNAc:2}	sp|Q9C0Y4|AGLU_SCHPO Alpha-glucosidase OS=Schizosaccharomyces pombe (strain 972 / ATCC 24843) OX=284812 GN=agl1 PE=1 SV=2	{Hex:14; HexNAc:2}	Ammonium	controllerType=0 controllerNumber=1 scan=10917	0.001838235294117647	60.7933235168457	0.001838235294117647	21.624954223632812	0.0	132.59373474121094	GlycReSoft-Base
cwq_mix2-1	SCHPO	SCHPO	LGNN(N-Glycosylation)LTR{Hex:14; HexNAc:2}	sp|Q9URX4|YFZB_SCHPO Uncharacterized family 31 glucosidase C1039.11c OS=Schizosaccharomyces pombe (strain 972 / ATCC 24843) OX=284812 GN=SPAC1039.11c PE=3 SV=1	{Hex:14; HexNAc:2}	Ammonium	controllerType=0 controllerNumber=1 scan=11020	0.001838235294117647	63.404178619384766	0.001838235294117647	23.112594604492188	0.0	137.2277069091797	GlycReSoft-Base
cwq_mix2-1	SCHPO	SCHPO	LGNN(N-Glycosylation)LTR{Hex:14; HexNAc:2}	sp|Q9C0Y4|AGLU_SCHPO Alpha-glucosidase OS=Schizosaccharomyces pombe (strain 972 / ATCC 24843) OX=284812 GN=agl1 PE=1 SV=2	{Hex:14; HexNAc:2}	Ammonium	controllerType=0 controllerNumber=1 scan=11020	0.001838235294117647	63.404178619384766	0.001838235294117647	23.112594604492188	0.0	137.2277069091797	GlycReSoft-Base
cwq_mix2-1	SCHPO	SCHPO	LGNN(N-Glycosylation)LTR{Hex:14; HexNAc:2}	sp|Q9URX4|YFZB_SCHPO Uncharacterized family 31 glucosidase C1039.11c OS=Schizosaccharomyces pombe (strain 972 / ATCC 24843) OX=284812 GN=SPAC1039.11c PE=3 SV=1	{Hex:14; HexNAc:2}	Ammonium	controllerType=0 controllerNumber=1 scan=11108	0.0	76.97705841064453	0.0	40.15031433105469	0.0	144.3631591796875	GlycReSoft-Base
cwq_mix2-1	SCHPO	SCHPO	LGNN(N-Glycosylation)LTR{Hex:14; HexNAc:2}	sp|Q9C0Y4|AGLU_SCHPO Alpha-glucosidase OS=Schizosaccharomyces pombe (strain 972 / ATCC 24843) OX=284812 GN=agl1 PE=1 SV=2	{Hex:14; HexNAc:2}	Ammonium	controllerType=0 controllerNumber=1 scan=11108	0.0	76.97705841064453	0.0	40.15031433105469	0.0	144.3631591796875	GlycReSoft-Base
cwq_mix2-1	SCHPO	SCHPO	LGNN(N-Glycosylation)LTR{Hex:14; HexNAc:2}	sp|Q9URX4|YFZB_SCHPO Uncharacterized family 31 glucosidase C1039.11c OS=Schizosaccharomyces pombe (strain 972 / ATCC 24843) OX=284812 GN=SPAC1039.11c PE=3 SV=1	{Hex:14; HexNAc:2}	Ammonium	controllerType=0 controllerNumber=1 scan=11186	0.001838235294117647	66.234130859375	0.001838235294117647	21.759769439697266	0.0	147.80758666992188	GlycReSoft-Base
cwq_mix2-1	SCHPO	SCHPO	LGNN(N-Glycosylation)LTR{Hex:14; HexNAc:2}	sp|Q9C0Y4|AGLU_SCHPO Alpha-glucosidase OS=Schizosaccharomyces pombe (strain 972 / ATCC 24843) OX=284812 GN=agl1 PE=1 SV=2	{Hex:14; HexNAc:2}	Ammonium	controllerType=0 controllerNumber=1 scan=11186	0.001838235294117647	66.234130859375	0.001838235294117647	21.759769439697266	0.0	147.80758666992188	GlycReSoft-Base
cwq_mix2-1	SCHPO	SCHPO	LGNN(N-Glycosylation)LTR{Hex:14; HexNAc:2}	sp|Q9URX4|YFZB_SCHPO Uncharacterized family 31 glucosidase C1039.11c OS=Schizosaccharomyces pombe (strain 972 / ATCC 24843) OX=284812 GN=SPAC1039.11c PE=3 SV=1	{Hex:14; HexNAc:2}	Unmodified	controllerType=0 controllerNumber=1 scan=10964	0.0	56.39059829711914	0.0	29.31965446472168	0.0	105.64410400390625	GlycReSoft-Base
cwq_mix2-1	SCHPO	SCHPO	LGNN(N-Glycosylation)LTR{Hex:14; HexNAc:2}	sp|Q9C0Y4|AGLU_SCHPO Alpha-glucosidase OS=Schizosaccharomyces pombe (strain 972 / ATCC 24843) OX=284812 GN=agl1 PE=1 SV=2	{Hex:14; HexNAc:2}	Unmodified	controllerType=0 controllerNumber=1 scan=10964	0.0	56.39059829711914	0.0	29.31965446472168	0.0	105.64410400390625	GlycReSoft-Base
cwq_mix2-1	SCHPO	SCHPO	LGNN(N-Glycosylation)LTR{Hex:14; HexNAc:2}	sp|Q9URX4|YFZB_SCHPO Uncharacterized family 31 glucosidase C1039.11c OS=Schizosaccharomyces pombe (strain 972 / ATCC 24843) OX=284812 GN=SPAC1039.11c PE=3 SV=1	{Hex:14; HexNAc:2}	Unmodified	controllerType=0 controllerNumber=1 scan=11032	0.001838235294117647	50.0005989074707	0.001838235294117647	19.20221519470215	0.0	106.17059326171875	GlycReSoft-Base
cwq_mix2-1	SCHPO	SCHPO	LGNN(N-Glycosylation)LTR{Hex:14; HexNAc:2}	sp|Q9C0Y4|AGLU_SCHPO Alpha-glucosidase OS=Schizosaccharomyces pombe (strain 972 / ATCC 24843) OX=284812 GN=agl1 PE=1 SV=2	{Hex:14; HexNAc:2}	Unmodified	controllerType=0 controllerNumber=1 scan=11032	0.001838235294117647	50.0005989074707	0.001838235294117647	19.20221519470215	0.0	106.17059326171875	GlycReSoft-Base
cwq_mix2-1	SCHPO	SCHPO	LGNN(N-Glycosylation)LTR{Hex:14; HexNAc:2}	sp|Q9URX4|YFZB_SCHPO Uncharacterized family 31 glucosidase C1039.11c OS=Schizosaccharomyces pombe (strain 972 / ATCC 24843) OX=284812 GN=SPAC1039.11c PE=3 SV=1	{Hex:14; HexNAc:2}	Unmodified	controllerType=0 controllerNumber=1 scan=11167	0.0007022471910112359	48.478004455566406	0.0007022471910112359	23.636112213134766	0.0	93.58658599853516	GlycReSoft-Base
cwq_mix2-1	SCHPO	SCHPO	LGNN(N-Glycosylation)LTR{Hex:14; HexNAc:2}	sp|Q9C0Y4|AGLU_SCHPO Alpha-glucosidase OS=Schizosaccharomyces pombe (strain 972 / ATCC 24843) OX=284812 GN=agl1 PE=1 SV=2	{Hex:14; HexNAc:2}	Unmodified	controllerType=0 controllerNumber=1 scan=11167	0.0007022471910112359	48.478004455566406	0.0007022471910112359	23.636112213134766	0.0	93.58658599853516	GlycReSoft-Base
cwq_mix2-1	SCHPO	SCHPO	LGNN(N-Glycosylation)LTR{Hex:14; HexNAc:2}	sp|Q9URX4|YFZB_SCHPO Uncharacterized family 31 glucosidase C1039.11c OS=Schizosaccharomyces pombe (strain 972 / ATCC 24843) OX=284812 GN=SPAC1039.11c PE=3 SV=1	{Hex:14; HexNAc:2}	Unmodified	controllerType=0 controllerNumber=1 scan=11231	0.009196515004840271	39.211910247802734	0.009196515004840271	11.170520782470703	0.0	90.27095794677734	GlycReSoft-Base
cwq_mix2-1	SCHPO	SCHPO	LGNN(N-Glycosylation)LTR{Hex:14; HexNAc:2}	sp|Q9C0Y4|AGLU_SCHPO Alpha-glucosidase OS=Schizosaccharomyces pombe (strain 972 / ATCC 24843) OX=284812 GN=agl1 PE=1 SV=2	{Hex:14; HexNAc:2}	Unmodified	controllerType=0 controllerNumber=1 scan=11231	0.009196515004840271	39.211910247802734	0.009196515004840271	11.170520782470703	0.0	90.27095794677734	GlycReSoft-Base
cwq_mix2-1	SCHPO	SCHPO	WGYTN(N-Glycosylation)ITEIMDVR{Hex:9; HexNAc:2}	sp|Q9C0Y4|AGLU_SCHPO Alpha-glucosidase OS=Schizosaccharomyces pombe (strain 972 / ATCC 24843) OX=284812 GN=agl1 PE=1 SV=2	{Hex:9; HexNAc:2}	Unmodified	controllerType=0 controllerNumber=1 scan=44109	0.0	52.21156692504883	0.0	42.09009552001953	0.0	69.9809341430664	GlycReSoft-Base
cwq_mix2-1	SCHPO	SCHPO	WGYTN(N-Glycosylation)ITEIMDVR{Hex:9; HexNAc:2}	sp|Q9C0Y4|AGLU_SCHPO Alpha-glucosidase OS=Schizosaccharomyces pombe (strain 972 / ATCC 24843) OX=284812 GN=agl1 PE=1 SV=2	{Hex:9; HexNAc:2}	Unmodified	controllerType=0 controllerNumber=1 scan=44199	0.0	61.309043884277344	0.0	57.781158447265625	0.0	66.83592987060547	GlycReSoft-Base
cwq_mix2-1	SCHPO	SCHPO	WGYTN(N-Glycosylation)ITEIMDVR{Hex:9; HexNAc:2}	sp|Q9C0Y4|AGLU_SCHPO Alpha-glucosidase OS=Schizosaccharomyces pombe (strain 972 / ATCC 24843) OX=284812 GN=agl1 PE=1 SV=2	{Hex:9; HexNAc:2}	Ammonium	controllerType=0 controllerNumber=1 scan=44090	0.0	78.40694427490234	0.0	75.3002700805664	0.0	83.19670867919922	GlycReSoft-Base
cwq_mix2-1	SCHPO	SCHPO	WGYTN(N-Glycosylation)ITEIMDVR{Hex:9; HexNAc:2}	sp|Q9C0Y4|AGLU_SCHPO Alpha-glucosidase OS=Schizosaccharomyces pombe (strain 972 / ATCC 24843) OX=284812 GN=agl1 PE=1 SV=2	{Hex:9; HexNAc:2}	Ammonium	controllerType=0 controllerNumber=1 scan=44174	0.0	84.13815307617188	0.0	81.69761657714844	0.0	87.6669692993164	GlycReSoft-Base
cwq_mix2-1	SCHPO	SCHPO	WGYTN(N-Glycosylation)ITEIMDVR{Hex:9; HexNAc:2}	sp|Q9C0Y4|AGLU_SCHPO Alpha-glucosidase OS=Schizosaccharomyces pombe (strain 972 / ATCC 24843) OX=284812 GN=agl1 PE=1 SV=2	{Hex:9; HexNAc:2}	Ammonium	controllerType=0 controllerNumber=1 scan=44248	0.0	58.44684982299805	0.0	53.60203552246094	0.0	66.42494201660156	GlycReSoft-Base
cwq_mix2-1	SCHPO	SCHPO	LGVGN(N-Glycosylation)ATFETDDFSK{Hex:9; HexNAc:2}	sp|Q09140|UGGG_SCHPO UDP-glucose:glycoprotein glucosyltransferase OS=Schizosaccharomyces pombe (strain 972 / ATCC 24843) OX=284812 GN=gpt1 PE=1 SV=2	{Hex:9; HexNAc:2}	Ammonium	controllerType=0 controllerNumber=1 scan=31195	0.0	76.15637969970703	0.0	69.87203216552734	0.0	86.81742858886719	GlycReSoft-Base
cwq_mix2-1	SCHPO	SCHPO	LGVGN(N-Glycosylation)ATFETDDFSK{Hex:9; HexNAc:2}	sp|Q09140|UGGG_SCHPO UDP-glucose:glycoprotein glucosyltransferase OS=Schizosaccharomyces pombe (strain 972 / ATCC 24843) OX=284812 GN=gpt1 PE=1 SV=2	{Hex:9; HexNAc:2}	Ammonium	controllerType=0 controllerNumber=1 scan=31283	0.0	58.24510955810547	0.0	46.99163818359375	0.0	78.16014862060547	GlycReSoft-Base
cwq_mix2-1	SCHPO	SCHPO	LGVGN(N-Glycosylation)ATFETDDFSK{Hex:9; HexNAc:2}	sp|Q09140|UGGG_SCHPO UDP-glucose:glycoprotein glucosyltransferase OS=Schizosaccharomyces pombe (strain 972 / ATCC 24843) OX=284812 GN=gpt1 PE=1 SV=2	{Hex:9; HexNAc:2}	Unmodified	controllerType=0 controllerNumber=1 scan=31207	0.0	42.399024963378906	0.0	43.85848617553711	0.0	38.65943145751953	GlycReSoft-Base
cwq_mix2-1	SCHPO	SCHPO	FN(N-Glycosylation)C(Carbamidomethyl)TTR{Hex:14; HexNAc:2}	sp|P87167|BUT2_SCHPO Uba3-binding protein but2 OS=Schizosaccharomyces pombe (strain 972 / ATCC 24843) OX=284812 GN=but2 PE=1 SV=1	{Hex:14; HexNAc:2}	Unmodified	controllerType=0 controllerNumber=1 scan=8480	0.006749740394600207	36.10731887817383	0.006749740394600207	11.971667289733887	0.0	79.94591522216797	GlycReSoft-Base
cwq_mix2-1	SCHPO	SCHPO	FN(N-Glycosylation)C(Carbamidomethyl)TTR{Hex:14; HexNAc:2}	sp|P87167|BUT2_SCHPO Uba3-binding protein but2 OS=Schizosaccharomyces pombe (strain 972 / ATCC 24843) OX=284812 GN=but2 PE=1 SV=1	{Hex:14; HexNAc:2}	Unmodified	controllerType=0 controllerNumber=1 scan=8547	0.006094182825484765	52.69717025756836	0.006094182825484765	15.730131149291992	0.0	120.34400939941406	GlycReSoft-Base
cwq_mix2-1	SCHPO	SCHPO	FN(N-Glycosylation)C(Carbamidomethyl)TTR{Hex:14; HexNAc:2}	sp|P87167|BUT2_SCHPO Uba3-binding protein but2 OS=Schizosaccharomyces pombe (strain 972 / ATCC 24843) OX=284812 GN=but2 PE=1 SV=1	{Hex:14; HexNAc:2}	Unmodified	controllerType=0 controllerNumber=1 scan=8628	0.006094182825484765	40.38990020751953	0.006094182825484765	14.860820770263672	0.0	86.79716491699219	GlycReSoft-Base
cwq_mix2-1	SCHPO	SCHPO	FN(N-Glycosylation)C(Carbamidomethyl)TTR{Hex:14; HexNAc:2}	sp|P87167|BUT2_SCHPO Uba3-binding protein but2 OS=Schizosaccharomyces pombe (strain 972 / ATCC 24843) OX=284812 GN=but2 PE=1 SV=1	{Hex:14; HexNAc:2}	Unmodified	controllerType=0 controllerNumber=1 scan=8696	0.006749740394600207	41.38669967651367	0.006749740394600207	12.69251823425293	0.0	93.64804077148438	GlycReSoft-Base
cwq_mix2-1	SCHPO	SCHPO	FN(N-Glycosylation)C(Carbamidomethyl)TTR{Hex:14; HexNAc:2}	sp|P87167|BUT2_SCHPO Uba3-binding protein but2 OS=Schizosaccharomyces pombe (strain 972 / ATCC 24843) OX=284812 GN=but2 PE=1 SV=1	{Hex:14; HexNAc:2}	Unmodified	controllerType=0 controllerNumber=1 scan=8765	0.006749740394600207	37.72830581665039	0.006749740394600207	12.739139556884766	0.0	83.12455749511719	GlycReSoft-Base
cwq_mix2-1	SCHPO	SCHPO	FN(N-Glycosylation)C(Carbamidomethyl)TTR{Hex:14; HexNAc:2}	sp|P87167|BUT2_SCHPO Uba3-binding protein but2 OS=Schizosaccharomyces pombe (strain 972 / ATCC 24843) OX=284812 GN=but2 PE=1 SV=1	{Hex:14; HexNAc:2}	Unmodified	controllerType=0 controllerNumber=1 scan=8853	0.007021063189568706	35.62405014038086	0.007021063189568706	10.099806785583496	0.0	82.0332260131836	GlycReSoft-Base
cwq_mix2-1	SCHPO	SCHPO	FN(N-Glycosylation)C(Carbamidomethyl)TTR{Hex:14; HexNAc:2}	sp|P87167|BUT2_SCHPO Uba3-binding protein but2 OS=Schizosaccharomyces pombe (strain 972 / ATCC 24843) OX=284812 GN=but2 PE=1 SV=1	{Hex:14; HexNAc:2}	Ammonium	controllerType=0 controllerNumber=1 scan=8410	0.007021063189568706	38.33115768432617	0.007021063189568706	10.121420860290527	0.0	89.70266723632812	GlycReSoft-Base
cwq_mix2-1	SCHPO	SCHPO	FN(N-Glycosylation)C(Carbamidomethyl)TTR{Hex:14; HexNAc:2}	sp|P87167|BUT2_SCHPO Uba3-binding protein but2 OS=Schizosaccharomyces pombe (strain 972 / ATCC 24843) OX=284812 GN=but2 PE=1 SV=1	{Hex:14; HexNAc:2}	Ammonium	controllerType=0 controllerNumber=1 scan=8485	0.0007022471910112359	62.614959716796875	0.0007022471910112359	22.43480682373047	0.0	136.27647399902344	GlycReSoft-Base
cwq_mix2-1	SCHPO	SCHPO	FN(N-Glycosylation)C(Carbamidomethyl)TTR{Hex:14; HexNAc:2}	sp|P87167|BUT2_SCHPO Uba3-binding protein but2 OS=Schizosaccharomyces pombe (strain 972 / ATCC 24843) OX=284812 GN=but2 PE=1 SV=1	{Hex:14; HexNAc:2}	Ammonium	controllerType=0 controllerNumber=1 scan=8568	0.001838235294117647	68.41927337646484	0.001838235294117647	21.91643524169922	0.0	153.77163696289062	GlycReSoft-Base
cwq_mix2-1	SCHPO	SCHPO	FN(N-Glycosylation)C(Carbamidomethyl)TTR{Hex:14; HexNAc:2}	sp|P87167|BUT2_SCHPO Uba3-binding protein but2 OS=Schizosaccharomyces pombe (strain 972 / ATCC 24843) OX=284812 GN=but2 PE=1 SV=1	{Hex:14; HexNAc:2}	Ammonium	controllerType=0 controllerNumber=1 scan=8729	0.002380952380952381	62.17364501953125	0.002380952380952381	18.644922256469727	0.0	142.00746154785156	GlycReSoft-Base
cwq_mix2-1	SCHPO	SCHPO	FN(N-Glycosylation)C(Carbamidomethyl)TTR{Hex:14; HexNAc:2}	sp|P87167|BUT2_SCHPO Uba3-binding protein but2 OS=Schizosaccharomyces pombe (strain 972 / ATCC 24843) OX=284812 GN=but2 PE=1 SV=1	{Hex:14; HexNAc:2}	Ammonium	controllerType=0 controllerNumber=1 scan=8829	0.0	65.62713623046875	0.0	24.91758918762207	0.0	140.21839904785156	GlycReSoft-Base
cwq_mix2-1	SCHPO	SCHPO	FN(N-Glycosylation)C(Carbamidomethyl)TTR{Hex:14; HexNAc:2}	sp|P87167|BUT2_SCHPO Uba3-binding protein but2 OS=Schizosaccharomyces pombe (strain 972 / ATCC 24843) OX=284812 GN=but2 PE=1 SV=1	{Hex:14; HexNAc:2}	Ammonium	controllerType=0 controllerNumber=1 scan=8896	0.005113636363636364	56.910648345947266	0.005113636363636364	16.635168075561523	0.0	130.7020263671875	GlycReSoft-Base
cwq_mix2-1	SCHPO	SCHPO	IPVADDHVIVN(N-Glycosylation)TTSK{Hex:9; HexNAc:2}	sp|Q9Y7R9|YJFB_SCHPO Uncharacterized protein C306.11 OS=Schizosaccharomyces pombe (strain 972 / ATCC 24843) OX=284812 GN=SPCC306.11 PE=3 SV=1	{Hex:9; HexNAc:2}	Unmodified	controllerType=0 controllerNumber=1 scan=22078	0.001838235294117647	45.77911376953125	0.001838235294117647	25.91583824157715	0.0	81.63687896728516	GlycReSoft-Base
cwq_mix2-1	SCHPO	SCHPO	FNPAN(N-Glycosylation)TSITNYEIK{Hex:9; HexNAc:2}	sp|O94680|PDAT_SCHPO Phospholipid:diacylglycerol acyltransferase OS=Schizosaccharomyces pombe (strain 972 / ATCC 24843) OX=284812 GN=plh1 PE=1 SV=2	{Hex:9; HexNAc:2}	Ammonium	controllerType=0 controllerNumber=1 scan=31331	0.0	52.685367584228516	0.0	46.718563079833984	0.0	62.81216049194336	GlycReSoft-Base
cwq_mix2-1	SCHPO	SCHPO	TIQN(N-Glycosylation)ISK{Hex:14; HexNAc:2}	sp|Q9UTH5|PLB6_SCHPO Probable lysophospholipase C1786.02 OS=Schizosaccharomyces pombe (strain 972 / ATCC 24843) OX=284812 GN=SPAC1786.02 PE=3 SV=1	{Hex:14; HexNAc:2}	Ammonium	controllerType=0 controllerNumber=1 scan=9566	0.007021063189568706	32.20030212402344	0.007021063189568706	13.344343185424805	0.0	66.33589935302734	GlycReSoft-Base
cwq_mix2-1	SCHPO	SCHPO	WGYTN(N-Glycosylation)ITEIM(Oxidation)DVR{Hex:9; HexNAc:2}	sp|Q9C0Y4|AGLU_SCHPO Alpha-glucosidase OS=Schizosaccharomyces pombe (strain 972 / ATCC 24843) OX=284812 GN=agl1 PE=1 SV=2	{Hex:9; HexNAc:2}	Ammonium	controllerType=0 controllerNumber=1 scan=35968	0.0	67.85128021240234	0.0	58.85600280761719	0.0	83.53588104248047	GlycReSoft-Base
cwq_mix2-1	SCHPO	SCHPO	WGYTN(N-Glycosylation)ITEIM(Oxidation)DVR{Hex:9; HexNAc:2}	sp|Q9C0Y4|AGLU_SCHPO Alpha-glucosidase OS=Schizosaccharomyces pombe (strain 972 / ATCC 24843) OX=284812 GN=agl1 PE=1 SV=2	{Hex:9; HexNAc:2}	Ammonium	controllerType=0 controllerNumber=1 scan=36049	0.0007022471910112359	32.08744812011719	0.0007022471910112359	26.53929901123047	0.0	41.41484832763672	GlycReSoft-Base
cwq_mix2-1	SCHPO	SCHPO	WGYTN(N-Glycosylation)ITEIM(Oxidation)DVR{Hex:9; HexNAc:2}	sp|Q9C0Y4|AGLU_SCHPO Alpha-glucosidase OS=Schizosaccharomyces pombe (strain 972 / ATCC 24843) OX=284812 GN=agl1 PE=1 SV=2	{Hex:9; HexNAc:2}	Unmodified	controllerType=0 controllerNumber=1 scan=36002	0.001838235294117647	33.96239471435547	0.001838235294117647	24.729293823242188	0.0	50.07831573486328	GlycReSoft-Base
cwq_mix2-1	SCHPO	SCHPO	WGYTN(N-Glycosylation)ITEIM(Oxidation)DVR{Hex:9; HexNAc:2}	sp|Q9C0Y4|AGLU_SCHPO Alpha-glucosidase OS=Schizosaccharomyces pombe (strain 972 / ATCC 24843) OX=284812 GN=agl1 PE=1 SV=2	{Hex:9; HexNAc:2}	Ammonium	controllerType=0 controllerNumber=1 scan=35675	0.0	57.20079803466797	0.0	48.20200729370117	0.0	72.9173583984375	GlycReSoft-Base
cwq_mix2-1	SCHPO	SCHPO	WGYTN(N-Glycosylation)ITEIM(Oxidation)DVR{Hex:9; HexNAc:2}	sp|Q9C0Y4|AGLU_SCHPO Alpha-glucosidase OS=Schizosaccharomyces pombe (strain 972 / ATCC 24843) OX=284812 GN=agl1 PE=1 SV=2	{Hex:9; HexNAc:2}	Ammonium	controllerType=0 controllerNumber=1 scan=35747	0.0	58.05847930908203	0.0	49.354610443115234	0.0	73.20803833007812	GlycReSoft-Base
cwq_mix2-1	SCHPO	SCHPO	WGYTN(N-Glycosylation)ITEIM(Oxidation)DVR{Hex:9; HexNAc:2}	sp|Q9C0Y4|AGLU_SCHPO Alpha-glucosidase OS=Schizosaccharomyces pombe (strain 972 / ATCC 24843) OX=284812 GN=agl1 PE=1 SV=2	{Hex:9; HexNAc:2}	Unmodified	controllerType=0 controllerNumber=1 scan=35679	0.002380952380952381	25.437028884887695	0.002380952380952381	21.179576873779297	0.0	32.31218719482422	GlycReSoft-Base
cwq_mix2-1	SCHPO	SCHPO	ETN(N-Glycosylation)NSDAGYTEPYR{Hex:9; HexNAc:2}	sp|Q9US55|GLU2A_SCHPO Glucosidase 2 subunit alpha OS=Schizosaccharomyces pombe (strain 972 / ATCC 24843) OX=284812 GN=gls2 PE=3 SV=1	{Hex:9; HexNAc:2}	Ammonium	controllerType=0 controllerNumber=1 scan=20039	0.0	75.7047348022461	0.0	72.2095947265625	0.0	81.2034683227539	GlycReSoft-Base
cwq_mix2-1	SCHPO	SCHPO	SN(N-Glycosylation)ATKPQC(Carbamidomethyl)PK{Hex:12; HexNAc:2}	sp|O14103|ROT1_SCHPO Protein rot1 OS=Schizosaccharomyces pombe (strain 972 / ATCC 24843) OX=284812 GN=rot1 PE=3 SV=1	{Hex:12; HexNAc:2}	Unmodified	controllerType=0 controllerNumber=1 scan=3972	0.006094182825484765	41.01350784301758	0.006094182825484765	18.018423080444336	0.0	82.72810363769531	GlycReSoft-Base
cwq_mix2-1	SCHPO	SCHPO	QN(N-Glycosylation)STTEPSYDLQELR{Hex:8; HexNAc:2}	sp|Q9UTC8|OS9_SCHPO Protein OS-9 homolog OS=Schizosaccharomyces pombe (strain 972 / ATCC 24843) OX=284812 GN=yos9 PE=3 SV=3	{Hex:8; HexNAc:2}	Ammonium	controllerType=0 controllerNumber=1 scan=28419	0.0	61.865020751953125	0.0	60.7370719909668	0.0	62.95731735229492	GlycReSoft-Base
cwq_mix2-1	SCHPO	SCHPO	SIIQNN(N-Glycosylation)GTFGVSHTR{Hex:9; HexNAc:2}	sp|Q8WZK2|MCD4_SCHPO GPI ethanolamine phosphate transferase 1 OS=Schizosaccharomyces pombe (strain 972 / ATCC 24843) OX=284812 GN=its8 PE=1 SV=1	{Hex:9; HexNAc:2}	Unmodified	controllerType=0 controllerNumber=1 scan=22203	0.0	84.00470733642578	0.0	72.29951477050781	0.0	104.71794128417969	GlycReSoft-Base
cwq_mix2-1	SCHPO	SCHPO	SIIQNN(N-Glycosylation)GTFGVSHTR{Hex:9; HexNAc:2}	sp|Q8WZK2|MCD4_SCHPO GPI ethanolamine phosphate transferase 1 OS=Schizosaccharomyces pombe (strain 972 / ATCC 24843) OX=284812 GN=its8 PE=1 SV=1	{Hex:9; HexNAc:2}	Unmodified	controllerType=0 controllerNumber=1 scan=22483	0.001838235294117647	37.39125061035156	0.001838235294117647	26.016891479492188	0.0	57.48329544067383	GlycReSoft-Base
cwq_mix2-1	SCHPO	SCHPO	SIIQNN(N-Glycosylation)GTFGVSHTR{Hex:9; HexNAc:2}	sp|Q8WZK2|MCD4_SCHPO GPI ethanolamine phosphate transferase 1 OS=Schizosaccharomyces pombe (strain 972 / ATCC 24843) OX=284812 GN=its8 PE=1 SV=1	{Hex:9; HexNAc:2}	Unmodified	controllerType=0 controllerNumber=1 scan=22561	0.001838235294117647	41.04584503173828	0.001838235294117647	24.567811965942383	0.0	70.62379455566406	GlycReSoft-Base
cwq_mix2-1	SCHPO	SCHPO	N(N-Glycosylation)VTIPTNGIPQR{Hex:11; HexNAc:2}	sp|Q9C0Y4|AGLU_SCHPO Alpha-glucosidase OS=Schizosaccharomyces pombe (strain 972 / ATCC 24843) OX=284812 GN=agl1 PE=1 SV=2	{Hex:11; HexNAc:2}	Unmodified	controllerType=0 controllerNumber=1 scan=25085	0.0	35.19639205932617	0.0	38.63938522338867	0.0	27.772647857666016	GlycReSoft-Base
cwq_mix2-1	SCHPO	SCHPO	HATSN(N-Glycosylation)GTVETLNTK{Hex:10; HexNAc:2}	sp|O13898|PMT1_SCHPO Dolichyl-phosphate-mannose--protein mannosyltransferase 1 OS=Schizosaccharomyces pombe (strain 972 / ATCC 24843) OX=284812 GN=ogm1 PE=1 SV=1	{Hex:10; HexNAc:2}	Unmodified	controllerType=0 controllerNumber=1 scan=12140	0.001838235294117647	34.43840026855469	0.001838235294117647	25.823122024536133	0.0	49.71842956542969	GlycReSoft-Base
cwq_mix2-1	SCHPO	SCHPO	YFDSGYN(N-Glycosylation)LTVSDVR{Hex:9; HexNAc:2}	sp|Q01682|PPA2_SCHPO Thiamine-repressible acid phosphatase pho4 OS=Schizosaccharomyces pombe (strain 972 / ATCC 24843) OX=284812 GN=pho4 PE=1 SV=1	{Hex:9; HexNAc:2}	Ammonium	controllerType=0 controllerNumber=1 scan=33011	0.0	48.24667739868164	0.0	48.59946060180664	0.0	46.561275482177734	GlycReSoft-Base
cwq_mix2-1	SCHPO	SCHPO	YFDSGYN(N-Glycosylation)LTVSDVR{Hex:9; HexNAc:2}	sp|Q01682|PPA2_SCHPO Thiamine-repressible acid phosphatase pho4 OS=Schizosaccharomyces pombe (strain 972 / ATCC 24843) OX=284812 GN=pho4 PE=1 SV=1	{Hex:9; HexNAc:2}	Unmodified	controllerType=0 controllerNumber=1 scan=33087	0.007856073020684843	11.959747314453125	0.007021063189568706	15.833694458007812	0.0008379658088378034	3.7386648654937744	GlycReSoft-Base
cwq_mix2-1	SCHPO	SCHPO	NVIGDRN(N-Glycosylation)VTIPTNGIPQR{Hex:7; HexNAc:2}	sp|Q9C0Y4|AGLU_SCHPO Alpha-glucosidase OS=Schizosaccharomyces pombe (strain 972 / ATCC 24843) OX=284812 GN=agl1 PE=1 SV=2	{Hex:7; HexNAc:2}	Unmodified	controllerType=0 controllerNumber=1 scan=28333	0.0	46.17689514160156	0.0	33.5655632019043	0.0	68.57473754882812	GlycReSoft-Base
cwq_mix2-1	SCHPO	SCHPO	LGNQYYN(N-Glycosylation)DTQWLK{Hex:9; HexNAc:2}	sp|Q10061|LHS1_SCHPO Heat shock protein 70 homolog lhs1 OS=Schizosaccharomyces pombe (strain 972 / ATCC 24843) OX=284812 GN=SPAC1F5.06 PE=3 SV=1	{Hex:9; HexNAc:2}	Ammonium	controllerType=0 controllerNumber=1 scan=32851	0.0	65.93077087402344	0.0	56.195308685302734	0.0	82.98051452636719	GlycReSoft-Base
cwq_mix2-1	SCHPO	SCHPO	LGNQYYN(N-Glycosylation)DTQWLK{Hex:9; HexNAc:2}	sp|Q10061|LHS1_SCHPO Heat shock protein 70 homolog lhs1 OS=Schizosaccharomyces pombe (strain 972 / ATCC 24843) OX=284812 GN=SPAC1F5.06 PE=3 SV=1	{Hex:9; HexNAc:2}	Ammonium	controllerType=0 controllerNumber=1 scan=32941	0.0	44.1131706237793	0.0	36.692935943603516	0.0	56.86195755004883	GlycReSoft-Base
cwq_mix2-1	SCHPO	SCHPO	LGNQYYN(N-Glycosylation)DTQWLK{Hex:9; HexNAc:2}	sp|Q10061|LHS1_SCHPO Heat shock protein 70 homolog lhs1 OS=Schizosaccharomyces pombe (strain 972 / ATCC 24843) OX=284812 GN=SPAC1F5.06 PE=3 SV=1	{Hex:9; HexNAc:2}	Unmodified	controllerType=0 controllerNumber=1 scan=32852	0.0	43.17066955566406	0.0	43.775936126708984	0.0	41.02457809448242	GlycReSoft-Base
cwq_mix2-1	SCHPO	SCHPO	LGNQYYN(N-Glycosylation)DTQWLK{Hex:9; HexNAc:2}	sp|Q10061|LHS1_SCHPO Heat shock protein 70 homolog lhs1 OS=Schizosaccharomyces pombe (strain 972 / ATCC 24843) OX=284812 GN=SPAC1F5.06 PE=3 SV=1	{Hex:9; HexNAc:2}	Unmodified	controllerType=0 controllerNumber=1 scan=32921	0.0007022471910112359	30.158552169799805	0.0007022471910112359	29.541122436523438	0.0	30.273460388183594	GlycReSoft-Base
cwq_mix2-1	SCHPO	SCHPO	YNLN(N-Glycosylation)C(Carbamidomethyl)TSE{Hex:13; HexNAc:2}	sp|O13990|BGL2_SCHPO Glucan 1,3-beta-glucosidase OS=Schizosaccharomyces pombe (strain 972 / ATCC 24843) OX=284812 GN=bgl2 PE=2 SV=4	{Hex:13; HexNAc:2}	Ammonium * 2	controllerType=0 controllerNumber=1 scan=20853	0.0	49.92336654663086	0.0	35.51719665527344	0.0	75.64595794677734	GlycReSoft-Base
cwq_mix2-1	SCHPO	SCHPO	YNLN(N-Glycosylation)C(Carbamidomethyl)TSE{Hex:13; HexNAc:2}	sp|O13990|BGL2_SCHPO Glucan 1,3-beta-glucosidase OS=Schizosaccharomyces pombe (strain 972 / ATCC 24843) OX=284812 GN=bgl2 PE=2 SV=4	{Hex:13; HexNAc:2}	Ammonium	controllerType=0 controllerNumber=1 scan=20835	0.0	31.67495346069336	0.0	27.767850875854492	0.0	37.909297943115234	GlycReSoft-Base
cwq_mix2-1	SCHPO	SCHPO	KNPVNFDSVFN(N-Glycosylation)QSR{Hex:9; HexNAc:2}	sp|Q8WZK2|MCD4_SCHPO GPI ethanolamine phosphate transferase 1 OS=Schizosaccharomyces pombe (strain 972 / ATCC 24843) OX=284812 GN=its8 PE=1 SV=1	{Hex:9; HexNAc:2}	Unmodified	controllerType=0 controllerNumber=1 scan=29101	0.0	75.8240966796875	0.0	64.1081314086914	0.0	96.5505599975586	GlycReSoft-Base
cwq_mix2-1	SCHPO	SCHPO	N(N-Glycosylation)VTAMWK{Hex:14; HexNAc:2}	sp|Q96WW4|IVN1_SCHPO Invasion protein 1 OS=Schizosaccharomyces pombe (strain 972 / ATCC 24843) OX=284812 GN=ivn1 PE=3 SV=1	{Hex:14; HexNAc:2}	Ammonium	controllerType=0 controllerNumber=1 scan=21104	0.0	38.25477981567383	0.0	26.094562530517578	0.0	59.8069953918457	GlycReSoft-Base
cwq_mix2-1	SCHPO	SCHPO	N(N-Glycosylation)VTAMWK{Hex:14; HexNAc:2}	sp|Q96WW4|IVN1_SCHPO Invasion protein 1 OS=Schizosaccharomyces pombe (strain 972 / ATCC 24843) OX=284812 GN=ivn1 PE=3 SV=1	{Hex:14; HexNAc:2}	Ammonium	controllerType=0 controllerNumber=1 scan=21222	0.001838235294117647	32.59868240356445	0.001838235294117647	19.704545974731445	0.0	55.54154968261719	GlycReSoft-Base
cwq_mix2-1	SCHPO	SCHPO	INWMLPGEN(N-Glycosylation)TTKPSIK{Hex:8; HexNAc:2}	sp|Q9USP5|GPI8_SCHPO GPI-anchor transamidase OS=Schizosaccharomyces pombe (strain 972 / ATCC 24843) OX=284812 GN=gpi8 PE=2 SV=1	{Hex:8; HexNAc:2}	Unmodified	controllerType=0 controllerNumber=1 scan=31948	0.009196515004840271	31.66266632080078	0.009196515004840271	15.847253799438477	0.0	60.01020050048828	GlycReSoft-Base
cwq_mix2-1	SCHPO	SCHPO	YFN(N-Glycosylation)YTQSEQEAAHDK{Hex:8; HexNAc:2}	sp|O13875|YE1A_SCHPO Uncharacterized Sel1-like repeat-containing protein C1B3.10c OS=Schizosaccharomyces pombe (strain 972 / ATCC 24843) OX=284812 GN=SPAC1B3.10c PE=3 SV=4	{Hex:8; HexNAc:2}	Unmodified	controllerType=0 controllerNumber=1 scan=23859	0.0	67.13758087158203	0.0	59.903465270996094	0.0	79.5672378540039	GlycReSoft-Base
cwq_mix2-1	SCHPO	SCHPO	YFN(N-Glycosylation)YTQSEQEAAHDK{Hex:8; HexNAc:2}	sp|O13875|YE1A_SCHPO Uncharacterized Sel1-like repeat-containing protein C1B3.10c OS=Schizosaccharomyces pombe (strain 972 / ATCC 24843) OX=284812 GN=SPAC1B3.10c PE=3 SV=4	{Hex:8; HexNAc:2}	Unmodified	controllerType=0 controllerNumber=1 scan=23932	0.0	83.99288177490234	0.0	76.53605651855469	0.0	96.82209777832031	GlycReSoft-Base
cwq_mix2-1	SCHPO	SCHPO	KKEGFQILLN(N-Glycosylation)R{Hex:11; HexNAc:2}	sp|O60109|PPB_SCHPO Alkaline phosphatase OS=Schizosaccharomyces pombe (strain 972 / ATCC 24843) OX=284812 GN=SPBC14F5.13c PE=3 SV=1	{Hex:11; HexNAc:2}	Unmodified	controllerType=0 controllerNumber=1 scan=24695	0.006749740394600207	35.74021530151367	0.006749740394600207	14.782278060913086	0.0	73.6307373046875	GlycReSoft-Base
cwq_mix2-1	SCHPO	SCHPO	KKEGFQILLN(N-Glycosylation)R{Hex:11; HexNAc:2}	sp|O60109|PPB_SCHPO Alkaline phosphatase OS=Schizosaccharomyces pombe (strain 972 / ATCC 24843) OX=284812 GN=SPBC14F5.13c PE=3 SV=1	{Hex:11; HexNAc:2}	Unmodified	controllerType=0 controllerNumber=1 scan=24764	0.009196515004840271	37.92506408691406	0.009196515004840271	11.99267864227295	0.0	85.05685424804688	GlycReSoft-Base
cwq_mix2-1	SCHPO	SCHPO	ANAGFN(N-Glycosylation)ISLSDYWGR{Hex:9; HexNAc:2}	sp|P78854|PLB1_SCHPO Lysophospholipase 1 OS=Schizosaccharomyces pombe (strain 972 / ATCC 24843) OX=284812 GN=plb1 PE=2 SV=2	{Hex:9; HexNAc:2}	Ammonium	controllerType=0 controllerNumber=1 scan=42636	0.001838235294117647	26.228004455566406	0.001838235294117647	27.308706283569336	6.841023777400465e-290	23.24134635925293	GlycReSoft-Base
cwq_mix2-1	SCHPO	SCHPO	ANAGFN(N-Glycosylation)ISLSDYWGR{Hex:9; HexNAc:2}	sp|P78854|PLB1_SCHPO Lysophospholipase 1 OS=Schizosaccharomyces pombe (strain 972 / ATCC 24843) OX=284812 GN=plb1 PE=2 SV=2	{Hex:9; HexNAc:2}	Ammonium	controllerType=0 controllerNumber=1 scan=63674	0.0	49.664981842041016	0.0	50.933128356933594	0.0	46.27829360961914	GlycReSoft-Base
cwq_mix2-1	SCHPO	SCHPO	ANAGFN(N-Glycosylation)ISLSDYWGR{Hex:9; HexNAc:2}	sp|P78854|PLB1_SCHPO Lysophospholipase 1 OS=Schizosaccharomyces pombe (strain 972 / ATCC 24843) OX=284812 GN=plb1 PE=2 SV=2	{Hex:9; HexNAc:2}	Ammonium	controllerType=0 controllerNumber=1 scan=43566	0.001838235294117647	23.977357864379883	0.001838235294117647	23.580902099609375	7.3700525685005105e-298	23.6830997467041	GlycReSoft-Base
cwq_mix2-1	SCHPO	SCHPO	LN(N-Glycosylation)DTYTEVAEVMK{Hex:10; HexNAc:2}	sp|Q10057|PDI1_SCHPO Putative protein disulfide-isomerase C1F5.02 OS=Schizosaccharomyces pombe (strain 972 / ATCC 24843) OX=284812 GN=SPAC1F5.02 PE=3 SV=1	{Hex:10; HexNAc:2}	Unmodified	controllerType=0 controllerNumber=1 scan=31343	0.0	43.3615837097168	0.0	39.649085998535156	0.0	49.24981689453125	GlycReSoft-Base
cwq_mix2-1	SCHPO	SCHPO	LN(N-Glycosylation)DTYTEVAEVMK{Hex:10; HexNAc:2}	sp|Q10057|PDI1_SCHPO Putative protein disulfide-isomerase C1F5.02 OS=Schizosaccharomyces pombe (strain 972 / ATCC 24843) OX=284812 GN=SPAC1F5.02 PE=3 SV=1	{Hex:10; HexNAc:2}	Unmodified	controllerType=0 controllerNumber=1 scan=31413	0.001838235294117647	28.764225006103516	0.001838235294117647	24.271780014038086	0.0	36.07835388183594	GlycReSoft-Base
cwq_mix2-1	SCHPO	SCHPO	LN(N-Glycosylation)DTYTEVAEVMK{Hex:10; HexNAc:2}	sp|Q10057|PDI1_SCHPO Putative protein disulfide-isomerase C1F5.02 OS=Schizosaccharomyces pombe (strain 972 / ATCC 24843) OX=284812 GN=SPAC1F5.02 PE=3 SV=1	{Hex:10; HexNAc:2}	Ammonium	controllerType=0 controllerNumber=1 scan=31367	0.0	76.21021270751953	0.0	65.53895568847656	0.0	95.18897247314453	GlycReSoft-Base
cwq_mix2-1	SCHPO	SCHPO	N(N-Glycosylation)DTQFYIK{Hex:13; HexNAc:2}	sp|Q9USU5|GAS2_SCHPO 1,3-beta-glucanosyltransferase gas2 OS=Schizosaccharomyces pombe (strain 972 / ATCC 24843) OX=284812 GN=gas2 PE=2 SV=1	{Hex:13; HexNAc:2}	Ammonium	controllerType=0 controllerNumber=1 scan=21282	0.0	58.89479446411133	0.0	41.99762725830078	0.0	89.24598693847656	GlycReSoft-Base
cwq_mix2-1	SCHPO	SCHPO	N(N-Glycosylation)VTAFVNLEGAGSGGK{Hex:10; HexNAc:2}	sp|O94479|PFF1_SCHPO Vacuolar membrane protease OS=Schizosaccharomyces pombe (strain 972 / ATCC 24843) OX=284812 GN=SPCC1919.12c PE=3 SV=1	{Hex:10; HexNAc:2}	Ammonium	controllerType=0 controllerNumber=1 scan=29141	0.001838235294117647	20.92226219177246	0.001838235294117647	24.91919708251953	1.8438897896723284e-107	12.476359367370605	GlycReSoft-Base
cwq_mix2-1	SCHPO	SCHPO	RSEVTPN(N-Glycosylation)TSLAQC(Carbamidomethyl)PK{Hex:9; HexNAc:2}	sp|Q9C0Y2|YKL1_SCHPO Putative cell agglutination protein SPAPB2C8.01 OS=Schizosaccharomyces pombe (strain 972 / ATCC 24843) OX=284812 GN=SPAPB2C8.01 PE=3 SV=1	{Hex:9; HexNAc:2}	Unmodified	controllerType=0 controllerNumber=1 scan=18867	0.001838235294117647	36.500762939453125	0.001838235294117647	24.111297607421875	0.0	58.49192810058594	GlycReSoft-Base
cwq_mix2-1	SCHPO	SCHPO	RSEVTPN(N-Glycosylation)TSLAQC(Carbamidomethyl)PK{Hex:9; HexNAc:2}	sp|Q9C0Y2|YKL1_SCHPO Putative cell agglutination protein SPAPB2C8.01 OS=Schizosaccharomyces pombe (strain 972 / ATCC 24843) OX=284812 GN=SPAPB2C8.01 PE=3 SV=1	{Hex:9; HexNAc:2}	Unmodified	controllerType=0 controllerNumber=1 scan=18944	0.0	45.586524963378906	0.0	32.82693099975586	0.0	68.28336334228516	GlycReSoft-Base
cwq_mix2-1	SCHPO	SCHPO	SKHATSN(N-Glycosylation)GTVETLNTK{Hex:9; HexNAc:2}	sp|O13898|PMT1_SCHPO Dolichyl-phosphate-mannose--protein mannosyltransferase 1 OS=Schizosaccharomyces pombe (strain 972 / ATCC 24843) OX=284812 GN=ogm1 PE=1 SV=1	{Hex:9; HexNAc:2}	Unmodified	controllerType=0 controllerNumber=1 scan=10561	0.0	56.740962982177734	0.0	38.32242202758789	0.0	89.91505432128906	GlycReSoft-Base
cwq_mix2-1	SCHPO	SCHPO	SKHATSN(N-Glycosylation)GTVETLNTK{Hex:9; HexNAc:2}	sp|O13898|PMT1_SCHPO Dolichyl-phosphate-mannose--protein mannosyltransferase 1 OS=Schizosaccharomyces pombe (strain 972 / ATCC 24843) OX=284812 GN=ogm1 PE=1 SV=1	{Hex:9; HexNAc:2}	Unmodified	controllerType=0 controllerNumber=1 scan=10628	0.0	68.49330139160156	0.0	55.84740447998047	0.0	90.94725799560547	GlycReSoft-Base
cwq_mix2-1	SCHPO	SCHPO	SKHATSN(N-Glycosylation)GTVETLNTK{Hex:9; HexNAc:2}	sp|O13898|PMT1_SCHPO Dolichyl-phosphate-mannose--protein mannosyltransferase 1 OS=Schizosaccharomyces pombe (strain 972 / ATCC 24843) OX=284812 GN=ogm1 PE=1 SV=1	{Hex:9; HexNAc:2}	Unmodified	controllerType=0 controllerNumber=1 scan=10630	0.0	54.313594818115234	0.0	37.63168716430664	0.0	84.27224731445312	GlycReSoft-Base
cwq_mix2-1	SCHPO	SCHPO	HPNN(N-Glycosylation)GTSFFSNSLNR{Hex:9; HexNAc:2}	sp|O13704|YEU5_SCHPO Thioredoxin domain-containing protein C13F5.05, mitochondrial OS=Schizosaccharomyces pombe (strain 972 / ATCC 24843) OX=284812 GN=SPAC13F5.05 PE=4 SV=2	{Hex:9; HexNAc:2}	Unmodified	controllerType=0 controllerNumber=1 scan=25197	0.0	65.0697021484375	0.0	62.94107437133789	0.0	68.03980255126953	GlycReSoft-Base
cwq_mix2-1	SCHPO	SCHPO	WTPVSTN(N-Glycosylation)STSK{Hex:12; HexNAc:2}	sp|O13968|YE48_SCHPO Uncharacterized carboxypeptidase C24C9.08 OS=Schizosaccharomyces pombe (strain 972 / ATCC 24843) OX=284812 GN=SPAC24C9.08 PE=3 SV=1	{Hex:12; HexNAc:2}	Unmodified	controllerType=0 controllerNumber=1 scan=17847	0.006094182825484765	30.38871192932129	0.006094182825484765	16.64894676208496	0.0	54.88833236694336	GlycReSoft-Base
cwq_mix2-1	SCHPO	SCHPO	WTPVSTN(N-Glycosylation)STSK{Hex:12; HexNAc:2}	sp|O13968|YE48_SCHPO Uncharacterized carboxypeptidase C24C9.08 OS=Schizosaccharomyces pombe (strain 972 / ATCC 24843) OX=284812 GN=SPAC24C9.08 PE=3 SV=1	{Hex:12; HexNAc:2}	Unmodified	controllerType=0 controllerNumber=1 scan=17914	0.0007022471910112359	46.11026382446289	0.0007022471910112359	26.1143856048584	0.0	82.22198486328125	GlycReSoft-Base
cwq_mix2-1	SCHPO	SCHPO	WTPVSTN(N-Glycosylation)STSK{Hex:12; HexNAc:2}	sp|O13968|YE48_SCHPO Uncharacterized carboxypeptidase C24C9.08 OS=Schizosaccharomyces pombe (strain 972 / ATCC 24843) OX=284812 GN=SPAC24C9.08 PE=3 SV=1	{Hex:12; HexNAc:2}	Ammonium	controllerType=0 controllerNumber=1 scan=17891	0.0	64.30309295654297	0.0	45.30997085571289	0.0	98.79480743408203	GlycReSoft-Base
cwq_mix2-1	SCHPO	SCHPO	WTPVSTN(N-Glycosylation)STSK{Hex:12; HexNAc:2}	sp|O13968|YE48_SCHPO Uncharacterized carboxypeptidase C24C9.08 OS=Schizosaccharomyces pombe (strain 972 / ATCC 24843) OX=284812 GN=SPAC24C9.08 PE=3 SV=1	{Hex:12; HexNAc:2}	Ammonium	controllerType=0 controllerNumber=1 scan=17959	0.0	58.09471893310547	0.0	33.74878692626953	0.0	102.45662689208984	GlycReSoft-Base
cwq_mix2-1	SCHPO	SCHPO	QYNEN(N-Glycosylation)VTLYAPLEHINVAIR{Hex:5; HexNAc:2}	sp|Q9C0Y4|AGLU_SCHPO Alpha-glucosidase OS=Schizosaccharomyces pombe (strain 972 / ATCC 24843) OX=284812 GN=agl1 PE=1 SV=2	{Hex:5; HexNAc:2}	Unmodified	controllerType=0 controllerNumber=1 scan=40674	0.0	73.1312484741211	0.0	81.5434799194336	0.0	56.47929000854492	GlycReSoft-Base
cwq_mix2-1	SCHPO	SCHPO	ISQN(N-Glycosylation)DTDSIVEAVYR{Hex:9; HexNAc:2}	sp|O74480|YQJ7_SCHPO Uncharacterized protein C1840.07c OS=Schizosaccharomyces pombe (strain 972 / ATCC 24843) OX=284812 GN=SPCC1840.07c PE=3 SV=1	{Hex:9; HexNAc:2}	Ammonium	controllerType=0 controllerNumber=1 scan=33472	0.0	97.77165222167969	0.0	105.45801544189453	0.0	82.46686553955078	GlycReSoft-Base
cwq_mix2-1	SCHPO	SCHPO	ISQN(N-Glycosylation)DTDSIVEAVYR{Hex:9; HexNAc:2}	sp|O74480|YQJ7_SCHPO Uncharacterized protein C1840.07c OS=Schizosaccharomyces pombe (strain 972 / ATCC 24843) OX=284812 GN=SPCC1840.07c PE=3 SV=1	{Hex:9; HexNAc:2}	Unmodified	controllerType=0 controllerNumber=1 scan=33377	0.0	57.53884506225586	0.0	61.83347702026367	0.0	48.53669738769531	GlycReSoft-Base
cwq_mix2-1	SCHPO	SCHPO	ISQN(N-Glycosylation)DTDSIVEAVYR{Hex:9; HexNAc:2}	sp|O74480|YQJ7_SCHPO Uncharacterized protein C1840.07c OS=Schizosaccharomyces pombe (strain 972 / ATCC 24843) OX=284812 GN=SPCC1840.07c PE=3 SV=1	{Hex:9; HexNAc:2}	Unmodified	controllerType=0 controllerNumber=1 scan=33449	0.0	71.26221466064453	0.0	71.06542205810547	0.0	70.61422729492188	GlycReSoft-Base
cwq_mix2-1	SCHPO	SCHPO	EGLINN(N-Glycosylation)GTSIHAGLR{Hex:10; HexNAc:2}	sp|O42887|SPEB2_SCHPO Putative agmatinase 2 OS=Schizosaccharomyces pombe (strain 972 / ATCC 24843) OX=284812 GN=SPBC8E4.03 PE=3 SV=1	{Hex:10; HexNAc:2}	Unmodified	controllerType=0 controllerNumber=1 scan=23877	0.0	73.33393859863281	0.0	51.36287307739258	0.0	113.10765838623047	GlycReSoft-Base
cwq_mix2-1	SCHPO	SCHPO	NFN(N-Glycosylation)DSSTK{Hex:14; HexNAc:2}	sp|P78854|PLB1_SCHPO Lysophospholipase 1 OS=Schizosaccharomyces pombe (strain 972 / ATCC 24843) OX=284812 GN=plb1 PE=2 SV=2	{Hex:14; HexNAc:2}	Ammonium	controllerType=0 controllerNumber=1 scan=5742	0.009196515004840271	59.95249938964844	0.009196515004840271	12.886329650878906	0.0	146.36270141601562	GlycReSoft-Base
cwq_mix2-1	SCHPO	SCHPO	NFN(N-Glycosylation)DSSTK{Hex:14; HexNAc:2}	sp|P78854|PLB1_SCHPO Lysophospholipase 1 OS=Schizosaccharomyces pombe (strain 972 / ATCC 24843) OX=284812 GN=plb1 PE=2 SV=2	{Hex:14; HexNAc:2}	Ammonium	controllerType=0 controllerNumber=1 scan=5823	0.0	58.07307815551758	0.0	55.62039566040039	0.0	61.63227844238281	GlycReSoft-Base
cwq_mix2-1	SCHPO	SCHPO	NFN(N-Glycosylation)DSSTK{Hex:14; HexNAc:2}	sp|P78854|PLB1_SCHPO Lysophospholipase 1 OS=Schizosaccharomyces pombe (strain 972 / ATCC 24843) OX=284812 GN=plb1 PE=2 SV=2	{Hex:14; HexNAc:2}	Ammonium	controllerType=0 controllerNumber=1 scan=5907	0.0	84.50723266601562	0.0	48.852176666259766	0.0	149.72726440429688	GlycReSoft-Base
cwq_mix2-1	SCHPO	SCHPO	NFN(N-Glycosylation)DSSTK{Hex:14; HexNAc:2}	sp|P78854|PLB1_SCHPO Lysophospholipase 1 OS=Schizosaccharomyces pombe (strain 972 / ATCC 24843) OX=284812 GN=plb1 PE=2 SV=2	{Hex:14; HexNAc:2}	Ammonium	controllerType=0 controllerNumber=1 scan=5993	0.0	81.75682067871094	0.0	41.64960479736328	0.0	155.241943359375	GlycReSoft-Base
cwq_mix2-1	SCHPO	SCHPO	NFN(N-Glycosylation)DSSTK{Hex:14; HexNAc:2}	sp|P78854|PLB1_SCHPO Lysophospholipase 1 OS=Schizosaccharomyces pombe (strain 972 / ATCC 24843) OX=284812 GN=plb1 PE=2 SV=2	{Hex:14; HexNAc:2}	Ammonium	controllerType=0 controllerNumber=1 scan=6068	0.0	81.32843017578125	0.0	45.37939453125	0.0	147.08346557617188	GlycReSoft-Base
cwq_mix2-1	SCHPO	SCHPO	NFN(N-Glycosylation)DSSTK{Hex:14; HexNAc:2}	sp|P78854|PLB1_SCHPO Lysophospholipase 1 OS=Schizosaccharomyces pombe (strain 972 / ATCC 24843) OX=284812 GN=plb1 PE=2 SV=2	{Hex:14; HexNAc:2}	Ammonium	controllerType=0 controllerNumber=1 scan=6169	0.0	71.72576904296875	0.0	37.587650299072266	0.0	134.1096954345703	GlycReSoft-Base
cwq_mix2-1	SCHPO	SCHPO	NFN(N-Glycosylation)DSSTK{Hex:14; HexNAc:2}	sp|P78854|PLB1_SCHPO Lysophospholipase 1 OS=Schizosaccharomyces pombe (strain 972 / ATCC 24843) OX=284812 GN=plb1 PE=2 SV=2	{Hex:14; HexNAc:2}	Ammonium	controllerType=0 controllerNumber=1 scan=6283	0.0	69.38511657714844	0.0	39.23571014404297	0.0	124.38524627685547	GlycReSoft-Base
cwq_mix2-1	SCHPO	SCHPO	NFN(N-Glycosylation)DSSTK{Hex:14; HexNAc:2}	sp|P78854|PLB1_SCHPO Lysophospholipase 1 OS=Schizosaccharomyces pombe (strain 972 / ATCC 24843) OX=284812 GN=plb1 PE=2 SV=2	{Hex:14; HexNAc:2}	Ammonium	controllerType=0 controllerNumber=1 scan=6387	0.0	61.030826568603516	0.0	32.61179733276367	0.0	112.80396270751953	GlycReSoft-Base
cwq_mix2-1	SCHPO	SCHPO	NFN(N-Glycosylation)DSSTK{Hex:14; HexNAc:2}	sp|P78854|PLB1_SCHPO Lysophospholipase 1 OS=Schizosaccharomyces pombe (strain 972 / ATCC 24843) OX=284812 GN=plb1 PE=2 SV=2	{Hex:14; HexNAc:2}	Ammonium	controllerType=0 controllerNumber=1 scan=6462	0.0	68.98814392089844	0.0	40.721561431884766	0.0	120.48434448242188	GlycReSoft-Base
cwq_mix2-1	SCHPO	SCHPO	NFN(N-Glycosylation)DSSTK{Hex:14; HexNAc:2}	sp|P78854|PLB1_SCHPO Lysophospholipase 1 OS=Schizosaccharomyces pombe (strain 972 / ATCC 24843) OX=284812 GN=plb1 PE=2 SV=2	{Hex:14; HexNAc:2}	Ammonium	controllerType=0 controllerNumber=1 scan=6535	0.0	70.78195190429688	0.0	37.79716110229492	0.0	131.0491943359375	GlycReSoft-Base
cwq_mix2-1	SCHPO	SCHPO	NFN(N-Glycosylation)DSSTK{Hex:14; HexNAc:2}	sp|P78854|PLB1_SCHPO Lysophospholipase 1 OS=Schizosaccharomyces pombe (strain 972 / ATCC 24843) OX=284812 GN=plb1 PE=2 SV=2	{Hex:14; HexNAc:2}	Ammonium	controllerType=0 controllerNumber=1 scan=6653	0.0	77.39225006103516	0.0	46.08687210083008	0.0	134.5371856689453	GlycReSoft-Base
cwq_mix2-1	SCHPO	SCHPO	NFN(N-Glycosylation)DSSTK{Hex:14; HexNAc:2}	sp|P78854|PLB1_SCHPO Lysophospholipase 1 OS=Schizosaccharomyces pombe (strain 972 / ATCC 24843) OX=284812 GN=plb1 PE=2 SV=2	{Hex:14; HexNAc:2}	Ammonium	controllerType=0 controllerNumber=1 scan=6776	0.0	44.31472396850586	0.0	24.612457275390625	0.0	79.89592742919922	GlycReSoft-Base
cwq_mix2-1	SCHPO	SCHPO	NFN(N-Glycosylation)DSSTK{Hex:14; HexNAc:2}	sp|P78854|PLB1_SCHPO Lysophospholipase 1 OS=Schizosaccharomyces pombe (strain 972 / ATCC 24843) OX=284812 GN=plb1 PE=2 SV=2	{Hex:14; HexNAc:2}	Ammonium	controllerType=0 controllerNumber=1 scan=7260	0.001838235294117647	35.700382232666016	0.001838235294117647	17.76657485961914	0.0	67.98992919921875	GlycReSoft-Base
cwq_mix2-1	SCHPO	SCHPO	NFN(N-Glycosylation)DSSTK{Hex:14; HexNAc:2}	sp|P78854|PLB1_SCHPO Lysophospholipase 1 OS=Schizosaccharomyces pombe (strain 972 / ATCC 24843) OX=284812 GN=plb1 PE=2 SV=2	{Hex:14; HexNAc:2}	Unmodified	controllerType=0 controllerNumber=1 scan=5708	0.0007022471910112359	45.83108901977539	0.0007022471910112359	25.278974533081055	0.0	82.97091674804688	GlycReSoft-Base
cwq_mix2-1	SCHPO	SCHPO	NFN(N-Glycosylation)DSSTK{Hex:14; HexNAc:2}	sp|P78854|PLB1_SCHPO Lysophospholipase 1 OS=Schizosaccharomyces pombe (strain 972 / ATCC 24843) OX=284812 GN=plb1 PE=2 SV=2	{Hex:14; HexNAc:2}	Unmodified	controllerType=0 controllerNumber=1 scan=5786	0.0	58.597999572753906	0.0	29.41722869873047	0.0	111.7606201171875	GlycReSoft-Base
cwq_mix2-1	SCHPO	SCHPO	NFN(N-Glycosylation)DSSTK{Hex:14; HexNAc:2}	sp|P78854|PLB1_SCHPO Lysophospholipase 1 OS=Schizosaccharomyces pombe (strain 972 / ATCC 24843) OX=284812 GN=plb1 PE=2 SV=2	{Hex:14; HexNAc:2}	Unmodified	controllerType=0 controllerNumber=1 scan=5882	0.0	57.51078796386719	0.0	28.495803833007812	0.0	110.36883544921875	GlycReSoft-Base
cwq_mix2-1	SCHPO	SCHPO	NFN(N-Glycosylation)DSSTK{Hex:14; HexNAc:2}	sp|P78854|PLB1_SCHPO Lysophospholipase 1 OS=Schizosaccharomyces pombe (strain 972 / ATCC 24843) OX=284812 GN=plb1 PE=2 SV=2	{Hex:14; HexNAc:2}	Unmodified	controllerType=0 controllerNumber=1 scan=5957	0.0	65.85999298095703	0.0	40.55731964111328	0.0	111.82886505126953	GlycReSoft-Base
cwq_mix2-1	SCHPO	SCHPO	NFN(N-Glycosylation)DSSTK{Hex:14; HexNAc:2}	sp|P78854|PLB1_SCHPO Lysophospholipase 1 OS=Schizosaccharomyces pombe (strain 972 / ATCC 24843) OX=284812 GN=plb1 PE=2 SV=2	{Hex:14; HexNAc:2}	Unmodified	controllerType=0 controllerNumber=1 scan=6043	0.0007022471910112359	52.713191986083984	0.0007022471910112359	26.282268524169922	0.0	100.76914978027344	GlycReSoft-Base
cwq_mix2-1	SCHPO	SCHPO	NFN(N-Glycosylation)DSSTK{Hex:14; HexNAc:2}	sp|P78854|PLB1_SCHPO Lysophospholipase 1 OS=Schizosaccharomyces pombe (strain 972 / ATCC 24843) OX=284812 GN=plb1 PE=2 SV=2	{Hex:14; HexNAc:2}	Unmodified	controllerType=0 controllerNumber=1 scan=6117	0.0	48.3196907043457	0.0	30.938671112060547	0.0	79.57424926757812	GlycReSoft-Base
cwq_mix2-1	SCHPO	SCHPO	NFN(N-Glycosylation)DSSTK{Hex:14; HexNAc:2}	sp|P78854|PLB1_SCHPO Lysophospholipase 1 OS=Schizosaccharomyces pombe (strain 972 / ATCC 24843) OX=284812 GN=plb1 PE=2 SV=2	{Hex:14; HexNAc:2}	Unmodified	controllerType=0 controllerNumber=1 scan=3267	0.001838235294117647	50.08222198486328	0.001838235294117647	21.019184112548828	0.0	103.08759307861328	GlycReSoft-Base
cwq_mix2-1	SCHPO	SCHPO	N(N-Glycosylation)FSNIR{Hex:15; HexNAc:2}	sp|Q8NKC0|ASPG3_SCHPO Probable L-asparaginase 3 OS=Schizosaccharomyces pombe (strain 972 / ATCC 24843) OX=284812 GN=SPBPB21E7.09 PE=3 SV=1	{Hex:15; HexNAc:2}	Ammonium	controllerType=0 controllerNumber=1 scan=14018	0.0	60.165157318115234	0.0	28.20328140258789	0.0	118.53990936279297	GlycReSoft-Base
cwq_mix2-1	SCHPO	SCHPO	N(N-Glycosylation)FSNIR{Hex:15; HexNAc:2}	sp|P87015|ASPG1_SCHPO Probable L-asparaginase 1 OS=Schizosaccharomyces pombe (strain 972 / ATCC 24843) OX=284812 GN=SPAC186.03 PE=3 SV=1	{Hex:15; HexNAc:2}	Ammonium	controllerType=0 controllerNumber=1 scan=14018	0.0	60.165157318115234	0.0	28.20328140258789	0.0	118.53990936279297	GlycReSoft-Base
cwq_mix2-1	SCHPO	SCHPO	N(N-Glycosylation)FSNIR{Hex:15; HexNAc:2}	sp|Q8NKC0|ASPG3_SCHPO Probable L-asparaginase 3 OS=Schizosaccharomyces pombe (strain 972 / ATCC 24843) OX=284812 GN=SPBPB21E7.09 PE=3 SV=1	{Hex:15; HexNAc:2}	Ammonium	controllerType=0 controllerNumber=1 scan=14237	0.001838235294117647	43.54033660888672	0.001838235294117647	17.8455867767334	0.0	90.25643157958984	GlycReSoft-Base
cwq_mix2-1	SCHPO	SCHPO	N(N-Glycosylation)FSNIR{Hex:15; HexNAc:2}	sp|P87015|ASPG1_SCHPO Probable L-asparaginase 1 OS=Schizosaccharomyces pombe (strain 972 / ATCC 24843) OX=284812 GN=SPAC186.03 PE=3 SV=1	{Hex:15; HexNAc:2}	Ammonium	controllerType=0 controllerNumber=1 scan=14237	0.001838235294117647	43.54033660888672	0.001838235294117647	17.8455867767334	0.0	90.25643157958984	GlycReSoft-Base
cwq_mix2-1	SCHPO	SCHPO	N(N-Glycosylation)FSNIR{Hex:15; HexNAc:2}	sp|Q8NKC0|ASPG3_SCHPO Probable L-asparaginase 3 OS=Schizosaccharomyces pombe (strain 972 / ATCC 24843) OX=284812 GN=SPBPB21E7.09 PE=3 SV=1	{Hex:15; HexNAc:2}	Unmodified	controllerType=0 controllerNumber=1 scan=14072	0.001838235294117647	32.49887466430664	0.001838235294117647	15.205974578857422	0.0	63.65299606323242	GlycReSoft-Base
cwq_mix2-1	SCHPO	SCHPO	N(N-Glycosylation)FSNIR{Hex:15; HexNAc:2}	sp|P87015|ASPG1_SCHPO Probable L-asparaginase 1 OS=Schizosaccharomyces pombe (strain 972 / ATCC 24843) OX=284812 GN=SPAC186.03 PE=3 SV=1	{Hex:15; HexNAc:2}	Unmodified	controllerType=0 controllerNumber=1 scan=14072	0.001838235294117647	32.49887466430664	0.001838235294117647	15.205974578857422	0.0	63.65299606323242	GlycReSoft-Base
cwq_mix2-1	SCHPO	SCHPO	N(N-Glycosylation)FSNIR{Hex:15; HexNAc:2}	sp|Q8NKC0|ASPG3_SCHPO Probable L-asparaginase 3 OS=Schizosaccharomyces pombe (strain 972 / ATCC 24843) OX=284812 GN=SPBPB21E7.09 PE=3 SV=1	{Hex:15; HexNAc:2}	Unmodified	controllerType=0 controllerNumber=1 scan=14181	0.007021063189568706	28.22474479675293	0.007021063189568706	9.583172798156738	0.0	61.813392639160156	GlycReSoft-Base
cwq_mix2-1	SCHPO	SCHPO	N(N-Glycosylation)FSNIR{Hex:15; HexNAc:2}	sp|P87015|ASPG1_SCHPO Probable L-asparaginase 1 OS=Schizosaccharomyces pombe (strain 972 / ATCC 24843) OX=284812 GN=SPAC186.03 PE=3 SV=1	{Hex:15; HexNAc:2}	Unmodified	controllerType=0 controllerNumber=1 scan=14181	0.007021063189568706	28.22474479675293	0.007021063189568706	9.583172798156738	0.0	61.813392639160156	GlycReSoft-Base
cwq_mix2-1	SCHPO	SCHPO	EIAPGN(N-Glycosylation)VSK{Hex:14; HexNAc:2}	sp|O14194|GGT2_SCHPO Glutathione hydrolase proenzyme 2 OS=Schizosaccharomyces pombe (strain 972 / ATCC 24843) OX=284812 GN=ggt2 PE=2 SV=1	{Hex:14; HexNAc:2}	Ammonium	controllerType=0 controllerNumber=1 scan=12309	0.004616272360069244	39.60221481323242	0.004616272360069244	17.167959213256836	0.0	80.29756927490234	GlycReSoft-Base
cwq_mix2-1	SCHPO	SCHPO	EIAPGN(N-Glycosylation)VSK{Hex:14; HexNAc:2}	sp|O14194|GGT2_SCHPO Glutathione hydrolase proenzyme 2 OS=Schizosaccharomyces pombe (strain 972 / ATCC 24843) OX=284812 GN=ggt2 PE=2 SV=1	{Hex:14; HexNAc:2}	Ammonium	controllerType=0 controllerNumber=1 scan=12416	0.002380952380952381	42.516700744628906	0.002380952380952381	18.564456939697266	0.0	85.96977996826172	GlycReSoft-Base
cwq_mix2-1	SCHPO	SCHPO	IPLN(N-Glycosylation)DTVDVTTLPSIK{Hex:9; HexNAc:2}	sp|O94702|ERMP1_SCHPO Putative endoplasmic reticulum metallopeptidase 1 OS=Schizosaccharomyces pombe (strain 972 / ATCC 24843) OX=284812 GN=erm1 PE=3 SV=1	{Hex:9; HexNAc:2}	Ammonium	controllerType=0 controllerNumber=1 scan=36256	0.0	79.8233642578125	0.0	79.450927734375	0.0	79.51359558105469	GlycReSoft-Base
cwq_mix2-1	SCHPO	SCHPO	IPLN(N-Glycosylation)DTVDVTTLPSIK{Hex:9; HexNAc:2}	sp|O94702|ERMP1_SCHPO Putative endoplasmic reticulum metallopeptidase 1 OS=Schizosaccharomyces pombe (strain 972 / ATCC 24843) OX=284812 GN=erm1 PE=3 SV=1	{Hex:9; HexNAc:2}	Unmodified	controllerType=0 controllerNumber=1 scan=36290	0.0	38.08209991455078	0.0	32.419795989990234	0.0	47.569278717041016	GlycReSoft-Base
cwq_mix2-1	SCHPO	SCHPO	VHLEC(Carbamidomethyl)FGSSSSNN(N-Glycosylation)K{Hex:10; HexNAc:2}	sp|O13912|YDW6_SCHPO Uncharacterized protein C23C11.06c OS=Schizosaccharomyces pombe (strain 972 / ATCC 24843) OX=284812 GN=SPAC23C11.06c PE=4 SV=1	{Hex:10; HexNAc:2}	Unmodified	controllerType=0 controllerNumber=1 scan=18458	0.0	42.53646469116211	0.0	28.17822265625	0.0	68.18651580810547	GlycReSoft-Base
cwq_mix2-1	SCHPO	SCHPO	HSYNPN(N-Glycosylation)GTIPEC(Carbamidomethyl)PSR{Hex:9; HexNAc:2}	sp|Q9USU5|GAS2_SCHPO 1,3-beta-glucanosyltransferase gas2 OS=Schizosaccharomyces pombe (strain 972 / ATCC 24843) OX=284812 GN=gas2 PE=2 SV=1	{Hex:9; HexNAc:2}	Unmodified	controllerType=0 controllerNumber=1 scan=20512	0.0007022471910112359	37.95282745361328	0.0007022471910112359	29.692426681518555	0.0	52.261817932128906	GlycReSoft-Base
cwq_mix2-1	SCHPO	SCHPO	HSYNPN(N-Glycosylation)GTIPEC(Carbamidomethyl)PSR{Hex:9; HexNAc:2}	sp|Q9USU5|GAS2_SCHPO 1,3-beta-glucanosyltransferase gas2 OS=Schizosaccharomyces pombe (strain 972 / ATCC 24843) OX=284812 GN=gas2 PE=2 SV=1	{Hex:9; HexNAc:2}	Unmodified	controllerType=0 controllerNumber=1 scan=20581	0.0	51.63829803466797	0.0	45.10026168823242	0.0	62.80180358886719	GlycReSoft-Base
cwq_mix2-1	SCHPO	SCHPO	LGNN(N-Glycosylation)LTK{Hex:15; HexNAc:2}	sp|Q09901|YAJ1_SCHPO Uncharacterized family 31 glucosidase C30D11.01c OS=Schizosaccharomyces pombe (strain 972 / ATCC 24843) OX=284812 GN=SPAC30D11.01c PE=3 SV=2	{Hex:15; HexNAc:2}	Ammonium	controllerType=0 controllerNumber=1 scan=9161	0.004091174751607247	43.73900604248047	0.004091174751607247	15.97602653503418	0.0	94.30239868164062	GlycReSoft-Base
cwq_mix2-1	SCHPO	SCHPO	LGNN(N-Glycosylation)LTK{Hex:15; HexNAc:2}	sp|Q09901|YAJ1_SCHPO Uncharacterized family 31 glucosidase C30D11.01c OS=Schizosaccharomyces pombe (strain 972 / ATCC 24843) OX=284812 GN=SPAC30D11.01c PE=3 SV=2	{Hex:15; HexNAc:2}	Ammonium	controllerType=0 controllerNumber=1 scan=9239	0.007021063189568706	39.65351104736328	0.007021063189568706	12.949640274047852	0.0	88.2763442993164	GlycReSoft-Base
cwq_mix2-1	SCHPO	SCHPO	N(N-Glycosylation)LSADIPAK{Hex:14; HexNAc:2}	sp|P87167|BUT2_SCHPO Uba3-binding protein but2 OS=Schizosaccharomyces pombe (strain 972 / ATCC 24843) OX=284812 GN=but2 PE=1 SV=1	{Hex:14; HexNAc:2}	Unmodified	controllerType=0 controllerNumber=1 scan=19634	0.0007022471910112359	33.47171401977539	0.0007022471910112359	25.555419921875	0.0	47.14305877685547	GlycReSoft-Base
cwq_mix2-1	SCHPO	SCHPO	N(N-Glycosylation)LSADIPAK{Hex:14; HexNAc:2}	sp|P87167|BUT2_SCHPO Uba3-binding protein but2 OS=Schizosaccharomyces pombe (strain 972 / ATCC 24843) OX=284812 GN=but2 PE=1 SV=1	{Hex:14; HexNAc:2}	Unmodified	controllerType=0 controllerNumber=1 scan=19732	0.0	52.14215087890625	0.0	36.2580680847168	0.0	80.62451171875	GlycReSoft-Base
cwq_mix2-1	SCHPO	SCHPO	N(N-Glycosylation)LSADIPAK{Hex:14; HexNAc:2}	sp|P87167|BUT2_SCHPO Uba3-binding protein but2 OS=Schizosaccharomyces pombe (strain 972 / ATCC 24843) OX=284812 GN=but2 PE=1 SV=1	{Hex:14; HexNAc:2}	Unmodified	controllerType=0 controllerNumber=1 scan=19801	0.0	62.455894470214844	0.0	40.703548431396484	0.0	101.82144927978516	GlycReSoft-Base
cwq_mix2-1	SCHPO	SCHPO	N(N-Glycosylation)LSADIPAK{Hex:14; HexNAc:2}	sp|P87167|BUT2_SCHPO Uba3-binding protein but2 OS=Schizosaccharomyces pombe (strain 972 / ATCC 24843) OX=284812 GN=but2 PE=1 SV=1	{Hex:14; HexNAc:2}	Unmodified	controllerType=0 controllerNumber=1 scan=19810	0.00781873100853061	10.098894119262695	0.007021063189568706	12.971284866333008	0.0008292104513190623	3.749415874481201	GlycReSoft-Base
cwq_mix2-1	SCHPO	SCHPO	N(N-Glycosylation)LSADIPAK{Hex:14; HexNAc:2}	sp|P87167|BUT2_SCHPO Uba3-binding protein but2 OS=Schizosaccharomyces pombe (strain 972 / ATCC 24843) OX=284812 GN=but2 PE=1 SV=1	{Hex:14; HexNAc:2}	Unmodified	controllerType=0 controllerNumber=1 scan=19899	0.0	63.79619216918945	0.0	42.53931427001953	0.0	102.2599868774414	GlycReSoft-Base
cwq_mix2-1	SCHPO	SCHPO	N(N-Glycosylation)LSADIPAK{Hex:14; HexNAc:2}	sp|P87167|BUT2_SCHPO Uba3-binding protein but2 OS=Schizosaccharomyces pombe (strain 972 / ATCC 24843) OX=284812 GN=but2 PE=1 SV=1	{Hex:14; HexNAc:2}	Unmodified	controllerType=0 controllerNumber=1 scan=19913	0.002380952380952381	15.885970115661621	0.002380952380952381	19.929224014282227	5.211967456942891e-36	7.377691745758057	GlycReSoft-Base
cwq_mix2-1	SCHPO	SCHPO	N(N-Glycosylation)LSADIPAK{Hex:14; HexNAc:2}	sp|P87167|BUT2_SCHPO Uba3-binding protein but2 OS=Schizosaccharomyces pombe (strain 972 / ATCC 24843) OX=284812 GN=but2 PE=1 SV=1	{Hex:14; HexNAc:2}	Unmodified	controllerType=0 controllerNumber=1 scan=19970	0.0	51.247032165527344	0.0	33.14772415161133	0.0	83.85155487060547	GlycReSoft-Base
cwq_mix2-1	SCHPO	SCHPO	N(N-Glycosylation)LSADIPAK{Hex:14; HexNAc:2}	sp|P87167|BUT2_SCHPO Uba3-binding protein but2 OS=Schizosaccharomyces pombe (strain 972 / ATCC 24843) OX=284812 GN=but2 PE=1 SV=1	{Hex:14; HexNAc:2}	Ammonium	controllerType=0 controllerNumber=1 scan=19630	0.0	55.53427505493164	0.0	34.39395523071289	0.0	93.79423522949219	GlycReSoft-Base
cwq_mix2-1	SCHPO	SCHPO	N(N-Glycosylation)LSADIPAK{Hex:14; HexNAc:2}	sp|P87167|BUT2_SCHPO Uba3-binding protein but2 OS=Schizosaccharomyces pombe (strain 972 / ATCC 24843) OX=284812 GN=but2 PE=1 SV=1	{Hex:14; HexNAc:2}	Ammonium	controllerType=0 controllerNumber=1 scan=19811	0.0	89.41968536376953	0.0	57.79951095581055	0.0	147.14755249023438	GlycReSoft-Base
cwq_mix2-1	SCHPO	SCHPO	N(N-Glycosylation)LSADIPAK{Hex:14; HexNAc:2}	sp|P87167|BUT2_SCHPO Uba3-binding protein but2 OS=Schizosaccharomyces pombe (strain 972 / ATCC 24843) OX=284812 GN=but2 PE=1 SV=1	{Hex:14; HexNAc:2}	Ammonium	controllerType=0 controllerNumber=1 scan=19895	0.0	89.76343536376953	0.0	57.351131439208984	0.0	148.962158203125	GlycReSoft-Base
cwq_mix2-1	SCHPO	SCHPO	N(N-Glycosylation)LSADIPAK{Hex:14; HexNAc:2}	sp|P87167|BUT2_SCHPO Uba3-binding protein but2 OS=Schizosaccharomyces pombe (strain 972 / ATCC 24843) OX=284812 GN=but2 PE=1 SV=1	{Hex:14; HexNAc:2}	Ammonium	controllerType=0 controllerNumber=1 scan=19979	0.0	81.14368438720703	0.0	56.25358200073242	0.0	126.3561019897461	GlycReSoft-Base
cwq_mix2-1	SCHPO	SCHPO	N(N-Glycosylation)LSADIPAK{Hex:14; HexNAc:2}	sp|P87167|BUT2_SCHPO Uba3-binding protein but2 OS=Schizosaccharomyces pombe (strain 972 / ATCC 24843) OX=284812 GN=but2 PE=1 SV=1	{Hex:14; HexNAc:2}	Ammonium	controllerType=0 controllerNumber=1 scan=20066	0.0007022471910112359	38.96351623535156	0.0007022471910112359	26.220325469970703	0.0	61.644309997558594	GlycReSoft-Base
cwq_mix2-1	SCHPO	SCHPO	HEYFC(Carbamidomethyl)VYPN(N-Glycosylation)ASLIK{Hex:9; HexNAc:2}	sp|Q9UTC8|OS9_SCHPO Protein OS-9 homolog OS=Schizosaccharomyces pombe (strain 972 / ATCC 24843) OX=284812 GN=yos9 PE=3 SV=3	{Hex:9; HexNAc:2}	Unmodified	controllerType=0 controllerNumber=1 scan=32946	0.0	43.187522888183594	0.0	39.934181213378906	0.0	48.20136642456055	GlycReSoft-Base
cwq_mix2-1	SCHPO	SCHPO	N(N-Glycosylation)ITVPIGASHDDLIVLAR{Hex:8; HexNAc:2}	sp|O94559|YF65_SCHPO Uncharacterized protein C23C4.05c OS=Schizosaccharomyces pombe (strain 972 / ATCC 24843) OX=284812 GN=SPAC23C4.05c PE=3 SV=1	{Hex:8; HexNAc:2}	Unmodified	controllerType=0 controllerNumber=1 scan=35903	0.0	110.40796661376953	0.0	125.79685974121094	0.0	80.80796813964844	GlycReSoft-Base
cwq_mix2-1	SCHPO	SCHPO	N(N-Glycosylation)ITVPIGASHDDLIVLAR{Hex:8; HexNAc:2}	sp|O94559|YF65_SCHPO Uncharacterized protein C23C4.05c OS=Schizosaccharomyces pombe (strain 972 / ATCC 24843) OX=284812 GN=SPAC23C4.05c PE=3 SV=1	{Hex:8; HexNAc:2}	Unmodified	controllerType=0 controllerNumber=1 scan=35915	0.0	63.127784729003906	0.0	75.46757507324219	0.0	39.18000030517578	GlycReSoft-Base
cwq_mix2-1	SCHPO	SCHPO	N(N-Glycosylation)ITVPIGASHDDLIVLAR{Hex:8; HexNAc:2}	sp|O94559|YF65_SCHPO Uncharacterized protein C23C4.05c OS=Schizosaccharomyces pombe (strain 972 / ATCC 24843) OX=284812 GN=SPAC23C4.05c PE=3 SV=1	{Hex:8; HexNAc:2}	Unmodified	controllerType=0 controllerNumber=1 scan=36000	0.0	100.09574127197266	0.0	109.57379913330078	0.0	81.46504211425781	GlycReSoft-Base
cwq_mix2-1	SCHPO	SCHPO	N(N-Glycosylation)ITVPIGASHDDLIVLAR{Hex:8; HexNAc:2}	sp|O94559|YF65_SCHPO Uncharacterized protein C23C4.05c OS=Schizosaccharomyces pombe (strain 972 / ATCC 24843) OX=284812 GN=SPAC23C4.05c PE=3 SV=1	{Hex:8; HexNAc:2}	Unmodified	controllerType=0 controllerNumber=1 scan=36014	2.499142337893661e-306	52.05782699584961	0.0	66.53516387939453	2.499142337893661e-306	24.14420509338379	GlycReSoft-Base
cwq_mix2-1	SCHPO	SCHPO	DAN(N-Glycosylation)NTQFQFTSR{Hex:11; HexNAc:2}	sp|Q9C0Y4|AGLU_SCHPO Alpha-glucosidase OS=Schizosaccharomyces pombe (strain 972 / ATCC 24843) OX=284812 GN=agl1 PE=1 SV=2	{Hex:11; HexNAc:2}	Unmodified	controllerType=0 controllerNumber=1 scan=23935	0.0	43.19609832763672	0.0	37.26103591918945	0.0	53.2062873840332	GlycReSoft-Base
cwq_mix2-1	SCHPO	SCHPO	DAN(N-Glycosylation)NTQFQFTSR{Hex:11; HexNAc:2}	sp|Q9C0Y4|AGLU_SCHPO Alpha-glucosidase OS=Schizosaccharomyces pombe (strain 972 / ATCC 24843) OX=284812 GN=agl1 PE=1 SV=2	{Hex:11; HexNAc:2}	Unmodified	controllerType=0 controllerNumber=1 scan=24037	0.006094182825484765	15.506558418273926	0.006094182825484765	18.00351333618164	6.536416203381448e-69	9.861628532409668	GlycReSoft-Base
cwq_mix2-1	SCHPO	SCHPO	DAN(N-Glycosylation)NTQFQFTSR{Hex:11; HexNAc:2}	sp|Q9C0Y4|AGLU_SCHPO Alpha-glucosidase OS=Schizosaccharomyces pombe (strain 972 / ATCC 24843) OX=284812 GN=agl1 PE=1 SV=2	{Hex:11; HexNAc:2}	Ammonium	controllerType=0 controllerNumber=1 scan=23862	0.0	54.349300384521484	0.0	42.80619812011719	0.0	74.80028533935547	GlycReSoft-Base
cwq_mix2-1	SCHPO	SCHPO	DAN(N-Glycosylation)NTQFQFTSR{Hex:11; HexNAc:2}	sp|Q9C0Y4|AGLU_SCHPO Alpha-glucosidase OS=Schizosaccharomyces pombe (strain 972 / ATCC 24843) OX=284812 GN=agl1 PE=1 SV=2	{Hex:11; HexNAc:2}	Ammonium	controllerType=0 controllerNumber=1 scan=23934	0.0	82.44210052490234	0.0	73.51642608642578	0.0	97.98931121826172	GlycReSoft-Base
cwq_mix2-1	SCHPO	SCHPO	DAN(N-Glycosylation)NTQFQFTSR{Hex:11; HexNAc:2}	sp|Q9C0Y4|AGLU_SCHPO Alpha-glucosidase OS=Schizosaccharomyces pombe (strain 972 / ATCC 24843) OX=284812 GN=agl1 PE=1 SV=2	{Hex:11; HexNAc:2}	Ammonium	controllerType=0 controllerNumber=1 scan=24012	0.0	56.590362548828125	0.0	47.30276107788086	0.0	72.81067657470703	GlycReSoft-Base
cwq_mix2-1	SCHPO	SCHPO	NN(N-Glycosylation)ESYPIGFTYK{Hex:11; HexNAc:2}	sp|Q10061|LHS1_SCHPO Heat shock protein 70 homolog lhs1 OS=Schizosaccharomyces pombe (strain 972 / ATCC 24843) OX=284812 GN=SPAC1F5.06 PE=3 SV=1	{Hex:11; HexNAc:2}	Ammonium	controllerType=0 controllerNumber=1 scan=28940	0.0	53.98986053466797	0.0	41.61492156982422	0.0	76.02973175048828	GlycReSoft-Base
cwq_mix2-1	SCHPO	SCHPO	NN(N-Glycosylation)ESYPIGFTYK{Hex:11; HexNAc:2}	sp|Q10061|LHS1_SCHPO Heat shock protein 70 homolog lhs1 OS=Schizosaccharomyces pombe (strain 972 / ATCC 24843) OX=284812 GN=SPAC1F5.06 PE=3 SV=1	{Hex:11; HexNAc:2}	Unmodified	controllerType=0 controllerNumber=1 scan=28883	0.0	54.983150482177734	0.0	48.37869644165039	0.0	66.22193908691406	GlycReSoft-Base
cwq_mix2-1	SCHPO	SCHPO	LGNN(N-Glycosylation)LTR{Hex:15; HexNAc:2}	sp|Q9URX4|YFZB_SCHPO Uncharacterized family 31 glucosidase C1039.11c OS=Schizosaccharomyces pombe (strain 972 / ATCC 24843) OX=284812 GN=SPAC1039.11c PE=3 SV=1	{Hex:15; HexNAc:2}	Ammonium	controllerType=0 controllerNumber=1 scan=10550	0.0	70.56462097167969	0.0	34.95103073120117	0.0	135.67726135253906	GlycReSoft-Base
cwq_mix2-1	SCHPO	SCHPO	LGNN(N-Glycosylation)LTR{Hex:15; HexNAc:2}	sp|Q9C0Y4|AGLU_SCHPO Alpha-glucosidase OS=Schizosaccharomyces pombe (strain 972 / ATCC 24843) OX=284812 GN=agl1 PE=1 SV=2	{Hex:15; HexNAc:2}	Ammonium	controllerType=0 controllerNumber=1 scan=10550	0.0	70.56462097167969	0.0	34.95103073120117	0.0	135.67726135253906	GlycReSoft-Base
cwq_mix2-1	SCHPO	SCHPO	LGNN(N-Glycosylation)LTR{Hex:15; HexNAc:2}	sp|Q9URX4|YFZB_SCHPO Uncharacterized family 31 glucosidase C1039.11c OS=Schizosaccharomyces pombe (strain 972 / ATCC 24843) OX=284812 GN=SPAC1039.11c PE=3 SV=1	{Hex:15; HexNAc:2}	Ammonium	controllerType=0 controllerNumber=1 scan=10684	0.001838235294117647	68.79370880126953	0.001838235294117647	23.028825759887695	0.0	152.8486785888672	GlycReSoft-Base
cwq_mix2-1	SCHPO	SCHPO	LGNN(N-Glycosylation)LTR{Hex:15; HexNAc:2}	sp|Q9C0Y4|AGLU_SCHPO Alpha-glucosidase OS=Schizosaccharomyces pombe (strain 972 / ATCC 24843) OX=284812 GN=agl1 PE=1 SV=2	{Hex:15; HexNAc:2}	Ammonium	controllerType=0 controllerNumber=1 scan=10684	0.001838235294117647	68.79370880126953	0.001838235294117647	23.028825759887695	0.0	152.8486785888672	GlycReSoft-Base
cwq_mix2-1	SCHPO	SCHPO	LGNN(N-Glycosylation)LTR{Hex:15; HexNAc:2}	sp|Q9URX4|YFZB_SCHPO Uncharacterized family 31 glucosidase C1039.11c OS=Schizosaccharomyces pombe (strain 972 / ATCC 24843) OX=284812 GN=SPAC1039.11c PE=3 SV=1	{Hex:15; HexNAc:2}	Ammonium	controllerType=0 controllerNumber=1 scan=10764	0.0	73.5815200805664	0.0	31.039533615112305	0.0	151.60549926757812	GlycReSoft-Base
cwq_mix2-1	SCHPO	SCHPO	LGNN(N-Glycosylation)LTR{Hex:15; HexNAc:2}	sp|Q9C0Y4|AGLU_SCHPO Alpha-glucosidase OS=Schizosaccharomyces pombe (strain 972 / ATCC 24843) OX=284812 GN=agl1 PE=1 SV=2	{Hex:15; HexNAc:2}	Ammonium	controllerType=0 controllerNumber=1 scan=10764	0.0	73.5815200805664	0.0	31.039533615112305	0.0	151.60549926757812	GlycReSoft-Base
cwq_mix2-1	SCHPO	SCHPO	LGNN(N-Glycosylation)LTR{Hex:15; HexNAc:2}	sp|Q9URX4|YFZB_SCHPO Uncharacterized family 31 glucosidase C1039.11c OS=Schizosaccharomyces pombe (strain 972 / ATCC 24843) OX=284812 GN=SPAC1039.11c PE=3 SV=1	{Hex:15; HexNAc:2}	Ammonium	controllerType=0 controllerNumber=1 scan=10847	0.0	70.93744659423828	0.0	30.982627868652344	0.0	144.14572143554688	GlycReSoft-Base
cwq_mix2-1	SCHPO	SCHPO	LGNN(N-Glycosylation)LTR{Hex:15; HexNAc:2}	sp|Q9C0Y4|AGLU_SCHPO Alpha-glucosidase OS=Schizosaccharomyces pombe (strain 972 / ATCC 24843) OX=284812 GN=agl1 PE=1 SV=2	{Hex:15; HexNAc:2}	Ammonium	controllerType=0 controllerNumber=1 scan=10847	0.0	70.93744659423828	0.0	30.982627868652344	0.0	144.14572143554688	GlycReSoft-Base
cwq_mix2-1	SCHPO	SCHPO	LGNN(N-Glycosylation)LTR{Hex:15; HexNAc:2}	sp|Q9URX4|YFZB_SCHPO Uncharacterized family 31 glucosidase C1039.11c OS=Schizosaccharomyces pombe (strain 972 / ATCC 24843) OX=284812 GN=SPAC1039.11c PE=3 SV=1	{Hex:15; HexNAc:2}	Ammonium	controllerType=0 controllerNumber=1 scan=10927	0.006600660066006601	64.97594451904297	0.006600660066006601	17.777559280395508	0.0	151.6336212158203	GlycReSoft-Base
cwq_mix2-1	SCHPO	SCHPO	LGNN(N-Glycosylation)LTR{Hex:15; HexNAc:2}	sp|Q9C0Y4|AGLU_SCHPO Alpha-glucosidase OS=Schizosaccharomyces pombe (strain 972 / ATCC 24843) OX=284812 GN=agl1 PE=1 SV=2	{Hex:15; HexNAc:2}	Ammonium	controllerType=0 controllerNumber=1 scan=10927	0.006600660066006601	64.97594451904297	0.006600660066006601	17.777559280395508	0.0	151.6336212158203	GlycReSoft-Base
cwq_mix2-1	SCHPO	SCHPO	LGNN(N-Glycosylation)LTR{Hex:15; HexNAc:2}	sp|Q9URX4|YFZB_SCHPO Uncharacterized family 31 glucosidase C1039.11c OS=Schizosaccharomyces pombe (strain 972 / ATCC 24843) OX=284812 GN=SPAC1039.11c PE=3 SV=1	{Hex:15; HexNAc:2}	Ammonium	controllerType=0 controllerNumber=1 scan=11154	0.0	64.03057098388672	0.0	30.325971603393555	0.0	125.6253433227539	GlycReSoft-Base
cwq_mix2-1	SCHPO	SCHPO	LGNN(N-Glycosylation)LTR{Hex:15; HexNAc:2}	sp|Q9C0Y4|AGLU_SCHPO Alpha-glucosidase OS=Schizosaccharomyces pombe (strain 972 / ATCC 24843) OX=284812 GN=agl1 PE=1 SV=2	{Hex:15; HexNAc:2}	Ammonium	controllerType=0 controllerNumber=1 scan=11154	0.0	64.03057098388672	0.0	30.325971603393555	0.0	125.6253433227539	GlycReSoft-Base
cwq_mix2-1	SCHPO	SCHPO	LGNN(N-Glycosylation)LTR{Hex:15; HexNAc:2}	sp|Q9URX4|YFZB_SCHPO Uncharacterized family 31 glucosidase C1039.11c OS=Schizosaccharomyces pombe (strain 972 / ATCC 24843) OX=284812 GN=SPAC1039.11c PE=3 SV=1	{Hex:15; HexNAc:2}	Unmodified	controllerType=0 controllerNumber=1 scan=10572	0.007021063189568706	44.09470748901367	0.007021063189568706	13.096921920776367	0.0	100.63680267333984	GlycReSoft-Base
cwq_mix2-1	SCHPO	SCHPO	LGNN(N-Glycosylation)LTR{Hex:15; HexNAc:2}	sp|Q9C0Y4|AGLU_SCHPO Alpha-glucosidase OS=Schizosaccharomyces pombe (strain 972 / ATCC 24843) OX=284812 GN=agl1 PE=1 SV=2	{Hex:15; HexNAc:2}	Unmodified	controllerType=0 controllerNumber=1 scan=10572	0.007021063189568706	44.09470748901367	0.007021063189568706	13.096921920776367	0.0	100.63680267333984	GlycReSoft-Base
cwq_mix2-1	SCHPO	SCHPO	LGNN(N-Glycosylation)LTR{Hex:15; HexNAc:2}	sp|Q9URX4|YFZB_SCHPO Uncharacterized family 31 glucosidase C1039.11c OS=Schizosaccharomyces pombe (strain 972 / ATCC 24843) OX=284812 GN=SPAC1039.11c PE=3 SV=1	{Hex:15; HexNAc:2}	Unmodified	controllerType=0 controllerNumber=1 scan=10638	0.004616272360069244	45.05741500854492	0.004616272360069244	15.260161399841309	0.0	99.37873077392578	GlycReSoft-Base
cwq_mix2-1	SCHPO	SCHPO	LGNN(N-Glycosylation)LTR{Hex:15; HexNAc:2}	sp|Q9C0Y4|AGLU_SCHPO Alpha-glucosidase OS=Schizosaccharomyces pombe (strain 972 / ATCC 24843) OX=284812 GN=agl1 PE=1 SV=2	{Hex:15; HexNAc:2}	Unmodified	controllerType=0 controllerNumber=1 scan=10638	0.004616272360069244	45.05741500854492	0.004616272360069244	15.260161399841309	0.0	99.37873077392578	GlycReSoft-Base
cwq_mix2-1	SCHPO	SCHPO	LGNN(N-Glycosylation)LTR{Hex:15; HexNAc:2}	sp|Q9URX4|YFZB_SCHPO Uncharacterized family 31 glucosidase C1039.11c OS=Schizosaccharomyces pombe (strain 972 / ATCC 24843) OX=284812 GN=SPAC1039.11c PE=3 SV=1	{Hex:15; HexNAc:2}	Unmodified	controllerType=0 controllerNumber=1 scan=10731	0.0	62.460289001464844	0.0	32.9589958190918	0.0	116.23085021972656	GlycReSoft-Base
cwq_mix2-1	SCHPO	SCHPO	LGNN(N-Glycosylation)LTR{Hex:15; HexNAc:2}	sp|Q9C0Y4|AGLU_SCHPO Alpha-glucosidase OS=Schizosaccharomyces pombe (strain 972 / ATCC 24843) OX=284812 GN=agl1 PE=1 SV=2	{Hex:15; HexNAc:2}	Unmodified	controllerType=0 controllerNumber=1 scan=10731	0.0	62.460289001464844	0.0	32.9589958190918	0.0	116.23085021972656	GlycReSoft-Base
cwq_mix2-1	SCHPO	SCHPO	LGNN(N-Glycosylation)LTR{Hex:15; HexNAc:2}	sp|Q9URX4|YFZB_SCHPO Uncharacterized family 31 glucosidase C1039.11c OS=Schizosaccharomyces pombe (strain 972 / ATCC 24843) OX=284812 GN=SPAC1039.11c PE=3 SV=1	{Hex:15; HexNAc:2}	Unmodified	controllerType=0 controllerNumber=1 scan=10814	0.0	69.35291290283203	0.0	35.83417510986328	0.0	130.57579040527344	GlycReSoft-Base
cwq_mix2-1	SCHPO	SCHPO	LGNN(N-Glycosylation)LTR{Hex:15; HexNAc:2}	sp|Q9C0Y4|AGLU_SCHPO Alpha-glucosidase OS=Schizosaccharomyces pombe (strain 972 / ATCC 24843) OX=284812 GN=agl1 PE=1 SV=2	{Hex:15; HexNAc:2}	Unmodified	controllerType=0 controllerNumber=1 scan=10814	0.0	69.35291290283203	0.0	35.83417510986328	0.0	130.57579040527344	GlycReSoft-Base
cwq_mix2-1	SCHPO	SCHPO	LGNN(N-Glycosylation)LTR{Hex:15; HexNAc:2}	sp|Q9URX4|YFZB_SCHPO Uncharacterized family 31 glucosidase C1039.11c OS=Schizosaccharomyces pombe (strain 972 / ATCC 24843) OX=284812 GN=SPAC1039.11c PE=3 SV=1	{Hex:15; HexNAc:2}	Unmodified	controllerType=0 controllerNumber=1 scan=10929	0.001838235294117647	56.946563720703125	0.001838235294117647	23.387165069580078	0.0	118.24522399902344	GlycReSoft-Base
cwq_mix2-1	SCHPO	SCHPO	LGNN(N-Glycosylation)LTR{Hex:15; HexNAc:2}	sp|Q9C0Y4|AGLU_SCHPO Alpha-glucosidase OS=Schizosaccharomyces pombe (strain 972 / ATCC 24843) OX=284812 GN=agl1 PE=1 SV=2	{Hex:15; HexNAc:2}	Unmodified	controllerType=0 controllerNumber=1 scan=10929	0.001838235294117647	56.946563720703125	0.001838235294117647	23.387165069580078	0.0	118.24522399902344	GlycReSoft-Base
cwq_mix2-1	SCHPO	SCHPO	LGNN(N-Glycosylation)LTR{Hex:15; HexNAc:2}	sp|Q9URX4|YFZB_SCHPO Uncharacterized family 31 glucosidase C1039.11c OS=Schizosaccharomyces pombe (strain 972 / ATCC 24843) OX=284812 GN=SPAC1039.11c PE=3 SV=1	{Hex:15; HexNAc:2}	Unmodified	controllerType=0 controllerNumber=1 scan=11043	0.001838235294117647	50.63759231567383	0.001838235294117647	20.98988914489746	0.0	104.67036437988281	GlycReSoft-Base
cwq_mix2-1	SCHPO	SCHPO	LGNN(N-Glycosylation)LTR{Hex:15; HexNAc:2}	sp|Q9C0Y4|AGLU_SCHPO Alpha-glucosidase OS=Schizosaccharomyces pombe (strain 972 / ATCC 24843) OX=284812 GN=agl1 PE=1 SV=2	{Hex:15; HexNAc:2}	Unmodified	controllerType=0 controllerNumber=1 scan=11043	0.001838235294117647	50.63759231567383	0.001838235294117647	20.98988914489746	0.0	104.67036437988281	GlycReSoft-Base
cwq_mix2-1	SCHPO	SCHPO	N(N-Glycosylation)VSGAFNVNNMIR{Hex:11; HexNAc:2}	sp|O13960|ECM33_SCHPO Cell wall protein ecm33 OS=Schizosaccharomyces pombe (strain 972 / ATCC 24843) OX=284812 GN=ecm33 PE=1 SV=2	{Hex:11; HexNAc:2}	Ammonium	controllerType=0 controllerNumber=1 scan=31094	0.0	52.93492889404297	0.0	51.57551574707031	0.0	54.46138381958008	GlycReSoft-Base
cwq_mix2-1	SCHPO	SCHPO	N(N-Glycosylation)VSGAFNVNNMIR{Hex:11; HexNAc:2}	sp|O13960|ECM33_SCHPO Cell wall protein ecm33 OS=Schizosaccharomyces pombe (strain 972 / ATCC 24843) OX=284812 GN=ecm33 PE=1 SV=2	{Hex:11; HexNAc:2}	Unmodified	controllerType=0 controllerNumber=1 scan=31153	0.0	45.16625213623047	0.0	43.487918853759766	0.0	47.25177001953125	GlycReSoft-Base
cwq_mix2-1	SCHPO	SCHPO	RFNPAN(N-Glycosylation)TSITNYEIK{Hex:9; HexNAc:2}	sp|O94680|PDAT_SCHPO Phospholipid:diacylglycerol acyltransferase OS=Schizosaccharomyces pombe (strain 972 / ATCC 24843) OX=284812 GN=plh1 PE=1 SV=2	{Hex:9; HexNAc:2}	Unmodified	controllerType=0 controllerNumber=1 scan=28576	0.0007022471910112359	44.67582702636719	0.0007022471910112359	29.763656616210938	0.0	71.35392761230469	GlycReSoft-Base
cwq_mix2-1	SCHPO	SCHPO	FN(N-Glycosylation)C(Carbamidomethyl)TTR{Hex:15; HexNAc:2}	sp|P87167|BUT2_SCHPO Uba3-binding protein but2 OS=Schizosaccharomyces pombe (strain 972 / ATCC 24843) OX=284812 GN=but2 PE=1 SV=1	{Hex:15; HexNAc:2}	Ammonium	controllerType=0 controllerNumber=1 scan=8444	0.001838235294117647	69.61322021484375	0.001838235294117647	20.430776596069336	0.0	159.95494079589844	GlycReSoft-Base
cwq_mix2-1	SCHPO	SCHPO	FN(N-Glycosylation)C(Carbamidomethyl)TTR{Hex:15; HexNAc:2}	sp|P87167|BUT2_SCHPO Uba3-binding protein but2 OS=Schizosaccharomyces pombe (strain 972 / ATCC 24843) OX=284812 GN=but2 PE=1 SV=1	{Hex:15; HexNAc:2}	Ammonium	controllerType=0 controllerNumber=1 scan=8523	0.001838235294117647	66.5152359008789	0.001838235294117647	20.739233016967773	0.0	150.51048278808594	GlycReSoft-Base
cwq_mix2-1	SCHPO	SCHPO	FN(N-Glycosylation)C(Carbamidomethyl)TTR{Hex:15; HexNAc:2}	sp|P87167|BUT2_SCHPO Uba3-binding protein but2 OS=Schizosaccharomyces pombe (strain 972 / ATCC 24843) OX=284812 GN=but2 PE=1 SV=1	{Hex:15; HexNAc:2}	Ammonium	controllerType=0 controllerNumber=1 scan=8614	0.0	76.46393585205078	0.0	24.788558959960938	0.0	171.40574645996094	GlycReSoft-Base
cwq_mix2-1	SCHPO	SCHPO	FN(N-Glycosylation)C(Carbamidomethyl)TTR{Hex:15; HexNAc:2}	sp|P87167|BUT2_SCHPO Uba3-binding protein but2 OS=Schizosaccharomyces pombe (strain 972 / ATCC 24843) OX=284812 GN=but2 PE=1 SV=1	{Hex:15; HexNAc:2}	Ammonium	controllerType=0 controllerNumber=1 scan=8705	0.002380952380952381	67.06102752685547	0.002380952380952381	19.469831466674805	0.0	154.41754150390625	GlycReSoft-Base
cwq_mix2-1	SCHPO	SCHPO	FN(N-Glycosylation)C(Carbamidomethyl)TTR{Hex:15; HexNAc:2}	sp|P87167|BUT2_SCHPO Uba3-binding protein but2 OS=Schizosaccharomyces pombe (strain 972 / ATCC 24843) OX=284812 GN=but2 PE=1 SV=1	{Hex:15; HexNAc:2}	Ammonium	controllerType=0 controllerNumber=1 scan=8831	0.005113636363636364	57.3610725402832	0.005113636363636364	16.049448013305664	0.0	133.08865356445312	GlycReSoft-Base
cwq_mix2-1	SCHPO	SCHPO	FN(N-Glycosylation)C(Carbamidomethyl)TTR{Hex:15; HexNAc:2}	sp|P87167|BUT2_SCHPO Uba3-binding protein but2 OS=Schizosaccharomyces pombe (strain 972 / ATCC 24843) OX=284812 GN=but2 PE=1 SV=1	{Hex:15; HexNAc:2}	Unmodified	controllerType=0 controllerNumber=1 scan=8432	0.006749740394600207	38.001895904541016	0.006749740394600207	12.097543716430664	0.0	85.09130096435547	GlycReSoft-Base
cwq_mix2-1	SCHPO	SCHPO	FN(N-Glycosylation)C(Carbamidomethyl)TTR{Hex:15; HexNAc:2}	sp|P87167|BUT2_SCHPO Uba3-binding protein but2 OS=Schizosaccharomyces pombe (strain 972 / ATCC 24843) OX=284812 GN=but2 PE=1 SV=1	{Hex:15; HexNAc:2}	Unmodified	controllerType=0 controllerNumber=1 scan=8535	0.006094182825484765	46.37228775024414	0.006094182825484765	15.943657875061035	0.0	101.87208557128906	GlycReSoft-Base
cwq_mix2-1	SCHPO	SCHPO	FN(N-Glycosylation)C(Carbamidomethyl)TTR{Hex:15; HexNAc:2}	sp|P87167|BUT2_SCHPO Uba3-binding protein but2 OS=Schizosaccharomyces pombe (strain 972 / ATCC 24843) OX=284812 GN=but2 PE=1 SV=1	{Hex:15; HexNAc:2}	Unmodified	controllerType=0 controllerNumber=1 scan=8639	0.0007022471910112359	56.16676712036133	0.0007022471910112359	21.47333526611328	0.0	119.60106658935547	GlycReSoft-Base
cwq_mix2-1	SCHPO	SCHPO	FN(N-Glycosylation)C(Carbamidomethyl)TTR{Hex:15; HexNAc:2}	sp|P87167|BUT2_SCHPO Uba3-binding protein but2 OS=Schizosaccharomyces pombe (strain 972 / ATCC 24843) OX=284812 GN=but2 PE=1 SV=1	{Hex:15; HexNAc:2}	Unmodified	controllerType=0 controllerNumber=1 scan=8718	0.006094182825484765	50.69723892211914	0.006094182825484765	15.602618217468262	0.0	114.85819244384766	GlycReSoft-Base
cwq_mix2-1	SCHPO	SCHPO	KLGNQYYN(N-Glycosylation)DTQWLK{Hex:9; HexNAc:2}	sp|Q10061|LHS1_SCHPO Heat shock protein 70 homolog lhs1 OS=Schizosaccharomyces pombe (strain 972 / ATCC 24843) OX=284812 GN=SPAC1F5.06 PE=3 SV=1	{Hex:9; HexNAc:2}	Unmodified	controllerType=0 controllerNumber=1 scan=29717	0.0	56.50529098510742	0.0	49.259490966796875	0.0	68.93368530273438	GlycReSoft-Base
cwq_mix2-1	SCHPO	SCHPO	KLGNQYYN(N-Glycosylation)DTQWLK{Hex:9; HexNAc:2}	sp|Q10061|LHS1_SCHPO Heat shock protein 70 homolog lhs1 OS=Schizosaccharomyces pombe (strain 972 / ATCC 24843) OX=284812 GN=SPAC1F5.06 PE=3 SV=1	{Hex:9; HexNAc:2}	Unmodified	controllerType=0 controllerNumber=1 scan=29788	0.0	59.53494644165039	0.0	50.15119934082031	0.0	75.93305206298828	GlycReSoft-Base
cwq_mix2-1	SCHPO	SCHPO	TIQN(N-Glycosylation)ISK{Hex:15; HexNAc:2}	sp|Q9UTH5|PLB6_SCHPO Probable lysophospholipase C1786.02 OS=Schizosaccharomyces pombe (strain 972 / ATCC 24843) OX=284812 GN=SPAC1786.02 PE=3 SV=1	{Hex:15; HexNAc:2}	Ammonium	controllerType=0 controllerNumber=1 scan=9460	0.007021063189568706	33.917354583740234	0.007021063189568706	12.634778022766113	0.0	72.4707260131836	GlycReSoft-Base
cwq_mix2-1	SCHPO	SCHPO	SN(N-Glycosylation)ATKPQC(Carbamidomethyl)PK{Hex:13; HexNAc:2}	sp|O14103|ROT1_SCHPO Protein rot1 OS=Schizosaccharomyces pombe (strain 972 / ATCC 24843) OX=284812 GN=rot1 PE=3 SV=1	{Hex:13; HexNAc:2}	Unmodified	controllerType=0 controllerNumber=1 scan=3939	0.005113636363636364	44.12711715698242	0.005113636363636364	18.605430603027344	0.0	90.557373046875	GlycReSoft-Base
cwq_mix2-1	SCHPO	SCHPO	QN(N-Glycosylation)STTEPSYDLQELR{Hex:9; HexNAc:2}	sp|Q9UTC8|OS9_SCHPO Protein OS-9 homolog OS=Schizosaccharomyces pombe (strain 972 / ATCC 24843) OX=284812 GN=yos9 PE=3 SV=3	{Hex:9; HexNAc:2}	Ammonium	controllerType=0 controllerNumber=1 scan=28348	0.0	56.37990188598633	0.0	56.03535842895508	0.0	55.99477767944336	GlycReSoft-Base
cwq_mix2-1	SCHPO	SCHPO	QN(N-Glycosylation)STTEPSYDLQELR{Hex:9; HexNAc:2}	sp|Q9UTC8|OS9_SCHPO Protein OS-9 homolog OS=Schizosaccharomyces pombe (strain 972 / ATCC 24843) OX=284812 GN=yos9 PE=3 SV=3	{Hex:9; HexNAc:2}	Ammonium	controllerType=0 controllerNumber=1 scan=28497	0.006749740394600207	19.144054412841797	0.006749740394600207	17.539831161499023	4.0097549587721855e-252	21.109006881713867	GlycReSoft-Base
cwq_mix2-1	SCHPO	SCHPO	N(N-Glycosylation)ITDSMEFNPK{Hex:12; HexNAc:2}	sp|P78817|YFE6_SCHPO Uncharacterized alpha-1,2-galactosyltransferase C637.06 OS=Schizosaccharomyces pombe (strain 972 / ATCC 24843) OX=284812 GN=SPAC637.06 PE=2 SV=2	{Hex:12; HexNAc:2}	Unmodified	controllerType=0 controllerNumber=1 scan=26021	0.005113636363636364	22.354209899902344	0.005113636363636364	17.336475372314453	0.0	30.680421829223633	GlycReSoft-Base
cwq_mix2-1	SCHPO	SCHPO	WITHSN(N-Glycosylation)VSNGYYTSR{Hex:9; HexNAc:2}	sp|Q9P7D0|YOFJ_SCHPO Uncharacterized protein P4H10.19c OS=Schizosaccharomyces pombe (strain 972 / ATCC 24843) OX=284812 GN=SPBP4H10.19c PE=3 SV=1	{Hex:9; HexNAc:2}	Unmodified	controllerType=0 controllerNumber=1 scan=23768	0.0	64.98828125	0.0	60.728511810302734	0.0	71.87102508544922	GlycReSoft-Base
cwq_mix2-1	SCHPO	SCHPO	HYWN(N-Glycosylation)LTSNIYR{Hex:11; HexNAc:2}	sp|O13968|YE48_SCHPO Uncharacterized carboxypeptidase C24C9.08 OS=Schizosaccharomyces pombe (strain 972 / ATCC 24843) OX=284812 GN=SPAC24C9.08 PE=3 SV=1	{Hex:11; HexNAc:2}	Unmodified	controllerType=0 controllerNumber=1 scan=29284	0.0	55.60346603393555	0.0	37.80602264404297	0.0	87.63056182861328	GlycReSoft-Base
cwq_mix2-1	SCHPO	SCHPO	HYWN(N-Glycosylation)LTSNIYR{Hex:11; HexNAc:2}	sp|O13968|YE48_SCHPO Uncharacterized carboxypeptidase C24C9.08 OS=Schizosaccharomyces pombe (strain 972 / ATCC 24843) OX=284812 GN=SPAC24C9.08 PE=3 SV=1	{Hex:11; HexNAc:2}	Unmodified	controllerType=0 controllerNumber=1 scan=29366	0.004091174751607247	35.093017578125	0.004091174751607247	18.987640380859375	0.0	63.991973876953125	GlycReSoft-Base
cwq_mix2-1	SCHPO	SCHPO	SIIQNN(N-Glycosylation)GTFGVSHTR{Hex:10; HexNAc:2}	sp|Q8WZK2|MCD4_SCHPO GPI ethanolamine phosphate transferase 1 OS=Schizosaccharomyces pombe (strain 972 / ATCC 24843) OX=284812 GN=its8 PE=1 SV=1	{Hex:10; HexNAc:2}	Unmodified	controllerType=0 controllerNumber=1 scan=22094	0.0	83.52912902832031	0.0	73.08272552490234	0.0	101.91923522949219	GlycReSoft-Base
cwq_mix2-1	SCHPO	SCHPO	SIIQNN(N-Glycosylation)GTFGVSHTR{Hex:10; HexNAc:2}	sp|Q8WZK2|MCD4_SCHPO GPI ethanolamine phosphate transferase 1 OS=Schizosaccharomyces pombe (strain 972 / ATCC 24843) OX=284812 GN=its8 PE=1 SV=1	{Hex:10; HexNAc:2}	Unmodified	controllerType=0 controllerNumber=1 scan=22159	0.0	77.08672332763672	0.0	61.466796875	0.0	105.08683013916016	GlycReSoft-Base
cwq_mix2-1	SCHPO	SCHPO	N(N-Glycosylation)YSEDASTSLHGQTAGR{Hex:9; HexNAc:2}	sp|Q9USK8|AGS1_SCHPO Cell wall alpha-1,3-glucan synthase ags1 OS=Schizosaccharomyces pombe (strain 972 / ATCC 24843) OX=284812 GN=ags1 PE=1 SV=3	{Hex:9; HexNAc:2}	Unmodified	controllerType=0 controllerNumber=1 scan=19434	0.0	61.741695404052734	0.0	57.64597702026367	0.0	68.33138275146484	GlycReSoft-Base
cwq_mix2-1	SCHPO	SCHPO	NVIGDRN(N-Glycosylation)VTIPTNGIPQR{Hex:8; HexNAc:2}	sp|Q9C0Y4|AGLU_SCHPO Alpha-glucosidase OS=Schizosaccharomyces pombe (strain 972 / ATCC 24843) OX=284812 GN=agl1 PE=1 SV=2	{Hex:8; HexNAc:2}	Unmodified	controllerType=0 controllerNumber=1 scan=28104	0.001838235294117647	38.9974365234375	0.001838235294117647	26.403812408447266	0.0	61.37504196166992	GlycReSoft-Base
cwq_mix2-1	SCHPO	SCHPO	NVIGDRN(N-Glycosylation)VTIPTNGIPQR{Hex:8; HexNAc:2}	sp|Q9C0Y4|AGLU_SCHPO Alpha-glucosidase OS=Schizosaccharomyces pombe (strain 972 / ATCC 24843) OX=284812 GN=agl1 PE=1 SV=2	{Hex:8; HexNAc:2}	Unmodified	controllerType=0 controllerNumber=1 scan=28253	0.0	51.97902297973633	0.0	37.64933776855469	0.0	77.5836410522461	GlycReSoft-Base
cwq_mix2-1	SCHPO	SCHPO	LGNQYYN(N-Glycosylation)DTQWLK{Hex:10; HexNAc:2}	sp|Q10061|LHS1_SCHPO Heat shock protein 70 homolog lhs1 OS=Schizosaccharomyces pombe (strain 972 / ATCC 24843) OX=284812 GN=SPAC1F5.06 PE=3 SV=1	{Hex:10; HexNAc:2}	Ammonium	controllerType=0 controllerNumber=1 scan=32769	0.0	64.92391204833984	0.0	56.13595962524414	0.0	80.25336456298828	GlycReSoft-Base
cwq_mix2-1	SCHPO	SCHPO	N(N-Glycosylation)VTAMWK{Hex:15; HexNAc:2}	sp|Q96WW4|IVN1_SCHPO Invasion protein 1 OS=Schizosaccharomyces pombe (strain 972 / ATCC 24843) OX=284812 GN=ivn1 PE=3 SV=1	{Hex:15; HexNAc:2}	Ammonium	controllerType=0 controllerNumber=1 scan=21176	0.0	30.94274139404297	0.0	25.85062026977539	0.0	39.373348236083984	GlycReSoft-Base
cwq_mix2-1	SCHPO	SCHPO	KSQDKVTN(N-Glycosylation)ITDSQPAPYMK{Hex:7; HexNAc:2}	sp|O94559|YF65_SCHPO Uncharacterized protein C23C4.05c OS=Schizosaccharomyces pombe (strain 972 / ATCC 24843) OX=284812 GN=SPAC23C4.05c PE=3 SV=1	{Hex:7; HexNAc:2}	Unmodified	controllerType=0 controllerNumber=1 scan=22438	0.006749740394600207	25.877361297607422	0.006749740394600207	20.19105339050293	0.0	35.41352081298828	GlycReSoft-Base
cwq_mix2-1	SCHPO	SCHPO	INWMLPGEN(N-Glycosylation)TTKPSIK{Hex:9; HexNAc:2}	sp|Q9USP5|GPI8_SCHPO GPI-anchor transamidase OS=Schizosaccharomyces pombe (strain 972 / ATCC 24843) OX=284812 GN=gpi8 PE=2 SV=1	{Hex:9; HexNAc:2}	Unmodified	controllerType=0 controllerNumber=1 scan=31858	0.006094182825484765	34.19999694824219	0.006094182825484765	20.703083038330078	0.0	58.24931335449219	GlycReSoft-Base
cwq_mix2-1	SCHPO	SCHPO	YFN(N-Glycosylation)YTQSEQEAAHDK{Hex:9; HexNAc:2}	sp|O13875|YE1A_SCHPO Uncharacterized Sel1-like repeat-containing protein C1B3.10c OS=Schizosaccharomyces pombe (strain 972 / ATCC 24843) OX=284812 GN=SPAC1B3.10c PE=3 SV=4	{Hex:9; HexNAc:2}	Unmodified	controllerType=0 controllerNumber=1 scan=23857	0.0	67.37693786621094	0.0	54.01019287109375	0.0	91.22157287597656	GlycReSoft-Base
cwq_mix2-1	SCHPO	SCHPO	ANAGFN(N-Glycosylation)ISLSDYWGR{Hex:10; HexNAc:2}	sp|P78854|PLB1_SCHPO Lysophospholipase 1 OS=Schizosaccharomyces pombe (strain 972 / ATCC 24843) OX=284812 GN=plb1 PE=2 SV=2	{Hex:10; HexNAc:2}	Ammonium	controllerType=0 controllerNumber=1 scan=42784	0.0	42.712677001953125	0.0	40.48009490966797	0.0	45.827293395996094	GlycReSoft-Base
cwq_mix2-1	SCHPO	SCHPO	ANAGFN(N-Glycosylation)ISLSDYWGR{Hex:10; HexNAc:2}	sp|P78854|PLB1_SCHPO Lysophospholipase 1 OS=Schizosaccharomyces pombe (strain 972 / ATCC 24843) OX=284812 GN=plb1 PE=2 SV=2	{Hex:10; HexNAc:2}	Ammonium	controllerType=0 controllerNumber=1 scan=42487	0.001838235294117647	31.30248260498047	0.001838235294117647	26.626312255859375	0.0	38.96565628051758	GlycReSoft-Base
cwq_mix2-1	SCHPO	SCHPO	ANAGFN(N-Glycosylation)ISLSDYWGR{Hex:10; HexNAc:2}	sp|P78854|PLB1_SCHPO Lysophospholipase 1 OS=Schizosaccharomyces pombe (strain 972 / ATCC 24843) OX=284812 GN=plb1 PE=2 SV=2	{Hex:10; HexNAc:2}	Ammonium	controllerType=0 controllerNumber=1 scan=42685	0.0	43.017494201660156	0.0	38.357994079589844	0.0	50.86502456665039	GlycReSoft-Base
cwq_mix2-1	SCHPO	SCHPO	ANAGFN(N-Glycosylation)ISLSDYWGR{Hex:10; HexNAc:2}	sp|P78854|PLB1_SCHPO Lysophospholipase 1 OS=Schizosaccharomyces pombe (strain 972 / ATCC 24843) OX=284812 GN=plb1 PE=2 SV=2	{Hex:10; HexNAc:2}	Ammonium	controllerType=0 controllerNumber=1 scan=42918	0.0	39.12504577636719	0.0	36.08443069458008	0.0	43.77483367919922	GlycReSoft-Base
cwq_mix2-1	SCHPO	SCHPO	ANAGFN(N-Glycosylation)ISLSDYWGR{Hex:10; HexNAc:2}	sp|P78854|PLB1_SCHPO Lysophospholipase 1 OS=Schizosaccharomyces pombe (strain 972 / ATCC 24843) OX=284812 GN=plb1 PE=2 SV=2	{Hex:10; HexNAc:2}	Ammonium	controllerType=0 controllerNumber=1 scan=42990	0.006094182825484765	27.670902252197266	0.006094182825484765	20.661012649536133	0.0	39.711856842041016	GlycReSoft-Base
cwq_mix2-1	SCHPO	SCHPO	ANAGFN(N-Glycosylation)ISLSDYWGR{Hex:10; HexNAc:2}	sp|P78854|PLB1_SCHPO Lysophospholipase 1 OS=Schizosaccharomyces pombe (strain 972 / ATCC 24843) OX=284812 GN=plb1 PE=2 SV=2	{Hex:10; HexNAc:2}	Ammonium	controllerType=0 controllerNumber=1 scan=42380	0.0	39.000572204589844	0.0	40.88024139404297	0.0	34.4840202331543	GlycReSoft-Base
cwq_mix2-1	SCHPO	SCHPO	DVYYTDEVGN(N-Glycosylation)ITTSHMR{Hex:8; HexNAc:2}	sp|Q10176|OST1_SCHPO Dolichyl-diphosphooligosaccharide--protein glycosyltransferase subunit 1 OS=Schizosaccharomyces pombe (strain 972 / ATCC 24843) OX=284812 GN=ost1 PE=3 SV=1	{Hex:8; HexNAc:2}	Unmodified	controllerType=0 controllerNumber=1 scan=30727	0.0	81.58647918701172	0.0	84.66561889648438	0.0	74.84306335449219	GlycReSoft-Base
cwq_mix2-1	SCHPO	SCHPO	HPNN(N-Glycosylation)GTSFFSNSLNR{Hex:10; HexNAc:2}	sp|O13704|YEU5_SCHPO Thioredoxin domain-containing protein C13F5.05, mitochondrial OS=Schizosaccharomyces pombe (strain 972 / ATCC 24843) OX=284812 GN=SPAC13F5.05 PE=4 SV=2	{Hex:10; HexNAc:2}	Unmodified	controllerType=0 controllerNumber=1 scan=25065	0.001838235294117647	41.790672302246094	0.001838235294117647	28.102428436279297	0.0	66.19035339355469	GlycReSoft-Base
cwq_mix2-1	SCHPO	SCHPO	EIC(Carbamidomethyl)EN(N-Glycosylation)NTITNELPTVLR{Hex:8; HexNAc:2}	sp|Q09837|SMP3_SCHPO GPI mannosyltransferase 4 OS=Schizosaccharomyces pombe (strain 972 / ATCC 24843) OX=284812 GN=smp3 PE=3 SV=1	{Hex:8; HexNAc:2}	Ammonium	controllerType=0 controllerNumber=1 scan=37376	0.00712651077830646	13.66930103302002	0.006749740394600207	18.112009048461914	0.00037702761434223	4.389853000640869	GlycReSoft-Base
cwq_mix2-1	SCHPO	SCHPO	EIC(Carbamidomethyl)EN(N-Glycosylation)NTITNELPTVLR{Hex:8; HexNAc:2}	sp|Q09837|SMP3_SCHPO GPI mannosyltransferase 4 OS=Schizosaccharomyces pombe (strain 972 / ATCC 24843) OX=284812 GN=smp3 PE=3 SV=1	{Hex:8; HexNAc:2}	Ammonium	controllerType=0 controllerNumber=1 scan=37303	0.007021063189568706	13.671121597290039	0.007021063189568706	16.659515380859375	3.370687792333579e-33	7.122047424316406	GlycReSoft-Base
cwq_mix2-1	SCHPO	SCHPO	DVYYTDEVGN(N-Glycosylation)ITTSHM(Oxidation)R{Hex:8; HexNAc:2}	sp|Q10176|OST1_SCHPO Dolichyl-diphosphooligosaccharide--protein glycosyltransferase subunit 1 OS=Schizosaccharomyces pombe (strain 972 / ATCC 24843) OX=284812 GN=ost1 PE=3 SV=1	{Hex:8; HexNAc:2}	Unmodified	controllerType=0 controllerNumber=1 scan=27607	0.0	55.07614517211914	0.0	54.65717315673828	0.0	54.82931137084961	GlycReSoft-Base
cwq_mix2-1	SCHPO	SCHPO	WTPVSTN(N-Glycosylation)STSK{Hex:13; HexNAc:2}	sp|O13968|YE48_SCHPO Uncharacterized carboxypeptidase C24C9.08 OS=Schizosaccharomyces pombe (strain 972 / ATCC 24843) OX=284812 GN=SPAC24C9.08 PE=3 SV=1	{Hex:13; HexNAc:2}	Ammonium	controllerType=0 controllerNumber=1 scan=17735	0.0	55.08498764038086	0.0	29.114736557006836	0.0	102.7124252319336	GlycReSoft-Base
cwq_mix2-1	SCHPO	SCHPO	WTPVSTN(N-Glycosylation)STSK{Hex:13; HexNAc:2}	sp|O13968|YE48_SCHPO Uncharacterized carboxypeptidase C24C9.08 OS=Schizosaccharomyces pombe (strain 972 / ATCC 24843) OX=284812 GN=SPAC24C9.08 PE=3 SV=1	{Hex:13; HexNAc:2}	Ammonium	controllerType=0 controllerNumber=1 scan=17801	0.0	86.3447265625	0.0	61.15185546875	0.0	132.24485778808594	GlycReSoft-Base
cwq_mix2-1	SCHPO	SCHPO	WTPVSTN(N-Glycosylation)STSK{Hex:13; HexNAc:2}	sp|O13968|YE48_SCHPO Uncharacterized carboxypeptidase C24C9.08 OS=Schizosaccharomyces pombe (strain 972 / ATCC 24843) OX=284812 GN=SPAC24C9.08 PE=3 SV=1	{Hex:13; HexNAc:2}	Ammonium	controllerType=0 controllerNumber=1 scan=17867	0.0	80.07960510253906	0.0	59.4276008605957	0.0	117.53571319580078	GlycReSoft-Base
cwq_mix2-1	SCHPO	SCHPO	WTPVSTN(N-Glycosylation)STSK{Hex:13; HexNAc:2}	sp|O13968|YE48_SCHPO Uncharacterized carboxypeptidase C24C9.08 OS=Schizosaccharomyces pombe (strain 972 / ATCC 24843) OX=284812 GN=SPAC24C9.08 PE=3 SV=1	{Hex:13; HexNAc:2}	Unmodified	controllerType=0 controllerNumber=1 scan=17812	0.0	68.77654266357422	0.0	48.42565155029297	0.0	105.59144592285156	GlycReSoft-Base
cwq_mix2-1	SCHPO	SCHPO	WTPVSTN(N-Glycosylation)STSK{Hex:13; HexNAc:2}	sp|O13968|YE48_SCHPO Uncharacterized carboxypeptidase C24C9.08 OS=Schizosaccharomyces pombe (strain 972 / ATCC 24843) OX=284812 GN=SPAC24C9.08 PE=3 SV=1	{Hex:13; HexNAc:2}	Unmodified	controllerType=0 controllerNumber=1 scan=17901	0.002380952380952381	36.111515045166016	0.002380952380952381	19.761014938354492	0.0	65.45150756835938	GlycReSoft-Base
cwq_mix2-1	SCHPO	SCHPO	YELGLDPQN(N-Glycosylation)ITVPPLSHK{Hex:8; HexNAc:2}	sp|O94385|PO152_SCHPO Nucleoporin pom152 OS=Schizosaccharomyces pombe (strain 972 / ATCC 24843) OX=284812 GN=pom152 PE=3 SV=3	{Hex:8; HexNAc:2}	Unmodified	controllerType=0 controllerNumber=1 scan=36507	0.005113636363636364	33.6845588684082	0.005113636363636364	20.678680419921875	0.0	56.81513214111328	GlycReSoft-Base
cwq_mix2-1	SCHPO	SCHPO	SQDKVTN(N-Glycosylation)ITDSQPAPYMK{Hex:8; HexNAc:2}	sp|O94559|YF65_SCHPO Uncharacterized protein C23C4.05c OS=Schizosaccharomyces pombe (strain 972 / ATCC 24843) OX=284812 GN=SPAC23C4.05c PE=3 SV=1	{Hex:8; HexNAc:2}	Unmodified	controllerType=0 controllerNumber=1 scan=23976	0.0	77.01709747314453	0.0	75.39015197753906	0.0	79.02922058105469	GlycReSoft-Base
cwq_mix2-1	SCHPO	SCHPO	SQDKVTN(N-Glycosylation)ITDSQPAPYMK{Hex:8; HexNAc:2}	sp|O94559|YF65_SCHPO Uncharacterized protein C23C4.05c OS=Schizosaccharomyces pombe (strain 972 / ATCC 24843) OX=284812 GN=SPAC23C4.05c PE=3 SV=1	{Hex:8; HexNAc:2}	Unmodified	controllerType=0 controllerNumber=1 scan=24072	0.005113636363636364	25.85008430480957	0.005113636363636364	20.2737979888916	0.0	35.1983757019043	GlycReSoft-Base
cwq_mix2-1	SCHPO	SCHPO	ISQN(N-Glycosylation)DTDSIVEAVYR{Hex:10; HexNAc:2}	sp|O74480|YQJ7_SCHPO Uncharacterized protein C1840.07c OS=Schizosaccharomyces pombe (strain 972 / ATCC 24843) OX=284812 GN=SPCC1840.07c PE=3 SV=1	{Hex:10; HexNAc:2}	Ammonium	controllerType=0 controllerNumber=1 scan=33355	0.0	58.35197448730469	0.0	55.615970611572266	0.0	62.43060302734375	GlycReSoft-Base
cwq_mix2-1	SCHPO	SCHPO	EGLINN(N-Glycosylation)GTSIHAGLR{Hex:11; HexNAc:2}	sp|O42887|SPEB2_SCHPO Putative agmatinase 2 OS=Schizosaccharomyces pombe (strain 972 / ATCC 24843) OX=284812 GN=SPBC8E4.03 PE=3 SV=1	{Hex:11; HexNAc:2}	Unmodified	controllerType=0 controllerNumber=1 scan=23646	0.0	48.0894775390625	0.0	31.172069549560547	0.0	78.47801971435547	GlycReSoft-Base
cwq_mix2-1	SCHPO	SCHPO	EGLINN(N-Glycosylation)GTSIHAGLR{Hex:11; HexNAc:2}	sp|O42887|SPEB2_SCHPO Putative agmatinase 2 OS=Schizosaccharomyces pombe (strain 972 / ATCC 24843) OX=284812 GN=SPBC8E4.03 PE=3 SV=1	{Hex:11; HexNAc:2}	Unmodified	controllerType=0 controllerNumber=1 scan=23779	0.0	74.81075286865234	0.0	54.54000473022461	0.0	111.43171691894531	GlycReSoft-Base
cwq_mix2-1	SCHPO	SCHPO	EGLINN(N-Glycosylation)GTSIHAGLR{Hex:11; HexNAc:2}	sp|O42887|SPEB2_SCHPO Putative agmatinase 2 OS=Schizosaccharomyces pombe (strain 972 / ATCC 24843) OX=284812 GN=SPBC8E4.03 PE=3 SV=1	{Hex:11; HexNAc:2}	Unmodified	controllerType=0 controllerNumber=1 scan=23890	0.001838235294117647	28.269615173339844	0.001838235294117647	23.50884246826172	0.0	36.116600036621094	GlycReSoft-Base
cwq_mix2-1	SCHPO	SCHPO	QFVQYGN(N-Glycosylation)LTGLDMAVVK{Hex:9; HexNAc:2}	sp|O94702|ERMP1_SCHPO Putative endoplasmic reticulum metallopeptidase 1 OS=Schizosaccharomyces pombe (strain 972 / ATCC 24843) OX=284812 GN=erm1 PE=3 SV=1	{Hex:9; HexNAc:2}	Unmodified	controllerType=0 controllerNumber=1 scan=40367	0.0	63.296321868896484	0.0	67.31180572509766	0.0	54.85699462890625	GlycReSoft-Base
cwq_mix2-1	SCHPO	SCHPO	QFVQYGN(N-Glycosylation)LTGLDMAVVK{Hex:9; HexNAc:2}	sp|O94702|ERMP1_SCHPO Putative endoplasmic reticulum metallopeptidase 1 OS=Schizosaccharomyces pombe (strain 972 / ATCC 24843) OX=284812 GN=erm1 PE=3 SV=1	{Hex:9; HexNAc:2}	Ammonium	controllerType=0 controllerNumber=1 scan=40447	0.0	66.62114715576172	0.0	70.94532012939453	0.0	57.5599479675293	GlycReSoft-Base
cwq_mix2-1	SCHPO	SCHPO	NFN(N-Glycosylation)DSSTK{Hex:15; HexNAc:2}	sp|P78854|PLB1_SCHPO Lysophospholipase 1 OS=Schizosaccharomyces pombe (strain 972 / ATCC 24843) OX=284812 GN=plb1 PE=2 SV=2	{Hex:15; HexNAc:2}	Ammonium	controllerType=0 controllerNumber=1 scan=5671	0.0	60.16476058959961	0.0	37.86838150024414	0.0	100.56822967529297	GlycReSoft-Base
cwq_mix2-1	SCHPO	SCHPO	NFN(N-Glycosylation)DSSTK{Hex:15; HexNAc:2}	sp|P78854|PLB1_SCHPO Lysophospholipase 1 OS=Schizosaccharomyces pombe (strain 972 / ATCC 24843) OX=284812 GN=plb1 PE=2 SV=2	{Hex:15; HexNAc:2}	Ammonium	controllerType=0 controllerNumber=1 scan=5746	0.0007022471910112359	49.976165771484375	0.0007022471910112359	25.34834098815918	0.0	94.72282409667969	GlycReSoft-Base
cwq_mix2-1	SCHPO	SCHPO	NFN(N-Glycosylation)DSSTK{Hex:15; HexNAc:2}	sp|P78854|PLB1_SCHPO Lysophospholipase 1 OS=Schizosaccharomyces pombe (strain 972 / ATCC 24843) OX=284812 GN=plb1 PE=2 SV=2	{Hex:15; HexNAc:2}	Ammonium	controllerType=0 controllerNumber=1 scan=5883	0.0	71.41620635986328	0.0	37.85849380493164	0.0	132.77218627929688	GlycReSoft-Base
cwq_mix2-1	SCHPO	SCHPO	NFN(N-Glycosylation)DSSTK{Hex:15; HexNAc:2}	sp|P78854|PLB1_SCHPO Lysophospholipase 1 OS=Schizosaccharomyces pombe (strain 972 / ATCC 24843) OX=284812 GN=plb1 PE=2 SV=2	{Hex:15; HexNAc:2}	Ammonium	controllerType=0 controllerNumber=1 scan=5958	0.0	67.49700164794922	0.0	31.223562240600586	0.0	133.8965301513672	GlycReSoft-Base
cwq_mix2-1	SCHPO	SCHPO	NFN(N-Glycosylation)DSSTK{Hex:15; HexNAc:2}	sp|P78854|PLB1_SCHPO Lysophospholipase 1 OS=Schizosaccharomyces pombe (strain 972 / ATCC 24843) OX=284812 GN=plb1 PE=2 SV=2	{Hex:15; HexNAc:2}	Ammonium	controllerType=0 controllerNumber=1 scan=6034	0.0	67.96451568603516	0.0	34.315486907958984	0.0	129.47772216796875	GlycReSoft-Base
cwq_mix2-1	SCHPO	SCHPO	NFN(N-Glycosylation)DSSTK{Hex:15; HexNAc:2}	sp|P78854|PLB1_SCHPO Lysophospholipase 1 OS=Schizosaccharomyces pombe (strain 972 / ATCC 24843) OX=284812 GN=plb1 PE=2 SV=2	{Hex:15; HexNAc:2}	Ammonium	controllerType=0 controllerNumber=1 scan=6234	0.006749740394600207	36.15300369262695	0.006749740394600207	14.186853408813477	0.0	75.95436096191406	GlycReSoft-Base
cwq_mix2-1	SCHPO	SCHPO	NFN(N-Glycosylation)DSSTK{Hex:15; HexNAc:2}	sp|P78854|PLB1_SCHPO Lysophospholipase 1 OS=Schizosaccharomyces pombe (strain 972 / ATCC 24843) OX=284812 GN=plb1 PE=2 SV=2	{Hex:15; HexNAc:2}	Unmodified	controllerType=0 controllerNumber=1 scan=5943	0.006749740394600207	31.341279983520508	0.006749740394600207	12.961006164550781	0.0	64.44986724853516	GlycReSoft-Base
cwq_mix2-1	SCHPO	SCHPO	N(N-Glycosylation)FSNIR{Hex:16; HexNAc:2}	sp|Q8NKC0|ASPG3_SCHPO Probable L-asparaginase 3 OS=Schizosaccharomyces pombe (strain 972 / ATCC 24843) OX=284812 GN=SPBPB21E7.09 PE=3 SV=1	{Hex:16; HexNAc:2}	Ammonium	controllerType=0 controllerNumber=1 scan=13959	0.0	72.10852813720703	0.0	33.246334075927734	0.0	143.29820251464844	GlycReSoft-Base
cwq_mix2-1	SCHPO	SCHPO	N(N-Glycosylation)FSNIR{Hex:16; HexNAc:2}	sp|P87015|ASPG1_SCHPO Probable L-asparaginase 1 OS=Schizosaccharomyces pombe (strain 972 / ATCC 24843) OX=284812 GN=SPAC186.03 PE=3 SV=1	{Hex:16; HexNAc:2}	Ammonium	controllerType=0 controllerNumber=1 scan=13959	0.0	72.10852813720703	0.0	33.246334075927734	0.0	143.29820251464844	GlycReSoft-Base
cwq_mix2-1	SCHPO	SCHPO	N(N-Glycosylation)FSNIR{Hex:16; HexNAc:2}	sp|Q8NKC0|ASPG3_SCHPO Probable L-asparaginase 3 OS=Schizosaccharomyces pombe (strain 972 / ATCC 24843) OX=284812 GN=SPBPB21E7.09 PE=3 SV=1	{Hex:16; HexNAc:2}	Ammonium	controllerType=0 controllerNumber=1 scan=14039	0.001838235294117647	46.6806755065918	0.001838235294117647	17.635730743408203	0.0	99.64512634277344	GlycReSoft-Base
cwq_mix2-1	SCHPO	SCHPO	N(N-Glycosylation)FSNIR{Hex:16; HexNAc:2}	sp|P87015|ASPG1_SCHPO Probable L-asparaginase 1 OS=Schizosaccharomyces pombe (strain 972 / ATCC 24843) OX=284812 GN=SPAC186.03 PE=3 SV=1	{Hex:16; HexNAc:2}	Ammonium	controllerType=0 controllerNumber=1 scan=14039	0.001838235294117647	46.6806755065918	0.001838235294117647	17.635730743408203	0.0	99.64512634277344	GlycReSoft-Base
cwq_mix2-1	SCHPO	SCHPO	N(N-Glycosylation)FSNIR{Hex:16; HexNAc:2}	sp|Q8NKC0|ASPG3_SCHPO Probable L-asparaginase 3 OS=Schizosaccharomyces pombe (strain 972 / ATCC 24843) OX=284812 GN=SPBPB21E7.09 PE=3 SV=1	{Hex:16; HexNAc:2}	Unmodified	controllerType=0 controllerNumber=1 scan=13953	0.001838235294117647	44.98154067993164	0.001838235294117647	18.273784637451172	0.0	93.56512451171875	GlycReSoft-Base
cwq_mix2-1	SCHPO	SCHPO	N(N-Glycosylation)FSNIR{Hex:16; HexNAc:2}	sp|P87015|ASPG1_SCHPO Probable L-asparaginase 1 OS=Schizosaccharomyces pombe (strain 972 / ATCC 24843) OX=284812 GN=SPAC186.03 PE=3 SV=1	{Hex:16; HexNAc:2}	Unmodified	controllerType=0 controllerNumber=1 scan=13953	0.001838235294117647	44.98154067993164	0.001838235294117647	18.273784637451172	0.0	93.56512451171875	GlycReSoft-Base
cwq_mix2-1	SCHPO	SCHPO	EIAPGN(N-Glycosylation)VSK{Hex:15; HexNAc:2}	sp|O14194|GGT2_SCHPO Glutathione hydrolase proenzyme 2 OS=Schizosaccharomyces pombe (strain 972 / ATCC 24843) OX=284812 GN=ggt2 PE=2 SV=1	{Hex:15; HexNAc:2}	Ammonium	controllerType=0 controllerNumber=1 scan=12331	0.007021063189568706	33.94993591308594	0.007021063189568706	12.563252449035645	0.0	72.69507598876953	GlycReSoft-Base
cwq_mix2-1	SCHPO	SCHPO	VHLEC(Carbamidomethyl)FGSSSSNN(N-Glycosylation)K{Hex:11; HexNAc:2}	sp|O13912|YDW6_SCHPO Uncharacterized protein C23C11.06c OS=Schizosaccharomyces pombe (strain 972 / ATCC 24843) OX=284812 GN=SPAC23C11.06c PE=4 SV=1	{Hex:11; HexNAc:2}	Unmodified	controllerType=0 controllerNumber=1 scan=18328	0.006749740394600207	28.547563552856445	0.006749740394600207	16.904855728149414	0.0	49.14887237548828	GlycReSoft-Base
cwq_mix2-1	SCHPO	SCHPO	VHLEC(Carbamidomethyl)FGSSSSNN(N-Glycosylation)K{Hex:11; HexNAc:2}	sp|O13912|YDW6_SCHPO Uncharacterized protein C23C11.06c OS=Schizosaccharomyces pombe (strain 972 / ATCC 24843) OX=284812 GN=SPAC23C11.06c PE=4 SV=1	{Hex:11; HexNAc:2}	Unmodified	controllerType=0 controllerNumber=1 scan=18393	0.0	54.62281036376953	0.0	36.57524108886719	0.0	87.17586517333984	GlycReSoft-Base
cwq_mix2-1	SCHPO	SCHPO	N(N-Glycosylation)STC(Carbamidomethyl)ITAR{Hex:15; HexNAc:2}	sp|O14073|YEA8_SCHPO Putative dipeptidyl aminopeptidase C2E11.08 OS=Schizosaccharomyces pombe (strain 972 / ATCC 24843) OX=284812 GN=SPAC2E11.08 PE=3 SV=1	{Hex:15; HexNAc:2}	Ammonium	controllerType=0 controllerNumber=1 scan=7971	0.0	39.40092468261719	0.0	23.176918029785156	0.0	68.56016540527344	GlycReSoft-Base
cwq_mix2-1	SCHPO	SCHPO	N(N-Glycosylation)STC(Carbamidomethyl)ITAR{Hex:15; HexNAc:2}	sp|O14073|YEA8_SCHPO Putative dipeptidyl aminopeptidase C2E11.08 OS=Schizosaccharomyces pombe (strain 972 / ATCC 24843) OX=284812 GN=SPAC2E11.08 PE=3 SV=1	{Hex:15; HexNAc:2}	Ammonium	controllerType=0 controllerNumber=1 scan=8059	0.0	60.35491943359375	0.0	32.48317337036133	0.0	111.13790130615234	GlycReSoft-Base
cwq_mix2-1	SCHPO	SCHPO	N(N-Glycosylation)STC(Carbamidomethyl)ITAR{Hex:15; HexNAc:2}	sp|O14073|YEA8_SCHPO Putative dipeptidyl aminopeptidase C2E11.08 OS=Schizosaccharomyces pombe (strain 972 / ATCC 24843) OX=284812 GN=SPAC2E11.08 PE=3 SV=1	{Hex:15; HexNAc:2}	Ammonium	controllerType=0 controllerNumber=1 scan=8136	0.0	54.4058837890625	0.0	29.677309036254883	0.0	99.50529479980469	GlycReSoft-Base
cwq_mix2-1	SCHPO	SCHPO	N(N-Glycosylation)STC(Carbamidomethyl)ITAR{Hex:15; HexNAc:2}	sp|O14073|YEA8_SCHPO Putative dipeptidyl aminopeptidase C2E11.08 OS=Schizosaccharomyces pombe (strain 972 / ATCC 24843) OX=284812 GN=SPAC2E11.08 PE=3 SV=1	{Hex:15; HexNAc:2}	Ammonium	controllerType=0 controllerNumber=1 scan=8207	0.007021063189568706	30.413665771484375	0.007021063189568706	11.395137786865234	0.0	64.93472290039062	GlycReSoft-Base
cwq_mix2-1	SCHPO	SCHPO	GLAQLSEEEAC(Carbamidomethyl)EVALN(N-Glycosylation)VTK{Hex:8; HexNAc:2}	sp|O74480|YQJ7_SCHPO Uncharacterized protein C1840.07c OS=Schizosaccharomyces pombe (strain 972 / ATCC 24843) OX=284812 GN=SPCC1840.07c PE=3 SV=1	{Hex:8; HexNAc:2}	Unmodified	controllerType=0 controllerNumber=1 scan=40924	0.0	49.49410629272461	0.0	56.685211181640625	0.0	35.115604400634766	GlycReSoft-Base
cwq_mix2-1	SCHPO	SCHPO	GLAQLSEEEAC(Carbamidomethyl)EVALN(N-Glycosylation)VTK{Hex:8; HexNAc:2}	sp|O74480|YQJ7_SCHPO Uncharacterized protein C1840.07c OS=Schizosaccharomyces pombe (strain 972 / ATCC 24843) OX=284812 GN=SPCC1840.07c PE=3 SV=1	{Hex:8; HexNAc:2}	Unmodified	controllerType=0 controllerNumber=1 scan=41008	0.004091174751607247	15.87125015258789	0.004091174751607247	20.816608428955078	3.3335275353769854e-18	5.663627624511719	GlycReSoft-Base
cwq_mix2-1	SCHPO	SCHPO	N(N-Glycosylation)LSADIPAK{Hex:15; HexNAc:2}	sp|P87167|BUT2_SCHPO Uba3-binding protein but2 OS=Schizosaccharomyces pombe (strain 972 / ATCC 24843) OX=284812 GN=but2 PE=1 SV=1	{Hex:15; HexNAc:2}	Ammonium	controllerType=0 controllerNumber=1 scan=19739	0.0	91.36966705322266	0.0	59.6502685546875	0.0	149.27468872070312	GlycReSoft-Base
cwq_mix2-1	SCHPO	SCHPO	N(N-Glycosylation)LSADIPAK{Hex:15; HexNAc:2}	sp|P87167|BUT2_SCHPO Uba3-binding protein but2 OS=Schizosaccharomyces pombe (strain 972 / ATCC 24843) OX=284812 GN=but2 PE=1 SV=1	{Hex:15; HexNAc:2}	Ammonium	controllerType=0 controllerNumber=1 scan=19873	0.0	89.19314575195312	0.0	58.38010787963867	0.0	145.41055297851562	GlycReSoft-Base
cwq_mix2-1	SCHPO	SCHPO	N(N-Glycosylation)LSADIPAK{Hex:15; HexNAc:2}	sp|P87167|BUT2_SCHPO Uba3-binding protein but2 OS=Schizosaccharomyces pombe (strain 972 / ATCC 24843) OX=284812 GN=but2 PE=1 SV=1	{Hex:15; HexNAc:2}	Unmodified	controllerType=0 controllerNumber=1 scan=19586	0.0	42.7736701965332	0.0	36.686702728271484	0.0	53.060794830322266	GlycReSoft-Base
cwq_mix2-1	SCHPO	SCHPO	N(N-Glycosylation)LSADIPAK{Hex:15; HexNAc:2}	sp|P87167|BUT2_SCHPO Uba3-binding protein but2 OS=Schizosaccharomyces pombe (strain 972 / ATCC 24843) OX=284812 GN=but2 PE=1 SV=1	{Hex:15; HexNAc:2}	Unmodified	controllerType=0 controllerNumber=1 scan=19661	0.0	44.14109802246094	0.0	30.658706665039062	0.0	68.1532211303711	GlycReSoft-Base
cwq_mix2-1	SCHPO	SCHPO	N(N-Glycosylation)LSADIPAK{Hex:15; HexNAc:2}	sp|P87167|BUT2_SCHPO Uba3-binding protein but2 OS=Schizosaccharomyces pombe (strain 972 / ATCC 24843) OX=284812 GN=but2 PE=1 SV=1	{Hex:15; HexNAc:2}	Unmodified	controllerType=0 controllerNumber=1 scan=19730	0.0	56.17718505859375	0.0	35.143550872802734	0.0	94.20793151855469	GlycReSoft-Base
cwq_mix2-1	SCHPO	SCHPO	N(N-Glycosylation)LSADIPAK{Hex:15; HexNAc:2}	sp|P87167|BUT2_SCHPO Uba3-binding protein but2 OS=Schizosaccharomyces pombe (strain 972 / ATCC 24843) OX=284812 GN=but2 PE=1 SV=1	{Hex:15; HexNAc:2}	Unmodified	controllerType=0 controllerNumber=1 scan=19863	0.0	48.43363571166992	0.0	36.37120056152344	0.0	69.80352020263672	GlycReSoft-Base
cwq_mix2-1	SCHPO	SCHPO	QLESDPC(Carbamidomethyl)TSN(N-Glycosylation)FSVYTR{Hex:9; HexNAc:2}	sp|O14103|ROT1_SCHPO Protein rot1 OS=Schizosaccharomyces pombe (strain 972 / ATCC 24843) OX=284812 GN=rot1 PE=3 SV=1	{Hex:9; HexNAc:2}	Ammonium	controllerType=0 controllerNumber=1 scan=29025	0.0	56.342166900634766	0.0	61.83665084838867	0.0	45.1215934753418	GlycReSoft-Base
cwq_mix2-1	SCHPO	SCHPO	N(N-Glycosylation)ITVPIGASHDDLIVLAR{Hex:9; HexNAc:2}	sp|O94559|YF65_SCHPO Uncharacterized protein C23C4.05c OS=Schizosaccharomyces pombe (strain 972 / ATCC 24843) OX=284812 GN=SPAC23C4.05c PE=3 SV=1	{Hex:9; HexNAc:2}	Unmodified	controllerType=0 controllerNumber=1 scan=35784	0.0	65.2025375366211	0.0	65.76339721679688	0.0	63.163700103759766	GlycReSoft-Base
cwq_mix2-1	SCHPO	SCHPO	N(N-Glycosylation)ITVPIGASHDDLIVLAR{Hex:9; HexNAc:2}	sp|O94559|YF65_SCHPO Uncharacterized protein C23C4.05c OS=Schizosaccharomyces pombe (strain 972 / ATCC 24843) OX=284812 GN=SPAC23C4.05c PE=3 SV=1	{Hex:9; HexNAc:2}	Unmodified	controllerType=0 controllerNumber=1 scan=35876	0.0	138.02767944335938	0.0	150.48731994628906	0.0	113.90119171142578	GlycReSoft-Base
cwq_mix2-1	SCHPO	SCHPO	N(N-Glycosylation)ITVPIGASHDDLIVLAR{Hex:9; HexNAc:2}	sp|O94559|YF65_SCHPO Uncharacterized protein C23C4.05c OS=Schizosaccharomyces pombe (strain 972 / ATCC 24843) OX=284812 GN=SPAC23C4.05c PE=3 SV=1	{Hex:9; HexNAc:2}	Unmodified	controllerType=0 controllerNumber=1 scan=35946	0.0	110.32731628417969	0.0	115.76152038574219	0.0	99.23619079589844	GlycReSoft-Base
cwq_mix2-1	SCHPO	SCHPO	N(N-Glycosylation)ITVPIGASHDDLIVLAR{Hex:9; HexNAc:2}	sp|O94559|YF65_SCHPO Uncharacterized protein C23C4.05c OS=Schizosaccharomyces pombe (strain 972 / ATCC 24843) OX=284812 GN=SPAC23C4.05c PE=3 SV=1	{Hex:9; HexNAc:2}	Unmodified	controllerType=0 controllerNumber=1 scan=36136	0.007126707447657809	14.659343719482422	0.006749740394600207	19.827613830566406	0.00037702761434223	4.151467800140381	GlycReSoft-Base
cwq_mix2-1	SCHPO	SCHPO	N(N-Glycosylation)ITVPIGASHDDLIVLAR{Hex:9; HexNAc:2}	sp|O94559|YF65_SCHPO Uncharacterized protein C23C4.05c OS=Schizosaccharomyces pombe (strain 972 / ATCC 24843) OX=284812 GN=SPAC23C4.05c PE=3 SV=1	{Hex:9; HexNAc:2}	Ammonium	controllerType=0 controllerNumber=1 scan=35913	0.0	89.2209243774414	0.0	100.24504852294922	0.0	67.71583557128906	GlycReSoft-Base
cwq_mix2-1	SCHPO	SCHPO	N(N-Glycosylation)DC(Carbamidomethyl)IFHDASGAC(Carbamidomethyl)HFFFK{Hex:8; HexNAc:2}	sp|Q10283|HMDH_SCHPO 3-hydroxy-3-methylglutaryl-coenzyme A reductase OS=Schizosaccharomyces pombe (strain 972 / ATCC 24843) OX=284812 GN=hmg1 PE=1 SV=2	{Hex:8; HexNAc:2}	Unmodified	controllerType=0 controllerNumber=1 scan=35509	0.0	56.13993453979492	0.0	48.682003021240234	0.0	68.95986938476562	GlycReSoft-Base
cwq_mix2-1	SCHPO	SCHPO	DAN(N-Glycosylation)NTQFQFTSR{Hex:12; HexNAc:2}	sp|Q9C0Y4|AGLU_SCHPO Alpha-glucosidase OS=Schizosaccharomyces pombe (strain 972 / ATCC 24843) OX=284812 GN=agl1 PE=1 SV=2	{Hex:12; HexNAc:2}	Ammonium	controllerType=0 controllerNumber=1 scan=23813	0.0	69.0667953491211	0.0	56.87191390991211	0.0	90.7100601196289	GlycReSoft-Base
cwq_mix2-1	SCHPO	SCHPO	DAN(N-Glycosylation)NTQFQFTSR{Hex:12; HexNAc:2}	sp|Q9C0Y4|AGLU_SCHPO Alpha-glucosidase OS=Schizosaccharomyces pombe (strain 972 / ATCC 24843) OX=284812 GN=agl1 PE=1 SV=2	{Hex:12; HexNAc:2}	Ammonium	controllerType=0 controllerNumber=1 scan=23891	0.0	43.4411506652832	0.0	36.720218658447266	0.0	54.943641662597656	GlycReSoft-Base
cwq_mix2-1	SCHPO	SCHPO	DAN(N-Glycosylation)NTQFQFTSR{Hex:12; HexNAc:2}	sp|Q9C0Y4|AGLU_SCHPO Alpha-glucosidase OS=Schizosaccharomyces pombe (strain 972 / ATCC 24843) OX=284812 GN=agl1 PE=1 SV=2	{Hex:12; HexNAc:2}	Unmodified	controllerType=0 controllerNumber=1 scan=23802	0.0	34.21387481689453	0.0	29.765220642089844	0.0	41.48105239868164	GlycReSoft-Base
cwq_mix2-1	SCHPO	SCHPO	NYGHDEYSLPWN(N-Glycosylation)LTEIK{Hex:8; HexNAc:2}	sp|Q8WZK2|MCD4_SCHPO GPI ethanolamine phosphate transferase 1 OS=Schizosaccharomyces pombe (strain 972 / ATCC 24843) OX=284812 GN=its8 PE=1 SV=1	{Hex:8; HexNAc:2}	Unmodified	controllerType=0 controllerNumber=1 scan=40103	0.0	48.8370246887207	0.0	41.99738311767578	0.0	60.52334976196289	GlycReSoft-Base
cwq_mix2-1	SCHPO	SCHPO	NYGHDEYSLPWN(N-Glycosylation)LTEIK{Hex:8; HexNAc:2}	sp|Q8WZK2|MCD4_SCHPO GPI ethanolamine phosphate transferase 1 OS=Schizosaccharomyces pombe (strain 972 / ATCC 24843) OX=284812 GN=its8 PE=1 SV=1	{Hex:8; HexNAc:2}	Unmodified	controllerType=0 controllerNumber=1 scan=40181	0.0	60.293418884277344	0.0	55.02239990234375	0.0	69.05741119384766	GlycReSoft-Base
cwq_mix2-1	SCHPO	SCHPO	NYGHDEYSLPWN(N-Glycosylation)LTEIK{Hex:8; HexNAc:2}	sp|Q8WZK2|MCD4_SCHPO GPI ethanolamine phosphate transferase 1 OS=Schizosaccharomyces pombe (strain 972 / ATCC 24843) OX=284812 GN=its8 PE=1 SV=1	{Hex:8; HexNAc:2}	Unmodified	controllerType=0 controllerNumber=1 scan=40249	0.0	43.7589225769043	0.0	35.9404411315918	0.0	57.25946807861328	GlycReSoft-Base
cwq_mix2-1	SCHPO	SCHPO	LGNN(N-Glycosylation)LTR{Hex:16; HexNAc:2}	sp|Q9URX4|YFZB_SCHPO Uncharacterized family 31 glucosidase C1039.11c OS=Schizosaccharomyces pombe (strain 972 / ATCC 24843) OX=284812 GN=SPAC1039.11c PE=3 SV=1	{Hex:16; HexNAc:2}	Unmodified	controllerType=0 controllerNumber=1 scan=10419	0.0	52.62889099121094	0.0	23.886573791503906	0.0	104.99166870117188	GlycReSoft-Base
cwq_mix2-1	SCHPO	SCHPO	LGNN(N-Glycosylation)LTR{Hex:16; HexNAc:2}	sp|Q9C0Y4|AGLU_SCHPO Alpha-glucosidase OS=Schizosaccharomyces pombe (strain 972 / ATCC 24843) OX=284812 GN=agl1 PE=1 SV=2	{Hex:16; HexNAc:2}	Unmodified	controllerType=0 controllerNumber=1 scan=10419	0.0	52.62889099121094	0.0	23.886573791503906	0.0	104.99166870117188	GlycReSoft-Base
cwq_mix2-1	SCHPO	SCHPO	LGNN(N-Glycosylation)LTR{Hex:16; HexNAc:2}	sp|Q9URX4|YFZB_SCHPO Uncharacterized family 31 glucosidase C1039.11c OS=Schizosaccharomyces pombe (strain 972 / ATCC 24843) OX=284812 GN=SPAC1039.11c PE=3 SV=1	{Hex:16; HexNAc:2}	Unmodified	controllerType=0 controllerNumber=1 scan=10494	0.0	56.935882568359375	0.0	26.757169723510742	0.0	111.96516418457031	GlycReSoft-Base
cwq_mix2-1	SCHPO	SCHPO	LGNN(N-Glycosylation)LTR{Hex:16; HexNAc:2}	sp|Q9C0Y4|AGLU_SCHPO Alpha-glucosidase OS=Schizosaccharomyces pombe (strain 972 / ATCC 24843) OX=284812 GN=agl1 PE=1 SV=2	{Hex:16; HexNAc:2}	Unmodified	controllerType=0 controllerNumber=1 scan=10494	0.0	56.935882568359375	0.0	26.757169723510742	0.0	111.96516418457031	GlycReSoft-Base
cwq_mix2-1	SCHPO	SCHPO	LGNN(N-Glycosylation)LTR{Hex:16; HexNAc:2}	sp|Q9URX4|YFZB_SCHPO Uncharacterized family 31 glucosidase C1039.11c OS=Schizosaccharomyces pombe (strain 972 / ATCC 24843) OX=284812 GN=SPAC1039.11c PE=3 SV=1	{Hex:16; HexNAc:2}	Unmodified	controllerType=0 controllerNumber=1 scan=10605	0.0	57.708221435546875	0.0	24.067611694335938	0.0	119.16165161132812	GlycReSoft-Base
cwq_mix2-1	SCHPO	SCHPO	LGNN(N-Glycosylation)LTR{Hex:16; HexNAc:2}	sp|Q9C0Y4|AGLU_SCHPO Alpha-glucosidase OS=Schizosaccharomyces pombe (strain 972 / ATCC 24843) OX=284812 GN=agl1 PE=1 SV=2	{Hex:16; HexNAc:2}	Unmodified	controllerType=0 controllerNumber=1 scan=10605	0.0	57.708221435546875	0.0	24.067611694335938	0.0	119.16165161132812	GlycReSoft-Base
cwq_mix2-1	SCHPO	SCHPO	LGNN(N-Glycosylation)LTR{Hex:16; HexNAc:2}	sp|Q9URX4|YFZB_SCHPO Uncharacterized family 31 glucosidase C1039.11c OS=Schizosaccharomyces pombe (strain 972 / ATCC 24843) OX=284812 GN=SPAC1039.11c PE=3 SV=1	{Hex:16; HexNAc:2}	Unmodified	controllerType=0 controllerNumber=1 scan=10697	0.001838235294117647	53.82604217529297	0.001838235294117647	22.806549072265625	0.0	110.41879272460938	GlycReSoft-Base
cwq_mix2-1	SCHPO	SCHPO	LGNN(N-Glycosylation)LTR{Hex:16; HexNAc:2}	sp|Q9C0Y4|AGLU_SCHPO Alpha-glucosidase OS=Schizosaccharomyces pombe (strain 972 / ATCC 24843) OX=284812 GN=agl1 PE=1 SV=2	{Hex:16; HexNAc:2}	Unmodified	controllerType=0 controllerNumber=1 scan=10697	0.001838235294117647	53.82604217529297	0.001838235294117647	22.806549072265625	0.0	110.41879272460938	GlycReSoft-Base
cwq_mix2-1	SCHPO	SCHPO	LGNN(N-Glycosylation)LTR{Hex:16; HexNAc:2}	sp|Q9URX4|YFZB_SCHPO Uncharacterized family 31 glucosidase C1039.11c OS=Schizosaccharomyces pombe (strain 972 / ATCC 24843) OX=284812 GN=SPAC1039.11c PE=3 SV=1	{Hex:16; HexNAc:2}	Unmodified	controllerType=0 controllerNumber=1 scan=10769	0.001838235294117647	48.268550872802734	0.001838235294117647	20.388565063476562	0.0	99.01457214355469	GlycReSoft-Base
cwq_mix2-1	SCHPO	SCHPO	LGNN(N-Glycosylation)LTR{Hex:16; HexNAc:2}	sp|Q9C0Y4|AGLU_SCHPO Alpha-glucosidase OS=Schizosaccharomyces pombe (strain 972 / ATCC 24843) OX=284812 GN=agl1 PE=1 SV=2	{Hex:16; HexNAc:2}	Unmodified	controllerType=0 controllerNumber=1 scan=10769	0.001838235294117647	48.268550872802734	0.001838235294117647	20.388565063476562	0.0	99.01457214355469	GlycReSoft-Base
cwq_mix2-1	SCHPO	SCHPO	LGNN(N-Glycosylation)LTR{Hex:16; HexNAc:2}	sp|Q9URX4|YFZB_SCHPO Uncharacterized family 31 glucosidase C1039.11c OS=Schizosaccharomyces pombe (strain 972 / ATCC 24843) OX=284812 GN=SPAC1039.11c PE=3 SV=1	{Hex:16; HexNAc:2}	Unmodified	controllerType=0 controllerNumber=1 scan=10883	0.009196515004840271	41.385921478271484	0.009196515004840271	11.23111343383789	0.0	96.37545013427734	GlycReSoft-Base
cwq_mix2-1	SCHPO	SCHPO	LGNN(N-Glycosylation)LTR{Hex:16; HexNAc:2}	sp|Q9C0Y4|AGLU_SCHPO Alpha-glucosidase OS=Schizosaccharomyces pombe (strain 972 / ATCC 24843) OX=284812 GN=agl1 PE=1 SV=2	{Hex:16; HexNAc:2}	Unmodified	controllerType=0 controllerNumber=1 scan=10883	0.009196515004840271	41.385921478271484	0.009196515004840271	11.23111343383789	0.0	96.37545013427734	GlycReSoft-Base
cwq_mix2-1	SCHPO	SCHPO	LGNN(N-Glycosylation)LTR{Hex:16; HexNAc:2}	sp|Q9URX4|YFZB_SCHPO Uncharacterized family 31 glucosidase C1039.11c OS=Schizosaccharomyces pombe (strain 972 / ATCC 24843) OX=284812 GN=SPAC1039.11c PE=3 SV=1	{Hex:16; HexNAc:2}	Ammonium	controllerType=0 controllerNumber=1 scan=10483	0.0	75.94378662109375	0.0	29.40204429626465	0.0	161.41319274902344	GlycReSoft-Base
cwq_mix2-1	SCHPO	SCHPO	LGNN(N-Glycosylation)LTR{Hex:16; HexNAc:2}	sp|Q9C0Y4|AGLU_SCHPO Alpha-glucosidase OS=Schizosaccharomyces pombe (strain 972 / ATCC 24843) OX=284812 GN=agl1 PE=1 SV=2	{Hex:16; HexNAc:2}	Ammonium	controllerType=0 controllerNumber=1 scan=10483	0.0	75.94378662109375	0.0	29.40204429626465	0.0	161.41319274902344	GlycReSoft-Base
cwq_mix2-1	SCHPO	SCHPO	LGNN(N-Glycosylation)LTR{Hex:16; HexNAc:2}	sp|Q9URX4|YFZB_SCHPO Uncharacterized family 31 glucosidase C1039.11c OS=Schizosaccharomyces pombe (strain 972 / ATCC 24843) OX=284812 GN=SPAC1039.11c PE=3 SV=1	{Hex:16; HexNAc:2}	Ammonium	controllerType=0 controllerNumber=1 scan=10624	0.0007022471910112359	73.36626434326172	0.0007022471910112359	25.84942626953125	0.0	160.61753845214844	GlycReSoft-Base
cwq_mix2-1	SCHPO	SCHPO	LGNN(N-Glycosylation)LTR{Hex:16; HexNAc:2}	sp|Q9C0Y4|AGLU_SCHPO Alpha-glucosidase OS=Schizosaccharomyces pombe (strain 972 / ATCC 24843) OX=284812 GN=agl1 PE=1 SV=2	{Hex:16; HexNAc:2}	Ammonium	controllerType=0 controllerNumber=1 scan=10624	0.0007022471910112359	73.36626434326172	0.0007022471910112359	25.84942626953125	0.0	160.61753845214844	GlycReSoft-Base
cwq_mix2-1	SCHPO	SCHPO	LGNN(N-Glycosylation)LTR{Hex:16; HexNAc:2}	sp|Q9URX4|YFZB_SCHPO Uncharacterized family 31 glucosidase C1039.11c OS=Schizosaccharomyces pombe (strain 972 / ATCC 24843) OX=284812 GN=SPAC1039.11c PE=3 SV=1	{Hex:16; HexNAc:2}	Ammonium	controllerType=0 controllerNumber=1 scan=10707	0.001838235294117647	75.52071380615234	0.001838235294117647	22.538715362548828	0.0	172.95423889160156	GlycReSoft-Base
cwq_mix2-1	SCHPO	SCHPO	LGNN(N-Glycosylation)LTR{Hex:16; HexNAc:2}	sp|Q9C0Y4|AGLU_SCHPO Alpha-glucosidase OS=Schizosaccharomyces pombe (strain 972 / ATCC 24843) OX=284812 GN=agl1 PE=1 SV=2	{Hex:16; HexNAc:2}	Ammonium	controllerType=0 controllerNumber=1 scan=10707	0.001838235294117647	75.52071380615234	0.001838235294117647	22.538715362548828	0.0	172.95423889160156	GlycReSoft-Base
cwq_mix2-1	SCHPO	SCHPO	N(N-Glycosylation)VSGAFNVNNMIR{Hex:12; HexNAc:2}	sp|O13960|ECM33_SCHPO Cell wall protein ecm33 OS=Schizosaccharomyces pombe (strain 972 / ATCC 24843) OX=284812 GN=ecm33 PE=1 SV=2	{Hex:12; HexNAc:2}	Unmodified	controllerType=0 controllerNumber=1 scan=30982	0.0	35.029476165771484	0.0	29.786794662475586	0.0	43.78266143798828	GlycReSoft-Base
cwq_mix2-1	SCHPO	SCHPO	N(N-Glycosylation)VSGAFNVNNMIR{Hex:12; HexNAc:2}	sp|O13960|ECM33_SCHPO Cell wall protein ecm33 OS=Schizosaccharomyces pombe (strain 972 / ATCC 24843) OX=284812 GN=ecm33 PE=1 SV=2	{Hex:12; HexNAc:2}	Unmodified	controllerType=0 controllerNumber=1 scan=31069	0.0	49.027137756347656	0.0	49.3993034362793	0.0	47.54091262817383	GlycReSoft-Base
cwq_mix2-1	SCHPO	SCHPO	N(N-Glycosylation)VSGAFNVNNMIR{Hex:12; HexNAc:2}	sp|O13960|ECM33_SCHPO Cell wall protein ecm33 OS=Schizosaccharomyces pombe (strain 972 / ATCC 24843) OX=284812 GN=ecm33 PE=1 SV=2	{Hex:12; HexNAc:2}	Ammonium	controllerType=0 controllerNumber=1 scan=31014	0.0	76.5283432006836	0.0	69.19552612304688	0.0	89.15052032470703	GlycReSoft-Base
cwq_mix2-1	SCHPO	SCHPO	N(N-Glycosylation)VSGAFNVNNMIR{Hex:12; HexNAc:2}	sp|O13960|ECM33_SCHPO Cell wall protein ecm33 OS=Schizosaccharomyces pombe (strain 972 / ATCC 24843) OX=284812 GN=ecm33 PE=1 SV=2	{Hex:12; HexNAc:2}	Ammonium	controllerType=0 controllerNumber=1 scan=31080	0.0	75.37924194335938	0.0	70.28849792480469	0.0	83.94469451904297	GlycReSoft-Base
cwq_mix2-1	SCHPO	SCHPO	WGYTN(N-Glycosylation)ITEIMDVR{Hex:11; HexNAc:2}	sp|Q9C0Y4|AGLU_SCHPO Alpha-glucosidase OS=Schizosaccharomyces pombe (strain 972 / ATCC 24843) OX=284812 GN=agl1 PE=1 SV=2	{Hex:11; HexNAc:2}	Ammonium	controllerType=0 controllerNumber=1 scan=43807	0.0	64.75825500488281	0.0	54.60531997680664	0.0	82.58792114257812	GlycReSoft-Base
cwq_mix2-1	SCHPO	SCHPO	WGYTN(N-Glycosylation)ITEIMDVR{Hex:11; HexNAc:2}	sp|Q9C0Y4|AGLU_SCHPO Alpha-glucosidase OS=Schizosaccharomyces pombe (strain 972 / ATCC 24843) OX=284812 GN=agl1 PE=1 SV=2	{Hex:11; HexNAc:2}	Ammonium	controllerType=0 controllerNumber=1 scan=43893	0.0	55.05717086791992	0.0	44.18427276611328	0.0	74.2424087524414	GlycReSoft-Base
cwq_mix2-1	SCHPO	SCHPO	FN(N-Glycosylation)C(Carbamidomethyl)TTR{Hex:16; HexNAc:2}	sp|P87167|BUT2_SCHPO Uba3-binding protein but2 OS=Schizosaccharomyces pombe (strain 972 / ATCC 24843) OX=284812 GN=but2 PE=1 SV=1	{Hex:16; HexNAc:2}	Ammonium	controllerType=0 controllerNumber=1 scan=8321	0.007021063189568706	40.196102142333984	0.007021063189568706	10.0261812210083	0.0	95.19713592529297	GlycReSoft-Base
cwq_mix2-1	SCHPO	SCHPO	FN(N-Glycosylation)C(Carbamidomethyl)TTR{Hex:16; HexNAc:2}	sp|P87167|BUT2_SCHPO Uba3-binding protein but2 OS=Schizosaccharomyces pombe (strain 972 / ATCC 24843) OX=284812 GN=but2 PE=1 SV=1	{Hex:16; HexNAc:2}	Ammonium	controllerType=0 controllerNumber=1 scan=8454	0.001838235294117647	69.30780029296875	0.001838235294117647	21.136770248413086	0.0	157.7469024658203	GlycReSoft-Base
[truncated: 17,717 more rows]
