# Supplementary material for: Expanding N-glycopeptide identifications by modeling fragmentation, elution, and glycome connectivity
Source: Nat Commun. 2024 Jul 22;15:6168. doi: 10.1038/s41467-024-50338-5 (PMC11263600; doi:10.1038/s41467-024-50338-5)
Supplement: Supplementary file 4 — Source Data [file 41467_2024_50338_MOESM4_ESM.zip › source_data/fig3c_cross_species_mouse_fragmodel_properties.csv]

scan_id	correlation	peptide_correlation	glycan_correlation	glycan_reliabilities	peptide_reliabilities	peptide_fragment_count	glycan_fragment_count	data_file	glycopeptide	partition_keys	peptide_spectral_angle	glycan_spectral_angle
controllerType=0 controllerNumber=1 scan=3773	0.14969697300382834	0.3683177818900633	-0.37820509154728804	9.976289622634173	10.3435042099923	12	10	MouseBrain-Z-T-1.mgf.controllerType=0 controllerNumber=1 scan=3773	N(N-Glycosylation)NTIVNK{Fuc:1; Hex:2; HexNAc:2}	1	0.5119271357739308	0.7546992345395271
controllerType=0 controllerNumber=1 scan=2339	0.4656025102370521	-0.14820400674913387	0.2620144706469116	6.69652211941905	6.798653797295673	9	7	MouseBrain-Z-T-1.mgf.controllerType=0 controllerNumber=1 scan=2339	N(N-Glycosylation)VSDTTK{Hex:4; HexNAc:2}	1	0.5878885810352171	0.5968961346899934
controllerType=0 controllerNumber=1 scan=3795	0.10670685109577487	-0.669595339788296	-0.13132006296881404	9.795860678765651	1.5229487377620265	3	10	MouseBrain-Z-T-1.mgf.controllerType=0 controllerNumber=1 scan=3795	N(N-Glycosylation)LSKM(Oxidation)R{Hex:4; HexNAc:2}	3	0.931934719370652	0.638993379384271
controllerType=0 controllerNumber=1 scan=6321	0.46165448394466196	0.051645023470367486	0.38381560357696193	9.655095551238489	5.450038818988641	6	10	MouseBrain-Z-T-1.mgf.controllerType=0 controllerNumber=1 scan=6321	VLVGN(N-Glycosylation)K{Hex:5; HexNAc:2}	1	0.6096605191517421	0.5924337423215004
controllerType=0 controllerNumber=1 scan=4960	0.3632092998471052	0.08350155870040506	0.23191388937569285	10.961748216334598	6.072980447605539	9	11	MouseBrain-Z-T-1.mgf.controllerType=0 controllerNumber=1 scan=4960	AC(Carbamidomethyl)QFN(N-Glycosylation)R{Hex:4; HexNAc:2}	1	0.579026777682081	0.6800562864242088
controllerType=0 controllerNumber=1 scan=5022	0.37930793151670333	0.11637165577750438	0.2371544739841199	10.961747980654918	7.350588519463593	12	11	MouseBrain-Z-T-1.mgf.controllerType=0 controllerNumber=1 scan=5022	AC(Carbamidomethyl)QFN(N-Glycosylation)R{Hex:4; HexNAc:2}	1	0.5835789908555443	0.6807032528543817
controllerType=0 controllerNumber=1 scan=3196	0.4122874163706384	0.11362668702129765	0.27411020812905146	12.903297375467949	5.960524390526252	11	13	MouseBrain-Z-T-1.mgf.controllerType=0 controllerNumber=1 scan=3196	IN(N-Glycosylation)GSVR{Hex:5; HexNAc:2}	1	0.7050041722362511	0.6499838896626439
controllerType=0 controllerNumber=1 scan=7871	0.42972637441737327	-0.4440871023139853	0.36734862762557846	9.708098213889691	3.5694384961009424	6	10	MouseBrain-Z-T-1.mgf.controllerType=0 controllerNumber=1 scan=7871	N(N-Glycosylation)ITGLR{Hex:5; HexNAc:2}	1	0.7727310858690496	0.6331644671189932
controllerType=0 controllerNumber=1 scan=3506	0.3541751653573949	0.8217872297950695	0.27951875789361486	16.663899199627355	1.5849106524375078	3	17	MouseBrain-Z-T-1.mgf.controllerType=0 controllerNumber=1 scan=3506	VLASN(N-Glycosylation)R{Fuc:1; Hex:3; HexNAc:3}	1	0.23141807256227517	0.5781968353407368
controllerType=0 controllerNumber=1 scan=3706	0.4209768297485367	-0.12308902084220807	0.4215139319371074	8.698398964818985	6.469924776530641	8	9	MouseBrain-Z-T-1.mgf.controllerType=0 controllerNumber=1 scan=3706	N(N-Glycosylation)LTPGGK{Hex:5; HexNAc:2}	1	0.8022616853629099	0.564700795775935
controllerType=0 controllerNumber=1 scan=5486	0.42459188295892636	0.37363937300741223	0.24405346659080848	13.971008948986274	9.369688112159764	13	14	MouseBrain-Z-T-1.mgf.controllerType=0 controllerNumber=1 scan=5486	LVN(N-Glycosylation)VSR{Hex:5; HexNAc:2}	1	0.43532890674196	0.633568208014097
controllerType=0 controllerNumber=1 scan=5557	0.4479504288657368	0.3020967980431877	0.2936157748646725	12.927309710390796	8.3395547719529	11	13	MouseBrain-Z-T-1.mgf.controllerType=0 controllerNumber=1 scan=5557	LVN(N-Glycosylation)VSR{Hex:5; HexNAc:2}	1	0.450412523871258	0.6147832794406027
controllerType=0 controllerNumber=1 scan=12575	0.43142855084726767	-0.6456209199716743	0.38929616414342816	10.686302966083542	2.2448816137486953	4	11	MouseBrain-Z-T-1.mgf.controllerType=0 controllerNumber=1 scan=12575	VPGN(N-Glycosylation)SSK{Hex:5; HexNAc:2}	1	0.8184460559922448	0.6174533410975209
controllerType=0 controllerNumber=1 scan=2366	0.5195589079074476	-0.3982059729926335	0.42724816317104936	10.695838447817597	11.536747609513569	13	11	MouseBrain-Z-T-1.mgf.controllerType=0 controllerNumber=1 scan=2366	LVESN(N-Glycosylation)K{Hex:5; HexNAc:2}	1	0.8151529591332783	0.5772514570261643
controllerType=0 controllerNumber=1 scan=10773	0.5013159834669791	-0.07381564940866314	0.42253168162068516	9.676533531527184	7.4870801051454805	11	10	MouseBrain-Z-T-1.mgf.controllerType=0 controllerNumber=1 scan=10773	N(N-Glycosylation)FSLTK{Hex:5; HexNAc:2}	1	0.7130176331679587	0.5843908464542068
controllerType=0 controllerNumber=1 scan=7623	0.48377188947531774	0.7256177933489286	0.40077710015283974	10.737563355454816	9.364814467553032	10	11	MouseBrain-Z-T-1.mgf.controllerType=0 controllerNumber=1 scan=7623	YN(N-Glycosylation)LTAK{Hex:5; HexNAc:2}	1	0.31086431849111884	0.5922798023560069
controllerType=0 controllerNumber=1 scan=10998	0.3860514111551586	0.4818966612658507	0.2785831403301026	13.690048178946471	10.713919335468454	16	14	MouseBrain-Z-T-1.mgf.controllerType=0 controllerNumber=1 scan=10998	GAWLN(N-Glycosylation)R{Hex:5; HexNAc:2}	1	0.5389335095492002	0.6882126045015324
controllerType=0 controllerNumber=1 scan=11069	0.39901476046883955	0.14106726291798055	0.2909621475872422	13.64928166955838	11.749082921101403	19	14	MouseBrain-Z-T-1.mgf.controllerType=0 controllerNumber=1 scan=11069	GAWLN(N-Glycosylation)R{Hex:5; HexNAc:2}	1	0.7405040060913	0.6839169981426301
controllerType=0 controllerNumber=1 scan=11141	0.38278564206996346	0.27446695400664206	0.3560309165588934	10.735731511496311	1.587682922235145	3	11	MouseBrain-Z-T-1.mgf.controllerType=0 controllerNumber=1 scan=11141	GAWLN(N-Glycosylation)R{Hex:5; HexNAc:2}	1	0.363696608911021	0.635373145404976
controllerType=0 controllerNumber=1 scan=3864	0.33973932137682894	-0.195741044717795	0.28448386550250915	13.977618952014156	5.8265122167265275	9	14	MouseBrain-Z-T-1.mgf.controllerType=0 controllerNumber=1 scan=3864	N(N-Glycosylation)LSEDR{Hex:5; HexNAc:2}	1	0.7088647048484606	0.6897322067612558
controllerType=0 controllerNumber=1 scan=7247	0.42598483538057796	-0.1857001896651348	0.11214818525023676	11.866835796481073	11.688198807131407	15	12	MouseBrain-Z-T-1.mgf.controllerType=0 controllerNumber=1 scan=7247	LSVEC(Carbamidomethyl)AN(N-Glycosylation)K{Fuc:1; Hex:3; HexNAc:2}	1	0.559086374623881	0.6155847042051056
controllerType=0 controllerNumber=1 scan=7316	0.3508376195247658	-0.13321127667277186	0.06911365200490108	17.970161890677844	16.628702541520727	22	18	MouseBrain-Z-T-1.mgf.controllerType=0 controllerNumber=1 scan=7316	LSVEC(Carbamidomethyl)AN(N-Glycosylation)K{Fuc:1; Hex:3; HexNAc:2}	1	0.5709526299841452	0.6705913095917613
controllerType=0 controllerNumber=1 scan=7382	0.35856985704850497	0.03864165298055822	0.09005414593388436	16.97001931482363	16.011613181829755	19	17	MouseBrain-Z-T-1.mgf.controllerType=0 controllerNumber=1 scan=7382	LSVEC(Carbamidomethyl)AN(N-Glycosylation)K{Fuc:1; Hex:3; HexNAc:2}	1	0.49521183897550014	0.661166263498613
controllerType=0 controllerNumber=1 scan=4498	0.48018530598727893	0.11873237614577797	0.3625094293055888	11.96867027539106	5.471648505186026	8	12	MouseBrain-Z-T-1.mgf.controllerType=0 controllerNumber=1 scan=4498	LLGN(N-Glycosylation)SSR{Hex:5; HexNAc:2}	1	0.49303041895858213	0.5875852620951151
controllerType=0 controllerNumber=1 scan=6094	0.3005771969634279	-0.8124120064986201	0.0669329458354931	13.96877878532916	4.189606162742243	7	14	MouseBrain-Z-T-1.mgf.controllerType=0 controllerNumber=1 scan=6094	ALC(Carbamidomethyl)PN(N-Glycosylation)TTR{Fuc:1; Hex:3; HexNAc:2}	1	0.8427301251737006	0.6284213480138954
controllerType=0 controllerNumber=1 scan=5048	0.3508959832804359	-0.3250816937341084	0.09836874941987148	14.69215525298426	7.086040176901714	10	15	MouseBrain-Z-T-1.mgf.controllerType=0 controllerNumber=1 scan=5048	TLC(Carbamidomethyl)PN(N-Glycosylation)TTK{Fuc:1; Hex:3; HexNAc:2}	1	0.8390899358222369	0.5972814335349048
controllerType=0 controllerNumber=1 scan=5111	0.32091983440826305	-0.2995823672084717	0.03540711597182934	15.966137042000057	7.8968674971398745	11	16	MouseBrain-Z-T-1.mgf.controllerType=0 controllerNumber=1 scan=5111	TLC(Carbamidomethyl)PN(N-Glycosylation)TTK{Fuc:1; Hex:3; HexNAc:2}	1	0.859032150152664	0.6151080919204411
controllerType=0 controllerNumber=1 scan=14651	0.42071166655712444	-0.12093127269955	0.33186030580735837	11.967777211156875	7.70013412037636	12	12	MouseBrain-Z-T-1.mgf.controllerType=0 controllerNumber=1 scan=14651	VAWLN(N-Glycosylation)R{Hex:5; HexNAc:2}	1	0.7042239680349304	0.6575972084090583
controllerType=0 controllerNumber=1 scan=14729	0.2996593044716253	-0.1312251338733742	0.29841519729766863	13.971603952479752	11.706334474470049	18	14	MouseBrain-Z-T-1.mgf.controllerType=0 controllerNumber=1 scan=14729	VAWLN(N-Glycosylation)R{Hex:5; HexNAc:2}	1	0.9411600518587605	0.6803369019554464
controllerType=0 controllerNumber=1 scan=8892	0.5020238803746524	-0.014586676557541176	0.4228339848729214	9.680594336321354	7.738803539723358	9	10	MouseBrain-Z-T-1.mgf.controllerType=0 controllerNumber=1 scan=8892	VC(Carbamidomethyl)FPN(N-Glycosylation)K{Hex:5; HexNAc:2}	1	0.682606847211131	0.551559972252374
controllerType=0 controllerNumber=1 scan=8968	0.4874257098077184	-0.04751298836642982	0.38954139309985286	9.974782729634978	8.985685647575043	11	10	MouseBrain-Z-T-1.mgf.controllerType=0 controllerNumber=1 scan=8968	VC(Carbamidomethyl)FPN(N-Glycosylation)K{Hex:5; HexNAc:2}	1	0.6910242354408527	0.5780497810470048
controllerType=0 controllerNumber=1 scan=2262	0.4387248065358358	-0.2643697989253936	0.3870850154321869	12.957726370434408	10.039531728099723	13	13	MouseBrain-Z-T-1.mgf.controllerType=0 controllerNumber=1 scan=2262	N(N-Glycosylation)VSDTTK{Hex:5; HexNAc:2}	1	0.7592777653791238	0.6264092205977424
controllerType=0 controllerNumber=1 scan=2324	0.4600941962277319	-0.17030892673041853	0.398809175337357	11.967922438177055	9.193302882230713	12	12	MouseBrain-Z-T-1.mgf.controllerType=0 controllerNumber=1 scan=2324	N(N-Glycosylation)VSDTTK{Hex:5; HexNAc:2}	1	0.6970410949730161	0.6112269854099405
controllerType=0 controllerNumber=1 scan=15234	0.4699133211335977	0.21869457083459484	0.3727625833746213	11.975689133784384	9.685763351562311	13	12	MouseBrain-Z-T-1.mgf.controllerType=0 controllerNumber=1 scan=15234	FN(N-Glycosylation)VSLGK{Hex:5; HexNAc:2}	1	0.562632455489008	0.6026941289004273
controllerType=0 controllerNumber=1 scan=10206	0.2716652042095283	-0.05794242921785909	0.0627927911161071	13.877164196326428	12.609731252877545	16	14	MouseBrain-Z-T-1.mgf.controllerType=0 controllerNumber=1 scan=10206	GGN(N-Glycosylation)VTLPC(Carbamidomethyl)K{Fuc:1; Hex:3; HexNAc:2}	1	0.8683832499737204	0.661024688413854
controllerType=0 controllerNumber=1 scan=10276	0.22566536648703914	0.006682419064131177	0.07433716006102725	16.956841186196044	12.070494612223927	15	17	MouseBrain-Z-T-1.mgf.controllerType=0 controllerNumber=1 scan=10276	GGN(N-Glycosylation)VTLPC(Carbamidomethyl)K{Fuc:1; Hex:3; HexNAc:2}	1	0.840161367282523	0.6827673478660119
controllerType=0 controllerNumber=1 scan=10349	0.25174771941226615	0.016635673016923504	0.04040606212843523	13.968105095428804	12.217462804688369	15	14	MouseBrain-Z-T-1.mgf.controllerType=0 controllerNumber=1 scan=10349	GGN(N-Glycosylation)VTLPC(Carbamidomethyl)K{Fuc:1; Hex:3; HexNAc:2}	1	0.8255632335191689	0.6733872131081675
controllerType=0 controllerNumber=1 scan=7295	0.48716947823480206	-0.18333620993393507	0.36453835646831945	10.926569789995206	8.960427763593625	12	11	MouseBrain-Z-T-1.mgf.controllerType=0 controllerNumber=1 scan=7295	VN(N-Glycosylation)FTC(Carbamidomethyl)K{Hex:5; HexNAc:2}	1	0.7234938550184733	0.5839766959508071
controllerType=0 controllerNumber=1 scan=7374	0.4395126986683179	-0.2055767690510468	0.3480846199842678	13.96626040716855	10.613774373149008	14	14	MouseBrain-Z-T-1.mgf.controllerType=0 controllerNumber=1 scan=7374	VN(N-Glycosylation)FTC(Carbamidomethyl)K{Hex:5; HexNAc:2}	1	0.7432735890537846	0.61048695714082
controllerType=0 controllerNumber=1 scan=7449	0.42592374906934305	-0.12393481615225463	0.33236126953178885	13.96955359036483	9.659542906215922	13	14	MouseBrain-Z-T-1.mgf.controllerType=0 controllerNumber=1 scan=7449	VN(N-Glycosylation)FTC(Carbamidomethyl)K{Hex:5; HexNAc:2}	1	0.7094695325938422	0.6253326912083528
controllerType=0 controllerNumber=1 scan=7523	0.5789810143435083	-0.18921749032736018	0.45331465946478494	7.692868098026899	6.935246554133633	9	8	MouseBrain-Z-T-1.mgf.controllerType=0 controllerNumber=1 scan=7523	VN(N-Glycosylation)FTC(Carbamidomethyl)K{Hex:5; HexNAc:2}	1	0.6113503498454569	0.5209981755023141
controllerType=0 controllerNumber=1 scan=7591	0.4574240180231999	-0.7877375548512532	0.3610498265641088	9.957539740692845	5.659364788497423	7	10	MouseBrain-Z-T-1.mgf.controllerType=0 controllerNumber=1 scan=7591	VN(N-Glycosylation)FTC(Carbamidomethyl)K{Hex:5; HexNAc:2}	1	0.6378292964442167	0.5841996187208529
controllerType=0 controllerNumber=1 scan=7655	0.5136476521343801	-0.9255933566523693	0.4219623440381573	8.736960951119315	4.678556187317289	6	9	MouseBrain-Z-T-1.mgf.controllerType=0 controllerNumber=1 scan=7655	VN(N-Glycosylation)FTC(Carbamidomethyl)K{Hex:5; HexNAc:2}	1	0.6362457112319008	0.540936452528917
controllerType=0 controllerNumber=1 scan=4638	0.4058716256757858	0.09778225686408361	0.2693621461883915	13.971586660648036	7.255227631891789	10	14	MouseBrain-Z-T-1.mgf.controllerType=0 controllerNumber=1 scan=4638	LISN(N-Glycosylation)ATR{Hex:5; HexNAc:2}	1	0.5356375276572717	0.6391629520220559
controllerType=0 controllerNumber=1 scan=10832	0.3445286763968608	-0.14745783930785925	0.292639805351802	12.96811613369587	11.12148688807757	17	13	MouseBrain-Z-T-1.mgf.controllerType=0 controllerNumber=1 scan=10832	VILYN(N-Glycosylation)R{Hex:5; HexNAc:2}	1	0.9445037112853977	0.6760014798991687
controllerType=0 controllerNumber=1 scan=10902	0.395507710382837	0.2766515367078645	0.28622332858603083	12.968141026760158	10.72909372961668	17	13	MouseBrain-Z-T-1.mgf.controllerType=0 controllerNumber=1 scan=10902	VILYN(N-Glycosylation)R{Hex:5; HexNAc:2}	1	0.5943432494279425	0.6827970255615171
controllerType=0 controllerNumber=1 scan=2209	0.40337896021919867	-0.1776087964846521	0.3229630030774708	10.916378148902488	3.4232815673276256	5	11	MouseBrain-Z-T-1.mgf.controllerType=0 controllerNumber=1 scan=2209	TN(N-Glycosylation)STVTR{Hex:5; HexNAc:2}	1	0.6942378052800087	0.6297979088911236
controllerType=0 controllerNumber=1 scan=3377	0.443615162905243	0.6889803820297968	0.3544913550561531	10.926586240822898	9.951775556332734	14	11	MouseBrain-Z-T-1.mgf.controllerType=0 controllerNumber=1 scan=3377	N(N-Glycosylation)TTEVVK{Hex:5; HexNAc:2}	1	0.4357441442620449	0.6368250252646732
controllerType=0 controllerNumber=1 scan=4810	0.384894120220926	-0.2507207030043406	0.33622292206659865	10.916938680002179	2.0926511447754383	4	11	MouseBrain-Z-T-1.mgf.controllerType=0 controllerNumber=1 scan=4810	AC(Carbamidomethyl)QFN(N-Glycosylation)R{Hex:5; HexNAc:2}	1	0.40081689305904644	0.638733082356959
controllerType=0 controllerNumber=1 scan=4883	0.4222095282735387	0.21807304427605662	0.3371706624421615	14.998604483197612	10.77823562877052	16	15	MouseBrain-Z-T-1.mgf.controllerType=0 controllerNumber=1 scan=4883	AC(Carbamidomethyl)QFN(N-Glycosylation)R{Hex:5; HexNAc:2}	1	0.6041132902080645	0.6620828543654546
controllerType=0 controllerNumber=1 scan=11844	0.3882810312851871	0.18690513168494505	0.33634272860120423	12.965446008111348	11.026743287721462	15	13	MouseBrain-Z-T-1.mgf.controllerType=0 controllerNumber=1 scan=11844	N(N-Glycosylation)VTVVLR{Hex:5; HexNAc:2}	1	0.6049401061215743	0.6906468136751407
controllerType=0 controllerNumber=1 scan=2869	0.37441825333923323	-0.42393248711454684	0.33319694713809533	11.926659747590689	1.555314557834035	3	12	MouseBrain-Z-T-1.mgf.controllerType=0 controllerNumber=1 scan=2869	TN(N-Glycosylation)GTGPVR{Hex:5; HexNAc:2}	1	0.6735932544071365	0.6323901385768688
controllerType=0 controllerNumber=1 scan=13107	0.3672719385445592	-0.19406275551001884	0.2738196928906484	13.970162598943146	10.234542470941037	12	14	MouseBrain-Z-T-1.mgf.controllerType=0 controllerNumber=1 scan=13107	SN(N-Glycosylation)ISILR{Hex:5; HexNAc:2}	1	0.6317924507794423	0.6875552347570676
controllerType=0 controllerNumber=1 scan=13176	0.38974825970205806	0.08483700331000296	0.28989278006367974	13.971309900066027	12.79441842070001	15	14	MouseBrain-Z-T-1.mgf.controllerType=0 controllerNumber=1 scan=13176	SN(N-Glycosylation)ISILR{Hex:5; HexNAc:2}	1	0.6028124524034028	0.6774057712907369
controllerType=0 controllerNumber=1 scan=10906	0.45673119375285676	0.6153793032879012	0.37457921326863486	9.72649872169827	11.457791303565108	14	10	MouseBrain-Z-T-1.mgf.controllerType=0 controllerNumber=1 scan=10906	N(N-Glycosylation)TTILLK{Hex:5; HexNAc:2}	1	0.3315165738756109	0.6334642052763592
controllerType=0 controllerNumber=1 scan=10051	0.3882811267908288	-0.41468524611671465	0.22577071756590766	10.927497456800083	6.336327146612742	10	11	MouseBrain-Z-T-1.mgf.controllerType=0 controllerNumber=1 scan=10051	VN(N-Glycosylation)YTEVSR{Hex:4; HexNAc:2}	1	0.624930483803339	0.6560158678022026
controllerType=0 controllerNumber=1 scan=7273	0.15971527119903106	-0.6352382951780517	-0.06926119913275787	9.624182524777703	3.03894876814192	6	10	MouseBrain-Z-T-1.mgf.controllerType=0 controllerNumber=1 scan=7273	KMGN(N-Glycosylation)ITK{Fuc:1; Hex:3; HexNAc:3}	3	0.8238824104123302	0.6684463713684398
controllerType=0 controllerNumber=1 scan=7350	0.10526754514959344	-0.7619259362029879	-0.1333518683213834	9.615805249243467	3.0320000607597866	6	10	MouseBrain-Z-T-1.mgf.controllerType=0 controllerNumber=1 scan=7350	KMGN(N-Glycosylation)ITK{Fuc:1; Hex:3; HexNAc:3}	3	0.8401281181951069	0.6997651995662633
controllerType=0 controllerNumber=1 scan=10123	0.4076236490806946	-0.2773515256683681	0.2782341097836484	12.968447566770799	6.749713763320551	10	13	MouseBrain-Z-T-1.mgf.controllerType=0 controllerNumber=1 scan=10123	VVWN(N-Glycosylation)GSR{Hex:5; HexNAc:2}	1	0.6324208968250269	0.6433500442794475
controllerType=0 controllerNumber=1 scan=9773	0.47242621634494625	-0.12971623703658078	0.43086796589382853	11.698397050217455	11.854297581177468	15	12	MouseBrain-Z-T-1.mgf.controllerType=0 controllerNumber=1 scan=9773	N(N-Glycosylation)VTDTFK{Hex:5; HexNAc:2}	1	0.7074263907113469	0.6159756633073498
controllerType=0 controllerNumber=1 scan=9850	0.4458668806190832	-0.06481522958696864	0.38044477057063986	11.967956361079882	11.950141304088277	16	12	MouseBrain-Z-T-1.mgf.controllerType=0 controllerNumber=1 scan=9850	N(N-Glycosylation)VTDTFK{Hex:5; HexNAc:2}	1	0.7160699702019366	0.6337022366145301
controllerType=0 controllerNumber=1 scan=1917	0.8883571647754395	0.39634781132046576	0.8633080568390146	10.929483470237392	3.7952450551504175	7	11	MouseBrain-Z-T-1.mgf.controllerType=0 controllerNumber=1 scan=1917	THAN(N-Glycosylation)GSIK{Hex:5; HexNAc:2}	3	0.36893377784164405	0.23657052914017757
controllerType=0 controllerNumber=1 scan=10535	0.5512442120321815	-0.06297214889033698	0.4436142943132469	11.966532312956186	11.620546521779945	14	12	MouseBrain-Z-T-1.mgf.controllerType=0 controllerNumber=1 scan=10535	LQWN(N-Glycosylation)GSK{Hex:5; HexNAc:2}	1	0.649398341925699	0.5430377697939116
controllerType=0 controllerNumber=1 scan=4885	0.320819326720332	0.09261393975996364	0.03908694952206821	12.95194975342926	4.5689865374626395	7	13	MouseBrain-Z-T-1.mgf.controllerType=0 controllerNumber=1 scan=4885	AC(Carbamidomethyl)QFN(N-Glycosylation)R{Hex:4; HexNAc:3}	1	0.5311750211638832	0.6295337524497199
controllerType=0 controllerNumber=1 scan=11048	0.5187004045840029	0.4985334694899921	0.35177731334505213	10.91697041548396	13.351197231932499	16	11	MouseBrain-Z-T-1.mgf.controllerType=0 controllerNumber=1 scan=11048	TVN(N-Glycosylation)VSVPK{Hex:5; HexNAc:2}	1	0.44805692655132356	0.5656794156555023
controllerType=0 controllerNumber=1 scan=5621	0.49108776605413085	-0.6156560448204885	0.3333809771671879	7.356502199738765	4.390191330946168	7	8	MouseBrain-Z-T-1.mgf.controllerType=0 controllerNumber=1 scan=5621	AN(N-Glycosylation)ATIEVK{Hex:5; HexNAc:2}	1	0.602968667421394	0.5691465267878986
controllerType=0 controllerNumber=1 scan=6199	0.5074027434508247	0.40110813281525437	0.4154113025813498	10.734816882103635	16.101211641443804	19	11	MouseBrain-Z-T-1.mgf.controllerType=0 controllerNumber=1 scan=6199	AN(N-Glycosylation)ATIEVK{Hex:5; HexNAc:2}	1	0.48606400048289916	0.6072432767852547
controllerType=0 controllerNumber=1 scan=6270	0.48188201292066346	0.3063371065707633	0.36306026611697456	10.925909625377697	14.495152609368379	17	11	MouseBrain-Z-T-1.mgf.controllerType=0 controllerNumber=1 scan=6270	AN(N-Glycosylation)ATIEVK{Hex:5; HexNAc:2}	1	0.49356557560853237	0.6183836264916547
controllerType=0 controllerNumber=1 scan=6102	0.46486921509200413	0.008553627386761077	0.30670584034140846	12.886048256862066	10.246214867313721	14	13	MouseBrain-Z-T-1.mgf.controllerType=0 controllerNumber=1 scan=6102	LLN(N-Glycosylation)DSER{Hex:5; HexNAc:2}	1	0.7508900807970362	0.6108505434874579
controllerType=0 controllerNumber=1 scan=17790	0.522992884913181	0.1324205921218496	0.3180584297009355	7.348664100398889	6.244753492164905	8	8	MouseBrain-Z-T-1.mgf.controllerType=0 controllerNumber=1 scan=17790	FN(N-Glycosylation)ISLQK{Hex:5; HexNAc:2}	1	0.5241541728231451	0.5485481282049627
controllerType=0 controllerNumber=1 scan=12823	0.4650510756914776	-0.1908500018439074	0.34748982323928973	11.966296932467957	12.616233746935865	15	12	MouseBrain-Z-T-1.mgf.controllerType=0 controllerNumber=1 scan=12823	NLN(N-Glycosylation)FSTR{Hex:5; HexNAc:2}	1	0.7142526139364173	0.6284025154055752
controllerType=0 controllerNumber=1 scan=12903	0.44729428111773845	0.46924832341221195	0.3422912348136551	11.969269519204957	9.189954109309156	11	12	MouseBrain-Z-T-1.mgf.controllerType=0 controllerNumber=1 scan=12903	NLN(N-Glycosylation)FSTR{Hex:5; HexNAc:2}	1	0.3950735404921514	0.6275216959429039
controllerType=0 controllerNumber=1 scan=11060	0.45465575009914405	-0.07222459172292561	0.3264779800056607	14.996770420733377	11.334389319677037	14	15	MouseBrain-Z-T-1.mgf.controllerType=0 controllerNumber=1 scan=11060	LLN(N-Glycosylation)QTLR{Hex:5; HexNAc:2}	1	0.7005061587951118	0.622914476088562
controllerType=0 controllerNumber=1 scan=11129	0.4507506673699025	0.07404576754793676	0.32659543258420076	14.995678143625065	12.025667794026978	15	15	MouseBrain-Z-T-1.mgf.controllerType=0 controllerNumber=1 scan=11129	LLN(N-Glycosylation)QTLR{Hex:5; HexNAc:2}	1	0.671908709158984	0.6302729201157594
controllerType=0 controllerNumber=1 scan=13699	0.4135226798400089	0.12850293393554063	0.285009870567904	13.968115897107982	10.511061073177151	13	14	MouseBrain-Z-T-1.mgf.controllerType=0 controllerNumber=1 scan=13699	MSN(N-Glycosylation)ITFR{Hex:5; HexNAc:2}	1	0.6314910615864133	0.6496014347235362
controllerType=0 controllerNumber=1 scan=13771	0.4459557703809476	0.1772664184320637	0.34313276188310243	11.969250633428828	6.23150311342056	8	12	MouseBrain-Z-T-1.mgf.controllerType=0 controllerNumber=1 scan=13771	MSN(N-Glycosylation)ITFR{Hex:5; HexNAc:2}	1	0.5924030306700748	0.6120676118497249
controllerType=0 controllerNumber=1 scan=7383	0.45274765440881115	0.5927679692129062	0.27195462453772373	9.694828365909295	8.768511949820152	10	10	MouseBrain-Z-T-1.mgf.controllerType=0 controllerNumber=1 scan=7383	YN(N-Glycosylation)LTAK{Hex:6; HexNAc:2}	1	0.3779207942465976	0.6050110438809423
controllerType=0 controllerNumber=1 scan=10266	0.42916391756408945	-0.12719115743682888	0.1413742900238916	11.796476669945921	4.4721682843196024	8	12	MouseBrain-Z-T-1.mgf.controllerType=0 controllerNumber=1 scan=10266	TC(Carbamidomethyl)N(N-Glycosylation)SSLTLR{Fuc:1; Hex:3; HexNAc:2}	1	0.7613693851449799	0.5665098695646704
controllerType=0 controllerNumber=1 scan=11414	0.40509603605917066	0.22564742189984532	0.3278206779196488	9.932464113793987	7.358403823096952	10	10	MouseBrain-Z-T-1.mgf.controllerType=0 controllerNumber=1 scan=11414	N(N-Glycosylation)LSDSLAR{Hex:5; HexNAc:2}	1	0.5942298098113857	0.6509573324315459
controllerType=0 controllerNumber=1 scan=11493	0.3815855425399967	0.7689986004065088	0.3350817939918606	8.693079928087506	3.5487018732594806	5	9	MouseBrain-Z-T-1.mgf.controllerType=0 controllerNumber=1 scan=11493	N(N-Glycosylation)LSDSLAR{Hex:5; HexNAc:2}	1	0.28423753740195473	0.6358718049382113
controllerType=0 controllerNumber=1 scan=10699	0.36272093563383156	0.4643902825560584	0.21526535413746845	15.966964398649335	10.45653524674482	16	16	MouseBrain-Z-T-1.mgf.controllerType=0 controllerNumber=1 scan=10699	GAWLN(N-Glycosylation)R{Hex:6; HexNAc:2}	1	0.5411533347289169	0.6898783853471522
controllerType=0 controllerNumber=1 scan=8445	0.8192686964306877	0.10414041266935437	0.6900230477404606	10.88218762966417	16.092547606739192	18	11	MouseBrain-Z-T-1.mgf.controllerType=0 controllerNumber=1 scan=8445	KLN(N-Glycosylation)YTLK{Hex:5; HexNAc:2}	4	0.38048842386488474	0.3373754842383854
controllerType=0 controllerNumber=1 scan=8499	0.8389649772754261	-0.24620294139707782	0.879252783426951	12.808531197355334	8.85943113646421	16	13	MouseBrain-Z-T-1.mgf.controllerType=0 controllerNumber=1 scan=8499	KLN(N-Glycosylation)YTLK{Hex:5; HexNAc:2}	3	0.5481552843788381	0.24303548299899186
controllerType=0 controllerNumber=1 scan=8514	0.8167021427540487	0.09904259598203254	0.7045145771892788	11.943393315010194	17.61380705497966	19	12	MouseBrain-Z-T-1.mgf.controllerType=0 controllerNumber=1 scan=8514	KLN(N-Glycosylation)YTLK{Hex:5; HexNAc:2}	4	0.38922937375901523	0.3422226452944594
controllerType=0 controllerNumber=1 scan=6316	0.5707995701229287	0.03585529632174838	0.22098216022433803	8.484717463716345	9.156408980623326	11	9	MouseBrain-Z-T-1.mgf.controllerType=0 controllerNumber=1 scan=6316	AN(N-Glycosylation)ATIEVK{Hex:4; HexNAc:3}	1	0.5278014606077539	0.5041100543771256
controllerType=0 controllerNumber=1 scan=10238	0.8009949918698366	0.5863975844047074	0.7147984807913951	11.953263909237041	9.863951781660427	11	12	MouseBrain-Z-T-1.mgf.controllerType=0 controllerNumber=1 scan=10238	LRPLFN(N-Glycosylation)K{Hex:5; HexNAc:2}	4	0.32583338671713863	0.3428669681738272
controllerType=0 controllerNumber=1 scan=10257	0.9355357161689178	0.2654639204261238	0.9277599857938459	12.76215180514495	4.20613167378026	8	13	MouseBrain-Z-T-1.mgf.controllerType=0 controllerNumber=1 scan=10257	LRPLFN(N-Glycosylation)K{Hex:5; HexNAc:2}	3	0.43373245804295935	0.20450345011280321
controllerType=0 controllerNumber=1 scan=10313	0.755398524342843	0.6041990223065073	0.6362174231405447	12.953147567999814	11.606059856645956	15	13	MouseBrain-Z-T-1.mgf.controllerType=0 controllerNumber=1 scan=10313	LRPLFN(N-Glycosylation)K{Hex:5; HexNAc:2}	4	0.3708560259309426	0.3891167170747026
controllerType=0 controllerNumber=1 scan=10338	0.9324837664153316	-0.15173587301505573	0.9284924324980621	13.931525521996685	4.04498298347376	8	14	MouseBrain-Z-T-1.mgf.controllerType=0 controllerNumber=1 scan=10338	LRPLFN(N-Glycosylation)K{Hex:5; HexNAc:2}	3	0.5068400427159745	0.20391653746330926
controllerType=0 controllerNumber=1 scan=10387	0.7810982514166329	0.6437781152717948	0.6929107774846739	10.940880076842106	4.8889625371430405	7	11	MouseBrain-Z-T-1.mgf.controllerType=0 controllerNumber=1 scan=10387	LRPLFN(N-Glycosylation)K{Hex:5; HexNAc:2}	4	0.31137920768261723	0.3463559964549324
controllerType=0 controllerNumber=1 scan=11107	0.41213059187364887	0.323287730250052	0.35309933822520106	11.95646658693201	10.772126707028907	12	12	MouseBrain-Z-T-1.mgf.controllerType=0 controllerNumber=1 scan=11107	LN(N-Glycosylation)LTTDPK{Hex:5; HexNAc:2}	1	0.553294112544851	0.6237064015660362
controllerType=0 controllerNumber=1 scan=6088	0.9819107967379996	0.44240161012034934	0.9862751364286729	5.9576246198958795	6.876750610836515	9	6	MouseBrain-Z-T-1.mgf.controllerType=0 controllerNumber=1 scan=6088	VN(N-Glycosylation)SSLHSQISR{Hex:3; HexNAc:2}	9	0.3551925966646365	0.13323726297919083
controllerType=0 controllerNumber=1 scan=8731	0.5008326966115962	-0.36589911338459846	0.3510522864416727	11.87180198826886	4.774589388076805	7	12	MouseBrain-Z-T-1.mgf.controllerType=0 controllerNumber=1 scan=8731	AMDN(N-Glycosylation)VTVR{Hex:5; HexNAc:2}	1	0.7425892430210141	0.5331099525798213
controllerType=0 controllerNumber=1 scan=18264	0.3760074633072794	-0.26321492904034793	0.3353930140556054	10.925953298797351	7.350241681988931	10	11	MouseBrain-Z-T-1.mgf.controllerType=0 controllerNumber=1 scan=18264	N(N-Glycosylation)MTEIFR{Hex:5; HexNAc:2}	1	0.7229383436389293	0.674622166645249
controllerType=0 controllerNumber=1 scan=5924	0.4156522821977958	-0.3381466100279073	0.37064712593860244	9.686451428739565	3.0685126961277747	5	10	MouseBrain-Z-T-1.mgf.controllerType=0 controllerNumber=1 scan=5924	SN(N-Glycosylation)DSGIYR{Hex:5; HexNAc:2}	1	0.860159415493431	0.612150246051015
controllerType=0 controllerNumber=1 scan=7515	0.6067274258727402	0.737321393385554	0.4131152069092849	10.29666227120856	8.685788277531449	10	12	MouseBrain-Z-T-1.mgf.controllerType=0 controllerNumber=1 scan=7515	IIN(N-Glycosylation)VTK{Fuc:1; Hex:3; HexNAc:4}	1	0.2772347698875506	0.46134047292491936
controllerType=0 controllerNumber=1 scan=22576	0.5894699670402598	0.22390074101330565	0.4025740262473289	10.916877998374979	15.048022108253692	17	11	MouseBrain-Z-T-1.mgf.controllerType=0 controllerNumber=1 scan=22576	WAN(N-Glycosylation)ITWK{Hex:5; HexNAc:2}	1	0.4889521682597082	0.5168563302931839
controllerType=0 controllerNumber=1 scan=2125	0.7639370603413854	0.3209023094427693	0.6784770411610965	12.940874864305055	4.8451340240407985	9	13	MouseBrain-Z-T-1.mgf.controllerType=0 controllerNumber=1 scan=2125	N(N-Glycosylation)VSDTTKR{Hex:5; HexNAc:2}	4	0.49979596834871	0.35787745832367035
controllerType=0 controllerNumber=1 scan=2127	0.926500625187507	-0.3250101940019266	0.9284917075611487	10.731688883512849	3.052846182906186	6	11	MouseBrain-Z-T-1.mgf.controllerType=0 controllerNumber=1 scan=2127	N(N-Glycosylation)VSDTTKR{Hex:5; HexNAc:2}	3	0.7665039073647889	0.23025948410795014
controllerType=0 controllerNumber=1 scan=14277	0.3203060740214283	-0.16164024124110407	0.19975898583554774	14.9586273698324	11.241332018931889	18	15	MouseBrain-Z-T-1.mgf.controllerType=0 controllerNumber=1 scan=14277	VAWLN(N-Glycosylation)R{Hex:6; HexNAc:2}	1	0.9581895223158976	0.69160980135426
controllerType=0 controllerNumber=1 scan=14353	0.3300024713292606	-0.1336105816362608	0.23666746926559923	16.99822035656903	12.41644009114033	19	17	MouseBrain-Z-T-1.mgf.controllerType=0 controllerNumber=1 scan=14353	VAWLN(N-Glycosylation)R{Hex:6; HexNAc:2}	1	0.9508255096645466	0.6932524118516031
controllerType=0 controllerNumber=1 scan=14425	0.32125920633606597	-0.16426434415360394	0.21139683037623822	14.925256939193993	9.075304151257871	15	15	MouseBrain-Z-T-1.mgf.controllerType=0 controllerNumber=1 scan=14425	VAWLN(N-Glycosylation)R{Hex:6; HexNAc:2}	1	0.9463512569969584	0.6894350873195305
controllerType=0 controllerNumber=1 scan=14493	0.3355735011781967	0.054214231796876435	0.1936550134311275	13.968004217030582	6.825707897312585	10	14	MouseBrain-Z-T-1.mgf.controllerType=0 controllerNumber=1 scan=14493	VAWLN(N-Glycosylation)R{Hex:6; HexNAc:2}	1	0.6676073344266161	0.6870374988239389
controllerType=0 controllerNumber=1 scan=14577	0.3057450412652427	-0.4786009771666085	0.20236788979621942	13.968068550945148	3.893632885829615	6	14	MouseBrain-Z-T-1.mgf.controllerType=0 controllerNumber=1 scan=14577	VAWLN(N-Glycosylation)R{Hex:6; HexNAc:2}	1	0.6420492062076746	0.6831730331828416
controllerType=0 controllerNumber=1 scan=14782	0.2567763897494849	-0.9765881478388081	0.19498021417209074	12.916947001874654	1.600218918397276	3	13	MouseBrain-Z-T-1.mgf.controllerType=0 controllerNumber=1 scan=14782	VAWLN(N-Glycosylation)R{Hex:6; HexNAc:2}	1	0.5964674255904157	0.6887726222251367
controllerType=0 controllerNumber=1 scan=2216	0.47481623340480866	0.4016882589679159	0.31462109282513834	11.977156578724253	9.485090592768762	11	12	MouseBrain-Z-T-1.mgf.controllerType=0 controllerNumber=1 scan=2216	NLGN(N-Glycosylation)NTK{Hex:6; HexNAc:2}	1	0.5302437018754147	0.5971555123144643
controllerType=0 controllerNumber=1 scan=5183	0.6903204227044477	0.15730470680363448	0.5331490565981825	8.941151421003163	3.872116322151286	7	9	MouseBrain-Z-T-1.mgf.controllerType=0 controllerNumber=1 scan=5183	N(N-Glycosylation)LSLAHNR{Hex:5; HexNAc:2}	4	0.5310664619055712	0.40587376196483205
controllerType=0 controllerNumber=1 scan=11905	0.4475124048689359	-0.057702372381560445	0.39838494130070473	10.92801390220887	9.843742451027893	14	11	MouseBrain-Z-T-1.mgf.controllerType=0 controllerNumber=1 scan=11905	YVPFN(N-Glycosylation)GTK{Hex:5; HexNAc:2}	1	0.8455673182832372	0.5269285559733284
controllerType=0 controllerNumber=1 scan=11974	0.056644444661403004	0.05526525889201765	0.373491180124708	13.96716573210734	17.870720753164385	24	14	MouseBrain-Z-T-1.mgf.controllerType=0 controllerNumber=1 scan=11974	YVPFN(N-Glycosylation)GTK{Hex:5; HexNAc:2}	1	0.8975294735454283	0.545383069659603
controllerType=0 controllerNumber=1 scan=12045	0.048599326199753885	0.034594651639119435	0.44307541269839085	12.957402813608905	15.643662222401591	21	13	MouseBrain-Z-T-1.mgf.controllerType=0 controllerNumber=1 scan=12045	YVPFN(N-Glycosylation)GTK{Hex:5; HexNAc:2}	1	0.9016565964359313	0.5264366506287836
controllerType=0 controllerNumber=1 scan=12117	0.051720951206751714	0.03735815444193231	0.37877927120974325	13.976686741807779	16.423095399142483	22	14	MouseBrain-Z-T-1.mgf.controllerType=0 controllerNumber=1 scan=12117	YVPFN(N-Glycosylation)GTK{Hex:5; HexNAc:2}	1	0.9047084622507755	0.5549098982926901
controllerType=0 controllerNumber=1 scan=12188	0.026533514565426693	-0.04400949326771049	0.38418952433304565	11.965321204971927	8.606241012330289	13	12	MouseBrain-Z-T-1.mgf.controllerType=0 controllerNumber=1 scan=12188	YVPFN(N-Glycosylation)GTK{Hex:5; HexNAc:2}	1	0.9144373253735022	0.5448895838217612
controllerType=0 controllerNumber=1 scan=12267	0.46000291019616046	-0.18840938869465063	0.4128079221169523	9.725164443693364	3.8139434280116262	7	10	MouseBrain-Z-T-1.mgf.controllerType=0 controllerNumber=1 scan=12267	YVPFN(N-Glycosylation)GTK{Hex:5; HexNAc:2}	1	0.7718795825433505	0.500723387701993
controllerType=0 controllerNumber=1 scan=2094	0.5473534063842024	-0.2307049647827039	0.46774138392332604	12.940684103030504	8.872505471198917	11	13	MouseBrain-Z-T-1.mgf.controllerType=0 controllerNumber=1 scan=2094	N(N-Glycosylation)VSDTTK{Hex:6; HexNAc:2}	1	0.6964987070840466	0.5513995950846476
controllerType=0 controllerNumber=1 scan=2158	0.5374219564522428	-0.1519033327580855	0.45073759048611395	9.696853694774854	3.3412672332444298	6	10	MouseBrain-Z-T-1.mgf.controllerType=0 controllerNumber=1 scan=2158	N(N-Glycosylation)VSDTTK{Hex:6; HexNAc:2}	1	0.6117510878406816	0.5384213731173199
controllerType=0 controllerNumber=1 scan=2000	0.8168776119922622	0.5523284863121413	0.6789090064452701	8.937240985495794	7.249885073259424	11	9	MouseBrain-Z-T-1.mgf.controllerType=0 controllerNumber=1 scan=2000	TLETHSN(N-Glycosylation)K{Hex:5; HexNAc:2}	4	0.308117407767733	0.32596408456630976
controllerType=0 controllerNumber=1 scan=18181	0.43352738749518877	-0.02993545222449308	0.29861965158251	12.96774422870275	14.749748143674866	17	13	MouseBrain-Z-T-1.mgf.controllerType=0 controllerNumber=1 scan=18181	SIN(N-Glycosylation)LTLDR{Hex:5; HexNAc:2}	1	0.7572383414474485	0.642367893783175
controllerType=0 controllerNumber=1 scan=18249	0.4465371465626183	0.005688686993475354	0.34173052968981554	12.95650289425779	13.979663959633868	16	13	MouseBrain-Z-T-1.mgf.controllerType=0 controllerNumber=1 scan=18249	SIN(N-Glycosylation)LTLDR{Hex:5; HexNAc:2}	1	0.7437682563253899	0.6347071528629422
controllerType=0 controllerNumber=1 scan=12728	0.11862236631943696	-0.055492772865351585	0.42718727137526347	11.922404024491454	16.397880690568364	19	12	MouseBrain-Z-T-1.mgf.controllerType=0 controllerNumber=1 scan=12728	VQPFN(N-Glycosylation)VTK{Hex:5; HexNAc:2}	1	0.9191487171997637	0.46470738985681226
controllerType=0 controllerNumber=1 scan=12806	0.6205512666350156	0.06870994838695997	0.41802628317607915	12.93352685230708	7.4761976872198925	11	13	MouseBrain-Z-T-1.mgf.controllerType=0 controllerNumber=1 scan=12806	VQPFN(N-Glycosylation)VTK{Hex:5; HexNAc:2}	1	0.6701650386009641	0.41965108565643766
controllerType=0 controllerNumber=1 scan=7068	0.605099324600034	0.7118660370197102	0.4253957330287243	11.916325795639688	4.577195215283749	7	12	MouseBrain-Z-T-1.mgf.controllerType=0 controllerNumber=1 scan=7068	DGKPLLN(N-Glycosylation)DSR{Fuc:1; Hex:3; HexNAc:2}	4	0.2936720938494417	0.3666636917448677
controllerType=0 controllerNumber=1 scan=6826	0.5549860991868701	0.5413857802873218	0.3222386758555858	9.288125388771368	4.8012013389272585	6	11	MouseBrain-Z-T-1.mgf.controllerType=0 controllerNumber=1 scan=6826	FN(N-Glycosylation)STIK{Fuc:1; Hex:3; HexNAc:4}	1	0.25217017263406266	0.4661625336025474
controllerType=0 controllerNumber=1 scan=10544	0.3304617232095944	-0.1374147878313389	0.20958833056917825	15.967697629157268	10.913853849538409	17	16	MouseBrain-Z-T-1.mgf.controllerType=0 controllerNumber=1 scan=10544	VILYN(N-Glycosylation)R{Hex:6; HexNAc:2}	1	0.9432016050611247	0.6967540176443361
controllerType=0 controllerNumber=1 scan=10616	0.2999724960608112	0.4858503724915048	0.1945117311824442	13.96759726047886	3.810000714428289	7	14	MouseBrain-Z-T-1.mgf.controllerType=0 controllerNumber=1 scan=10616	VILYN(N-Glycosylation)R{Hex:6; HexNAc:2}	1	0.44614450025131214	0.6959446929514669
controllerType=0 controllerNumber=1 scan=6560	0.8947344885282765	0.24961713615114356	0.8343328915810466	10.911234190406299	8.639370860207752	14	11	MouseBrain-Z-T-1.mgf.controllerType=0 controllerNumber=1 scan=6560	VFLN(N-Glycosylation)GTHR{Hex:5; HexNAc:2}	4	0.518926707365507	0.2532447996286198
controllerType=0 controllerNumber=1 scan=7569	0.49559048081800205	0.8406583907604489	0.3707610450997952	10.934210498776597	12.829264368011781	14	11	MouseBrain-Z-T-1.mgf.controllerType=0 controllerNumber=1 scan=7569	DAVNN(N-Glycosylation)ITAK{Hex:5; HexNAc:2}	1	0.2603817662097008	0.5974248176234749
controllerType=0 controllerNumber=1 scan=12093	0.357508454870267	-0.1526210739052425	0.1767786706869323	11.605522478199138	7.202816193069694	10	12	MouseBrain-Z-T-1.mgf.controllerType=0 controllerNumber=1 scan=12093	N(N-Glycosylation)VTVVLR{Fuc:1; Hex:5; HexNAc:2}	1	0.698192795937736	0.6613611835216212
controllerType=0 controllerNumber=1 scan=6142	0.7265227097350478	-0.030437450449619045	0.6305953575807557	13.961025609987027	8.692501824912197	11	14	MouseBrain-Z-T-1.mgf.controllerType=0 controllerNumber=1 scan=6142	HIN(N-Glycosylation)FTR{Hex:6; HexNAc:2}	4	0.5273150473376949	0.4097842077988074
controllerType=0 controllerNumber=1 scan=6212	0.7259839696738737	-0.2662130485182334	0.6365878391684481	13.922156639652798	6.35736247840362	9	14	MouseBrain-Z-T-1.mgf.controllerType=0 controllerNumber=1 scan=6212	HIN(N-Glycosylation)FTR{Hex:6; HexNAc:2}	4	0.5532804714060443	0.40193368274062624
controllerType=0 controllerNumber=1 scan=13858	0.45012883296113176	0.09311582141516954	0.37239352958421884	10.92647610653742	14.984877592311939	18	11	MouseBrain-Z-T-1.mgf.controllerType=0 controllerNumber=1 scan=13858	N(N-Glycosylation)MTILETK{Hex:5; HexNAc:2}	1	0.6255828793781679	0.6353410799058011
controllerType=0 controllerNumber=1 scan=3580	0.398015092379111	0.01855663694581537	0.08622311772366037	9.93703921639153	9.783321209096576	13	10	MouseBrain-Z-T-1.mgf.controllerType=0 controllerNumber=1 scan=3580	RAC(Carbamidomethyl)QFN(N-Glycosylation)R{Hex:5; HexNAc:2}	4	0.4328292445332218	0.6370347605516193
controllerType=0 controllerNumber=1 scan=3654	0.3679977714149	-0.0025464026015473745	-0.07724108618547466	7.91463094086688	6.940694782530917	10	8	MouseBrain-Z-T-1.mgf.controllerType=0 controllerNumber=1 scan=3654	RAC(Carbamidomethyl)QFN(N-Glycosylation)R{Hex:5; HexNAc:2}	4	0.45795296906864913	0.6351108605186511
controllerType=0 controllerNumber=1 scan=3053	0.5010299841092765	0.7345694755551088	0.3425032027404494	7.646852528374277	8.080849918930463	10	8	MouseBrain-Z-T-1.mgf.controllerType=0 controllerNumber=1 scan=3053	N(N-Glycosylation)TTEVVK{Hex:6; HexNAc:2}	1	0.4120371370277149	0.5873887260135098
controllerType=0 controllerNumber=1 scan=3113	0.4955522921767354	0.6985658428022292	0.40077516343136377	13.969125159612124	11.053134955893293	15	14	MouseBrain-Z-T-1.mgf.controllerType=0 controllerNumber=1 scan=3113	N(N-Glycosylation)TTEVVK{Hex:6; HexNAc:2}	1	0.4321814101458668	0.6044545426071184
controllerType=0 controllerNumber=1 scan=4651	0.3070284909196628	0.011243083326496048	0.22139804154442688	13.967796462319177	2.824811780140651	5	14	MouseBrain-Z-T-1.mgf.controllerType=0 controllerNumber=1 scan=4651	AC(Carbamidomethyl)QFN(N-Glycosylation)R{Hex:6; HexNAc:2}	1	0.5091936879641038	0.6766869858428894
controllerType=0 controllerNumber=1 scan=3340	0.5885556866911203	-0.019707110861770624	0.3961187251001626	11.917748499144574	9.911064595499399	13	12	MouseBrain-Z-T-1.mgf.controllerType=0 controllerNumber=1 scan=3340	QSN(N-Glycosylation)VSEPAK{Hex:5; HexNAc:2}	1	0.7044192770471316	0.4904091664950001
controllerType=0 controllerNumber=1 scan=21501	0.349857878744432	0.12566904631292508	0.13427735035101768	14.918292512217542	5.263888472177649	9	15	MouseBrain-Z-T-1.mgf.controllerType=0 controllerNumber=1 scan=21501	LPWLN(N-Glycosylation)R{Hex:6; HexNAc:2}	1	0.628672205920379	0.6133045035016587
controllerType=0 controllerNumber=1 scan=13251	0.43884258735626924	-0.027908185744584594	0.3504666428299971	11.966696226259188	11.270936265615138	16	12	MouseBrain-Z-T-1.mgf.controllerType=0 controllerNumber=1 scan=13251	DLN(N-Glycosylation)ISEDR{Hex:5; HexNAc:2}	1	0.6454628754412824	0.646144263247557
controllerType=0 controllerNumber=1 scan=11495	0.36901425181669834	0.09742034727629771	0.25185246856182464	12.97655751744668	8.21835963591986	12	13	MouseBrain-Z-T-1.mgf.controllerType=0 controllerNumber=1 scan=11495	N(N-Glycosylation)VTVVLR{Hex:6; HexNAc:2}	1	0.6225917873017925	0.6864396386238768
controllerType=0 controllerNumber=1 scan=12057	0.3486741603786128	-0.8357481970432644	0.07704075254871576	9.87201084038242	2.4469081163716995	4	10	MouseBrain-Z-T-1.mgf.controllerType=0 controllerNumber=1 scan=12057	N(N-Glycosylation)C(Carbamidomethyl)SADLGAR{Hex:5; HexNAc:2}	4	0.6156203529003134	0.561202926162331
controllerType=0 controllerNumber=1 scan=12953	0.5887543363500727	0.12086901921042113	0.44879487410226443	12.925598599836032	12.19395322245624	16	13	MouseBrain-Z-T-1.mgf.controllerType=0 controllerNumber=1 scan=12953	GIGN(N-Glycosylation)WSDSK{Hex:5; HexNAc:2}	1	0.6975225009007292	0.5125353798556664
controllerType=0 controllerNumber=1 scan=15078	0.438692521554288	0.03029352183998877	0.3653904967577406	12.924551213566959	15.232864186928825	21	13	MouseBrain-Z-T-1.mgf.controllerType=0 controllerNumber=1 scan=15078	ASVDVFGN(N-Glycosylation)R{Hex:5; HexNAc:2}	1	0.7205412374666093	0.6566655534624165
controllerType=0 controllerNumber=1 scan=12871	0.3231403662637475	-0.20537988874301974	0.19585139991607148	14.925254465813548	8.431293336138877	10	15	MouseBrain-Z-T-1.mgf.controllerType=0 controllerNumber=1 scan=12871	SN(N-Glycosylation)ISILR{Hex:6; HexNAc:2}	1	0.6704937574659257	0.6960379130950036
controllerType=0 controllerNumber=1 scan=9980	0.4396527812009953	-0.5192194157113239	0.36234988359309284	12.959415567196134	7.383856528892983	11	13	MouseBrain-Z-T-1.mgf.controllerType=0 controllerNumber=1 scan=9980	VN(N-Glycosylation)YTEVSR{Hex:5; HexNAc:2}	1	0.715494825758025	0.6334171094495993
controllerType=0 controllerNumber=1 scan=7166	0.5087066610854089	-0.22857970792683757	0.2931054246011445	9.156509082127208	7.0055101401764	9	10	MouseBrain-Z-T-1.mgf.controllerType=0 controllerNumber=1 scan=7166	VN(N-Glycosylation)FTC(Carbamidomethyl)K{Hex:5; HexNAc:3}	1	0.6692342363551135	0.5402515994321795
controllerType=0 controllerNumber=1 scan=7581	0.5281698529673734	0.15986144123303866	0.38652101591454296	12.928195206818193	11.524927628430182	15	13	MouseBrain-Z-T-1.mgf.controllerType=0 controllerNumber=1 scan=7581	QVVEN(N-Glycosylation)MTR{Hex:5; HexNAc:2}	1	0.6205674839823757	0.562414751607799
controllerType=0 controllerNumber=1 scan=7644	0.5375471882912713	0.24241470706860294	0.36875268090099333	11.921779525145766	6.322381364115348	10	12	MouseBrain-Z-T-1.mgf.controllerType=0 controllerNumber=1 scan=7644	QVVEN(N-Glycosylation)MTR{Hex:5; HexNAc:2}	1	0.5997099826228987	0.5325552075248491
controllerType=0 controllerNumber=1 scan=3676	0.4759542181785231	-0.09814862505752939	0.3380903066868824	11.356147996674965	8.639764360014844	10	12	MouseBrain-Z-T-1.mgf.controllerType=0 controllerNumber=1 scan=3676	LN(N-Glycosylation)NSQIK{Hex:6; HexNAc:2}	1	0.6347116679537628	0.5952500941534357
controllerType=0 controllerNumber=1 scan=14838	0.4996578132442163	0.23857157597993242	0.39576932683165944	11.977006745175279	14.171628260423823	19	12	MouseBrain-Z-T-1.mgf.controllerType=0 controllerNumber=1 scan=14838	VIYN(N-Glycosylation)LTEK{Hex:5; HexNAc:2}	1	0.5481412056764221	0.6030196649611268
controllerType=0 controllerNumber=1 scan=10408	0.2958772925395423	-0.510434495382086	0.3687220234002128	10.922159718816904	3.929442829615107	7	11	MouseBrain-Z-T-1.mgf.controllerType=0 controllerNumber=1 scan=10408	C(Carbamidomethyl)DLDGMN(N-Glycosylation)R{Hex:5; HexNAc:2}	1	0.8967107048796817	0.6057604932163265
controllerType=0 controllerNumber=1 scan=8138	0.7667010099624638	0.045912180677892	0.6679717562307682	11.940907653852678	7.038513520601312	11	12	MouseBrain-Z-T-1.mgf.controllerType=0 controllerNumber=1 scan=8138	N(N-Glycosylation)VTDTFKR{Hex:5; HexNAc:2}	4	0.63868946486946	0.364866299293587
controllerType=0 controllerNumber=1 scan=8149	0.9265183880232699	-0.5486225858695721	0.9395753103078772	11.68597056012525	3.0458974755240527	6	12	MouseBrain-Z-T-1.mgf.controllerType=0 controllerNumber=1 scan=8149	N(N-Glycosylation)VTDTFKR{Hex:5; HexNAc:2}	3	0.8745935079306788	0.20552340604765348
controllerType=0 controllerNumber=1 scan=8213	0.7404097824682949	0.5738403598490042	0.5745803638566425	8.93228712728749	4.193480913679881	7	9	MouseBrain-Z-T-1.mgf.controllerType=0 controllerNumber=1 scan=8213	N(N-Glycosylation)VTDTFKR{Hex:5; HexNAc:2}	4	0.3634068144225727	0.3672285761498283
controllerType=0 controllerNumber=1 scan=1732	0.416339796782581	-0.4136771697023254	0.24450415804938339	13.368745404152515	3.5793412836659315	5	15	MouseBrain-Z-T-1.mgf.controllerType=0 controllerNumber=1 scan=1732	TTGAN(N-Glycosylation)K{Fuc:1; Hex:4; HexNAc:4}	1	0.7648403561271903	0.497505946995832
controllerType=0 controllerNumber=1 scan=6462	0.431527216445449	-0.32328765627477657	0.4013804966666107	12.996566506526023	9.388646204395405	13	13	MouseBrain-Z-T-1.mgf.controllerType=0 controllerNumber=1 scan=6462	N(N-Glycosylation)ASNMEYR{Hex:5; HexNAc:2}	1	0.7475022922443426	0.6519239627764105
controllerType=0 controllerNumber=1 scan=10750	0.35315750884597674	-0.18539409507865592	0.25795305018526915	14.966166232813242	7.760793365452955	13	15	MouseBrain-Z-T-1.mgf.controllerType=0 controllerNumber=1 scan=10750	EDGMLPAN(N-Glycosylation)R{Fuc:1; Hex:4; HexNAc:2}	1	0.730884024347603	0.5804729278342485
controllerType=0 controllerNumber=1 scan=3609	0.06630312683847311	-0.40803899692375206	-0.39847953581986884	8.889969182465933	4.1224051690114	6	9	MouseBrain-Z-T-1.mgf.controllerType=0 controllerNumber=1 scan=3609	RAC(Carbamidomethyl)QFN(N-Glycosylation)R{Hex:4; HexNAc:3}	4	0.5518536884404778	0.7388341874167438
controllerType=0 controllerNumber=1 scan=20206	0.5497193333283167	-0.014822988710480638	0.44077204891360905	12.932161453025852	19.90623704009847	21	13	MouseBrain-Z-T-1.mgf.controllerType=0 controllerNumber=1 scan=20206	QN(N-Glycosylation)ITYLLK{Hex:5; HexNAc:2}	1	0.676681256847273	0.5451900297806896
controllerType=0 controllerNumber=1 scan=20278	0.5660415396868024	-0.08029677275539808	0.4564862179158672	12.900381062052299	20.54450852140635	22	13	MouseBrain-Z-T-1.mgf.controllerType=0 controllerNumber=1 scan=20278	QN(N-Glycosylation)ITYLLK{Hex:5; HexNAc:2}	1	0.6954481526599124	0.5284402371393236
controllerType=0 controllerNumber=1 scan=3789	0.14536870752137557	-0.36235493653697826	0.37669498830955045	9.891240536772015	5.736256078928101	10	10	MouseBrain-Z-T-1.mgf.controllerType=0 controllerNumber=1 scan=3789	C(Carbamidomethyl)DMDGQN(N-Glycosylation)R{Hex:5; HexNAc:2}	1	0.8652365724361576	0.582369776361232
controllerType=0 controllerNumber=1 scan=13141	0.4253419862807799	-0.16295810276514466	0.3449184177984642	10.93424386821182	11.606713645313457	16	11	MouseBrain-Z-T-1.mgf.controllerType=0 controllerNumber=1 scan=13141	N(N-Glycosylation)TTLYIDR{Hex:5; HexNAc:2}	1	0.7855133211027652	0.6591836711068787
controllerType=0 controllerNumber=1 scan=11298	0.709049004389753	-0.17897422360138754	0.5212033683593361	8.976933567356255	7.790538604604084	11	9	MouseBrain-Z-T-1.mgf.controllerType=0 controllerNumber=1 scan=11298	N(N-Glycosylation)LSLNIHGK{Hex:5; HexNAc:2}	4	0.5500996423144602	0.4072584715736057
controllerType=0 controllerNumber=1 scan=9684	0.7509708820811848	-0.029465252694899732	0.6260619249447741	14.938545374270241	13.513703992127232	18	15	MouseBrain-Z-T-1.mgf.controllerType=0 controllerNumber=1 scan=9684	KMSN(N-Glycosylation)ITFR{Hex:5; HexNAc:2}	4	0.5512714999756236	0.3909230770535075
controllerType=0 controllerNumber=1 scan=9686	0.9125111948509284	-0.1039435184322912	0.9047285739839491	12.502962610138198	6.3381254230085515	12	13	MouseBrain-Z-T-1.mgf.controllerType=0 controllerNumber=1 scan=9686	KMSN(N-Glycosylation)ITFR{Hex:5; HexNAc:2}	3	0.543334055160005	0.2419424957709662
controllerType=0 controllerNumber=1 scan=9756	0.75321543704823	-0.23457683969117157	0.6557764798152189	10.941211064450037	3.371927705000291	6	11	MouseBrain-Z-T-1.mgf.controllerType=0 controllerNumber=1 scan=9756	KMSN(N-Glycosylation)ITFR{Hex:5; HexNAc:2}	4	0.4794421838357725	0.3586357086823995
controllerType=0 controllerNumber=1 scan=4694	0.2275463614582926	-0.5439938598872023	0.12238601969647973	14.965121496422942	2.1078960044502955	4	15	MouseBrain-Z-T-1.mgf.controllerType=0 controllerNumber=1 scan=4694	AC(Carbamidomethyl)QFN(N-Glycosylation)R{Hex:5; HexNAc:3}	1	0.5311644669436715	0.6723160713613858
controllerType=0 controllerNumber=1 scan=4756	0.30874232432255844	0.22593494864327418	0.14159721941268394	16.968550557256364	8.418385872361668	11	17	MouseBrain-Z-T-1.mgf.controllerType=0 controllerNumber=1 scan=4756	AC(Carbamidomethyl)QFN(N-Glycosylation)R{Hex:5; HexNAc:3}	1	0.5586637173798668	0.6788802404071524
controllerType=0 controllerNumber=1 scan=4905	0.2620727601102705	-0.3040929115859506	0.18568899416921528	16.71709092879712	2.089148685577604	4	17	MouseBrain-Z-T-1.mgf.controllerType=0 controllerNumber=1 scan=4905	AC(Carbamidomethyl)QFN(N-Glycosylation)R{Hex:5; HexNAc:3}	1	0.45533749260794437	0.6744038096089712
controllerType=0 controllerNumber=1 scan=3970	0.46806688765450305	-0.018572715520167996	0.3751821396698288	10.92215539429182	4.674522246933788	7	11	MouseBrain-Z-T-1.mgf.controllerType=0 controllerNumber=1 scan=3970	YN(N-Glycosylation)C(Carbamidomethyl)TATNR{Hex:5; HexNAc:2}	1	0.44727246270102317	0.5924532350237284
controllerType=0 controllerNumber=1 scan=11891	0.4899980805162168	-0.09932951197272946	0.39183629319475033	10.91671601859504	8.522139287419872	13	11	MouseBrain-Z-T-1.mgf.controllerType=0 controllerNumber=1 scan=11891	LN(N-Glycosylation)ITQEGPK{Hex:5; HexNAc:2}	1	0.6339801413603343	0.5865294036359827
controllerType=0 controllerNumber=1 scan=19888	0.5800653241424746	-0.09066830013250762	0.4046989762458348	10.916318672884854	10.787943573555006	14	11	MouseBrain-Z-T-1.mgf.controllerType=0 controllerNumber=1 scan=19888	QN(N-Glycosylation)VSLSILK{Hex:5; HexNAc:2}	1	0.6429243298512005	0.5162259915837965
controllerType=0 controllerNumber=1 scan=10169	0.353965976016233	0.06047620728290917	0.39440904466605187	12.919100237150577	12.438775857485524	18	13	MouseBrain-Z-T-1.mgf.controllerType=0 controllerNumber=1 scan=10169	EDGMLPAN(N-Glycosylation)R{Hex:5; HexNAc:2}	1	0.7446719021447465	0.5981548853088828
controllerType=0 controllerNumber=1 scan=10242	0.33931566304324373	0.06718201583676292	0.3904651377407883	12.919156297474641	13.986328386145665	20	13	MouseBrain-Z-T-1.mgf.controllerType=0 controllerNumber=1 scan=10242	EDGMLPAN(N-Glycosylation)R{Hex:5; HexNAc:2}	1	0.7517806157779335	0.6024801682810423
controllerType=0 controllerNumber=1 scan=5923	0.42988883851025866	0.38942437335972413	0.29118292597546086	14.934138469104102	15.289790254399131	19	15	MouseBrain-Z-T-1.mgf.controllerType=0 controllerNumber=1 scan=5923	AN(N-Glycosylation)ATIEVK{Hex:6; HexNAc:2}	1	0.4921540120795853	0.6488328072384044
controllerType=0 controllerNumber=1 scan=5997	0.43346898203225975	0.3308255316476535	0.27416062964073057	12.968602661221205	14.988880961140037	18	13	MouseBrain-Z-T-1.mgf.controllerType=0 controllerNumber=1 scan=5997	AN(N-Glycosylation)ATIEVK{Hex:6; HexNAc:2}	1	0.5014313279645288	0.6468346307875806
controllerType=0 controllerNumber=1 scan=7565	0.6348744995548723	0.6519737893366623	0.45294328518130833	7.240904455414682	6.560316464392015	9	8	MouseBrain-Z-T-1.mgf.controllerType=0 controllerNumber=1 scan=7565	VN(N-Glycosylation)FTC(Carbamidomethyl)K{Hex:4; HexNAc:4}	1	0.39515152549433	0.452166314117144
controllerType=0 controllerNumber=1 scan=2524	0.9656305493760788	-0.3045360293269351	0.9610677904703446	11.646768993854646	8.546691074135707	11	12	MouseBrain-Z-T-1.mgf.controllerType=0 controllerNumber=1 scan=2524	LVDTN(N-Glycosylation)K{Hex:7; HexNAc:2}	1	0.6417333331868453	0.14728930446280272
controllerType=0 controllerNumber=1 scan=2110	0.9493235008364553	-0.3671660292554971	0.9507046676092573	15.697892899243401	11.180628403254316	13	16	MouseBrain-Z-T-1.mgf.controllerType=0 controllerNumber=1 scan=2110	LVESN(N-Glycosylation)K{Hex:7; HexNAc:2}	1	0.8174370416935851	0.18536014411802618
controllerType=0 controllerNumber=1 scan=18589	0.5739208408899586	-0.5705151336780391	0.418686957945544	10.919069982790273	11.726090503191399	13	11	MouseBrain-Z-T-1.mgf.controllerType=0 controllerNumber=1 scan=18589	LLNN(N-Glycosylation)LTSIK{Hex:5; HexNAc:2}	1	0.7089994851207126	0.524181126898219
controllerType=0 controllerNumber=1 scan=14004	0.4588839422243927	-0.12394537832914711	0.35579159229277124	10.916809277275402	9.578068785006847	14	11	MouseBrain-Z-T-1.mgf.controllerType=0 controllerNumber=1 scan=14004	AN(N-Glycosylation)STGILSVR{Hex:5; HexNAc:2}	1	0.8100158354478002	0.6320479863042965
controllerType=0 controllerNumber=1 scan=7590	0.20556525365746225	-0.7500318907773892	-0.027155730125521693	9.085465825761766	2.5289829530938666	5	10	MouseBrain-Z-T-1.mgf.controllerType=0 controllerNumber=1 scan=7590	KMGN(N-Glycosylation)ITK{Fuc:1; Hex:3; HexNAc:4}	3	0.8191601745979178	0.6190663106892877
controllerType=0 controllerNumber=1 scan=10843	0.41850012175521634	0.11763746028270293	0.23783429040914333	15.95468796899153	12.488396022715012	16	16	MouseBrain-Z-T-1.mgf.controllerType=0 controllerNumber=1 scan=10843	LLN(N-Glycosylation)QTLR{Hex:6; HexNAc:2}	1	0.6722509960728322	0.6397881609108661
controllerType=0 controllerNumber=1 scan=10914	0.40382277188431154	0.05815234757144934	0.22718431856138066	15.955743143741152	11.810230205418863	14	16	MouseBrain-Z-T-1.mgf.controllerType=0 controllerNumber=1 scan=10914	LLN(N-Glycosylation)QTLR{Hex:6; HexNAc:2}	1	0.6636019581847244	0.6423758309191198
controllerType=0 controllerNumber=1 scan=2400	0.17140963395551115	0.086256895370285	0.01668697901451177	15.183367998087963	2.068274864841822	4	16	MouseBrain-Z-T-1.mgf.controllerType=0 controllerNumber=1 scan=2400	AVN(N-Glycosylation)SSC(Carbamidomethyl)R{Fuc:1; Hex:3; HexNAc:4}	1	0.481708199748904	0.6498910823995163
controllerType=0 controllerNumber=1 scan=7351	0.5154819624575573	-0.09503342252734186	0.3400734304837138	6.880536332195513	11.133647731741938	16	7	MouseBrain-Z-T-1.mgf.controllerType=0 controllerNumber=1 scan=7351	N(N-Glycosylation)IC(Carbamidomethyl)VATSEK{Hex:5; HexNAc:2}	1	0.6427046353378361	0.5857266854809209
controllerType=0 controllerNumber=1 scan=1859	0.7590104918200972	-0.29256733215079384	0.6799669479019426	9.080035374884696	4.029611583831166	6	11	MouseBrain-Z-T-1.mgf.controllerType=0 controllerNumber=1 scan=1859	TTGAN(N-Glycosylation)K{Fuc:1; Hex:3; HexNAc:5}	4	0.40509144211021353	0.3692256480789622
controllerType=0 controllerNumber=1 scan=1868	0.7761583709038872	0.402021140750351	0.717211534089006	11.074981093857172	6.776313053105833	9	13	MouseBrain-Z-T-1.mgf.controllerType=0 controllerNumber=1 scan=1868	TTGAN(N-Glycosylation)K{Fuc:1; Hex:3; HexNAc:5}	1	0.5852650123977683	0.3666109491978676
controllerType=0 controllerNumber=1 scan=2906	0.8090656623714574	-0.008337026270026702	0.6554516085912542	8.865217314586735	7.51763395848565	9	9	MouseBrain-Z-T-1.mgf.controllerType=0 controllerNumber=1 scan=2906	C(Carbamidomethyl)VN(N-Glycosylation)ESYKK{Hex:5; HexNAc:2}	4	0.39116019910419164	0.3225866319527826
controllerType=0 controllerNumber=1 scan=17379	0.34061542570213904	0.16377576448436668	0.14176316030713643	10.828644471223203	12.005133183735625	16	11	MouseBrain-Z-T-1.mgf.controllerType=0 controllerNumber=1 scan=17379	GTEWLVN(N-Glycosylation)SSR{Hex:3; HexNAc:3}	1	0.7601883548516056	0.5953790141883777
controllerType=0 controllerNumber=1 scan=12563	0.3161242596472621	-0.09762796333838662	0.021085400965278146	12.304178757556013	6.935865187500203	10	13	MouseBrain-Z-T-1.mgf.controllerType=0 controllerNumber=1 scan=12563	N(N-Glycosylation)VTVVLR{Fuc:1; Hex:3; HexNAc:4}	1	0.690557170230703	0.6367486898870537
controllerType=0 controllerNumber=1 scan=11333	0.48655811379681935	0.07193203563863348	0.3387103713092625	9.91846065408007	6.045080722447803	9	10	MouseBrain-Z-T-1.mgf.controllerType=0 controllerNumber=1 scan=11333	YFAN(N-Glycosylation)C(Carbamidomethyl)TVR{Hex:5; HexNAc:2}	1	0.6089151149790325	0.5689991480426309
controllerType=0 controllerNumber=1 scan=13488	0.3864667392096881	0.1350080663609119	0.19629723238416713	14.928292420339227	12.351358673747711	15	15	MouseBrain-Z-T-1.mgf.controllerType=0 controllerNumber=1 scan=13488	MSN(N-Glycosylation)ITFR{Hex:6; HexNAc:2}	1	0.6370101238484502	0.657522509363004
controllerType=0 controllerNumber=1 scan=7122	0.9465860007581448	0.5812277100903683	0.9466720961363498	14.738257825646482	8.75237874494896	10	15	MouseBrain-Z-T-1.mgf.controllerType=0 controllerNumber=1 scan=7122	YN(N-Glycosylation)LTAK{Hex:7; HexNAc:2}	1	0.37390721465955623	0.18647142821178525
controllerType=0 controllerNumber=1 scan=7185	0.9482787536593289	0.7024595922520793	0.9484414258596016	15.689632171680007	10.955791629526708	12	16	MouseBrain-Z-T-1.mgf.controllerType=0 controllerNumber=1 scan=7185	YN(N-Glycosylation)LTAK{Hex:7; HexNAc:2}	1	0.33501680810746226	0.18614288444646138
controllerType=0 controllerNumber=1 scan=6500	0.12127009548971415	0.6137356680970855	0.011544341583385014	20.967390271168558	2.523351962411474	4	21	MouseBrain-Z-T-1.mgf.controllerType=0 controllerNumber=1 scan=6500	LLN(N-Glycosylation)DSER{Fuc:1; Hex:4; HexNAc:3}	1	0.34484697514579227	0.6597098582118237
controllerType=0 controllerNumber=1 scan=3555	0.6804951714662462	0.35617458083691794	0.4766094104195677	9.901145197060268	6.378650570825459	9	10	MouseBrain-Z-T-1.mgf.controllerType=0 controllerNumber=1 scan=3555	IRN(N-Glycosylation)VSDTTK{Hex:5; HexNAc:2}	4	0.4256197749997445	0.4182109621753294
controllerType=0 controllerNumber=1 scan=3594	0.8161843809259526	0.6099892254056027	0.8631278829311454	11.775993956096917	5.320548542598781	10	12	MouseBrain-Z-T-1.mgf.controllerType=0 controllerNumber=1 scan=3594	IRN(N-Glycosylation)VSDTTK{Hex:5; HexNAc:2}	3	0.40162550526265567	0.28971590737908137
controllerType=0 controllerNumber=1 scan=3624	0.6455592731897096	0.5736533320441547	0.4385152175205281	12.901796379250138	13.71345163391464	17	13	MouseBrain-Z-T-1.mgf.controllerType=0 controllerNumber=1 scan=3624	IRN(N-Glycosylation)VSDTTK{Hex:5; HexNAc:2}	4	0.46795067071226604	0.4693804653283726
controllerType=0 controllerNumber=1 scan=3754	0.8096096006159997	-0.30604303411703665	0.7361776495538328	7.72095743448942	6.934733944469852	10	10	MouseBrain-Z-T-1.mgf.controllerType=0 controllerNumber=1 scan=3754	N(N-Glycosylation)ISSEEK{Fuc:1; Hex:3; HexNAc:4}	1	0.758902995581356	0.3109415419024989
controllerType=0 controllerNumber=1 scan=6819	0.918462330717153	0.03144679731526456	0.9150498689483069	8.908881235877105	7.213375743041227	9	9	MouseBrain-Z-T-1.mgf.controllerType=0 controllerNumber=1 scan=6819	N(N-Glycosylation)TTISVHPSTR{Fuc:1; Hex:3; HexNAc:2}	9	0.6367841726087923	0.20148228032422466
controllerType=0 controllerNumber=1 scan=4608	0.403834675704953	-0.29593607297928776	0.16594906580001448	14.89280517946496	7.862251231182894	11	15	MouseBrain-Z-T-1.mgf.controllerType=0 controllerNumber=1 scan=4608	NPC(Carbamidomethyl)N(N-Glycosylation)ITR{Hex:6; HexNAc:2}	1	0.8157027414233816	0.6033566976425517
controllerType=0 controllerNumber=1 scan=7487	0.5711916222161245	-0.00036296531539236384	0.4121938281204459	11.92342511611751	9.907377715729858	14	12	MouseBrain-Z-T-1.mgf.controllerType=0 controllerNumber=1 scan=7487	SC(Carbamidomethyl)N(N-Glycosylation)ISVTEK{Hex:5; HexNAc:2}	1	0.6516331733206513	0.5153691352151003
controllerType=0 controllerNumber=1 scan=5054	0.2361962440933641	-0.48798531680544976	0.10002270406854373	13.727477188428875	2.112183338040933	4	14	MouseBrain-Z-T-1.mgf.controllerType=0 controllerNumber=1 scan=5054	AC(Carbamidomethyl)QFN(N-Glycosylation)R{Hex:4; HexNAc:4}	1	0.44548685964745827	0.6371787621720653
controllerType=0 controllerNumber=1 scan=10533	0.9632469103321849	0.815411978964392	0.9695282849424488	16.9244753872363	5.082752135873266	8	17	MouseBrain-Z-T-1.mgf.controllerType=0 controllerNumber=1 scan=10533	GAWLN(N-Glycosylation)R{Hex:7; HexNAc:2}	1	0.30318236763575007	0.17548110087736077
controllerType=0 controllerNumber=1 scan=3677	0.9647160159045125	0.9586911403880627	0.9671899649064141	12.737068139139604	2.068274864841822	4	13	MouseBrain-Z-T-1.mgf.controllerType=0 controllerNumber=1 scan=3677	N(N-Glycosylation)GTGVIR{Hex:7; HexNAc:2}	1	0.14533346955381854	0.16228841099269603
controllerType=0 controllerNumber=1 scan=9105	0.39376476569884017	0.37447619232490725	0.34413142558092613	11.935508460442962	8.791905505976858	12	12	MouseBrain-Z-T-1.mgf.controllerType=0 controllerNumber=1 scan=9105	GTEILGN(N-Glycosylation)STR{Hex:5; HexNAc:2}	1	0.6853744672805911	0.6270711162334872
controllerType=0 controllerNumber=1 scan=9171	0.3775696951052403	0.21684901647102386	0.37773847234004904	12.924460071077846	14.343860062624868	20	13	MouseBrain-Z-T-1.mgf.controllerType=0 controllerNumber=1 scan=9171	GTEILGN(N-Glycosylation)STR{Hex:5; HexNAc:2}	1	0.7360481729839815	0.6320471787289617
controllerType=0 controllerNumber=1 scan=1800	0.39950053701046606	-0.6728153611714219	0.34715222444175137	17.93463831107333	4.058818765273379	6	18	MouseBrain-Z-T-1.mgf.controllerType=0 controllerNumber=1 scan=1800	RAN(N-Glycosylation)C(Carbamidomethyl)SGR{Fuc:1; Hex:3; HexNAc:4}	4	0.478403211752449	0.6476710601425074
controllerType=0 controllerNumber=1 scan=22795	0.3826282003795538	0.035799317654766655	0.33844203543861356	10.934221908010247	6.920175267992437	9	11	MouseBrain-Z-T-1.mgf.controllerType=0 controllerNumber=1 scan=22795	N(N-Glycosylation)YTWVPIR{Hex:5; HexNAc:2}	1	0.5654761770548278	0.6590077498845512
controllerType=0 controllerNumber=1 scan=14329	0.16069944322263705	0.12752034225191355	0.37775043347074705	9.648536778228996	9.355251909192363	15	10	MouseBrain-Z-T-1.mgf.controllerType=0 controllerNumber=1 scan=14329	GLSPGN(N-Glycosylation)YSVR{Hex:5; HexNAc:2}	1	0.7916092867748022	0.5524439753777207
controllerType=0 controllerNumber=1 scan=10040	0.7164169668473834	0.5106455089442359	0.6121252141713179	11.91971899684159	6.288193822206685	8	12	MouseBrain-Z-T-1.mgf.controllerType=0 controllerNumber=1 scan=10040	LRPLFN(N-Glycosylation)K{Hex:6; HexNAc:2}	4	0.33418283779965446	0.4025057926467657
controllerType=0 controllerNumber=1 scan=9891	0.7316134214708511	0.3879729629420841	0.6524454940806016	12.959975594413791	6.601749588083947	8	13	MouseBrain-Z-T-1.mgf.controllerType=0 controllerNumber=1 scan=9891	LRPLFN(N-Glycosylation)K{Hex:6; HexNAc:2}	4	0.32874345657868387	0.39498167259551875
controllerType=0 controllerNumber=1 scan=9968	0.6758404101738533	0.6081508065751158	0.5511660831405905	14.962207424361175	10.790644379882307	13	15	MouseBrain-Z-T-1.mgf.controllerType=0 controllerNumber=1 scan=9968	LRPLFN(N-Glycosylation)K{Hex:6; HexNAc:2}	4	0.3499604642830313	0.4445664590989478
controllerType=0 controllerNumber=1 scan=2377	0.6021267625112006	-0.26859673067170375	0.4734110990270564	21.677480124399935	12.923585541951052	16	22	MouseBrain-Z-T-1.mgf.controllerType=0 controllerNumber=1 scan=2377	INC(Carbamidomethyl)N(N-Glycosylation)SSK{Fuc:1; Hex:3; HexNAc:4}	1	0.7041071478582257	0.47909818774996815
controllerType=0 controllerNumber=1 scan=4262	0.3733760376795623	-0.18995832674610713	0.37079949210472424	10.92214007795441	8.002071295859533	12	11	MouseBrain-Z-T-1.mgf.controllerType=0 controllerNumber=1 scan=4262	DGSC(Carbamidomethyl)IGN(N-Glycosylation)SSR{Hex:5; HexNAc:2}	1	0.9530631717350733	0.6119834168655173
controllerType=0 controllerNumber=1 scan=2483	0.677105073525159	0.02556029364468315	0.5728233017087259	14.957683111766446	6.947869855955465	11	15	MouseBrain-Z-T-1.mgf.controllerType=0 controllerNumber=1 scan=2483	N(N-Glycosylation)SSHSPLR{Hex:6; HexNAc:2}	4	0.5828659196390309	0.4420571620435904
controllerType=0 controllerNumber=1 scan=2489	0.9697174171512752	0.36108121448479646	0.9672866612409867	14.761255266993501	3.0528461829061864	6	15	MouseBrain-Z-T-1.mgf.controllerType=0 controllerNumber=1 scan=2489	N(N-Glycosylation)SSHSPLR{Hex:6; HexNAc:2}	3	0.4060738726456481	0.14143180585755877
controllerType=0 controllerNumber=1 scan=17673	0.5444301099049229	-0.03284363550275383	0.17863500119226317	4.586561989741867	7.060572251769296	10	5	MouseBrain-Z-T-1.mgf.controllerType=0 controllerNumber=1 scan=17673	N(N-Glycosylation)ISGSIEIVK{Hex:5; HexNAc:2}	1	0.7078573510421688	0.5384105301820726
controllerType=0 controllerNumber=1 scan=17331	0.43870638847676663	-0.2335152401252743	0.3640644927302329	10.92556243562549	11.299938999459279	16	11	MouseBrain-Z-T-1.mgf.controllerType=0 controllerNumber=1 scan=17331	N(N-Glycosylation)GTILYTMR{Hex:5; HexNAc:2}	1	0.7632649958849916	0.6525125172291352
controllerType=0 controllerNumber=1 scan=12333	0.5824473691749753	-0.003165291444849477	0.46657202270925924	12.942880371136992	8.656914082898579	13	13	MouseBrain-Z-T-1.mgf.controllerType=0 controllerNumber=1 scan=12333	QGN(N-Glycosylation)ASDVILR{Hex:5; HexNAc:2}	1	0.7525961866928818	0.4983764785785557
controllerType=0 controllerNumber=1 scan=5643	0.2797580994681445	-0.37502776353865713	0.19655812675005135	12.966899888717004	3.0498585266885088	5	13	MouseBrain-Z-T-1.mgf.controllerType=0 controllerNumber=1 scan=5643	SN(N-Glycosylation)DSGIYR{Hex:6; HexNAc:2}	1	0.8894713386268277	0.6797688981412698
controllerType=0 controllerNumber=1 scan=9351	0.5346261067442372	0.04848843375457138	0.3059918193011364	10.978975765429853	18.29105431157547	22	11	MouseBrain-Z-T-1.mgf.controllerType=0 controllerNumber=1 scan=9351	N(N-Glycosylation)HSLAFVGTK{Hex:5; HexNAc:2}	4	0.4547990137656601	0.5656581826439099
controllerType=0 controllerNumber=1 scan=9354	0.5915280350079164	-0.15681560840272735	0.8778668230012268	9.86931227389343	9.573237305140541	18	10	MouseBrain-Z-T-1.mgf.controllerType=0 controllerNumber=1 scan=9354	N(N-Glycosylation)HSLAFVGTK{Hex:5; HexNAc:2}	3	0.5764257847207493	0.232499740660656
controllerType=0 controllerNumber=1 scan=6885	0.17812546671231047	0.6349612731313298	0.013715232794025357	14.61417931019424	3.076314805299309	5	15	MouseBrain-Z-T-1.mgf.controllerType=0 controllerNumber=1 scan=6885	LLN(N-Glycosylation)DSER{Fuc:1; Hex:3; HexNAc:4}	1	0.3865112247854969	0.6373044125432128
controllerType=0 controllerNumber=1 scan=7094	0.685812448717466	0.4454551566294875	0.5101082867127004	7.92051988963129	8.8941823991935	12	8	MouseBrain-Z-T-1.mgf.controllerType=0 controllerNumber=1 scan=7094	EHYLSSVN(N-Glycosylation)K{Hex:5; HexNAc:2}	4	0.42839437861716184	0.4244715111810153
controllerType=0 controllerNumber=1 scan=10000	0.4752910047517762	0.026733127205496515	0.3281878060972823	8.922341845145475	3.6875987095970064	7	9	MouseBrain-Z-T-1.mgf.controllerType=0 controllerNumber=1 scan=10000	SDN(N-Glycosylation)GSYFC(Carbamidomethyl)K{Hex:5; HexNAc:2}	1	0.5493919187114035	0.5573844543270833
controllerType=0 controllerNumber=1 scan=2293	-0.07692772099953159	-0.9999999999999999	-0.13503675395762665	16.631743796936163	1.0368763718893568	2	18	MouseBrain-Z-T-1.mgf.controllerType=0 controllerNumber=1 scan=2293	IEELN(N-Glycosylation)K{Fuc:2; Hex:4; HexNAc:3}	1	0.46635763077277465	0.7248436938323918
controllerType=0 controllerNumber=1 scan=2356	0.016013543111550187	-0.3548686701521445	-0.11105724448276307	19.364455172820485	3.2281647223624934	5	20	MouseBrain-Z-T-1.mgf.controllerType=0 controllerNumber=1 scan=2356	IEELN(N-Glycosylation)K{Fuc:2; Hex:4; HexNAc:3}	1	0.7718198946486349	0.750243391811175
controllerType=0 controllerNumber=1 scan=22382	0.5114651454460548	0.2454470047686624	0.2827312331222006	12.919086204042912	12.7637443107507	15	13	MouseBrain-Z-T-1.mgf.controllerType=0 controllerNumber=1 scan=22382	WAN(N-Glycosylation)ITWK{Hex:6; HexNAc:2}	1	0.47336410848296195	0.5567723491874453
controllerType=0 controllerNumber=1 scan=17275	0.4710208717546414	0.19747667697570676	0.36583612118830555	10.916819261688644	7.603573106155211	12	11	MouseBrain-Z-T-1.mgf.controllerType=0 controllerNumber=1 scan=17275	SGN(N-Glycosylation)WSGMMGR{Hex:5; HexNAc:2}	1	0.5480524621976798	0.6026016385039852
controllerType=0 controllerNumber=1 scan=2021	0.7295314616818452	0.5246780115576642	0.6443398034367905	13.974231995413557	5.426575937094315	8	14	MouseBrain-Z-T-1.mgf.controllerType=0 controllerNumber=1 scan=2021	N(N-Glycosylation)VSDTTKR{Hex:6; HexNAc:2}	4	0.39770922002414494	0.3881025441114685
controllerType=0 controllerNumber=1 scan=2036	0.8775858965077559	-0.37777508173906954	0.8759939930593381	14.79790656892338	3.052846182906186	6	15	MouseBrain-Z-T-1.mgf.controllerType=0 controllerNumber=1 scan=2036	N(N-Glycosylation)VSDTTKR{Hex:6; HexNAc:2}	3	0.755596436687156	0.2955279328609928
controllerType=0 controllerNumber=1 scan=14189	0.9283514021801461	-0.11951766808815073	0.967191925284004	17.98694980716873	11.948551160291233	19	18	MouseBrain-Z-T-1.mgf.controllerType=0 controllerNumber=1 scan=14189	VAWLN(N-Glycosylation)R{Hex:7; HexNAc:2}	1	0.94486186050232	0.18482453169712112
controllerType=0 controllerNumber=1 scan=14260	0.9309358587673642	-0.15328729531132462	0.9667890690928428	16.956414746217774	11.914425223229179	17	17	MouseBrain-Z-T-1.mgf.controllerType=0 controllerNumber=1 scan=14260	VAWLN(N-Glycosylation)R{Hex:7; HexNAc:2}	1	0.9547325152872076	0.17761602981412974
controllerType=0 controllerNumber=1 scan=14332	0.9744965011592601	-0.572191919873928	0.9779208875333215	13.686527554638213	2.356444357817543	4	14	MouseBrain-Z-T-1.mgf.controllerType=0 controllerNumber=1 scan=14332	VAWLN(N-Glycosylation)R{Hex:7; HexNAc:2}	1	0.7033916144802312	0.14134786981138756
controllerType=0 controllerNumber=1 scan=3924	0.7847874611077114	-0.20112195147247186	0.6728500593390376	12.949876650659654	13.501637707107788	19	13	MouseBrain-Z-T-1.mgf.controllerType=0 controllerNumber=1 scan=3924	TLN(N-Glycosylation)C(Carbamidomethyl)SGAHVK{Hex:5; HexNAc:2}	4	0.5097683052999166	0.366306442971325
controllerType=0 controllerNumber=1 scan=3995	0.7920595282887652	0.0946617734577135	0.6409257703105267	9.949986913746441	10.29517332906064	14	10	MouseBrain-Z-T-1.mgf.controllerType=0 controllerNumber=1 scan=3995	TLN(N-Glycosylation)C(Carbamidomethyl)SGAHVK{Hex:5; HexNAc:2}	4	0.3789652423527452	0.3549030299261913
controllerType=0 controllerNumber=1 scan=11677	0.0826312598281112	-0.1224809198392533	0.2846806701954145	11.68415443496925	5.5733600588987615	9	12	MouseBrain-Z-T-1.mgf.controllerType=0 controllerNumber=1 scan=11677	YVPFN(N-Glycosylation)GTK{Hex:6; HexNAc:2}	1	0.9120134851952365	0.5368973485959644
controllerType=0 controllerNumber=1 scan=11753	0.08669204320564235	-0.09329068959210568	0.32030133474191236	11.68638050539634	7.905031985161384	12	12	MouseBrain-Z-T-1.mgf.controllerType=0 controllerNumber=1 scan=11753	YVPFN(N-Glycosylation)GTK{Hex:6; HexNAc:2}	1	0.9217028718982206	0.5436439217437461
controllerType=0 controllerNumber=1 scan=1914	0.7720710636399278	0.016230996085086664	0.701840871157085	19.908775147748965	6.3699562525376	8	20	MouseBrain-Z-T-1.mgf.controllerType=0 controllerNumber=1 scan=1914	KN(N-Glycosylation)NTC(Carbamidomethyl)VK{Fuc:1; Hex:3; HexNAc:4}	4	0.5650232966315815	0.33420194819585736
controllerType=0 controllerNumber=1 scan=6908	0.9576485787314899	-0.20647131553559894	0.9554482906485648	13.968021758808028	6.702694227956409	9	14	MouseBrain-Z-T-1.mgf.controllerType=0 controllerNumber=1 scan=6908	VN(N-Glycosylation)FTC(Carbamidomethyl)K{Hex:7; HexNAc:2}	1	0.6356448179822755	0.15769613922964482
controllerType=0 controllerNumber=1 scan=18056	0.3618039054548694	-0.07400542734117034	0.20081447162688942	14.91908367770757	11.364246099388676	13	15	MouseBrain-Z-T-1.mgf.controllerType=0 controllerNumber=1 scan=18056	SIN(N-Glycosylation)LTLDR{Hex:6; HexNAc:2}	1	0.7579500411972102	0.6671828926549968
controllerType=0 controllerNumber=1 scan=12573	0.47212829297336995	0.17088592071379294	0.25931251330990107	10.644234330264554	6.768298335251087	9	11	MouseBrain-Z-T-1.mgf.controllerType=0 controllerNumber=1 scan=12573	VQPFN(N-Glycosylation)VTK{Hex:6; HexNAc:2}	1	0.5843415850752185	0.5208495008905082
controllerType=0 controllerNumber=1 scan=3405	0.8009854001892164	0.6403163904474074	0.6877506182519562	10.882682645546186	10.481376708389934	13	11	MouseBrain-Z-T-1.mgf.controllerType=0 controllerNumber=1 scan=3405	VIYQNHN(N-Glycosylation)K{Hex:3; HexNAc:4}	4	0.3085876259957395	0.3445478562841603
controllerType=0 controllerNumber=1 scan=10253	0.9577803543190321	0.5155267121977062	0.9650643018839707	15.976553272543114	4.4008076797044975	8	16	MouseBrain-Z-T-1.mgf.controllerType=0 controllerNumber=1 scan=10253	VILYN(N-Glycosylation)R{Hex:7; HexNAc:2}	1	0.4285034759449303	0.18548973569851412
controllerType=0 controllerNumber=1 scan=2005	0.9683005288084239	0.057518904341000245	0.9712959791362716	15.956830108722645	3.8930911621617397	6	16	MouseBrain-Z-T-1.mgf.controllerType=0 controllerNumber=1 scan=2005	TN(N-Glycosylation)STVTR{Hex:7; HexNAc:2}	1	0.5133340097464606	0.15783758754408198
controllerType=0 controllerNumber=1 scan=29198	0.5375137772650671	-0.17850662859086033	0.4337162928168532	13.944625281990911	20.83946923997469	26	14	MouseBrain-Z-T-1.mgf.controllerType=0 controllerNumber=1 scan=29198	GIAN(N-Glycosylation)LSNFIR{Hex:5; HexNAc:2}	1	0.8195123132052476	0.5794894009939464
controllerType=0 controllerNumber=1 scan=29216	0.9567411347423812	-0.20345569842481648	0.9537084543679211	7.953626714560165	13.42694794088911	15	8	MouseBrain-Z-T-1.mgf.controllerType=0 controllerNumber=1 scan=29216	GIAN(N-Glycosylation)LSNFIR{Hex:5; HexNAc:2}	4	0.6464658959173586	0.1418409251488722
controllerType=0 controllerNumber=1 scan=29269	0.5208979834179219	-0.23877064880784335	0.43346620282424536	12.995975506867207	15.921800950897458	19	13	MouseBrain-Z-T-1.mgf.controllerType=0 controllerNumber=1 scan=29269	GIAN(N-Glycosylation)LSNFIR{Hex:5; HexNAc:2}	1	0.7783532562494269	0.5900961162764715
controllerType=0 controllerNumber=1 scan=17760	0.4978884056883644	0.02943637004682607	0.4470488641198255	12.949355387472567	20.17171819887265	25	13	MouseBrain-Z-T-1.mgf.controllerType=0 controllerNumber=1 scan=17760	VDVMN(N-Glycosylation)STLVK{Hex:5; HexNAc:2}	1	0.7816768451058346	0.556476825527295
controllerType=0 controllerNumber=1 scan=16380	0.4632894430334458	0.49033008147064866	0.3930781169375798	9.916007967914327	14.10001598205924	19	10	MouseBrain-Z-T-1.mgf.controllerType=0 controllerNumber=1 scan=16380	VWC(Carbamidomethyl)LGN(N-Glycosylation)ETK{Hex:5; HexNAc:2}	1	0.4909458004325293	0.5483990994020864
controllerType=0 controllerNumber=1 scan=5247	0.48160170018094334	0.7686599739109051	0.40092283284464103	11.926508846396986	7.732799104743289	11	12	MouseBrain-Z-T-1.mgf.controllerType=0 controllerNumber=1 scan=5247	TN(N-Glycosylation)STQVSDVR{Hex:5; HexNAc:2}	1	0.3815007217428145	0.5821007174308506
controllerType=0 controllerNumber=1 scan=4206	0.5455976444073731	-0.1658520040060979	0.4721266093729821	13.925010500236986	10.64853003405901	16	14	MouseBrain-Z-T-1.mgf.controllerType=0 controllerNumber=1 scan=4206	N(N-Glycosylation)ATLAEQAK{Hex:6; HexNAc:2}	1	0.7347581620223275	0.5645780628528501
controllerType=0 controllerNumber=1 scan=8722	0.8618375987718854	-0.06071963788430097	0.8053516295316648	8.925076285000188	15.58586508633344	19	9	MouseBrain-Z-T-1.mgf.controllerType=0 controllerNumber=1 scan=8722	AN(N-Glycosylation)HSGAVVLLK{Hex:5; HexNAc:2}	9	0.4680627234611976	0.3012382709171368
controllerType=0 controllerNumber=1 scan=5989	0.7303766284690665	0.5564571245236499	0.676382350857847	12.907020973515616	4.047446870520918	5	13	MouseBrain-Z-T-1.mgf.controllerType=0 controllerNumber=1 scan=5989	HIN(N-Glycosylation)FTR{Hex:7; HexNAc:2}	4	0.3059439808013555	0.3936780189717599
controllerType=0 controllerNumber=1 scan=6061	0.7591060099690894	0.677090456712295	0.695807643581551	13.921126463246534	5.816918610486052	7	14	MouseBrain-Z-T-1.mgf.controllerType=0 controllerNumber=1 scan=6061	HIN(N-Glycosylation)FTR{Hex:7; HexNAc:2}	4	0.28867481883346263	0.3741482325253395
controllerType=0 controllerNumber=1 scan=6150	0.7534699703992769	-0.23731726686864127	0.7027367091154447	13.921124646486232	2.820893234189376	5	14	MouseBrain-Z-T-1.mgf.controllerType=0 controllerNumber=1 scan=6150	HIN(N-Glycosylation)FTR{Hex:7; HexNAc:2}	4	0.5763439251706624	0.3694310348901168
controllerType=0 controllerNumber=1 scan=4017	0.5440057997307575	-0.4263027483235273	0.38482726557138475	13.931850186428894	13.176772135057192	19	14	MouseBrain-Z-T-1.mgf.controllerType=0 controllerNumber=1 scan=4017	KN(N-Glycosylation)ASNMEYR{Hex:5; HexNAc:2}	4	0.7859472642006592	0.5536523154713258
controllerType=0 controllerNumber=1 scan=4031	0.8893707693510987	-0.5025140921178353	0.9015879038104091	12.7806191886269	4.72999490359258	9	13	MouseBrain-Z-T-1.mgf.controllerType=0 controllerNumber=1 scan=4031	KN(N-Glycosylation)ASNMEYR{Hex:5; HexNAc:2}	3	0.8099134222631732	0.2587949881406174
controllerType=0 controllerNumber=1 scan=4085	0.5509557323777601	-0.1588082924595996	0.35979707411434775	9.947586264536865	6.598428169909956	10	10	MouseBrain-Z-T-1.mgf.controllerType=0 controllerNumber=1 scan=4085	KN(N-Glycosylation)ASNMEYR{Hex:5; HexNAc:2}	4	0.5142920117306425	0.5205917319429398
controllerType=0 controllerNumber=1 scan=15482	0.5650482723547898	-0.009667872622368517	0.4530972579630902	12.945348792836537	3.23541435254646	5	13	MouseBrain-Z-T-1.mgf.controllerType=0 controllerNumber=1 scan=15482	QPVTPN(N-Glycosylation)LTSR{Hex:5; HexNAc:2}	1	0.6999156753907491	0.476522439728064
controllerType=0 controllerNumber=1 scan=14720	-0.07387083745649642	0.04057697865631091	0.36489271697033565	11.861669690635768	15.34732328705666	18	12	MouseBrain-Z-T-1.mgf.controllerType=0 controllerNumber=1 scan=14720	VVAVSPAN(N-Glycosylation)ISR{Hex:5; HexNAc:2}	7	0.7438827598881748	0.593549389182606
controllerType=0 controllerNumber=1 scan=14789	-0.05030250999529185	0.16128912447551616	0.36115838317626264	11.867205685151028	22.872873487843865	27	12	MouseBrain-Z-T-1.mgf.controllerType=0 controllerNumber=1 scan=14789	VVAVSPAN(N-Glycosylation)ISR{Hex:5; HexNAc:2}	7	0.7562385699158106	0.5931621304954969
controllerType=0 controllerNumber=1 scan=13240	0.237980831735517	-0.2872084197915941	-0.006438550693535646	15.349053753735909	6.351884785186695	9	16	MouseBrain-Z-T-1.mgf.controllerType=0 controllerNumber=1 scan=13240	VN(N-Glycosylation)ITSPVR{Fuc:1; Hex:3; HexNAc:4}	1	0.8766262475228863	0.6550122954360024
controllerType=0 controllerNumber=1 scan=13310	0.24524694806618977	-0.2821418478315965	-0.008568665622483596	16.92104183565704	8.041462057216265	10	17	MouseBrain-Z-T-1.mgf.controllerType=0 controllerNumber=1 scan=13310	VN(N-Glycosylation)ITSPVR{Fuc:1; Hex:3; HexNAc:4}	1	0.8314839688888017	0.6642502588578212
controllerType=0 controllerNumber=1 scan=2886	0.9521282029312089	0.6896598351245373	0.9485943240874235	10.697412338140067	7.628577292306375	10	11	MouseBrain-Z-T-1.mgf.controllerType=0 controllerNumber=1 scan=2886	N(N-Glycosylation)TTEVVK{Hex:7; HexNAc:2}	1	0.4476253782214426	0.1781403333090688
controllerType=0 controllerNumber=1 scan=2982	0.9526289106461778	0.6623147497028725	0.951233999950718	10.69699385323678	6.561390391313864	9	11	MouseBrain-Z-T-1.mgf.controllerType=0 controllerNumber=1 scan=2982	N(N-Glycosylation)TTEVVK{Hex:7; HexNAc:2}	1	0.4328530785288704	0.17636463312040127
controllerType=0 controllerNumber=1 scan=3022	0.9747848574009164	0.6407691446941856	0.970690689824563	4.043770993328558	9.701356361061343	14	5	MouseBrain-Z-T-1.mgf.controllerType=0 controllerNumber=1 scan=3022	N(N-Glycosylation)TTEVVK{Hex:7; HexNAc:2}	1	0.47407771486521194	0.12185196678072704
controllerType=0 controllerNumber=1 scan=3046	0.9488444815609594	0.6225225743350493	0.9495826167203705	13.968881304282489	12.038630585710262	15	14	MouseBrain-Z-T-1.mgf.controllerType=0 controllerNumber=1 scan=3046	N(N-Glycosylation)TTEVVK{Hex:7; HexNAc:2}	1	0.4786488813991461	0.19056096408454543
controllerType=0 controllerNumber=1 scan=25197	0.7559725410389789	-0.3696820546564767	0.6813375435827949	5.946619630837133	13.79467300667394	18	6	MouseBrain-Z-T-1.mgf.controllerType=0 controllerNumber=1 scan=25197	N(N-Glycosylation)VTALLMEAR{Hex:5; HexNAc:2}	4	0.629280034907641	0.36724573988945497
controllerType=0 controllerNumber=1 scan=10732	0.9608319108071446	-0.5467549005232727	0.9597571197074277	11.959566635553708	3.546269490530016	6	12	MouseBrain-Z-T-1.mgf.controllerType=0 controllerNumber=1 scan=10732	WTGHN(N-Glycosylation)VTVVQR{Fuc:1; Hex:3; HexNAc:2}	9	0.49843974259700863	0.17646164812051957
controllerType=0 controllerNumber=1 scan=4468	0.9780211341348757	0.14271435140345917	0.9814258063622244	15.91473237080238	3.632034560941608	6	16	MouseBrain-Z-T-1.mgf.controllerType=0 controllerNumber=1 scan=4468	AC(Carbamidomethyl)QFN(N-Glycosylation)R{Hex:7; HexNAc:2}	1	0.5236836383971567	0.14025668027792942
controllerType=0 controllerNumber=1 scan=2667	0.8046991864056421	0.2865406851459094	0.7511063740329775	10.954172516512712	4.064669582171252	7	11	MouseBrain-Z-T-1.mgf.controllerType=0 controllerNumber=1 scan=2667	N(N-Glycosylation)TSLEHTR{Hex:6; HexNAc:2}	4	0.4865976369392268	0.33994939272306385
controllerType=0 controllerNumber=1 scan=16028	0.8309752131890127	-0.05225515634563475	0.9189607816355193	3.980831246873551	10.647740357351376	14	4	MouseBrain-Z-T-1.mgf.controllerType=0 controllerNumber=1 scan=16028	AN(N-Glycosylation)STGTLVITNPTR{Hex:3; HexNAc:2}	9	0.5290938182964001	0.2819501322278269
controllerType=0 controllerNumber=1 scan=16049	0.12939071244429745	0.34364368095022757	0.9020569712524167	8.946524756675172	11.2516254337325	14	9	MouseBrain-Z-T-1.mgf.controllerType=0 controllerNumber=1 scan=16049	AN(N-Glycosylation)STGTLVITNPTR{Hex:3; HexNAc:2}	7	0.6048686274300329	0.3202530684874843
controllerType=0 controllerNumber=1 scan=16555	0.538335759598398	-0.1150645109681163	0.37273633059035566	11.915743439704245	10.973913004869082	15	12	MouseBrain-Z-T-1.mgf.controllerType=0 controllerNumber=1 scan=16555	LLFPTN(N-Glycosylation)SSSR{Hex:5; HexNAc:2}	1	0.861552448469552	0.5349231472774056
controllerType=0 controllerNumber=1 scan=16628	0.5145771302527172	-0.21252766696606623	0.36858594143742945	11.915800736192523	10.18163332833503	15	12	MouseBrain-Z-T-1.mgf.controllerType=0 controllerNumber=1 scan=16628	LLFPTN(N-Glycosylation)SSSR{Hex:5; HexNAc:2}	1	0.8814613741439465	0.5370063103794037
controllerType=0 controllerNumber=1 scan=23129	0.978228125960996	0.35353327572097865	0.9876382058522675	5.955395810338639	11.898606113473392	15	6	MouseBrain-Z-T-1.mgf.controllerType=0 controllerNumber=1 scan=23129	N(N-Glycosylation)STKEEILAALEK{Hex:3; HexNAc:2}	9	0.2941930372295402	0.14431458753092322
controllerType=0 controllerNumber=1 scan=22967	0.824903389380423	-0.789816455824166	0.828056605250331	11.515726883060015	3.0320000607597866	6	12	MouseBrain-Z-T-1.mgf.controllerType=0 controllerNumber=1 scan=22967	EAN(N-Glycosylation)ESRVR{Hex:6; HexNAc:2}	3	0.7065167122515781	0.3046149052629646
controllerType=0 controllerNumber=1 scan=21322	0.9766811796636556	-0.12110217840346767	0.9753419868992379	15.91667202327857	4.5520379009418175	7	16	MouseBrain-Z-T-1.mgf.controllerType=0 controllerNumber=1 scan=21322	LPWLN(N-Glycosylation)R{Hex:7; HexNAc:2}	1	0.6334264153506638	0.11909575808447805
controllerType=0 controllerNumber=1 scan=21392	0.9745299805197933	0.050210882815204964	0.971737587735782	14.912245610388595	5.980196020062765	9	15	MouseBrain-Z-T-1.mgf.controllerType=0 controllerNumber=1 scan=21392	LPWLN(N-Glycosylation)R{Hex:7; HexNAc:2}	1	0.6073301633770981	0.1274284968332486
controllerType=0 controllerNumber=1 scan=15807	0.8949835691069711	0.16858432541370652	0.8326755251789084	15.911554321253387	23.648853130970455	26	16	MouseBrain-Z-T-1.mgf.controllerType=0 controllerNumber=1 scan=15807	GVTHLN(N-Glycosylation)ISGLK{Fuc:1; Hex:4; HexNAc:2}	9	0.4335450923441305	0.25459409455936355
controllerType=0 controllerNumber=1 scan=14153	0.41181917961178366	-0.07757423482622981	0.38242405038060356	11.95940953416546	23.147518445266016	30	12	MouseBrain-Z-T-1.mgf.controllerType=0 controllerNumber=1 scan=14153	LAYATIN(N-Glycosylation)DSR{Hex:5; HexNAc:2}	1	0.9079980309960004	0.6011085997940323
controllerType=0 controllerNumber=1 scan=6932	0.5638416533642547	0.2817121011306265	0.306958032472561	6.555329933248732	10.800496118422176	13	8	MouseBrain-Z-T-1.mgf.controllerType=0 controllerNumber=1 scan=6932	AN(N-Glycosylation)ATIEVK{Hex:3; HexNAc:5}	1	0.4461828332785696	0.5336546753686328
controllerType=0 controllerNumber=1 scan=6937	0.894796489608802	-0.3008856541965773	0.8839548790613262	7.13302225309618	11.33164725638214	14	8	MouseBrain-Z-T-1.mgf.controllerType=0 controllerNumber=1 scan=6937	AN(N-Glycosylation)ATIEVK{Hex:3; HexNAc:5}	4	0.38748956909672494	0.27720148968787445
controllerType=0 controllerNumber=1 scan=3975	0.29107501215075987	0.5927667696787787	0.13729175096762244	12.688236802632543	8.08784141064955	9	13	MouseBrain-Z-T-1.mgf.controllerType=0 controllerNumber=1 scan=3975	AN(N-Glycosylation)ITVK{Hex:8; HexNAc:2}	1	0.36077386666346106	0.6977847258529962
controllerType=0 controllerNumber=1 scan=2650	0.9746433411399719	-0.01570677698462648	0.972779008207093	12.595663366867058	4.730489777989035	6	13	MouseBrain-Z-T-1.mgf.controllerType=0 controllerNumber=1 scan=2650	NQN(N-Glycosylation)GTFK{Hex:7; HexNAc:2}	1	0.6232422552133132	0.1252045848188786
controllerType=0 controllerNumber=1 scan=12874	0.49371775696763176	-0.09877953972374676	0.38456760951434954	11.926493990562957	11.121115562094701	15	12	MouseBrain-Z-T-1.mgf.controllerType=0 controllerNumber=1 scan=12874	IEN(N-Glycosylation)ISYQDR{Hex:5; HexNAc:2}	1	0.6752263213083759	0.5866892786120423
controllerType=0 controllerNumber=1 scan=15733	0.9075493039106033	0.28725200513558047	0.867162575759751	14.925594290037544	32.41349087728195	36	15	MouseBrain-Z-T-1.mgf.controllerType=0 controllerNumber=1 scan=15733	GVTHLN(N-Glycosylation)ISGLK{Hex:5; HexNAc:2}	9	0.44246421750996007	0.24732732831950732
controllerType=0 controllerNumber=1 scan=15746	0.8391835624513622	0.09781690643929163	0.8861462607704197	11.938336862192966	26.66587713219659	30	12	MouseBrain-Z-T-1.mgf.controllerType=0 controllerNumber=1 scan=15746	GVTHLN(N-Glycosylation)ISGLK{Hex:5; HexNAc:2}	7	0.7019957209728953	0.2406825828500865
controllerType=0 controllerNumber=1 scan=25841	0.07563480345334506	-0.06116431050736107	0.40224283482161827	10.868298039498999	11.777382370449056	14	11	MouseBrain-Z-T-1.mgf.controllerType=0 controllerNumber=1 scan=25841	AN(N-Glycosylation)ATLLLGPLR{Hex:5; HexNAc:2}	7	0.8664235043699352	0.6284207638684683
controllerType=0 controllerNumber=1 scan=25909	0.8000217855091861	0.07689698772021059	0.7413385587405023	5.945805933424915	13.681430536989009	16	6	MouseBrain-Z-T-1.mgf.controllerType=0 controllerNumber=1 scan=25909	AN(N-Glycosylation)ATLLLGPLR{Hex:5; HexNAc:2}	9	0.6271489669954775	0.30173492190459167
controllerType=0 controllerNumber=1 scan=25918	-0.017813850554676755	-0.15592281018530063	0.4011903218124544	10.868412103387415	17.33656942209613	21	11	MouseBrain-Z-T-1.mgf.controllerType=0 controllerNumber=1 scan=25918	AN(N-Glycosylation)ATLLLGPLR{Hex:5; HexNAc:2}	7	0.9137427503230227	0.6259177972293538
controllerType=0 controllerNumber=1 scan=25984	0.8165877408136746	0.32386780440769897	0.8083096773817978	6.551467088320247	11.436404011824198	13	7	MouseBrain-Z-T-1.mgf.controllerType=0 controllerNumber=1 scan=25984	AN(N-Glycosylation)ATLLLGPLR{Hex:5; HexNAc:2}	9	0.477090546171698	0.29041768279559244
controllerType=0 controllerNumber=1 scan=25990	0.051271279525273245	-0.032150103718717446	0.36011814249208685	11.901268332069563	17.526517834713466	20	12	MouseBrain-Z-T-1.mgf.controllerType=0 controllerNumber=1 scan=25990	AN(N-Glycosylation)ATLLLGPLR{Hex:5; HexNAc:2}	7	0.8619468724395505	0.6507507798523493
controllerType=0 controllerNumber=1 scan=3550	0.9744730311525581	0.4842601687314779	0.9722342023826466	13.928346270450584	12.191105837742509	15	14	MouseBrain-Z-T-1.mgf.controllerType=0 controllerNumber=1 scan=3550	LN(N-Glycosylation)NSQIK{Hex:7; HexNAc:2}	1	0.4952139527598491	0.13256123260341007
controllerType=0 controllerNumber=1 scan=9675	0.974667093554185	-0.9308468632386973	0.9744403509253146	14.925101963932333	2.8557046957127836	5	15	MouseBrain-Z-T-1.mgf.controllerType=0 controllerNumber=1 scan=9675	VVWN(N-Glycosylation)GSR{Hex:7; HexNAc:2}	1	0.7633009000657288	0.12826803660588088
controllerType=0 controllerNumber=1 scan=14616	0.4502427061716351	-0.05213846307236751	0.3045486566482818	12.93422516737068	9.750000324029717	12	13	MouseBrain-Z-T-1.mgf.controllerType=0 controllerNumber=1 scan=14616	VIYN(N-Glycosylation)LTEK{Hex:6; HexNAc:2}	1	0.6038622016288349	0.6145449579859442
controllerType=0 controllerNumber=1 scan=4600	0.03083576066744393	-0.22146468494729393	-0.03955303357143751	20.019978355377877	2.0926511447754383	4	21	MouseBrain-Z-T-1.mgf.controllerType=0 controllerNumber=1 scan=4600	AC(Carbamidomethyl)QFN(N-Glycosylation)R{Fuc:1; Hex:5; HexNAc:3}	1	0.44277199249967675	0.7903220128004564
controllerType=0 controllerNumber=1 scan=17267	0.8178759010474129	-0.4640895022810341	0.7401505820790301	12.979248866269783	2.7451751404996734	5	13	MouseBrain-Z-T-1.mgf.controllerType=0 controllerNumber=1 scan=17267	GWN(N-Glycosylation)ATHMFR{Fuc:1; Hex:3; HexNAc:3}	4	0.809602894731948	0.27800458911790504
controllerType=0 controllerNumber=1 scan=2291	0.6548787276200994	0.2538454131425124	0.5546057031347744	16.46119781464781	7.391537988049131	9	17	MouseBrain-Z-T-1.mgf.controllerType=0 controllerNumber=1 scan=2291	N(N-Glycosylation)TTHLK{Fuc:1; Hex:3; HexNAc:5}	4	0.4644505408084397	0.4161246150815457
controllerType=0 controllerNumber=1 scan=2443	0.21109666175403158	0.5589031281364442	0.1423155794370327	17.923502743166885	2.4409872603304246	4	18	MouseBrain-Z-T-1.mgf.controllerType=0 controllerNumber=1 scan=2443	VLASN(N-Glycosylation)R{Hex:8; HexNAc:2}	1	0.2920428199215058	0.7182887101323889
controllerType=0 controllerNumber=1 scan=19203	0.42138341612678504	0.19430260189564613	0.37794984530177217	11.922903169357864	14.364044023567322	20	12	MouseBrain-Z-T-1.mgf.controllerType=0 controllerNumber=1 scan=19203	IWC(Carbamidomethyl)LGN(N-Glycosylation)ETR{Hex:5; HexNAc:2}	1	0.6167887890456494	0.6107979863469927
controllerType=0 controllerNumber=1 scan=7465	0.6650387760955335	0.013764875181990856	0.5183338444362955	12.513289295043036	9.631245123564222	13	13	MouseBrain-Z-T-1.mgf.controllerType=0 controllerNumber=1 scan=7465	LSVEC(Carbamidomethyl)AN(N-Glycosylation)K{Fuc:1; Hex:3; HexNAc:4}	1	0.5187246083560428	0.4470082634882857
controllerType=0 controllerNumber=1 scan=7547	0.6892748413097729	-0.27334051845479573	0.5215010183278822	10.288863357755936	8.401950309332118	11	11	MouseBrain-Z-T-1.mgf.controllerType=0 controllerNumber=1 scan=7547	LSVEC(Carbamidomethyl)AN(N-Glycosylation)K{Fuc:1; Hex:3; HexNAc:4}	1	0.5597503992294641	0.42303007882784005
controllerType=0 controllerNumber=1 scan=17012	0.2512445770353099	0.030118977188801695	0.3857729988707265	11.94959986890818	19.61823480538479	25	12	MouseBrain-Z-T-1.mgf.controllerType=0 controllerNumber=1 scan=17012	GTEWLVN(N-Glycosylation)SSR{Hex:5; HexNAc:2}	1	0.7687784897272505	0.63555867029362
controllerType=0 controllerNumber=1 scan=17063	0.8699971431368588	-0.34026079516246405	0.8877104099077626	11.95152415903768	19.753195723346295	29	12	MouseBrain-Z-T-1.mgf.controllerType=0 controllerNumber=1 scan=17063	GTEWLVN(N-Glycosylation)SSR{Hex:5; HexNAc:2}	4	0.7068239071089638	0.3107784115278402
controllerType=0 controllerNumber=1 scan=17080	0.2551657264900041	0.1061488415863878	0.3918847329128597	12.944582190589184	21.958295873989695	28	13	MouseBrain-Z-T-1.mgf.controllerType=0 controllerNumber=1 scan=17080	GTEWLVN(N-Glycosylation)SSR{Hex:5; HexNAc:2}	1	0.7501204621164715	0.6313745831303302
controllerType=0 controllerNumber=1 scan=17153	0.25308069608626355	-0.018004945782627478	0.35596190249070464	10.919065457521803	16.087982004198953	21	11	MouseBrain-Z-T-1.mgf.controllerType=0 controllerNumber=1 scan=17153	GTEWLVN(N-Glycosylation)SSR{Hex:5; HexNAc:2}	1	0.7739758795389965	0.6337163675254529
controllerType=0 controllerNumber=1 scan=17231	0.279508336494745	-0.2066072741326162	0.36150899541641707	10.599971777721471	10.944914216797063	17	11	MouseBrain-Z-T-1.mgf.controllerType=0 controllerNumber=1 scan=17231	GTEWLVN(N-Glycosylation)SSR{Hex:5; HexNAc:2}	1	0.8685467056437431	0.6412645508872269
controllerType=0 controllerNumber=1 scan=17344	0.3648836928870408	-0.24562374066062184	0.3563951325889507	10.892020777492831	6.371134652300552	10	11	MouseBrain-Z-T-1.mgf.controllerType=0 controllerNumber=1 scan=17344	GTEWLVN(N-Glycosylation)SSR{Hex:5; HexNAc:2}	1	0.8856421092777558	0.634928518920032
controllerType=0 controllerNumber=1 scan=17416	0.5259064378833993	-0.13523873630791003	0.3233902820381463	13.96019316753604	16.07599584569092	19	14	MouseBrain-Z-T-1.mgf.controllerType=0 controllerNumber=1 scan=17416	LIVN(N-Glycosylation)LTDSK{Fuc:1; Hex:5; HexNAc:2}	1	0.6743474078789032	0.5545057687035296
controllerType=0 controllerNumber=1 scan=8176	0.5465888892380154	-0.09311435857779038	0.4240401722526103	7.59430635019914	6.611183628223756	10	8	MouseBrain-Z-T-1.mgf.controllerType=0 controllerNumber=1 scan=8176	N(N-Glycosylation)YTADYDK{Hex:6; HexNAc:2}	1	0.5950472151403594	0.5331175151630987
controllerType=0 controllerNumber=1 scan=1819	0.8810973038229536	0.40431006403905156	0.8507286408132518	12.919884765744229	6.962253163964148	8	13	MouseBrain-Z-T-1.mgf.controllerType=0 controllerNumber=1 scan=1819	AAGMN(N-Glycosylation)HTK{Hex:7; HexNAc:2}	4	0.23217752817398946	0.2676363334652973
controllerType=0 controllerNumber=1 scan=3538	0.14887250484196643	-0.2879598424496475	-0.1918867374807571	13.978725759710342	10.006480846134382	13	14	MouseBrain-Z-T-1.mgf.controllerType=0 controllerNumber=1 scan=3538	RAC(Carbamidomethyl)QFN(N-Glycosylation)R{Hex:5; HexNAc:3}	4	0.48822177983449366	0.7583021536490723
controllerType=0 controllerNumber=1 scan=10037	0.9690766786202875	0.44629554062685795	0.9641190360713585	11.642654099098577	4.201913821406803	6	12	MouseBrain-Z-T-1.mgf.controllerType=0 controllerNumber=1 scan=10037	LQWN(N-Glycosylation)GSK{Hex:7; HexNAc:2}	1	0.40120159394323124	0.13382649814817832
controllerType=0 controllerNumber=1 scan=10155	0.971418155978544	0.35987265586946376	0.965764179898729	11.641470269879086	4.557069352059484	7	12	MouseBrain-Z-T-1.mgf.controllerType=0 controllerNumber=1 scan=10155	LQWN(N-Glycosylation)GSK{Hex:7; HexNAc:2}	1	0.5045287614987998	0.1320661371343092
controllerType=0 controllerNumber=1 scan=10959	0.03646919810119194	-0.2085157841024367	0.46190729622059307	12.960080664562993	10.924365606566504	13	13	MouseBrain-Z-T-1.mgf.controllerType=0 controllerNumber=1 scan=10959	NPN(N-Glycosylation)GTVTVISR{Hex:5; HexNAc:2}	7	0.8975367708124881	0.5118753292663708
controllerType=0 controllerNumber=1 scan=9453	0.7105468196519631	-0.2485755937040226	0.6130664276618447	13.957681145583678	8.439594641902465	11	14	MouseBrain-Z-T-1.mgf.controllerType=0 controllerNumber=1 scan=9453	KMSN(N-Glycosylation)ITFR{Hex:6; HexNAc:2}	4	0.637289588079753	0.4176683201696925
controllerType=0 controllerNumber=1 scan=8153	0.49940981384852295	0.1577105326191536	0.4112476852674019	11.956391685014214	14.968522441132167	18	12	MouseBrain-Z-T-1.mgf.controllerType=0 controllerNumber=1 scan=8153	VYC(Carbamidomethyl)N(N-Glycosylation)MTEDK{Hex:5; HexNAc:2}	1	0.5271313498050227	0.5826749254316504
controllerType=0 controllerNumber=1 scan=8224	0.4850845781304863	4.737146162983968e-05	0.4086241361960319	10.916867139514054	14.279949175752597	18	11	MouseBrain-Z-T-1.mgf.controllerType=0 controllerNumber=1 scan=8224	VYC(Carbamidomethyl)N(N-Glycosylation)MTEDK{Hex:5; HexNAc:2}	1	0.5576426827722172	0.5768380888022236
controllerType=0 controllerNumber=1 scan=2732	0.9816854055496788	0.5041011480454494	0.9824750048088875	15.923412905645899	3.177417407399175	5	16	MouseBrain-Z-T-1.mgf.controllerType=0 controllerNumber=1 scan=2732	SLSN(N-Glycosylation)STAR{Hex:7; HexNAc:2}	1	0.39395586573492625	0.11470442884964499
controllerType=0 controllerNumber=1 scan=4068	0.2835518963330185	-0.6879399515661418	0.17213333076575454	15.68966781929803	4.13659246247368	5	16	MouseBrain-Z-T-1.mgf.controllerType=0 controllerNumber=1 scan=4068	VAN(N-Glycosylation)ITR{Hex:8; HexNAc:2}	1	0.6544758756710175	0.6596875845688167
controllerType=0 controllerNumber=1 scan=10796	0.6006073273969386	-0.11430431437694064	0.4386597975270181	11.921454941504978	16.497573742221135	22	12	MouseBrain-Z-T-1.mgf.controllerType=0 controllerNumber=1 scan=10796	N(N-Glycosylation)STTLVMHMK{Hex:5; HexNAc:2}	4	0.645217343760532	0.5156667492931938
controllerType=0 controllerNumber=1 scan=10833	0.6732723087606886	-0.4811806447297763	0.9295295226438501	11.879941522170476	10.112057370724827	19	12	MouseBrain-Z-T-1.mgf.controllerType=0 controllerNumber=1 scan=10833	N(N-Glycosylation)STTLVMHMK{Hex:5; HexNAc:2}	3	0.8086796023185593	0.18637952764634247
controllerType=0 controllerNumber=1 scan=10866	0.6105717577476419	-0.11596944114689278	0.44213663597472536	10.927067826633468	16.388228014363946	22	11	MouseBrain-Z-T-1.mgf.controllerType=0 controllerNumber=1 scan=10866	N(N-Glycosylation)STTLVMHMK{Hex:5; HexNAc:2}	4	0.6488155373823676	0.5128597380694068
controllerType=0 controllerNumber=1 scan=18597	0.49373501285676813	-0.005958605987872089	0.3668430138550237	10.9221242394139	13.559814349207796	16	11	MouseBrain-Z-T-1.mgf.controllerType=0 controllerNumber=1 scan=18597	IYN(N-Glycosylation)ASELPVR{Hex:5; HexNAc:2}	1	0.6648798271138178	0.600267099074657
controllerType=0 controllerNumber=1 scan=10751	0.0530511347332792	0.8003649040313892	0.44661213662550436	11.904663142568591	9.784422993394594	13	12	MouseBrain-Z-T-1.mgf.controllerType=0 controllerNumber=1 scan=10751	FGTVPN(N-Glycosylation)GSTER{Hex:5; HexNAc:2}	7	0.30188730741300396	0.5118569061832557
controllerType=0 controllerNumber=1 scan=14262	0.8918250041285267	0.15956531601697294	0.8777215932616415	7.963568460257617	12.587320594796852	17	8	MouseBrain-Z-T-1.mgf.controllerType=0 controllerNumber=1 scan=14262	LAYATIN(N-Glycosylation)DSR{Hex:4; HexNAc:3}	4	0.5147760202227615	0.2777421053304372
controllerType=0 controllerNumber=1 scan=14296	0.4557104706250223	-0.02983244153039167	0.1807547935917452	10.91520641611103	19.407884232271382	25	11	MouseBrain-Z-T-1.mgf.controllerType=0 controllerNumber=1 scan=14296	LAYATIN(N-Glycosylation)DSR{Hex:4; HexNAc:3}	1	0.8650691579340392	0.5922030124908411
controllerType=0 controllerNumber=1 scan=2794	0.6941814262214923	0.8788085105137708	0.6957317910601436	9.976780905932523	7.222473611271962	9	11	MouseBrain-Z-T-1.mgf.controllerType=0 controllerNumber=1 scan=2794	N(N-Glycosylation)C(Carbamidomethyl)TDPK{Fuc:1; Hex:3; HexNAc:5}	4	0.2589669842867925	0.3635898403957234
controllerType=0 controllerNumber=1 scan=2809	0.5904015437742239	-0.018493045244090928	0.6222160868523492	9.302282000680528	7.903007559323116	10	11	MouseBrain-Z-T-1.mgf.controllerType=0 controllerNumber=1 scan=2809	N(N-Glycosylation)C(Carbamidomethyl)TDPK{Fuc:1; Hex:3; HexNAc:5}	1	0.751525183741117	0.4306062013754059
controllerType=0 controllerNumber=1 scan=5655	0.9686215963965723	0.31247939107973854	0.9714837771244256	14.92580147858655	12.092690482457364	16	15	MouseBrain-Z-T-1.mgf.controllerType=0 controllerNumber=1 scan=5655	AN(N-Glycosylation)ATIEVK{Hex:7; HexNAc:2}	1	0.4951368072948225	0.14975379755724857
controllerType=0 controllerNumber=1 scan=5731	0.9647498389646821	0.3292586122745128	0.9685893451363519	15.93265998210177	14.46162660836236	18	16	MouseBrain-Z-T-1.mgf.controllerType=0 controllerNumber=1 scan=5731	AN(N-Glycosylation)ATIEVK{Hex:7; HexNAc:2}	1	0.49710924213643326	0.15847407058829505
controllerType=0 controllerNumber=1 scan=5737	0.9682819011577065	-0.6867729889907952	0.9622007267052662	7.944634309956961	5.552039948749458	8	8	MouseBrain-Z-T-1.mgf.controllerType=0 controllerNumber=1 scan=5737	AN(N-Glycosylation)ATIEVK{Hex:7; HexNAc:2}	4	0.4118947268457218	0.14528686263736726
controllerType=0 controllerNumber=1 scan=5803	0.9661825421402638	0.40005855931175166	0.9699781384001029	15.93269800994302	15.125085606915963	19	16	MouseBrain-Z-T-1.mgf.controllerType=0 controllerNumber=1 scan=5803	AN(N-Glycosylation)ATIEVK{Hex:7; HexNAc:2}	1	0.48823894065173284	0.15546951370968598
controllerType=0 controllerNumber=1 scan=5836	0.935690051217557	-0.40086521603770814	0.9287432772213136	10.934838641718281	13.903189650871926	16	11	MouseBrain-Z-T-1.mgf.controllerType=0 controllerNumber=1 scan=5836	AN(N-Glycosylation)ATIEVK{Hex:7; HexNAc:2}	4	0.4736059087649286	0.21797106321286072
controllerType=0 controllerNumber=1 scan=5874	0.9587531558235864	0.4183688782939591	0.9585905187755035	15.93240729240541	15.686173349936107	19	16	MouseBrain-Z-T-1.mgf.controllerType=0 controllerNumber=1 scan=5874	AN(N-Glycosylation)ATIEVK{Hex:7; HexNAc:2}	1	0.48085013061468584	0.1650943981770433
controllerType=0 controllerNumber=1 scan=5940	0.9658229277606266	0.31342604740386654	0.969230077140056	15.932446289370734	14.539215151324628	17	16	MouseBrain-Z-T-1.mgf.controllerType=0 controllerNumber=1 scan=5940	AN(N-Glycosylation)ATIEVK{Hex:7; HexNAc:2}	1	0.4948840040227554	0.1565731225107021
controllerType=0 controllerNumber=1 scan=6004	0.9709121324178932	0.25538382315315683	0.9736598077006222	14.925577651088446	12.410206571457474	15	15	MouseBrain-Z-T-1.mgf.controllerType=0 controllerNumber=1 scan=6004	AN(N-Glycosylation)ATIEVK{Hex:7; HexNAc:2}	1	0.4861119678108612	0.14459419969929466
controllerType=0 controllerNumber=1 scan=6082	0.9689608348616428	0.3430060296356508	0.9689095693977521	13.898394216036843	11.810037534922662	14	14	MouseBrain-Z-T-1.mgf.controllerType=0 controllerNumber=1 scan=6082	AN(N-Glycosylation)ATIEVK{Hex:7; HexNAc:2}	1	0.44589797185923863	0.14732792909909037
controllerType=0 controllerNumber=1 scan=6169	0.9684758400168509	0.03390655545515742	0.9690108451823084	13.686429843856642	10.725574887801946	12	14	MouseBrain-Z-T-1.mgf.controllerType=0 controllerNumber=1 scan=6169	AN(N-Glycosylation)ATIEVK{Hex:7; HexNAc:2}	1	0.5318260327046719	0.1477089093209062
controllerType=0 controllerNumber=1 scan=6250	0.9671719239013956	-0.21421682258380892	0.9665719341531849	12.693047308610943	10.180719873269972	13	13	MouseBrain-Z-T-1.mgf.controllerType=0 controllerNumber=1 scan=6250	AN(N-Glycosylation)ATIEVK{Hex:7; HexNAc:2}	1	0.6484554460785494	0.14932182571886835
controllerType=0 controllerNumber=1 scan=6338	0.9667550930834677	0.10426846217116283	0.9670490661006466	11.684413758868041	8.729810008870912	11	12	MouseBrain-Z-T-1.mgf.controllerType=0 controllerNumber=1 scan=6338	AN(N-Glycosylation)ATIEVK{Hex:7; HexNAc:2}	1	0.5192128159863736	0.15207996733251355
controllerType=0 controllerNumber=1 scan=6457	0.9737320743222224	-0.5134473278413971	0.9734109827922709	10.357091669410604	6.8197202541016715	9	11	MouseBrain-Z-T-1.mgf.controllerType=0 controllerNumber=1 scan=6457	AN(N-Glycosylation)ATIEVK{Hex:7; HexNAc:2}	1	0.6441279399136326	0.13387534706136245
controllerType=0 controllerNumber=1 scan=6552	0.9666058098611738	-0.05618418673253274	0.9622079948450831	8.680972780758887	6.6835234256661025	9	9	MouseBrain-Z-T-1.mgf.controllerType=0 controllerNumber=1 scan=6552	AN(N-Glycosylation)ATIEVK{Hex:7; HexNAc:2}	1	0.5760397111514665	0.1491153632141912
controllerType=0 controllerNumber=1 scan=5845	0.9395538786993256	-0.15283678369113135	0.9307943469704627	10.923907573220276	10.718466357932316	13	11	MouseBrain-Z-T-1.mgf.controllerType=0 controllerNumber=1 scan=5845	AN(N-Glycosylation)ATIEVK{Hex:7; HexNAc:2}	4	0.3867749312873909	0.20553035299944034
controllerType=0 controllerNumber=1 scan=2283	0.8473024569734827	-0.215139467446425	0.814072748801655	6.265825359813896	6.201694540228929	9	8	MouseBrain-Z-T-1.mgf.controllerType=0 controllerNumber=1 scan=2283	N(N-Glycosylation)VSDTTK{Hex:5; HexNAc:4}	1	0.660372522426381	0.32304230029200715
controllerType=0 controllerNumber=1 scan=2325	0.8531636710209495	0.05649776378655586	0.834632315141564	5.918500297187026	4.328990015303407	7	7	MouseBrain-Z-T-1.mgf.controllerType=0 controllerNumber=1 scan=2325	N(N-Glycosylation)VSDTTK{Hex:5; HexNAc:4}	4	0.5549402142932974	0.32027454742739947
controllerType=0 controllerNumber=1 scan=11293	0.6750057842765882	-0.3931910401849949	0.5132014441551573	11.949168968886942	16.077933938191617	20	12	MouseBrain-Z-T-1.mgf.controllerType=0 controllerNumber=1 scan=11293	LVN(N-Glycosylation)STFLHNK{Hex:5; HexNAc:2}	4	0.7422208000786495	0.45659938630454516
controllerType=0 controllerNumber=1 scan=11312	0.914075796193493	-0.3593597474308386	0.9088280684654044	9.710863504727035	4.575794920668212	9	10	MouseBrain-Z-T-1.mgf.controllerType=0 controllerNumber=1 scan=11312	LVN(N-Glycosylation)STFLHNK{Hex:5; HexNAc:2}	3	0.7386207372128389	0.19739374844855123
controllerType=0 controllerNumber=1 scan=5477	0.3003929404507039	-0.9456339094800803	0.20232432344651458	15.352152360277678	2.1363865970389666	4	16	MouseBrain-Z-T-1.mgf.controllerType=0 controllerNumber=1 scan=5477	LVN(N-Glycosylation)VSR{Hex:8; HexNAc:2}	1	0.43440885332369544	0.6375037872791991
controllerType=0 controllerNumber=1 scan=10303	0.29351060708150833	-0.046230980365628185	0.2133987378933428	15.643826520109954	7.746652152591561	10	16	MouseBrain-Z-T-1.mgf.controllerType=0 controllerNumber=1 scan=10303	GGN(N-Glycosylation)VTLPC(Carbamidomethyl)K{Fuc:1; Hex:3; HexNAc:4}	1	0.806514872946567	0.5849417549873318
controllerType=0 controllerNumber=1 scan=10373	0.32597104894702833	-0.04982454045585969	0.22787824601551854	12.27988942501131	7.327068516864125	10	13	MouseBrain-Z-T-1.mgf.controllerType=0 controllerNumber=1 scan=10373	GGN(N-Glycosylation)VTLPC(Carbamidomethyl)K{Fuc:1; Hex:3; HexNAc:4}	1	0.8184450704544277	0.5667521043919581
controllerType=0 controllerNumber=1 scan=17321	0.35236974916488645	0.16113747290983477	0.08524207048156912	17.562763531101766	10.892652166997989	15	18	MouseBrain-Z-T-1.mgf.controllerType=0 controllerNumber=1 scan=17321	GTEWLVN(N-Glycosylation)SSR{Fuc:1; Hex:3; HexNAc:3}	1	0.7498823172274419	0.6046547609759316
controllerType=0 controllerNumber=1 scan=7258	0.8945519959602741	-0.32085966101851665	0.8839358934384347	7.307453394384183	6.125755497467926	8	8	MouseBrain-Z-T-1.mgf.controllerType=0 controllerNumber=1 scan=7258	VN(N-Glycosylation)FTC(Carbamidomethyl)K{Hex:5; HexNAc:4}	4	0.5591968031707051	0.27354001529501243
controllerType=0 controllerNumber=1 scan=7266	0.8691194763920884	-0.2513745791873171	0.8480983892237889	12.447964958110452	8.229076101251163	11	13	MouseBrain-Z-T-1.mgf.controllerType=0 controllerNumber=1 scan=7266	VN(N-Glycosylation)FTC(Carbamidomethyl)K{Hex:5; HexNAc:4}	1	0.7329617253393701	0.28227874856767143
controllerType=0 controllerNumber=1 scan=7339	0.8827834636523579	-0.44271510774034195	0.8662011601231059	11.347752315363039	7.537973565943569	10	12	MouseBrain-Z-T-1.mgf.controllerType=0 controllerNumber=1 scan=7339	VN(N-Glycosylation)FTC(Carbamidomethyl)K{Hex:5; HexNAc:4}	1	0.736717042974657	0.2652475986244545
controllerType=0 controllerNumber=1 scan=2079	0.2151408476137884	-0.3696064883737543	0.044269752420075664	11.64673699285646	5.307033757555744	7	12	MouseBrain-Z-T-1.mgf.controllerType=0 controllerNumber=1 scan=2079	LVESN(N-Glycosylation)K{Hex:8; HexNAc:2}	1	0.6561184693463229	0.7240712212598746
controllerType=0 controllerNumber=1 scan=2505	0.266448770202529	-0.5032138595676228	0.07330034320561632	14.653245059718607	9.802305521092194	12	15	MouseBrain-Z-T-1.mgf.controllerType=0 controllerNumber=1 scan=2505	LVDTN(N-Glycosylation)K{Hex:8; HexNAc:2}	1	0.8082902967521542	0.7079472740940662
controllerType=0 controllerNumber=1 scan=4879	0.29234897030343726	-0.11488831765487052	0.18366459559853926	17.917477811080456	5.192558515025261	6	18	MouseBrain-Z-T-1.mgf.controllerType=0 controllerNumber=1 scan=4879	N(N-Glycosylation)VSLTR{Hex:8; HexNAc:2}	1	0.6774230065737858	0.6620530990825765
controllerType=0 controllerNumber=1 scan=3597	0.26062818455717884	-0.34024824973602724	0.0912011692929639	15.635796755377019	9.784477183825954	12	16	MouseBrain-Z-T-1.mgf.controllerType=0 controllerNumber=1 scan=3597	LLTTN(N-Glycosylation)K{Hex:8; HexNAc:2}	1	0.7508527102530275	0.717774020098278
controllerType=0 controllerNumber=1 scan=3665	0.25767104701545607	-0.2749051767547203	0.09004325983567278	16.86950529470238	12.583320374665593	14	17	MouseBrain-Z-T-1.mgf.controllerType=0 controllerNumber=1 scan=3665	LLTTN(N-Glycosylation)K{Hex:8; HexNAc:2}	1	0.7192662402341242	0.7298361372370663
controllerType=0 controllerNumber=1 scan=16667	0.8739459545680499	-0.1768508289001383	0.8640046231662366	10.833013547180503	9.99381225471671	13	11	MouseBrain-Z-T-1.mgf.controllerType=0 controllerNumber=1 scan=16667	N(N-Glycosylation)ATVVWMK{Fuc:1; Hex:3; HexNAc:4}	4	0.5808106032089252	0.27062367043235447
controllerType=0 controllerNumber=1 scan=16685	0.5841053925586982	-0.17468519956965836	0.5125089277404878	16.966432439163068	15.458243908368722	21	17	MouseBrain-Z-T-1.mgf.controllerType=0 controllerNumber=1 scan=16685	N(N-Glycosylation)ATVVWMK{Fuc:1; Hex:3; HexNAc:4}	1	0.7398399858027068	0.4780957605063795
controllerType=0 controllerNumber=1 scan=14348	0.28908470424847027	-0.40378621698261324	0.3686094393207711	8.69285554341513	12.563884995781892	17	9	MouseBrain-Z-T-1.mgf.controllerType=0 controllerNumber=1 scan=14348	DN(N-Glycosylation)TTC(Carbamidomethyl)YEFK{Hex:5; HexNAc:2}	1	0.7041214210293042	0.6273554497071212
controllerType=0 controllerNumber=1 scan=18438	0.5330704290262095	-0.16744201388815516	0.3443536366383507	13.946212505099586	18.19049934460785	20	14	MouseBrain-Z-T-1.mgf.controllerType=0 controllerNumber=1 scan=18438	LLNN(N-Glycosylation)LTSIK{Hex:6; HexNAc:2}	1	0.6694825572267691	0.5684957966663132
controllerType=0 controllerNumber=1 scan=10221	0.8038679131546705	0.24389238243217903	0.7197938097481146	16.922112589756715	10.054768706792117	12	17	MouseBrain-Z-T-1.mgf.controllerType=0 controllerNumber=1 scan=10221	LKFN(N-Glycosylation)STIK{Fuc:1; Hex:3; HexNAc:4}	4	0.3670714666902064	0.33441284580542635
controllerType=0 controllerNumber=1 scan=6259	0.28835829266866997	-0.026816152621531315	0.15510044064319978	17.926519300084994	6.6798434340723665	9	18	MouseBrain-Z-T-1.mgf.controllerType=0 controllerNumber=1 scan=6259	LN(N-Glycosylation)GSFR{Hex:8; HexNAc:2}	1	0.7234273103043765	0.6917378114870456
controllerType=0 controllerNumber=1 scan=6442	0.23585909290193346	0.4133697357722998	0.1451107376379988	17.926657933426913	2.985222089653835	5	18	MouseBrain-Z-T-1.mgf.controllerType=0 controllerNumber=1 scan=6442	LN(N-Glycosylation)GSFR{Hex:8; HexNAc:2}	1	0.42133536307018044	0.6998215117032636
controllerType=0 controllerNumber=1 scan=20406	0.38455305448411387	-0.04832349660596155	0.16491867556319967	22.96257404277924	17.637894138272323	19	23	MouseBrain-Z-T-1.mgf.controllerType=0 controllerNumber=1 scan=20406	QN(N-Glycosylation)ITYLLK{Fuc:1; Hex:4; HexNAc:3}	1	0.6957487125665534	0.5981192091534385
controllerType=0 controllerNumber=1 scan=20477	0.40721954002445726	-0.10739940177379692	0.15359618866200217	19.96331095936329	15.999125769879036	17	20	MouseBrain-Z-T-1.mgf.controllerType=0 controllerNumber=1 scan=20477	QN(N-Glycosylation)ITYLLK{Fuc:1; Hex:4; HexNAc:3}	1	0.6803823538352215	0.5816472482640753
controllerType=0 controllerNumber=1 scan=18040	0.3308881007023481	-0.9736671140739255	0.27073285095243854	18.95189898138064	1.975153260241021	3	19	MouseBrain-Z-T-1.mgf.controllerType=0 controllerNumber=1 scan=18040	NNN(N-Glycosylation)ESILR{Fuc:1; Hex:3; HexNAc:4}	1	0.5222554115710077	0.6179847917004525
controllerType=0 controllerNumber=1 scan=2843	0.734012907621069	0.5335730099792892	0.6249514194111027	16.859037383448896	3.4707448865563855	6	17	MouseBrain-Z-T-1.mgf.controllerType=0 controllerNumber=1 scan=2843	KN(N-Glycosylation)QSSELR{Fuc:1; Hex:3; HexNAc:4}	4	0.31356232974378717	0.3279427559795037
controllerType=0 controllerNumber=1 scan=3206	0.4043837126241816	0.22911740932238608	0.09784287194858067	10.114937682853931	5.517135591824322	10	13	MouseBrain-Z-T-1.mgf.controllerType=0 controllerNumber=1 scan=3206	IRN(N-Glycosylation)VSDTTKR{Hex:5; HexNAc:2}	5	0.5920935527039339	0.5350526066269392
controllerType=0 controllerNumber=1 scan=15810	0.28023937428050033	-0.05091448112011699	0.5333669188870404	8.929677083109189	15.410435924455395	18	9	MouseBrain-Z-T-1.mgf.controllerType=0 controllerNumber=1 scan=15810	EIFVVN(N-Glycosylation)GTQGK{Hex:5; HexNAc:2}	7	0.7141462249819176	0.5444689514228571
controllerType=0 controllerNumber=1 scan=17023	0.5314554719270538	-0.10969782081069572	0.352676683138462	11.868351708793293	17.25449479871465	20	12	MouseBrain-Z-T-1.mgf.controllerType=0 controllerNumber=1 scan=17023	VFGSQN(N-Glycosylation)LTTVK{Hex:5; HexNAc:2}	7	0.6649381286261835	0.542023338420144
controllerType=0 controllerNumber=1 scan=5948	0.42523626690483196	-0.3226546624679844	0.07321171704118225	9.457156312871625	9.017207432440827	11	10	MouseBrain-Z-T-1.mgf.controllerType=0 controllerNumber=1 scan=5948	AN(N-Glycosylation)ATIEVK{Hex:4; HexNAc:3; Neu5Gc:1}	1	0.5789697174700793	0.5918334530520665
controllerType=0 controllerNumber=1 scan=7054	0.29999099571077276	0.7077618390716763	0.10510287080798557	12.728004430125964	10.941920288643297	12	13	MouseBrain-Z-T-1.mgf.controllerType=0 controllerNumber=1 scan=7054	YN(N-Glycosylation)LTAK{Hex:8; HexNAc:2}	1	0.33239761290567843	0.6960979507180439
controllerType=0 controllerNumber=1 scan=7133	0.27356250174444785	0.7398793990139901	0.13450913605220682	13.689561499680652	7.644999052275011	8	14	MouseBrain-Z-T-1.mgf.controllerType=0 controllerNumber=1 scan=7133	YN(N-Glycosylation)LTAK{Hex:8; HexNAc:2}	1	0.2784729545445029	0.6935556479401909
controllerType=0 controllerNumber=1 scan=3481	0.619219155495193	0.6209112101029962	0.4138293035558473	12.919349666660917	6.234479437794539	9	13	MouseBrain-Z-T-1.mgf.controllerType=0 controllerNumber=1 scan=3481	IRN(N-Glycosylation)VSDTTK{Hex:6; HexNAc:2}	4	0.4140426867608463	0.4429467621367298
controllerType=0 controllerNumber=1 scan=20103	0.41777066442275995	-0.06275524780391765	0.1596088726864436	13.969639766538883	15.871897175876745	18	14	MouseBrain-Z-T-1.mgf.controllerType=0 controllerNumber=1 scan=20103	QN(N-Glycosylation)ITYLLK{Hex:5; HexNAc:3}	1	0.7090991587968466	0.6125851320553352
controllerType=0 controllerNumber=1 scan=4407	0.9815067846761292	-0.4572679350806113	0.9790967540317297	14.885332394847671	6.9103099283362885	9	15	MouseBrain-Z-T-1.mgf.controllerType=0 controllerNumber=1 scan=4407	NPC(Carbamidomethyl)N(N-Glycosylation)ITR{Hex:7; HexNAc:2}	1	0.7953900560748286	0.10921367485745925
controllerType=0 controllerNumber=1 scan=4476	0.9751240291249211	-0.49670175364804753	0.9719615271849914	15.888343205448832	4.249617920560561	6	16	MouseBrain-Z-T-1.mgf.controllerType=0 controllerNumber=1 scan=4476	NPC(Carbamidomethyl)N(N-Glycosylation)ITR{Hex:7; HexNAc:2}	1	0.7931796821269359	0.12232877640798379
controllerType=0 controllerNumber=1 scan=4547	0.9833209383550924	-0.38456321698744694	0.9825276857356545	15.915400460273798	6.8989939729218825	9	16	MouseBrain-Z-T-1.mgf.controllerType=0 controllerNumber=1 scan=4547	NPC(Carbamidomethyl)N(N-Glycosylation)ITR{Hex:7; HexNAc:2}	1	0.781558874657194	0.10795391720379514
controllerType=0 controllerNumber=1 scan=3880	0.6320686910899439	-0.3832218673371731	0.5234131585544924	6.944685795037024	6.1305012000413655	10	9	MouseBrain-Z-T-1.mgf.controllerType=0 controllerNumber=1 scan=3880	N(N-Glycosylation)ATGDYK{Fuc:1; Hex:3; HexNAc:5}	1	0.7855758590904047	0.4764316247982252
controllerType=0 controllerNumber=1 scan=3891	0.6562933685410597	-0.11420654567465813	0.5386049271471113	9.58464077174761	6.276806303504232	9	11	MouseBrain-Z-T-1.mgf.controllerType=0 controllerNumber=1 scan=3891	N(N-Glycosylation)ATGDYK{Fuc:1; Hex:3; HexNAc:5}	4	0.49201922692041045	0.4364573652255311
controllerType=0 controllerNumber=1 scan=3958	0.6944911125288058	-0.5731660835598604	0.6098766404422845	7.32861971574472	6.002851322501013	9	9	MouseBrain-Z-T-1.mgf.controllerType=0 controllerNumber=1 scan=3958	N(N-Glycosylation)ATGDYK{Fuc:1; Hex:3; HexNAc:5}	1	0.8107857623020486	0.4337736842740817
controllerType=0 controllerNumber=1 scan=7182	0.4660365549535619	0.11997923326395246	0.19329648964137605	10.910509830140784	8.678360595441978	11	11	MouseBrain-Z-T-1.mgf.controllerType=0 controllerNumber=1 scan=7182	SC(Carbamidomethyl)N(N-Glycosylation)ISVTEK{Hex:6; HexNAc:2}	1	0.5261192975407558	0.5631178960619353
controllerType=0 controllerNumber=1 scan=7249	0.4925584951348198	0.0024482590425261826	0.29814012717071703	13.914832981976186	12.078329410067944	15	14	MouseBrain-Z-T-1.mgf.controllerType=0 controllerNumber=1 scan=7249	SC(Carbamidomethyl)N(N-Glycosylation)ISVTEK{Hex:6; HexNAc:2}	1	0.6475789677768782	0.5642985270658278
controllerType=0 controllerNumber=1 scan=3110	0.2483976546614961	0.1401770807237567	0.16114077961554485	15.676485606919183	2.1369962731898937	4	16	MouseBrain-Z-T-1.mgf.controllerType=0 controllerNumber=1 scan=3110	VN(N-Glycosylation)ASAPR{Hex:8; HexNAc:2}	1	0.45245525730508107	0.6779182913066397
controllerType=0 controllerNumber=1 scan=4871	0.8689988553824638	0.4031674251424784	0.849071561262732	15.5829782940936	7.889249602154875	13	16	MouseBrain-Z-T-1.mgf.controllerType=0 controllerNumber=1 scan=4871	AC(Carbamidomethyl)QFN(N-Glycosylation)R{Hex:5; HexNAc:4}	4	0.46516925694701816	0.30070174043142855
controllerType=0 controllerNumber=1 scan=4892	0.8880994352894442	0.21423463979858748	0.8765212080908829	20.958114991828943	10.144547751944444	15	21	MouseBrain-Z-T-1.mgf.controllerType=0 controllerNumber=1 scan=4892	AC(Carbamidomethyl)QFN(N-Glycosylation)R{Hex:5; HexNAc:4}	1	0.6270996471587763	0.27512600322509784
controllerType=0 controllerNumber=1 scan=4937	0.8155182647950914	0.3851969513728752	0.7935120423345949	14.714617218386454	3.9137617163920004	7	15	MouseBrain-Z-T-1.mgf.controllerType=0 controllerNumber=1 scan=4937	AC(Carbamidomethyl)QFN(N-Glycosylation)R{Hex:5; HexNAc:4}	4	0.376064538125181	0.34663062865814215
controllerType=0 controllerNumber=1 scan=4955	0.8468212749897582	-0.0063458401457271605	0.8375510977631163	20.958599106154256	3.181255439441087	6	21	MouseBrain-Z-T-1.mgf.controllerType=0 controllerNumber=1 scan=4955	AC(Carbamidomethyl)QFN(N-Glycosylation)R{Hex:5; HexNAc:4}	1	0.507409552252211	0.3105011387047433
controllerType=0 controllerNumber=1 scan=5157	0.7212416531436004	-0.42835727109600336	0.6715548169222352	12.719660824083311	2.872361698305658	5	13	MouseBrain-Z-T-1.mgf.controllerType=0 controllerNumber=1 scan=5157	AC(Carbamidomethyl)QFN(N-Glycosylation)R{Hex:5; HexNAc:4}	4	0.38219333492448343	0.4009548139961394
controllerType=0 controllerNumber=1 scan=5162	0.7517605843210567	0.47575930841454284	0.7176570255628968	18.685026592296154	3.1720328913804994	6	19	MouseBrain-Z-T-1.mgf.controllerType=0 controllerNumber=1 scan=5162	AC(Carbamidomethyl)QFN(N-Glycosylation)R{Hex:5; HexNAc:4}	1	0.41202875047509807	0.37629666662189043
controllerType=0 controllerNumber=1 scan=10256	0.2322589138323344	0.7810929869102198	0.14384013099544465	17.917139429309287	3.1406415355323283	6	18	MouseBrain-Z-T-1.mgf.controllerType=0 controllerNumber=1 scan=10256	GAWLN(N-Glycosylation)R{Hex:8; HexNAc:2}	1	0.31608624091447846	0.720155201853361
controllerType=0 controllerNumber=1 scan=10327	0.1951280108442946	-1.0	0.15835605160619928	14.35153726280595	1.0313984929524649	2	15	MouseBrain-Z-T-1.mgf.controllerType=0 controllerNumber=1 scan=10327	GAWLN(N-Glycosylation)R{Hex:8; HexNAc:2}	1	0.48456668259171337	0.7166198837817483
controllerType=0 controllerNumber=1 scan=3625	0.18877719991458572	0.977006162009478	0.11004605944228965	14.737170935641474	2.227097246505684	4	15	MouseBrain-Z-T-1.mgf.controllerType=0 controllerNumber=1 scan=3625	N(N-Glycosylation)GTGVIR{Hex:8; HexNAc:2}	1	0.1421591309046973	0.7335477380832005
controllerType=0 controllerNumber=1 scan=1984	0.26427095323275096	0.1769305441171114	0.1444445529720049	17.888385918821104	3.1984113008819666	5	18	MouseBrain-Z-T-1.mgf.controllerType=0 controllerNumber=1 scan=1984	LQN(N-Glycosylation)TSR{Hex:8; HexNAc:2}	1	0.4313608986834296	0.6536781270896942
controllerType=0 controllerNumber=1 scan=14481	0.44079108096111097	-0.03120547611109518	0.19257997639791918	11.69422721244502	21.31257543782619	26	12	MouseBrain-Z-T-1.mgf.controllerType=0 controllerNumber=1 scan=14481	LAYATIN(N-Glycosylation)DSR{Hex:3; HexNAc:4}	1	0.8971228016258803	0.5958889548940219
controllerType=0 controllerNumber=1 scan=14503	0.8109206797507296	0.05285435377028591	0.7307205728395199	8.882873532568297	21.82495704690248	28	9	MouseBrain-Z-T-1.mgf.controllerType=0 controllerNumber=1 scan=14503	LAYATIN(N-Glycosylation)DSR{Hex:3; HexNAc:4}	4	0.6909501636520032	0.36062997486171716
controllerType=0 controllerNumber=1 scan=14550	0.4438761311676751	-0.1263066876659318	0.19408437568245335	9.969012645394876	7.480385839311973	11	10	MouseBrain-Z-T-1.mgf.controllerType=0 controllerNumber=1 scan=14550	LAYATIN(N-Glycosylation)DSR{Hex:3; HexNAc:4}	1	0.9254111248049779	0.5827726891916832
controllerType=0 controllerNumber=1 scan=14507	0.7927641623757744	0.10614105709854739	0.7014129951631659	9.819501122925997	18.631978174016396	24	10	MouseBrain-Z-T-1.mgf.controllerType=0 controllerNumber=1 scan=14507	LAYATIN(N-Glycosylation)DSR{Hex:3; HexNAc:4}	4	0.6358065373119912	0.376754574118049
controllerType=0 controllerNumber=1 scan=22578	0.436908364626782	-0.12433302753801785	0.3498465505763317	12.99843389013218	10.448737873033842	16	13	MouseBrain-Z-T-1.mgf.controllerType=0 controllerNumber=1 scan=22578	N(N-Glycosylation)YTWVPIR{Hex:6; HexNAc:2}	1	0.7611152502878871	0.6407896003748187
controllerType=0 controllerNumber=1 scan=22648	0.4327882843833083	-0.06083636594250326	0.3378284378384096	12.998497771251204	11.073707605734409	16	13	MouseBrain-Z-T-1.mgf.controllerType=0 controllerNumber=1 scan=22648	N(N-Glycosylation)YTWVPIR{Hex:6; HexNAc:2}	1	0.7406107542384499	0.6467862711304405
controllerType=0 controllerNumber=1 scan=5596	0.893165979251292	-0.03515070214258573	0.824291022461534	10.924606952603902	22.43008852730001	27	11	MouseBrain-Z-T-1.mgf.controllerType=0 controllerNumber=1 scan=5596	VGVHIN(N-Glycosylation)NTQTK{Hex:5; HexNAc:2}	9	0.5619370103306751	0.25597883892840395
controllerType=0 controllerNumber=1 scan=9769	0.6981035385617648	0.0868245575054027	0.6244493180382376	15.959694329828599	5.766103145120883	7	16	MouseBrain-Z-T-1.mgf.controllerType=0 controllerNumber=1 scan=9769	LRPLFN(N-Glycosylation)K{Hex:7; HexNAc:2}	4	0.4247348645599235	0.4086700223176907
controllerType=0 controllerNumber=1 scan=9853	0.7877837476782974	-0.27156853336250636	0.7526042108100357	12.981447063188154	2.690428295645666	4	13	MouseBrain-Z-T-1.mgf.controllerType=0 controllerNumber=1 scan=9853	LRPLFN(N-Glycosylation)K{Hex:7; HexNAc:2}	4	0.4279966845140254	0.34057961740325227
controllerType=0 controllerNumber=1 scan=31297	0.4502879735517095	0.0052010516702179	0.4040726685939404	10.922056741526669	16.660164545253057	22	11	MouseBrain-Z-T-1.mgf.controllerType=0 controllerNumber=1 scan=31297	GYN(N-Glycosylation)VTYWWK{Hex:5; HexNAc:2}	1	0.665164548946345	0.5588696448608204
controllerType=0 controllerNumber=1 scan=12719	0.8288899265418482	-0.03734137539366364	0.8556812565701788	17.99202304075822	13.983372476214228	22	18	MouseBrain-Z-T-1.mgf.controllerType=0 controllerNumber=1 scan=12719	YHGFLN(N-Glycosylation)TSYHR{Fuc:1; Hex:3; HexNAc:2}	11	0.7735733304602486	0.380460061519748
controllerType=0 controllerNumber=1 scan=17120	0.7986109369813946	0.2566740375882711	0.7690488631997575	18.52402133226363	3.7498212223498357	7	19	MouseBrain-Z-T-1.mgf.controllerType=0 controllerNumber=1 scan=17120	N(N-Glycosylation)LSTGSGKPK{Fuc:1; Hex:3; HexNAc:4}	3	0.39483623876768975	0.31465808188148
controllerType=0 controllerNumber=1 scan=4988	0.6754749911179084	-0.22864360849281268	0.4201979182843345	9.948934869118323	7.539661572215222	11	10	MouseBrain-Z-T-1.mgf.controllerType=0 controllerNumber=1 scan=4988	ENQN(N-Glycosylation)HSYSLK{Hex:5; HexNAc:2}	4	0.4263966818089054	0.431147054245468
controllerType=0 controllerNumber=1 scan=5744	0.23804330214691566	0.45192095605469856	0.12711358594291253	15.965378955234023	4.7830666415941945	6	16	MouseBrain-Z-T-1.mgf.controllerType=0 controllerNumber=1 scan=5744	NLN(N-Glycosylation)MSR{Hex:8; HexNAc:2}	1	0.3256930222076147	0.7099406840452088
controllerType=0 controllerNumber=1 scan=9611	0.41369061495908566	-0.08302333822267087	0.3604025009507532	7.437650058470241	7.710341582964947	11	8	MouseBrain-Z-T-1.mgf.controllerType=0 controllerNumber=1 scan=9611	N(N-Glycosylation)QSVPLSC(Carbamidomethyl)C(Carbamidomethyl)R{Hex:5; HexNAc:2}	1	0.8399203968649708	0.5874581351757052
controllerType=0 controllerNumber=1 scan=20529	0.8470897936328085	-0.3034706391746134	0.7966406979761789	15.96949982982185	13.603471452852498	15	16	MouseBrain-Z-T-1.mgf.controllerType=0 controllerNumber=1 scan=20529	QN(N-Glycosylation)ITYLLK{Fuc:1; Hex:3; HexNAc:4}	4	0.4908185565301806	0.3031575690123415
controllerType=0 controllerNumber=1 scan=20560	0.4221391833754623	-0.004631185919988582	0.24552345335383455	23.912060507199975	18.805973146462534	20	24	MouseBrain-Z-T-1.mgf.controllerType=0 controllerNumber=1 scan=20560	QN(N-Glycosylation)ITYLLK{Fuc:1; Hex:3; HexNAc:4}	1	0.6533244250773916	0.5687255378824874
controllerType=0 controllerNumber=1 scan=2455	0.5421709929603707	-0.5106055329425957	0.49693235441068956	16.784073383012288	4.798375129754877	9	17	MouseBrain-Z-T-1.mgf.controllerType=0 controllerNumber=1 scan=2455	N(N-Glycosylation)SSHSPLR{Hex:7; HexNAc:2}	3	0.6719781066948496	0.5658547997676189
controllerType=0 controllerNumber=1 scan=18443	0.87643953032291	-0.08550444565495062	0.8483743459590012	6.984582307787765	7.684285414878733	12	7	MouseBrain-Z-T-1.mgf.controllerType=0 controllerNumber=1 scan=18443	N(N-Glycosylation)LTIVDSGLK{Hex:6; HexNAc:2}	4	0.5036058479107403	0.2871785079796073
controllerType=0 controllerNumber=1 scan=18450	0.5455918041232907	-0.24083872537731246	0.44941920759376297	11.915882977606975	17.920663121583832	25	12	MouseBrain-Z-T-1.mgf.controllerType=0 controllerNumber=1 scan=18450	N(N-Glycosylation)LTIVDSGLK{Hex:6; HexNAc:2}	1	0.8762121178569469	0.5619754050390979
controllerType=0 controllerNumber=1 scan=21494	0.39937165375715117	0.08826210555902708	0.9163981041141025	5.525858980830255	12.699379080698996	16	6	MouseBrain-Z-T-1.mgf.controllerType=0 controllerNumber=1 scan=21494	GN(N-Glycosylation)YSC(Carbamidomethyl)FVSSPSITK{Hex:3; HexNAc:2}	7	0.6278184797822479	0.24048527328505923
controllerType=0 controllerNumber=1 scan=21526	0.8642998566979369	0.44063076853221916	0.9493469517514203	3.9688818840532956	13.286419725318247	17	4	MouseBrain-Z-T-1.mgf.controllerType=0 controllerNumber=1 scan=21526	GN(N-Glycosylation)YSC(Carbamidomethyl)FVSSPSITK{Hex:3; HexNAc:2}	9	0.4568049096268095	0.2532335000633073
controllerType=0 controllerNumber=1 scan=21585	0.35433328189569	0.04219885766466089	0.9017002932987248	8.946929702223333	17.16526707192443	22	9	MouseBrain-Z-T-1.mgf.controllerType=0 controllerNumber=1 scan=21585	GN(N-Glycosylation)YSC(Carbamidomethyl)FVSSPSITK{Hex:3; HexNAc:2}	7	0.6719318284504456	0.28801628549285047
controllerType=0 controllerNumber=1 scan=21601	0.912860526299376	0.19071451007792023	0.9676900727838816	3.980831246873551	8.341754362603229	11	4	MouseBrain-Z-T-1.mgf.controllerType=0 controllerNumber=1 scan=21601	GN(N-Glycosylation)YSC(Carbamidomethyl)FVSSPSITK{Hex:3; HexNAc:2}	9	0.46798772887629764	0.18920348972548598
controllerType=0 controllerNumber=1 scan=4259	0.9780730628811914	0.4351879425814859	0.972079990372242	9.680016811520604	7.022007558708256	9	10	MouseBrain-Z-T-1.mgf.controllerType=0 controllerNumber=1 scan=4259	C(Carbamidomethyl)VN(N-Glycosylation)ESYK{Hex:7; HexNAc:2}	1	0.31318549498257015	0.11809938583157986
controllerType=0 controllerNumber=1 scan=11483	0.6203040750897724	0.820010905050478	0.5536890301652384	16.517811825621074	1.521539011553847	3	17	MouseBrain-Z-T-1.mgf.controllerType=0 controllerNumber=1 scan=11483	QPGN(N-Glycosylation)SSLHR{Fuc:1; Hex:3; HexNAc:4}	4	0.3111114765183296	0.41319974485801797
controllerType=0 controllerNumber=1 scan=11563	0.617098629752608	-0.09129425911315694	0.5673317080090106	21.991019142446795	1.5209888995739482	3	22	MouseBrain-Z-T-1.mgf.controllerType=0 controllerNumber=1 scan=11563	QPGN(N-Glycosylation)SSLHR{Fuc:1; Hex:3; HexNAc:4}	4	0.4634392068013513	0.41511720267594954
controllerType=0 controllerNumber=1 scan=5833	0.7297409548196266	0.4939649519068949	0.6501969904654091	10.964542310055347	10.177138360437066	12	11	MouseBrain-Z-T-1.mgf.controllerType=0 controllerNumber=1 scan=5833	VN(N-Glycosylation)SSLHSQISR{Hex:5; HexNAc:2}	9	0.3892193973055413	0.4144442274337357
controllerType=0 controllerNumber=1 scan=3785	0.5968776489256846	-0.48744142876535573	0.5713859648126643	23.157968596037207	3.1953370334213815	5	24	MouseBrain-Z-T-1.mgf.controllerType=0 controllerNumber=1 scan=3785	N(N-Glycosylation)LSEDR{Fuc:2; Hex:5; HexNAc:3}	1	0.7412182365000618	0.4558349625999186
controllerType=0 controllerNumber=1 scan=10958	0.19394983122262674	-0.22264114611787103	0.054568004600282764	17.637876432495215	5.001260051434512	8	18	MouseBrain-Z-T-1.mgf.controllerType=0 controllerNumber=1 scan=10958	EDGMLPAN(N-Glycosylation)R{Fuc:1; Hex:3; HexNAc:4}	1	0.6033998208625355	0.656352743120398
controllerType=0 controllerNumber=1 scan=12602	0.5359367312275598	-0.23498636950173776	0.3460859638275885	6.249940602556374	6.427181206649199	9	8	MouseBrain-Z-T-1.mgf.controllerType=0 controllerNumber=1 scan=12602	N(N-Glycosylation)VTVVLR{Fuc:1; Hex:3; HexNAc:5}	1	0.7410607340231533	0.5552965765766776
controllerType=0 controllerNumber=1 scan=12614	0.8118503236344959	0.05914532927794245	0.7400018121730629	10.945218619369868	7.182094428220567	10	12	MouseBrain-Z-T-1.mgf.controllerType=0 controllerNumber=1 scan=12614	N(N-Glycosylation)VTVVLR{Fuc:1; Hex:3; HexNAc:5}	4	0.5300958933594103	0.33284417103809544
controllerType=0 controllerNumber=1 scan=7464	0.28275026401591613	0.44313144731869963	0.08268578397256034	14.925830091099044	8.508562360021436	12	15	MouseBrain-Z-T-1.mgf.controllerType=0 controllerNumber=1 scan=7464	IN(N-Glycosylation)VSVSK{Hex:8; HexNAc:2}	1	0.47548898051588534	0.6941456378581151
controllerType=0 controllerNumber=1 scan=25686	0.5239091253203917	0.009335148963111701	0.3133277706698606	9.946938724641953	21.271706277764338	26	10	MouseBrain-Z-T-1.mgf.controllerType=0 controllerNumber=1 scan=25686	HN(N-Glycosylation)LTIFFDVK{Hex:5; HexNAc:2}	4	0.5062041713086588	0.5859732977501245
controllerType=0 controllerNumber=1 scan=25764	0.513920234363732	-0.010956081213521233	0.30148988244727076	9.98033798163509	22.884927349066515	25	10	MouseBrain-Z-T-1.mgf.controllerType=0 controllerNumber=1 scan=25764	HN(N-Glycosylation)LTIFFDVK{Hex:5; HexNAc:2}	4	0.5146452724190621	0.5932106535645556
controllerType=0 controllerNumber=1 scan=25866	0.4944507461079902	0.2757661410330919	0.2515651695191315	8.943281142517636	12.094611414788828	16	9	MouseBrain-Z-T-1.mgf.controllerType=0 controllerNumber=1 scan=25866	HN(N-Glycosylation)LTIFFDVK{Hex:5; HexNAc:2}	4	0.4062760687522414	0.587565911572796
controllerType=0 controllerNumber=1 scan=6132	0.5528505393644872	0.1662960446936526	0.19865352245737364	5.757065562970267	11.816501288482396	14	7	MouseBrain-Z-T-1.mgf.controllerType=0 controllerNumber=1 scan=6132	AN(N-Glycosylation)ATIEVK{Hex:3; HexNAc:4; Neu5Gc:1}	1	0.5087595512947771	0.5443605196415019
controllerType=0 controllerNumber=1 scan=17378	-0.003433719890358425	0.19374153331864713	0.45570220657644916	12.949913839891334	27.848615444748035	34	13	MouseBrain-Z-T-1.mgf.controllerType=0 controllerNumber=1 scan=17378	VPAELN(N-Glycosylation)GSMYR{Hex:5; HexNAc:2}	7	0.6885304311928174	0.48321812859490143
controllerType=0 controllerNumber=1 scan=17465	0.12084994295771218	-0.043375393962122206	0.48270575162042983	9.91861616094656	4.038611751096962	7	10	MouseBrain-Z-T-1.mgf.controllerType=0 controllerNumber=1 scan=17465	VPAELN(N-Glycosylation)GSMYR{Hex:5; HexNAc:2}	7	0.7216169678909645	0.4901561548759321
controllerType=0 controllerNumber=1 scan=4010	0.7241087091796649	0.09071210612808872	0.647807483339661	9.950565688235985	5.38272942770165	8	11	MouseBrain-Z-T-1.mgf.controllerType=0 controllerNumber=1 scan=4010	N(N-Glycosylation)ISSEEK{Fuc:1; Hex:3; HexNAc:5}	4	0.529385590322139	0.3912507363573387
controllerType=0 controllerNumber=1 scan=4011	0.6938022379407216	-0.30495012124705717	0.626732716285906	8.199682966625545	7.49304608122173	11	10	MouseBrain-Z-T-1.mgf.controllerType=0 controllerNumber=1 scan=4011	N(N-Glycosylation)ISSEEK{Fuc:1; Hex:3; HexNAc:5}	1	0.8144023695738197	0.4341067015035547
controllerType=0 controllerNumber=1 scan=4084	0.7173859804610435	-0.17727955416713514	0.5685174981033575	7.004881549213491	7.365484225365352	9	9	MouseBrain-Z-T-1.mgf.controllerType=0 controllerNumber=1 scan=4084	N(N-Glycosylation)ISSEEK{Fuc:1; Hex:3; HexNAc:5}	4	0.5341405168472744	0.39702476727549063
controllerType=0 controllerNumber=1 scan=4086	0.6959583519425049	-0.2539646814381741	0.6108984833318731	7.510842693536957	6.6165616997042	10	9	MouseBrain-Z-T-1.mgf.controllerType=0 controllerNumber=1 scan=4086	N(N-Glycosylation)ISSEEK{Fuc:1; Hex:3; HexNAc:5}	1	0.8090327420032463	0.4328698102463668
controllerType=0 controllerNumber=1 scan=6827	0.7546222509120911	0.21189843390770902	0.6408402306183597	9.894975040529896	13.669814409228133	16	10	MouseBrain-Z-T-1.mgf.controllerType=0 controllerNumber=1 scan=6827	EHYLSSVN(N-Glycosylation)K{Hex:6; HexNAc:2}	4	0.4873031318458724	0.38963079521785543
controllerType=0 controllerNumber=1 scan=5368	0.24177084919818634	0.2923813505398378	0.12149908489833805	15.356167206170403	5.579594590051156	7	16	MouseBrain-Z-T-1.mgf.controllerType=0 controllerNumber=1 scan=5368	YN(N-Glycosylation)ESLK{Hex:8; HexNAc:2}	1	0.4201905376130881	0.701758423890126
controllerType=0 controllerNumber=1 scan=2313	0.28138606532666555	-0.4078328375513625	0.20951132712069886	25.387624116328407	2.0673723971271585	4	26	MouseBrain-Z-T-1.mgf.controllerType=0 controllerNumber=1 scan=2313	IEELN(N-Glycosylation)K{Fuc:2; Hex:5; HexNAc:3}	1	0.7339466693420967	0.5614053876375528
controllerType=0 controllerNumber=1 scan=2386	0.2650047948882062	-1.0	0.22004684559500653	20.529827717226798	1.0368763718893568	2	21	MouseBrain-Z-T-1.mgf.controllerType=0 controllerNumber=1 scan=2386	IEELN(N-Glycosylation)K{Fuc:2; Hex:5; HexNAc:3}	1	0.4887644917053965	0.5378070281725358
controllerType=0 controllerNumber=1 scan=20608	0.44043214131643577	-0.09656004148977619	0.36872469644035527	14.954101979578294	12.45528461458723	17	15	MouseBrain-Z-T-1.mgf.controllerType=0 controllerNumber=1 scan=20608	N(N-Glycosylation)ETIWYVR{Hex:6; HexNAc:2}	1	0.7310822123545506	0.6379748812738903
controllerType=0 controllerNumber=1 scan=20622	0.8117761676412593	-0.36026063150274557	0.7875286015504233	10.946340427152117	10.247805837395058	14	11	MouseBrain-Z-T-1.mgf.controllerType=0 controllerNumber=1 scan=20622	N(N-Glycosylation)ETIWYVR{Hex:6; HexNAc:2}	4	0.5966659703529327	0.3491178530824022
controllerType=0 controllerNumber=1 scan=20680	0.4329105702430585	-0.10676779117988833	0.35120750377013216	13.947557481874238	11.965896833470028	16	14	MouseBrain-Z-T-1.mgf.controllerType=0 controllerNumber=1 scan=20680	N(N-Glycosylation)ETIWYVR{Hex:6; HexNAc:2}	1	0.7400299829623656	0.6439692302861333
controllerType=0 controllerNumber=1 scan=2008	0.7757064402566167	-0.6226079281973492	0.7295174163190049	11.938166943986403	2.4195134524398134	4	12	MouseBrain-Z-T-1.mgf.controllerType=0 controllerNumber=1 scan=2008	N(N-Glycosylation)VSDTTKR{Hex:7; HexNAc:2}	4	0.40714991019506236	0.3466474986592611
controllerType=0 controllerNumber=1 scan=13987	0.25943487406534227	-0.0881472875098617	0.10709941758381282	16.916943054923628	9.42832627459667	14	17	MouseBrain-Z-T-1.mgf.controllerType=0 controllerNumber=1 scan=13987	VAWLN(N-Glycosylation)R{Hex:8; HexNAc:2}	1	0.6982925755184717	0.7407280693265094
controllerType=0 controllerNumber=1 scan=14058	0.24188987085437735	-0.1512094550470306	0.10968057658829536	17.914810211543685	10.5102023537455	17	18	MouseBrain-Z-T-1.mgf.controllerType=0 controllerNumber=1 scan=14058	VAWLN(N-Glycosylation)R{Hex:8; HexNAc:2}	1	0.9484346814832473	0.7423171448160936
controllerType=0 controllerNumber=1 scan=25442	0.5143777291470033	-0.06359998902886381	0.3501917517630385	8.919769702373294	10.253744111793202	15	9	MouseBrain-Z-T-1.mgf.controllerType=0 controllerNumber=1 scan=25442	LTFYGN(N-Glycosylation)WSEK{Hex:5; HexNAc:2}	1	0.649344447412925	0.5410719223981029
controllerType=0 controllerNumber=1 scan=12217	0.7560487072434581	-0.0763007769152719	0.5881964994310416	10.913939156288173	13.001666033003104	18	11	MouseBrain-Z-T-1.mgf.controllerType=0 controllerNumber=1 scan=12217	QVN(N-Glycosylation)FTVDEHR{Hex:5; HexNAc:2}	4	0.581055182049393	0.37612374568672224
controllerType=0 controllerNumber=1 scan=4529	0.4923943439480047	-0.00995940717202292	0.28974789801220346	9.981238951609766	16.730786693692732	21	10	MouseBrain-Z-T-1.mgf.controllerType=0 controllerNumber=1 scan=4529	FN(N-Glycosylation)HTQTIQQK{Hex:5; HexNAc:2}	4	0.5326893497727258	0.6108746586671002
controllerType=0 controllerNumber=1 scan=4565	0.48471290266293204	-0.4183995344758504	0.8982631819198775	11.85887703457372	13.852349877110035	25	12	MouseBrain-Z-T-1.mgf.controllerType=0 controllerNumber=1 scan=4565	FN(N-Glycosylation)HTQTIQQK{Hex:5; HexNAc:2}	3	0.6932242906882167	0.21615229340826853
controllerType=0 controllerNumber=1 scan=4604	0.4981427174324011	0.0029020867543851866	0.33154294111314314	11.947218588780716	22.32147545833514	26	12	MouseBrain-Z-T-1.mgf.controllerType=0 controllerNumber=1 scan=4604	FN(N-Glycosylation)HTQTIQQK{Hex:5; HexNAc:2}	4	0.5127713027963164	0.6135703687880256
controllerType=0 controllerNumber=1 scan=19092	0.7724050067904038	0.014898850041315198	0.6968367947845517	12.92080613740199	19.412041690992858	23	13	MouseBrain-Z-T-1.mgf.controllerType=0 controllerNumber=1 scan=19092	FN(N-Glycosylation)GTDIHSIIK{Hex:5; HexNAc:2}	9	0.4765425246305615	0.39300124325220614
controllerType=0 controllerNumber=1 scan=19134	0.9814426767652591	-0.0460281863731476	0.9785476807001827	10.931947952323734	13.878066420990002	16	11	MouseBrain-Z-T-1.mgf.controllerType=0 controllerNumber=1 scan=19134	FN(N-Glycosylation)GTDIHSIIK{Hex:5; HexNAc:2}	7	0.5661135088561288	0.11675147940101631
controllerType=0 controllerNumber=1 scan=19169	0.9033825553583473	0.08723584922070843	0.8508356097884777	7.994985020071138	10.672045437058932	13	8	MouseBrain-Z-T-1.mgf.controllerType=0 controllerNumber=1 scan=19169	FN(N-Glycosylation)GTDIHSIIK{Hex:5; HexNAc:2}	9	0.36014977206124343	0.2443549393991447
controllerType=0 controllerNumber=1 scan=13567	0.7641027496579625	0.24580401873425659	0.7011753348489366	12.925739166675607	11.330933049876414	15	13	MouseBrain-Z-T-1.mgf.controllerType=0 controllerNumber=1 scan=13567	DLGPALAN(N-Glycosylation)SSHDVK{Fuc:1; Hex:3; HexNAc:2}	9	0.44079728862132617	0.4034097215384102
controllerType=0 controllerNumber=1 scan=13645	0.786611955003714	0.20851052547626653	0.7648639967944104	11.98043478291855	10.532239644067458	13	12	MouseBrain-Z-T-1.mgf.controllerType=0 controllerNumber=1 scan=13645	DLGPALAN(N-Glycosylation)SSHDVK{Fuc:1; Hex:3; HexNAc:2}	9	0.3877707502871584	0.3927207552134367
controllerType=0 controllerNumber=1 scan=13733	0.7852896075115158	-0.18139899364074705	0.7655129602395149	10.941494680752754	7.193379856004503	10	11	MouseBrain-Z-T-1.mgf.controllerType=0 controllerNumber=1 scan=13733	DLGPALAN(N-Glycosylation)SSHDVK{Fuc:1; Hex:3; HexNAc:2}	9	0.4383056800612669	0.3883295661576754
controllerType=0 controllerNumber=1 scan=2055	0.27409507546591333	0.13535469044006998	0.07896652230904919	17.92605909582823	12.675801342905604	16	18	MouseBrain-Z-T-1.mgf.controllerType=0 controllerNumber=1 scan=2055	NLGN(N-Glycosylation)NTK{Hex:8; HexNAc:2}	1	0.624251304355527	0.7180621846092273
controllerType=0 controllerNumber=1 scan=9482	0.09257322370431828	-0.12211252228883751	0.4570843392382351	10.913784752965942	8.852846561568139	11	11	MouseBrain-Z-T-1.mgf.controllerType=0 controllerNumber=1 scan=9482	IVSNN(N-Glycosylation)C(Carbamidomethyl)TDGLR{Hex:5; HexNAc:2}	7	0.9474253053236393	0.5364468575611975
controllerType=0 controllerNumber=1 scan=1923	0.5384117077534457	0.29620195837019564	0.4480110434249226	27.491121385131844	9.418751418212818	12	28	MouseBrain-Z-T-1.mgf.controllerType=0 controllerNumber=1 scan=1923	N(N-Glycosylation)TTHLK{Fuc:2; Hex:4; HexNAc:4}	4	0.47145489170955973	0.47782733327085547
controllerType=0 controllerNumber=1 scan=8698	0.8779289723744776	0.6347941231868137	0.8917989641157651	11.946122916533456	2.6728327483874783	5	12	MouseBrain-Z-T-1.mgf.controllerType=0 controllerNumber=1 scan=8698	FAAKELN(N-Glycosylation)RSSK{Hex:5; HexNAc:2}	11	0.27651412661245856	0.3160497352535245
controllerType=0 controllerNumber=1 scan=2292	0.873819509683131	0.4371722504911143	0.8226346177144143	7.754003052374221	7.1239910297431726	9	9	MouseBrain-Z-T-1.mgf.controllerType=0 controllerNumber=1 scan=2292	N(N-Glycosylation)ASAASTAK{Fuc:1; Hex:3; HexNAc:5}	4	0.36930318252242206	0.2770697664740107
controllerType=0 controllerNumber=1 scan=6148	0.8882793387859911	-0.31734437479352634	0.8627825610673047	10.726311976808658	8.464025521934039	11	11	MouseBrain-Z-T-1.mgf.controllerType=0 controllerNumber=1 scan=6148	AN(N-Glycosylation)ATIEVK{Hex:5; HexNAc:4}	4	0.3984486072594588	0.27190720601677915
controllerType=0 controllerNumber=1 scan=6174	0.8948396886666831	0.270572131304261	0.8691584406282782	10.688399487485405	12.428256980536757	14	11	MouseBrain-Z-T-1.mgf.controllerType=0 controllerNumber=1 scan=6174	AN(N-Glycosylation)ATIEVK{Hex:5; HexNAc:4}	1	0.46850269386494076	0.26511854578749877
controllerType=0 controllerNumber=1 scan=2487	0.7880278436498696	-0.31707149937109563	0.7458048066717039	21.513514589040877	9.144922493326735	12	22	MouseBrain-Z-T-1.mgf.controllerType=0 controllerNumber=1 scan=2487	INC(Carbamidomethyl)N(N-Glycosylation)SSK{Fuc:1; Hex:3; HexNAc:5}	1	0.5763475017028038	0.3512947136840744
controllerType=0 controllerNumber=1 scan=2488	0.8449687745806921	-0.2828366500171893	0.8009390556461332	14.29040853913385	8.906038072112015	11	15	MouseBrain-Z-T-1.mgf.controllerType=0 controllerNumber=1 scan=2488	INC(Carbamidomethyl)N(N-Glycosylation)SSK{Fuc:1; Hex:3; HexNAc:5}	4	0.41108314482445807	0.3053824412357359
controllerType=0 controllerNumber=1 scan=2554	0.8105295993858375	-0.07755860369670362	0.7704711371617949	21.424270100101417	10.541633768035533	14	22	MouseBrain-Z-T-1.mgf.controllerType=0 controllerNumber=1 scan=2554	INC(Carbamidomethyl)N(N-Glycosylation)SSK{Fuc:1; Hex:3; HexNAc:5}	1	0.5766416635154975	0.3368165896183485
controllerType=0 controllerNumber=1 scan=2556	0.7509875566532129	-0.3008615490794643	0.6857046680388701	17.96605599922455	9.426595341925106	12	18	MouseBrain-Z-T-1.mgf.controllerType=0 controllerNumber=1 scan=2556	INC(Carbamidomethyl)N(N-Glycosylation)SSK{Fuc:1; Hex:3; HexNAc:5}	4	0.47320567929689206	0.38580977111914017
controllerType=0 controllerNumber=1 scan=2619	0.7783327609062772	-0.5286422555876205	0.7185004448109911	12.878265459388679	5.281964287426294	7	14	MouseBrain-Z-T-1.mgf.controllerType=0 controllerNumber=1 scan=2619	INC(Carbamidomethyl)N(N-Glycosylation)SSK{Fuc:1; Hex:3; HexNAc:5}	1	0.6422020470785273	0.3567900452742504
controllerType=0 controllerNumber=1 scan=6648	0.6307081900112255	-0.01126914806849782	0.531077734403083	18.31842920250353	8.718555231312022	11	19	MouseBrain-Z-T-1.mgf.controllerType=0 controllerNumber=1 scan=6648	LSVEC(Carbamidomethyl)AN(N-Glycosylation)K{Fuc:2; Hex:4; HexNAc:3}	1	0.49290513915739537	0.4670715795952565
controllerType=0 controllerNumber=1 scan=6808	0.6844258129601032	0.059963548831286635	0.6038675025117385	16.593218929759843	7.557427939258104	11	17	MouseBrain-Z-T-1.mgf.controllerType=0 controllerNumber=1 scan=6808	LSVEC(Carbamidomethyl)AN(N-Glycosylation)K{Fuc:2; Hex:4; HexNAc:3}	1	0.5219428997417104	0.4398013308939555
controllerType=0 controllerNumber=1 scan=6849	0.8368363487372292	0.10923584864376198	0.8194572624965447	16.92614251002083	7.098080461708567	11	17	MouseBrain-Z-T-1.mgf.controllerType=0 controllerNumber=1 scan=6849	LSVEC(Carbamidomethyl)AN(N-Glycosylation)K{Fuc:2; Hex:4; HexNAc:3}	4	0.4733510173090355	0.32590477284513286
controllerType=0 controllerNumber=1 scan=6881	0.6790523234212045	0.27640515417597494	0.6002456137525084	23.356747297342658	15.80478129859865	19	24	MouseBrain-Z-T-1.mgf.controllerType=0 controllerNumber=1 scan=6881	LSVEC(Carbamidomethyl)AN(N-Glycosylation)K{Fuc:2; Hex:4; HexNAc:3}	1	0.45342985530481694	0.45089323678759385
controllerType=0 controllerNumber=1 scan=13150	0.9456106734398874	-0.21444693651532393	0.9476215073529372	8.615788922175671	7.202724188522357	10	9	MouseBrain-Z-T-1.mgf.controllerType=0 controllerNumber=1 scan=13150	N(N-Glycosylation)ISQVLEK{Hex:7; HexNAc:2}	1	0.7397433862221159	0.17835701408115068
controllerType=0 controllerNumber=1 scan=8907	0.9738276033120611	0.3687747994117955	0.9800673696433303	12.919128972053874	10.702798247031202	13	13	MouseBrain-Z-T-1.mgf.controllerType=0 controllerNumber=1 scan=8907	GC(Carbamidomethyl)KDN(N-Glycosylation)ATDSVPLR{Fuc:1; Hex:3; HexNAc:2}	9	0.4776323624311581	0.11926893212839455
controllerType=0 controllerNumber=1 scan=8979	0.9621161040185274	0.2936559035403152	0.9641756068690605	12.987718379532653	11.055603532629105	14	13	MouseBrain-Z-T-1.mgf.controllerType=0 controllerNumber=1 scan=8979	GC(Carbamidomethyl)KDN(N-Glycosylation)ATDSVPLR{Fuc:1; Hex:3; HexNAc:2}	9	0.477568712069002	0.1536517529012364
controllerType=0 controllerNumber=1 scan=1780	0.3897152402031061	0.48332622683179843	0.3417471257217168	19.860756467431568	2.76299704293162	5	20	MouseBrain-Z-T-1.mgf.controllerType=0 controllerNumber=1 scan=1780	RGN(N-Glycosylation)TTR{Fuc:1; Hex:5; HexNAc:4}	4	0.3582524188776031	0.6456053592605637
controllerType=0 controllerNumber=1 scan=12347	0.714826675489498	-0.15525864586375537	0.9622658514191897	13.894413318708656	9.853727203470795	14	14	MouseBrain-Z-T-1.mgf.controllerType=0 controllerNumber=1 scan=12347	VQPFN(N-Glycosylation)VTK{Hex:7; HexNAc:2}	1	0.9446471289754543	0.16463668494912334
controllerType=0 controllerNumber=1 scan=19201	0.8363067869735856	0.46753405523292096	0.8182908834391487	6.958117075659129	10.251454921334908	12	7	MouseBrain-Z-T-1.mgf.controllerType=0 controllerNumber=1 scan=19201	LLN(N-Glycosylation)LTSPEATAK{Hex:5; HexNAc:2}	9	0.42278294699807184	0.27510302684979204
controllerType=0 controllerNumber=1 scan=19215	-0.11571020035224154	-0.0257148193402868	0.4232597843364083	12.92116326934406	18.46905857115268	22	13	MouseBrain-Z-T-1.mgf.controllerType=0 controllerNumber=1 scan=19215	LLN(N-Glycosylation)LTSPEATAK{Hex:5; HexNAc:2}	7	0.8298534784378382	0.5183851096993082
controllerType=0 controllerNumber=1 scan=2420	0.8324877149227426	0.8070309191367349	0.7816290830732927	13.787707459423514	6.090432196687383	7	14	MouseBrain-Z-T-1.mgf.controllerType=0 controllerNumber=1 scan=2420	THAN(N-Glycosylation)GSIK{Fuc:1; Hex:3; HexNAc:5}	4	0.2083805604200639	0.2876572637847095
controllerType=0 controllerNumber=1 scan=20721	0.9038869445070391	0.27694753237488556	0.8985654247508269	8.916240456236151	12.387188738133576	15	9	MouseBrain-Z-T-1.mgf.controllerType=0 controllerNumber=1 scan=20721	AHFSSLN(N-Glycosylation)LTIR{Hex:5; HexNAc:2}	9	0.5364125031514378	0.20966337887305922
controllerType=0 controllerNumber=1 scan=5470	0.29934596578026446	0.315175954572709	0.09102818991810205	11.681197078445333	9.360555788331771	12	12	MouseBrain-Z-T-1.mgf.controllerType=0 controllerNumber=1 scan=5470	NN(N-Glycosylation)VSLVK{Hex:8; HexNAc:2}	1	0.4405472634396937	0.7007472743928491
controllerType=0 controllerNumber=1 scan=25123	0.07501687831340335	-0.13686916478813274	0.5403170127137774	8.924110125559872	13.837635738623412	16	9	MouseBrain-Z-T-1.mgf.controllerType=0 controllerNumber=1 scan=25123	IN(N-Glycosylation)FTAPFNPNK{Hex:5; HexNAc:2}	7	0.8407888075748425	0.46821883055491037
controllerType=0 controllerNumber=1 scan=10149	0.1919241641898379	0.9638016761817426	0.12902782592766024	16.645528562255727	2.622390850793507	4	17	MouseBrain-Z-T-1.mgf.controllerType=0 controllerNumber=1 scan=10149	VILYN(N-Glycosylation)R{Hex:8; HexNAc:2}	1	0.29304814003540763	0.7348588863680469
controllerType=0 controllerNumber=1 scan=4767	0.2224919032614586	-0.20555615822919354	0.07585258712495034	10.690385024454082	4.2344878443485765	7	11	MouseBrain-Z-T-1.mgf.controllerType=0 controllerNumber=1 scan=4767	N(N-Glycosylation)FSGPEK{Hex:8; HexNAc:2}	1	0.6372492044680039	0.7187491412023073
controllerType=0 controllerNumber=1 scan=4313	0.42447153946225163	-0.03132070866208302	0.5406770106696694	14.945995967401874	9.485721274802074	13	15	MouseBrain-Z-T-1.mgf.controllerType=0 controllerNumber=1 scan=4313	TGN(N-Glycosylation)SSPASVER{Hex:6; HexNAc:2}	7	0.8229934323065906	0.4799699859992734
controllerType=0 controllerNumber=1 scan=29030	0.4896185393418694	-0.22452977650295639	0.31093862952618057	14.933556179618778	19.941854508120453	24	15	MouseBrain-Z-T-1.mgf.controllerType=0 controllerNumber=1 scan=29030	GIAN(N-Glycosylation)LSNFIR{Hex:6; HexNAc:2}	1	0.815554536500997	0.605084551875874
controllerType=0 controllerNumber=1 scan=29080	0.9498736487958428	-0.1201389456304821	0.9418168414176645	10.941543410284996	8.994295568356423	11	11	MouseBrain-Z-T-1.mgf.controllerType=0 controllerNumber=1 scan=29080	GIAN(N-Glycosylation)LSNFIR{Hex:6; HexNAc:2}	4	0.5769950370046569	0.17497779137063563
controllerType=0 controllerNumber=1 scan=29114	0.4636951120128241	-0.2763267249344543	0.31234855169821485	13.949310026823301	12.578785871163152	15	14	MouseBrain-Z-T-1.mgf.controllerType=0 controllerNumber=1 scan=29114	GIAN(N-Glycosylation)LSNFIR{Hex:6; HexNAc:2}	1	0.798804913244148	0.607713746877704
controllerType=0 controllerNumber=1 scan=16036	0.014859731747750276	0.2804787663818677	0.3048550136641867	9.77066906648001	8.878880112928961	12	10	MouseBrain-Z-T-1.mgf.controllerType=0 controllerNumber=1 scan=16036	AN(N-Glycosylation)STGTLVITNPTR{Fuc:1; Hex:3; HexNAc:2}	7	0.6008762882693973	0.49577982994839503
controllerType=0 controllerNumber=1 scan=16083	0.8068772553096957	-0.016699337700611362	0.8271665028632238	4.666186877999589	14.293722644088543	18	5	MouseBrain-Z-T-1.mgf.controllerType=0 controllerNumber=1 scan=16083	AN(N-Glycosylation)STGTLVITNPTR{Fuc:1; Hex:3; HexNAc:2}	9	0.5540346451311752	0.30430886839005516
controllerType=0 controllerNumber=1 scan=16107	-0.03068961395904774	0.11755187975831732	0.37433585008742415	11.875692306408224	10.888665711476063	14	12	MouseBrain-Z-T-1.mgf.controllerType=0 controllerNumber=1 scan=16107	AN(N-Glycosylation)STGTLVITNPTR{Fuc:1; Hex:3; HexNAc:2}	7	0.628047550647892	0.49971895022899304
controllerType=0 controllerNumber=1 scan=22942	0.9183191691020476	0.4924283705211931	0.9207741527384309	11.914682651209091	9.070302190183835	12	12	MouseBrain-Z-T-1.mgf.controllerType=0 controllerNumber=1 scan=22942	N(N-Glycosylation)STKEEILAALEK{Fuc:1; Hex:3; HexNAc:2}	9	0.258124182271083	0.25604432864853877
controllerType=0 controllerNumber=1 scan=7027	0.9654738226175088	0.5819767098090283	0.9660851513571443	14.930923653548016	14.778618562913211	17	15	MouseBrain-Z-T-1.mgf.controllerType=0 controllerNumber=1 scan=7027	DAVNN(N-Glycosylation)ITAK{Hex:7; HexNAc:2}	1	0.38547149747878856	0.15247155050862313
controllerType=0 controllerNumber=1 scan=4041	0.9300513613905416	-0.18820350698866928	0.9349764219961366	15.914492732772413	12.08761975209195	18	16	MouseBrain-Z-T-1.mgf.controllerType=0 controllerNumber=1 scan=4041	N(N-Glycosylation)ATLAEQAK{Hex:7; HexNAc:2}	1	0.7622343798113964	0.2187267937229394
controllerType=0 controllerNumber=1 scan=4141	0.9325240370737929	-0.3120279932132942	0.9320942792981362	12.649016106703389	11.427419379190054	17	13	MouseBrain-Z-T-1.mgf.controllerType=0 controllerNumber=1 scan=4141	N(N-Glycosylation)ATLAEQAK{Hex:7; HexNAc:2}	1	0.7703589952823193	0.2088998042229992
controllerType=0 controllerNumber=1 scan=4164	0.8687850106653662	-0.0459685580735897	0.8341248438368841	7.523993827308493	6.117423297152227	9	8	MouseBrain-Z-T-1.mgf.controllerType=0 controllerNumber=1 scan=4164	N(N-Glycosylation)ATLAEQAK{Hex:7; HexNAc:2}	4	0.4381071528951998	0.2929394367683366
controllerType=0 controllerNumber=1 scan=7230	0.9711320322185356	0.6032599372863426	0.9690041368335146	13.92367849398047	11.901329228815799	14	14	MouseBrain-Z-T-1.mgf.controllerType=0 controllerNumber=1 scan=7230	DAVNN(N-Glycosylation)ITAK{Hex:7; HexNAc:2}	1	0.3795332299038125	0.1368876184283526
controllerType=0 controllerNumber=1 scan=2142	0.5941590568541247	0.9432011125916526	0.5458649336873029	18.654603530985135	1.5545233910726695	3	19	MouseBrain-Z-T-1.mgf.controllerType=0 controllerNumber=1 scan=2142	N(N-Glycosylation)VSDTTKR{Fuc:1; Hex:5; HexNAc:3}	4	0.13080502657713736	0.40493785735405674
controllerType=0 controllerNumber=1 scan=5893	0.6360516741513608	-0.021321915921041056	0.4192366835838473	16.921105022345568	10.302797777827807	13	17	MouseBrain-Z-T-1.mgf.controllerType=0 controllerNumber=1 scan=5893	HIN(N-Glycosylation)FTR{Hex:8; HexNAc:2}	4	0.5629356853245872	0.4435687261370127
controllerType=0 controllerNumber=1 scan=5903	0.6025687532191331	-0.09630364100151498	0.5505806892921574	16.81899201665587	5.804409345086719	11	17	MouseBrain-Z-T-1.mgf.controllerType=0 controllerNumber=1 scan=5903	HIN(N-Glycosylation)FTR{Hex:8; HexNAc:2}	3	0.6505184834953784	0.5151654345305221
controllerType=0 controllerNumber=1 scan=5958	0.6458671805709804	0.1237677727566559	0.46303021218157725	18.95865396091316	11.439889496790393	15	19	MouseBrain-Z-T-1.mgf.controllerType=0 controllerNumber=1 scan=5958	HIN(N-Glycosylation)FTR{Hex:8; HexNAc:2}	4	0.5443905419097804	0.4470819013384798
controllerType=0 controllerNumber=1 scan=5977	0.6100845526127109	0.34244922503691666	0.5584822835566804	16.798339642659087	5.0788120283341325	10	17	MouseBrain-Z-T-1.mgf.controllerType=0 controllerNumber=1 scan=5977	HIN(N-Glycosylation)FTR{Hex:8; HexNAc:2}	3	0.46828358395758996	0.5136675051715176
controllerType=0 controllerNumber=1 scan=6028	0.7599970623304647	0.8673946953492793	0.700359740833899	13.899837626857376	1.9088257834158655	3	14	MouseBrain-Z-T-1.mgf.controllerType=0 controllerNumber=1 scan=6028	HIN(N-Glycosylation)FTR{Hex:8; HexNAc:2}	4	0.14350073143139447	0.3184460881189645
controllerType=0 controllerNumber=1 scan=3867	0.4212136021207097	-0.19786289576160515	0.16540064227635298	11.952876473336863	6.815443817864073	11	12	MouseBrain-Z-T-1.mgf.controllerType=0 controllerNumber=1 scan=3867	KN(N-Glycosylation)ASNMEYR{Hex:6; HexNAc:2}	4	0.5651308181412162	0.5958686096384777
controllerType=0 controllerNumber=1 scan=2834	0.23819359181476726	0.7276377868938945	0.07408063204458126	13.969111528485888	9.535678932882867	13	14	MouseBrain-Z-T-1.mgf.controllerType=0 controllerNumber=1 scan=2834	N(N-Glycosylation)TTEVVK{Hex:8; HexNAc:2}	1	0.41940885325001276	0.7434442918666838
controllerType=0 controllerNumber=1 scan=2860	0.722592688774856	0.6745056518741802	0.6768536620880043	9.906062941560222	6.68011224146559	9	10	MouseBrain-Z-T-1.mgf.controllerType=0 controllerNumber=1 scan=2860	N(N-Glycosylation)TTEVVK{Hex:8; HexNAc:2}	4	0.2626040573378914	0.438978651832208
controllerType=0 controllerNumber=1 scan=2900	0.25765015632938143	0.6689508458726446	0.10116086452128042	10.695241799382586	6.74095564165443	9	11	MouseBrain-Z-T-1.mgf.controllerType=0 controllerNumber=1 scan=2900	N(N-Glycosylation)TTEVVK{Hex:8; HexNAc:2}	1	0.4288259380010657	0.7261632430981757
controllerType=0 controllerNumber=1 scan=9608	0.5494038910066191	-0.11488162851875747	0.5016292318879597	10.749574013435081	6.660132474964197	9	12	MouseBrain-Z-T-1.mgf.controllerType=0 controllerNumber=1 scan=9608	GGN(N-Glycosylation)VTLPC(Carbamidomethyl)K{Fuc:2; Hex:4; HexNAc:3}	1	0.8394146369869715	0.45239222360197495
controllerType=0 controllerNumber=1 scan=1988	0.2541082018962693	0.29367974046885614	0.11171144445153289	15.682340893468709	5.713712605072204	7	16	MouseBrain-Z-T-1.mgf.controllerType=0 controllerNumber=1 scan=1988	AVN(N-Glycosylation)SSC(Carbamidomethyl)R{Hex:8; HexNAc:2}	1	0.5228483293404323	0.6962297429223183
controllerType=0 controllerNumber=1 scan=6925	0.046025556115466756	-0.26496701685196244	-0.1593659209776512	17.968746270663065	7.852550625210001	11	19	MouseBrain-Z-T-1.mgf.controllerType=0 controllerNumber=1 scan=6925	VN(N-Glycosylation)FTC(Carbamidomethyl)K{Fuc:1; Hex:6; HexNAc:3}	1	0.7036989261924993	0.7867152046324755
controllerType=0 controllerNumber=1 scan=6946	0.6884649299317536	-0.16824014902475845	0.6548015948628151	12.433553481058535	7.270724193525344	9	13	MouseBrain-Z-T-1.mgf.controllerType=0 controllerNumber=1 scan=6946	VN(N-Glycosylation)FTC(Carbamidomethyl)K{Fuc:1; Hex:6; HexNAc:3}	4	0.5240354600390824	0.4620918174957807
controllerType=0 controllerNumber=1 scan=7001	0.15642235061564716	-0.5805410168031727	-0.12363647169744099	10.457863960707892	6.0526574986666475	8	12	MouseBrain-Z-T-1.mgf.controllerType=0 controllerNumber=1 scan=7001	VN(N-Glycosylation)FTC(Carbamidomethyl)K{Fuc:1; Hex:6; HexNAc:3}	1	0.7050572233176077	0.7131742935531827
controllerType=0 controllerNumber=1 scan=10249	0.30837527814122767	-0.01535565765552728	0.13136032170572726	16.696708206207177	3.491357960339854	6	17	MouseBrain-Z-T-1.mgf.controllerType=0 controllerNumber=1 scan=10249	TC(Carbamidomethyl)N(N-Glycosylation)SSLTLR{Fuc:1; Hex:3; HexNAc:4}	1	0.7238907287067615	0.598662114865128
controllerType=0 controllerNumber=1 scan=22324	0.9640773835393884	0.6518213305831304	0.9673007441280101	8.85462938805494	2.5220342457117333	5	9	MouseBrain-Z-T-1.mgf.controllerType=0 controllerNumber=1 scan=22324	N(N-Glycosylation)TTQQRWGK{Hex:6; HexNAc:2}	3	0.25383775859411106	0.14880677089294855
controllerType=0 controllerNumber=1 scan=4431	0.1764508668059779	0.06447778417077732	0.08835289770005808	16.912830211904527	2.9418358326899763	5	17	MouseBrain-Z-T-1.mgf.controllerType=0 controllerNumber=1 scan=4431	AC(Carbamidomethyl)QFN(N-Glycosylation)R{Hex:8; HexNAc:2}	1	0.4546928836120461	0.7378589797797429
controllerType=0 controllerNumber=1 scan=2470	0.06696463788798297	-0.9999999999999999	-0.013875822983432417	17.727027309362455	1.0368763718893568	2	19	MouseBrain-Z-T-1.mgf.controllerType=0 controllerNumber=1 scan=2470	IEELN(N-Glycosylation)K{Fuc:2; Hex:4; HexNAc:4}	1	0.5487341574987272	0.6119805310060135
controllerType=0 controllerNumber=1 scan=2533	0.11784596589194435	-0.3576803839152354	0.03704107737022429	22.23351567898859	3.3602370114272033	5	23	MouseBrain-Z-T-1.mgf.controllerType=0 controllerNumber=1 scan=2533	IEELN(N-Glycosylation)K{Fuc:2; Hex:4; HexNAc:4}	1	0.7621724305333608	0.7397150605759486
controllerType=0 controllerNumber=1 scan=2542	0.1551540423909202	-0.6605109340563611	-0.12392805065192836	16.762646982429672	3.531201738366377	5	18	MouseBrain-Z-T-1.mgf.controllerType=0 controllerNumber=1 scan=2542	IEELN(N-Glycosylation)K{Fuc:2; Hex:4; HexNAc:4}	4	0.7420291442330877	0.5913688641627955
controllerType=0 controllerNumber=1 scan=2595	0.35713868319413994	-0.3780081703409244	0.3094036639825449	20.159287629052315	2.0329995874029794	4	21	MouseBrain-Z-T-1.mgf.controllerType=0 controllerNumber=1 scan=2595	IEELN(N-Glycosylation)K{Fuc:2; Hex:4; HexNAc:4}	1	0.7573925934887257	0.625022457565729
controllerType=0 controllerNumber=1 scan=2604	0.1422056511408648	-0.7287048567060272	-0.11964846767342373	14.8491860911009	2.2159494874273884	4	16	MouseBrain-Z-T-1.mgf.controllerType=0 controllerNumber=1 scan=2604	IEELN(N-Glycosylation)K{Fuc:2; Hex:4; HexNAc:4}	4	0.620653604591763	0.5788906919592584
controllerType=0 controllerNumber=1 scan=18157	0.01576936138607999	-0.019723027424986446	0.5169964242379216	11.944208065600273	24.308695727532402	28	12	MouseBrain-Z-T-1.mgf.controllerType=0 controllerNumber=1 scan=18157	C(Carbamidomethyl)APVN(N-Glycosylation)ISC(Carbamidomethyl)YAK{Hex:5; HexNAc:2}	7	0.7906152097392829	0.44460300360208965
controllerType=0 controllerNumber=1 scan=18229	0.30670758430851996	0.5207331008344683	0.628297670830212	7.898493618034422	12.584512052722964	14	8	MouseBrain-Z-T-1.mgf.controllerType=0 controllerNumber=1 scan=18229	C(Carbamidomethyl)APVN(N-Glycosylation)ISC(Carbamidomethyl)YAK{Hex:5; HexNAc:2}	7	0.5047904469872322	0.371695948133882
controllerType=0 controllerNumber=1 scan=8225	0.3350311813427575	-0.043778880094284475	0.07727512846370334	10.948233111619944	3.9264382233729336	7	11	MouseBrain-Z-T-1.mgf.controllerType=0 controllerNumber=1 scan=8225	RN(N-Glycosylation)WTINR{Hex:7; HexNAc:2}	4	0.5924319151265781	0.6280913680760207
controllerType=0 controllerNumber=1 scan=22911	0.8762577259541489	-0.23487276908293772	0.8446369231334747	11.996346300799727	31.093441518761054	36	12	MouseBrain-Z-T-1.mgf.controllerType=0 controllerNumber=1 scan=22911	N(N-Glycosylation)STKEEILAALEK{Hex:4; HexNAc:2}	9	0.5953167023607234	0.3017275383669985
controllerType=0 controllerNumber=1 scan=22914	0.8423733136731554	0.08704124719253169	0.8145987605456703	8.47072492013993	14.169942488791941	19	9	MouseBrain-Z-T-1.mgf.controllerType=0 controllerNumber=1 scan=22914	N(N-Glycosylation)STKEEILAALEK{Hex:4; HexNAc:2}	7	0.701435225944305	0.3362606363892741
controllerType=0 controllerNumber=1 scan=22983	0.8726273006969265	-0.17258526740292834	0.8399385144717579	11.996343750337262	25.944461354402	31	12	MouseBrain-Z-T-1.mgf.controllerType=0 controllerNumber=1 scan=22983	N(N-Glycosylation)STKEEILAALEK{Hex:4; HexNAc:2}	9	0.5399283702878285	0.30409791532121244
controllerType=0 controllerNumber=1 scan=22781	0.9773500614400051	0.15088692037892285	0.9746569260527473	12.919194743003493	6.32199828135211	9	13	MouseBrain-Z-T-1.mgf.controllerType=0 controllerNumber=1 scan=22781	FLYN(N-Glycosylation)FTR{Hex:7; HexNAc:2}	1	0.5343480033835565	0.1206567033538657
controllerType=0 controllerNumber=1 scan=25021	0.11202360236641863	-0.1216510862722728	0.18206950807178868	13.917318486390231	15.288224773894655	18	14	MouseBrain-Z-T-1.mgf.controllerType=0 controllerNumber=1 scan=25021	IN(N-Glycosylation)FTAPFNPNK{Fuc:1; Hex:3; HexNAc:3}	7	0.8628887775062496	0.5658236251485075
controllerType=0 controllerNumber=1 scan=11999	0.21942506838971504	0.15238800983793013	0.09829093631809524	14.684415770656896	6.41905100404222	8	15	MouseBrain-Z-T-1.mgf.controllerType=0 controllerNumber=1 scan=11999	N(N-Glycosylation)WTINR{Hex:8; HexNAc:2}	1	0.6105860674965773	0.7367599568331988
controllerType=0 controllerNumber=1 scan=12069	0.21543269832692122	0.15404339602267123	0.09969369601408788	15.682287412339257	6.208771349271407	8	16	MouseBrain-Z-T-1.mgf.controllerType=0 controllerNumber=1 scan=12069	N(N-Glycosylation)WTINR{Hex:8; HexNAc:2}	1	0.6105277375715262	0.7371546500653338
controllerType=0 controllerNumber=1 scan=1992	0.7137400174588198	0.6690390871250517	0.5985114445307765	12.807204118876157	7.266732279948733	9	13	MouseBrain-Z-T-1.mgf.controllerType=0 controllerNumber=1 scan=1992	KN(N-Glycosylation)NTC(Carbamidomethyl)VK{Fuc:1; Hex:3; HexNAc:5}	4	0.29261079290734693	0.3906922002954064
controllerType=0 controllerNumber=1 scan=23839	0.4450309336709481	0.09514591558485293	0.24521675248117383	11.91778768736631	18.78024973128161	22	12	MouseBrain-Z-T-1.mgf.controllerType=0 controllerNumber=1 scan=23839	VIN(N-Glycosylation)DTWAWK{Hex:6; HexNAc:2}	1	0.7062786835603105	0.6161708840172951
controllerType=0 controllerNumber=1 scan=23910	0.44426674148630546	0.05620760473997209	0.2519045245284066	12.92438555543109	18.727236331661302	23	13	MouseBrain-Z-T-1.mgf.controllerType=0 controllerNumber=1 scan=23910	VIN(N-Glycosylation)DTWAWK{Hex:6; HexNAc:2}	1	0.7110402956679456	0.6164313591143799
controllerType=0 controllerNumber=1 scan=2539	0.7665478082188009	0.9904649428794051	0.7392045598553538	16.551708832024662	1.517959944823145	3	17	MouseBrain-Z-T-1.mgf.controllerType=0 controllerNumber=1 scan=2539	KN(N-Glycosylation)QSSELR{Fuc:2; Hex:4; HexNAc:3}	4	0.04173256952968184	0.3260782495220177
controllerType=0 controllerNumber=1 scan=2602	0.8219462399647787	0.9053012530278983	0.7968780711469666	20.554180637569566	3.680564509614885	6	21	MouseBrain-Z-T-1.mgf.controllerType=0 controllerNumber=1 scan=2602	KN(N-Glycosylation)QSSELR{Fuc:2; Hex:4; HexNAc:3}	4	0.15634298501473953	0.29916385371635434
controllerType=0 controllerNumber=1 scan=10246	0.7927362161810533	-0.05251429683834271	0.6977047886258494	14.929456981427402	27.338649823582237	32	15	MouseBrain-Z-T-1.mgf.controllerType=0 controllerNumber=1 scan=10246	WTGHN(N-Glycosylation)VTVVQR{Hex:5; HexNAc:2}	9	0.59959002787109	0.3747710733143027
controllerType=0 controllerNumber=1 scan=10304	0.992070463100042	0.04826928101609694	0.9907681629595805	9.807815983292322	8.069672483194765	11	10	MouseBrain-Z-T-1.mgf.controllerType=0 controllerNumber=1 scan=10304	WTGHN(N-Glycosylation)VTVVQR{Hex:5; HexNAc:2}	7	0.633449167999829	0.07068504105516124
controllerType=0 controllerNumber=1 scan=10324	0.9168529325851378	0.05226907214178588	0.8818818788569627	13.996141201197073	21.112666073247983	25	14	MouseBrain-Z-T-1.mgf.controllerType=0 controllerNumber=1 scan=10324	WTGHN(N-Glycosylation)VTVVQR{Hex:5; HexNAc:2}	9	0.5331701660412118	0.23111046759660134
controllerType=0 controllerNumber=1 scan=2226	0.7643634177667903	0.24822905569083378	0.6975089495938477	11.491190990210887	2.690902122015598	5	12	MouseBrain-Z-T-1.mgf.controllerType=0 controllerNumber=1 scan=2226	N(N-Glycosylation)HSLEGR{Hex:8; HexNAc:2}	4	0.4378554320882726	0.3436461818517812
controllerType=0 controllerNumber=1 scan=3602	0.9404329064324942	0.28411274841155737	0.9286363232232664	10.843796543587954	12.010935341279454	15	11	MouseBrain-Z-T-1.mgf.controllerType=0 controllerNumber=1 scan=3602	VIYQNHN(N-Glycosylation)K{Hex:3; HexNAc:5}	4	0.3896512214151284	0.20204267288992284
controllerType=0 controllerNumber=1 scan=14178	-0.030112010633412303	-0.08795027481753784	0.6452195023464704	10.940030713089518	23.983614768413904	28	11	MouseBrain-Z-T-1.mgf.controllerType=0 controllerNumber=1 scan=14178	LN(N-Glycosylation)GTDPIVAADSK{Hex:5; HexNAc:2}	7	0.8672106362669261	0.40036756868666123
controllerType=0 controllerNumber=1 scan=14196	0.8172443882546117	-0.07858273990913976	0.7766276276122145	6.771667631030816	14.658567722109323	18	7	MouseBrain-Z-T-1.mgf.controllerType=0 controllerNumber=1 scan=14196	LN(N-Glycosylation)GTDPIVAADSK{Hex:5; HexNAc:2}	9	0.6738511946147238	0.3218162394915016
controllerType=0 controllerNumber=1 scan=14250	0.10519462812399277	-0.34957627677430797	0.6127094907968587	6.66465713232186	6.061734351649185	8	7	MouseBrain-Z-T-1.mgf.controllerType=0 controllerNumber=1 scan=14250	LN(N-Glycosylation)GTDPIVAADSK{Hex:5; HexNAc:2}	7	0.8673760291695308	0.3986765063395379
controllerType=0 controllerNumber=1 scan=3509	0.25183058354604126	0.2486635177527502	0.0536574354224018	14.683429534824812	10.317664791534535	13	15	MouseBrain-Z-T-1.mgf.controllerType=0 controllerNumber=1 scan=3509	LN(N-Glycosylation)NSQIK{Hex:8; HexNAc:2}	1	0.5693264830003655	0.7271239822898519
controllerType=0 controllerNumber=1 scan=9517	0.29820096996150813	-0.1862184799981766	0.10416151833670856	16.914963877258614	11.196629743645051	15	17	MouseBrain-Z-T-1.mgf.controllerType=0 controllerNumber=1 scan=9517	VVWN(N-Glycosylation)GSR{Hex:8; HexNAc:2}	1	0.7478087203760273	0.7085678756931324
controllerType=0 controllerNumber=1 scan=9594	0.29596114206545665	-0.1399954645471941	0.106759960160422	16.912641794531847	10.30626907096181	15	17	MouseBrain-Z-T-1.mgf.controllerType=0 controllerNumber=1 scan=9594	VVWN(N-Glycosylation)GSR{Hex:8; HexNAc:2}	1	0.7428233918170619	0.7120665067006977
controllerType=0 controllerNumber=1 scan=5805	0.267182293229613	-0.09273457888423939	0.10402753064171279	15.914925135397636	6.088939250703479	9	16	MouseBrain-Z-T-1.mgf.controllerType=0 controllerNumber=1 scan=5805	VELN(N-Glycosylation)TSR{Hex:8; HexNAc:2}	1	0.6038189223438649	0.6966904568905453
controllerType=0 controllerNumber=1 scan=4526	0.06313923959221464	0.10049721416118873	-0.0354098294089204	28.06831390734579	4.6032518204818205	7	29	MouseBrain-Z-T-1.mgf.controllerType=0 controllerNumber=1 scan=4526	AC(Carbamidomethyl)QFN(N-Glycosylation)R{Fuc:1; Hex:6; HexNAc:3}	1	0.5365082021214044	0.7634134586705655
controllerType=0 controllerNumber=1 scan=2449	0.221364518886601	0.773887599336071	0.13524643369087727	16.6931031055058	2.4303362248739195	4	17	MouseBrain-Z-T-1.mgf.controllerType=0 controllerNumber=1 scan=2449	VLASN(N-Glycosylation)R{Hex:9; HexNAc:2}	1	0.2354980221952229	0.6995938994160634
controllerType=0 controllerNumber=1 scan=1884	0.2067171077852198	-0.7039990355060439	0.011457247128222393	12.539945014549188	4.202091620857798	6	13	MouseBrain-Z-T-1.mgf.controllerType=0 controllerNumber=1 scan=1884	INC(Carbamidomethyl)N(N-Glycosylation)SSK{Hex:8; HexNAc:2}	1	0.5411750622418743	0.7000436851676108
controllerType=0 controllerNumber=1 scan=6902	0.5224081239355965	0.7680495870317768	0.4636548847109298	14.683792636547247	3.0320000607597866	6	15	MouseBrain-Z-T-1.mgf.controllerType=0 controllerNumber=1 scan=6902	TN(N-Glycosylation)WSDPHK{Hex:7; HexNAc:2}	3	0.24644440620146443	0.5430778940284784
controllerType=0 controllerNumber=1 scan=22136	0.517500627679959	0.4162570287009335	0.3311639733132778	7.881464222270122	7.03848663262271	10	8	MouseBrain-Z-T-1.mgf.controllerType=0 controllerNumber=1 scan=22136	N(N-Glycosylation)ATGMEVGWYR{Fuc:1; Hex:3; HexNAc:3}	9	0.3273671843013885	0.5497715892249416
controllerType=0 controllerNumber=1 scan=22147	0.3580051855503528	-0.08761940989505353	0.16895197937274137	15.991778485361007	14.927805301039223	19	16	MouseBrain-Z-T-1.mgf.controllerType=0 controllerNumber=1 scan=22147	N(N-Glycosylation)ATGMEVGWYR{Fuc:1; Hex:3; HexNAc:3}	7	0.7365233175033156	0.63466873119123
controllerType=0 controllerNumber=1 scan=22204	0.460310794575018	0.3956772307314958	0.21905415394973568	6.850811945405388	4.9108395801372655	8	7	MouseBrain-Z-T-1.mgf.controllerType=0 controllerNumber=1 scan=22204	N(N-Glycosylation)ATGMEVGWYR{Fuc:1; Hex:3; HexNAc:3}	9	0.27534933718119564	0.566175294433791
controllerType=0 controllerNumber=1 scan=3357	0.24130399210867698	0.1287455330135143	0.15318286376462864	15.660255319336631	2.073652715749148	4	16	MouseBrain-Z-T-1.mgf.controllerType=0 controllerNumber=1 scan=3357	N(N-Glycosylation)LTTGR{Hex:9; HexNAc:2}	1	0.46132256363382	0.6889934442716623
controllerType=0 controllerNumber=1 scan=5152	0.6736018654913153	0.49373394880647514	0.5967221733906479	12.899865097743135	3.862506553763965	6	13	MouseBrain-Z-T-1.mgf.controllerType=0 controllerNumber=1 scan=5152	KN(N-Glycosylation)STAYFR{Hex:7; HexNAc:2}	4	0.3547123074211869	0.4382674684483685
controllerType=0 controllerNumber=1 scan=16847	0.34734286774712897	-0.2725459668979728	0.189351409544418	9.683218983356511	10.159647853524609	14	10	MouseBrain-Z-T-1.mgf.controllerType=0 controllerNumber=1 scan=16847	GTEWLVN(N-Glycosylation)SSR{Hex:6; HexNAc:2}	1	0.8495275204369842	0.6629568825753072
controllerType=0 controllerNumber=1 scan=3265	0.7560956792406343	-0.4615811532954229	0.668467514257905	11.871515847101398	4.198265658402828	7	12	MouseBrain-Z-T-1.mgf.controllerType=0 controllerNumber=1 scan=3265	SVTTSLHN(N-Glycosylation)K{Hex:7; HexNAc:2}	4	0.5376394500924373	0.3679239266407085
controllerType=0 controllerNumber=1 scan=3294	0.5017412549621836	-0.2909456786544242	0.43080260936372	12.786606054822862	3.4255124860458457	6	13	MouseBrain-Z-T-1.mgf.controllerType=0 controllerNumber=1 scan=3294	SVTTSLHN(N-Glycosylation)K{Hex:7; HexNAc:2}	3	0.46632595771290025	0.547787769711154
controllerType=0 controllerNumber=1 scan=3330	0.7731877349333252	0.0348474889862812	0.6752248171397445	14.958400508992392	15.475261944208132	20	15	MouseBrain-Z-T-1.mgf.controllerType=0 controllerNumber=1 scan=3330	SVTTSLHN(N-Glycosylation)K{Hex:7; HexNAc:2}	4	0.5169702416660824	0.3796133404133001
controllerType=0 controllerNumber=1 scan=8063	0.9273008184098772	-0.0565852071928138	0.9226650344376311	8.6445346150809	7.762109408394873	11	9	MouseBrain-Z-T-1.mgf.controllerType=0 controllerNumber=1 scan=8063	N(N-Glycosylation)YTADYDK{Hex:7; HexNAc:2}	1	0.6336977682108531	0.20011302475165518
controllerType=0 controllerNumber=1 scan=7861	0.919190061486765	-0.19164083019306194	0.9148184165989478	9.644957912511885	8.016120826539066	11	10	MouseBrain-Z-T-1.mgf.controllerType=0 controllerNumber=1 scan=7861	N(N-Glycosylation)YTADYDK{Hex:7; HexNAc:2}	1	0.6335968592366412	0.2168864483863374
controllerType=0 controllerNumber=1 scan=3893	0.5240333319699519	-0.5561840653803869	0.3207414153163379	9.9793831036041	3.272202051599454	6	10	MouseBrain-Z-T-1.mgf.controllerType=0 controllerNumber=1 scan=3893	KN(N-Glycosylation)ASNMEYR{Hex:5; HexNAc:3}	4	0.5951803240420224	0.5103935290402563
controllerType=0 controllerNumber=1 scan=2435	0.523244436456207	-0.4664700186160942	0.3554067972809138	9.412667476918283	7.262203715225352	9	11	MouseBrain-Z-T-1.mgf.controllerType=0 controllerNumber=1 scan=2435	N(N-Glycosylation)VSDTTK{Fuc:1; Hex:5; HexNAc:4}	1	0.728810587098467	0.5268695589328347
controllerType=0 controllerNumber=1 scan=5280	0.6165590132589334	0.6357739288552757	0.4997111547760642	15.959696158873795	4.606976016036522	7	16	MouseBrain-Z-T-1.mgf.controllerType=0 controllerNumber=1 scan=5280	QRYN(N-Glycosylation)LTAK{Hex:7; HexNAc:2}	4	0.2510701734602911	0.4524447594596915
controllerType=0 controllerNumber=1 scan=9901	0.2943890937275568	-0.15507644657753422	0.06328540494722709	16.888129639182996	10.313082426916942	14	17	MouseBrain-Z-T-1.mgf.controllerType=0 controllerNumber=1 scan=9901	LQWN(N-Glycosylation)GSK{Hex:8; HexNAc:2}	1	0.6956204816593239	0.6784396031844457
controllerType=0 controllerNumber=1 scan=9972	0.21935542520733595	0.564587703811938	0.027791926876603878	12.262841779150763	4.192702268211073	6	13	MouseBrain-Z-T-1.mgf.controllerType=0 controllerNumber=1 scan=9972	LQWN(N-Glycosylation)GSK{Hex:8; HexNAc:2}	1	0.36446225205909255	0.6760495413415445
controllerType=0 controllerNumber=1 scan=7259	0.42081752222602137	-0.3198398501970169	0.22424732989049406	9.253312712751837	5.854517446706519	7	10	MouseBrain-Z-T-1.mgf.controllerType=0 controllerNumber=1 scan=7259	VN(N-Glycosylation)FTC(Carbamidomethyl)K{Fuc:1; Hex:5; HexNAc:4}	1	0.5927617311868112	0.5730847951311724
controllerType=0 controllerNumber=1 scan=7927	0.4316311361688284	0.2636341467974589	0.24272700296962904	8.91814629621296	4.411465282181096	8	9	MouseBrain-Z-T-1.mgf.controllerType=0 controllerNumber=1 scan=7927	VYC(Carbamidomethyl)N(N-Glycosylation)MTEDK{Hex:6; HexNAc:2}	1	0.44026423722871194	0.5948300433433831
controllerType=0 controllerNumber=1 scan=2686	0.18313375506343152	0.6149070343199633	0.10955915643117924	15.684485509479565	1.5498366788971432	3	16	MouseBrain-Z-T-1.mgf.controllerType=0 controllerNumber=1 scan=2686	SLSN(N-Glycosylation)STAR{Hex:8; HexNAc:2}	1	0.3219273730094468	0.7085194742232087
controllerType=0 controllerNumber=1 scan=2699	0.26380999438266056	0.057586991641314894	0.09627451569785601	9.347830172046224	5.532869212406163	8	10	MouseBrain-Z-T-1.mgf.controllerType=0 controllerNumber=1 scan=2699	SLSN(N-Glycosylation)STAR{Hex:8; HexNAc:2}	1	0.5812231806708702	0.7313607389348195
controllerType=0 controllerNumber=1 scan=4067	0.3078692493988805	-0.08993939205507284	0.16570677016628393	17.878941053496334	6.3090500959544045	7	18	MouseBrain-Z-T-1.mgf.controllerType=0 controllerNumber=1 scan=4067	VAN(N-Glycosylation)ITR{Hex:9; HexNAc:2}	1	0.5406068315898719	0.6522187161577093
controllerType=0 controllerNumber=1 scan=2833	0.29368318271524296	-0.9461120651272231	0.19554206032253937	17.680146339480693	3.05171890554085	4	18	MouseBrain-Z-T-1.mgf.controllerType=0 controllerNumber=1 scan=2833	ATN(N-Glycosylation)LTR{Hex:9; HexNAc:2}	1	0.7344425905495967	0.6291083310913661
controllerType=0 controllerNumber=1 scan=10402	0.5810490538807824	-0.26754302459811224	0.37067531523826824	8.930675975116102	9.397017798111762	13	9	MouseBrain-Z-T-1.mgf.controllerType=0 controllerNumber=1 scan=10402	N(N-Glycosylation)STTLVMHMK{Hex:6; HexNAc:2}	4	0.5900578117125441	0.520486391307022
controllerType=0 controllerNumber=1 scan=18452	0.40860957141131354	-0.21246259195594566	0.2121427220459054	11.89196260961463	11.194180848358034	14	12	MouseBrain-Z-T-1.mgf.controllerType=0 controllerNumber=1 scan=18452	IYN(N-Glycosylation)ASELPVR{Hex:6; HexNAc:2}	1	0.7236263531254197	0.6374127526922919
controllerType=0 controllerNumber=1 scan=18526	0.3795338828484326	0.2136989321567415	0.21464223895889512	12.916777017733683	6.381032574772372	10	13	MouseBrain-Z-T-1.mgf.controllerType=0 controllerNumber=1 scan=18526	IYN(N-Glycosylation)ASELPVR{Hex:6; HexNAc:2}	1	0.48803461917168073	0.6389126818841415
controllerType=0 controllerNumber=1 scan=1954	0.684493848089047	0.23074813467390298	0.5561753303106385	15.959728776806195	15.675403265164174	17	16	MouseBrain-Z-T-1.mgf.controllerType=0 controllerNumber=1 scan=1954	C(Carbamidomethyl)LN(N-Glycosylation)HTTQK{Hex:7; HexNAc:2}	4	0.3706089754802948	0.44503088049553446
controllerType=0 controllerNumber=1 scan=5281	0.8471469825652742	0.5885846687777134	0.8157077781511229	13.648206205690126	4.091550629377782	8	14	MouseBrain-Z-T-1.mgf.controllerType=0 controllerNumber=1 scan=5281	GSPAN(N-Glycosylation)VTEAR{Hex:7; HexNAc:2}	1	0.3525188614454614	0.30608237868078775
controllerType=0 controllerNumber=1 scan=2157	0.586428790875604	0.9113647966491815	0.5061977838779333	15.664843282473708	4.848948945766371	7	16	MouseBrain-Z-T-1.mgf.controllerType=0 controllerNumber=1 scan=2157	N(N-Glycosylation)VSDTTKR{Hex:5; HexNAc:4}	4	0.21792218062631064	0.48508907972155124
controllerType=0 controllerNumber=1 scan=2217	0.5483070715210813	0.9126314431753296	0.4692515942429778	12.470288210299216	2.5031975842627596	4	13	MouseBrain-Z-T-1.mgf.controllerType=0 controllerNumber=1 scan=2217	N(N-Glycosylation)VSDTTKR{Hex:5; HexNAc:4}	4	0.17851185286261154	0.4801719596692936
controllerType=0 controllerNumber=1 scan=14087	0.33502103210377066	-0.1638357836697528	0.14002571631613794	10.922626149345103	5.624877399719638	8	11	MouseBrain-Z-T-1.mgf.controllerType=0 controllerNumber=1 scan=14087	LAYATIN(N-Glycosylation)DSR{Hex:5; HexNAc:3}	1	0.9169168283194377	0.6472870897043341
controllerType=0 controllerNumber=1 scan=1796	0.6640762998935651	-0.2459765665539737	0.46876883801981606	11.55806974656692	5.592412753016402	7	13	MouseBrain-Z-T-1.mgf.controllerType=0 controllerNumber=1 scan=1796	TTGAN(N-Glycosylation)K{Fuc:2; Hex:4; HexNAc:5}	4	0.32947010097289153	0.3973304694635528
controllerType=0 controllerNumber=1 scan=5542	0.2799502983155158	0.22939562122867002	0.09071377374746113	14.925869575813559	12.439403420522428	16	15	MouseBrain-Z-T-1.mgf.controllerType=0 controllerNumber=1 scan=5542	AN(N-Glycosylation)ATIEVK{Hex:8; HexNAc:2}	1	0.5119119325400081	0.7236168335526523
controllerType=0 controllerNumber=1 scan=5566	0.6562781442759994	-0.36449046440712346	0.5989511021585475	13.92378683706697	13.385758293244237	16	14	MouseBrain-Z-T-1.mgf.controllerType=0 controllerNumber=1 scan=5566	AN(N-Glycosylation)ATIEVK{Hex:8; HexNAc:2}	4	0.42797922754992906	0.49999429317016236
controllerType=0 controllerNumber=1 scan=5619	0.2680619779197311	0.3784060808104311	0.07753014114225738	16.921610348573985	15.615915398938421	19	17	MouseBrain-Z-T-1.mgf.controllerType=0 controllerNumber=1 scan=5619	AN(N-Glycosylation)ATIEVK{Hex:8; HexNAc:2}	1	0.49534965607783615	0.7302057964765019
controllerType=0 controllerNumber=1 scan=5640	0.7013656917777406	0.04587459019856607	0.6640863010728372	14.575000692486803	16.05951699596725	19	15	MouseBrain-Z-T-1.mgf.controllerType=0 controllerNumber=1 scan=5640	AN(N-Glycosylation)ATIEVK{Hex:8; HexNAc:2}	4	0.4398745094761732	0.4739468384811803
controllerType=0 controllerNumber=1 scan=5696	0.2777548036510612	0.3942948226614204	0.0881110842192744	16.922328960618216	15.554173539578413	19	17	MouseBrain-Z-T-1.mgf.controllerType=0 controllerNumber=1 scan=5696	AN(N-Glycosylation)ATIEVK{Hex:8; HexNAc:2}	1	0.48753633253185746	0.7282141363465714
controllerType=0 controllerNumber=1 scan=5766	0.2799672349414825	0.3852668923709047	0.09439504189911577	16.921609919618092	15.832107795266596	19	17	MouseBrain-Z-T-1.mgf.controllerType=0 controllerNumber=1 scan=5766	AN(N-Glycosylation)ATIEVK{Hex:8; HexNAc:2}	1	0.4964389106420529	0.7293239007646045
controllerType=0 controllerNumber=1 scan=5838	0.2757118316313134	0.2978694103800562	0.10235984973948781	16.930433248426013	14.168421590183046	17	17	MouseBrain-Z-T-1.mgf.controllerType=0 controllerNumber=1 scan=5838	AN(N-Glycosylation)ATIEVK{Hex:8; HexNAc:2}	1	0.49763604412260243	0.7275439720006665
controllerType=0 controllerNumber=1 scan=5911	0.28599841509810353	0.3866485553239395	0.10312166922876605	16.924659948081494	14.706752764697375	18	17	MouseBrain-Z-T-1.mgf.controllerType=0 controllerNumber=1 scan=5911	AN(N-Glycosylation)ATIEVK{Hex:8; HexNAc:2}	1	0.48189028381808385	0.7228353649926977
controllerType=0 controllerNumber=1 scan=5986	0.27495858590361366	0.37943449596566353	0.09357125579574045	16.930288939118142	13.233728887197527	17	17	MouseBrain-Z-T-1.mgf.controllerType=0 controllerNumber=1 scan=5986	AN(N-Glycosylation)ATIEVK{Hex:8; HexNAc:2}	1	0.47844047956318786	0.7262251354063718
controllerType=0 controllerNumber=1 scan=6055	0.2752816946133022	0.463557135261722	0.09791761931397122	16.930369307806032	14.320698798945708	18	17	MouseBrain-Z-T-1.mgf.controllerType=0 controllerNumber=1 scan=6055	AN(N-Glycosylation)ATIEVK{Hex:8; HexNAc:2}	1	0.45422161640810677	0.7309801341827403
controllerType=0 controllerNumber=1 scan=6129	0.2594491830741613	0.20684355586080228	0.09423333961294823	16.931047553259624	12.974502820761534	15	17	MouseBrain-Z-T-1.mgf.controllerType=0 controllerNumber=1 scan=6129	AN(N-Glycosylation)ATIEVK{Hex:8; HexNAc:2}	1	0.5105126175504657	0.7300830707837892
controllerType=0 controllerNumber=1 scan=6202	0.28081339824298496	0.149110734596466	0.09832118077390241	15.932462809792021	13.25621476298905	16	16	MouseBrain-Z-T-1.mgf.controllerType=0 controllerNumber=1 scan=6202	AN(N-Glycosylation)ATIEVK{Hex:8; HexNAc:2}	1	0.5396898216400544	0.7213283948724392
controllerType=0 controllerNumber=1 scan=6272	0.2690660493727099	0.15085277628719337	0.10683250157546663	16.890092963567657	11.707846501047525	14	17	MouseBrain-Z-T-1.mgf.controllerType=0 controllerNumber=1 scan=6272	AN(N-Glycosylation)ATIEVK{Hex:8; HexNAc:2}	1	0.5087176276298039	0.7219628729222854
controllerType=0 controllerNumber=1 scan=6487	0.26104599646990323	0.032053704932423106	0.07742050490597178	14.923924613989147	11.026784927779051	13	15	MouseBrain-Z-T-1.mgf.controllerType=0 controllerNumber=1 scan=6487	AN(N-Glycosylation)ATIEVK{Hex:8; HexNAc:2}	1	0.5067543272301395	0.7213119605631456
controllerType=0 controllerNumber=1 scan=6561	0.2678146719635836	0.26946296406324555	0.10423443411754275	15.926399732666516	11.093519223698586	13	16	MouseBrain-Z-T-1.mgf.controllerType=0 controllerNumber=1 scan=6561	AN(N-Glycosylation)ATIEVK{Hex:8; HexNAc:2}	1	0.4744484706428833	0.7216219041527853
controllerType=0 controllerNumber=1 scan=6766	0.2735126136586371	0.2867219712466052	0.07503726827546499	13.642646794079605	9.530842905216701	12	14	MouseBrain-Z-T-1.mgf.controllerType=0 controllerNumber=1 scan=6766	AN(N-Glycosylation)ATIEVK{Hex:8; HexNAc:2}	1	0.4693446034033122	0.7077177079071555
controllerType=0 controllerNumber=1 scan=6847	0.26786304910969183	-0.10361498192180447	0.10371998481203518	14.680348932215654	8.956999943809956	11	15	MouseBrain-Z-T-1.mgf.controllerType=0 controllerNumber=1 scan=6847	AN(N-Glycosylation)ATIEVK{Hex:8; HexNAc:2}	1	0.5339517015501165	0.7118774061539557
controllerType=0 controllerNumber=1 scan=7347	0.25491869324722616	-0.25536269314215354	0.0721598297065161	12.542411802238911	8.018620969451005	10	13	MouseBrain-Z-T-1.mgf.controllerType=0 controllerNumber=1 scan=7347	AN(N-Glycosylation)ATIEVK{Hex:8; HexNAc:2}	1	0.5891354478385644	0.7171547365166899
controllerType=0 controllerNumber=1 scan=7502	0.2363798959202476	0.13531354706582815	0.05993939792951699	11.735623126227908	6.814482969260852	9	12	MouseBrain-Z-T-1.mgf.controllerType=0 controllerNumber=1 scan=7502	AN(N-Glycosylation)ATIEVK{Hex:8; HexNAc:2}	1	0.4913085072370105	0.7289224987875991
controllerType=0 controllerNumber=1 scan=7619	0.22182930758483965	-0.01595656254728622	0.006556961068707196	10.726024450924248	8.160165778356596	10	11	MouseBrain-Z-T-1.mgf.controllerType=0 controllerNumber=1 scan=7619	AN(N-Glycosylation)ATIEVK{Hex:8; HexNAc:2}	1	0.5462497229950748	0.7428290727345328
controllerType=0 controllerNumber=1 scan=7701	0.25863157175273344	0.15635406671851823	0.0564467845555452	8.658685063957435	5.972035158152415	8	9	MouseBrain-Z-T-1.mgf.controllerType=0 controllerNumber=1 scan=7701	AN(N-Glycosylation)ATIEVK{Hex:8; HexNAc:2}	1	0.4683169670986027	0.7223671922454682
controllerType=0 controllerNumber=1 scan=7771	0.256413049729544	-0.015574126409111896	0.07242982689927462	12.684161713841524	8.884497860521543	11	13	MouseBrain-Z-T-1.mgf.controllerType=0 controllerNumber=1 scan=7771	AN(N-Glycosylation)ATIEVK{Hex:8; HexNAc:2}	1	0.590215999803843	0.7236208566460253
controllerType=0 controllerNumber=1 scan=8036	0.21724654288677486	-0.4476924222212496	0.04490402997464326	10.68545680619014	4.629206105921225	7	11	MouseBrain-Z-T-1.mgf.controllerType=0 controllerNumber=1 scan=8036	AN(N-Glycosylation)ATIEVK{Hex:8; HexNAc:2}	1	0.6514389002876935	0.7306903915249695
controllerType=0 controllerNumber=1 scan=8122	0.2691432229127763	-0.2195974793271704	0.05871166792361408	10.23272249074774	7.278857721703454	9	11	MouseBrain-Z-T-1.mgf.controllerType=0 controllerNumber=1 scan=8122	AN(N-Glycosylation)ATIEVK{Hex:8; HexNAc:2}	1	0.5890784404386855	0.7039237868168161
controllerType=0 controllerNumber=1 scan=8216	0.2196844146462716	-0.5361859572192565	0.0425866573846071	11.598906458906296	4.955788381118584	7	12	MouseBrain-Z-T-1.mgf.controllerType=0 controllerNumber=1 scan=8216	AN(N-Glycosylation)ATIEVK{Hex:8; HexNAc:2}	1	0.6288270182703565	0.7202159085906402
controllerType=0 controllerNumber=1 scan=5574	0.6613891573507721	-0.37437876615174354	0.6074694525642371	14.931369116006506	14.234714444990038	17	15	MouseBrain-Z-T-1.mgf.controllerType=0 controllerNumber=1 scan=5574	AN(N-Glycosylation)ATIEVK{Hex:8; HexNAc:2}	4	0.48095264085542916	0.49602647015686907
controllerType=0 controllerNumber=1 scan=5653	0.653501373320471	-0.31811724591733026	0.5918108024567591	13.955392199312042	11.34262001307022	14	14	MouseBrain-Z-T-1.mgf.controllerType=0 controllerNumber=1 scan=5653	AN(N-Glycosylation)ATIEVK{Hex:8; HexNAc:2}	4	0.4293709106805379	0.49466018003452017
controllerType=0 controllerNumber=1 scan=8964	0.25113173586145154	0.16569471741185407	0.06155762725189053	11.691231482314608	5.566581935843868	8	12	MouseBrain-Z-T-1.mgf.controllerType=0 controllerNumber=1 scan=8964	AN(N-Glycosylation)ATIEVK{Hex:8; HexNAc:2}	1	0.46843087101570074	0.704528810604993
controllerType=0 controllerNumber=1 scan=32570	0.48471166604515564	-0.08551757008422836	0.323852310031291	11.926201520114782	22.41826579201352	26	12	MouseBrain-Z-T-1.mgf.controllerType=0 controllerNumber=1 scan=32570	GYLLTLN(N-Glycosylation)FTK{Hex:6; HexNAc:2}	1	0.7915122046671048	0.6143184690766901
controllerType=0 controllerNumber=1 scan=6343	0.9573473924233511	0.3824478449267627	0.9547438475344618	13.965918839865063	13.167554037845296	16	14	MouseBrain-Z-T-1.mgf.controllerType=0 controllerNumber=1 scan=6343	AN(N-Glycosylation)ATIEVK{Hex:3; HexNAc:6}	1	0.46204224251111287	0.1701590594893017
controllerType=0 controllerNumber=1 scan=11155	0.6740437975758649	-0.3753740556193595	0.5179350547784244	7.878373590947311	4.243875280474959	7	8	MouseBrain-Z-T-1.mgf.controllerType=0 controllerNumber=1 scan=11155	LVN(N-Glycosylation)STFLHNK{Hex:6; HexNAc:2}	4	0.6787872276174394	0.4404779654299206
controllerType=0 controllerNumber=1 scan=5469	0.2881601633086232	-0.890822395650872	0.17906578711769824	16.679293445057763	2.098178136219527	4	17	MouseBrain-Z-T-1.mgf.controllerType=0 controllerNumber=1 scan=5469	LVN(N-Glycosylation)VSR{Hex:9; HexNAc:2}	1	0.6459349070746551	0.6263969810222668
controllerType=0 controllerNumber=1 scan=27095	0.9280852037293671	0.2852245642488277	0.9049513654562604	13.951476489810062	14.305727740581027	17	14	MouseBrain-Z-T-1.mgf.controllerType=0 controllerNumber=1 scan=27095	VLTLAN(N-Glycosylation)FTTK{Fuc:1; Hex:3; HexNAc:4}	4	0.3399407048774704	0.21318931887261203
controllerType=0 controllerNumber=1 scan=27151	0.5721747837987878	0.020198065555757646	0.44393347430030755	18.8645567649357	20.829411248865522	25	19	MouseBrain-Z-T-1.mgf.controllerType=0 controllerNumber=1 scan=27151	VLTLAN(N-Glycosylation)FTTK{Fuc:1; Hex:3; HexNAc:4}	1	0.732869460375747	0.518691066934957
controllerType=0 controllerNumber=1 scan=27163	0.9315638284609596	0.10485537084653532	0.9100004843616682	13.95207927609089	20.942485553117518	23	14	MouseBrain-Z-T-1.mgf.controllerType=0 controllerNumber=1 scan=27163	VLTLAN(N-Glycosylation)FTTK{Fuc:1; Hex:3; HexNAc:4}	4	0.4034590402435215	0.2120545513692886
controllerType=0 controllerNumber=1 scan=27222	0.63451780548213	0.1852327618406979	0.44091514352286193	12.550530395203294	19.14776941227679	21	13	MouseBrain-Z-T-1.mgf.controllerType=0 controllerNumber=1 scan=27222	VLTLAN(N-Glycosylation)FTTK{Fuc:1; Hex:3; HexNAc:4}	1	0.6693724367320109	0.48317181483372496
controllerType=0 controllerNumber=1 scan=7369	0.32258816680599645	-0.5246298926738705	0.16031006391313907	10.212549708377306	3.9176697482026395	6	11	MouseBrain-Z-T-1.mgf.controllerType=0 controllerNumber=1 scan=7369	VN(N-Glycosylation)FTC(Carbamidomethyl)K{Hex:6; HexNAc:4}	1	0.602647196511374	0.6266848465713798
controllerType=0 controllerNumber=1 scan=1966	0.19085353047447262	-0.3520974729505705	0.07870112538206601	12.686379845892072	2.0682748648418214	4	13	MouseBrain-Z-T-1.mgf.controllerType=0 controllerNumber=1 scan=1966	N(N-Glycosylation)QTAVR{Hex:9; HexNAc:2}	1	0.8294711819001067	0.7169870232564075
controllerType=0 controllerNumber=1 scan=4865	0.3234817569798151	-0.07289561004788149	0.185945264023162	17.652071146226554	5.680409740976326	7	18	MouseBrain-Z-T-1.mgf.controllerType=0 controllerNumber=1 scan=4865	N(N-Glycosylation)VSLTR{Hex:9; HexNAc:2}	1	0.6993162808884383	0.640586589922065
controllerType=0 controllerNumber=1 scan=4938	0.31423657091875185	-0.14044561960490912	0.18716311033065886	17.638500766108972	5.316032311263543	6	18	MouseBrain-Z-T-1.mgf.controllerType=0 controllerNumber=1 scan=4938	N(N-Glycosylation)VSLTR{Hex:9; HexNAc:2}	1	0.7193102377922761	0.6375202692564188
controllerType=0 controllerNumber=1 scan=3574	0.2812580691840509	-0.18885330986784687	0.1112837773186863	17.60307371628516	9.873586917649112	12	18	MouseBrain-Z-T-1.mgf.controllerType=0 controllerNumber=1 scan=3574	LLTTN(N-Glycosylation)K{Hex:9; HexNAc:2}	1	0.716067900885812	0.6953279989105885
controllerType=0 controllerNumber=1 scan=3645	0.2543044989804337	-0.2417995421075409	0.06421390712288934	14.644753173401682	7.426713438827819	9	15	MouseBrain-Z-T-1.mgf.controllerType=0 controllerNumber=1 scan=3645	LLTTN(N-Glycosylation)K{Hex:9; HexNAc:2}	1	0.7023674598734567	0.6932246407500369
controllerType=0 controllerNumber=1 scan=4453	0.7131786392137716	0.08121951379179977	0.6107014038874801	18.87281932773848	6.320438837909665	10	19	MouseBrain-Z-T-1.mgf.controllerType=0 controllerNumber=1 scan=4453	KN(N-Glycosylation)ASNMEYR{Fuc:1; Hex:3; HexNAc:4}	4	0.5298313590959419	0.3608688596755561
controllerType=0 controllerNumber=1 scan=4516	0.7493309034074311	-0.12589041253061456	0.661969082436102	19.92436262292404	7.143659769763811	10	20	MouseBrain-Z-T-1.mgf.controllerType=0 controllerNumber=1 scan=4516	KN(N-Glycosylation)ASNMEYR{Fuc:1; Hex:3; HexNAc:4}	4	0.533831510648767	0.3355740616280186
controllerType=0 controllerNumber=1 scan=6192	0.3180980273637829	0.6010058809608422	0.16155535956192432	17.67997864226473	6.022256584717383	10	18	MouseBrain-Z-T-1.mgf.controllerType=0 controllerNumber=1 scan=6192	LN(N-Glycosylation)GSFR{Hex:9; HexNAc:2}	1	0.4427017011065286	0.6735035809370299
controllerType=0 controllerNumber=1 scan=6271	0.23839952840690437	0.5148121388376989	0.1349927626253474	15.677430403120564	2.409316843690781	4	16	MouseBrain-Z-T-1.mgf.controllerType=0 controllerNumber=1 scan=6271	LN(N-Glycosylation)GSFR{Hex:9; HexNAc:2}	1	0.39458130150775483	0.6747592940267928
controllerType=0 controllerNumber=1 scan=3288	0.6225020578997127	-0.3710987983334539	0.5555676166864212	12.141995393180872	6.990554698434845	10	13	MouseBrain-Z-T-1.mgf.controllerType=0 controllerNumber=1 scan=3288	N(N-Glycosylation)ISSEEK{Fuc:1; Hex:3; HexNAc:4; Neu5Gc:1}	1	0.7760001160389377	0.4802012062597673
controllerType=0 controllerNumber=1 scan=10010	0.16466719133655597	-0.2949289766855293	-0.09498844672480536	12.26984114151424	6.1870687489710985	9	13	MouseBrain-Z-T-1.mgf.controllerType=0 controllerNumber=1 scan=10010	LQWN(N-Glycosylation)GSK{Fuc:1; Hex:6; HexNAc:3}	1	0.6734773219928558	0.7176846229325254
controllerType=0 controllerNumber=1 scan=3428	0.6571326219576238	-1.0	0.5956090316925507	14.722014249430947	1.0363489273817796	2	16	MouseBrain-Z-T-1.mgf.controllerType=0 controllerNumber=1 scan=3428	IN(N-Glycosylation)GSVR{Fuc:1; Hex:4; HexNAc:4; Neu5Ac:1}	4	0.461865297241482	0.3351969910126402
controllerType=0 controllerNumber=1 scan=3466	0.3390495085791197	0.9955145167503895	0.24387490441802825	21.559972306493815	1.5308342546405729	3	23	MouseBrain-Z-T-1.mgf.controllerType=0 controllerNumber=1 scan=3466	IN(N-Glycosylation)GSVR{Fuc:2; Hex:5; HexNAc:4}	1	0.08150214539605548	0.5056253640269691
controllerType=0 controllerNumber=1 scan=17848	0.5109329463245024	-0.33095386370024743	0.5051044284571152	9.8596843952443	10.933111468200162	13	10	MouseBrain-Z-T-1.mgf.controllerType=0 controllerNumber=1 scan=17848	FN(N-Glycosylation)STEYQVVTR{Hex:5; HexNAc:2}	7	0.7500704952857663	0.5267969635029134
controllerType=0 controllerNumber=1 scan=17861	0.8579334026710739	-0.1083521180354747	0.8187360090395914	7.991702909227408	10.801186028345585	14	8	MouseBrain-Z-T-1.mgf.controllerType=0 controllerNumber=1 scan=17861	FN(N-Glycosylation)STEYQVVTR{Hex:5; HexNAc:2}	9	0.46734144385682946	0.27754751874437844
controllerType=0 controllerNumber=1 scan=17927	0.5093764022680245	-0.21141889554513776	0.42163971113147825	10.960522459747468	15.996628778463032	19	11	MouseBrain-Z-T-1.mgf.controllerType=0 controllerNumber=1 scan=17927	FN(N-Glycosylation)STEYQVVTR{Hex:5; HexNAc:2}	7	0.7071082681274345	0.5694779570487974
controllerType=0 controllerNumber=1 scan=17941	0.8973173935815932	-0.11060252311556129	0.8374450289815428	5.923237504554403	10.381883419592558	13	6	MouseBrain-Z-T-1.mgf.controllerType=0 controllerNumber=1 scan=17941	FN(N-Glycosylation)STEYQVVTR{Hex:5; HexNAc:2}	9	0.4526960040844686	0.2379605279565868
controllerType=0 controllerNumber=1 scan=17877	0.8624447712098887	-0.08585272331573968	0.8468400371234239	10.992931475962981	17.979888959666148	21	11	MouseBrain-Z-T-1.mgf.controllerType=0 controllerNumber=1 scan=17877	FN(N-Glycosylation)STEYQVVTR{Hex:5; HexNAc:2}	9	0.6114767363576185	0.2863887647995551
controllerType=0 controllerNumber=1 scan=10563	0.2374122975985991	0.5292029430577128	0.10992118210639379	16.915944398702308	4.004924801317336	6	17	MouseBrain-Z-T-1.mgf.controllerType=0 controllerNumber=1 scan=10563	LLN(N-Glycosylation)QTLR{Hex:8; HexNAc:2}	1	0.3842192951849335	0.6915206221706167
controllerType=0 controllerNumber=1 scan=19167	0.3814756292039401	0.14441242760902512	0.15819260074477945	19.86255055861101	17.15671312337531	25	20	MouseBrain-Z-T-1.mgf.controllerType=0 controllerNumber=1 scan=19167	VWDTAAALN(N-Glycosylation)R{Fuc:1; Hex:3; HexNAc:4}	1	0.6176536619798636	0.654385980660506
controllerType=0 controllerNumber=1 scan=19179	0.9557865760549243	0.2731936356734507	0.9440888861800539	12.967250368276451	12.931728833822772	18	13	MouseBrain-Z-T-1.mgf.controllerType=0 controllerNumber=1 scan=19179	VWDTAAALN(N-Glycosylation)R{Fuc:1; Hex:3; HexNAc:4}	4	0.44427620709597876	0.1662688700047249
controllerType=0 controllerNumber=1 scan=4785	0.3035946552787203	-0.8709968009866367	0.232510981501418	18.949478301803904	2.1367297458438803	4	20	MouseBrain-Z-T-1.mgf.controllerType=0 controllerNumber=1 scan=4785	AC(Carbamidomethyl)QFN(N-Glycosylation)R{Fuc:1; Hex:5; HexNAc:4}	1	0.6048792876715333	0.6249856083199203
controllerType=0 controllerNumber=1 scan=4848	0.4364952609185483	-0.7190388556928151	0.3786295483572075	18.09782969147648	2.23455522955989	4	20	MouseBrain-Z-T-1.mgf.controllerType=0 controllerNumber=1 scan=4848	AC(Carbamidomethyl)QFN(N-Glycosylation)R{Fuc:1; Hex:5; HexNAc:4}	4	0.2992236374022844	0.5578880028644072
controllerType=0 controllerNumber=1 scan=4851	0.3720063898246864	-0.8022651665928695	0.3049370247782992	20.76359882666243	3.145533870970824	5	24	MouseBrain-Z-T-1.mgf.controllerType=0 controllerNumber=1 scan=4851	AC(Carbamidomethyl)QFN(N-Glycosylation)R{Fuc:1; Hex:5; HexNAc:4}	1	0.6264905583421649	0.5904529158062601
controllerType=0 controllerNumber=1 scan=3912	0.8498760643082168	0.3518808918881777	0.7540485361068034	12.960240635024121	16.839374858522294	20	13	MouseBrain-Z-T-1.mgf.controllerType=0 controllerNumber=1 scan=3912	SVSHN(N-Glycosylation)MTAPNK{Hex:6; HexNAc:2}	9	0.46587010494509473	0.29944370083486055
controllerType=0 controllerNumber=1 scan=3984	0.852478299902516	0.41488116090584576	0.7589963389093387	13.960242009804032	19.50155948897275	23	14	MouseBrain-Z-T-1.mgf.controllerType=0 controllerNumber=1 scan=3984	SVSHN(N-Glycosylation)MTAPNK{Hex:6; HexNAc:2}	9	0.43170981357978455	0.30006322554691367
controllerType=0 controllerNumber=1 scan=23258	0.8776963027187188	-0.2027623971267613	0.8327644770167959	7.913553826113098	10.283010683615057	13	8	MouseBrain-Z-T-1.mgf.controllerType=0 controllerNumber=1 scan=23258	KLDFIVLN(N-Glycosylation)ETR{Hex:5; HexNAc:2}	9	0.7781037819140987	0.24879878031986624
controllerType=0 controllerNumber=1 scan=16702	0.30400643754279283	-0.0848684963020453	0.060065520083549116	16.916310271346717	7.000392844172881	11	17	MouseBrain-Z-T-1.mgf.controllerType=0 controllerNumber=1 scan=16702	LLFPTN(N-Glycosylation)SSSR{Fuc:1; Hex:3; HexNAc:4}	1	0.7711565799456983	0.6210288078540195
controllerType=0 controllerNumber=1 scan=16738	0.7272114977442338	0.29702778076584574	0.6541365030310362	17.562429210833873	9.520309191719488	12	18	MouseBrain-Z-T-1.mgf.controllerType=0 controllerNumber=1 scan=16738	LLFPTN(N-Glycosylation)SSSR{Fuc:1; Hex:3; HexNAc:4}	4	0.46763005187244056	0.3924816936626586
controllerType=0 controllerNumber=1 scan=16780	0.3852520761622233	-0.19827047807023132	0.10885895391271375	21.943620303874958	14.55125450575359	18	22	MouseBrain-Z-T-1.mgf.controllerType=0 controllerNumber=1 scan=16780	LLFPTN(N-Glycosylation)SSSR{Fuc:1; Hex:3; HexNAc:4}	1	0.8246297633820544	0.600284084706468
controllerType=0 controllerNumber=1 scan=16818	0.7475345938024643	-0.06618096745805288	0.6715029235160609	16.615712474519	10.777733425170627	16	17	MouseBrain-Z-T-1.mgf.controllerType=0 controllerNumber=1 scan=16818	LLFPTN(N-Glycosylation)SSSR{Fuc:1; Hex:3; HexNAc:4}	4	0.663097484989787	0.38436466993480817
controllerType=0 controllerNumber=1 scan=16851	0.3599313209826638	0.17542774921395746	0.10536014895048129	20.949406157063578	11.10223965023781	14	21	MouseBrain-Z-T-1.mgf.controllerType=0 controllerNumber=1 scan=16851	LLFPTN(N-Glycosylation)SSSR{Fuc:1; Hex:3; HexNAc:4}	1	0.4842103157330542	0.6012343941998699
controllerType=0 controllerNumber=1 scan=2765	0.7465656341400185	0.006020702226175338	0.6581954254290224	15.959050103597539	11.285300957431955	14	16	MouseBrain-Z-T-1.mgf.controllerType=0 controllerNumber=1 scan=2765	C(Carbamidomethyl)VN(N-Glycosylation)ESYKK{Hex:7; HexNAc:2}	4	0.528195730486889	0.39410504351899184
controllerType=0 controllerNumber=1 scan=3639	0.290282716832254	-0.7342997267475208	0.1991504412866976	16.92206791132244	2.351122460710027	3	17	MouseBrain-Z-T-1.mgf.controllerType=0 controllerNumber=1 scan=3639	TVN(N-Glycosylation)ITR{Hex:9; HexNAc:2}	1	0.7375140419569945	0.6096151437091153
controllerType=0 controllerNumber=1 scan=7683	0.7979309974702549	-0.0866469011578276	0.753732761789968	13.149991350456478	4.008875211120883	6	14	MouseBrain-Z-T-1.mgf.controllerType=0 controllerNumber=1 scan=7683	LSVEC(Carbamidomethyl)AN(N-Glycosylation)K{Fuc:1; Hex:3; HexNAc:5}	1	0.5524535728694951	0.3349137529961742
controllerType=0 controllerNumber=1 scan=7753	0.7932288141746371	0.02226635695078442	0.7555249576124645	25.89718121425788	17.036782626454123	22	26	MouseBrain-Z-T-1.mgf.controllerType=0 controllerNumber=1 scan=7753	LSVEC(Carbamidomethyl)AN(N-Glycosylation)K{Fuc:1; Hex:3; HexNAc:5}	1	0.5520678404658195	0.3636361577760492
controllerType=0 controllerNumber=1 scan=7754	0.7506545225500201	-0.31822916528800815	0.700912869488735	20.416032243711914	16.471849130476773	20	21	MouseBrain-Z-T-1.mgf.controllerType=0 controllerNumber=1 scan=7754	LSVEC(Carbamidomethyl)AN(N-Glycosylation)K{Fuc:1; Hex:3; HexNAc:5}	4	0.4788937674244268	0.4041608565257323
controllerType=0 controllerNumber=1 scan=7816	0.8035374495595945	0.06811542274734768	0.7580134931662336	22.642994755823516	15.860070840701079	20	23	MouseBrain-Z-T-1.mgf.controllerType=0 controllerNumber=1 scan=7816	LSVEC(Carbamidomethyl)AN(N-Glycosylation)K{Fuc:1; Hex:3; HexNAc:5}	1	0.5218610502251944	0.35228847495122495
controllerType=0 controllerNumber=1 scan=7817	0.7524283717044592	-0.3790025799900948	0.6833461436471897	16.57561383431841	15.601236391647742	19	17	MouseBrain-Z-T-1.mgf.controllerType=0 controllerNumber=1 scan=7817	LSVEC(Carbamidomethyl)AN(N-Glycosylation)K{Fuc:1; Hex:3; HexNAc:5}	4	0.45659718106769653	0.4018963488859252
controllerType=0 controllerNumber=1 scan=2832	0.5105524279516959	0.541957146653176	0.41277714645171404	19.884075871591946	2.612199295352523	5	20	MouseBrain-Z-T-1.mgf.controllerType=0 controllerNumber=1 scan=2832	KN(N-Glycosylation)QSSELR{Fuc:1; Hex:4; HexNAc:4}	4	0.24072321302608804	0.4665644358812446
controllerType=0 controllerNumber=1 scan=16001	0.7077474501515952	0.4823649169495514	0.7295809791041008	11.998778814452855	13.807584270110263	19	12	MouseBrain-Z-T-1.mgf.controllerType=0 controllerNumber=1 scan=16001	SSSHLPPSSYFN(N-Glycosylation)ASGR{Fuc:1; Hex:2; HexNAc:2}	19	0.564763713918381	0.40076594387804554
controllerType=0 controllerNumber=1 scan=16085	0.7318016303801909	0.49738749508566205	0.7374438328231084	7.944367855259388	16.94309333600977	21	8	MouseBrain-Z-T-1.mgf.controllerType=0 controllerNumber=1 scan=16085	SSSHLPPSSYFN(N-Glycosylation)ASGR{Fuc:1; Hex:2; HexNAc:2}	19	0.5644627136908446	0.37055897962079165
controllerType=0 controllerNumber=1 scan=16166	0.7062342088593087	0.4874543175433975	0.7041171075095556	6.94319959201563	17.239079772918817	21	7	MouseBrain-Z-T-1.mgf.controllerType=0 controllerNumber=1 scan=16166	SSSHLPPSSYFN(N-Glycosylation)ASGR{Fuc:1; Hex:2; HexNAc:2}	19	0.5640835417922583	0.37716580456998805
controllerType=0 controllerNumber=1 scan=16887	0.6557490947246714	-0.20211384970826662	0.5435231974976403	13.91913888889271	17.24364278761062	19	14	MouseBrain-Z-T-1.mgf.controllerType=0 controllerNumber=1 scan=16887	VFGSQN(N-Glycosylation)LTTVK{Hex:6; HexNAc:2}	7	0.7092090453996537	0.4639620563738485
controllerType=0 controllerNumber=1 scan=5770	0.8853728258426332	0.23540680542640063	0.8518639631950702	11.599119080201806	11.784448201662318	14	12	MouseBrain-Z-T-1.mgf.controllerType=0 controllerNumber=1 scan=5770	AN(N-Glycosylation)ATIEVK{Hex:5; HexNAc:3; Neu5Gc:1}	1	0.49064396583445824	0.27422861606771215
controllerType=0 controllerNumber=1 scan=5794	0.9645672707591756	-0.37647075840697913	0.9641509652466504	9.92722474338158	6.946967599586326	9	10	MouseBrain-Z-T-1.mgf.controllerType=0 controllerNumber=1 scan=5794	AN(N-Glycosylation)ATIEVK{Hex:5; HexNAc:3; Neu5Gc:1}	4	0.41428943919253824	0.1596411739633721
controllerType=0 controllerNumber=1 scan=7065	0.30726488535355584	0.7055717719907525	0.1096135674324994	14.679037640396803	10.085921595724479	11	15	MouseBrain-Z-T-1.mgf.controllerType=0 controllerNumber=1 scan=7065	YN(N-Glycosylation)LTAK{Hex:9; HexNAc:2}	1	0.3346500909964102	0.6726140443118848
controllerType=0 controllerNumber=1 scan=9985	0.2417920758739272	0.45879383896327397	0.03739410411759273	10.306223438982597	6.063725803321921	8	11	MouseBrain-Z-T-1.mgf.controllerType=0 controllerNumber=1 scan=9985	N(N-Glycosylation)FSLTK{Hex:9; HexNAc:2}	1	0.419853588379888	0.7064714981205376
controllerType=0 controllerNumber=1 scan=3671	0.2537848032654054	-0.3057795168021109	0.10334680226451469	16.896321325624974	9.802542440752184	13	17	MouseBrain-Z-T-1.mgf.controllerType=0 controllerNumber=1 scan=3671	RAC(Carbamidomethyl)QFN(N-Glycosylation)R{Hex:5; HexNAc:4}	4	0.499809340590788	0.7451862986262684
controllerType=0 controllerNumber=1 scan=3819	0.27485171135567127	-0.2952648414205849	0.10731346667228239	13.908163295976625	7.754676663169594	11	14	MouseBrain-Z-T-1.mgf.controllerType=0 controllerNumber=1 scan=3819	RAC(Carbamidomethyl)QFN(N-Glycosylation)R{Hex:5; HexNAc:4}	4	0.5651285461214708	0.7248011389105745
controllerType=0 controllerNumber=1 scan=2099	0.4551514562262913	-0.22764705380531317	0.214205057036402	14.114276374184556	9.857166097587596	13	15	MouseBrain-Z-T-1.mgf.controllerType=0 controllerNumber=1 scan=2099	INC(Carbamidomethyl)N(N-Glycosylation)SSK{Fuc:2; Hex:4; HexNAc:4}	1	0.6402750907826456	0.5700105657855004
controllerType=0 controllerNumber=1 scan=4367	0.26744440750277765	-0.16738030930973213	0.0709379009465255	16.912217937438687	10.862074636633116	15	17	MouseBrain-Z-T-1.mgf.controllerType=0 controllerNumber=1 scan=4367	NPC(Carbamidomethyl)N(N-Glycosylation)ITR{Hex:8; HexNAc:2}	1	0.8949797459370886	0.6621534705504587
controllerType=0 controllerNumber=1 scan=10863	0.5151324023838056	-0.1753304848040052	0.35485010672959144	11.892872443625226	4.160196158508073	6	12	MouseBrain-Z-T-1.mgf.controllerType=0 controllerNumber=1 scan=10863	NPN(N-Glycosylation)GTVTVISR{Hex:5; HexNAc:3}	7	0.5825074772941072	0.5047084498178815
controllerType=0 controllerNumber=1 scan=6976	0.9604982233334602	0.08283639218442466	0.9565644580920477	15.944487486909738	18.627390497542752	23	16	MouseBrain-Z-T-1.mgf.controllerType=0 controllerNumber=1 scan=6976	SC(Carbamidomethyl)N(N-Glycosylation)ISVTEK{Hex:7; HexNAc:2}	1	0.6784499537177121	0.15224562840431444
controllerType=0 controllerNumber=1 scan=6978	0.8396071958141443	-0.1880944894520367	0.7936495458392191	11.912517205300436	12.02395816667778	15	12	MouseBrain-Z-T-1.mgf.controllerType=0 controllerNumber=1 scan=6978	SC(Carbamidomethyl)N(N-Glycosylation)ISVTEK{Hex:7; HexNAc:2}	4	0.6763527518531167	0.3151402762054123
controllerType=0 controllerNumber=1 scan=7143	0.9652749983059394	-0.06306931728963629	0.9626106535833338	13.908160751256261	10.85193368515757	13	14	MouseBrain-Z-T-1.mgf.controllerType=0 controllerNumber=1 scan=7143	SC(Carbamidomethyl)N(N-Glycosylation)ISVTEK{Hex:7; HexNAc:2}	1	0.6865800159774839	0.14667034282991653
controllerType=0 controllerNumber=1 scan=19673	0.0005553581969455403	-0.2480547366742131	0.442083405761394	9.927330289837364	19.196203370529428	23	10	MouseBrain-Z-T-1.mgf.controllerType=0 controllerNumber=1 scan=19673	WSYVAYN(N-Glycosylation)ESDK{Hex:5; HexNAc:2}	7	0.809805200851969	0.4800426887209714
controllerType=0 controllerNumber=1 scan=10548	0.19431341078286085	-0.10020959109102126	0.08660744749334823	15.723998035170773	5.967249269717158	9	16	MouseBrain-Z-T-1.mgf.controllerType=0 controllerNumber=1 scan=10548	N(N-Glycosylation)LSDSLAR{Hex:8; HexNAc:2}	1	0.7469206182993929	0.753958471147918
controllerType=0 controllerNumber=1 scan=10619	0.1799635963905903	0.6533169265622757	0.0569308185009213	12.725940224198496	4.71483945836738	7	13	MouseBrain-Z-T-1.mgf.controllerType=0 controllerNumber=1 scan=10619	N(N-Glycosylation)LSDSLAR{Hex:8; HexNAc:2}	1	0.391071927039217	0.7540379428726535
controllerType=0 controllerNumber=1 scan=4142	0.851471419109679	0.009556571797182856	0.7606604389012562	12.908249824010667	11.74011787280121	17	13	MouseBrain-Z-T-1.mgf.controllerType=0 controllerNumber=1 scan=4142	SVAHN(N-Glycosylation)MTTPNK{Hex:6; HexNAc:2}	9	0.5576670951100327	0.29358192963691937
controllerType=0 controllerNumber=1 scan=4217	0.8429914956930967	-0.11215514290805696	0.711630920418285	9.927136934347047	8.36420211841286	13	10	MouseBrain-Z-T-1.mgf.controllerType=0 controllerNumber=1 scan=4217	SVAHN(N-Glycosylation)MTTPNK{Hex:6; HexNAc:2}	9	0.6441373236062883	0.29559502829874273
controllerType=0 controllerNumber=1 scan=19772	0.2849366579281152	0.37963484116302776	0.0948938076916769	18.96500170085537	7.61861217607127	10	19	MouseBrain-Z-T-1.mgf.controllerType=0 controllerNumber=1 scan=19772	LSN(N-Glycosylation)LTEGMLR{Fuc:1; Hex:3; HexNAc:4}	1	0.48810007449984505	0.6327832539649534
controllerType=0 controllerNumber=1 scan=19804	0.924209850094663	-0.021613334310291513	0.9115979256093215	12.969997982738125	3.974649842066182	7	13	MouseBrain-Z-T-1.mgf.controllerType=0 controllerNumber=1 scan=19804	LSN(N-Glycosylation)LTEGMLR{Fuc:1; Hex:3; HexNAc:4}	4	0.5269671997036078	0.21556999991474485
controllerType=0 controllerNumber=1 scan=3108	0.23699700900680618	0.390976372096154	0.15351239910027148	14.675361749142995	1.523860356809981	3	15	MouseBrain-Z-T-1.mgf.controllerType=0 controllerNumber=1 scan=3108	VN(N-Glycosylation)ASAPR{Hex:9; HexNAc:2}	1	0.2755499372710119	0.6697053629864362
controllerType=0 controllerNumber=1 scan=4906	0.5282436207449019	-0.5268784502494943	0.48404052204025877	16.5718096878275	2.0488474609209524	4	17	MouseBrain-Z-T-1.mgf.controllerType=0 controllerNumber=1 scan=4906	AC(Carbamidomethyl)QFN(N-Glycosylation)R{Hex:6; HexNAc:4}	1	0.5167095714541382	0.5157265944511606
controllerType=0 controllerNumber=1 scan=4916	0.7485198971211853	-0.3082804616953591	0.73126198694947	15.961546941315659	2.6488340542109357	5	16	MouseBrain-Z-T-1.mgf.controllerType=0 controllerNumber=1 scan=4916	AC(Carbamidomethyl)QFN(N-Glycosylation)R{Hex:6; HexNAc:4}	4	0.3558945066923009	0.4008711139347481
controllerType=0 controllerNumber=1 scan=4973	0.5403675568045736	0.232965745053466	0.4350932245881654	21.708848406447352	6.453121686315023	11	22	MouseBrain-Z-T-1.mgf.controllerType=0 controllerNumber=1 scan=4973	AC(Carbamidomethyl)QFN(N-Glycosylation)R{Hex:6; HexNAc:4}	1	0.5672632898471419	0.523588613222493
controllerType=0 controllerNumber=1 scan=4985	0.7285327521508008	0.42436870554049877	0.6848910000300866	15.930754458790304	3.1423533581984806	6	16	MouseBrain-Z-T-1.mgf.controllerType=0 controllerNumber=1 scan=4985	AC(Carbamidomethyl)QFN(N-Glycosylation)R{Hex:6; HexNAc:4}	4	0.33467441141954724	0.3981933332583225
controllerType=0 controllerNumber=1 scan=5036	0.5396445599974663	-0.876505562143778	0.48762975321739	15.715425972017197	1.5443587999602513	3	16	MouseBrain-Z-T-1.mgf.controllerType=0 controllerNumber=1 scan=5036	AC(Carbamidomethyl)QFN(N-Glycosylation)R{Hex:6; HexNAc:4}	1	0.6345771406513414	0.48308545327581753
controllerType=0 controllerNumber=1 scan=14248	0.3816532122676755	0.06006344308638641	0.14285582038553293	11.865029650792382	11.428889887934803	16	12	MouseBrain-Z-T-1.mgf.controllerType=0 controllerNumber=1 scan=14248	LAYATIN(N-Glycosylation)DSR{Hex:4; HexNAc:4}	1	0.8290512539805486	0.6441774842752912
controllerType=0 controllerNumber=1 scan=14273	0.8834707420368181	0.28575351221933626	0.8473049660269448	9.513336495836947	17.509385194075776	22	10	MouseBrain-Z-T-1.mgf.controllerType=0 controllerNumber=1 scan=14273	LAYATIN(N-Glycosylation)DSR{Hex:4; HexNAc:4}	4	0.6084004264659977	0.28269114950166463
controllerType=0 controllerNumber=1 scan=16050	0.7466182391406256	0.49002447426393336	0.7832637892376614	8.998920007021304	19.297927847107445	23	9	MouseBrain-Z-T-1.mgf.controllerType=0 controllerNumber=1 scan=16050	SSSHLPPSSYFN(N-Glycosylation)ASGR{Hex:3; HexNAc:2}	19	0.5784375046425564	0.3750024864846864
controllerType=0 controllerNumber=1 scan=16128	0.7112163813771211	0.41902546885550823	0.8009677952218913	7.995091699194754	22.126088528647667	27	8	MouseBrain-Z-T-1.mgf.controllerType=0 controllerNumber=1 scan=16128	SSSHLPPSSYFN(N-Glycosylation)ASGR{Hex:3; HexNAc:2}	19	0.6264452028458787	0.3512474363411276
controllerType=0 controllerNumber=1 scan=16201	0.7526763876942633	0.5249351444728376	0.7985437111954589	8.999089675311394	23.58619187306268	28	9	MouseBrain-Z-T-1.mgf.controllerType=0 controllerNumber=1 scan=16201	SSSHLPPSSYFN(N-Glycosylation)ASGR{Hex:3; HexNAc:2}	19	0.5664794810179229	0.3621894488627766
controllerType=0 controllerNumber=1 scan=16273	0.728772029052866	0.40430715652818616	0.7997296796220855	8.998858316485373	21.16709541542344	24	9	MouseBrain-Z-T-1.mgf.controllerType=0 controllerNumber=1 scan=16273	SSSHLPPSSYFN(N-Glycosylation)ASGR{Hex:3; HexNAc:2}	19	0.6237586944524962	0.36209469760789925
controllerType=0 controllerNumber=1 scan=16366	0.7509640806703167	0.5053757672705603	0.778607598325247	7.961001921054207	14.506980680041805	18	8	MouseBrain-Z-T-1.mgf.controllerType=0 controllerNumber=1 scan=16366	SSSHLPPSSYFN(N-Glycosylation)ASGR{Hex:3; HexNAc:2}	19	0.5459774323328356	0.3718265774403606
controllerType=0 controllerNumber=1 scan=1754	0.6965401133826754	0.3730038032243036	0.6483763132277202	28.962987087975307	3.0161420216876564	5	29	MouseBrain-Z-T-1.mgf.controllerType=0 controllerNumber=1 scan=1754	HN(N-Glycosylation)GSC(Carbamidomethyl)R{Fuc:1; Hex:5; HexNAc:3; Neu5Ac:1}	4	0.4417155554386938	0.36386593061508926
controllerType=0 controllerNumber=1 scan=8617	0.979001847070386	-0.24279288382713876	0.986014732923554	12.680789227738682	4.244861539264783	6	13	MouseBrain-Z-T-1.mgf.controllerType=0 controllerNumber=1 scan=8617	GTEILGN(N-Glycosylation)STR{Hex:7; HexNAc:2}	1	0.8075512492605632	0.09744829848548824
controllerType=0 controllerNumber=1 scan=6135	0.6786881553005331	-0.44048206292967707	0.570110682176127	12.371413280600462	3.0226094090883744	5	13	MouseBrain-Z-T-1.mgf.controllerType=0 controllerNumber=1 scan=6135	N(N-Glycosylation)LSEDR{Fuc:1; Hex:5; HexNAc:3; Neu5Ac:1}	1	0.7628978469178512	0.3694961705391414
controllerType=0 controllerNumber=1 scan=27930	0.423557336323621	0.42510477143033715	0.22608868939306453	11.916484821688876	10.947367857252216	14	12	MouseBrain-Z-T-1.mgf.controllerType=0 controllerNumber=1 scan=27930	YLIN(N-Glycosylation)VTFEGR{Hex:6; HexNAc:2}	1	0.4152722067147254	0.6272849225227886
controllerType=0 controllerNumber=1 scan=27861	0.42201709791211073	0.515335864123566	0.2581115646719035	11.91420552145682	9.992881156408087	13	12	MouseBrain-Z-T-1.mgf.controllerType=0 controllerNumber=1 scan=27861	YLIN(N-Glycosylation)VTFEGR{Hex:6; HexNAc:2}	1	0.3940142012804672	0.6301126590294894
controllerType=0 controllerNumber=1 scan=9588	0.8005272599264593	0.6429899171142158	0.724562462556659	16.960864386248755	7.819143113440694	9	17	MouseBrain-Z-T-1.mgf.controllerType=0 controllerNumber=1 scan=9588	LRPLFN(N-Glycosylation)K{Hex:8; HexNAc:2}	4	0.2925997751834927	0.3157919713252779
controllerType=0 controllerNumber=1 scan=9612	0.5948980856657808	0.38352867576769356	0.5781696829821754	16.819107996898115	1.5160000303798933	3	17	MouseBrain-Z-T-1.mgf.controllerType=0 controllerNumber=1 scan=9612	LRPLFN(N-Glycosylation)K{Hex:8; HexNAc:2}	3	0.30289597573143345	0.5201228384758634
controllerType=0 controllerNumber=1 scan=9661	0.6637990397956528	0.6440843784630509	0.5192580258968268	16.956307748218567	8.225128570408694	10	17	MouseBrain-Z-T-1.mgf.controllerType=0 controllerNumber=1 scan=9661	LRPLFN(N-Glycosylation)K{Hex:8; HexNAc:2}	4	0.2943751278527392	0.41773488037177137
controllerType=0 controllerNumber=1 scan=7467	0.9592622427578404	0.6758588007681654	0.9553018038273676	12.891723671132127	5.224321280582731	7	13	MouseBrain-Z-T-1.mgf.controllerType=0 controllerNumber=1 scan=7467	VPGN(N-Glycosylation)QTSTTLK{Fuc:1; Hex:3; HexNAc:4}	7	0.23342724126084574	0.17266658240156227
controllerType=0 controllerNumber=1 scan=8857	0.9710785054714852	-0.17249915703602609	0.9659568573254166	10.443665216604828	7.704519099007119	10	11	MouseBrain-Z-T-1.mgf.controllerType=0 controllerNumber=1 scan=8857	LN(N-Glycosylation)ITC(Carbamidomethyl)ESSK{Hex:7; HexNAc:2}	1	0.707944616299834	0.13398417137957885
controllerType=0 controllerNumber=1 scan=5261	0.8473504191431751	0.013903297143838806	0.7440200151330895	12.96023952520017	16.372761245993196	22	13	MouseBrain-Z-T-1.mgf.controllerType=0 controllerNumber=1 scan=5261	SIAHN(N-Glycosylation)MTTPNK{Hex:6; HexNAc:2}	9	0.5530213260033611	0.30163859861473985
controllerType=0 controllerNumber=1 scan=5298	0.6809812456074266	0.39954927621447694	0.973155052645018	12.932607637600384	10.284702734347576	15	13	MouseBrain-Z-T-1.mgf.controllerType=0 controllerNumber=1 scan=5298	SIAHN(N-Glycosylation)MTTPNK{Hex:6; HexNAc:2}	7	0.638553158243888	0.12351199992098662
controllerType=0 controllerNumber=1 scan=5333	0.8548877695154895	0.02612754419631261	0.7610977704151788	12.927286983516558	17.58230676742977	22	13	MouseBrain-Z-T-1.mgf.controllerType=0 controllerNumber=1 scan=5333	SIAHN(N-Glycosylation)MTTPNK{Hex:6; HexNAc:2}	9	0.5420786783540545	0.2957781173922357
controllerType=0 controllerNumber=1 scan=9159	0.6892689112421819	-0.29165383867142053	0.6120831247061441	9.94253214675064	4.254275198356237	6	10	MouseBrain-Z-T-1.mgf.controllerType=0 controllerNumber=1 scan=9159	FN(N-Glycosylation)SSSSSLEEK{Hex:6; HexNAc:2}	7	0.7329375310526253	0.42787111364960995
controllerType=0 controllerNumber=1 scan=31095	0.42142923066906085	-0.008032493041499696	0.2515521780767515	11.53884273165617	16.9738347634791	22	12	MouseBrain-Z-T-1.mgf.controllerType=0 controllerNumber=1 scan=31095	GYN(N-Glycosylation)VTYWWK{Hex:6; HexNAc:2}	1	0.6829708717348277	0.6158508348575672
controllerType=0 controllerNumber=1 scan=16606	0.7684766531353738	-0.039841129579132786	0.7198051310311722	9.910535851694497	10.686851460928063	15	11	MouseBrain-Z-T-1.mgf.controllerType=0 controllerNumber=1 scan=16606	N(N-Glycosylation)ATVVWMK{Fuc:1; Hex:3; HexNAc:5}	1	0.6135702463217018	0.37896423031250787
controllerType=0 controllerNumber=1 scan=16626	0.8361093284082665	-0.16213101198097546	0.8102258463243509	11.56006330855269	13.029714201551432	18	12	MouseBrain-Z-T-1.mgf.controllerType=0 controllerNumber=1 scan=16626	N(N-Glycosylation)ATVVWMK{Fuc:1; Hex:3; HexNAc:5}	4	0.6068414152987369	0.2933686877505869
controllerType=0 controllerNumber=1 scan=16675	0.8199508826699358	-0.18038522383670824	0.7984881517877477	6.986532332174231	7.854191521618247	13	8	MouseBrain-Z-T-1.mgf.controllerType=0 controllerNumber=1 scan=16675	N(N-Glycosylation)ATVVWMK{Fuc:1; Hex:3; HexNAc:5}	1	0.6217500465399722	0.34874141066515635
controllerType=0 controllerNumber=1 scan=4799	0.5599054703427984	-0.07806190047111754	0.3381710574220165	10.914201250972692	4.6286166829964515	7	11	MouseBrain-Z-T-1.mgf.controllerType=0 controllerNumber=1 scan=4799	ENQN(N-Glycosylation)HSYSLK{Hex:6; HexNAc:2}	4	0.45499776245105344	0.48736506284723075
controllerType=0 controllerNumber=1 scan=4872	0.6026791893671594	-0.1191447559179743	0.40847509197770226	13.955063803886997	12.575246406747008	16	14	MouseBrain-Z-T-1.mgf.controllerType=0 controllerNumber=1 scan=4872	ENQN(N-Glycosylation)HSYSLK{Hex:6; HexNAc:2}	4	0.44232955629650356	0.5023619903233016
controllerType=0 controllerNumber=1 scan=5453	0.2335087851052512	-0.6172536935397527	0.12600407140804565	14.678049306781428	2.474608355068585	4	15	MouseBrain-Z-T-1.mgf.controllerType=0 controllerNumber=1 scan=5453	NLN(N-Glycosylation)MSR{Hex:9; HexNAc:2}	1	0.5779372100514152	0.6789354410705218
controllerType=0 controllerNumber=1 scan=5524	0.291612670385678	-0.061292234219715996	0.14675885627089744	18.91572598586043	6.102817845284788	9	19	MouseBrain-Z-T-1.mgf.controllerType=0 controllerNumber=1 scan=5524	NLN(N-Glycosylation)MSR{Hex:9; HexNAc:2}	1	0.6197478080924557	0.6821871890967207
controllerType=0 controllerNumber=1 scan=9408	0.48484704009581103	-0.08186097833356244	0.3441518166917422	8.569275241474108	7.110495767626441	11	9	MouseBrain-Z-T-1.mgf.controllerType=0 controllerNumber=1 scan=9408	N(N-Glycosylation)QSVPLSC(Carbamidomethyl)C(Carbamidomethyl)R{Hex:6; HexNAc:2}	1	0.853029472935132	0.5550420808156022
controllerType=0 controllerNumber=1 scan=3559	0.5084667484034723	0.5449592477020946	0.31153317211789283	20.828535733785483	5.36917182845569	9	21	MouseBrain-Z-T-1.mgf.controllerType=0 controllerNumber=1 scan=3559	IRN(N-Glycosylation)VSDTTK{Fuc:1; Hex:5; HexNAc:3}	4	0.424909651366129	0.4844076564082166
controllerType=0 controllerNumber=1 scan=21879	0.7256101658724645	0.25237520457453866	0.6095656158252835	8.959502080759918	18.629290725287483	22	9	MouseBrain-Z-T-1.mgf.controllerType=0 controllerNumber=1 scan=21879	N(N-Glycosylation)ITSIHIENWR{Hex:5; HexNAc:2}	9	0.5247158031566306	0.4283422277060428
controllerType=0 controllerNumber=1 scan=4492	0.30203177746561555	-0.568510886947962	0.16168642825093044	15.683575728649949	3.8582496985475343	6	16	MouseBrain-Z-T-1.mgf.controllerType=0 controllerNumber=1 scan=4492	MDN(N-Glycosylation)ISR{Hex:9; HexNAc:2}	1	0.805999922257963	0.6339326279030291
controllerType=0 controllerNumber=1 scan=2367	0.6308071748840958	0.11978040174811529	0.5182629648535914	18.957768531273924	5.482240277105727	9	19	MouseBrain-Z-T-1.mgf.controllerType=0 controllerNumber=1 scan=2367	N(N-Glycosylation)SSHSPLR{Hex:8; HexNAc:2}	4	0.4964988049618421	0.44343208376722754
controllerType=0 controllerNumber=1 scan=2381	0.5946145140848886	-0.3746195936923858	0.5590503479006622	16.779719533254813	3.5628119979542396	7	17	MouseBrain-Z-T-1.mgf.controllerType=0 controllerNumber=1 scan=2381	N(N-Glycosylation)SSHSPLR{Hex:8; HexNAc:2}	3	0.45006206418869055	0.530930346492927
controllerType=0 controllerNumber=1 scan=18265	0.9452978076628884	-0.5116504006844129	0.9471920187241345	7.642480732615887	6.522124983974336	9	8	MouseBrain-Z-T-1.mgf.controllerType=0 controllerNumber=1 scan=18265	N(N-Glycosylation)LTIVDSGLK{Hex:7; HexNAc:2}	1	0.7655049920844248	0.17418121454257818
controllerType=0 controllerNumber=1 scan=21399	0.25542717806508614	0.07365732976794072	0.6634596142580212	7.91278952132545	12.685650273844148	16	8	MouseBrain-Z-T-1.mgf.controllerType=0 controllerNumber=1 scan=21399	GN(N-Glycosylation)YSC(Carbamidomethyl)FVSSPSITK{Hex:4; HexNAc:2}	7	0.6604057014911114	0.35325725427552424
controllerType=0 controllerNumber=1 scan=6587	0.9543967838544607	0.28979506516623105	0.9587262499719383	12.86549606317581	4.270650065348294	8	13	MouseBrain-Z-T-1.mgf.controllerType=0 controllerNumber=1 scan=6587	QN(N-Glycosylation)TTWQAGR{Hex:7; HexNAc:2}	1	0.6056572439115808	0.14842193119768907
controllerType=0 controllerNumber=1 scan=2496	0.6776062765347411	-0.4155142078487825	0.6402055913619158	30.91513172518394	3.336386017662739	5	31	MouseBrain-Z-T-1.mgf.controllerType=0 controllerNumber=1 scan=2496	IKN(N-Glycosylation)VTR{Fuc:2; Hex:6; HexNAc:3}	4	0.5515503172722549	0.3999700090157358
controllerType=0 controllerNumber=1 scan=24805	-0.03413425101174839	-0.23175878569516548	0.5536045987882757	7.895253990151487	8.687057900838884	12	8	MouseBrain-Z-T-1.mgf.controllerType=0 controllerNumber=1 scan=24805	ALLTN(N-Glycosylation)VSSVALGSR{Hex:5; HexNAc:2}	7	0.8973826049738036	0.47497926105182975
controllerType=0 controllerNumber=1 scan=5631	0.4400168139438733	-0.4532306503167784	0.23030320028277157	8.13404609177891	3.1747506942880666	5	9	MouseBrain-Z-T-1.mgf.controllerType=0 controllerNumber=1 scan=5631	N(N-Glycosylation)LSEDR{Hex:6; HexNAc:3; Neu5Ac:1}	1	0.7507290307146343	0.5370374136427043
controllerType=0 controllerNumber=1 scan=3906	0.9082809104596112	0.19741625463714157	0.8931427544686266	9.01436514196181	5.432694519316424	8	11	MouseBrain-Z-T-1.mgf.controllerType=0 controllerNumber=1 scan=3906	YN(N-Glycosylation)C(Carbamidomethyl)TATNR{Fuc:1; Hex:4; HexNAc:4}	1	0.5295059669704024	0.24152177559146892
controllerType=0 controllerNumber=1 scan=6070	0.9192702850492739	-0.04140426539851928	0.9103684386116492	12.962469276221109	23.466122488431	29	13	MouseBrain-Z-T-1.mgf.controllerType=0 controllerNumber=1 scan=6070	VETGEN(N-Glycosylation)C(Carbamidomethyl)TSPAPK{Hex:5; HexNAc:2}	9	0.6694212950224557	0.215485726719453
controllerType=0 controllerNumber=1 scan=5987	0.06130342019081348	0.29646155368633254	0.5880805742418304	10.92076463974997	18.283197315058636	21	11	MouseBrain-Z-T-1.mgf.controllerType=0 controllerNumber=1 scan=5987	VETGEN(N-Glycosylation)C(Carbamidomethyl)TSPAPK{Hex:5; HexNAc:2}	7	0.6346738904082774	0.44661893587451934
controllerType=0 controllerNumber=1 scan=5988	0.9326546475647755	-0.1300394763236858	0.9028963746926831	7.957278953955749	14.011093958908456	17	8	MouseBrain-Z-T-1.mgf.controllerType=0 controllerNumber=1 scan=5988	VETGEN(N-Glycosylation)C(Carbamidomethyl)TSPAPK{Hex:5; HexNAc:2}	9	0.6800582480262958	0.18612759342133275
controllerType=0 controllerNumber=1 scan=6052	-0.0535738611235197	0.03238243870766723	0.6095127521134691	10.9216253341951	23.853621551192603	29	11	MouseBrain-Z-T-1.mgf.controllerType=0 controllerNumber=1 scan=6052	VETGEN(N-Glycosylation)C(Carbamidomethyl)TSPAPK{Hex:5; HexNAc:2}	7	0.8168365831070993	0.42297324005129383
controllerType=0 controllerNumber=1 scan=6053	0.9193962056647895	-0.05807091690207994	0.9081606445802806	11.961519993560362	22.271713724202225	26	12	MouseBrain-Z-T-1.mgf.controllerType=0 controllerNumber=1 scan=6053	VETGEN(N-Glycosylation)C(Carbamidomethyl)TSPAPK{Hex:5; HexNAc:2}	9	0.6637639426268136	0.21674237014264863
controllerType=0 controllerNumber=1 scan=6127	0.043910708109599655	0.2828923146807166	0.605667577090063	10.92075514578955	19.742323525570995	23	11	MouseBrain-Z-T-1.mgf.controllerType=0 controllerNumber=1 scan=6127	VETGEN(N-Glycosylation)C(Carbamidomethyl)TSPAPK{Hex:5; HexNAc:2}	7	0.6352158082763127	0.43113706157132786
controllerType=0 controllerNumber=1 scan=6128	0.935739658158899	-0.026124897145524118	0.9123950228770478	8.962325373626763	13.02174380885456	16	9	MouseBrain-Z-T-1.mgf.controllerType=0 controllerNumber=1 scan=6128	VETGEN(N-Glycosylation)C(Carbamidomethyl)TSPAPK{Hex:5; HexNAc:2}	9	0.5226017751758124	0.18725723427414273
controllerType=0 controllerNumber=1 scan=3636	0.551429562587244	-0.3150020624895146	0.5377271590117356	27.27081555960957	4.0661301879357215	6	28	MouseBrain-Z-T-1.mgf.controllerType=0 controllerNumber=1 scan=3636	N(N-Glycosylation)LSEDR{Fuc:2; Hex:6; HexNAc:3}	1	0.7175000081656877	0.462634152393544
controllerType=0 controllerNumber=1 scan=3638	0.4521442720646108	0.0041554767925545775	0.40606916736710463	16.67749526835934	3.2495968943359355	6	17	MouseBrain-Z-T-1.mgf.controllerType=0 controllerNumber=1 scan=3638	N(N-Glycosylation)LSEDR{Fuc:2; Hex:6; HexNAc:3}	4	0.5598806051515672	0.5846071472774984
controllerType=0 controllerNumber=1 scan=3684	0.02858072573153294	-0.5336670682625705	-0.21051068965967626	9.573319660360529	3.0049799039115044	5	11	MouseBrain-Z-T-1.mgf.controllerType=0 controllerNumber=1 scan=3684	N(N-Glycosylation)LSEDR{Fuc:2; Hex:6; HexNAc:3}	1	0.74216343681149	0.7001552296722031
controllerType=0 controllerNumber=1 scan=3703	0.8710713177251215	-0.45654898904967023	0.8880654580768716	13.093070665633944	3.0226094090883744	5	14	MouseBrain-Z-T-1.mgf.controllerType=0 controllerNumber=1 scan=3703	N(N-Glycosylation)LSEDR{Fuc:2; Hex:6; HexNAc:3}	1	0.7632244841768673	0.19643484523055618
controllerType=0 controllerNumber=1 scan=7046	0.8300921689958449	0.13787737940701564	0.6360430057349052	8.909696241551629	12.720377407475198	17	9	MouseBrain-Z-T-1.mgf.controllerType=0 controllerNumber=1 scan=7046	SVAHN(N-Glycosylation)MTMPNK{Hex:6; HexNAc:2}	9	0.5431089116968425	0.31232995627138815
controllerType=0 controllerNumber=1 scan=7119	0.8546890548631539	0.32105304837961396	0.7496788050278987	12.908381593955808	21.767883338826312	27	13	MouseBrain-Z-T-1.mgf.controllerType=0 controllerNumber=1 scan=7119	SVAHN(N-Glycosylation)MTMPNK{Hex:6; HexNAc:2}	9	0.48639929136369425	0.2977793839532726
controllerType=0 controllerNumber=1 scan=7125	0.7353444745808754	0.5269481755079374	0.9888178158265368	9.866922481089615	7.39284358922866	10	10	MouseBrain-Z-T-1.mgf.controllerType=0 controllerNumber=1 scan=7125	SVAHN(N-Glycosylation)MTMPNK{Hex:6; HexNAc:2}	7	0.5457561601847484	0.104609014216407
controllerType=0 controllerNumber=1 scan=7184	0.8584486370715194	0.36385576892943866	0.7654650129390378	13.90825252662598	27.021926670409304	33	14	MouseBrain-Z-T-1.mgf.controllerType=0 controllerNumber=1 scan=7184	SVAHN(N-Glycosylation)MTMPNK{Hex:6; HexNAc:2}	9	0.5031574648390867	0.2978783434176778
controllerType=0 controllerNumber=1 scan=7191	0.698782161343512	0.5731241167634155	0.9733155451936969	11.920936259140149	10.85768840609723	15	12	MouseBrain-Z-T-1.mgf.controllerType=0 controllerNumber=1 scan=7191	SVAHN(N-Glycosylation)MTMPNK{Hex:6; HexNAc:2}	7	0.5609295851925702	0.13087926776521566
controllerType=0 controllerNumber=1 scan=7255	0.8452722340795519	0.3208392635279733	0.7602295083015272	14.910329271913927	24.73587043760874	30	15	MouseBrain-Z-T-1.mgf.controllerType=0 controllerNumber=1 scan=7255	SVAHN(N-Glycosylation)MTMPNK{Hex:6; HexNAc:2}	9	0.5054494447007286	0.31061632648746224
controllerType=0 controllerNumber=1 scan=7265	0.6706624273840628	0.5099513838716331	0.9759321045296556	12.932612429905928	14.126823898622265	19	13	MouseBrain-Z-T-1.mgf.controllerType=0 controllerNumber=1 scan=7265	SVAHN(N-Glycosylation)MTMPNK{Hex:6; HexNAc:2}	7	0.5989266950516214	0.1251834747156741
controllerType=0 controllerNumber=1 scan=7328	0.8429758540175137	0.3415740826224021	0.7678103322352839	15.91040802604715	26.53010374626874	32	16	MouseBrain-Z-T-1.mgf.controllerType=0 controllerNumber=1 scan=7328	SVAHN(N-Glycosylation)MTMPNK{Hex:6; HexNAc:2}	9	0.5008483172459853	0.3158835220246894
controllerType=0 controllerNumber=1 scan=7338	0.633682972591432	0.5331445221213698	0.9710765421202404	12.932607476586911	17.538882918347596	22	13	MouseBrain-Z-T-1.mgf.controllerType=0 controllerNumber=1 scan=7338	SVAHN(N-Glycosylation)MTMPNK{Hex:6; HexNAc:2}	7	0.5966593503551347	0.13139652595091386
controllerType=0 controllerNumber=1 scan=7406	0.8514097871435641	0.3238365066677538	0.7600402719149643	13.908441967993733	21.74589112791652	27	14	MouseBrain-Z-T-1.mgf.controllerType=0 controllerNumber=1 scan=7406	SVAHN(N-Glycosylation)MTMPNK{Hex:6; HexNAc:2}	9	0.48522870872105767	0.30257079089727695
controllerType=0 controllerNumber=1 scan=19086	0.4220550163493178	0.5276591715006596	0.5980208205743716	8.953594038498819	13.41610913113793	16	9	MouseBrain-Z-T-1.mgf.controllerType=0 controllerNumber=1 scan=19086	MAVC(Carbamidomethyl)TDN(N-Glycosylation)VTDLR{Hex:5; HexNAc:2}	7	0.5051398803544284	0.4630863196686598
controllerType=0 controllerNumber=1 scan=7440	0.3311268711914911	0.1317444692165379	0.09881038971362602	16.92173575232273	11.57216457836113	16	17	MouseBrain-Z-T-1.mgf.controllerType=0 controllerNumber=1 scan=7440	IN(N-Glycosylation)VSVSK{Hex:9; HexNAc:2}	1	0.648291793296158	0.6702691448597529
controllerType=0 controllerNumber=1 scan=25495	0.3361900793620431	0.05823292284702064	0.10650238687535889	13.952720864334175	17.174062060345882	21	14	MouseBrain-Z-T-1.mgf.controllerType=0 controllerNumber=1 scan=25495	HN(N-Glycosylation)LTIFFDVK{Hex:6; HexNAc:2}	4	0.47157436742970316	0.6849016345545463
controllerType=0 controllerNumber=1 scan=25575	0.3396359255339062	0.04752087264547702	0.08659817809145824	13.951670453127157	21.621418074510487	24	14	MouseBrain-Z-T-1.mgf.controllerType=0 controllerNumber=1 scan=25575	HN(N-Glycosylation)LTIFFDVK{Hex:6; HexNAc:2}	4	0.48808410073565023	0.6869393008666311
controllerType=0 controllerNumber=1 scan=25647	0.3705402676698415	-0.13212314109989615	0.08581731203497969	9.933829545651097	14.994731028458174	20	10	MouseBrain-Z-T-1.mgf.controllerType=0 controllerNumber=1 scan=25647	HN(N-Glycosylation)LTIFFDVK{Hex:6; HexNAc:2}	4	0.5572777156252473	0.6708456029454978
controllerType=0 controllerNumber=1 scan=11636	0.9190872808262318	0.8621274497489092	0.9092326004371697	14.8555184072164	4.1299931252199045	6	15	MouseBrain-Z-T-1.mgf.controllerType=0 controllerNumber=1 scan=11636	QGN(N-Glycosylation)ASDVILR{Hex:7; HexNAc:2}	1	0.2661780223015951	0.2173267364000079
controllerType=0 controllerNumber=1 scan=5263	0.19992124920655213	-0.25558385852765136	0.0913121733007716	16.91513637385541	5.406139043044352	8	17	MouseBrain-Z-T-1.mgf.controllerType=0 controllerNumber=1 scan=5263	SN(N-Glycosylation)DSGIYR{Hex:8; HexNAc:2}	1	0.8747096047606446	0.7388632433426454
controllerType=0 controllerNumber=1 scan=15992	0.6598390576570006	-0.185597020069703	0.6321905368517983	14.996549207261731	17.030902612061116	20	15	MouseBrain-Z-T-1.mgf.controllerType=0 controllerNumber=1 scan=15992	FN(N-Glycosylation)HTC(Carbamidomethyl)LTFTTR{Hex:5; HexNAc:2}	9	0.6987629844519342	0.4920097727591755
controllerType=0 controllerNumber=1 scan=16067	0.7709176653092944	-0.20149774845856033	0.748338551243578	12.922098317764448	20.100746522639348	24	13	MouseBrain-Z-T-1.mgf.controllerType=0 controllerNumber=1 scan=16067	FN(N-Glycosylation)HTC(Carbamidomethyl)LTFTTR{Hex:5; HexNAc:2}	9	0.7204936451392233	0.40475456012960154
controllerType=0 controllerNumber=1 scan=6144	0.8743865747325323	0.487245920312066	0.8610807499287414	9.40383717016574	8.003731884568525	10	10	MouseBrain-Z-T-1.mgf.controllerType=0 controllerNumber=1 scan=6144	AN(N-Glycosylation)ATIEVK{Hex:4; HexNAc:4; Neu5Gc:1}	4	0.2792324285055487	0.3004375714010755
controllerType=0 controllerNumber=1 scan=6154	0.8717097857580192	0.19541617507274828	0.8320069281447143	10.53889682125567	9.3313809244306	11	11	MouseBrain-Z-T-1.mgf.controllerType=0 controllerNumber=1 scan=6154	AN(N-Glycosylation)ATIEVK{Hex:4; HexNAc:4; Neu5Gc:1}	1	0.4926073367498172	0.28591510235369827
controllerType=0 controllerNumber=1 scan=7537	0.29022646456952883	0.1858562869117592	0.1736487853891222	17.923450844245952	4.399802575070051	6	18	MouseBrain-Z-T-1.mgf.controllerType=0 controllerNumber=1 scan=7537	IVN(N-Glycosylation)YSR{Hex:9; HexNAc:2}	1	0.535265157944484	0.6637691703187001
controllerType=0 controllerNumber=1 scan=6647	0.7635925762720339	0.5255770428770797	0.694658988730579	9.888672762569405	7.759457483156792	11	10	MouseBrain-Z-T-1.mgf.controllerType=0 controllerNumber=1 scan=6647	EHYLSSVN(N-Glycosylation)K{Hex:7; HexNAc:2}	4	0.43466915142612783	0.3904380667725533
controllerType=0 controllerNumber=1 scan=5374	0.274399773331345	0.18100721203277456	0.052125461043610745	11.666061571630207	6.71090806240648	9	12	MouseBrain-Z-T-1.mgf.controllerType=0 controllerNumber=1 scan=5374	YN(N-Glycosylation)ESLK{Hex:9; HexNAc:2}	1	0.4923412140747146	0.6867395165514442
controllerType=0 controllerNumber=1 scan=21143	0.7665586529568471	-0.0215019272063827	0.7502272187902824	8.925051414840555	22.838679625007348	25	9	MouseBrain-Z-T-1.mgf.controllerType=0 controllerNumber=1 scan=21143	YHIIVQLGN(N-Glycosylation)MSK{Hex:5; HexNAc:2}	9	0.6778732287370397	0.37365943765959125
controllerType=0 controllerNumber=1 scan=3716	0.14855708768987166	-0.08741904239218816	-0.021840503077049662	9.634952541577581	4.775317261468542	7	10	MouseBrain-Z-T-1.mgf.controllerType=0 controllerNumber=1 scan=3716	N(N-Glycosylation)DTLQEAK{Hex:8; HexNAc:2}	1	0.6009089346116985	0.7605542272908138
controllerType=0 controllerNumber=1 scan=7532	0.7876096287026245	-0.3033874988120834	0.6821666784883959	16.954307179578727	11.015879447725933	14	17	MouseBrain-Z-T-1.mgf.controllerType=0 controllerNumber=1 scan=7532	KN(N-Glycosylation)WTITR{Hex:8; HexNAc:2}	4	0.7207338988298748	0.3377667899892272
controllerType=0 controllerNumber=1 scan=7556	0.6075419647560479	-0.5305155884162994	0.5713752647753283	16.826674197027806	4.058880398238026	8	17	MouseBrain-Z-T-1.mgf.controllerType=0 controllerNumber=1 scan=7556	KN(N-Glycosylation)WTITR{Hex:8; HexNAc:2}	3	0.7410265872510807	0.5225934642092803
controllerType=0 controllerNumber=1 scan=7598	0.7642446103079047	0.08254841191826641	0.6695841341818649	14.925300449664876	3.5320387581229773	6	15	MouseBrain-Z-T-1.mgf.controllerType=0 controllerNumber=1 scan=7598	KN(N-Glycosylation)WTITR{Hex:8; HexNAc:2}	4	0.500603043212198	0.32923308565986137
controllerType=0 controllerNumber=1 scan=3015	0.7331824434209159	0.21672291203422994	0.6340488239140492	15.656101999396963	9.590468913073606	12	16	MouseBrain-Z-T-1.mgf.controllerType=0 controllerNumber=1 scan=3015	VIYQNHN(N-Glycosylation)K{Fuc:1; Hex:4; HexNAc:4}	4	0.35084219549817997	0.3911434365300016
controllerType=0 controllerNumber=1 scan=6036	0.23019855502440834	0.070756028139581	-0.024091450351440495	12.641730906235724	8.15777203425254	11	13	MouseBrain-Z-T-1.mgf.controllerType=0 controllerNumber=1 scan=6036	LSVEC(Carbamidomethyl)AN(N-Glycosylation)K{Hex:8; HexNAc:2}	1	0.4758628102668074	0.7191241688360003
controllerType=0 controllerNumber=1 scan=1944	0.7821210414109769	0.26692544067696994	0.7156276510669122	13.896746087950355	3.6324297650497166	5	14	MouseBrain-Z-T-1.mgf.controllerType=0 controllerNumber=1 scan=1944	N(N-Glycosylation)VSDTTKR{Hex:8; HexNAc:2}	4	0.39275819589767125	0.31661773807113824
controllerType=0 controllerNumber=1 scan=13930	0.2663022150859205	-0.08269966015368478	0.1322598540994281	18.915771614599777	6.446276299396802	11	19	MouseBrain-Z-T-1.mgf.controllerType=0 controllerNumber=1 scan=13930	VAWLN(N-Glycosylation)R{Hex:9; HexNAc:2}	1	0.6969592197368081	0.7209015353602926
controllerType=0 controllerNumber=1 scan=13999	0.26734342959725227	-0.023078324714638093	0.10772355319995752	17.914824461074737	8.187029955349326	13	18	MouseBrain-Z-T-1.mgf.controllerType=0 controllerNumber=1 scan=13999	VAWLN(N-Glycosylation)R{Hex:9; HexNAc:2}	1	0.6941913274952356	0.7268741605049008
controllerType=0 controllerNumber=1 scan=4450	0.520886075379706	-0.3942055648269857	0.9254063791567884	12.855182365061225	12.607003219416505	23	13	MouseBrain-Z-T-1.mgf.controllerType=0 controllerNumber=1 scan=4450	FN(N-Glycosylation)HTQTIQQK{Hex:6; HexNAc:2}	3	0.6534714756561881	0.1876625389122749
controllerType=0 controllerNumber=1 scan=4459	0.2837866555027376	0.06632580623554586	0.052657838200622455	14.900597035026017	23.658126241333875	28	15	MouseBrain-Z-T-1.mgf.controllerType=0 controllerNumber=1 scan=4459	FN(N-Glycosylation)HTQTIQQK{Hex:6; HexNAc:2}	4	0.4845103469790264	0.7367019128484061
controllerType=0 controllerNumber=1 scan=3786	0.840347857470723	0.13727845437234368	0.7427138552121043	13.900117067340473	19.837661329409418	25	14	MouseBrain-Z-T-1.mgf.controllerType=0 controllerNumber=1 scan=3786	SVAHN(N-Glycosylation)M(Oxidation)TMPNK{Hex:6; HexNAc:2}	9	0.5974887831227861	0.31306679063789933
controllerType=0 controllerNumber=1 scan=3856	0.8288274274816411	0.3362232136506761	0.659688240385339	8.943937495234874	7.305834009808573	10	9	MouseBrain-Z-T-1.mgf.controllerType=0 controllerNumber=1 scan=3856	SVAHN(N-Glycosylation)M(Oxidation)TMPNK{Hex:6; HexNAc:2}	9	0.4746098993690629	0.3035915696165729
controllerType=0 controllerNumber=1 scan=3959	0.8482730282506337	0.2266893280639534	0.7023887300197875	8.914960287806165	8.281647939562216	11	9	MouseBrain-Z-T-1.mgf.controllerType=0 controllerNumber=1 scan=3959	SVAHN(N-Glycosylation)M(Oxidation)TMPNK{Hex:6; HexNAc:2}	9	0.5447947638122426	0.2896759076477998
controllerType=0 controllerNumber=1 scan=14476	0.9127023306764056	0.15521433926152184	0.8955740576053832	8.967371518525162	12.096042596184036	16	9	MouseBrain-Z-T-1.mgf.controllerType=0 controllerNumber=1 scan=14476	LAYATIN(N-Glycosylation)DSR{Hex:3; HexNAc:5}	4	0.6765485597860326	0.23594149427280056
controllerType=0 controllerNumber=1 scan=14477	0.37896139928224626	-0.017647607193765496	0.12498179642278806	9.691733560365725	10.489504744755648	15	10	MouseBrain-Z-T-1.mgf.controllerType=0 controllerNumber=1 scan=14477	LAYATIN(N-Glycosylation)DSR{Hex:3; HexNAc:5}	1	0.8616901226993939	0.643077811143896
controllerType=0 controllerNumber=1 scan=14551	0.36393058525800515	-0.17362500983227122	0.1285838120642543	8.349691832183458	6.492722600897821	9	9	MouseBrain-Z-T-1.mgf.controllerType=0 controllerNumber=1 scan=14551	LAYATIN(N-Glycosylation)DSR{Hex:3; HexNAc:5}	1	0.9199516485325432	0.6312503714670488
controllerType=0 controllerNumber=1 scan=7135	0.9106530726382094	-0.2717239865220119	0.8889712521131998	10.568561036431868	5.780632328817873	9	11	MouseBrain-Z-T-1.mgf.controllerType=0 controllerNumber=1 scan=7135	N(N-Glycosylation)ASNMEYR{Fuc:1; Hex:3; HexNAc:5}	4	0.6439057518908882	0.23125126504303847
controllerType=0 controllerNumber=1 scan=7146	0.7226147611870706	0.17031256993634106	0.6575426788942955	10.88585174915784	5.366959298887762	8	12	MouseBrain-Z-T-1.mgf.controllerType=0 controllerNumber=1 scan=7146	N(N-Glycosylation)ASNMEYR{Fuc:1; Hex:3; HexNAc:5}	1	0.5282824144770223	0.40713886532591936
controllerType=0 controllerNumber=1 scan=7198	0.8865454075168705	-0.2959242302395705	0.8682757867948314	14.815080026939903	6.448122026217817	10	15	MouseBrain-Z-T-1.mgf.controllerType=0 controllerNumber=1 scan=7198	N(N-Glycosylation)ASNMEYR{Fuc:1; Hex:3; HexNAc:5}	4	0.6144128996861479	0.256139943297761
controllerType=0 controllerNumber=1 scan=7210	0.7240952398667289	-0.2437586476329005	0.6607084761125731	11.466937574196603	6.5511541735546945	9	12	MouseBrain-Z-T-1.mgf.controllerType=0 controllerNumber=1 scan=7210	N(N-Glycosylation)ASNMEYR{Fuc:1; Hex:3; HexNAc:5}	1	0.6876273843752972	0.4097037395734884
controllerType=0 controllerNumber=1 scan=6793	0.23135946444064018	-0.4189537045853048	0.05949433634622332	14.924413404085717	6.264173290925073	8	15	MouseBrain-Z-T-1.mgf.controllerType=0 controllerNumber=1 scan=6793	VN(N-Glycosylation)FTC(Carbamidomethyl)K{Hex:9; HexNAc:2}	1	0.6305448834111049	0.6917300834740698
controllerType=0 controllerNumber=1 scan=20524	0.5942596708152348	-0.12047401697158613	0.48288708387714385	19.692021156563893	10.736037863328022	13	20	MouseBrain-Z-T-1.mgf.controllerType=0 controllerNumber=1 scan=20524	LSGN(N-Glycosylation)LTLLR{Fuc:1; Hex:3; HexNAc:5}	1	0.7773416313290423	0.4955216215142734
controllerType=0 controllerNumber=1 scan=20525	0.7235993915904873	0.011014800759609828	0.6447557459069829	15.602665104138689	7.62419914388896	10	16	MouseBrain-Z-T-1.mgf.controllerType=0 controllerNumber=1 scan=20525	LSGN(N-Glycosylation)LTLLR{Fuc:1; Hex:3; HexNAc:5}	4	0.600963874250905	0.39902186664209366
controllerType=0 controllerNumber=1 scan=12225	0.17256154036170082	-0.03923660293040982	0.06844944522596083	16.896035229773357	18.34965867964651	21	17	MouseBrain-Z-T-1.mgf.controllerType=0 controllerNumber=1 scan=12225	VQPFN(N-Glycosylation)VTK{Hex:8; HexNAc:2}	1	0.9209544892349851	0.6401758039840901
controllerType=0 controllerNumber=1 scan=12297	0.16069991248449275	-0.11536925344825653	0.0760223275575677	14.918764575616187	11.942927502663933	15	15	MouseBrain-Z-T-1.mgf.controllerType=0 controllerNumber=1 scan=12297	VQPFN(N-Glycosylation)VTK{Hex:8; HexNAc:2}	1	0.9348089958466452	0.6366645995798715
controllerType=0 controllerNumber=1 scan=9621	0.18289257899650918	-0.45175565274883794	0.049654801643188154	10.683201410700793	3.2061139434719377	6	11	MouseBrain-Z-T-1.mgf.controllerType=0 controllerNumber=1 scan=9621	DN(N-Glycosylation)ESLISR{Hex:8; HexNAc:2}	1	0.8335926790768496	0.7479972109512649
controllerType=0 controllerNumber=1 scan=26428	-0.09873995302090981	-0.14839512019982468	0.6607113975450523	7.949735212745791	7.727788170595741	10	8	MouseBrain-Z-T-1.mgf.controllerType=0 controllerNumber=1 scan=26428	SEGAVQVN(N-Glycosylation)FTLVR{Hex:5; HexNAc:2}	7	0.917430212899203	0.3849450489131088
controllerType=0 controllerNumber=1 scan=5451	0.3031470877847167	0.4214060711953195	0.08399695627526116	11.350676258935424	9.15225835430865	12	12	MouseBrain-Z-T-1.mgf.controllerType=0 controllerNumber=1 scan=5451	NN(N-Glycosylation)VSLVK{Hex:9; HexNAc:2}	1	0.4313310554121673	0.6949514491669303
controllerType=0 controllerNumber=1 scan=5520	0.2977394375151644	0.5010858539612241	0.131652877628894	18.924578728080203	12.699301688477576	15	19	MouseBrain-Z-T-1.mgf.controllerType=0 controllerNumber=1 scan=5520	NN(N-Glycosylation)VSLVK{Hex:9; HexNAc:2}	1	0.3961128965463399	0.6972172401512775
controllerType=0 controllerNumber=1 scan=21924	-0.02347014651586401	0.5094173605682992	0.8078721391891349	4.665491464540766	11.455070942181127	13	5	MouseBrain-Z-T-1.mgf.controllerType=0 controllerNumber=1 scan=21924	DLDLSC(Carbamidomethyl)N(N-Glycosylation)ITTDR{Hex:5; HexNAc:2}	7	0.5565664745959014	0.38555138608245026
controllerType=0 controllerNumber=1 scan=2164	0.7849394457479731	0.47978055981382256	0.6429840625185259	9.904919564448582	3.597332225817551	6	10	MouseBrain-Z-T-1.mgf.controllerType=0 controllerNumber=1 scan=2164	SVAHN(N-Glycosylation)M(Oxidation)TM(Oxidation)PNK{Hex:6; HexNAc:2}	9	0.44740333438080643	0.3211186059209839
controllerType=0 controllerNumber=1 scan=30667	-0.07085677444183318	0.23640409005890023	0.6584260779999555	7.914777733807148	22.86017585715485	26	8	MouseBrain-Z-T-1.mgf.controllerType=0 controllerNumber=1 scan=30667	DATIQAYLSSGN(N-Glycosylation)FSK{Fuc:1; Hex:3; HexNAc:2}	7	0.6390994498145501	0.3825594465344062
controllerType=0 controllerNumber=1 scan=21363	0.2013201622328198	0.48950255978081697	-0.1887266676859801	4.58307048928996	9.408286107359302	13	5	MouseBrain-Z-T-1.mgf.controllerType=0 controllerNumber=1 scan=21363	GN(N-Glycosylation)YSC(Carbamidomethyl)FVSSPSITK{Hex:3; HexNAc:3}	9	0.4132450986939068	0.765420766114278
controllerType=0 controllerNumber=1 scan=21426	0.35430194898315504	0.45748049729406937	0.032262180990985066	5.906137297499955	12.073727642864652	16	6	MouseBrain-Z-T-1.mgf.controllerType=0 controllerNumber=1 scan=21426	GN(N-Glycosylation)YSC(Carbamidomethyl)FVSSPSITK{Hex:3; HexNAc:3}	9	0.4639296449227554	0.6861996578684333
controllerType=0 controllerNumber=1 scan=11586	0.7353037419016628	0.6917376836611966	0.698378696779367	23.986228240355743	2.039713475244737	4	24	MouseBrain-Z-T-1.mgf.controllerType=0 controllerNumber=1 scan=11586	QPGN(N-Glycosylation)SSLHR{Fuc:1; Hex:3; HexNAc:5}	4	0.4010513126956193	0.3517623276457149
controllerType=0 controllerNumber=1 scan=2419	0.2373138861168456	-0.5051377071111922	0.07728559534967004	16.65327421663317	7.974527203342467	11	17	MouseBrain-Z-T-1.mgf.controllerType=0 controllerNumber=1 scan=2419	N(N-Glycosylation)STGC(Carbamidomethyl)LK{Hex:9; HexNAc:2}	1	0.742957260369762	0.717908006625184
controllerType=0 controllerNumber=1 scan=28881	0.9810759530470167	-0.16283944727301866	0.982338179774281	13.88684000421817	13.926857043645079	16	14	MouseBrain-Z-T-1.mgf.controllerType=0 controllerNumber=1 scan=28881	GIAN(N-Glycosylation)LSNFIR{Hex:7; HexNAc:2}	1	0.8049644064383064	0.1083534364162969
controllerType=0 controllerNumber=1 scan=10718	0.6629201645256245	-0.14584931253152217	0.669356401411211	9.938390391107308	15.610366019548204	17	10	MouseBrain-Z-T-1.mgf.controllerType=0 controllerNumber=1 scan=10718	FGTC(Carbamidomethyl)SQLC(Carbamidomethyl)N(N-Glycosylation)NTK{Hex:5; HexNAc:2}	7	0.6824432315626536	0.3132091229978289
controllerType=0 controllerNumber=1 scan=21855	0.3789671469580746	-0.26980294880168776	0.2579313524958319	16.569225286230893	13.456988132269457	17	17	MouseBrain-Z-T-1.mgf.controllerType=0 controllerNumber=1 scan=21855	N(N-Glycosylation)ATGMEVGWYR{Fuc:1; Hex:5; HexNAc:2}	7	0.8043504501156445	0.6382180999997752
controllerType=0 controllerNumber=1 scan=21872	0.475026421705847	0.4644629110842356	0.18565215826446216	9.949594196433209	9.443740761847708	13	10	MouseBrain-Z-T-1.mgf.controllerType=0 controllerNumber=1 scan=21872	N(N-Glycosylation)ATGMEVGWYR{Fuc:1; Hex:5; HexNAc:2}	9	0.3707552838541567	0.5576882665760053
controllerType=0 controllerNumber=1 scan=21930	0.3370131955001529	-0.1696071877257077	0.18634214416254383	13.870822347112341	7.512863113137815	10	14	MouseBrain-Z-T-1.mgf.controllerType=0 controllerNumber=1 scan=21930	N(N-Glycosylation)ATGMEVGWYR{Fuc:1; Hex:5; HexNAc:2}	7	0.7282148534945142	0.6427584209643917
controllerType=0 controllerNumber=1 scan=22809	0.7548644870916992	0.4080255767588315	0.6183535736936587	13.951421998999564	7.314314788206589	11	14	MouseBrain-Z-T-1.mgf.controllerType=0 controllerNumber=1 scan=22809	N(N-Glycosylation)STKEEILAALEK{Fuc:1; Hex:4; HexNAc:2}	9	0.30310138134908093	0.3630348283815405
controllerType=0 controllerNumber=1 scan=19599	0.802752363760777	0.34899762388971123	0.6768864085358622	10.934530407092119	20.247751758106897	27	11	MouseBrain-Z-T-1.mgf.controllerType=0 controllerNumber=1 scan=19599	TN(N-Glycosylation)YTLHVIEMK{Hex:3; HexNAc:4}	9	0.43153968820313354	0.35494403998261886
controllerType=0 controllerNumber=1 scan=6940	0.2663906392936853	0.01757483316714636	0.021534769766151533	15.928806607541464	18.75179022519542	23	16	MouseBrain-Z-T-1.mgf.controllerType=0 controllerNumber=1 scan=6940	DAVNN(N-Glycosylation)ITAK{Hex:8; HexNAc:2}	1	0.7242883486223166	0.7343935894284239
controllerType=0 controllerNumber=1 scan=6991	0.7656150594506471	-0.41683930504802963	0.6986730735442561	11.926234660646125	12.55550122724781	14	12	MouseBrain-Z-T-1.mgf.controllerType=0 controllerNumber=1 scan=6991	DAVNN(N-Glycosylation)ITAK{Hex:8; HexNAc:2}	4	0.581956627980106	0.3975050608518887
controllerType=0 controllerNumber=1 scan=7012	0.5956275817726855	0.44883957581704936	0.24340308068347122	7.595541063109961	18.445204497027543	22	8	MouseBrain-Z-T-1.mgf.controllerType=0 controllerNumber=1 scan=7012	DAVNN(N-Glycosylation)ITAK{Hex:8; HexNAc:2}	1	0.46896341671136926	0.5304491852679768
controllerType=0 controllerNumber=1 scan=7086	0.190252724611241	0.827262614637924	0.004927854077727072	13.893827400530371	8.400722573484142	10	14	MouseBrain-Z-T-1.mgf.controllerType=0 controllerNumber=1 scan=7086	DAVNN(N-Glycosylation)ITAK{Hex:8; HexNAc:2}	1	0.25613805332951506	0.7484676491275847
controllerType=0 controllerNumber=1 scan=7223	0.22285323061077883	0.6687779682555015	0.0175041601580406	12.689439677810379	9.535212696757156	11	13	MouseBrain-Z-T-1.mgf.controllerType=0 controllerNumber=1 scan=7223	DAVNN(N-Glycosylation)ITAK{Hex:8; HexNAc:2}	1	0.3348659149248859	0.740382320434689
controllerType=0 controllerNumber=1 scan=6977	0.7906657521174906	-0.2860379915981394	0.743216303358557	12.953492890850915	13.526844933339756	16	13	MouseBrain-Z-T-1.mgf.controllerType=0 controllerNumber=1 scan=6977	DAVNN(N-Glycosylation)ITAK{Hex:8; HexNAc:2}	4	0.599863020879149	0.38128452309108213
controllerType=0 controllerNumber=1 scan=3954	0.22030993878701308	-0.10469935821018693	0.05037342945969742	16.94995246873084	12.583436620866317	18	17	MouseBrain-Z-T-1.mgf.controllerType=0 controllerNumber=1 scan=3954	N(N-Glycosylation)ATLAEQAK{Hex:8; HexNAc:2}	1	0.7402724248207105	0.7543211148186306
controllerType=0 controllerNumber=1 scan=3983	0.5819807933901491	-0.28080864397472277	0.507795506686924	15.960868486331087	12.506024421906567	18	16	MouseBrain-Z-T-1.mgf.controllerType=0 controllerNumber=1 scan=3983	N(N-Glycosylation)ATLAEQAK{Hex:8; HexNAc:2}	4	0.6050754092077656	0.5414727535654866
controllerType=0 controllerNumber=1 scan=4032	0.1526636662292881	-0.7737666619518578	-0.04675531113131117	9.57815861614595	6.167479032832167	9	10	MouseBrain-Z-T-1.mgf.controllerType=0 controllerNumber=1 scan=4032	N(N-Glycosylation)ATLAEQAK{Hex:8; HexNAc:2}	1	0.7015780540532545	0.7746862922747716
controllerType=0 controllerNumber=1 scan=3986	0.6156223114142274	-0.3432356118082881	0.5176961616394213	13.939652252298798	11.976506337083055	17	14	MouseBrain-Z-T-1.mgf.controllerType=0 controllerNumber=1 scan=3986	N(N-Glycosylation)ATLAEQAK{Hex:8; HexNAc:2}	4	0.6095850060194726	0.5090758527719197
controllerType=0 controllerNumber=1 scan=1989	0.5905534883455449	0.8434348493143785	0.5343068255623283	17.87743610506447	3.5343164853785463	6	18	MouseBrain-Z-T-1.mgf.controllerType=0 controllerNumber=1 scan=1989	N(N-Glycosylation)VSDTTKR{Fuc:1; Hex:6; HexNAc:3}	4	0.2380315523291084	0.4805978736608206
controllerType=0 controllerNumber=1 scan=22974	0.8934390521098604	0.13571593826347744	0.969406566077071	4.769821088684891	9.880776455523161	12	5	MouseBrain-Z-T-1.mgf.controllerType=0 controllerNumber=1 scan=22974	FEN(N-Glycosylation)QTC(Carbamidomethyl)FPLPDSR{Fuc:1; Hex:3; HexNAc:2}	9	0.5285203270204116	0.123057605861229
controllerType=0 controllerNumber=1 scan=23049	0.9163811852262296	0.26409888776437285	0.9838664953456617	4.989507371842335	7.946836330088642	11	5	MouseBrain-Z-T-1.mgf.controllerType=0 controllerNumber=1 scan=23049	FEN(N-Glycosylation)QTC(Carbamidomethyl)FPLPDSR{Fuc:1; Hex:3; HexNAc:2}	9	0.47700025380420336	0.09527719382735805
controllerType=0 controllerNumber=1 scan=9382	0.8140336174516483	0.3468816539775024	0.7588066011570359	4.607565994451276	8.931934942189397	13	5	MouseBrain-Z-T-1.mgf.controllerType=0 controllerNumber=1 scan=9382	AN(N-Glycosylation)QTALC(Carbamidomethyl)GGGVQTR{Hex:5; HexNAc:2}	9	0.47475012203605377	0.31085980357163506
controllerType=0 controllerNumber=1 scan=15739	0.13935096982762157	0.06587214205575366	0.5877162585488712	8.887491287862844	8.89065008883227	13	9	MouseBrain-Z-T-1.mgf.controllerType=0 controllerNumber=1 scan=15739	MN(N-Glycosylation)GTEMNLEPGSR{Hex:5; HexNAc:2}	7	0.8024024976356635	0.4693157306931354
controllerType=0 controllerNumber=1 scan=15741	0.8154292188012708	0.6355414899063615	0.7873394963140118	4.982685734360496	7.332073989690167	10	5	MouseBrain-Z-T-1.mgf.controllerType=0 controllerNumber=1 scan=15741	MN(N-Glycosylation)GTEMNLEPGSR{Hex:5; HexNAc:2}	9	0.4241545825668125	0.2725682375174842
controllerType=0 controllerNumber=1 scan=3913	0.4121475762213475	-0.049210125736556566	0.21387244502488012	12.973978901467477	5.23029747242291	8	13	MouseBrain-Z-T-1.mgf.controllerType=0 controllerNumber=1 scan=3913	KN(N-Glycosylation)ASNMEYR{Hex:7; HexNAc:2}	4	0.4936664298727166	0.5863650452444185
controllerType=0 controllerNumber=1 scan=25308	0.25821950253288783	0.39421723134443115	0.5776322327441601	10.858485912938516	8.415443748699854	11	11	MouseBrain-Z-T-1.mgf.controllerType=0 controllerNumber=1 scan=25308	LN(N-Glycosylation)YTLVGEPLR{Hex:6; HexNAc:2}	7	0.6357156380643701	0.4937919759214665
controllerType=0 controllerNumber=1 scan=2086	0.37760108457601316	-0.5171828678362391	0.33839748480265686	17.681731882421758	1.575763858126637	3	18	MouseBrain-Z-T-1.mgf.controllerType=0 controllerNumber=1 scan=2086	FN(N-Glycosylation)HTDR{Hex:9; HexNAc:2}	3	0.8669064021841936	0.6177655788392157
controllerType=0 controllerNumber=1 scan=2109	0.7581603737276866	-0.5036171010870946	0.6779023555004878	15.909627599292406	4.874098058827914	7	16	MouseBrain-Z-T-1.mgf.controllerType=0 controllerNumber=1 scan=2109	FN(N-Glycosylation)HTDR{Hex:9; HexNAc:2}	4	0.5999620543262876	0.346469467575694
controllerType=0 controllerNumber=1 scan=5828	0.909316011117048	-0.23453174709666788	0.9195098675772575	7.393762995432894	12.895883932838583	15	8	MouseBrain-Z-T-1.mgf.controllerType=0 controllerNumber=1 scan=5828	AN(N-Glycosylation)ATIEVK{Hex:3; HexNAc:5; Neu5Gc:1}	4	0.3696424584898737	0.25267813480415097
controllerType=0 controllerNumber=1 scan=5829	0.9184180134169306	0.2154043601436913	0.8888820536419471	7.253748989048928	11.262653088844845	13	8	MouseBrain-Z-T-1.mgf.controllerType=0 controllerNumber=1 scan=5829	AN(N-Glycosylation)ATIEVK{Hex:3; HexNAc:5; Neu5Gc:1}	1	0.4685284115934744	0.23611870073875943
controllerType=0 controllerNumber=1 scan=5899	0.9490349613820104	-0.29993091424830987	0.9544468655671507	8.45986404305901	12.302535955321343	15	9	MouseBrain-Z-T-1.mgf.controllerType=0 controllerNumber=1 scan=5899	AN(N-Glycosylation)ATIEVK{Hex:3; HexNAc:5; Neu5Gc:1}	4	0.4051265644889581	0.19045640553700144
controllerType=0 controllerNumber=1 scan=5900	0.9119708171704425	0.3565828560155504	0.8803339482617772	8.137556913649874	13.154304261453762	16	9	MouseBrain-Z-T-1.mgf.controllerType=0 controllerNumber=1 scan=5900	AN(N-Glycosylation)ATIEVK{Hex:3; HexNAc:5; Neu5Gc:1}	1	0.46789147984530743	0.24272501790810452
controllerType=0 controllerNumber=1 scan=5966	0.12166903780109353	0.21685393507557335	-0.1745141778009643	10.052370544095533	11.758841251431235	15	13	MouseBrain-Z-T-1.mgf.controllerType=0 controllerNumber=1 scan=5966	AN(N-Glycosylation)ATIEVK{Fuc:1; Hex:4; HexNAc:5}	1	0.5073069885246767	0.7942586504120771
controllerType=0 controllerNumber=1 scan=5999	0.8348441871406518	0.04418398039944566	0.8195058380404392	5.993984383344607	9.194968645951512	11	7	MouseBrain-Z-T-1.mgf.controllerType=0 controllerNumber=1 scan=5999	AN(N-Glycosylation)ATIEVK{Hex:3; HexNAc:5; Neu5Gc:1}	4	0.31819900444496324	0.338446299410489
controllerType=0 controllerNumber=1 scan=6283	0.2613645183039599	0.4062471357357059	0.006162308962910795	10.245615113518392	13.96537083999441	16	12	MouseBrain-Z-T-1.mgf.controllerType=0 controllerNumber=1 scan=6283	AN(N-Glycosylation)ATIEVK{Fuc:1; Hex:4; HexNAc:5}	1	0.44897474450828356	0.7237876998160226
controllerType=0 controllerNumber=1 scan=6330	0.5623183950277943	-0.34047555673938834	0.4762925619561007	13.810730061920616	13.23822137443082	16	16	MouseBrain-Z-T-1.mgf.controllerType=0 controllerNumber=1 scan=6330	AN(N-Glycosylation)ATIEVK{Fuc:1; Hex:4; HexNAc:5}	4	0.4028592171974855	0.5368654625899418
controllerType=0 controllerNumber=1 scan=6354	0.24036010476716488	0.4970619468250675	0.08889058370662364	14.997911665965555	14.386017084196183	17	17	MouseBrain-Z-T-1.mgf.controllerType=0 controllerNumber=1 scan=6354	AN(N-Glycosylation)ATIEVK{Fuc:1; Hex:4; HexNAc:5}	1	0.4324881424923832	0.7410145741989856
controllerType=0 controllerNumber=1 scan=6401	0.9349729237788801	-0.3989504892473764	0.8940363152875429	5.729741618138004	11.657622913593325	13	7	MouseBrain-Z-T-1.mgf.controllerType=0 controllerNumber=1 scan=6401	AN(N-Glycosylation)ATIEVK{Fuc:1; Hex:4; HexNAc:5}	4	0.32797288852883	0.19469220767836198
controllerType=0 controllerNumber=1 scan=6428	0.4408462737695812	0.8540422686971209	0.09970834108402604	4.680120584017955	8.516737114422888	10	6	MouseBrain-Z-T-1.mgf.controllerType=0 controllerNumber=1 scan=6428	AN(N-Glycosylation)ATIEVK{Fuc:1; Hex:4; HexNAc:5}	1	0.2622433209452258	0.6130353897308717
controllerType=0 controllerNumber=1 scan=3634	0.40915320607722333	0.8976792902446425	0.27696866456359975	14.989433571434017	3.5779305806256505	6	15	MouseBrain-Z-T-1.mgf.controllerType=0 controllerNumber=1 scan=3634	IRN(N-Glycosylation)VSDTTK{Hex:5; HexNAc:4}	4	0.21571810766086363	0.5755941654833882
controllerType=0 controllerNumber=1 scan=1982	0.28362423887628296	-0.036682218892163165	0.1088206480096128	15.904944407229658	6.262468756148842	8	16	MouseBrain-Z-T-1.mgf.controllerType=0 controllerNumber=1 scan=1982	AVN(N-Glycosylation)SSC(Carbamidomethyl)R{Hex:9; HexNAc:2}	1	0.6139542932423581	0.6770790320799911
controllerType=0 controllerNumber=1 scan=4770	0.1757980211194399	-0.33933822470226643	0.00543804097983703	16.467760247640886	1.555314557834035	3	17	MouseBrain-Z-T-1.mgf.controllerType=0 controllerNumber=1 scan=4770	TN(N-Glycosylation)GTGPVR{Fuc:1; Hex:5; HexNAc:3; Neu5Ac:1}	1	0.6005683335490336	0.5874313571493816
controllerType=0 controllerNumber=1 scan=4784	0.8345730214151954	-0.637731355286833	0.8265004960198958	16.954852048825472	2.0726978547635593	4	17	MouseBrain-Z-T-1.mgf.controllerType=0 controllerNumber=1 scan=4784	TN(N-Glycosylation)GTGPVR{Fuc:1; Hex:5; HexNAc:3; Neu5Ac:1}	4	0.72622022240978	0.3111979181123901
controllerType=0 controllerNumber=1 scan=4793	0.8155952956815457	-0.9922784031367023	0.8130878501511211	19.678777386807276	1.5545233910726695	3	20	MouseBrain-Z-T-1.mgf.controllerType=0 controllerNumber=1 scan=4793	TN(N-Glycosylation)GTGPVR{Fuc:1; Hex:5; HexNAc:3; Neu5Ac:1}	4	0.7552064576168485	0.3235494052473745
controllerType=0 controllerNumber=1 scan=4835	0.3045930714130008	-0.6140189585322363	0.19533065173155395	23.59134818611655	2.592190929723392	5	24	MouseBrain-Z-T-1.mgf.controllerType=0 controllerNumber=1 scan=4835	TN(N-Glycosylation)GTGPVR{Fuc:1; Hex:5; HexNAc:3; Neu5Ac:1}	1	0.8048706694264962	0.58387927179376
controllerType=0 controllerNumber=1 scan=4045	0.2583995044295963	-0.22161132108385406	0.14052600343268035	15.50901356373284	2.1763658434633175	4	16	MouseBrain-Z-T-1.mgf.controllerType=0 controllerNumber=1 scan=4045	QFN(N-Glycosylation)ETR{Hex:9; HexNAc:2}	1	0.5861406763921561	0.635249592636755
controllerType=0 controllerNumber=1 scan=24078	0.9453759290680862	0.5533594756966829	0.9147345967728401	6.925645818704001	12.043363020601253	14	7	MouseBrain-Z-T-1.mgf.controllerType=0 controllerNumber=1 scan=24078	FQDSSVFN(N-Glycosylation)ETLR{Hex:5; HexNAc:2}	9	0.31478025253415504	0.16482586244660505
controllerType=0 controllerNumber=1 scan=24090	0.6065311110527	0.23900696960632445	0.6110913304041564	9.94741518383345	14.649627483756845	18	10	MouseBrain-Z-T-1.mgf.controllerType=0 controllerNumber=1 scan=24090	FQDSSVFN(N-Glycosylation)ETLR{Hex:5; HexNAc:2}	7	0.5932483787233314	0.4656907422101431
controllerType=0 controllerNumber=1 scan=26199	0.8087450668617875	0.397471356630236	0.7794672724036472	5.947794764135654	8.38723416731068	11	6	MouseBrain-Z-T-1.mgf.controllerType=0 controllerNumber=1 scan=26199	LNN(N-Glycosylation)ITNIGPLDMK{Hex:5; HexNAc:2}	9	0.48034034745717774	0.2897168269112514
controllerType=0 controllerNumber=1 scan=4384	0.2121828652837859	0.12774329351048552	0.11605380237495666	17.870035179382242	2.8290991137312886	5	18	MouseBrain-Z-T-1.mgf.controllerType=0 controllerNumber=1 scan=4384	AC(Carbamidomethyl)QFN(N-Glycosylation)R{Hex:9; HexNAc:2}	1	0.4399390780736017	0.7067357934181608
controllerType=0 controllerNumber=1 scan=2519	0.7040437844897037	-0.2517554205068993	0.6012550726503324	16.956317111043276	6.955338797760076	10	17	MouseBrain-Z-T-1.mgf.controllerType=0 controllerNumber=1 scan=2519	N(N-Glycosylation)TSLEHTR{Hex:8; HexNAc:2}	4	0.579881438427354	0.39866968395525815
controllerType=0 controllerNumber=1 scan=2527	0.5863318149751029	-0.4278222091568805	0.5442458931321295	15.798111736203325	4.072777813002292	8	16	MouseBrain-Z-T-1.mgf.controllerType=0 controllerNumber=1 scan=2527	N(N-Glycosylation)TSLEHTR{Hex:8; HexNAc:2}	3	0.6842267086789748	0.536334938766859
controllerType=0 controllerNumber=1 scan=2896	0.22900715926271842	-0.0011717472744868281	-0.01936339356010351	14.874802448722583	4.959130628296839	8	15	MouseBrain-Z-T-1.mgf.controllerType=0 controllerNumber=1 scan=2896	QSN(N-Glycosylation)VSEPAK{Hex:8; HexNAc:2}	1	0.7289438745319655	0.6577721539376341
controllerType=0 controllerNumber=1 scan=4078	0.7782997750170596	-0.17790913310083914	0.7445053289857692	20.59052294520007	7.526357296977527	11	21	MouseBrain-Z-T-1.mgf.controllerType=0 controllerNumber=1 scan=4078	KN(N-Glycosylation)ASNMEYR{Fuc:2; Hex:4; HexNAc:3}	4	0.5876935342040621	0.36340371325697923
controllerType=0 controllerNumber=1 scan=7955	0.3084200141952836	0.001505314813806248	0.05025919336799183	11.941570096366712	4.438154206401641	7	12	MouseBrain-Z-T-1.mgf.controllerType=0 controllerNumber=1 scan=7955	RN(N-Glycosylation)WTINR{Hex:8; HexNAc:2}	4	0.5567975000940165	0.6374050835509012
controllerType=0 controllerNumber=1 scan=8026	0.3597678397066898	-0.11718175193486452	0.16250298557412346	18.94547615181361	14.699667924625706	18	19	MouseBrain-Z-T-1.mgf.controllerType=0 controllerNumber=1 scan=8026	RN(N-Glycosylation)WTINR{Hex:8; HexNAc:2}	4	0.6955500652558851	0.6627575737507547
controllerType=0 controllerNumber=1 scan=8104	0.281587771086695	0.3813293229671904	0.04507130519624821	12.942208856577384	5.013092152291726	8	13	MouseBrain-Z-T-1.mgf.controllerType=0 controllerNumber=1 scan=8104	RN(N-Glycosylation)WTINR{Hex:8; HexNAc:2}	4	0.4307940297576559	0.6674150269602308
controllerType=0 controllerNumber=1 scan=22689	0.7717347020522475	0.1292416940029657	0.6753558468381017	10.918895488892979	13.855785807885704	17	11	MouseBrain-Z-T-1.mgf.controllerType=0 controllerNumber=1 scan=22689	N(N-Glycosylation)STKEEILAALEK{Hex:5; HexNAc:2}	9	0.35170497224689135	0.38771165677609065
controllerType=0 controllerNumber=1 scan=11075	0.2404138380816322	-0.04959674991798136	0.12532291150415306	15.684682836626903	5.2145640049542825	8	16	MouseBrain-Z-T-1.mgf.controllerType=0 controllerNumber=1 scan=11075	N(N-Glycosylation)VTVVLR{Hex:9; HexNAc:2}	1	0.5676727795271954	0.722602336943609
controllerType=0 controllerNumber=1 scan=2558	0.22739472869580193	-0.9175118255428704	0.12123178734747432	14.680470697574464	2.0737527437787135	4	15	MouseBrain-Z-T-1.mgf.controllerType=0 controllerNumber=1 scan=2558	TN(N-Glycosylation)GTGPVR{Hex:9; HexNAc:2}	1	0.829370596468651	0.6844100187251619
controllerType=0 controllerNumber=1 scan=2812	0.23376920276655794	0.21544799752598884	0.018177876291634386	12.910352558446734	10.021565512796704	11	13	MouseBrain-Z-T-1.mgf.controllerType=0 controllerNumber=1 scan=2812	N(N-Glycosylation)NTIVNK{Hex:9; HexNAc:2}	1	0.5801023439639754	0.7211910239478401
controllerType=0 controllerNumber=1 scan=10525	0.2479334092322348	-0.4171432925780145	0.1548979131012653	14.67933878040732	2.678470696758684	4	15	MouseBrain-Z-T-1.mgf.controllerType=0 controllerNumber=1 scan=10525	SN(N-Glycosylation)LTVLR{Hex:9; HexNAc:2}	1	0.7594602624372401	0.6812793430644745
controllerType=0 controllerNumber=1 scan=2932	0.8438411798211712	-0.030222352103226085	0.7719170294414587	12.891727604283643	5.176787240706233	8	13	MouseBrain-Z-T-1.mgf.controllerType=0 controllerNumber=1 scan=2932	GPGIKPN(N-Glycosylation)QTSK{Hex:7; HexNAc:2}	9	0.7044541668130936	0.2717660317602237
controllerType=0 controllerNumber=1 scan=7509	0.09559085659245832	-0.5996824132773303	0.00019922389067158602	16.680769620990436	1.669170911173882	3	17	MouseBrain-Z-T-1.mgf.controllerType=0 controllerNumber=1 scan=7509	AC(Carbamidomethyl)QFN(N-Glycosylation)R{Hex:6; HexNAc:3; Neu5Ac:1}	1	0.44007963529000577	0.6993215114913486
controllerType=0 controllerNumber=1 scan=11970	0.25100147762322433	0.11843725414848766	0.11098399242948843	15.691059877682234	7.000249688896566	9	16	MouseBrain-Z-T-1.mgf.controllerType=0 controllerNumber=1 scan=11970	N(N-Glycosylation)WTINR{Hex:9; HexNAc:2}	1	0.6237454493399138	0.7141188373113326
controllerType=0 controllerNumber=1 scan=11994	0.8243176493682208	0.37382014126050744	0.8127388947313662	10.90832270137603	4.096983771372957	6	11	MouseBrain-Z-T-1.mgf.controllerType=0 controllerNumber=1 scan=11994	N(N-Glycosylation)WTINR{Hex:9; HexNAc:2}	4	0.36846455667497297	0.34680289948922427
controllerType=0 controllerNumber=1 scan=12046	0.23532391164927602	0.20675853524593485	0.11409240627171312	15.682384539549755	5.4891033126749935	7	16	MouseBrain-Z-T-1.mgf.controllerType=0 controllerNumber=1 scan=12046	N(N-Glycosylation)WTINR{Hex:9; HexNAc:2}	1	0.5981947911038692	0.7076336556718622
controllerType=0 controllerNumber=1 scan=26800	-0.03812871626369462	-0.12909475560973901	0.9188165170402374	10.939788935892661	25.537115060496692	30	11	MouseBrain-Z-T-1.mgf.controllerType=0 controllerNumber=1 scan=26800	AGPN(N-Glycosylation)GTLFVVDAYK{Hex:5; HexNAc:2}	7	0.8414316926860763	0.22362351206116246
controllerType=0 controllerNumber=1 scan=26813	0.8118725791201213	0.2283406231170712	0.719488360017469	8.91734870859461	21.914282079281364	24	9	MouseBrain-Z-T-1.mgf.controllerType=0 controllerNumber=1 scan=26813	AGPN(N-Glycosylation)GTLFVVDAYK{Hex:5; HexNAc:2}	9	0.47506404052586454	0.33731676815839584
controllerType=0 controllerNumber=1 scan=26877	-0.03412255271279464	-0.05415936325219225	0.9249339733120548	10.939788935892661	33.19819336816858	39	11	MouseBrain-Z-T-1.mgf.controllerType=0 controllerNumber=1 scan=26877	AGPN(N-Glycosylation)GTLFVVDAYK{Hex:5; HexNAc:2}	7	0.8407938605668797	0.21673824986194795
controllerType=0 controllerNumber=1 scan=26890	0.8075048525058156	0.1539388831617962	0.725160077115572	8.913552606925574	14.481081232030027	18	9	MouseBrain-Z-T-1.mgf.controllerType=0 controllerNumber=1 scan=26890	AGPN(N-Glycosylation)GTLFVVDAYK{Hex:5; HexNAc:2}	9	0.46919732063387065	0.34037787267111025
controllerType=0 controllerNumber=1 scan=12350	0.6917867768563729	0.5431778737582557	0.6144870170665152	11.93892470250097	18.017823695401024	20	12	MouseBrain-Z-T-1.mgf.controllerType=0 controllerNumber=1 scan=12350	GKAN(N-Glycosylation)STGTLVITNPTR{Fuc:1; Hex:3; HexNAc:2}	19	0.39523850374507696	0.45427604909177477
controllerType=0 controllerNumber=1 scan=12429	0.6899927822421886	0.5086656601521109	0.6170986383728289	12.906201091792147	20.261312134762044	22	13	MouseBrain-Z-T-1.mgf.controllerType=0 controllerNumber=1 scan=12429	GKAN(N-Glycosylation)STGTLVITNPTR{Fuc:1; Hex:3; HexNAc:2}	19	0.40540044276189147	0.45984364956930684
controllerType=0 controllerNumber=1 scan=28051	0.0994745705447081	-0.07012332397289898	0.5917590283428561	9.918546895810254	14.364714706395837	18	10	MouseBrain-Z-T-1.mgf.controllerType=0 controllerNumber=1 scan=28051	IN(N-Glycosylation)GTDVDIGMDFR{Hex:5; HexNAc:2}	7	0.853425737598332	0.42826017404008704
controllerType=0 controllerNumber=1 scan=28075	0.8144630735816076	-0.19909178721724538	0.7510279994196711	5.60170562267131	13.124753728710793	16	6	MouseBrain-Z-T-1.mgf.controllerType=0 controllerNumber=1 scan=28075	IN(N-Glycosylation)GTDVDIGMDFR{Hex:5; HexNAc:2}	9	0.5929855328548994	0.316804946412629
controllerType=0 controllerNumber=1 scan=1890	0.2690907008787857	-0.05666915143273039	0.07550939189300844	26.676363383261773	7.973141098761099	10	27	MouseBrain-Z-T-1.mgf.controllerType=0 controllerNumber=1 scan=1890	N(N-Glycosylation)TTHLK{Fuc:2; Hex:4; HexNAc:5}	4	0.5145912835376865	0.5824992831561205
controllerType=0 controllerNumber=1 scan=2003	0.3120612912987574	0.36055183402261753	-0.17163511882846538	15.735726988647047	5.9085492304613885	8	17	MouseBrain-Z-T-1.mgf.controllerType=0 controllerNumber=1 scan=2003	N(N-Glycosylation)TTHLK{Fuc:2; Hex:4; HexNAc:5}	4	0.4006069051468222	0.516556228696614
controllerType=0 controllerNumber=1 scan=2076	0.36814624102692717	0.3982743655583904	0.08948133017341711	19.339737939032243	6.584807910765594	9	20	MouseBrain-Z-T-1.mgf.controllerType=0 controllerNumber=1 scan=2076	N(N-Glycosylation)TTHLK{Fuc:2; Hex:4; HexNAc:5}	4	0.40924635646747853	0.5216905764328016
controllerType=0 controllerNumber=1 scan=20325	0.6693677289429104	-0.07341174032245029	0.5859693551527673	10.964433417780342	22.01810849921377	25	11	MouseBrain-Z-T-1.mgf.controllerType=0 controllerNumber=1 scan=20325	GN(N-Glycosylation)ETIVNLIHSTR{Hex:5; HexNAc:2}	9	0.6604271419382046	0.48801710268977216
controllerType=0 controllerNumber=1 scan=20383	0.9857876223302262	-0.015747677500422257	0.9867980779267093	10.841145525901537	11.968880676362684	14	11	MouseBrain-Z-T-1.mgf.controllerType=0 controllerNumber=1 scan=20383	GN(N-Glycosylation)ETIVNLIHSTR{Hex:5; HexNAc:2}	7	0.7755877996830075	0.09110112769658253
controllerType=0 controllerNumber=1 scan=20393	0.6580306983617161	-0.11065870856460594	0.61713435568312	14.99848877233338	25.834591875752245	29	15	MouseBrain-Z-T-1.mgf.controllerType=0 controllerNumber=1 scan=20393	GN(N-Glycosylation)ETIVNLIHSTR{Hex:5; HexNAc:2}	9	0.6870604506245115	0.5052665562669341
controllerType=0 controllerNumber=1 scan=2710	0.23220045227141745	-0.43033735115964705	0.066651900793499	9.655133172434287	4.558085889330631	6	10	MouseBrain-Z-T-1.mgf.controllerType=0 controllerNumber=1 scan=2710	N(N-Glycosylation)ISSEEK{Hex:9; HexNAc:2}	1	0.7887925475619909	0.6954027438196968
controllerType=0 controllerNumber=1 scan=4225	0.8725588862324437	-0.23674202286456403	0.8576269314898226	8.860050095976183	11.752899096276918	14	9	MouseBrain-Z-T-1.mgf.controllerType=0 controllerNumber=1 scan=4225	N(N-Glycosylation)ETHFDAGAK{Hex:6; HexNAc:3}	4	0.6268873719998932	0.2886509495832381
controllerType=0 controllerNumber=1 scan=4894	0.25766404948123567	-0.40848552879826	-0.006466956252295069	12.535150222882852	10.647921067545282	13	13	MouseBrain-Z-T-1.mgf.controllerType=0 controllerNumber=1 scan=4894	NAVN(N-Glycosylation)C(Carbamidomethyl)TYK{Hex:8; HexNAc:2}	1	0.7648523778665811	0.709303035921608
controllerType=0 controllerNumber=1 scan=6728	0.6266241810267331	-0.13482968787516483	0.49155675908769514	20.559018335334507	14.358670482719795	18	21	MouseBrain-Z-T-1.mgf.controllerType=0 controllerNumber=1 scan=6728	LSVEC(Carbamidomethyl)AN(N-Glycosylation)K{Fuc:2; Hex:4; HexNAc:4}	4	0.44233347582383015	0.4772124643407369
controllerType=0 controllerNumber=1 scan=6757	0.4197757598408641	-0.0375201249044224	0.3203693437693342	28.501514610089725	16.232849688197714	22	29	MouseBrain-Z-T-1.mgf.controllerType=0 controllerNumber=1 scan=6757	LSVEC(Carbamidomethyl)AN(N-Glycosylation)K{Fuc:2; Hex:4; HexNAc:4}	1	0.545811758719721	0.6234110158773568
controllerType=0 controllerNumber=1 scan=6799	0.5712731764715668	-0.05721753414867063	0.4610819645454566	23.485314133372594	15.916260456204924	21	24	MouseBrain-Z-T-1.mgf.controllerType=0 controllerNumber=1 scan=6799	LSVEC(Carbamidomethyl)AN(N-Glycosylation)K{Fuc:2; Hex:4; HexNAc:4}	4	0.43155163174368016	0.520475812244361
controllerType=0 controllerNumber=1 scan=6821	0.4271103763875192	0.05790410521014862	0.33630015716695394	29.500240333155908	16.360309751230414	21	30	MouseBrain-Z-T-1.mgf.controllerType=0 controllerNumber=1 scan=6821	LSVEC(Carbamidomethyl)AN(N-Glycosylation)K{Fuc:2; Hex:4; HexNAc:4}	1	0.513687486598587	0.6157598869310646
controllerType=0 controllerNumber=1 scan=6896	0.42759247328123373	0.15457180975601204	0.30046128936862543	20.46161662370642	10.049999119671984	13	21	MouseBrain-Z-T-1.mgf.controllerType=0 controllerNumber=1 scan=6896	LSVEC(Carbamidomethyl)AN(N-Glycosylation)K{Fuc:2; Hex:4; HexNAc:4}	1	0.4719984630277862	0.5971827180187704
controllerType=0 controllerNumber=1 scan=6752	0.5592745247031773	-0.24591716339792646	0.4558732099789806	27.038786610125015	16.918422226248342	21	28	MouseBrain-Z-T-1.mgf.controllerType=0 controllerNumber=1 scan=6752	LSVEC(Carbamidomethyl)AN(N-Glycosylation)K{Fuc:2; Hex:4; HexNAc:4}	4	0.46874151475557085	0.531108959687236
controllerType=0 controllerNumber=1 scan=12073	0.6410078663397184	0.051529286916119826	0.5898257715509675	12.929295256154557	17.80013534107255	20	13	MouseBrain-Z-T-1.mgf.controllerType=0 controllerNumber=1 scan=12073	LN(N-Glycosylation)GTDPIVAADSKR{Hex:5; HexNAc:2}	9	0.724751968274234	0.4777840437930367
controllerType=0 controllerNumber=1 scan=12143	0.6154963134298368	-0.05022658321306071	0.5455897528465807	9.962984846309562	11.215266331132563	14	10	MouseBrain-Z-T-1.mgf.controllerType=0 controllerNumber=1 scan=12143	LN(N-Glycosylation)GTDPIVAADSKR{Hex:5; HexNAc:2}	9	0.7208219599924214	0.4841791230513093
controllerType=0 controllerNumber=1 scan=27062	0.9111592538724972	0.45466262008976793	0.8936484596517383	12.839688378693396	13.236852874530491	16	13	MouseBrain-Z-T-1.mgf.controllerType=0 controllerNumber=1 scan=27062	VLTLAN(N-Glycosylation)FTTK{Fuc:1; Hex:5; HexNAc:3}	4	0.3116719189658724	0.23987652205424576
controllerType=0 controllerNumber=1 scan=27067	0.8303798774017305	0.16818903805961824	0.794688385594914	20.902151173273204	20.938616337081694	24	21	MouseBrain-Z-T-1.mgf.controllerType=0 controllerNumber=1 scan=27067	VLTLAN(N-Glycosylation)FTTK{Fuc:1; Hex:5; HexNAc:3}	1	0.6696769997397352	0.3308557362683613
controllerType=0 controllerNumber=1 scan=27140	0.501028340869119	0.05232216786190542	0.2894954180623276	15.901680154707696	16.62353841660628	19	16	MouseBrain-Z-T-1.mgf.controllerType=0 controllerNumber=1 scan=27140	VLTLAN(N-Glycosylation)FTTK{Fuc:1; Hex:3; HexNAc:3; Neu5Gc:1}	1	0.7006483857677013	0.5657182548604274
controllerType=0 controllerNumber=1 scan=2928	0.19554670351071066	-0.720858401970504	0.09967648530805953	27.57307275034424	2.592190929723392	5	28	MouseBrain-Z-T-1.mgf.controllerType=0 controllerNumber=1 scan=2928	TN(N-Glycosylation)GTGPVR{Fuc:2; Hex:6; HexNAc:3}	1	0.8066711902427496	0.6353218970221804
controllerType=0 controllerNumber=1 scan=2941	0.4213965335621802	-0.01486867629929931	0.3778201154835193	21.961632162618812	2.0726978547635593	4	22	MouseBrain-Z-T-1.mgf.controllerType=0 controllerNumber=1 scan=2941	TN(N-Glycosylation)GTGPVR{Fuc:2; Hex:6; HexNAc:3}	4	0.5874753969960775	0.5867746795653914
controllerType=0 controllerNumber=1 scan=25166	0.051891744795309315	0.10076410001010006	0.5214778531242659	6.683336128214699	11.000827832412805	14	7	MouseBrain-Z-T-1.mgf.controllerType=0 controllerNumber=1 scan=25166	TN(N-Glycosylation)YTIDVYEMK{Hex:3; HexNAc:4}	7	0.7190271814492056	0.4574330447367926
controllerType=0 controllerNumber=1 scan=3849	0.6821466984776334	0.2754921063699936	0.5641552541697542	10.891997570288671	5.2999138216886434	9	11	MouseBrain-Z-T-1.mgf.controllerType=0 controllerNumber=1 scan=3849	KN(N-Glycosylation)ASNMEYR{Hex:4; HexNAc:3; Neu5Gc:1}	4	0.4171747098086844	0.43282440436861636
controllerType=0 controllerNumber=1 scan=4006	0.5198651899335589	-0.2002501299727869	0.3289489480768606	23.990240421123506	8.129310434331492	12	24	MouseBrain-Z-T-1.mgf.controllerType=0 controllerNumber=1 scan=4006	KN(N-Glycosylation)ASNMEYR{Fuc:1; Hex:5; HexNAc:3}	4	0.5663296915819973	0.48011336586460734
controllerType=0 controllerNumber=1 scan=4211	0.7260957632517252	-0.17096908053261337	0.6443668030956936	12.65667504946136	5.166476656395892	8	13	MouseBrain-Z-T-1.mgf.controllerType=0 controllerNumber=1 scan=4211	KN(N-Glycosylation)ASNMEYR{Fuc:1; Hex:5; HexNAc:3}	4	0.5801113477662088	0.3799808246730852
controllerType=0 controllerNumber=1 scan=3395	0.26265337765821367	-0.38899082858705025	0.17541360591078747	21.58044690522032	5.352305661968317	7	22	MouseBrain-Z-T-1.mgf.controllerType=0 controllerNumber=1 scan=3395	RAC(Carbamidomethyl)QFN(N-Glycosylation)R{Fuc:1; Hex:6; HexNAc:3}	4	0.5209537832348484	0.7055901674951016
controllerType=0 controllerNumber=1 scan=2421	0.44147182177229294	-0.2371951692679326	0.14309381021452935	13.131732181457526	6.67851744717191	9	15	MouseBrain-Z-T-1.mgf.controllerType=0 controllerNumber=1 scan=2421	N(N-Glycosylation)VSDTTK{Fuc:2; Hex:5; HexNAc:4}	4	0.667518950545209	0.5108169666070884
controllerType=0 controllerNumber=1 scan=11024	0.167194828403039	-0.06936694226093322	0.7060572908848411	14.988704169482682	29.64303937360991	44	15	MouseBrain-Z-T-1.mgf.controllerType=0 controllerNumber=1 scan=11024	DIILHSTGHN(N-Glycosylation)ISR{Hex:5; HexNAc:2}	11	0.8019336972940802	0.42439422507919816
controllerType=0 controllerNumber=1 scan=11051	0.9275805298071877	0.30734578461874495	0.929317072768435	8.634136311113863	11.52924519820356	15	9	MouseBrain-Z-T-1.mgf.controllerType=0 controllerNumber=1 scan=11051	DIILHSTGHN(N-Glycosylation)ISR{Hex:5; HexNAc:2}	7	0.6548597504220388	0.2074952588222861
controllerType=0 controllerNumber=1 scan=11094	0.6493348323915907	0.09182756225307465	0.7650535670491897	12.988723324013103	13.45174913077828	21	13	MouseBrain-Z-T-1.mgf.controllerType=0 controllerNumber=1 scan=11094	DIILHSTGHN(N-Glycosylation)ISR{Hex:5; HexNAc:2}	11	0.6386794394113429	0.4046816730933513
controllerType=0 controllerNumber=1 scan=6529	0.7119223114742814	0.15759220660917367	0.6579493900530256	15.765154243713585	4.59644935800563	7	16	MouseBrain-Z-T-1.mgf.controllerType=0 controllerNumber=1 scan=6529	DGKPLLN(N-Glycosylation)DSR{Fuc:1; Hex:5; HexNAc:3}	4	0.41294394398575257	0.3660135673473823
controllerType=0 controllerNumber=1 scan=6609	0.7598019419523042	0.5045429413008258	0.677918930811734	14.70195338601428	5.300797858775489	9	15	MouseBrain-Z-T-1.mgf.controllerType=0 controllerNumber=1 scan=6609	DGKPLLN(N-Glycosylation)DSR{Fuc:1; Hex:5; HexNAc:3}	4	0.3859188121101528	0.34242294897547293
controllerType=0 controllerNumber=1 scan=3487	0.1739292608757482	-0.445925080767303	0.026928890394375776	13.920556321590873	3.1417946010677604	5	14	MouseBrain-Z-T-1.mgf.controllerType=0 controllerNumber=1 scan=3487	LN(N-Glycosylation)NSQIK{Hex:9; HexNAc:2}	1	0.771521708224961	0.7100046158489322
controllerType=0 controllerNumber=1 scan=23013	0.483836469803556	0.12492131196494236	0.15041302254503464	14.745778158584622	11.947005808208083	17	15	MouseBrain-Z-T-1.mgf.controllerType=0 controllerNumber=1 scan=23013	WIN(N-Glycosylation)DTVVVYK{Fuc:1; Hex:3; HexNAc:4}	1	0.5203550671825158	0.5379768973304254
controllerType=0 controllerNumber=1 scan=9469	0.3218915725646672	-0.37951874498493476	0.1353146182265903	17.913724699347608	9.678129511818053	14	18	MouseBrain-Z-T-1.mgf.controllerType=0 controllerNumber=1 scan=9469	VVWN(N-Glycosylation)GSR{Hex:9; HexNAc:2}	1	0.79058125955038	0.6878017600036913
controllerType=0 controllerNumber=1 scan=9546	0.31212863442636984	-0.2248629152830378	0.1065962469108897	17.911329969140187	10.821198615391063	16	18	MouseBrain-Z-T-1.mgf.controllerType=0 controllerNumber=1 scan=9546	VVWN(N-Glycosylation)GSR{Hex:9; HexNAc:2}	1	0.916059155723329	0.6959659966581445
controllerType=0 controllerNumber=1 scan=5732	0.3429189668440684	-0.17521887715510973	0.11892144457382806	17.885823893399913	12.575110465527295	18	18	MouseBrain-Z-T-1.mgf.controllerType=0 controllerNumber=1 scan=5732	VELN(N-Glycosylation)TSR{Hex:9; HexNAc:2}	1	0.9556280204474755	0.6738533451876354
controllerType=0 controllerNumber=1 scan=5802	0.3459802762997128	-0.1300428325535128	0.12688656598578907	17.885831018004378	11.054010127609867	16	18	MouseBrain-Z-T-1.mgf.controllerType=0 controllerNumber=1 scan=5802	VELN(N-Glycosylation)TSR{Hex:9; HexNAc:2}	1	0.7262730633742603	0.6691515104208478
controllerType=0 controllerNumber=1 scan=6046	0.23422944198038673	-0.5808592530191351	0.14341822812263327	14.308569160032967	1.8434840508097565	3	15	MouseBrain-Z-T-1.mgf.controllerType=0 controllerNumber=1 scan=6046	DLLSTN(N-Glycosylation)R{Hex:9; HexNAc:2}	1	0.7980550783871414	0.6616666962201236
controllerType=0 controllerNumber=1 scan=5748	0.7366810567351916	-0.11102872115915997	0.7504467808720606	8.899256315136947	5.294003987328235	9	9	MouseBrain-Z-T-1.mgf.controllerType=0 controllerNumber=1 scan=5748	VN(N-Glycosylation)KTEEDYAR{Hex:4; HexNAc:4}	4	0.3397675065779703	0.4227593839360672
controllerType=0 controllerNumber=1 scan=19370	0.6120355230556555	0.3031010314335528	0.4580015101464584	13.997680456962094	13.526228353876736	17	14	MouseBrain-Z-T-1.mgf.controllerType=0 controllerNumber=1 scan=19370	LTIVN(N-Glycosylation)SSVLDRPR{Hex:5; HexNAc:2}	9	0.6078053764977414	0.5079829375222409
controllerType=0 controllerNumber=1 scan=22003	0.4333657740251945	-0.15895584961838546	0.2629434264382039	14.850909752170839	13.702365779995047	17	15	MouseBrain-Z-T-1.mgf.controllerType=0 controllerNumber=1 scan=22003	N(N-Glycosylation)ATGMEVGWYR{Fuc:1; Hex:4; HexNAc:3}	7	0.7495404745208085	0.5828734202505316
controllerType=0 controllerNumber=1 scan=22016	0.26717031879170855	0.01902758218183873	-0.018427700754310168	10.954241387171324	11.951204336639275	15	11	MouseBrain-Z-T-1.mgf.controllerType=0 controllerNumber=1 scan=22016	N(N-Glycosylation)ATGMEVGWYR{Fuc:1; Hex:4; HexNAc:3}	9	0.523165277552156	0.6990838279308904
controllerType=0 controllerNumber=1 scan=22074	0.5136954551787603	-0.0009961625158308772	0.36075897356070935	12.910419650233685	10.893989081521756	14	13	MouseBrain-Z-T-1.mgf.controllerType=0 controllerNumber=1 scan=22074	N(N-Glycosylation)ATGMEVGWYR{Fuc:1; Hex:4; HexNAc:3}	7	0.7073951496133092	0.5351130997072073
controllerType=0 controllerNumber=1 scan=22011	0.31237322630457154	0.03624811486188658	0.10600367428978703	14.959659146098199	12.096414410777896	15	15	MouseBrain-Z-T-1.mgf.controllerType=0 controllerNumber=1 scan=22011	N(N-Glycosylation)ATGMEVGWYR{Fuc:1; Hex:4; HexNAc:3}	9	0.5307880752007079	0.6655799341161385
controllerType=0 controllerNumber=1 scan=14859	0.8844568845250431	0.5456824388542241	0.8130295195039501	6.959715727633302	13.476537756547367	17	7	MouseBrain-Z-T-1.mgf.controllerType=0 controllerNumber=1 scan=14859	SVLEN(N-Glycosylation)TTSYEEAK{Hex:5; HexNAc:2}	9	0.2910209214599489	0.2591720139620414
controllerType=0 controllerNumber=1 scan=30632	0.09337316751021905	-0.14935597015433622	0.8076486506838367	7.56059679496984	12.927035045249994	15	8	MouseBrain-Z-T-1.mgf.controllerType=0 controllerNumber=1 scan=30632	N(N-Glycosylation)NSLVSLTYASFR{Hex:5; HexNAc:2}	7	0.8459126717455172	0.4340170442848712
controllerType=0 controllerNumber=1 scan=30647	0.6796172480009175	0.4010610433158267	0.5923500924604893	5.942782511042298	10.242818126887618	13	6	MouseBrain-Z-T-1.mgf.controllerType=0 controllerNumber=1 scan=30647	N(N-Glycosylation)NSLVSLTYASFR{Hex:5; HexNAc:2}	9	0.42497652283999793	0.3641849096268045
controllerType=0 controllerNumber=1 scan=5055	0.7104811881152742	0.7926418034918495	0.5990073878356047	15.957579484671385	4.877646976614339	7	16	MouseBrain-Z-T-1.mgf.controllerType=0 controllerNumber=1 scan=5055	KN(N-Glycosylation)STAYFR{Hex:8; HexNAc:2}	4	0.2595659713029796	0.375169534066234
controllerType=0 controllerNumber=1 scan=5082	0.5918868859394841	-0.9524650658395319	0.5700899065626822	13.795845251598996	1.5229487377620265	3	14	MouseBrain-Z-T-1.mgf.controllerType=0 controllerNumber=1 scan=5082	KN(N-Glycosylation)STAYFR{Hex:8; HexNAc:2}	3	0.6381120581819791	0.5235920443152554
controllerType=0 controllerNumber=1 scan=5121	0.6952369431973242	0.664427159713856	0.579693504578082	15.957426707901355	4.700579646761075	7	16	MouseBrain-Z-T-1.mgf.controllerType=0 controllerNumber=1 scan=5121	KN(N-Glycosylation)STAYFR{Hex:8; HexNAc:2}	4	0.27690887485029253	0.3860777865614659
controllerType=0 controllerNumber=1 scan=16612	0.9669166416174025	-0.2692947474074552	0.9828297881839626	10.917606003012567	5.247951100685742	8	11	MouseBrain-Z-T-1.mgf.controllerType=0 controllerNumber=1 scan=16612	GTEWLVN(N-Glycosylation)SSR{Hex:7; HexNAc:2}	1	0.8797624938640711	0.12464265852436308
controllerType=0 controllerNumber=1 scan=2285	0.3863050802708869	0.7497984974652747	0.2698918851930929	13.759646498172266	2.5031975842627596	4	15	MouseBrain-Z-T-1.mgf.controllerType=0 controllerNumber=1 scan=2285	N(N-Glycosylation)VSDTTKR{Fuc:1; Hex:5; HexNAc:4}	4	0.21654355246697757	0.5427570249342313
controllerType=0 controllerNumber=1 scan=2357	0.39779626991182604	0.9662200846735478	0.3565750715145378	18.92870568398901	1.5545233910726695	3	19	MouseBrain-Z-T-1.mgf.controllerType=0 controllerNumber=1 scan=2357	N(N-Glycosylation)VSDTTKR{Fuc:1; Hex:5; HexNAc:4}	4	0.07107700170025497	0.5608582902813903
controllerType=0 controllerNumber=1 scan=20401	0.5184634935763832	-0.1556045159972056	0.37284785497246903	10.731748775797504	10.421802202185479	14	11	MouseBrain-Z-T-1.mgf.controllerType=0 controllerNumber=1 scan=20401	IETILLN(N-Glycosylation)GTDR{Fuc:1; Hex:3; HexNAc:4}	9	0.6126370258791616	0.5703597309067195
controllerType=0 controllerNumber=1 scan=20418	0.4099927832001355	-0.26821656961795853	0.27633236758738794	14.843926580246226	5.59274818777668	9	15	MouseBrain-Z-T-1.mgf.controllerType=0 controllerNumber=1 scan=20418	IETILLN(N-Glycosylation)GTDR{Fuc:1; Hex:3; HexNAc:4}	7	0.8560599828276608	0.5830317640643825
controllerType=0 controllerNumber=1 scan=14396	0.26650471335014003	-0.5020319110297609	0.5133284469213506	8.879669718124354	7.046194410738616	10	9	MouseBrain-Z-T-1.mgf.controllerType=0 controllerNumber=1 scan=14396	C(Carbamidomethyl)N(N-Glycosylation)ASSQFLC(Carbamidomethyl)SSGR{Hex:5; HexNAc:2}	7	0.6321116114644825	0.441132142339175
controllerType=0 controllerNumber=1 scan=5562	0.14519533072649954	0.020156134962090247	-0.009959307425118174	11.532076768377125	3.487646425187945	5	12	MouseBrain-Z-T-1.mgf.controllerType=0 controllerNumber=1 scan=5562	VN(N-Glycosylation)NTAVIEK{Hex:8; HexNAc:2}	1	0.4740863118083593	0.7362275216683037
controllerType=0 controllerNumber=1 scan=25321	0.32161061511536587	0.1515836270143582	0.17935929440512607	12.884486299997297	9.67950736734565	14	13	MouseBrain-Z-T-1.mgf.controllerType=0 controllerNumber=1 scan=25321	ETWNN(N-Glycosylation)VTVWGSR{Fuc:1; Hex:3; HexNAc:3}	7	0.6844129008934628	0.5127296665116734
controllerType=0 controllerNumber=1 scan=8100	0.16570295858569267	-0.06450364193722599	-0.01338875562349843	11.68275000583814	8.114629539025284	11	12	MouseBrain-Z-T-1.mgf.controllerType=0 controllerNumber=1 scan=8100	N(N-Glycosylation)YTADYDK{Hex:8; HexNAc:2}	1	0.592234903676817	0.7482139970467551
controllerType=0 controllerNumber=1 scan=7693	0.17747690238055375	0.026928766129622743	0.03003149450736161	12.644711041558084	6.8125402818011755	10	13	MouseBrain-Z-T-1.mgf.controllerType=0 controllerNumber=1 scan=7693	N(N-Glycosylation)YTADYDK{Hex:8; HexNAc:2}	1	0.5939538849576317	0.7400152969124647
controllerType=0 controllerNumber=1 scan=7726	0.927713781090632	-0.4595466055509512	0.9232740149651012	5.924237582096314	6.282133733698561	9	6	MouseBrain-Z-T-1.mgf.controllerType=0 controllerNumber=1 scan=7726	N(N-Glycosylation)YTADYDK{Hex:8; HexNAc:2}	4	0.4218398766421027	0.21511603779162133
controllerType=0 controllerNumber=1 scan=7765	0.17922724870605528	-0.20589207501206486	0.03854513564805635	15.921204731212232	13.172696901148603	19	16	MouseBrain-Z-T-1.mgf.controllerType=0 controllerNumber=1 scan=7765	N(N-Glycosylation)YTADYDK{Hex:8; HexNAc:2}	1	0.7944639914031851	0.7450113141452516
controllerType=0 controllerNumber=1 scan=7830	0.1260378524798974	0.17050620291800225	-0.06754931871256041	7.264395121942781	4.267381041499788	7	8	MouseBrain-Z-T-1.mgf.controllerType=0 controllerNumber=1 scan=7830	N(N-Glycosylation)YTADYDK{Hex:8; HexNAc:2}	1	0.5341048154417501	0.7660334282702214
controllerType=0 controllerNumber=1 scan=7902	0.1967257713123266	0.08270313731919576	0.026337480462163713	10.602053846739333	8.223187078857086	11	11	MouseBrain-Z-T-1.mgf.controllerType=0 controllerNumber=1 scan=7902	N(N-Glycosylation)YTADYDK{Hex:8; HexNAc:2}	1	0.5315427324255804	0.745591339746974
controllerType=0 controllerNumber=1 scan=7763	0.8552212635883811	-0.4755278858679737	0.826572280366198	8.940446735715275	5.444383971421038	9	9	MouseBrain-Z-T-1.mgf.controllerType=0 controllerNumber=1 scan=7763	N(N-Glycosylation)YTADYDK{Hex:8; HexNAc:2}	4	0.49849392116972474	0.30167836108593543
controllerType=0 controllerNumber=1 scan=1803	0.5595435360535657	0.37220611948458227	0.3012075479277332	18.958736433399373	17.81601331645671	24	19	MouseBrain-Z-T-1.mgf.controllerType=0 controllerNumber=1 scan=1803	AAGMN(N-Glycosylation)HTK{Hex:9; HexNAc:2}	4	0.4680375217362153	0.523695421812307
controllerType=0 controllerNumber=1 scan=1810	0.540858049918512	0.040244147176388634	0.48655619145777645	17.761396429931064	7.101812997581077	13	18	MouseBrain-Z-T-1.mgf.controllerType=0 controllerNumber=1 scan=1810	AAGMN(N-Glycosylation)HTK{Hex:9; HexNAc:2}	3	0.6030388908281528	0.5453495043538671
controllerType=0 controllerNumber=1 scan=21506	0.7892734478267612	-0.17160407067067662	0.7054238086885679	9.92083454356485	18.643599579057586	23	10	MouseBrain-Z-T-1.mgf.controllerType=0 controllerNumber=1 scan=21506	KLNLDGSN(N-Glycosylation)YTLLK{Hex:5; HexNAc:2}	9	0.6299174864063148	0.3820734520259227
controllerType=0 controllerNumber=1 scan=4415	0.1028207754483881	0.9868611819182327	0.035916126646502386	15.880087303586311	1.5842400403901826	3	16	MouseBrain-Z-T-1.mgf.controllerType=0 controllerNumber=1 scan=4415	GIC(Carbamidomethyl)N(N-Glycosylation)ASDTR{Hex:8; HexNAc:2}	1	0.21102024898812125	0.7051539500989671
controllerType=0 controllerNumber=1 scan=6109	0.4995329145266502	-0.19235659146583914	0.3954801079461162	16.328592956988743	4.709952745723875	8	17	MouseBrain-Z-T-1.mgf.controllerType=0 controllerNumber=1 scan=6109	N(N-Glycosylation)ASNMEYR{Fuc:2; Hex:5; HexNAc:3}	1	0.5972691285723866	0.5239975271027145
controllerType=0 controllerNumber=1 scan=6117	0.8237920966367523	-0.6187641348247814	0.8173629896447563	12.596064934222852	5.087895820600377	8	13	MouseBrain-Z-T-1.mgf.controllerType=0 controllerNumber=1 scan=6117	N(N-Glycosylation)ASNMEYR{Fuc:2; Hex:5; HexNAc:3}	4	0.7173248185223311	0.3373643067888232
controllerType=0 controllerNumber=1 scan=6187	0.4895414152323732	-0.31986036596572076	0.3966054017975763	20.6349753222818	7.035185551865706	10	21	MouseBrain-Z-T-1.mgf.controllerType=0 controllerNumber=1 scan=6187	N(N-Glycosylation)ASNMEYR{Fuc:2; Hex:5; HexNAc:3}	1	0.7223440894267337	0.5378013377536189
controllerType=0 controllerNumber=1 scan=6188	0.7923912227646444	-0.2791782540811861	0.7954136896802428	14.958570720867227	5.7058149017448905	9	15	MouseBrain-Z-T-1.mgf.controllerType=0 controllerNumber=1 scan=6188	N(N-Glycosylation)ASNMEYR{Fuc:2; Hex:5; HexNAc:3}	4	0.5636848026512985	0.37153063801284686
controllerType=0 controllerNumber=1 scan=10851	0.2764435808371808	0.264444079074526	0.07980647520539631	16.655239034767984	11.178758301296925	13	17	MouseBrain-Z-T-1.mgf.controllerType=0 controllerNumber=1 scan=10851	FNPIVN(N-Glycosylation)K{Hex:9; HexNAc:2}	1	0.5689876464635463	0.6682248160097621
controllerType=0 controllerNumber=1 scan=9552	0.4418060602842089	0.024444263868141976	0.4851499752515771	15.485947402192568	10.916114654331881	13	16	MouseBrain-Z-T-1.mgf.controllerType=0 controllerNumber=1 scan=9552	GGN(N-Glycosylation)VTLPC(Carbamidomethyl)K{Fuc:2; Hex:4; HexNAc:4}	1	0.8232202760828929	0.4955250349845973
controllerType=0 controllerNumber=1 scan=9597	0.8376397233283353	0.7008030832959914	0.9345288656167288	12.423067468098374	9.631019057818865	12	13	MouseBrain-Z-T-1.mgf.controllerType=0 controllerNumber=1 scan=9597	GGN(N-Glycosylation)VTLPC(Carbamidomethyl)K{Fuc:1; Hex:3; HexNAc:4; Neu5Gc:1}	4	0.4369168084223594	0.21218350205681233
controllerType=0 controllerNumber=1 scan=9632	0.720888530464322	-0.008715289886350416	0.8322665574876181	11.044718232225026	9.093142177833284	12	12	MouseBrain-Z-T-1.mgf.controllerType=0 controllerNumber=1 scan=9632	GGN(N-Glycosylation)VTLPC(Carbamidomethyl)K{Fuc:1; Hex:3; HexNAc:4; Neu5Gc:1}	1	0.8249778614175388	0.2963709324966682
controllerType=0 controllerNumber=1 scan=2698	0.4959185486209914	-0.35869865764894343	0.4180052718849108	11.857568257573837	4.339596502817051	7	12	MouseBrain-Z-T-1.mgf.controllerType=0 controllerNumber=1 scan=2698	GN(N-Glycosylation)VSAC(Carbamidomethyl)AR{Hex:9; HexNAc:2}	1	0.7598081270323649	0.5810480754639448
controllerType=0 controllerNumber=1 scan=2763	0.27766315224715854	-0.019558517027735086	0.12199265906472727	16.604442064692222	6.1632935363481245	10	17	MouseBrain-Z-T-1.mgf.controllerType=0 controllerNumber=1 scan=2763	GN(N-Glycosylation)VSAC(Carbamidomethyl)AR{Hex:9; HexNAc:2}	1	0.7037529519825702	0.7010580226079753
controllerType=0 controllerNumber=1 scan=6898	0.583463218327582	-0.17676180598378852	0.4668003383640342	11.623916878773352	7.051358703008077	9	13	MouseBrain-Z-T-1.mgf.controllerType=0 controllerNumber=1 scan=6898	VN(N-Glycosylation)FTC(Carbamidomethyl)K{Fuc:1; Hex:6; HexNAc:4}	4	0.5526096740259507	0.48901467740324306
controllerType=0 controllerNumber=1 scan=6904	0.2202200465946267	-0.39507875142059456	-0.03895781015441144	9.968303036721936	7.524087455207408	10	11	MouseBrain-Z-T-1.mgf.controllerType=0 controllerNumber=1 scan=6904	VN(N-Glycosylation)FTC(Carbamidomethyl)K{Fuc:1; Hex:6; HexNAc:4}	1	0.7209592372764995	0.7081400945185312
controllerType=0 controllerNumber=1 scan=7042	0.30509018617565303	-0.5810250365173895	0.14371524541597225	14.9551124953609	7.353811643165071	9	17	MouseBrain-Z-T-1.mgf.controllerType=0 controllerNumber=1 scan=7042	VN(N-Glycosylation)FTC(Carbamidomethyl)K{Fuc:1; Hex:6; HexNAc:4}	1	0.6981203699195471	0.6291228735558348
controllerType=0 controllerNumber=1 scan=7061	0.39072295355525777	-0.3415490452073113	0.2603643764075247	18.163911654761428	7.329263999959379	10	20	MouseBrain-Z-T-1.mgf.controllerType=0 controllerNumber=1 scan=7061	VN(N-Glycosylation)FTC(Carbamidomethyl)K{Fuc:1; Hex:6; HexNAc:4}	4	0.6081399220587428	0.5926543274840183
controllerType=0 controllerNumber=1 scan=9077	0.7236845044783347	-0.16402404061654124	0.6418552711988712	14.92454035968252	2.0674678284975663	4	15	MouseBrain-Z-T-1.mgf.controllerType=0 controllerNumber=1 scan=9077	KMSN(N-Glycosylation)ITFR{Hex:8; HexNAc:2}	4	0.41332126660254637	0.34128631085845273
controllerType=0 controllerNumber=1 scan=24119	0.7110833601551224	0.24805458771617256	0.6237892770902236	11.9235597326341	12.557653920721892	15	12	MouseBrain-Z-T-1.mgf.controllerType=0 controllerNumber=1 scan=24119	ALN(N-Glycosylation)ITSLQMHSLR{Hex:5; HexNAc:2}	9	0.4117049087338571	0.41316630523914755
controllerType=0 controllerNumber=1 scan=26469	0.7491660746969437	0.20406764053458593	0.6886406304700013	9.921489055205504	15.862983481034235	19	10	MouseBrain-Z-T-1.mgf.controllerType=0 controllerNumber=1 scan=26469	HIN(N-Glycosylation)LTTLSVAGGFR{Hex:5; HexNAc:2}	9	0.4452731765699034	0.411904441399424
controllerType=0 controllerNumber=1 scan=26542	0.7599288837931623	0.1574130430229169	0.7048472917173904	10.91897094145655	22.944590047697524	28	11	MouseBrain-Z-T-1.mgf.controllerType=0 controllerNumber=1 scan=26542	HIN(N-Glycosylation)LTTLSVAGGFR{Hex:5; HexNAc:2}	9	0.49545399707408055	0.4088416780059444
controllerType=0 controllerNumber=1 scan=26627	0.7424154117127255	0.5289988833656163	0.6286717541928002	5.847098338931524	11.284863927582723	13	6	MouseBrain-Z-T-1.mgf.controllerType=0 controllerNumber=1 scan=26627	HIN(N-Glycosylation)LTTLSVAGGFR{Hex:5; HexNAc:2}	9	0.24076736833963197	0.4083548163063682
controllerType=0 controllerNumber=1 scan=27303	0.9204330168036233	0.7414604082948419	0.8785345185922702	4.93168363219641	13.498619400399658	16	5	MouseBrain-Z-T-1.mgf.controllerType=0 controllerNumber=1 scan=27303	DSYPDGN(N-Glycosylation)ITWYR{Hex:5; HexNAc:2}	9	0.3562139588940161	0.19016845096664445
controllerType=0 controllerNumber=1 scan=27390	-0.060830626204253405	0.08764957109511602	0.5401050684183322	8.934442814807127	22.496327651453708	26	9	MouseBrain-Z-T-1.mgf.controllerType=0 controllerNumber=1 scan=27390	DSYPDGN(N-Glycosylation)ITWYR{Hex:5; HexNAc:2}	7	0.6969012743564602	0.5080371806284979
controllerType=0 controllerNumber=1 scan=1947	0.76489743576121	-0.09628010035265985	0.6767929337879748	11.878542118022404	3.307138330276526	5	12	MouseBrain-Z-T-1.mgf.controllerType=0 controllerNumber=1 scan=1947	C(Carbamidomethyl)LN(N-Glycosylation)HTTQK{Hex:8; HexNAc:2}	4	0.2361050970812492	0.3360212101883984
controllerType=0 controllerNumber=1 scan=19361	0.33354545797156654	-0.007363191022150948	0.022130101548625856	15.910170247909196	16.181024434486453	20	16	MouseBrain-Z-T-1.mgf.controllerType=0 controllerNumber=1 scan=19361	QN(N-Glycosylation)VSLSILK{Hex:8; HexNAc:2}	1	0.7006716341113902	0.668891027754153
controllerType=0 controllerNumber=1 scan=19432	0.2991985996612333	-0.045358609298165146	0.018918002289206107	15.909886499822148	13.783751923145259	17	16	MouseBrain-Z-T-1.mgf.controllerType=0 controllerNumber=1 scan=19432	QN(N-Glycosylation)VSLSILK{Hex:8; HexNAc:2}	1	0.6895783761848002	0.6834140705142769
controllerType=0 controllerNumber=1 scan=19566	0.3028427955724935	-0.08989639423907846	-0.03159361506449872	12.872950676131433	12.434514063409694	16	13	MouseBrain-Z-T-1.mgf.controllerType=0 controllerNumber=1 scan=19566	QN(N-Glycosylation)VSLSILK{Hex:8; HexNAc:2}	1	0.6990021770729435	0.685544124251518
controllerType=0 controllerNumber=1 scan=10424	0.08941063262931245	0.5042490577024473	0.21925505627998268	12.904024206434634	8.801590093215443	11	13	MouseBrain-Z-T-1.mgf.controllerType=0 controllerNumber=1 scan=10424	FGTVPN(N-Glycosylation)GSTER{Hex:7; HexNAc:2}	7	0.3988951564865998	0.6041861807635371
controllerType=0 controllerNumber=1 scan=10497	0.12109539046757883	0.734465217441598	0.22601575977318908	13.877141393016673	10.890477783101613	14	14	MouseBrain-Z-T-1.mgf.controllerType=0 controllerNumber=1 scan=10497	FGTVPN(N-Glycosylation)GSTER{Hex:7; HexNAc:2}	7	0.3414353311865216	0.6058035218949486
controllerType=0 controllerNumber=1 scan=10572	0.10896954749148059	0.736343116358124	0.2088972376592122	13.890376658966977	9.292539254904337	12	14	MouseBrain-Z-T-1.mgf.controllerType=0 controllerNumber=1 scan=10572	FGTVPN(N-Glycosylation)GSTER{Hex:7; HexNAc:2}	7	0.3226474994573884	0.6025083162303837
controllerType=0 controllerNumber=1 scan=24974	0.34086238395801144	0.026239354671969427	0.1735470297174268	10.967930075301018	12.057349297358448	14	11	MouseBrain-Z-T-1.mgf.controllerType=0 controllerNumber=1 scan=24974	IN(N-Glycosylation)FTAPFNPNK{Fuc:1; Hex:3; HexNAc:4}	9	0.7795818329262427	0.6232845649501607
controllerType=0 controllerNumber=1 scan=24989	0.4029286954994182	-0.09391417485995666	0.44230243058641955	10.55157466729548	11.15551744790706	13	11	MouseBrain-Z-T-1.mgf.controllerType=0 controllerNumber=1 scan=24989	IN(N-Glycosylation)FTAPFNPNK{Fuc:1; Hex:3; HexNAc:4}	7	0.7861771183902415	0.47710554172069203
controllerType=0 controllerNumber=1 scan=25054	0.3115122693727316	0.016931820440048595	0.0715033084183449	8.936267860838036	11.352261231159511	13	9	MouseBrain-Z-T-1.mgf.controllerType=0 controllerNumber=1 scan=25054	IN(N-Glycosylation)FTAPFNPNK{Fuc:1; Hex:3; HexNAc:4}	9	0.7847472442832257	0.6350810896918078
controllerType=0 controllerNumber=1 scan=4439	0.24406412921902954	0.3727176032163517	-0.0013746171170467736	13.636789091251831	12.444495719230416	16	14	MouseBrain-Z-T-1.mgf.controllerType=0 controllerNumber=1 scan=4439	TEDLTEGN(N-Glycosylation)K{Hex:8; HexNAc:2}	1	0.5426180392946933	0.7264799555692955
controllerType=0 controllerNumber=1 scan=3993	0.8803626323425223	0.13337774908530653	0.8268054293026589	12.896075390640048	9.712233259170162	15	13	MouseBrain-Z-T-1.mgf.controllerType=0 controllerNumber=1 scan=3993	TLN(N-Glycosylation)C(Carbamidomethyl)SGAHVK{Hex:5; HexNAc:4}	4	0.5017305449013064	0.2723066222626424
controllerType=0 controllerNumber=1 scan=5551	0.2811739653326886	0.45861264829545295	0.11598196917579387	17.89475975705197	10.085427099151111	13	18	MouseBrain-Z-T-1.mgf.controllerType=0 controllerNumber=1 scan=5551	AN(N-Glycosylation)ATIEVK{Hex:9; HexNAc:2}	1	0.426399288998276	0.7026826540426346
controllerType=0 controllerNumber=1 scan=5580	0.8227027262073163	0.05958882248251402	0.7907927174097352	10.88880313220191	9.2263896772548	11	11	MouseBrain-Z-T-1.mgf.controllerType=0 controllerNumber=1 scan=5580	AN(N-Glycosylation)ATIEVK{Hex:9; HexNAc:2}	4	0.3706278575034776	0.34960685438161
controllerType=0 controllerNumber=1 scan=5629	0.3017736005831467	0.3111883455567083	0.11034334174182371	17.928309731988872	14.491813614656442	17	18	MouseBrain-Z-T-1.mgf.controllerType=0 controllerNumber=1 scan=5629	AN(N-Glycosylation)ATIEVK{Hex:9; HexNAc:2}	1	0.4978043666362964	0.703177878965961
controllerType=0 controllerNumber=1 scan=5592	0.7490105367519498	-0.5004340508795773	0.7080599634195544	11.9220353844097	4.41092693236663	7	12	MouseBrain-Z-T-1.mgf.controllerType=0 controllerNumber=1 scan=5592	AN(N-Glycosylation)ATIEVK{Hex:9; HexNAc:2}	4	0.44276232506167384	0.40062428204131967
controllerType=0 controllerNumber=1 scan=5902	0.13116292656062278	-0.07862216121381514	-0.03784939684085515	11.692582795155838	4.84537347201819	8	13	MouseBrain-Z-T-1.mgf.controllerType=0 controllerNumber=1 scan=5902	N(N-Glycosylation)ASNMEYR{Fuc:1; Hex:6; HexNAc:3}	1	0.6063955825929502	0.7642535872020292
controllerType=0 controllerNumber=1 scan=5914	0.8607127159964422	-0.4409074175511201	0.868715956653157	10.920783137341804	5.0274535609820985	8	11	MouseBrain-Z-T-1.mgf.controllerType=0 controllerNumber=1 scan=5914	N(N-Glycosylation)ASNMEYR{Fuc:1; Hex:6; HexNAc:3}	4	0.6163725765691531	0.32383293404422536
controllerType=0 controllerNumber=1 scan=6131	0.7145980021282946	-0.09558728162317101	0.5112512948485157	11.883474246450191	13.56150420387678	16	12	MouseBrain-Z-T-1.mgf.controllerType=0 controllerNumber=1 scan=6131	VGVHIN(N-Glycosylation)NTQTK{Hex:3; HexNAc:5}	9	0.5847167119842394	0.4082665598378636
controllerType=0 controllerNumber=1 scan=3844	0.8446030713769291	-0.1136345337078832	0.8245844917517222	15.258051186138744	15.720305803886621	25	16	MouseBrain-Z-T-1.mgf.controllerType=0 controllerNumber=1 scan=3844	HMN(N-Glycosylation)ETSHTQGSLR{Hex:5; HexNAc:2}	11	0.7848670482418921	0.3401906290496904
controllerType=0 controllerNumber=1 scan=3923	0.8770967980647365	0.2230046082756188	0.8772463562072536	13.541735428796201	4.941597830003331	9	14	MouseBrain-Z-T-1.mgf.controllerType=0 controllerNumber=1 scan=3923	HMN(N-Glycosylation)ETSHTQGSLR{Hex:5; HexNAc:2}	11	0.5284896456138524	0.3209205626050404
controllerType=0 controllerNumber=1 scan=2456	0.7462779027176065	0.5401909555850154	0.6892765328723135	26.930329814654584	7.0914291788624	10	27	MouseBrain-Z-T-1.mgf.controllerType=0 controllerNumber=1 scan=2456	KN(N-Glycosylation)QSSELR{Fuc:2; Hex:4; HexNAc:4}	4	0.35577121725072797	0.35949562791927536
controllerType=0 controllerNumber=1 scan=2518	0.7393425442489377	0.6899549584680964	0.6825473462534554	25.935092505046846	6.49232354899763	9	26	MouseBrain-Z-T-1.mgf.controllerType=0 controllerNumber=1 scan=2518	KN(N-Glycosylation)QSSELR{Fuc:2; Hex:4; HexNAc:4}	4	0.31309970729513587	0.36146265311289294
controllerType=0 controllerNumber=1 scan=2162	0.168792166562427	0.4346294463877481	0.004672010288002439	12.64382220585411	5.112057425404271	6	13	MouseBrain-Z-T-1.mgf.controllerType=0 controllerNumber=1 scan=2162	LVESN(N-Glycosylation)K{Hex:10; HexNAc:2}	1	0.3445990500903026	0.7317702865227056
controllerType=0 controllerNumber=1 scan=4940	0.18849454250132544	0.5991510943699871	0.10492749897164153	15.689606622585174	1.7395297378382888	3	16	MouseBrain-Z-T-1.mgf.controllerType=0 controllerNumber=1 scan=4940	N(N-Glycosylation)VSLTR{Hex:10; HexNAc:2}	1	0.3864496025221409	0.6895143235922244
controllerType=0 controllerNumber=1 scan=18955	-0.06313358805630453	-0.10118748017609208	0.6091021842205739	8.930625366622891	16.219177170895534	19	9	MouseBrain-Z-T-1.mgf.controllerType=0 controllerNumber=1 scan=18955	SISN(N-Glycosylation)MTSQEFVEK{Hex:5; HexNAc:2}	7	0.8408573568183213	0.45097335670720934
controllerType=0 controllerNumber=1 scan=18959	0.8679791289938071	-0.15103616848004003	0.8018308567412348	5.924436176465606	10.623763999418074	15	6	MouseBrain-Z-T-1.mgf.controllerType=0 controllerNumber=1 scan=18959	SISN(N-Glycosylation)MTSQEFVEK{Hex:5; HexNAc:2}	9	0.5145920118213417	0.26995308561107934
controllerType=0 controllerNumber=1 scan=4336	0.5695524602449247	-0.5019989018930722	0.5068706069121772	14.87797380263781	4.512596981694489	7	15	MouseBrain-Z-T-1.mgf.controllerType=0 controllerNumber=1 scan=4336	KN(N-Glycosylation)ASNMEYR{Fuc:1; Hex:4; HexNAc:4}	4	0.7491261634037034	0.4549038379050826
controllerType=0 controllerNumber=1 scan=5207	0.24041691655873998	-0.11480679838855368	0.05632590303644778	9.553417253628274	4.202538496929911	6	10	MouseBrain-Z-T-1.mgf.controllerType=0 controllerNumber=1 scan=5207	LN(N-Glycosylation)SSSQTNSLK{Hex:7; HexNAc:2}	7	0.5806070742922363	0.692482098409876
controllerType=0 controllerNumber=1 scan=3591	0.3131700444130162	-0.36764630544055465	0.17543757251169498	23.91702426219854	8.444373849901766	12	24	MouseBrain-Z-T-1.mgf.controllerType=0 controllerNumber=1 scan=3591	RAC(Carbamidomethyl)QFN(N-Glycosylation)R{Fuc:1; Hex:5; HexNAc:4}	4	0.5227992995015467	0.67557592699637
controllerType=0 controllerNumber=1 scan=2467	0.5814260229642964	0.3818343746402986	0.35543949429333144	16.923654089214264	8.820764123612934	15	17	MouseBrain-Z-T-1.mgf.controllerType=0 controllerNumber=1 scan=2467	DQPGHPVN(N-Glycosylation)R{Hex:8; HexNAc:2}	4	0.48875127141193875	0.4749006424501424
controllerType=0 controllerNumber=1 scan=2534	0.590310181985659	0.21511109016288582	0.4034965404224204	15.909370793967938	5.882801480468647	10	16	MouseBrain-Z-T-1.mgf.controllerType=0 controllerNumber=1 scan=2534	DQPGHPVN(N-Glycosylation)R{Hex:8; HexNAc:2}	4	0.4997947329191429	0.45007455782778844
controllerType=0 controllerNumber=1 scan=3297	0.4381914755091457	-0.9998976901772477	0.3393448939346443	18.124324474548473	2.1306491249996853	3	20	MouseBrain-Z-T-1.mgf.controllerType=0 controllerNumber=1 scan=3297	IN(N-Glycosylation)GSVR{Fuc:2; Hex:6; HexNAc:4}	4	0.5193470093366369	0.4611165352522143
controllerType=0 controllerNumber=1 scan=14236	0.25373768740320907	-0.16983539960423755	0.10561180835052413	16.961928840407232	5.557146828263849	8	17	MouseBrain-Z-T-1.mgf.controllerType=0 controllerNumber=1 scan=14236	YN(N-Glycosylation)VTSFK{Hex:9; HexNAc:2}	1	0.5518135789296179	0.6824476322173968
controllerType=0 controllerNumber=1 scan=6431	0.19628468736735458	-0.5134969936417936	0.12628644655701443	16.639554026919473	1.763650116113525	3	17	MouseBrain-Z-T-1.mgf.controllerType=0 controllerNumber=1 scan=6431	NGN(N-Glycosylation)ATLLR{Hex:9; HexNAc:2}	1	0.7861161642361469	0.6991681442818775
controllerType=0 controllerNumber=1 scan=3446	0.3385715998704374	-0.20147165604581743	-0.021937984704951032	9.605601065687129	6.5585416692541205	10	11	MouseBrain-Z-T-1.mgf.controllerType=0 controllerNumber=1 scan=3446	N(N-Glycosylation)ATGDYK{Fuc:2; Hex:4; HexNAc:5}	4	0.4975278085544375	0.5999800001689151
controllerType=0 controllerNumber=1 scan=26524	0.881902871544477	0.5985216009459954	0.8292962833341816	6.921768115015089	16.035790082907422	19	7	MouseBrain-Z-T-1.mgf.controllerType=0 controllerNumber=1 scan=26524	SLGQFLSTEN(N-Glycosylation)ATIK{Hex:5; HexNAc:2}	9	0.3062665626635716	0.2585492284148578
controllerType=0 controllerNumber=1 scan=26543	-0.005174510847456476	0.1694208504287094	0.5914139140749294	7.912208807480319	23.22613077357963	26	8	MouseBrain-Z-T-1.mgf.controllerType=0 controllerNumber=1 scan=26543	SLGQFLSTEN(N-Glycosylation)ATIK{Hex:5; HexNAc:2}	7	0.6349561542850647	0.39451349538599706
controllerType=0 controllerNumber=1 scan=4509	0.5188620464306352	-0.07355724032285106	0.47082431518944834	19.969507323702263	5.069783109370128	8	21	MouseBrain-Z-T-1.mgf.controllerType=0 controllerNumber=1 scan=4509	AC(Carbamidomethyl)QFN(N-Glycosylation)R{Fuc:1; Hex:6; HexNAc:4}	4	0.4574496161534862	0.567304652818803
controllerType=0 controllerNumber=1 scan=4527	0.12068721704382417	-0.8873564294870259	0.032957608563958816	19.87004850924074	2.107148173319305	4	21	MouseBrain-Z-T-1.mgf.controllerType=0 controllerNumber=1 scan=4527	AC(Carbamidomethyl)QFN(N-Glycosylation)R{Fuc:1; Hex:6; HexNAc:4}	1	0.5597959791617528	0.7019657290827023
controllerType=0 controllerNumber=1 scan=4504	0.46501479211515234	-0.1552784174758522	0.4296963787823987	22.058762205066802	2.8401542227935423	5	23	MouseBrain-Z-T-1.mgf.controllerType=0 controllerNumber=1 scan=4504	AC(Carbamidomethyl)QFN(N-Glycosylation)R{Fuc:1; Hex:6; HexNAc:4}	4	0.31027208004699064	0.5837908205968069
controllerType=0 controllerNumber=1 scan=4662	0.33460477413141376	0.11042550915099535	0.2454847093781067	23.652862275655934	4.566575451111363	7	25	MouseBrain-Z-T-1.mgf.controllerType=0 controllerNumber=1 scan=4662	AC(Carbamidomethyl)QFN(N-Glycosylation)R{Fuc:1; Hex:6; HexNAc:4}	4	0.41965436926688143	0.6356765527627553
controllerType=0 controllerNumber=1 scan=4722	0.33268422588098595	-0.2532976269629747	0.2553709486577766	23.266637063877674	3.754591735607274	6	25	MouseBrain-Z-T-1.mgf.controllerType=0 controllerNumber=1 scan=4722	AC(Carbamidomethyl)QFN(N-Glycosylation)R{Fuc:1; Hex:6; HexNAc:4}	4	0.42741702882676297	0.6330631005744225
controllerType=0 controllerNumber=1 scan=4723	0.18711775141743717	-0.8704202618879632	0.1286423421047388	26.00684839206106	2.1114053857989576	4	28	MouseBrain-Z-T-1.mgf.controllerType=0 controllerNumber=1 scan=4723	AC(Carbamidomethyl)QFN(N-Glycosylation)R{Fuc:1; Hex:6; HexNAc:4}	1	0.5135808325490132	0.6792419564942824
controllerType=0 controllerNumber=1 scan=4904	0.3171738951859399	-0.4462064692148454	0.07064713655203338	17.846547927761005	6.913646201741882	9	18	MouseBrain-Z-T-1.mgf.controllerType=0 controllerNumber=1 scan=4904	TPC(Carbamidomethyl)N(N-Glycosylation)LTR{Hex:9; HexNAc:2}	1	0.738564574710098	0.6144324526888331
controllerType=0 controllerNumber=1 scan=3879	0.7896292169103967	0.4190365729339971	0.6659495869568159	10.897431609590125	7.589108717690083	11	11	MouseBrain-Z-T-1.mgf.controllerType=0 controllerNumber=1 scan=3879	SVSHN(N-Glycosylation)MTAPNK{Hex:7; HexNAc:2}	9	0.4936197802720055	0.34783263858594005
controllerType=0 controllerNumber=1 scan=4348	0.7932010931803121	-0.1541903091306458	0.7148403752387977	10.920567601121085	5.990778701869836	9	11	MouseBrain-Z-T-1.mgf.controllerType=0 controllerNumber=1 scan=4348	GGTHN(N-Glycosylation)NSSYTMNTK{Hex:5; HexNAc:2}	9	0.5050818936853493	0.34977971575271044
controllerType=0 controllerNumber=1 scan=22073	0.2555227450849696	-0.25304347112372744	0.09540029403576727	19.991908857899787	15.841726622691608	20	20	MouseBrain-Z-T-1.mgf.controllerType=0 controllerNumber=1 scan=22073	N(N-Glycosylation)ATGMEVGWYR{Fuc:1; Hex:3; HexNAc:4}	7	0.7755009795154296	0.6910434307527297
controllerType=0 controllerNumber=1 scan=22108	0.2497424611064367	-0.1644638999534275	0.03468621409933872	14.910044911533271	15.666376754467352	20	15	MouseBrain-Z-T-1.mgf.controllerType=0 controllerNumber=1 scan=22108	N(N-Glycosylation)ATGMEVGWYR{Fuc:1; Hex:3; HexNAc:4}	9	0.6260413128221575	0.722846318237859
controllerType=0 controllerNumber=1 scan=22146	0.3253904114840727	-0.10621442284071339	0.1685025575412622	18.931468044591174	16.909331276356134	21	19	MouseBrain-Z-T-1.mgf.controllerType=0 controllerNumber=1 scan=22146	N(N-Glycosylation)ATGMEVGWYR{Fuc:1; Hex:3; HexNAc:4}	7	0.752499794087018	0.6605856210142165
controllerType=0 controllerNumber=1 scan=22180	0.4871458864096375	0.370773233148077	0.32996255136366953	8.542006066702637	7.904721648934567	11	9	MouseBrain-Z-T-1.mgf.controllerType=0 controllerNumber=1 scan=22180	N(N-Glycosylation)ATGMEVGWYR{Fuc:1; Hex:3; HexNAc:4}	9	0.36782616110095673	0.5828547980036624
controllerType=0 controllerNumber=1 scan=22159	0.3239722516158768	-0.06551419486265161	0.11712077868532679	14.913713419624091	15.914082395256434	19	15	MouseBrain-Z-T-1.mgf.controllerType=0 controllerNumber=1 scan=22159	N(N-Glycosylation)ATGMEVGWYR{Fuc:1; Hex:3; HexNAc:4}	9	0.5968630611449534	0.6811208023957093
controllerType=0 controllerNumber=1 scan=2798	0.4064833359690596	0.1634887472298263	0.22356466567228878	16.542390790707085	3.5234066155778887	6	17	MouseBrain-Z-T-1.mgf.controllerType=0 controllerNumber=1 scan=2798	GVEAQN(N-Glycosylation)R{Fuc:2; Hex:4; HexNAc:5}	4	0.4482732930310389	0.5413553890234671
controllerType=0 controllerNumber=1 scan=2899	0.6948395413956364	-0.03407928321521157	0.6430541928870777	14.555565505513893	6.2967624659392545	11	15	MouseBrain-Z-T-1.mgf.controllerType=0 controllerNumber=1 scan=2899	HM(Oxidation)N(N-Glycosylation)ETSHTQGSLR{Hex:5; HexNAc:2}	11	0.7174118794843399	0.4603900612570545
controllerType=0 controllerNumber=1 scan=7329	0.6463209916883944	-0.49350182120943925	0.5298450815399752	13.728420491477955	6.696183525628116	9	14	MouseBrain-Z-T-1.mgf.controllerType=0 controllerNumber=1 scan=7329	LSVEC(Carbamidomethyl)AN(N-Glycosylation)K{Fuc:1; Hex:4; HexNAc:5}	4	0.4206107592030503	0.45110737582015425
controllerType=0 controllerNumber=1 scan=7675	0.643847097663394	0.36591677646032894	0.49198982183460577	10.35438481532604	7.998613094314461	11	12	MouseBrain-Z-T-1.mgf.controllerType=0 controllerNumber=1 scan=7675	LSVEC(Carbamidomethyl)AN(N-Glycosylation)K{Fuc:1; Hex:4; HexNAc:5}	4	0.3387021843900741	0.4595638944412041
controllerType=0 controllerNumber=1 scan=7707	0.4591880668118107	0.18467477821047643	0.2420575583026439	13.112517264579854	12.068367861115204	15	14	MouseBrain-Z-T-1.mgf.controllerType=0 controllerNumber=1 scan=7707	LSVEC(Carbamidomethyl)AN(N-Glycosylation)K{Fuc:1; Hex:4; HexNAc:5}	1	0.47435140036354295	0.5930673371381969
controllerType=0 controllerNumber=1 scan=7743	0.6421275934557185	-0.36936095793498847	0.4957140758717015	13.433496503791593	12.1609461915514	16	14	MouseBrain-Z-T-1.mgf.controllerType=0 controllerNumber=1 scan=7743	LSVEC(Carbamidomethyl)AN(N-Glycosylation)K{Fuc:1; Hex:4; HexNAc:5}	4	0.44715921360695504	0.4736511914476713
controllerType=0 controllerNumber=1 scan=7782	0.4562316490262039	0.32623680475208894	0.038828176958891146	6.708073165468457	7.485288592810502	11	8	MouseBrain-Z-T-1.mgf.controllerType=0 controllerNumber=1 scan=7782	LSVEC(Carbamidomethyl)AN(N-Glycosylation)K{Fuc:1; Hex:4; HexNAc:5}	1	0.39697431462508337	0.5800549888599139
controllerType=0 controllerNumber=1 scan=7810	0.6544843507726393	-0.3631388664027394	0.4612452926174924	9.870104016673931	5.611514771755777	9	11	MouseBrain-Z-T-1.mgf.controllerType=0 controllerNumber=1 scan=7810	LSVEC(Carbamidomethyl)AN(N-Glycosylation)K{Fuc:1; Hex:4; HexNAc:5}	4	0.3298027946943777	0.43407801008657115
controllerType=0 controllerNumber=1 scan=7852	0.46632269498864665	-0.0014188463958364514	0.19151028392896427	16.513806873031374	8.406424813362047	12	18	MouseBrain-Z-T-1.mgf.controllerType=0 controllerNumber=1 scan=7852	LSVEC(Carbamidomethyl)AN(N-Glycosylation)K{Fuc:1; Hex:4; HexNAc:5}	1	0.5010117560731782	0.5310444291827787
controllerType=0 controllerNumber=1 scan=7876	0.703914486815416	-0.28009885670316903	0.5415103755924109	13.135173871036372	10.720119319203489	13	14	MouseBrain-Z-T-1.mgf.controllerType=0 controllerNumber=1 scan=7876	LSVEC(Carbamidomethyl)AN(N-Glycosylation)K{Fuc:1; Hex:4; HexNAc:5}	4	0.4050770704986737	0.4076532948083137
controllerType=0 controllerNumber=1 scan=33181	0.6769519168278217	-0.3267191349242015	0.4217224302792171	6.905788852082479	11.24659949822282	15	7	MouseBrain-Z-T-1.mgf.controllerType=0 controllerNumber=1 scan=33181	IN(N-Glycosylation)YTINIMELK{Hex:6; HexNAc:2}	9	0.6680747174420993	0.44471947823367725
controllerType=0 controllerNumber=1 scan=33242	0.06964509154796207	-0.500831227723483	0.5422158308719445	6.857926325332442	10.640420211315654	14	7	MouseBrain-Z-T-1.mgf.controllerType=0 controllerNumber=1 scan=33242	IN(N-Glycosylation)YTINIMELK{Hex:6; HexNAc:2}	7	0.8588556199043366	0.41532237838294517
controllerType=0 controllerNumber=1 scan=21960	0.7997245967652529	0.03616702178807881	0.7238533476754081	11.925275120117904	30.57827738840527	35	12	MouseBrain-Z-T-1.mgf.controllerType=0 controllerNumber=1 scan=21960	FHVN(N-Glycosylation)YTQPLVAVK{Hex:5; HexNAc:2}	9	0.6663973919438492	0.35397310196555265
controllerType=0 controllerNumber=1 scan=22038	0.6597384927742268	-0.04628208921924642	0.5621175118364378	13.996404220923187	35.559205355774694	43	14	MouseBrain-Z-T-1.mgf.controllerType=0 controllerNumber=1 scan=22038	FHVN(N-Glycosylation)YTQPLVAVK{Hex:5; HexNAc:2}	9	0.7889236947039691	0.47873196801681556
controllerType=0 controllerNumber=1 scan=22039	0.8057737931096377	0.08034357338211345	0.9610426716592788	9.885975746855403	21.06892723760291	26	10	MouseBrain-Z-T-1.mgf.controllerType=0 controllerNumber=1 scan=22039	FHVN(N-Glycosylation)YTQPLVAVK{Hex:5; HexNAc:2}	7	0.760868698153437	0.1484032281176266
controllerType=0 controllerNumber=1 scan=10860	0.2614739086576921	0.21011656729009365	0.072240307385207	15.910916366290625	8.431293810729539	11	16	MouseBrain-Z-T-1.mgf.controllerType=0 controllerNumber=1 scan=10860	YFAN(N-Glycosylation)C(Carbamidomethyl)TVR{Hex:8; HexNAc:2}	1	0.5982898626588176	0.6923539983694041
controllerType=0 controllerNumber=1 scan=13100	0.2413979342297884	-0.45931919892069323	0.13002640880996422	17.87004395067799	3.9318833511284685	5	18	MouseBrain-Z-T-1.mgf.controllerType=0 controllerNumber=1 scan=13100	MSN(N-Glycosylation)ITFR{Hex:9; HexNAc:2}	1	0.7016651360546903	0.6715019821090518
controllerType=0 controllerNumber=1 scan=4451	0.790277177959247	0.09610243900187432	0.716991734133059	14.84912290746911	5.070950276277148	9	15	MouseBrain-Z-T-1.mgf.controllerType=0 controllerNumber=1 scan=4451	TLN(N-Glycosylation)C(Carbamidomethyl)SGAHVK{Fuc:1; Hex:3; HexNAc:5}	4	0.41465822922764706	0.33825498097891593
controllerType=0 controllerNumber=1 scan=16814	0.33605155660290476	-0.1484222981552218	0.0744284446197461	10.894615593426872	10.628729512425577	12	11	MouseBrain-Z-T-1.mgf.controllerType=0 controllerNumber=1 scan=16814	VFGSQN(N-Glycosylation)LTTVK{Hex:7; HexNAc:2}	7	0.6614733375700128	0.6567945197597632
controllerType=0 controllerNumber=1 scan=3988	0.5490477407590866	-0.09997789152664831	0.4188517996839248	14.892143498745197	7.023164591351669	10	15	MouseBrain-Z-T-1.mgf.controllerType=0 controllerNumber=1 scan=3988	KN(N-Glycosylation)ASNMEYR{Hex:5; HexNAc:4}	4	0.5454790119973376	0.5240177459920978
controllerType=0 controllerNumber=1 scan=3657	0.2933024456137523	-0.27002807493045955	0.12044770510492488	13.936797632303245	7.111900297769611	10	14	MouseBrain-Z-T-1.mgf.controllerType=0 controllerNumber=1 scan=3657	RAC(Carbamidomethyl)QFN(N-Glycosylation)R{Hex:6; HexNAc:4}	4	0.5600900614100718	0.7012995723889764
controllerType=0 controllerNumber=1 scan=3730	0.24302018182659804	-0.28625566773436595	0.102610253610751	14.857059549927232	6.350468265049006	8	15	MouseBrain-Z-T-1.mgf.controllerType=0 controllerNumber=1 scan=3730	RAC(Carbamidomethyl)QFN(N-Glycosylation)R{Hex:6; HexNAc:4}	4	0.4865745211135788	0.7260428272326315
controllerType=0 controllerNumber=1 scan=4909	0.500002895446221	0.15254819170756428	0.31092409580520775	12.846676932863158	5.318433393403163	10	13	MouseBrain-Z-T-1.mgf.controllerType=0 controllerNumber=1 scan=4909	KSVAHN(N-Glycosylation)MTMPNK{Hex:6; HexNAc:2}	11	0.5425216232843835	0.5435983962840524
controllerType=0 controllerNumber=1 scan=4974	0.5351793236826718	0.37197346509045726	0.3240443746529401	13.858954684193053	10.316014098147738	17	14	MouseBrain-Z-T-1.mgf.controllerType=0 controllerNumber=1 scan=4974	KSVAHN(N-Glycosylation)MTMPNK{Hex:6; HexNAc:2}	11	0.511052337150815	0.5440496486294494
controllerType=0 controllerNumber=1 scan=5041	0.5284056117431185	0.11188447825186888	0.3399729044657241	16.994556094294975	18.44399789284768	26	17	MouseBrain-Z-T-1.mgf.controllerType=0 controllerNumber=1 scan=5041	KSVAHN(N-Glycosylation)MTMPNK{Hex:6; HexNAc:2}	11	0.6158744187629318	0.5584308725881616
controllerType=0 controllerNumber=1 scan=6538	0.9330710089703587	-0.37885656217089425	0.9034036723921662	10.160329379128353	3.5726517085144973	6	11	MouseBrain-Z-T-1.mgf.controllerType=0 controllerNumber=1 scan=6538	N(N-Glycosylation)ASNMEYR{Fuc:2; Hex:4; HexNAc:4}	4	0.5947309624551813	0.17099977904352007
controllerType=0 controllerNumber=1 scan=6286	0.6214290956163895	0.3374355073413804	0.5057698136414103	10.53095994097097	4.6203178121962125	7	11	MouseBrain-Z-T-1.mgf.controllerType=0 controllerNumber=1 scan=6286	N(N-Glycosylation)ASNMEYR{Fuc:2; Hex:4; HexNAc:4}	1	0.46278815453892025	0.45504599671476154
controllerType=0 controllerNumber=1 scan=1708	0.824940933875168	-0.5927376279223449	0.7832613022726392	13.901467503969645	1.5237111609185034	3	14	MouseBrain-Z-T-1.mgf.controllerType=0 controllerNumber=1 scan=1708	LSSN(N-Glycosylation)TSHK{Hex:9; HexNAc:2}	4	0.6844554654717488	0.2654477119183149
controllerType=0 controllerNumber=1 scan=9732	0.717150173217536	0.6930603324002963	0.7846400046441939	13.666110429086718	4.909921103917286	8	14	MouseBrain-Z-T-1.mgf.controllerType=0 controllerNumber=1 scan=9732	GGN(N-Glycosylation)VTLPC(Carbamidomethyl)K{Fuc:2; Hex:3; HexNAc:5}	4	0.4063945536323481	0.29545776252238615
controllerType=0 controllerNumber=1 scan=6872	0.313058830599831	0.027139893232091664	0.025526243684257797	15.908644243927045	15.536073168759847	19	16	MouseBrain-Z-T-1.mgf.controllerType=0 controllerNumber=1 scan=6872	SC(Carbamidomethyl)N(N-Glycosylation)ISVTEK{Hex:8; HexNAc:2}	1	0.6722732307781534	0.6729982425052579
controllerType=0 controllerNumber=1 scan=6907	0.7798799829447249	-0.16907601861790827	0.7068616970281235	11.906025414601283	7.397636448505163	10	12	MouseBrain-Z-T-1.mgf.controllerType=0 controllerNumber=1 scan=6907	SC(Carbamidomethyl)N(N-Glycosylation)ISVTEK{Hex:8; HexNAc:2}	4	0.5872988875636725	0.35386259421681804
controllerType=0 controllerNumber=1 scan=6941	0.3176384413026056	0.03987399744068664	-0.017624073828432056	14.87861431928244	16.06869869523987	20	15	MouseBrain-Z-T-1.mgf.controllerType=0 controllerNumber=1 scan=6941	SC(Carbamidomethyl)N(N-Glycosylation)ISVTEK{Hex:8; HexNAc:2}	1	0.6865974860710473	0.6745386809269036
controllerType=0 controllerNumber=1 scan=7015	0.1906259570765615	-0.34854647569727265	-0.0593846041008732	11.77349347184174	5.407178278544526	8	12	MouseBrain-Z-T-1.mgf.controllerType=0 controllerNumber=1 scan=7015	SC(Carbamidomethyl)N(N-Glycosylation)ISVTEK{Hex:8; HexNAc:2}	1	0.6684903600087158	0.7046428933837942
controllerType=0 controllerNumber=1 scan=6396	0.2979489056986522	-0.6789945420190044	0.14086368463381527	16.6362822867761	4.538645540854118	8	17	MouseBrain-Z-T-1.mgf.controllerType=0 controllerNumber=1 scan=6396	GTDN(N-Glycosylation)ITVR{Hex:9; HexNAc:2}	1	0.8335135966556888	0.6413192624630003
controllerType=0 controllerNumber=1 scan=10496	0.2366860075923773	0.19986971772549114	0.10572042487198248	16.721957551633523	8.793852407842014	11	17	MouseBrain-Z-T-1.mgf.controllerType=0 controllerNumber=1 scan=10496	N(N-Glycosylation)LSDSLAR{Hex:9; HexNAc:2}	1	0.6305771161094356	0.733914105925569
controllerType=0 controllerNumber=1 scan=10571	0.18963615618078325	0.7325429365679715	0.08682008668531796	14.684382659588495	3.6890569095335763	6	15	MouseBrain-Z-T-1.mgf.controllerType=0 controllerNumber=1 scan=10571	N(N-Glycosylation)LSDSLAR{Hex:9; HexNAc:2}	1	0.3519234994556061	0.7336272096548653
controllerType=0 controllerNumber=1 scan=10539	0.7216436732183273	0.6071968079001338	0.6969786187644591	10.85084043668917	4.249929112568129	7	11	MouseBrain-Z-T-1.mgf.controllerType=0 controllerNumber=1 scan=10539	N(N-Glycosylation)LSDSLAR{Hex:9; HexNAc:2}	4	0.37409409565196555	0.42950839695494236
controllerType=0 controllerNumber=1 scan=4163	0.7689536347126844	-0.02931526185653272	0.59937747222141	8.907835780834395	5.131442292685879	8	9	MouseBrain-Z-T-1.mgf.controllerType=0 controllerNumber=1 scan=4163	SVAHN(N-Glycosylation)MTTPNK{Hex:7; HexNAc:2}	9	0.5164447589855011	0.35312050417881335
controllerType=0 controllerNumber=1 scan=4075	0.8054232080543894	0.231427201609165	0.6796210893643979	11.89783053993173	16.48995886997142	23	12	MouseBrain-Z-T-1.mgf.controllerType=0 controllerNumber=1 scan=4075	SVAHN(N-Glycosylation)MTTPNK{Hex:7; HexNAc:2}	9	0.4676531644935108	0.3467424403358076
controllerType=0 controllerNumber=1 scan=30801	0.9890496984239061	0.20685174785933186	0.9902433335513064	11.952680677871479	22.670202688277538	26	12	MouseBrain-Z-T-1.mgf.controllerType=0 controllerNumber=1 scan=30801	DN(N-Glycosylation)ATQEEILHYLEK{Fuc:1; Hex:3; HexNAc:2}	9	0.446235103736536	0.07109568026915813
controllerType=0 controllerNumber=1 scan=30881	0.9898898856171076	0.3571810537728657	0.9923846851825558	11.916827626282114	13.74987069805538	17	12	MouseBrain-Z-T-1.mgf.controllerType=0 controllerNumber=1 scan=30881	DN(N-Glycosylation)ATQEEILHYLEK{Fuc:1; Hex:3; HexNAc:2}	9	0.36693255435055044	0.06941384131381428
controllerType=0 controllerNumber=1 scan=10742	0.2799723245109696	0.17416487814467863	0.048206434830723704	13.27226401060969	7.044293277022025	8	14	MouseBrain-Z-T-1.mgf.controllerType=0 controllerNumber=1 scan=10742	LASN(N-Glycosylation)VTFK{Hex:9; HexNAc:2}	1	0.4861024139590544	0.6562071804258661
controllerType=0 controllerNumber=1 scan=5292	0.23497012407854287	0.3496422566020232	0.023511637665902484	15.91359852244916	8.3231601021226	12	16	MouseBrain-Z-T-1.mgf.controllerType=0 controllerNumber=1 scan=5292	NIGN(N-Glycosylation)TSEGPR{Hex:8; HexNAc:2}	1	0.5497584999915044	0.7199165886292883
controllerType=0 controllerNumber=1 scan=6920	0.8180806952025675	-0.26957424048624445	0.8116626337492372	9.919242427761828	7.276940835828404	10	10	MouseBrain-Z-T-1.mgf.controllerType=0 controllerNumber=1 scan=6920	N(N-Glycosylation)IC(Carbamidomethyl)VATSEK{Fuc:1; Hex:6; HexNAc:3}	4	0.609729785705744	0.3473327992793724
controllerType=0 controllerNumber=1 scan=6926	0.1209848495769992	-0.12172500365874048	-0.21752604437969186	6.7415189550625545	8.455191771087904	12	8	MouseBrain-Z-T-1.mgf.controllerType=0 controllerNumber=1 scan=6926	N(N-Glycosylation)IC(Carbamidomethyl)VATSEK{Fuc:1; Hex:6; HexNAc:3}	1	0.6671151939558668	0.7925182660345442
controllerType=0 controllerNumber=1 scan=8475	0.13554097021607606	-0.4989676804693454	0.035486318938408805	12.90522037181067	2.5805821205158654	4	13	MouseBrain-Z-T-1.mgf.controllerType=0 controllerNumber=1 scan=8475	GTEILGN(N-Glycosylation)STR{Hex:8; HexNAc:2}	1	0.7833615593231724	0.732026436944932
controllerType=0 controllerNumber=1 scan=2598	0.4900127861974039	0.006665411712179085	0.4051159638888055	22.969611078601282	10.743771707621812	15	23	MouseBrain-Z-T-1.mgf.controllerType=0 controllerNumber=1 scan=2598	GGPKN(N-Glycosylation)DTEER{Fuc:1; Hex:3; HexNAc:5}	4	0.7302563024032294	0.587136564975859
controllerType=0 controllerNumber=1 scan=2661	0.6356358183568316	-0.10173897754065553	0.5904705568363642	19.968976043097793	6.295322126224647	10	20	MouseBrain-Z-T-1.mgf.controllerType=0 controllerNumber=1 scan=2661	GGPKN(N-Glycosylation)DTEER{Fuc:1; Hex:3; HexNAc:5}	4	0.7198878517890578	0.47944338168001815
controllerType=0 controllerNumber=1 scan=5834	0.6541539902800325	-0.2544683055075176	0.6038739169781946	18.41198739740407	3.575510397479303	6	19	MouseBrain-Z-T-1.mgf.controllerType=0 controllerNumber=1 scan=5834	N(N-Glycosylation)LSEDR{Fuc:1; Hex:6; HexNAc:3; Neu5Ac:1}	1	0.7122711274573704	0.3822664759427564
controllerType=0 controllerNumber=1 scan=5850	0.4858148267184867	0.06058819958107583	0.43586956263299187	21.703334114820933	3.209563972761136	6	22	MouseBrain-Z-T-1.mgf.controllerType=0 controllerNumber=1 scan=5850	N(N-Glycosylation)LSEDR{Fuc:1; Hex:6; HexNAc:3; Neu5Ac:1}	4	0.5064080580584384	0.5321818644507552
controllerType=0 controllerNumber=1 scan=5912	0.823732682605317	-0.29499722475619383	0.7975989053409354	14.182053418288117	4.0381517375844584	6	15	MouseBrain-Z-T-1.mgf.controllerType=0 controllerNumber=1 scan=5912	N(N-Glycosylation)LSEDR{Fuc:1; Hex:6; HexNAc:3; Neu5Ac:1}	1	0.7520272015897002	0.2509432420077859
controllerType=0 controllerNumber=1 scan=6268	0.452511669875875	0.6582235699629713	0.35104309479846807	14.938353183648282	10.17346705336652	14	15	MouseBrain-Z-T-1.mgf.controllerType=0 controllerNumber=1 scan=6268	VETGEN(N-Glycosylation)C(Carbamidomethyl)TSPAPK{Fuc:1; Hex:5; HexNAc:2}	7	0.4327709520285343	0.5094020365471309
controllerType=0 controllerNumber=1 scan=27758	0.9898596470306237	0.21201601149706165	0.9907062158767674	10.135043984080385	7.799028850127829	12	11	MouseBrain-Z-T-1.mgf.controllerType=0 controllerNumber=1 scan=27758	YLIN(N-Glycosylation)VTFEGR{Hex:7; HexNAc:2}	1	0.500618884744235	0.07311301921791294
controllerType=0 controllerNumber=1 scan=20933	0.7153492221547839	-0.14361229472364037	0.6580383405891411	9.925399352324687	10.997770986669343	14	10	MouseBrain-Z-T-1.mgf.controllerType=0 controllerNumber=1 scan=20933	N(N-Glycosylation)ESVRPFSPFEVK{Hex:5; HexNAc:2}	9	0.6362807546811932	0.45141577147309236
controllerType=0 controllerNumber=1 scan=6358	0.8734958577517601	-0.3324176960678029	0.8534303127981014	13.626548932333703	4.750160510052369	8	14	MouseBrain-Z-T-1.mgf.controllerType=0 controllerNumber=1 scan=6358	N(N-Glycosylation)ASNMEYR{Fuc:1; Hex:5; HexNAc:4}	4	0.6328438677689627	0.264895802493155
controllerType=0 controllerNumber=1 scan=6369	0.6557089799194328	-0.2137112394746312	0.578636482170661	14.554384624258839	6.308956107110499	10	15	MouseBrain-Z-T-1.mgf.controllerType=0 controllerNumber=1 scan=6369	N(N-Glycosylation)ASNMEYR{Fuc:1; Hex:5; HexNAc:4}	1	0.7255075863119033	0.4539493202381138
controllerType=0 controllerNumber=1 scan=6438	0.814795288255889	-0.18379628832023082	0.80841551940354	15.266442507244413	4.428290322196704	7	16	MouseBrain-Z-T-1.mgf.controllerType=0 controllerNumber=1 scan=6438	N(N-Glycosylation)ASNMEYR{Fuc:1; Hex:5; HexNAc:4}	4	0.5159289313727585	0.32423706471126534
controllerType=0 controllerNumber=1 scan=6439	0.6248292459951303	0.1401287576564631	0.5348726972047294	12.07189882006491	4.310189286070749	7	13	MouseBrain-Z-T-1.mgf.controllerType=0 controllerNumber=1 scan=6439	N(N-Glycosylation)ASNMEYR{Fuc:1; Hex:5; HexNAc:4}	1	0.46627659883537975	0.4574015520806835
controllerType=0 controllerNumber=1 scan=4207	0.6518820582077657	0.4747909178583215	0.5451289337877122	15.899959175236468	9.970162504016725	14	16	MouseBrain-Z-T-1.mgf.controllerType=0 controllerNumber=1 scan=4207	QVPGLHN(N-Glycosylation)GTK{Hex:8; HexNAc:2}	4	0.5102844047636433	0.4409600569719798
controllerType=0 controllerNumber=1 scan=9022	0.28495989532997795	0.8491577693126231	0.08859845245005844	10.803874429913618	3.5766830794574656	6	11	MouseBrain-Z-T-1.mgf.controllerType=0 controllerNumber=1 scan=9022	FN(N-Glycosylation)SSSSSLEEK{Hex:7; HexNAc:2}	7	0.19377336135169745	0.6575777181774733
controllerType=0 controllerNumber=1 scan=26727	0.8514856684467804	-0.02862842543802109	0.8017869199370592	13.587162740763873	20.299691991894406	23	14	MouseBrain-Z-T-1.mgf.controllerType=0 controllerNumber=1 scan=26727	VLTLAN(N-Glycosylation)FTTK{Fuc:1; Hex:3; HexNAc:5}	4	0.4766843487618216	0.3053600903242702
controllerType=0 controllerNumber=1 scan=26794	0.82492297709912	0.07190639491072998	0.7921420263225817	17.93468851180879	22.844442079452815	27	18	MouseBrain-Z-T-1.mgf.controllerType=0 controllerNumber=1 scan=26794	VLTLAN(N-Glycosylation)FTTK{Fuc:1; Hex:3; HexNAc:5}	4	0.5041163373626945	0.32856456006247414
controllerType=0 controllerNumber=1 scan=26795	0.8330643611991767	0.16603297783412138	0.796922331391959	18.60951258814934	22.303273099255705	26	19	MouseBrain-Z-T-1.mgf.controllerType=0 controllerNumber=1 scan=26795	VLTLAN(N-Glycosylation)FTTK{Fuc:1; Hex:3; HexNAc:5}	1	0.68636516496061	0.3245322459874014
controllerType=0 controllerNumber=1 scan=26865	0.8801588841042606	-0.03096611021255613	0.8421191579742545	14.635763732911819	20.028373877643546	24	15	MouseBrain-Z-T-1.mgf.controllerType=0 controllerNumber=1 scan=26865	VLTLAN(N-Glycosylation)FTTK{Fuc:1; Hex:3; HexNAc:5}	4	0.47123721624352344	0.2765655612797426
controllerType=0 controllerNumber=1 scan=30216	0.8931550818307639	0.1861805821490224	0.8784904823053936	7.963537441997067	20.26595640449323	24	8	MouseBrain-Z-T-1.mgf.controllerType=0 controllerNumber=1 scan=30216	DN(N-Glycosylation)ATQEEILHYLEK{Hex:4; HexNAc:2}	9	0.43989346733887685	0.27990828198484946
controllerType=0 controllerNumber=1 scan=4634	0.6326805805018484	-0.39122958470287716	0.5742707646146085	16.97829515804667	4.668155173737021	9	17	MouseBrain-Z-T-1.mgf.controllerType=0 controllerNumber=1 scan=4634	KN(N-Glycosylation)ASNMEYR{Fuc:1; Hex:3; HexNAc:5}	4	0.5469285892764977	0.4754538717591363
controllerType=0 controllerNumber=1 scan=4701	0.5206687096887819	-0.13613832310877969	0.42007029689049497	21.995728807468968	14.47611833577416	21	22	MouseBrain-Z-T-1.mgf.controllerType=0 controllerNumber=1 scan=4701	KN(N-Glycosylation)ASNMEYR{Fuc:1; Hex:3; HexNAc:5}	4	0.7214185326126012	0.5769067431049174
controllerType=0 controllerNumber=1 scan=4764	0.6159248931793098	-0.2659282896593864	0.5561055997023192	17.910324622018713	6.815582531537438	11	18	MouseBrain-Z-T-1.mgf.controllerType=0 controllerNumber=1 scan=4764	KN(N-Glycosylation)ASNMEYR{Fuc:1; Hex:3; HexNAc:5}	4	0.6561370965255949	0.4983034701607813
controllerType=0 controllerNumber=1 scan=5667	0.28334581317651514	0.3352444463433877	-0.057453606885942435	6.885401612572094	9.405136922693618	11	9	MouseBrain-Z-T-1.mgf.controllerType=0 controllerNumber=1 scan=5667	AN(N-Glycosylation)ATIEVK{Fuc:2; Hex:5; HexNAc:4}	1	0.45195087076877	0.6906884432904069
controllerType=0 controllerNumber=1 scan=5662	0.8397196050064403	0.005177572891598545	0.7784383709490915	10.016263534175552	10.011965048040226	12	11	MouseBrain-Z-T-1.mgf.controllerType=0 controllerNumber=1 scan=5662	AN(N-Glycosylation)ATIEVK{Fuc:2; Hex:5; HexNAc:4}	4	0.33700844707591415	0.3162091713099621
controllerType=0 controllerNumber=1 scan=15881	0.844303014763738	-0.9116534535096522	0.8347654340657974	11.979836020516423	3.088056788853611	5	12	MouseBrain-Z-T-1.mgf.controllerType=0 controllerNumber=1 scan=15881	NSPNN(N-Glycosylation)ISGISNPPGTPR{Fuc:1; Hex:3; HexNAc:2}	19	0.5538764224189833	0.3159449952685545
controllerType=0 controllerNumber=1 scan=15962	0.4893557089812918	0.34567692874504097	0.4220830180719553	12.962272745363167	2.1843841860855617	4	13	MouseBrain-Z-T-1.mgf.controllerType=0 controllerNumber=1 scan=15962	NSPNN(N-Glycosylation)ISGISNPPGTPR{Fuc:1; Hex:3; HexNAc:2}	19	0.26815195102296413	0.548544628617827
controllerType=0 controllerNumber=1 scan=16105	0.7118756006116496	-0.012241784961041797	0.6687082359565284	15.995555197702625	2.3985015437434756	4	16	MouseBrain-Z-T-1.mgf.controllerType=0 controllerNumber=1 scan=16105	M(Oxidation)PEIRGILFGDN(N-Glycosylation)TSR{Fuc:1; Hex:3; HexNAc:2}	9	0.39607760867158837	0.3949960789464705
controllerType=0 controllerNumber=1 scan=16247	0.8515622089657984	-0.3329823369976485	0.8379297260814693	16.999480001514	4.866677371959464	9	17	MouseBrain-Z-T-1.mgf.controllerType=0 controllerNumber=1 scan=16247	RNLDSSGN(N-Glycosylation)KSVLM(Oxidation)ER{Fuc:1; Hex:3; HexNAc:2}	11	0.9473668024247731	0.31903483727626236
controllerType=0 controllerNumber=1 scan=16318	0.8667202617055064	-0.35182526978151035	0.8518530281495175	15.992831107684385	5.441685367543621	10	16	MouseBrain-Z-T-1.mgf.controllerType=0 controllerNumber=1 scan=16318	RNLDSSGN(N-Glycosylation)KSVLM(Oxidation)ER{Fuc:1; Hex:3; HexNAc:2}	11	0.9083444431136972	0.30433225919906537
controllerType=0 controllerNumber=1 scan=16386	0.8753477852383028	-0.32111287301623426	0.8588594858386985	15.999848000269875	6.910456271019983	13	16	MouseBrain-Z-T-1.mgf.controllerType=0 controllerNumber=1 scan=16386	RNLDSSGN(N-Glycosylation)KSVLM(Oxidation)ER{Fuc:1; Hex:3; HexNAc:2}	11	0.8939560568263288	0.29500076854232593
controllerType=0 controllerNumber=1 scan=16456	0.8401923336440689	-0.3059919537289291	0.8224597917083927	13.958495480340737	3.7903414253182794	7	14	MouseBrain-Z-T-1.mgf.controllerType=0 controllerNumber=1 scan=16456	RNLDSSGN(N-Glycosylation)KSVLM(Oxidation)ER{Fuc:1; Hex:3; HexNAc:2}	11	0.8408657115671366	0.32800088084299867
controllerType=0 controllerNumber=1 scan=9147	0.6387081306531107	0.22081193548912814	0.8032392166308006	6.941414826973351	5.385326345518459	8	7	MouseBrain-Z-T-1.mgf.controllerType=0 controllerNumber=1 scan=9147	N(N-Glycosylation)QSVPLSC(Carbamidomethyl)C(Carbamidomethyl)R{Hex:7; HexNAc:2}	4	0.6224773562399972	0.4054879812012768
controllerType=0 controllerNumber=1 scan=9148	0.9248101493119911	-0.1587283555663391	0.9705870815943926	9.870597993823656	5.3983208212780145	8	10	MouseBrain-Z-T-1.mgf.controllerType=0 controllerNumber=1 scan=9148	N(N-Glycosylation)QSVPLSC(Carbamidomethyl)C(Carbamidomethyl)R{Hex:7; HexNAc:2}	1	0.844575276085671	0.12700646471472843
controllerType=0 controllerNumber=1 scan=2016	0.3451240067892201	-0.09677859369063595	0.10219053018813709	16.93821172813176	3.9599391546051423	6	17	MouseBrain-Z-T-1.mgf.controllerType=0 controllerNumber=1 scan=2016	HQN(N-Glycosylation)QTLR{Hex:9; HexNAc:2}	4	0.39026280541321823	0.5506546449656067
controllerType=0 controllerNumber=1 scan=2368	0.653134736075366	0.6649225484454245	0.5477104143454371	16.936409403664985	2.6384690101130523	5	17	MouseBrain-Z-T-1.mgf.controllerType=0 controllerNumber=1 scan=2368	N(N-Glycosylation)SSHSPLR{Hex:9; HexNAc:2}	4	0.4020571999894	0.38966197554843085
controllerType=0 controllerNumber=1 scan=12492	0.6271027018303664	-0.3740517402619239	0.559075830652552	23.89731876574907	4.429209230292397	6	24	MouseBrain-Z-T-1.mgf.controllerType=0 controllerNumber=1 scan=12492	AMDN(N-Glycosylation)VTVR{Fuc:1; Hex:5; HexNAc:3; Neu5Ac:1}	1	0.76449286508607	0.4105227168817031
controllerType=0 controllerNumber=1 scan=12273	0.8132131225759409	-0.12171583606111451	0.8105567239791834	18.716570126741807	4.216464130725308	6	19	MouseBrain-Z-T-1.mgf.controllerType=0 controllerNumber=1 scan=12273	AMDN(N-Glycosylation)VTVR{Fuc:1; Hex:5; HexNAc:3; Neu5Ac:1}	4	0.4521649877654398	0.3315973188152254
controllerType=0 controllerNumber=1 scan=12289	0.47196315792403737	-0.08678623411109797	0.35022779422008365	26.6763506003512	7.617165427483873	10	27	MouseBrain-Z-T-1.mgf.controllerType=0 controllerNumber=1 scan=12289	AMDN(N-Glycosylation)VTVR{Fuc:1; Hex:5; HexNAc:3; Neu5Ac:1}	1	0.7083398425362933	0.5217359604273154
controllerType=0 controllerNumber=1 scan=3569	0.6744954355238804	-0.2613738777195166	0.6173172252075787	14.09859652003099	8.934609266010753	12	15	MouseBrain-Z-T-1.mgf.controllerType=0 controllerNumber=1 scan=3569	N(N-Glycosylation)ISSEEK{Fuc:1; Hex:3; HexNAc:5; Neu5Gc:1}	4	0.7083813102800669	0.43463122521083847
controllerType=0 controllerNumber=1 scan=3613	0.15490974407328897	-0.41245597322864647	-0.18215585710706947	9.750638223989773	7.371482036289555	10	11	MouseBrain-Z-T-1.mgf.controllerType=0 controllerNumber=1 scan=3613	N(N-Glycosylation)ISSEEK{Fuc:2; Hex:4; HexNAc:5}	1	0.7872559901377495	0.7086107281077922
controllerType=0 controllerNumber=1 scan=3644	0.6915742795566389	-0.2882663236905268	0.6193398579344277	14.27143964445129	10.173242623222965	15	15	MouseBrain-Z-T-1.mgf.controllerType=0 controllerNumber=1 scan=3644	N(N-Glycosylation)ISSEEK{Fuc:1; Hex:3; HexNAc:5; Neu5Gc:1}	4	0.7302848531909394	0.41913577060814267
controllerType=0 controllerNumber=1 scan=3683	0.17442208725422587	-0.3746379957563266	-0.2012697538170236	8.805841479510867	7.411868570216451	10	10	MouseBrain-Z-T-1.mgf.controllerType=0 controllerNumber=1 scan=3683	N(N-Glycosylation)ISSEEK{Fuc:2; Hex:4; HexNAc:5}	1	0.7831589699448632	0.698564262765106
controllerType=0 controllerNumber=1 scan=3063	0.40468512331136036	-0.16346368168152398	0.08796696376415532	9.40577174157438	7.622132133048987	10	11	MouseBrain-Z-T-1.mgf.controllerType=0 controllerNumber=1 scan=3063	N(N-Glycosylation)ISSEEK{Fuc:2; Hex:4; HexNAc:5}	4	0.6860227991631025	0.557234062508258
controllerType=0 controllerNumber=1 scan=3107	0.6054737263822094	-0.2399466495668892	0.04896768305328475	2.9289867162710586	8.95848762648863	12	4	MouseBrain-Z-T-1.mgf.controllerType=0 controllerNumber=1 scan=3107	N(N-Glycosylation)ISSEEK{Fuc:2; Hex:4; HexNAc:5}	4	0.6873437517379243	0.4336498149949341
controllerType=0 controllerNumber=1 scan=3120	0.15675462264097167	-0.1240830433474345	-0.20519719406445813	8.920567770167397	9.15972357812501	13	11	MouseBrain-Z-T-1.mgf.controllerType=0 controllerNumber=1 scan=3120	N(N-Glycosylation)ISSEEK{Fuc:2; Hex:4; HexNAc:5}	1	0.7435611911855158	0.738608837861867
controllerType=0 controllerNumber=1 scan=3128	0.6877305522517569	-0.2818269980854573	0.5962180352461738	12.223459776715517	7.496914535806965	11	13	MouseBrain-Z-T-1.mgf.controllerType=0 controllerNumber=1 scan=3128	N(N-Glycosylation)ISSEEK{Fuc:1; Hex:3; HexNAc:5; Neu5Gc:1}	4	0.6809480172864528	0.4040034808326436
controllerType=0 controllerNumber=1 scan=3190	0.42631550041290656	0.035813202168837655	0.09008349798488889	9.539938952149486	6.364460129115027	9	11	MouseBrain-Z-T-1.mgf.controllerType=0 controllerNumber=1 scan=3190	N(N-Glycosylation)ISSEEK{Fuc:2; Hex:4; HexNAc:5}	4	0.5894396191126603	0.5353638352816739
controllerType=0 controllerNumber=1 scan=18098	0.2121598890240175	-0.20367330324124666	0.019855047601860926	14.914158887035159	14.756716065606305	20	15	MouseBrain-Z-T-1.mgf.controllerType=0 controllerNumber=1 scan=18098	N(N-Glycosylation)LTIVDSGLK{Hex:8; HexNAc:2}	1	0.8516420644196475	0.7585810121386204
controllerType=0 controllerNumber=1 scan=18146	0.6811997524979105	0.28063767136720263	0.5964227250077384	7.865827477024072	7.010215776428193	10	8	MouseBrain-Z-T-1.mgf.controllerType=0 controllerNumber=1 scan=18146	N(N-Glycosylation)LTIVDSGLK{Hex:8; HexNAc:2}	4	0.3760653197711474	0.4490627872243527
controllerType=0 controllerNumber=1 scan=18180	0.20195000721289577	-0.05102077183170785	0.01393299783595489	13.864786237088069	10.37842737067484	15	14	MouseBrain-Z-T-1.mgf.controllerType=0 controllerNumber=1 scan=18180	N(N-Glycosylation)LTIVDSGLK{Hex:8; HexNAc:2}	1	0.7281810777747303	0.7545549764227693
controllerType=0 controllerNumber=1 scan=6493	0.19201217854659425	-0.5756030955187658	-0.02196543580433165	14.84688507450728	4.51827007168197	8	15	MouseBrain-Z-T-1.mgf.controllerType=0 controllerNumber=1 scan=6493	QN(N-Glycosylation)TTWQAGR{Hex:8; HexNAc:2}	1	0.6217813502217434	0.6968618799327575
controllerType=0 controllerNumber=1 scan=10655	0.28069222895073814	0.424899809494992	0.0657115067086267	13.916533692432067	11.10514924762769	13	14	MouseBrain-Z-T-1.mgf.controllerType=0 controllerNumber=1 scan=10655	LN(N-Glycosylation)LTTDPK{Hex:9; HexNAc:2}	1	0.5376210265833133	0.684326809975448
controllerType=0 controllerNumber=1 scan=17553	0.489641278482248	0.2426779490411217	0.2731859920964843	13.820776337842595	4.508215531283163	7	14	MouseBrain-Z-T-1.mgf.controllerType=0 controllerNumber=1 scan=17553	VYMKN(N-Glycosylation)VTVVLR{Fuc:1; Hex:3; HexNAc:4}	9	0.4855031059956898	0.4828212976510922
controllerType=0 controllerNumber=1 scan=25243	0.8429071190935082	0.7607829462565252	0.8020255962501569	13.99896333885191	17.974481056657993	22	14	MouseBrain-Z-T-1.mgf.controllerType=0 controllerNumber=1 scan=25243	WLLPN(N-Glycosylation)GTVLSHASR{Hex:5; HexNAc:2}	9	0.2840963347900842	0.2743093742584575
controllerType=0 controllerNumber=1 scan=11377	0.210265130675551	-0.10510597795557412	0.011196800071149118	11.65064657936264	9.041887867276184	13	12	MouseBrain-Z-T-1.mgf.controllerType=0 controllerNumber=1 scan=11377	DAN(N-Glycosylation)LTAMSDK{Hex:8; HexNAc:2}	1	0.6905746083355425	0.7502432658418405
controllerType=0 controllerNumber=1 scan=5796	0.7330237382669009	0.20531290688812542	0.5089650392497626	8.957702682765635	16.56543623614676	20	9	MouseBrain-Z-T-1.mgf.controllerType=0 controllerNumber=1 scan=5796	VETGEN(N-Glycosylation)C(Carbamidomethyl)TSPAPK{Hex:6; HexNAc:2}	9	0.5199014905492558	0.40376377066841856
controllerType=0 controllerNumber=1 scan=5798	0.198331262864769	0.2738202185980471	0.6615046629047918	12.942514326319799	18.280985799332825	21	13	MouseBrain-Z-T-1.mgf.controllerType=0 controllerNumber=1 scan=5798	VETGEN(N-Glycosylation)C(Carbamidomethyl)TSPAPK{Hex:6; HexNAc:2}	7	0.6492179653997254	0.39485792862610036
controllerType=0 controllerNumber=1 scan=5875	-0.018716382711584344	0.03481065314143529	0.6815059542245882	12.94168703364057	25.396295706394987	31	13	MouseBrain-Z-T-1.mgf.controllerType=0 controllerNumber=1 scan=5875	VETGEN(N-Glycosylation)C(Carbamidomethyl)TSPAPK{Hex:6; HexNAc:2}	7	0.8152647575464343	0.37562885568179943
controllerType=0 controllerNumber=1 scan=5876	0.758173669493698	-0.023493611918242858	0.6541695577629156	12.920938036324696	25.455457883143698	30	13	MouseBrain-Z-T-1.mgf.controllerType=0 controllerNumber=1 scan=5876	VETGEN(N-Glycosylation)C(Carbamidomethyl)TSPAPK{Hex:6; HexNAc:2}	9	0.666723108646668	0.38932362439147655
controllerType=0 controllerNumber=1 scan=5887	0.7950068999482494	-0.029382082514810705	0.7033246589368992	13.92535334663784	26.858407626749948	33	14	MouseBrain-Z-T-1.mgf.controllerType=0 controllerNumber=1 scan=5887	VETGEN(N-Glycosylation)C(Carbamidomethyl)TSPAPK{Hex:6; HexNAc:2}	9	0.6747143545364876	0.35727107838478295
controllerType=0 controllerNumber=1 scan=22789	0.1673575157104022	-0.11560071762486256	0.034328107565847664	11.502092258573018	2.6853418183203885	5	12	MouseBrain-Z-T-1.mgf.controllerType=0 controllerNumber=1 scan=22789	YN(N-Glycosylation)GSLGLWR{Hex:8; HexNAc:2}	1	0.8208471419357358	0.7211763673696818
controllerType=0 controllerNumber=1 scan=20124	0.8480711370800287	0.7328273216603863	0.8112082484848386	10.959214653413971	35.45656146929579	40	11	MouseBrain-Z-T-1.mgf.controllerType=0 controllerNumber=1 scan=20124	FLEPYN(N-Glycosylation)DSIQAQK{Hex:5; HexNAc:2}	9	0.37410349623578804	0.30674954589813297
controllerType=0 controllerNumber=1 scan=20146	-0.0813790339959827	-0.060989380665514036	0.849505333127369	3.9991342934095035	34.80288369713248	38	4	MouseBrain-Z-T-1.mgf.controllerType=0 controllerNumber=1 scan=20146	FLEPYN(N-Glycosylation)DSIQAQK{Hex:5; HexNAc:2}	7	0.8528613370695362	0.2738760744918473
controllerType=0 controllerNumber=1 scan=20194	0.862811463172463	0.7527822930118356	0.8297811381197133	10.962210764188221	35.13798898255984	38	11	MouseBrain-Z-T-1.mgf.controllerType=0 controllerNumber=1 scan=20194	FLEPYN(N-Glycosylation)DSIQAQK{Hex:5; HexNAc:2}	9	0.35380837146780797	0.28426988716299234
controllerType=0 controllerNumber=1 scan=20218	-0.07626613060472814	-0.0788804184334337	0.83619686825616	4.995303652179547	33.024496147828245	36	5	MouseBrain-Z-T-1.mgf.controllerType=0 controllerNumber=1 scan=20218	FLEPYN(N-Glycosylation)DSIQAQK{Hex:5; HexNAc:2}	7	0.8535052520625261	0.35128561032821226
controllerType=0 controllerNumber=1 scan=20230	-0.09760064678731646	-0.07770539029026145	0.7023605138428342	10.943103062352268	34.08852240982863	37	11	MouseBrain-Z-T-1.mgf.controllerType=0 controllerNumber=1 scan=20230	FLEPYN(N-Glycosylation)DSIQAQK{Hex:5; HexNAc:2}	7	0.8619340579830898	0.3076966190174324
controllerType=0 controllerNumber=1 scan=20266	0.8685005561419453	0.7885235182893322	0.8253988304470996	10.959571973160577	33.39906391351974	37	11	MouseBrain-Z-T-1.mgf.controllerType=0 controllerNumber=1 scan=20266	FLEPYN(N-Glycosylation)DSIQAQK{Hex:5; HexNAc:2}	9	0.32622190958481195	0.2887836007558435
controllerType=0 controllerNumber=1 scan=20301	-0.08158212068128065	0.03239015214190222	0.703218495811379	10.919329852795657	31.035863298834563	35	11	MouseBrain-Z-T-1.mgf.controllerType=0 controllerNumber=1 scan=20301	FLEPYN(N-Glycosylation)DSIQAQK{Hex:5; HexNAc:2}	7	0.7734174393850896	0.32346365073361094
controllerType=0 controllerNumber=1 scan=20335	0.8806585662368733	0.8637300292306559	0.8293772915640754	8.918156473816229	16.397610914564854	19	9	MouseBrain-Z-T-1.mgf.controllerType=0 controllerNumber=1 scan=20335	FLEPYN(N-Glycosylation)DSIQAQK{Hex:5; HexNAc:2}	9	0.27374182413750336	0.2673609112030537
controllerType=0 controllerNumber=1 scan=20372	-0.0904342456527379	-0.01663805304210643	0.700514176506397	9.91860691853372	25.092544710242176	28	10	MouseBrain-Z-T-1.mgf.controllerType=0 controllerNumber=1 scan=20372	FLEPYN(N-Glycosylation)DSIQAQK{Hex:5; HexNAc:2}	7	0.7713139320739528	0.31514305486037103
controllerType=0 controllerNumber=1 scan=20405	0.916812790696807	0.8487707858685706	0.8598598694448994	7.954681683427346	18.001463574844244	21	8	MouseBrain-Z-T-1.mgf.controllerType=0 controllerNumber=1 scan=20405	FLEPYN(N-Glycosylation)DSIQAQK{Hex:5; HexNAc:2}	9	0.269066927011268	0.2172717396331155
controllerType=0 controllerNumber=1 scan=20483	0.8648336583911705	0.8806632590340611	0.7666079981287724	6.944207909463646	11.08060456480439	14	7	MouseBrain-Z-T-1.mgf.controllerType=0 controllerNumber=1 scan=20483	FLEPYN(N-Glycosylation)DSIQAQK{Hex:5; HexNAc:2}	9	0.25202421687006327	0.2773605151571303
controllerType=0 controllerNumber=1 scan=20515	-0.027217199803513278	0.024601716457739366	0.6786132381878404	7.886237278865385	13.197875242350285	17	8	MouseBrain-Z-T-1.mgf.controllerType=0 controllerNumber=1 scan=20515	FLEPYN(N-Glycosylation)DSIQAQK{Hex:5; HexNAc:2}	7	0.7639362936889467	0.3126391049188081
controllerType=0 controllerNumber=1 scan=20563	0.8808423722237945	0.7593412050821122	0.8117870175522081	7.957813862102999	17.328985835885007	21	8	MouseBrain-Z-T-1.mgf.controllerType=0 controllerNumber=1 scan=20563	FLEPYN(N-Glycosylation)DSIQAQK{Hex:5; HexNAc:2}	9	0.34193197598644937	0.25906110744104954
controllerType=0 controllerNumber=1 scan=20586	-0.08335528764527204	-0.13914112222560915	0.7033121968118343	8.94310582774998	14.010981909200249	17	9	MouseBrain-Z-T-1.mgf.controllerType=0 controllerNumber=1 scan=20586	FLEPYN(N-Glycosylation)DSIQAQK{Hex:5; HexNAc:2}	7	0.8188088136545109	0.30992773379384286
controllerType=0 controllerNumber=1 scan=20182	0.6937274952190065	0.6880479600630475	0.6157023095233309	13.998488051359823	35.62122238101872	41	14	MouseBrain-Z-T-1.mgf.controllerType=0 controllerNumber=1 scan=20182	FLEPYN(N-Glycosylation)DSIQAQK{Hex:5; HexNAc:2}	9	0.41163323810375635	0.44812391212561464
controllerType=0 controllerNumber=1 scan=20270	0.8443509803288034	0.7967703389586599	0.8032176944441949	12.998115786751782	35.75541497958859	39	13	MouseBrain-Z-T-1.mgf.controllerType=0 controllerNumber=1 scan=20270	FLEPYN(N-Glycosylation)DSIQAQK{Hex:5; HexNAc:2}	9	0.3235234961191187	0.32549349336308214
controllerType=0 controllerNumber=1 scan=8094	0.2619032973020722	-0.3336706919814524	0.10728737193505102	16.91355403131684	5.253823797224602	8	17	MouseBrain-Z-T-1.mgf.controllerType=0 controllerNumber=1 scan=8094	AMDN(N-Glycosylation)VTVR{Hex:9; HexNAc:2}	1	0.7952934656957901	0.6802443992039313
controllerType=0 controllerNumber=1 scan=7087	0.8091459768462876	0.2595181449078995	0.713021117951025	14.908863509166402	19.5689872857549	25	15	MouseBrain-Z-T-1.mgf.controllerType=0 controllerNumber=1 scan=7087	SVAHN(N-Glycosylation)MTMPNK{Hex:7; HexNAc:2}	9	0.4908028603214717	0.3446559252069352
controllerType=0 controllerNumber=1 scan=7162	0.823473499552104	0.17579349885337794	0.7320386339790272	13.908332883307713	16.715234867381515	21	14	MouseBrain-Z-T-1.mgf.controllerType=0 controllerNumber=1 scan=7162	SVAHN(N-Glycosylation)MTMPNK{Hex:7; HexNAc:2}	9	0.5100495278036515	0.32754830081291947
controllerType=0 controllerNumber=1 scan=7229	0.8289598623158324	0.2312199351239397	0.7239750210003765	11.925094986141872	16.82285555973311	21	12	MouseBrain-Z-T-1.mgf.controllerType=0 controllerNumber=1 scan=7229	SVAHN(N-Glycosylation)MTMPNK{Hex:7; HexNAc:2}	9	0.49611885829862423	0.32279565636343743
controllerType=0 controllerNumber=1 scan=7306	0.8193444191174678	0.1631061995840202	0.7088254595814644	11.921700245406155	13.623213793793926	18	12	MouseBrain-Z-T-1.mgf.controllerType=0 controllerNumber=1 scan=7306	SVAHN(N-Glycosylation)MTMPNK{Hex:7; HexNAc:2}	9	0.5609857594154665	0.32881950951438177
controllerType=0 controllerNumber=1 scan=26920	0.8204174233454948	-0.10410699760050084	0.7314398165432983	12.911954794404567	9.009898284467623	11	13	MouseBrain-Z-T-1.mgf.controllerType=0 controllerNumber=1 scan=26920	FFHVN(N-Glycosylation)GSAFLPR{Hex:6; HexNAc:2}	9	0.5742205676461452	0.2992653596551453
controllerType=0 controllerNumber=1 scan=27010	0.8208417461707039	0.057717137869015896	0.7383671464663772	14.964091334108184	13.125612954580866	17	15	MouseBrain-Z-T-1.mgf.controllerType=0 controllerNumber=1 scan=27010	FFHVN(N-Glycosylation)GSAFLPR{Hex:6; HexNAc:2}	9	0.5884198588176419	0.3112331448725919
controllerType=0 controllerNumber=1 scan=27154	0.8112643724901353	-0.05124573077426242	0.7289663782038253	14.964125420284487	11.642452240257475	15	15	MouseBrain-Z-T-1.mgf.controllerType=0 controllerNumber=1 scan=27154	FFHVN(N-Glycosylation)GSAFLPR{Hex:6; HexNAc:2}	9	0.583435794850777	0.31242461432968616
controllerType=0 controllerNumber=1 scan=10269	0.7434469255451888	0.7126080808685241	0.7186048229744127	17.67750351755112	5.237645444217567	8	18	MouseBrain-Z-T-1.mgf.controllerType=0 controllerNumber=1 scan=10269	EDGMLPAN(N-Glycosylation)R{Fuc:1; Hex:5; HexNAc:4}	4	0.21788896585283188	0.36052625929599497
controllerType=0 controllerNumber=1 scan=7008	0.6798777215378172	-0.3795222041713545	0.497557411839832	10.906879307242505	11.537481798695243	15	12	MouseBrain-Z-T-1.mgf.controllerType=0 controllerNumber=1 scan=7008	LSVEC(Carbamidomethyl)AN(N-Glycosylation)K{Fuc:1; Hex:3; HexNAc:6}	4	0.48699013066454416	0.43850447355146854
controllerType=0 controllerNumber=1 scan=10981	0.5653137521419769	0.875989520526225	0.6856905867732489	4.549360856177272	10.274463780248848	14	5	MouseBrain-Z-T-1.mgf.controllerType=0 controllerNumber=1 scan=10981	AEPPLN(N-Glycosylation)ASAGDQEEK{Hex:5; HexNAc:2}	9	0.31119599069831694	0.34285970456863774
controllerType=0 controllerNumber=1 scan=11004	-0.04052776803070323	0.8229090017000514	0.6310754987424129	6.3078839518463194	9.546952824856076	13	7	MouseBrain-Z-T-1.mgf.controllerType=0 controllerNumber=1 scan=11004	AEPPLN(N-Glycosylation)ASAGDQEEK{Hex:5; HexNAc:2}	7	0.3356475598087496	0.31326518320625013
controllerType=0 controllerNumber=1 scan=10558	0.7871473446844284	0.15815795225173734	0.7538314472336434	6.920056501735385	20.074733222370615	23	7	MouseBrain-Z-T-1.mgf.controllerType=0 controllerNumber=1 scan=10558	VIC(Carbamidomethyl)TGPN(N-Glycosylation)DTSPGSPR{Hex:5; HexNAc:2}	9	0.6218039994969344	0.31596954709795433
controllerType=0 controllerNumber=1 scan=10575	-0.09947811443057253	-0.14695664682948595	0.5957615398293772	9.914201417086828	14.21653789549078	18	10	MouseBrain-Z-T-1.mgf.controllerType=0 controllerNumber=1 scan=10575	VIC(Carbamidomethyl)TGPN(N-Glycosylation)DTSPGSPR{Hex:5; HexNAc:2}	7	0.9167793813283619	0.4368442317973109
controllerType=0 controllerNumber=1 scan=10630	0.8004641336247031	0.0708934373539285	0.7712511832742082	6.919306118496512	22.447091748828296	26	7	MouseBrain-Z-T-1.mgf.controllerType=0 controllerNumber=1 scan=10630	VIC(Carbamidomethyl)TGPN(N-Glycosylation)DTSPGSPR{Hex:5; HexNAc:2}	9	0.6347107843598411	0.3138755314455307
controllerType=0 controllerNumber=1 scan=10658	0.85072405486978	0.42809212283266945	0.7861604634608477	5.9253993622589345	15.134062835960108	18	6	MouseBrain-Z-T-1.mgf.controllerType=0 controllerNumber=1 scan=10658	VIC(Carbamidomethyl)TGPN(N-Glycosylation)DTSPGSPR{Hex:5; HexNAc:2}	9	0.40824170960487066	0.2961434801112
controllerType=0 controllerNumber=1 scan=11551	0.15219364346654532	0.9016477366529175	-0.03325369199256641	15.833829466240624	4.984163396140199	7	16	MouseBrain-Z-T-1.mgf.controllerType=0 controllerNumber=1 scan=11551	QGN(N-Glycosylation)ASDVILR{Hex:8; HexNAc:2}	1	0.21592475187401383	0.7055622340058479
controllerType=0 controllerNumber=1 scan=11625	0.17367251758244126	0.4577320304650138	-0.018520701911563256	15.848549109507966	6.021139525842018	8	16	MouseBrain-Z-T-1.mgf.controllerType=0 controllerNumber=1 scan=11625	QGN(N-Glycosylation)ASDVILR{Hex:8; HexNAc:2}	1	0.4912324572099713	0.7086701486108578
controllerType=0 controllerNumber=1 scan=8732	0.6191625555887196	0.6893746675352992	0.4124393571281473	9.92921643469945	6.95121255708128	10	10	MouseBrain-Z-T-1.mgf.controllerType=0 controllerNumber=1 scan=8732	N(N-Glycosylation)HSLAFVGTK{Hex:8; HexNAc:2}	4	0.20424913811080736	0.4811296825577251
controllerType=0 controllerNumber=1 scan=19540	0.7576622349948551	0.416111169811883	0.5935843202795958	11.92087864730509	33.08759674315834	39	12	MouseBrain-Z-T-1.mgf.controllerType=0 controllerNumber=1 scan=19540	LYWISSGN(N-Glycosylation)HTINR{Hex:5; HexNAc:2}	9	0.45818487691153487	0.4069161827559309
controllerType=0 controllerNumber=1 scan=19564	0.969656988982503	0.14743070345807005	0.9684459962223883	11.891818801137692	15.096766507228907	18	12	MouseBrain-Z-T-1.mgf.controllerType=0 controllerNumber=1 scan=19564	LYWISSGN(N-Glycosylation)HTINR{Hex:5; HexNAc:2}	7	0.6190065699261781	0.14125747065567193
controllerType=0 controllerNumber=1 scan=19610	0.7557400391777501	0.30421468392464956	0.6409740543942978	14.996396027762483	35.56260066520664	42	15	MouseBrain-Z-T-1.mgf.controllerType=0 controllerNumber=1 scan=19610	LYWISSGN(N-Glycosylation)HTINR{Hex:5; HexNAc:2}	9	0.5034404316583374	0.41138209065690917
controllerType=0 controllerNumber=1 scan=2297	0.577637290935236	-0.32217727832686033	0.3547031987250872	10.349501488645249	7.989898654323193	10	12	MouseBrain-Z-T-1.mgf.controllerType=0 controllerNumber=1 scan=2297	INC(Carbamidomethyl)N(N-Glycosylation)SSK{Fuc:2; Hex:4; HexNAc:5}	4	0.43126675001567644	0.48095105770898894
controllerType=0 controllerNumber=1 scan=2333	0.2834248220010187	-0.21021519965915367	-0.06801751096321725	13.259927338891892	8.198992527106688	12	15	MouseBrain-Z-T-1.mgf.controllerType=0 controllerNumber=1 scan=2333	INC(Carbamidomethyl)N(N-Glycosylation)SSK{Fuc:2; Hex:4; HexNAc:5}	1	0.5834924854985347	0.6466189223782322
controllerType=0 controllerNumber=1 scan=2362	0.43814652302448426	-0.12550986904112577	0.20647740211229657	14.616814847340267	6.602921637267988	9	15	MouseBrain-Z-T-1.mgf.controllerType=0 controllerNumber=1 scan=2362	INC(Carbamidomethyl)N(N-Glycosylation)SSK{Fuc:2; Hex:4; HexNAc:5}	4	0.37897915642340463	0.548221329021637
controllerType=0 controllerNumber=1 scan=6562	0.7867536964454066	0.36833993453857977	0.6754021982367706	14.931774122162349	16.225952682181685	19	15	MouseBrain-Z-T-1.mgf.controllerType=0 controllerNumber=1 scan=6562	EHYLSSVN(N-Glycosylation)K{Hex:8; HexNAc:2}	4	0.46042263891102336	0.3494222115957401
controllerType=0 controllerNumber=1 scan=10837	0.25057591385757133	0.07313516694259081	-0.055443857797089546	14.988808802180904	17.27540695005506	19	15	MouseBrain-Z-T-1.mgf.controllerType=0 controllerNumber=1 scan=10837	NPN(N-Glycosylation)GTVTVISR{Hex:5; HexNAc:4}	9	0.5184061522309925	0.7237466294689392
controllerType=0 controllerNumber=1 scan=10845	0.13421134178514138	-0.15903721978698657	0.24129441860152245	17.980758892275386	12.27750281987581	14	18	MouseBrain-Z-T-1.mgf.controllerType=0 controllerNumber=1 scan=10845	NPN(N-Glycosylation)GTVTVISR{Hex:5; HexNAc:4}	7	0.8803451047240364	0.5921088926695006
controllerType=0 controllerNumber=1 scan=2911	0.8564237760337002	0.09757285831624667	0.7897525946308432	11.907301668347998	10.088857262275475	13	12	MouseBrain-Z-T-1.mgf.controllerType=0 controllerNumber=1 scan=2911	YHSQTYGN(N-Glycosylation)GSK{Hex:7; HexNAc:2}	9	0.6084287010627353	0.28325689907320145
controllerType=0 controllerNumber=1 scan=3691	0.20384113735308645	-0.31809562813984393	0.015960429687718068	11.263016945292716	9.432938813536017	11	12	MouseBrain-Z-T-1.mgf.controllerType=0 controllerNumber=1 scan=3691	N(N-Glycosylation)DTLQEAK{Hex:9; HexNAc:2}	1	0.6787036608791355	0.7389947414170248
controllerType=0 controllerNumber=1 scan=20305	0.19476004745853662	-0.06581367109840626	0.0579521368311616	13.925993230066274	8.494889958498456	12	14	MouseBrain-Z-T-1.mgf.controllerType=0 controllerNumber=1 scan=20305	N(N-Glycosylation)ETIWYVR{Hex:8; HexNAc:2}	1	0.6578184529411941	0.7690137786723529
controllerType=0 controllerNumber=1 scan=7536	0.7113168867723303	0.3828804104687909	0.5425057946865932	15.907341946333405	5.707198367122336	8	16	MouseBrain-Z-T-1.mgf.controllerType=0 controllerNumber=1 scan=7536	KN(N-Glycosylation)WTITR{Hex:9; HexNAc:2}	4	0.4324165884273095	0.36163604333572635
controllerType=0 controllerNumber=1 scan=7606	0.13236919189352767	0.2362097895155935	-0.10375570725154958	15.510881714397106	11.516198688853805	14	16	MouseBrain-Z-T-1.mgf.controllerType=0 controllerNumber=1 scan=7606	ITN(N-Glycosylation)ISSDDSGK{Fuc:1; Hex:3; HexNAc:5}	7	0.6368766624378283	0.7388641174176432
controllerType=0 controllerNumber=1 scan=7622	0.04688085782490538	0.08332056294135336	-0.19751673603145706	14.568368566396675	13.5595275038994	15	15	MouseBrain-Z-T-1.mgf.controllerType=0 controllerNumber=1 scan=7622	ITN(N-Glycosylation)ISSDDSGK{Fuc:1; Hex:3; HexNAc:5}	9	0.5911285711410953	0.8207815878043756
controllerType=0 controllerNumber=1 scan=5933	0.29270017249942054	0.10396380369902683	0.049379037367120036	17.911592690227327	15.119617588257226	18	18	MouseBrain-Z-T-1.mgf.controllerType=0 controllerNumber=1 scan=5933	LSVEC(Carbamidomethyl)AN(N-Glycosylation)K{Hex:9; HexNAc:2}	1	0.47873382166912437	0.6977216422649021
controllerType=0 controllerNumber=1 scan=5968	0.6205510419604983	-0.021202404319276415	0.5659275173459503	6.496481062850581	14.419804808701464	18	7	MouseBrain-Z-T-1.mgf.controllerType=0 controllerNumber=1 scan=5968	LSVEC(Carbamidomethyl)AN(N-Glycosylation)K{Hex:9; HexNAc:2}	1	0.5214324893991384	0.533715499318279
controllerType=0 controllerNumber=1 scan=6016	0.18975241083014224	-0.08053876157264635	-0.010533727234194021	13.429318569773436	4.909592689231588	7	14	MouseBrain-Z-T-1.mgf.controllerType=0 controllerNumber=1 scan=6016	LSVEC(Carbamidomethyl)AN(N-Glycosylation)K{Hex:9; HexNAc:2}	1	0.5233260790135205	0.7146661653000844
controllerType=0 controllerNumber=1 scan=13978	0.1447699048356595	-0.6266517561715389	0.05806673834456932	19.917276279474404	2.9395083897423255	5	20	MouseBrain-Z-T-1.mgf.controllerType=0 controllerNumber=1 scan=13978	VAWLN(N-Glycosylation)R{Hex:10; HexNAc:2}	1	0.6854498821778474	0.7485764517029063
controllerType=0 controllerNumber=1 scan=4354	0.290999933401586	-0.14510697041798168	0.04205718904450999	17.863740850395118	22.748737551028963	27	18	MouseBrain-Z-T-1.mgf.controllerType=0 controllerNumber=1 scan=4354	FN(N-Glycosylation)HTQTIQQK{Hex:7; HexNAc:2}	4	0.5250434888000803	0.7121514789982495
controllerType=0 controllerNumber=1 scan=4381	0.5550149563682608	-0.46631604884434186	0.5061748416642715	12.559796454949902	3.548914583189973	7	13	MouseBrain-Z-T-1.mgf.controllerType=0 controllerNumber=1 scan=4381	FN(N-Glycosylation)HTQTIQQK{Hex:7; HexNAc:2}	3	0.8134523926127212	0.5115977831715437
controllerType=0 controllerNumber=1 scan=4429	0.28415652539960135	0.06532152389150446	0.043411689687929536	18.941355406877022	24.070389444571113	29	19	MouseBrain-Z-T-1.mgf.controllerType=0 controllerNumber=1 scan=4429	FN(N-Glycosylation)HTQTIQQK{Hex:7; HexNAc:2}	4	0.4824561154564591	0.7209213967088773
controllerType=0 controllerNumber=1 scan=11812	0.21024370071124165	-0.3045510657716472	-0.021226395284423064	12.897536693942886	7.269737626794151	10	13	MouseBrain-Z-T-1.mgf.controllerType=0 controllerNumber=1 scan=11812	LN(N-Glycosylation)DSC(Carbamidomethyl)IYAK{Hex:8; HexNAc:2}	1	0.7479703970069979	0.7101045561689474
controllerType=0 controllerNumber=1 scan=5177	0.14278780823357495	-0.48086783931333715	-0.09508132405674846	8.595875611549134	5.928568645970532	8	9	MouseBrain-Z-T-1.mgf.controllerType=0 controllerNumber=1 scan=5177	N(N-Glycosylation)TSYSSAVQK{Hex:8; HexNAc:2}	1	0.5978413921328909	0.7716311739546976
controllerType=0 controllerNumber=1 scan=5179	0.14283991109544292	-0.11669525734423142	-0.1479592878116004	7.592496872890747	6.444157330041859	9	8	MouseBrain-Z-T-1.mgf.controllerType=0 controllerNumber=1 scan=5179	N(N-Glycosylation)TSYSSAVQK{Hex:8; HexNAc:2}	1	0.5418998891764262	0.7759316707321026
controllerType=0 controllerNumber=1 scan=6440	0.3420956020779399	-0.49588886121098275	0.31575558525978165	15.907290717579034	3.662437358914908	6	16	MouseBrain-Z-T-1.mgf.controllerType=0 controllerNumber=1 scan=6440	N(N-Glycosylation)ESPGAQPASK{Hex:8; HexNAc:2}	7	0.7638184707363663	0.5922962684010739
controllerType=0 controllerNumber=1 scan=11536	0.157677318470908	0.05155501541117605	0.030988404926173028	12.687686627855951	4.88166724512222	8	13	MouseBrain-Z-T-1.mgf.controllerType=0 controllerNumber=1 scan=11536	DN(N-Glycosylation)ATDSVPLR{Hex:8; HexNAc:2}	1	0.7027474527743315	0.7624172454661765
controllerType=0 controllerNumber=1 scan=18253	0.43000540965670586	0.456609158251983	0.20123369599353758	9.925586380512952	17.121574962629094	20	10	MouseBrain-Z-T-1.mgf.controllerType=0 controllerNumber=1 scan=18253	VELVAMN(N-Glycosylation)ETDPK{Fuc:1; Hex:3; HexNAc:4}	9	0.4929910042034936	0.6161434402757375
controllerType=0 controllerNumber=1 scan=3901	0.4082347904017329	0.13253626641712082	0.005376335466112448	13.9041713030216	12.7749696135593	16	14	MouseBrain-Z-T-1.mgf.controllerType=0 controllerNumber=1 scan=3901	N(N-Glycosylation)ETHFDAGAK{Hex:8; HexNAc:2}	4	0.5705611198906838	0.5841201921033409
controllerType=0 controllerNumber=1 scan=7542	0.3602660098619547	0.5743700541605982	-0.021132602258370405	13.50912210845877	8.899837842309948	13	14	MouseBrain-Z-T-1.mgf.controllerType=0 controllerNumber=1 scan=7542	VPGN(N-Glycosylation)QTSTTLK{Fuc:1; Hex:3; HexNAc:5}	9	0.28247221729096905	0.6132185911423232
controllerType=0 controllerNumber=1 scan=7611	0.3156910152039128	0.3443331334408778	0.02800531007112417	19.91547114034074	17.725375183834657	21	20	MouseBrain-Z-T-1.mgf.controllerType=0 controllerNumber=1 scan=7611	VPGN(N-Glycosylation)QTSTTLK{Fuc:1; Hex:3; HexNAc:5}	9	0.4019297471353094	0.6690626421293746
controllerType=0 controllerNumber=1 scan=7680	0.3704991842349424	-0.058623844684907035	0.08358960655442498	20.918169771737258	17.691696829390082	21	21	MouseBrain-Z-T-1.mgf.controllerType=0 controllerNumber=1 scan=7680	VPGN(N-Glycosylation)QTSTTLK{Fuc:1; Hex:3; HexNAc:5}	9	0.5245903608142519	0.6300633518892276
controllerType=0 controllerNumber=1 scan=7749	0.22009745292408184	0.7359369128041829	-0.11152918896281896	17.90535994724955	10.238159757917394	13	18	MouseBrain-Z-T-1.mgf.controllerType=0 controllerNumber=1 scan=7749	VPGN(N-Glycosylation)QTSTTLK{Fuc:1; Hex:3; HexNAc:5}	9	0.2384493311324599	0.685860702343879
controllerType=0 controllerNumber=1 scan=7813	0.34218662436835845	0.6594893502786007	0.0521332222601662	15.827211531383117	8.47070398510238	11	16	MouseBrain-Z-T-1.mgf.controllerType=0 controllerNumber=1 scan=7813	VPGN(N-Glycosylation)QTSTTLK{Fuc:1; Hex:3; HexNAc:5}	9	0.2733547014543239	0.6122828223661151
controllerType=0 controllerNumber=1 scan=7884	0.07202631170083504	0.1465783398682817	-0.19371886400866856	15.898799693619134	6.184523203063921	8	16	MouseBrain-Z-T-1.mgf.controllerType=0 controllerNumber=1 scan=7884	VPGN(N-Glycosylation)QTSTTLK{Fuc:1; Hex:3; HexNAc:5}	9	0.3388041211728442	0.7455262347214423
controllerType=0 controllerNumber=1 scan=10437	0.8714512296809603	0.4400242924178285	0.8477136724759561	16.903628882821458	12.331409713050588	20	17	MouseBrain-Z-T-1.mgf.controllerType=0 controllerNumber=1 scan=10437	LLLPAKN(N-Glycosylation)TTHLK{Fuc:1; Hex:3; HexNAc:4}	11	0.5307758274672743	0.2948412735777907
controllerType=0 controllerNumber=1 scan=10457	0.8212361634990123	0.5484460837047571	0.7152740192771239	15.990565618046952	22.02624632816918	26	16	MouseBrain-Z-T-1.mgf.controllerType=0 controllerNumber=1 scan=10457	LLLPAKN(N-Glycosylation)TTHLK{Fuc:1; Hex:3; HexNAc:4}	12	0.4377441419801709	0.31592146613672106
controllerType=0 controllerNumber=1 scan=10508	0.6196319907483938	-0.06846166109936025	0.842884140538892	18.976770004221127	22.046300178724927	36	19	MouseBrain-Z-T-1.mgf.controllerType=0 controllerNumber=1 scan=10508	LLLPAKN(N-Glycosylation)TTHLK{Fuc:1; Hex:3; HexNAc:4}	11	0.9323376599245672	0.3032292892022175
controllerType=0 controllerNumber=1 scan=10536	0.8224635752939121	0.5760430737010902	0.713794473163197	15.988633974781145	25.893004297191705	30	16	MouseBrain-Z-T-1.mgf.controllerType=0 controllerNumber=1 scan=10536	LLLPAKN(N-Glycosylation)TTHLK{Fuc:1; Hex:3; HexNAc:4}	12	0.4303790635809693	0.31867274136739826
controllerType=0 controllerNumber=1 scan=10581	0.8357829961939481	-0.0039902422037631875	0.8193103935237588	14.837512443170176	3.1003401148516576	6	15	MouseBrain-Z-T-1.mgf.controllerType=0 controllerNumber=1 scan=10581	LLLPAKN(N-Glycosylation)TTHLK{Fuc:1; Hex:3; HexNAc:4}	11	0.7774379067245163	0.3162202001232096
controllerType=0 controllerNumber=1 scan=1887	0.7529024622401737	0.19529035204634787	0.5712253715200148	14.899035631622626	11.41226039663192	15	15	MouseBrain-Z-T-1.mgf.controllerType=0 controllerNumber=1 scan=1887	TLETHSN(N-Glycosylation)K{Hex:9; HexNAc:2}	4	0.4219014446495335	0.36480160103801007
controllerType=0 controllerNumber=1 scan=26213	0.20331750135495769	-0.15136048933372095	0.5936191521138906	9.884289839500136	8.852511283776753	13	10	MouseBrain-Z-T-1.mgf.controllerType=0 controllerNumber=1 scan=26213	AIYN(N-Glycosylation)WTEAYER{Hex:6; HexNAc:2}	7	0.7963245871600114	0.4602327997610569
controllerType=0 controllerNumber=1 scan=11200	0.8347742437509353	-0.20275788530652214	0.7549028302403992	8.570144895955899	6.58620580585447	9	9	MouseBrain-Z-T-1.mgf.controllerType=0 controllerNumber=1 scan=11200	KMLSAFN(N-Glycosylation)ATSGK{Hex:7; HexNAc:2}	9	0.6730386012810211	0.31205049764971676
controllerType=0 controllerNumber=1 scan=17776	0.13563933606893175	0.009545235498376561	-0.03668668200025816	13.686087209773273	5.088720377644524	7	14	MouseBrain-Z-T-1.mgf.controllerType=0 controllerNumber=1 scan=17776	SIN(N-Glycosylation)LTLDR{Hex:9; HexNAc:2}	1	0.6154303171336335	0.7543171346448486
controllerType=0 controllerNumber=1 scan=18904	0.7350245622400482	0.38260367150992297	0.6196447922527164	15.999860855856408	27.29462933887394	32	16	MouseBrain-Z-T-1.mgf.controllerType=0 controllerNumber=1 scan=18904	IQDFN(N-Glycosylation)YTDHTLGR{Hex:5; HexNAc:2}	9	0.5530316481106394	0.4132562134259405
controllerType=0 controllerNumber=1 scan=2296	0.5353393017910031	-0.03816305115564071	0.3335197666806572	21.77292330749984	5.049070251729905	7	22	MouseBrain-Z-T-1.mgf.controllerType=0 controllerNumber=1 scan=2296	N(N-Glycosylation)HSQISR{Fuc:2; Hex:4; HexNAc:5}	4	0.48458229965721406	0.4287557329836186
controllerType=0 controllerNumber=1 scan=12195	0.17322623724750733	-0.0596013456291634	0.01167583984580333	15.868547626893882	4.280237850268964	6	16	MouseBrain-Z-T-1.mgf.controllerType=0 controllerNumber=1 scan=12195	VQPFN(N-Glycosylation)VTK{Hex:9; HexNAc:2}	1	0.597079712689199	0.6294478239509546
controllerType=0 controllerNumber=1 scan=6141	0.34684668303444716	0.05807125023961284	0.15213101122667877	8.67542415719861	6.639635139129209	9	10	MouseBrain-Z-T-1.mgf.controllerType=0 controllerNumber=1 scan=6141	N(N-Glycosylation)YTVVNSK{Fuc:1; Hex:5; HexNAc:3; Neu5Ac:1}	1	0.6517659721688902	0.6289434532348578
controllerType=0 controllerNumber=1 scan=16370	0.8896618024618834	-0.4877318075259412	0.8816057720131671	12.9959701172411	3.4913886944471915	5	13	MouseBrain-Z-T-1.mgf.controllerType=0 controllerNumber=1 scan=16370	KDSGDYTITAEN(N-Glycosylation)SSGSK{Fuc:1; Hex:3; HexNAc:2}	19	0.7753695407714555	0.2723103181468229
controllerType=0 controllerNumber=1 scan=9094	0.25548457533720353	0.08056293469143828	-0.0012505916703924415	11.602453149504178	6.305040047326825	9	12	MouseBrain-Z-T-1.mgf.controllerType=0 controllerNumber=1 scan=9094	LSVDC(Carbamidomethyl)VN(N-Glycosylation)K{Hex:9; HexNAc:2}	1	0.42035213594392623	0.6872616811511715
controllerType=0 controllerNumber=1 scan=32622	0.6635890787139211	-0.09129154652302476	0.5980284451640635	6.906512329960928	16.85374492646157	21	7	MouseBrain-Z-T-1.mgf.controllerType=0 controllerNumber=1 scan=32622	N(N-Glycosylation)YSIFLADINQER{Hex:5; HexNAc:2}	9	0.6030402870107463	0.3838540918269056
controllerType=0 controllerNumber=1 scan=32660	0.025781359885466204	0.4827757426208368	0.5760951551229071	6.664388832947181	5.76172274293856	9	7	MouseBrain-Z-T-1.mgf.controllerType=0 controllerNumber=1 scan=32660	N(N-Glycosylation)YSIFLADINQER{Hex:5; HexNAc:2}	7	0.6243640439749267	0.4577656741175046
controllerType=0 controllerNumber=1 scan=2091	0.32251080738242194	-0.24681720987315264	0.07237643128932006	20.952081541217513	6.920612474299477	9	21	MouseBrain-Z-T-1.mgf.controllerType=0 controllerNumber=1 scan=2091	RN(N-Glycosylation)STGC(Carbamidomethyl)LK{Hex:9; HexNAc:2}	4	0.6379162398140981	0.5915102582234364
controllerType=0 controllerNumber=1 scan=6698	0.5548204138434024	-0.30977016375944993	0.22200395949763974	9.948447388399495	11.716349908209708	14	11	MouseBrain-Z-T-1.mgf.controllerType=0 controllerNumber=1 scan=6698	AN(N-Glycosylation)ATIEVK{Fuc:2; Hex:4; HexNAc:5}	4	0.3809533179229583	0.4998874519199996
controllerType=0 controllerNumber=1 scan=6758	0.3326938946079426	0.15551875131049403	-0.09509681917464591	8.380344073332527	10.852222793224328	13	10	MouseBrain-Z-T-1.mgf.controllerType=0 controllerNumber=1 scan=6758	AN(N-Glycosylation)ATIEVK{Fuc:2; Hex:4; HexNAc:5}	1	0.48576793520034883	0.6465515808605644
controllerType=0 controllerNumber=1 scan=6765	0.41008104704761944	-0.14237922317111898	0.028060318471833885	12.022111190808038	12.257866934211377	14	13	MouseBrain-Z-T-1.mgf.controllerType=0 controllerNumber=1 scan=6765	AN(N-Glycosylation)ATIEVK{Fuc:2; Hex:4; HexNAc:5}	4	0.3827970942042859	0.583967040069941
controllerType=0 controllerNumber=1 scan=30488	-0.1572017980126326	0.031102782874138098	0.825142968653043	5.745520330287144	16.283687365418995	19	6	MouseBrain-Z-T-1.mgf.controllerType=0 controllerNumber=1 scan=30488	DATIQAYLSSGN(N-Glycosylation)FSK{Fuc:1; Hex:4; HexNAc:2}	7	0.6490331128121138	0.3154763912640455
controllerType=0 controllerNumber=1 scan=30490	0.9377437717892776	0.7432669854863305	0.9294938707016976	3.997353975518907	19.94002517697844	23	4	MouseBrain-Z-T-1.mgf.controllerType=0 controllerNumber=1 scan=30490	DATIQAYLSSGN(N-Glycosylation)FSK{Fuc:1; Hex:4; HexNAc:2}	9	0.24381844497865815	0.17943400184261526
controllerType=0 controllerNumber=1 scan=20091	0.19307101748237965	-0.0692260601587454	0.10340609092334928	18.999887559714388	29.089081544999434	35	19	MouseBrain-Z-T-1.mgf.controllerType=0 controllerNumber=1 scan=20091	ISPGKN(N-Glycosylation)ATGMEVGWYR{Fuc:1; Hex:3; HexNAc:2}	19	0.9188388563116353	0.7410885204119868
controllerType=0 controllerNumber=1 scan=3622	0.29952205152157935	-0.31034426371627466	0.04885831900129791	17.867878246622784	9.551093498806722	12	18	MouseBrain-Z-T-1.mgf.controllerType=0 controllerNumber=1 scan=3622	QN(N-Glycosylation)SSFTEK{Hex:9; HexNAc:2}	1	0.6735816034573724	0.6377337214926154
controllerType=0 controllerNumber=1 scan=4184	0.5710945833344478	0.7314090149371489	0.350678361364173	15.838494675762618	8.295412910260268	13	16	MouseBrain-Z-T-1.mgf.controllerType=0 controllerNumber=1 scan=4184	STNHEPSEMSN(N-Glycosylation)K{Fuc:1; Hex:3; HexNAc:4}	9	0.34854181832008063	0.469931544629118
controllerType=0 controllerNumber=1 scan=4253	0.5546330893808271	0.6507964867220007	0.42548487350022307	14.922012167460363	3.5548229987593682	6	15	MouseBrain-Z-T-1.mgf.controllerType=0 controllerNumber=1 scan=4253	STNHEPSEMSN(N-Glycosylation)K{Fuc:1; Hex:3; HexNAc:4}	9	0.3565766426006249	0.4426559447365272
controllerType=0 controllerNumber=1 scan=6607	0.9469061909264668	0.29794349684950283	0.9646584268761436	8.909700740839297	13.328396007630587	18	9	MouseBrain-Z-T-1.mgf.controllerType=0 controllerNumber=1 scan=6607	RAN(N-Glycosylation)QTALC(Carbamidomethyl)GGGVQTR{Hex:5; HexNAc:2}	9	0.46337527775639253	0.21253991279466683
controllerType=0 controllerNumber=1 scan=6916	0.29926210011115073	0.07696900841507893	0.045911454633030965	16.918337350498895	18.263421189687502	23	17	MouseBrain-Z-T-1.mgf.controllerType=0 controllerNumber=1 scan=6916	DAVNN(N-Glycosylation)ITAK{Hex:9; HexNAc:2}	1	0.7194079954853245	0.7121751540748751
controllerType=0 controllerNumber=1 scan=6930	0.6912819495370257	-0.32475665240188173	0.6145725790569387	12.921924497187995	15.019907545994952	17	13	MouseBrain-Z-T-1.mgf.controllerType=0 controllerNumber=1 scan=6930	DAVNN(N-Glycosylation)ITAK{Hex:9; HexNAc:2}	4	0.5812055732964687	0.4638983218716131
controllerType=0 controllerNumber=1 scan=6988	0.2915355054417805	-0.16129086311478572	0.038368429070002395	16.91817811990416	18.71758814095995	23	17	MouseBrain-Z-T-1.mgf.controllerType=0 controllerNumber=1 scan=6988	DAVNN(N-Glycosylation)ITAK{Hex:9; HexNAc:2}	1	0.862570703843773	0.7113614134598943
controllerType=0 controllerNumber=1 scan=7002	0.7757027092963168	-0.6596035954711289	0.7125156878480874	9.681290195983346	6.231984960715887	8	10	MouseBrain-Z-T-1.mgf.controllerType=0 controllerNumber=1 scan=7002	DAVNN(N-Glycosylation)ITAK{Hex:9; HexNAc:2}	4	0.5096844859819343	0.37012607581168905
controllerType=0 controllerNumber=1 scan=6944	0.5125300766173897	-0.22149881048321218	0.3674320748103467	15.953316411979095	17.21721459639432	20	16	MouseBrain-Z-T-1.mgf.controllerType=0 controllerNumber=1 scan=6944	DAVNN(N-Glycosylation)ITAK{Hex:9; HexNAc:2}	4	0.5671335962724208	0.5865482034075796
controllerType=0 controllerNumber=1 scan=3935	0.23480183982105957	-0.10626911718931424	0.041874418634220124	16.91296129206085	12.50210421386925	18	17	MouseBrain-Z-T-1.mgf.controllerType=0 controllerNumber=1 scan=3935	N(N-Glycosylation)ATLAEQAK{Hex:9; HexNAc:2}	1	0.7387968814361031	0.7396922092891026
controllerType=0 controllerNumber=1 scan=3946	0.6922801913174429	-0.16826147230297725	0.6322268092088309	12.941447040823574	10.608213928115903	16	13	MouseBrain-Z-T-1.mgf.controllerType=0 controllerNumber=1 scan=3946	N(N-Glycosylation)ATLAEQAK{Hex:9; HexNAc:2}	4	0.5449742688761486	0.45822925903406353
controllerType=0 controllerNumber=1 scan=9125	0.34253758778764004	-0.14526865170608674	0.2978889748364959	12.772637041983788	2.0259658454279466	4	13	MouseBrain-Z-T-1.mgf.controllerType=0 controllerNumber=1 scan=9125	LDREN(N-Glycosylation)ATK{Hex:9; HexNAc:2}	3	0.5735447392048465	0.6112053724606235
controllerType=0 controllerNumber=1 scan=16846	0.7769377670822484	0.40982133154219896	0.6325472009344769	12.912943180775175	12.137573445557845	15	13	MouseBrain-Z-T-1.mgf.controllerType=0 controllerNumber=1 scan=16846	GELN(N-Glycosylation)STLFSSRPK{Hex:6; HexNAc:2}	9	0.42339502940825435	0.3606593756181215
controllerType=0 controllerNumber=1 scan=26712	0.5452490490587542	-0.11335838794898997	0.9421993293497658	11.881228312132537	9.668654401435655	13	12	MouseBrain-Z-T-1.mgf.controllerType=0 controllerNumber=1 scan=26712	AGPN(N-Glycosylation)GTLFVVDAYK{Fuc:1; Hex:5; HexNAc:2}	7	0.8611081545100742	0.2155401957901788
controllerType=0 controllerNumber=1 scan=3693	0.45929541848309763	-0.2496186033867892	0.2146638768849989	16.946263468781172	6.846104334593865	10	17	MouseBrain-Z-T-1.mgf.controllerType=0 controllerNumber=1 scan=3693	KN(N-Glycosylation)ASNMEYR{Hex:8; HexNAc:2}	4	0.496485110504616	0.531932454556955
controllerType=0 controllerNumber=1 scan=3306	0.36758931575447523	-0.616312636071626	0.2192581168193615	13.936142311634681	3.5728059462470823	5	14	MouseBrain-Z-T-1.mgf.controllerType=0 controllerNumber=1 scan=3306	M(Oxidation)KQVC(Carbamidomethyl)N(N-Glycosylation)R{Hex:9; HexNAc:2}	4	0.37703648122035927	0.591861982670095
controllerType=0 controllerNumber=1 scan=17789	0.21002095773637577	0.3210462167177502	-0.028134706930634773	13.912587161598998	14.733205885130488	17	14	MouseBrain-Z-T-1.mgf.controllerType=0 controllerNumber=1 scan=17789	SAEGTFFIN(N-Glycosylation)K{Hex:8; HexNAc:2}	1	0.622718807022076	0.7400684580164334
controllerType=0 controllerNumber=1 scan=17816	0.9391550676180661	0.21678381055152485	0.9212949437392918	7.898722550265368	6.634386808757163	9	8	MouseBrain-Z-T-1.mgf.controllerType=0 controllerNumber=1 scan=17816	SAEGTFFIN(N-Glycosylation)K{Hex:8; HexNAc:2}	4	0.40244878786293115	0.19331474313283473
controllerType=0 controllerNumber=1 scan=17869	0.2093384253203113	0.4573579505459856	-0.012634325533457894	13.884997333831802	11.83376592230846	14	14	MouseBrain-Z-T-1.mgf.controllerType=0 controllerNumber=1 scan=17869	SAEGTFFIN(N-Glycosylation)K{Hex:8; HexNAc:2}	1	0.5401798540173091	0.7312558608486922
controllerType=0 controllerNumber=1 scan=19602	0.22151093063223976	0.09042397964355971	0.016674361221350215	10.643349846098541	9.729227320671821	11	11	MouseBrain-Z-T-1.mgf.controllerType=0 controllerNumber=1 scan=19602	N(N-Glycosylation)ISDYLVK{Hex:9; HexNAc:2}	1	0.5998319861164908	0.7260916996569623
controllerType=0 controllerNumber=1 scan=11077	0.7934920961435864	0.9390524136908797	0.6938560378873364	8.958106898395927	10.356458720778901	11	10	MouseBrain-Z-T-1.mgf.controllerType=0 controllerNumber=1 scan=11077	LN(N-Glycosylation)LTTDPK{Fuc:2; Hex:5; HexNAc:4}	4	0.17852821917065625	0.30965099600502
controllerType=0 controllerNumber=1 scan=30373	0.043161009951933935	0.3545531194487071	0.6072343335547283	7.907212124960308	13.979375416129907	17	8	MouseBrain-Z-T-1.mgf.controllerType=0 controllerNumber=1 scan=30373	IFNIDSGN(N-Glycosylation)GSIFTSK{Hex:5; HexNAc:2}	7	0.5307999980156716	0.3644894675784824
controllerType=0 controllerNumber=1 scan=30374	0.8946422325553253	0.20841054977777673	0.8246861194591166	4.982877679603349	14.428169621252787	18	5	MouseBrain-Z-T-1.mgf.controllerType=0 controllerNumber=1 scan=30374	IFNIDSGN(N-Glycosylation)GSIFTSK{Hex:5; HexNAc:2}	9	0.4124253189176675	0.25119421325551156
controllerType=0 controllerNumber=1 scan=2918	0.18598148066697445	0.6911463651320633	0.0028022404370594894	12.603976695037158	7.517809068915962	10	13	MouseBrain-Z-T-1.mgf.controllerType=0 controllerNumber=1 scan=2918	N(N-Glycosylation)TTEVVK{Hex:10; HexNAc:2}	1	0.44595697908372545	0.7533752542686596
controllerType=0 controllerNumber=1 scan=5614	0.27614663541054874	0.4412069139016896	0.10269962583297045	11.830252577880172	10.124107144160629	12	12	MouseBrain-Z-T-1.mgf.controllerType=0 controllerNumber=1 scan=5614	AN(N-Glycosylation)ATIEVK{Hex:4; HexNAc:5; Neu5Gc:1}	1	0.42623823139931194	0.724556017513635
controllerType=0 controllerNumber=1 scan=5387	0.37990085235138377	-0.24194431780140238	0.1655764336249599	15.902204966195132	8.624262920204748	10	16	MouseBrain-Z-T-1.mgf.controllerType=0 controllerNumber=1 scan=5387	VGVHIN(N-Glycosylation)NTQTK{Fuc:1; Hex:4; HexNAc:4}	9	0.5475712028191037	0.6026857195931484
controllerType=0 controllerNumber=1 scan=10137	0.664633052738868	-0.1683162097616426	0.5744612131521188	15.376005214588485	5.104988943342222	8	16	MouseBrain-Z-T-1.mgf.controllerType=0 controllerNumber=1 scan=10137	LSVEC(Carbamidomethyl)AN(N-Glycosylation)K{Fuc:1; Hex:4; HexNAc:4; Neu5Ac:1}	4	0.4681184916780768	0.43188141599017793
controllerType=0 controllerNumber=1 scan=10147	0.39001425548058205	0.20526997020377968	0.05944214950592165	9.741779147748037	7.913627838087578	12	11	MouseBrain-Z-T-1.mgf.controllerType=0 controllerNumber=1 scan=10147	LSVEC(Carbamidomethyl)AN(N-Glycosylation)K{Fuc:1; Hex:4; HexNAc:4; Neu5Ac:1}	1	0.49609653389618413	0.6131400137166975
controllerType=0 controllerNumber=1 scan=3528	0.6834908718987476	-0.22724828170808348	0.47481297855452226	6.618669775312785	7.076532294280603	10	8	MouseBrain-Z-T-1.mgf.controllerType=0 controllerNumber=1 scan=3528	N(N-Glycosylation)ISSEEK{Fuc:1; Hex:4; HexNAc:6}	4	0.6763405854129853	0.39612574114967747
controllerType=0 controllerNumber=1 scan=4590	0.17572909025412325	-0.7694124175085617	0.014311060365776049	24.576494810740797	2.592190929723392	5	25	MouseBrain-Z-T-1.mgf.controllerType=0 controllerNumber=1 scan=4590	TN(N-Glycosylation)GTGPVR{Fuc:1; Hex:6; HexNAc:3; Neu5Ac:1}	1	0.8107838318118853	0.5994250432129918
controllerType=0 controllerNumber=1 scan=4597	0.5035007164326332	-0.1646750734466938	0.43270277109815714	22.963568309885122	3.7438422168007093	7	23	MouseBrain-Z-T-1.mgf.controllerType=0 controllerNumber=1 scan=4597	TN(N-Glycosylation)GTGPVR{Fuc:1; Hex:6; HexNAc:3; Neu5Ac:1}	4	0.6463862220093456	0.5381098861468243
controllerType=0 controllerNumber=1 scan=4661	0.09541282405561526	-0.7440760040081874	-0.050864271125470664	24.571948018122235	2.0737527437787135	4	25	MouseBrain-Z-T-1.mgf.controllerType=0 controllerNumber=1 scan=4661	TN(N-Glycosylation)GTGPVR{Fuc:1; Hex:6; HexNAc:3; Neu5Ac:1}	1	0.8006544414616908	0.6242935687005152
controllerType=0 controllerNumber=1 scan=4663	0.46849776146565103	0.16806410621970375	0.42661304888615675	22.92378366283918	2.0726978547635593	4	23	MouseBrain-Z-T-1.mgf.controllerType=0 controllerNumber=1 scan=4663	TN(N-Glycosylation)GTGPVR{Fuc:1; Hex:6; HexNAc:3; Neu5Ac:1}	4	0.553689872829219	0.5471273556971904
controllerType=0 controllerNumber=1 scan=18207	0.7475704172003604	0.5624210780486568	0.7060165419951937	9.921798634710044	22.90236254889588	26	10	MouseBrain-Z-T-1.mgf.controllerType=0 controllerNumber=1 scan=18207	GPC(Carbamidomethyl)SHLC(Carbamidomethyl)LINYN(N-Glycosylation)R{Hex:5; HexNAc:2}	9	0.3684392044126856	0.43540199730993084
controllerType=0 controllerNumber=1 scan=18286	0.7570604167353164	0.5989998804561395	0.7023243954807976	9.922550118708747	26.754510974824292	30	10	MouseBrain-Z-T-1.mgf.controllerType=0 controllerNumber=1 scan=18286	GPC(Carbamidomethyl)SHLC(Carbamidomethyl)LINYN(N-Glycosylation)R{Hex:5; HexNAc:2}	9	0.3604473314878816	0.4276976398084566
controllerType=0 controllerNumber=1 scan=16125	0.9320115055885738	0.10018918217057383	0.9621904876190452	10.920997433966134	7.783907576517001	10	11	MouseBrain-Z-T-1.mgf.controllerType=0 controllerNumber=1 scan=16125	ISPGKN(N-Glycosylation)ATGM(Oxidation)EVGWYR{Fuc:1; Hex:3; HexNAc:2}	19	0.5815547752062974	0.17462507261806
controllerType=0 controllerNumber=1 scan=26010	0.6559402151054299	0.3150305234902884	0.4674759592278835	7.920327087938491	9.933264269124653	13	8	MouseBrain-Z-T-1.mgf.controllerType=0 controllerNumber=1 scan=26010	LNN(N-Glycosylation)ITNIGPLDMK{Hex:6; HexNAc:2}	9	0.475671025616306	0.42300093987717724
controllerType=0 controllerNumber=1 scan=25767	0.6570155333726573	-0.020857803018425967	0.5448281488700287	6.917578556599171	12.144395211018374	16	7	MouseBrain-Z-T-1.mgf.controllerType=0 controllerNumber=1 scan=25767	VPYNVGPGFAGN(N-Glycosylation)FSTQK{Fuc:1; Hex:3; HexNAc:2}	19	0.6580618115942743	0.4665354412441791
controllerType=0 controllerNumber=1 scan=23685	0.7540732541683879	0.04770543351564649	0.7295583195367323	8.920817337763722	15.039067394597465	17	9	MouseBrain-Z-T-1.mgf.controllerType=0 controllerNumber=1 scan=23685	VTHYLPN(N-Glycosylation)VTLEYR{Hex:5; HexNAc:2}	9	0.5856154760859015	0.34717036421633485
controllerType=0 controllerNumber=1 scan=2507	0.48438050329656984	0.4288915064870675	0.3405790938906919	17.9524123950472	4.160793060654853	7	18	MouseBrain-Z-T-1.mgf.controllerType=0 controllerNumber=1 scan=2507	N(N-Glycosylation)TSLEHTR{Hex:9; HexNAc:2}	4	0.35936879263382887	0.5119541876979071
controllerType=0 controllerNumber=1 scan=7855	0.05168870990165075	-1.0	-0.041287659731629796	12.62144549976191	1.014906799776271	2	13	MouseBrain-Z-T-1.mgf.controllerType=0 controllerNumber=1 scan=7855	SSVAVN(N-Glycosylation)NC(Carbamidomethyl)IR{Hex:8; HexNAc:2}	1	0.6270890044374605	0.7113164044477668
controllerType=0 controllerNumber=1 scan=7930	0.12545097542662934	-0.3264991643885138	-0.02259688573128134	14.87394461339813	2.8511341422028003	5	15	MouseBrain-Z-T-1.mgf.controllerType=0 controllerNumber=1 scan=7930	GATN(N-Glycosylation)NTC(Carbamidomethyl)IIR{Hex:8; HexNAc:2}	1	0.742021909213909	0.7278190172824432
controllerType=0 controllerNumber=1 scan=31233	0.7221831350278018	-0.18881884560101883	0.6658273787673894	8.958752517782306	9.22343017534674	13	9	MouseBrain-Z-T-1.mgf.controllerType=0 controllerNumber=1 scan=31233	REEFWLGLDN(N-Glycosylation)LSK{Hex:5; HexNAc:2}	9	0.5461500525995068	0.43644520560969347
controllerType=0 controllerNumber=1 scan=4797	0.8111425224739753	-0.3398506238614907	0.6870130764518629	8.928558672127068	4.988075245409385	7	9	MouseBrain-Z-T-1.mgf.controllerType=0 controllerNumber=1 scan=4797	MN(N-Glycosylation)YTGGDTC(Carbamidomethyl)HK{Hex:7; HexNAc:2}	9	0.4686867924839436	0.313826939107904
controllerType=0 controllerNumber=1 scan=4732	0.48952172449500475	-0.19122546977192809	0.371138893975247	10.741124013936552	2.955849609936068	5	11	MouseBrain-Z-T-1.mgf.controllerType=0 controllerNumber=1 scan=4732	RAC(Carbamidomethyl)QFN(N-Glycosylation)R{Hex:6; HexNAc:3; Neu5Ac:1}	4	0.47395008150023754	0.5550450161978827
controllerType=0 controllerNumber=1 scan=4139	0.3096677576672333	-0.0678449037648619	0.17534896187582183	14.629192973454845	6.788736088397992	13	16	MouseBrain-Z-T-1.mgf.controllerType=0 controllerNumber=1 scan=4139	DHIHC(Carbamidomethyl)LGN(N-Glycosylation)R{Hex:8; HexNAc:2}	5	0.7992080064795021	0.48780228693588357
controllerType=0 controllerNumber=1 scan=2908	0.2898015860823131	0.012072191095258126	0.014229539758298344	15.861085822566789	6.193295206968356	10	16	MouseBrain-Z-T-1.mgf.controllerType=0 controllerNumber=1 scan=2908	QSN(N-Glycosylation)VSEPAK{Hex:9; HexNAc:2}	1	0.6937369351581525	0.6317116845285503
controllerType=0 controllerNumber=1 scan=4063	0.7364511923420706	0.12021882314636426	0.6975826757674369	23.884639337905007	6.632700249531208	10	24	MouseBrain-Z-T-1.mgf.controllerType=0 controllerNumber=1 scan=4063	KN(N-Glycosylation)ASNMEYR{Fuc:2; Hex:5; HexNAc:3}	4	0.47863525371799615	0.390178854670996
controllerType=0 controllerNumber=1 scan=7998	0.4164504236921096	-0.11020631531170795	0.23356251117758922	20.94200502073476	15.273769444574238	19	21	MouseBrain-Z-T-1.mgf.controllerType=0 controllerNumber=1 scan=7998	RN(N-Glycosylation)WTINR{Hex:9; HexNAc:2}	4	0.7014229019357533	0.6238343642012468
controllerType=0 controllerNumber=1 scan=3205	0.7200505491268261	0.33208358563398666	0.5829182412834096	18.848541623102875	13.454962272315054	17	19	MouseBrain-Z-T-1.mgf.controllerType=0 controllerNumber=1 scan=3205	VIYQNHN(N-Glycosylation)K{Fuc:1; Hex:4; HexNAc:5}	4	0.4257668860642924	0.3955119263002436
controllerType=0 controllerNumber=1 scan=3271	0.6960094517089361	0.33008998231998643	0.5612266225120625	17.945671244456356	9.180970405724947	12	18	MouseBrain-Z-T-1.mgf.controllerType=0 controllerNumber=1 scan=3271	VIYQNHN(N-Glycosylation)K{Fuc:1; Hex:4; HexNAc:5}	4	0.38760269999264163	0.3967191704382829
controllerType=0 controllerNumber=1 scan=7720	0.780803006922951	0.16705374446500065	0.7631938073314989	21.380780200124438	4.258540834427937	7	22	MouseBrain-Z-T-1.mgf.controllerType=0 controllerNumber=1 scan=7720	DGKPLLN(N-Glycosylation)DSR{Fuc:2; Hex:5; HexNAc:3}	4	0.5272907257651439	0.3447074358370473
controllerType=0 controllerNumber=1 scan=6449	0.6149109394267401	0.1477575308397481	0.542224441640732	31.966395469044976	20.064516933851767	27	32	MouseBrain-Z-T-1.mgf.controllerType=0 controllerNumber=1 scan=6449	DGKPLLN(N-Glycosylation)DSR{Fuc:2; Hex:5; HexNAc:3}	4	0.6843033240239572	0.502740487513265
controllerType=0 controllerNumber=1 scan=6535	0.7770193317517577	0.5117853775509427	0.7382547858451664	16.449148172901385	4.04008172153275	7	17	MouseBrain-Z-T-1.mgf.controllerType=0 controllerNumber=1 scan=6535	DGKPLLN(N-Glycosylation)DSR{Fuc:2; Hex:5; HexNAc:3}	4	0.42004717567413	0.33844311168152025
controllerType=0 controllerNumber=1 scan=5961	0.08379090013205863	-0.04499275076911146	-0.16087994724086477	11.83498640314864	8.658940291565134	11	12	MouseBrain-Z-T-1.mgf.controllerType=0 controllerNumber=1 scan=5961	LN(N-Glycosylation)SSSQTNSLK{Fuc:1; Hex:3; HexNAc:5}	9	0.4799460547031657	0.8107453019017787
controllerType=0 controllerNumber=1 scan=5982	0.1287395798205016	0.48248202609964397	-0.014520817578053706	12.976548540253512	3.259919167124594	5	14	MouseBrain-Z-T-1.mgf.controllerType=0 controllerNumber=1 scan=5982	LN(N-Glycosylation)SSSQTNSLK{Fuc:1; Hex:3; HexNAc:5}	7	0.360398442876522	0.7115321903188996
controllerType=0 controllerNumber=1 scan=6034	0.1318267840238601	0.04232342052846505	-0.059867319988512795	21.976525885643298	17.2170738399984	21	22	MouseBrain-Z-T-1.mgf.controllerType=0 controllerNumber=1 scan=6034	LN(N-Glycosylation)SSSQTNSLK{Fuc:1; Hex:3; HexNAc:5}	9	0.5192022482218015	0.7956177774254206
controllerType=0 controllerNumber=1 scan=6054	0.1947838307748355	-0.09061358832688927	0.02725580135152378	17.836908206816915	8.201261390885156	10	18	MouseBrain-Z-T-1.mgf.controllerType=0 controllerNumber=1 scan=6054	LN(N-Glycosylation)SSSQTNSLK{Fuc:1; Hex:3; HexNAc:5}	7	0.6648085123277657	0.709934184343002
controllerType=0 controllerNumber=1 scan=6114	0.08138541019244738	0.0674245105110401	-0.14051983483349692	14.865970581870476	10.806070779196537	12	15	MouseBrain-Z-T-1.mgf.controllerType=0 controllerNumber=1 scan=6114	LN(N-Glycosylation)SSSQTNSLK{Fuc:1; Hex:3; HexNAc:5}	9	0.4684047777196653	0.8010301097983514
controllerType=0 controllerNumber=1 scan=11334	0.23392807307082458	-0.23326530175315946	-0.1142876518759467	12.499566860053378	6.725318468179962	13	16	MouseBrain-Z-T-1.mgf.controllerType=0 controllerNumber=1 scan=11334	RN(N-Glycosylation)ESHLIDFR{Hex:7; HexNAc:2}	5	0.9292144829986904	0.6253021533130969
controllerType=0 controllerNumber=1 scan=11367	0.20449596019243038	-0.021165451637663833	0.009316811143425793	15.04673954594118	9.916778016173206	15	16	MouseBrain-Z-T-1.mgf.controllerType=0 controllerNumber=1 scan=11367	RN(N-Glycosylation)ESHLIDFR{Hex:7; HexNAc:2}	6	0.8533774464800775	0.7246351154612611
controllerType=0 controllerNumber=1 scan=21934	0.6423178355304414	0.37984293670146824	0.49103508782135025	11.412427485006754	5.320629532264926	8	12	MouseBrain-Z-T-1.mgf.controllerType=0 controllerNumber=1 scan=21934	N(N-Glycosylation)ITSIHIENWR{Fuc:1; Hex:3; HexNAc:4}	9	0.3459220619353386	0.41082463042160056
controllerType=0 controllerNumber=1 scan=12338	0.3168397387582184	-0.035445606037088524	0.0024237147632801296	14.589796773140309	8.894027495044435	12	15	MouseBrain-Z-T-1.mgf.controllerType=0 controllerNumber=1 scan=12338	GIGN(N-Glycosylation)WSDSK{Hex:9; HexNAc:2}	1	0.7230647913918964	0.637912032066071
controllerType=0 controllerNumber=1 scan=20244	0.062001286797525715	-0.07044833749337549	0.6838534331148858	10.915514910333263	12.373841714544211	16	11	MouseBrain-Z-T-1.mgf.controllerType=0 controllerNumber=1 scan=20244	LAVTN(N-Glycosylation)TTMTGTVLK{Hex:6; HexNAc:2}	7	0.8065413167123531	0.35993597555210055
controllerType=0 controllerNumber=1 scan=17247	0.7992338387992222	0.5341267237722735	0.8787551521933127	7.994271824087348	15.68135944579046	19	8	MouseBrain-Z-T-1.mgf.controllerType=0 controllerNumber=1 scan=17247	AN(N-Glycosylation)TTQPGIVEGGQVLK{Hex:5; HexNAc:2}	19	0.5296412587156965	0.2772157032175785
[truncated: 137,556 more rows]
