# Supplementary material for: Expanding N-glycopeptide identifications by modeling fragmentation, elution, and glycome connectivity
Source: Nat Commun. 2024 Jul 22;15:6168. doi: 10.1038/s41467-024-50338-5 (PMC11263600; doi:10.1038/s41467-024-50338-5)
Supplement: Supplementary file 4 — Source Data [file 41467_2024_50338_MOESM4_ESM.zip › source_data/fig3c_human_serum_gpsm_counts.csv]

Sample	Method	GPSMs
RB_161104_Janus_41_TiO2	Base	2173
RB_161104_Janus_5_TiO2	Base	2994
RB_161104_Janus_85_TiO2	Base	3158
RB_161104_Janus_63_Tio2	Base	3672
RB_161104_Janus_40_TiO2	Base	3593
RB_161104_Janus_21_TiO2	Base	3147
RB_161104_Janus_20_TiO2	Base	3269
RB_161104_Janus_58_TiO2	Base	3819
RB_161104_Janus_9_TiO2	Base	3439
RB_161104_Janus_59_TiO2	Base	2598
RB_161104_Janus_4_TiO2	Base	2832
RB_161102_JANUS39_TIO2	Base	3746
RB_161104_Janus_10_TiO2	Base	3049
RB_161104_Janus_69_TiO2	Base	3054
RB_161104_Janus_65_TiO2	Base	3264
RB_161104_Janus_51_TiO2	Base	3149
RB_161104_Janus_53_TiO2	Base	3388
RB_161104_Janus_36_TiO2	Base	3270
RB_161104_Janus_45_TiO2	Base	2899
RB_161104_Janus_67_TiO2	Base	3254
RB_161104_Janus_74_TiO2	Base	3169
RB_161104_Janus_70_TiO2	Base	3326
RB_161104_Janus_80_TiO2	Base	3238
RB_161104_Janus_66_TiO2	Base	3270
RB_161104_Janus_41_TiO2	Fragment Model	2283
RB_161104_Janus_5_TiO2	Fragment Model	3050
RB_161104_Janus_85_TiO2	Fragment Model	3294
RB_161104_Janus_63_Tio2	Fragment Model	3760
RB_161104_Janus_40_TiO2	Fragment Model	3670
RB_161104_Janus_21_TiO2	Fragment Model	3286
RB_161104_Janus_20_TiO2	Fragment Model	3394
RB_161104_Janus_58_TiO2	Fragment Model	3880
RB_161104_Janus_9_TiO2	Fragment Model	3580
RB_161104_Janus_59_TiO2	Fragment Model	2669
RB_161104_Janus_4_TiO2	Fragment Model	2956
RB_161102_JANUS39_TIO2	Fragment Model	3917
RB_161104_Janus_10_TiO2	Fragment Model	3190
RB_161104_Janus_69_TiO2	Fragment Model	3203
RB_161104_Janus_65_TiO2	Fragment Model	3357
RB_161104_Janus_51_TiO2	Fragment Model	3265
RB_161104_Janus_53_TiO2	Fragment Model	3519
RB_161104_Janus_36_TiO2	Fragment Model	3356
RB_161104_Janus_45_TiO2	Fragment Model	2964
RB_161104_Janus_67_TiO2	Fragment Model	3322
RB_161104_Janus_74_TiO2	Fragment Model	3302
RB_161104_Janus_70_TiO2	Fragment Model	3394
RB_161104_Janus_80_TiO2	Fragment Model	3309
RB_161104_Janus_66_TiO2	Fragment Model	3361
RB_161104_Janus_41_TiO2	Smoothed	2192
RB_161104_Janus_5_TiO2	Smoothed	2921
RB_161104_Janus_85_TiO2	Smoothed	3256
RB_161104_Janus_63_Tio2	Smoothed	3699
RB_161104_Janus_40_TiO2	Smoothed	3518
RB_161104_Janus_21_TiO2	Smoothed	3205
RB_161104_Janus_20_TiO2	Smoothed	3319
RB_161104_Janus_58_TiO2	Smoothed	3847
RB_161104_Janus_9_TiO2	Smoothed	3476
RB_161104_Janus_59_TiO2	Smoothed	2685
RB_161104_Janus_4_TiO2	Smoothed	2848
RB_161102_JANUS39_TIO2	Smoothed	3832
RB_161104_Janus_10_TiO2	Smoothed	3034
RB_161104_Janus_69_TiO2	Smoothed	3075
RB_161104_Janus_65_TiO2	Smoothed	3353
RB_161104_Janus_51_TiO2	Smoothed	3161
RB_161104_Janus_53_TiO2	Smoothed	3397
RB_161104_Janus_36_TiO2	Smoothed	3328
RB_161104_Janus_45_TiO2	Smoothed	2913
RB_161104_Janus_67_TiO2	Smoothed	3239
RB_161104_Janus_74_TiO2	Smoothed	3287
RB_161104_Janus_70_TiO2	Smoothed	3276
RB_161104_Janus_80_TiO2	Smoothed	3291
RB_161104_Janus_66_TiO2	Smoothed	3319
RB_161104_Janus_41_TiO2	Fragment Model + Smoothed	2303
RB_161104_Janus_5_TiO2	Fragment Model + Smoothed	3060
RB_161104_Janus_85_TiO2	Fragment Model + Smoothed	3309
RB_161104_Janus_63_Tio2	Fragment Model + Smoothed	3765
RB_161104_Janus_40_TiO2	Fragment Model + Smoothed	3678
RB_161104_Janus_21_TiO2	Fragment Model + Smoothed	3331
RB_161104_Janus_20_TiO2	Fragment Model + Smoothed	3421
RB_161104_Janus_58_TiO2	Fragment Model + Smoothed	3893
RB_161104_Janus_9_TiO2	Fragment Model + Smoothed	3582
RB_161104_Janus_59_TiO2	Fragment Model + Smoothed	2683
RB_161104_Janus_4_TiO2	Fragment Model + Smoothed	2969
RB_161102_JANUS39_TIO2	Fragment Model + Smoothed	3941
RB_161104_Janus_10_TiO2	Fragment Model + Smoothed	3220
RB_161104_Janus_69_TiO2	Fragment Model + Smoothed	3222
RB_161104_Janus_65_TiO2	Fragment Model + Smoothed	3375
RB_161104_Janus_51_TiO2	Fragment Model + Smoothed	3311
RB_161104_Janus_53_TiO2	Fragment Model + Smoothed	3535
RB_161104_Janus_36_TiO2	Fragment Model + Smoothed	3369
RB_161104_Janus_45_TiO2	Fragment Model + Smoothed	2993
RB_161104_Janus_67_TiO2	Fragment Model + Smoothed	3356
RB_161104_Janus_74_TiO2	Fragment Model + Smoothed	3328
RB_161104_Janus_70_TiO2	Fragment Model + Smoothed	3430
RB_161104_Janus_80_TiO2	Fragment Model + Smoothed	3326
RB_161104_Janus_66_TiO2	Fragment Model + Smoothed	3383
