# Supplementary material for: Expanding N-glycopeptide identifications by modeling fragmentation, elution, and glycome connectivity
Source: Nat Commun. 2024 Jul 22;15:6168. doi: 10.1038/s41467-024-50338-5 (PMC11263600; doi:10.1038/s41467-024-50338-5)
Supplement: Supplementary file 4 — Source Data [file 41467_2024_50338_MOESM4_ESM.zip › source_data/fig3d_PXD009654_crossmodel_comparison.csv]

Sample	Method	GPSMs
HCC_1	Base	1308.0
HCC_2	Base	1498.0
HCC_3	Base	1327.0
Normal_1	Base	1487.0
Normal_2	Base	1477.0
Normal_3	Base	1513.0
HCC_1	PXD005931 Model	1314.0
HCC_2	PXD005931 Model	1368.0
HCC_3	PXD005931 Model	1358.0
Normal_1	PXD005931 Model	1570.0
Normal_2	PXD005931 Model	1527.0
Normal_3	PXD005931 Model	1567.0
HCC_1	PXD009654 Model	1367.0
HCC_2	PXD009654 Model	1401.0
HCC_3	PXD009654 Model	1387.0
Normal_1	PXD009654 Model	1615.0
Normal_2	PXD009654 Model	1557.0
Normal_3	PXD009654 Model	1655.0
