# Supplementary material for: Expanding N-glycopeptide identifications by modeling fragmentation, elution, and glycome connectivity
Source: Nat Commun. 2024 Jul 22;15:6168. doi: 10.1038/s41467-024-50338-5 (PMC11263600; doi:10.1038/s41467-024-50338-5)
Supplement: Supplementary file 4 — Source Data [file 41467_2024_50338_MOESM4_ESM.zip › source_data/fig3e_mouse_tissue_total_gpsm_counts_cross_species.csv]

pGlyco3	Base	Mouse Fragment Model	PXD005931 Fragment Model
1.0265296201125078	1.0	1.085214250989652	1.06496978956872
0.9041309431021044	1.0	1.053638489336073	0.9849075320626373
0.9382133413662683	1.0	1.0797938213341367	1.0384576764735416
0.9245661096926409	1.0	1.06551178048544	1.0246275168869785
0.9112888270746407	1.0	1.0551460361613352	1.0264024107556793
