# Supplementary material for: Expanding N-glycopeptide identifications by modeling fragmentation, elution, and glycome connectivity
Source: Nat Commun. 2024 Jul 22;15:6168. doi: 10.1038/s41467-024-50338-5 (PMC11263600; doi:10.1038/s41467-024-50338-5)
Supplement: Supplementary file 4 — Source Data [file 41467_2024_50338_MOESM4_ESM.zip › source_data/fig4_fragment_counts.csv]

structure_size	fragment_count	label
6	5.0	High-Mannose
7	6.0	High-Mannose
8	7.0	High-Mannose
9	8.0	High-Mannose
10	9.0	High-Mannose
11	10.0	High-Mannose
5	4.0	Structure Fragments
7	7.0	Structure Fragments
9	10.0	Structure Fragments
11	15.0	Structure Fragments
13	20.0	Structure Fragments
15	27.0	Structure Fragments
17	30.0	Structure Fragments
19	37.0	Structure Fragments
21	43.0	Structure Fragments
5	9.0	Structure Fragments with up to 1 Fucose
7	15.0	Structure Fragments with up to 1 Fucose
9	21.0	Structure Fragments with up to 1 Fucose
11	31.0	Structure Fragments with up to 1 Fucose
13	41.0	Structure Fragments with up to 1 Fucose
15	52.0	Structure Fragments with up to 1 Fucose
17	57.0	Structure Fragments with up to 1 Fucose
19	71.0	Structure Fragments with up to 1 Fucose
21	83.0	Structure Fragments with up to 1 Fucose
1	0.0	f(n) = n log n
2	1.3862943611198906	f(n) = n log n
3	3.295836866004329	f(n) = n log n
4	5.545177444479562	f(n) = n log n
5	8.047189562170502	f(n) = n log n
6	10.75055681536833	f(n) = n log n
7	13.621371043387192	f(n) = n log n
8	16.635532333438686	f(n) = n log n
9	19.775021196025975	f(n) = n log n
10	23.02585092994046	f(n) = n log n
11	26.376848000782076	f(n) = n log n
12	29.818879797456006	f(n) = n log n
13	33.34434164699998	f(n) = n log n
14	36.94680261461362	f(n) = n log n
15	40.62075301653315	f(n) = n log n
16	44.3614195558365	f(n) = n log n
17	48.16462684895568	f(n) = n log n
18	52.02669164213096	f(n) = n log n
19	55.94434060416236	f(n) = n log n
20	59.914645471079815	f(n) = n log n
21	63.93497119219188	f(n) = n log n
22	68.00293397388296	f(n) = n log n
23	72.11636696637044	f(n) = n log n
24	76.2732919283507	f(n) = n log n
1	0.0	f(n) = 1/2 n log n
2	0.6931471805599453	f(n) = 1/2 n log n
3	1.6479184330021646	f(n) = 1/2 n log n
4	2.772588722239781	f(n) = 1/2 n log n
5	4.023594781085251	f(n) = 1/2 n log n
6	5.375278407684165	f(n) = 1/2 n log n
7	6.810685521693596	f(n) = 1/2 n log n
8	8.317766166719343	f(n) = 1/2 n log n
9	9.887510598012987	f(n) = 1/2 n log n
10	11.51292546497023	f(n) = 1/2 n log n
11	13.188424000391038	f(n) = 1/2 n log n
12	14.909439898728003	f(n) = 1/2 n log n
13	16.67217082349999	f(n) = 1/2 n log n
14	18.47340130730681	f(n) = 1/2 n log n
15	20.310376508266575	f(n) = 1/2 n log n
16	22.18070977791825	f(n) = 1/2 n log n
17	24.08231342447784	f(n) = 1/2 n log n
18	26.01334582106548	f(n) = 1/2 n log n
19	27.97217030208118	f(n) = 1/2 n log n
20	29.957322735539908	f(n) = 1/2 n log n
21	31.96748559609594	f(n) = 1/2 n log n
22	34.00146698694148	f(n) = 1/2 n log n
23	36.05818348318522	f(n) = 1/2 n log n
24	38.13664596417535	f(n) = 1/2 n log n
1	0.0	f(n) = n log2 n
2	2.0	f(n) = n log2 n
3	4.754887502163468	f(n) = n log2 n
4	8.0	f(n) = n log2 n
5	11.60964047443681	f(n) = n log2 n
6	15.509775004326936	f(n) = n log2 n
7	19.651484454403228	f(n) = n log2 n
8	24.0	f(n) = n log2 n
9	28.52932501298081	f(n) = n log2 n
10	33.219280948873624	f(n) = n log2 n
11	38.05374780501027	f(n) = n log2 n
12	43.01955000865387	f(n) = n log2 n
13	48.105716335834195	f(n) = n log2 n
14	53.302968908806456	f(n) = n log2 n
15	58.60335893412778	f(n) = n log2 n
16	64.0	f(n) = n log2 n
17	69.48686830125577	f(n) = n log2 n
18	75.05865002596161	f(n) = n log2 n
19	80.71062275542812	f(n) = n log2 n
20	86.43856189774725	f(n) = n log2 n
21	92.23866587835397	f(n) = n log2 n
22	98.10749561002054	f(n) = n log2 n
23	104.0419249893113	f(n) = n log2 n
24	110.03910001730775	f(n) = n log2 n
1	0.0	f(n) = 1/2 n log2 n
2	1.0	f(n) = 1/2 n log2 n
3	2.377443751081734	f(n) = 1/2 n log2 n
4	4.0	f(n) = 1/2 n log2 n
5	5.804820237218405	f(n) = 1/2 n log2 n
6	7.754887502163468	f(n) = 1/2 n log2 n
7	9.825742227201614	f(n) = 1/2 n log2 n
8	12.0	f(n) = 1/2 n log2 n
9	14.264662506490405	f(n) = 1/2 n log2 n
10	16.609640474436812	f(n) = 1/2 n log2 n
11	19.026873902505134	f(n) = 1/2 n log2 n
12	21.509775004326936	f(n) = 1/2 n log2 n
13	24.052858167917098	f(n) = 1/2 n log2 n
14	26.651484454403228	f(n) = 1/2 n log2 n
15	29.30167946706389	f(n) = 1/2 n log2 n
16	32.0	f(n) = 1/2 n log2 n
17	34.743434150627884	f(n) = 1/2 n log2 n
18	37.529325012980806	f(n) = 1/2 n log2 n
19	40.35531137771406	f(n) = 1/2 n log2 n
20	43.219280948873624	f(n) = 1/2 n log2 n
21	46.119332939176985	f(n) = 1/2 n log2 n
22	49.05374780501027	f(n) = 1/2 n log2 n
23	52.02096249465565	f(n) = 1/2 n log2 n
24	55.01955000865387	f(n) = 1/2 n log2 n
