# Supplementary material for: Expanding N-glycopeptide identifications by modeling fragmentation, elution, and glycome connectivity
Source: Nat Commun. 2024 Jul 22;15:6168. doi: 10.1038/s41467-024-50338-5 (PMC11263600; doi:10.1038/s41467-024-50338-5)
Supplement: Supplementary file 4 — Source Data [file 41467_2024_50338_MOESM4_ESM.zip › source_data/figs10_mouse_tissue_gpsm_upset.csv]

Base	pGlyco3	Smoothed	Fragmentation Model	Fragmentation Model + Smoothed	scan_id	dataset
True	True	True	True	True	controllerType=0 controllerNumber=1 scan=42341	MouseLiver-3
True	True	True	True	True	controllerType=0 controllerNumber=1 scan=38941	MouseLung-1
True	True	True	True	True	controllerType=0 controllerNumber=1 scan=18121	MouseLung-4
True	True	True	True	True	controllerType=0 controllerNumber=1 scan=13639	MouseBrain-3
True	False	True	True	True	controllerType=0 controllerNumber=1 scan=30334	MouseKidney-3
True	False	True	True	True	controllerType=0 controllerNumber=1 scan=32971	MouseHeart-4
True	True	True	True	True	controllerType=0 controllerNumber=1 scan=5519	MouseKidney-5
True	True	True	True	True	controllerType=0 controllerNumber=1 scan=8744	MouseBrain-2
True	False	True	True	True	controllerType=0 controllerNumber=1 scan=24723	MouseLung-1
True	True	True	True	True	controllerType=0 controllerNumber=1 scan=32915	MouseHeart-1
True	False	True	True	True	controllerType=0 controllerNumber=1 scan=24646	MouseLung-5
True	True	True	True	True	controllerType=0 controllerNumber=1 scan=49535	MouseLung-4
True	True	True	True	True	controllerType=0 controllerNumber=1 scan=40517	MouseLung-5
True	True	True	True	True	controllerType=0 controllerNumber=1 scan=34071	MouseLiver-4
True	True	True	True	True	controllerType=0 controllerNumber=1 scan=19325	MouseLung-1
True	False	True	True	True	controllerType=0 controllerNumber=1 scan=24841	MouseLung-1
True	True	True	True	True	controllerType=0 controllerNumber=1 scan=35473	MouseHeart-1
True	False	True	True	True	controllerType=0 controllerNumber=1 scan=33253	MouseKidney-4
True	True	True	True	True	controllerType=0 controllerNumber=1 scan=42112	MouseKidney-1
True	False	True	True	True	controllerType=0 controllerNumber=1 scan=31879	MouseLung-1
True	True	True	True	True	controllerType=0 controllerNumber=1 scan=11162	MouseLiver-5
True	True	True	True	True	controllerType=0 controllerNumber=1 scan=33999	MouseLiver-4
True	True	True	True	True	controllerType=0 controllerNumber=1 scan=57750	MouseKidney-5
True	True	True	True	True	controllerType=0 controllerNumber=1 scan=22575	MouseLung-4
True	False	True	True	True	controllerType=0 controllerNumber=1 scan=8344	MouseBrain-5
True	True	True	True	True	controllerType=0 controllerNumber=1 scan=23779	MouseLiver-1
True	True	True	True	True	controllerType=0 controllerNumber=1 scan=19713	MouseKidney-4
True	True	True	True	True	controllerType=0 controllerNumber=1 scan=12696	MouseLung-4
True	False	True	True	True	controllerType=0 controllerNumber=1 scan=20267	MouseKidney-2
True	True	True	True	True	controllerType=0 controllerNumber=1 scan=21571	MouseBrain-4
True	True	True	False	False	controllerType=0 controllerNumber=1 scan=20788	MouseBrain-5
True	True	True	True	True	controllerType=0 controllerNumber=1 scan=26790	MouseKidney-1
True	True	True	False	False	controllerType=0 controllerNumber=1 scan=36647	MouseLiver-4
True	True	True	True	True	controllerType=0 controllerNumber=1 scan=29930	MouseKidney-5
True	True	True	True	True	controllerType=0 controllerNumber=1 scan=25896	MouseKidney-1
True	True	True	True	True	controllerType=0 controllerNumber=1 scan=8353	MouseLiver-1
True	False	True	True	True	controllerType=0 controllerNumber=1 scan=23276	MouseKidney-3
True	True	True	True	True	controllerType=0 controllerNumber=1 scan=5311	MouseKidney-3
True	True	True	True	True	controllerType=0 controllerNumber=1 scan=30798	MouseKidney-2
True	True	True	True	True	controllerType=0 controllerNumber=1 scan=23128	MouseLiver-5
True	True	True	True	True	controllerType=0 controllerNumber=1 scan=15698	MouseBrain-3
True	True	True	True	True	controllerType=0 controllerNumber=1 scan=25730	MouseLung-4
True	True	True	True	True	controllerType=0 controllerNumber=1 scan=31601	MouseLiver-4
True	True	True	True	True	controllerType=0 controllerNumber=1 scan=15850	MouseLiver-1
True	True	True	True	True	controllerType=0 controllerNumber=1 scan=28878	MouseLiver-1
True	True	True	True	True	controllerType=0 controllerNumber=1 scan=13418	MouseKidney-3
True	True	True	True	True	controllerType=0 controllerNumber=1 scan=13393	MouseBrain-4
True	True	True	True	True	controllerType=0 controllerNumber=1 scan=27714	MouseBrain-5
True	True	True	True	True	controllerType=0 controllerNumber=1 scan=43289	MouseLung-4
True	True	True	True	True	controllerType=0 controllerNumber=1 scan=9793	MouseKidney-5
True	True	True	True	False	controllerType=0 controllerNumber=1 scan=5634	MouseBrain-4
True	False	True	True	True	controllerType=0 controllerNumber=1 scan=19916	MouseBrain-3
True	True	True	True	True	controllerType=0 controllerNumber=1 scan=27514	MouseLiver-5
True	True	True	True	True	controllerType=0 controllerNumber=1 scan=29786	MouseLiver-3
True	False	True	True	True	controllerType=0 controllerNumber=1 scan=27162	MouseHeart-2
True	True	True	True	True	controllerType=0 controllerNumber=1 scan=14338	MouseBrain-5
True	True	True	True	True	controllerType=0 controllerNumber=1 scan=40760	MouseLiver-1
True	False	True	True	True	controllerType=0 controllerNumber=1 scan=34483	MouseLiver-3
True	True	True	True	True	controllerType=0 controllerNumber=1 scan=36143	MouseKidney-2
True	True	True	True	True	controllerType=0 controllerNumber=1 scan=36458	MouseHeart-1
True	True	True	True	True	controllerType=0 controllerNumber=1 scan=3246	MouseBrain-4
True	True	True	True	True	controllerType=0 controllerNumber=1 scan=21519	MouseHeart-1
True	False	True	True	True	controllerType=0 controllerNumber=1 scan=46236	MouseLung-5
True	True	True	True	True	controllerType=0 controllerNumber=1 scan=54017	MouseBrain-4
True	False	True	True	True	controllerType=0 controllerNumber=1 scan=9626	MouseKidney-2
True	True	True	True	True	controllerType=0 controllerNumber=1 scan=43622	MouseKidney-2
True	True	True	True	True	controllerType=0 controllerNumber=1 scan=17262	MouseLiver-3
True	False	True	True	True	controllerType=0 controllerNumber=1 scan=18137	MouseBrain-4
True	True	True	True	True	controllerType=0 controllerNumber=1 scan=14758	MouseLung-2
True	True	True	True	True	controllerType=0 controllerNumber=1 scan=11768	MouseKidney-5
True	True	True	True	True	controllerType=0 controllerNumber=1 scan=19366	MouseKidney-2
True	True	True	True	True	controllerType=0 controllerNumber=1 scan=33715	MouseLung-4
True	True	True	True	True	controllerType=0 controllerNumber=1 scan=65038	MouseLiver-5
True	True	True	True	True	controllerType=0 controllerNumber=1 scan=29230	MouseLiver-1
True	True	True	True	True	controllerType=0 controllerNumber=1 scan=6000	MouseKidney-4
True	True	True	True	True	controllerType=0 controllerNumber=1 scan=34418	MouseLiver-1
True	True	True	True	True	controllerType=0 controllerNumber=1 scan=35611	MouseHeart-3
True	True	True	True	True	controllerType=0 controllerNumber=1 scan=26290	MouseKidney-4
True	True	True	True	True	controllerType=0 controllerNumber=1 scan=12217	MouseKidney-2
True	True	True	True	True	controllerType=0 controllerNumber=1 scan=22015	MouseHeart-3
True	True	True	True	True	controllerType=0 controllerNumber=1 scan=35219	MouseLung-1
True	True	True	True	True	controllerType=0 controllerNumber=1 scan=20932	MouseLung-2
True	True	True	True	True	controllerType=0 controllerNumber=1 scan=21997	MouseLiver-5
True	True	True	True	True	controllerType=0 controllerNumber=1 scan=3930	MouseLiver-3
True	False	True	True	True	controllerType=0 controllerNumber=1 scan=8241	MouseBrain-4
True	True	True	True	True	controllerType=0 controllerNumber=1 scan=39682	MouseLiver-3
True	False	True	False	True	controllerType=0 controllerNumber=1 scan=12015	MouseKidney-5
True	True	True	True	True	controllerType=0 controllerNumber=1 scan=24493	MouseLung-5
True	True	True	True	True	controllerType=0 controllerNumber=1 scan=41088	MouseBrain-5
True	True	True	True	True	controllerType=0 controllerNumber=1 scan=42845	MouseLiver-1
True	False	True	True	True	controllerType=0 controllerNumber=1 scan=13005	MouseLiver-1
True	True	True	True	True	controllerType=0 controllerNumber=1 scan=28333	MouseKidney-2
True	True	True	True	True	controllerType=0 controllerNumber=1 scan=37332	MouseKidney-3
True	True	True	True	True	controllerType=0 controllerNumber=1 scan=6987	MouseKidney-3
True	True	True	True	True	controllerType=0 controllerNumber=1 scan=2231	MouseKidney-1
True	True	True	True	True	controllerType=0 controllerNumber=1 scan=14765	MouseLung-1
True	True	True	True	True	controllerType=0 controllerNumber=1 scan=13933	MouseLiver-3
True	True	True	True	True	controllerType=0 controllerNumber=1 scan=28730	MouseKidney-3
True	True	True	True	True	controllerType=0 controllerNumber=1 scan=45334	MouseLung-2
True	True	True	True	True	controllerType=0 controllerNumber=1 scan=35319	MouseKidney-1
True	False	True	True	True	controllerType=0 controllerNumber=1 scan=39991	MouseBrain-5
True	True	True	True	True	controllerType=0 controllerNumber=1 scan=32672	MouseLung-1
True	True	True	True	True	controllerType=0 controllerNumber=1 scan=15300	MouseKidney-2
True	False	True	True	True	controllerType=0 controllerNumber=1 scan=7730	MouseKidney-2
True	True	True	True	True	controllerType=0 controllerNumber=1 scan=57369	MouseLiver-4
True	False	True	True	True	controllerType=0 controllerNumber=1 scan=10767	MouseKidney-2
True	True	True	True	True	controllerType=0 controllerNumber=1 scan=33790	MouseLiver-2
True	False	True	True	True	controllerType=0 controllerNumber=1 scan=54045	MouseHeart-1
True	True	True	True	True	controllerType=0 controllerNumber=1 scan=21337	MouseLiver-5
True	True	True	True	True	controllerType=0 controllerNumber=1 scan=41193	MouseLiver-5
True	True	True	True	True	controllerType=0 controllerNumber=1 scan=10670	MouseKidney-4
True	True	True	True	True	controllerType=0 controllerNumber=1 scan=4918	MouseLiver-1
True	True	True	True	True	controllerType=0 controllerNumber=1 scan=25729	MouseLung-4
True	True	True	True	True	controllerType=0 controllerNumber=1 scan=38459	MouseBrain-5
True	False	True	True	True	controllerType=0 controllerNumber=1 scan=27981	MouseKidney-3
True	True	True	True	True	controllerType=0 controllerNumber=1 scan=16379	MouseHeart-4
True	True	True	True	True	controllerType=0 controllerNumber=1 scan=4452	MouseBrain-5
True	True	True	True	True	controllerType=0 controllerNumber=1 scan=19833	MouseHeart-5
True	True	True	True	True	controllerType=0 controllerNumber=1 scan=10160	MouseLiver-1
True	True	True	True	True	controllerType=0 controllerNumber=1 scan=2168	MouseBrain-4
True	True	True	True	True	controllerType=0 controllerNumber=1 scan=30124	MouseLung-3
True	False	True	True	True	controllerType=0 controllerNumber=1 scan=8932	MouseLiver-5
True	True	True	True	True	controllerType=0 controllerNumber=1 scan=40008	MouseKidney-4
True	True	True	True	True	controllerType=0 controllerNumber=1 scan=12409	MouseKidney-3
True	True	True	True	True	controllerType=0 controllerNumber=1 scan=19204	MouseLiver-4
True	True	True	True	True	controllerType=0 controllerNumber=1 scan=33404	MouseLung-1
True	True	True	True	True	controllerType=0 controllerNumber=1 scan=7810	MouseBrain-1
True	False	True	True	True	controllerType=0 controllerNumber=1 scan=6203	MouseKidney-5
True	True	True	True	True	controllerType=0 controllerNumber=1 scan=3491	MouseBrain-2
True	True	True	True	True	controllerType=0 controllerNumber=1 scan=19613	MouseKidney-1
True	True	True	True	True	controllerType=0 controllerNumber=1 scan=10224	MouseLiver-1
True	True	True	True	True	controllerType=0 controllerNumber=1 scan=27552	MouseBrain-2
True	True	True	True	True	controllerType=0 controllerNumber=1 scan=12244	MouseLiver-4
True	True	True	True	True	controllerType=0 controllerNumber=1 scan=5786	MouseLiver-3
True	True	True	True	True	controllerType=0 controllerNumber=1 scan=34260	MouseKidney-1
True	True	True	True	True	controllerType=0 controllerNumber=1 scan=48871	MouseHeart-2
True	False	True	True	True	controllerType=0 controllerNumber=1 scan=10918	MouseKidney-5
True	True	True	True	True	controllerType=0 controllerNumber=1 scan=2635	MouseKidney-2
True	True	True	True	True	controllerType=0 controllerNumber=1 scan=9010	MouseLiver-1
True	True	True	True	True	controllerType=0 controllerNumber=1 scan=13107	MouseLung-5
True	True	True	True	True	controllerType=0 controllerNumber=1 scan=41845	MouseHeart-4
True	True	True	True	True	controllerType=0 controllerNumber=1 scan=36643	MouseLiver-1
True	True	True	True	True	controllerType=0 controllerNumber=1 scan=9148	MouseBrain-1
True	True	True	True	True	controllerType=0 controllerNumber=1 scan=14236	MouseLiver-4
True	True	True	True	True	controllerType=0 controllerNumber=1 scan=8718	MouseKidney-3
True	True	True	True	True	controllerType=0 controllerNumber=1 scan=3044	MouseKidney-1
True	True	True	True	True	controllerType=0 controllerNumber=1 scan=5293	MouseLiver-5
True	True	True	True	True	controllerType=0 controllerNumber=1 scan=4135	MouseBrain-4
True	True	True	True	True	controllerType=0 controllerNumber=1 scan=53450	MouseHeart-3
True	True	True	True	True	controllerType=0 controllerNumber=1 scan=16264	MouseLiver-2
True	True	True	True	True	controllerType=0 controllerNumber=1 scan=14235	MouseBrain-2
True	True	True	True	True	controllerType=0 controllerNumber=1 scan=24416	MouseKidney-1
True	True	True	True	True	controllerType=0 controllerNumber=1 scan=6242	MouseLiver-5
True	True	True	True	True	controllerType=0 controllerNumber=1 scan=30732	MouseKidney-4
True	True	True	True	True	controllerType=0 controllerNumber=1 scan=38422	MouseLiver-4
True	True	True	True	True	controllerType=0 controllerNumber=1 scan=51675	MouseKidney-5
True	True	True	True	True	controllerType=0 controllerNumber=1 scan=2763	MouseKidney-3
True	True	True	True	True	controllerType=0 controllerNumber=1 scan=14586	MouseKidney-4
True	True	True	True	True	controllerType=0 controllerNumber=1 scan=43524	MouseLiver-5
True	True	True	True	True	controllerType=0 controllerNumber=1 scan=44815	MouseBrain-4
True	True	True	True	True	controllerType=0 controllerNumber=1 scan=32942	MouseKidney-3
True	False	True	True	True	controllerType=0 controllerNumber=1 scan=39845	MouseKidney-1
True	True	True	True	True	controllerType=0 controllerNumber=1 scan=37949	MouseLiver-5
True	True	True	True	True	controllerType=0 controllerNumber=1 scan=35032	MouseKidney-5
True	True	True	True	True	controllerType=0 controllerNumber=1 scan=30420	MouseKidney-2
True	True	True	True	True	controllerType=0 controllerNumber=1 scan=27145	MouseLung-5
True	True	True	True	True	controllerType=0 controllerNumber=1 scan=12006	MouseLiver-3
True	True	True	True	True	controllerType=0 controllerNumber=1 scan=7599	MouseBrain-4
True	True	True	True	True	controllerType=0 controllerNumber=1 scan=25857	MouseLung-2
True	False	True	True	True	controllerType=0 controllerNumber=1 scan=20775	MouseHeart-3
True	True	True	True	True	controllerType=0 controllerNumber=1 scan=31090	MouseBrain-3
True	False	True	True	True	controllerType=0 controllerNumber=1 scan=36151	MouseHeart-4
True	True	True	True	True	controllerType=0 controllerNumber=1 scan=40374	MouseHeart-1
True	False	True	True	True	controllerType=0 controllerNumber=1 scan=44037	MouseLung-3
True	False	True	True	True	controllerType=0 controllerNumber=1 scan=28068	MouseLung-5
True	True	True	True	True	controllerType=0 controllerNumber=1 scan=15082	MouseLiver-2
True	True	True	True	True	controllerType=0 controllerNumber=1 scan=14863	MouseBrain-3
True	True	True	True	True	controllerType=0 controllerNumber=1 scan=37145	MouseKidney-3
True	True	True	True	True	controllerType=0 controllerNumber=1 scan=6271	MouseBrain-2
True	True	True	True	True	controllerType=0 controllerNumber=1 scan=35694	MouseHeart-1
True	True	True	True	True	controllerType=0 controllerNumber=1 scan=11739	MouseKidney-5
True	True	True	True	True	controllerType=0 controllerNumber=1 scan=6352	MouseLiver-4
True	False	True	True	True	controllerType=0 controllerNumber=1 scan=25956	MouseKidney-5
True	True	True	True	True	controllerType=0 controllerNumber=1 scan=18581	MouseLung-1
True	True	True	True	True	controllerType=0 controllerNumber=1 scan=6819	MouseBrain-1
True	True	True	True	True	controllerType=0 controllerNumber=1 scan=28650	MouseBrain-5
True	False	True	True	True	controllerType=0 controllerNumber=1 scan=21386	MouseKidney-5
True	True	True	True	True	controllerType=0 controllerNumber=1 scan=24362	MouseBrain-2
True	True	True	True	True	controllerType=0 controllerNumber=1 scan=17704	MouseLiver-2
True	True	True	True	True	controllerType=0 controllerNumber=1 scan=27397	MouseLung-4
True	True	True	True	True	controllerType=0 controllerNumber=1 scan=43320	MouseKidney-1
True	True	True	True	True	controllerType=0 controllerNumber=1 scan=33573	MouseLiver-1
True	True	True	True	True	controllerType=0 controllerNumber=1 scan=10992	MouseLiver-3
True	True	True	True	True	controllerType=0 controllerNumber=1 scan=27801	MouseLiver-3
True	False	True	True	True	controllerType=0 controllerNumber=1 scan=37977	MouseKidney-1
True	True	True	True	True	controllerType=0 controllerNumber=1 scan=44035	MouseHeart-1
True	True	True	True	True	controllerType=0 controllerNumber=1 scan=4294	MouseBrain-4
True	True	True	True	True	controllerType=0 controllerNumber=1 scan=20037	MouseHeart-5
True	True	True	True	True	controllerType=0 controllerNumber=1 scan=46548	MouseHeart-3
True	False	True	True	True	controllerType=0 controllerNumber=1 scan=33790	MouseLung-1
True	True	True	True	True	controllerType=0 controllerNumber=1 scan=27971	MouseLiver-4
True	True	True	True	True	controllerType=0 controllerNumber=1 scan=25835	MouseHeart-2
True	True	True	True	True	controllerType=0 controllerNumber=1 scan=46551	MouseLiver-3
True	False	True	True	True	controllerType=0 controllerNumber=1 scan=30573	MouseLiver-5
True	True	True	True	True	controllerType=0 controllerNumber=1 scan=7223	MouseBrain-2
True	True	True	True	True	controllerType=0 controllerNumber=1 scan=4930	MouseKidney-3
True	True	True	True	True	controllerType=0 controllerNumber=1 scan=25456	MouseLiver-1
True	True	True	True	True	controllerType=0 controllerNumber=1 scan=12190	MouseKidney-1
True	True	True	True	True	controllerType=0 controllerNumber=1 scan=61757	MouseLiver-1
True	True	True	True	True	controllerType=0 controllerNumber=1 scan=16859	MouseBrain-3
True	True	True	True	True	controllerType=0 controllerNumber=1 scan=14792	MouseHeart-3
True	True	True	True	True	controllerType=0 controllerNumber=1 scan=2742	MouseKidney-5
True	True	True	True	True	controllerType=0 controllerNumber=1 scan=42931	MouseLiver-4
True	True	True	True	True	controllerType=0 controllerNumber=1 scan=43024	MouseKidney-3
True	True	True	True	True	controllerType=0 controllerNumber=1 scan=12106	MouseLung-5
True	True	True	True	True	controllerType=0 controllerNumber=1 scan=31832	MouseHeart-2
True	True	True	True	True	controllerType=0 controllerNumber=1 scan=35008	MouseLiver-4
True	False	False	False	False	controllerType=0 controllerNumber=1 scan=12472	MouseKidney-2
True	True	True	True	True	controllerType=0 controllerNumber=1 scan=27121	MouseLung-3
True	True	True	True	True	controllerType=0 controllerNumber=1 scan=33809	MouseLiver-2
True	True	True	True	True	controllerType=0 controllerNumber=1 scan=18102	MouseLung-3
True	True	True	True	True	controllerType=0 controllerNumber=1 scan=9005	MouseBrain-3
True	False	True	True	True	controllerType=0 controllerNumber=1 scan=5430	MouseBrain-2
True	True	True	True	True	controllerType=0 controllerNumber=1 scan=38154	MouseLung-1
True	True	True	True	True	controllerType=0 controllerNumber=1 scan=22131	MouseKidney-4
True	True	True	True	True	controllerType=0 controllerNumber=1 scan=42182	MouseLiver-2
True	True	True	True	True	controllerType=0 controllerNumber=1 scan=44808	MouseLung-5
True	True	True	True	True	controllerType=0 controllerNumber=1 scan=16504	MouseKidney-1
True	True	True	True	True	controllerType=0 controllerNumber=1 scan=26948	MouseLung-1
True	True	True	True	True	controllerType=0 controllerNumber=1 scan=22178	MouseLung-5
True	True	True	True	True	controllerType=0 controllerNumber=1 scan=36819	MouseHeart-2
True	True	True	True	True	controllerType=0 controllerNumber=1 scan=15961	MouseBrain-4
True	True	True	True	True	controllerType=0 controllerNumber=1 scan=33617	MouseBrain-1
True	True	True	True	True	controllerType=0 controllerNumber=1 scan=7369	MouseKidney-1
True	True	True	True	True	controllerType=0 controllerNumber=1 scan=23469	MouseLung-1
True	True	True	True	True	controllerType=0 controllerNumber=1 scan=15323	MouseKidney-5
True	True	True	True	True	controllerType=0 controllerNumber=1 scan=11517	MouseLung-1
True	True	True	True	True	controllerType=0 controllerNumber=1 scan=40871	MouseHeart-5
True	False	True	True	True	controllerType=0 controllerNumber=1 scan=61990	MouseLiver-5
True	True	True	True	True	controllerType=0 controllerNumber=1 scan=17401	MouseLiver-4
True	True	True	True	True	controllerType=0 controllerNumber=1 scan=2076	MouseBrain-1
True	True	True	True	True	controllerType=0 controllerNumber=1 scan=16264	MouseLung-1
True	True	True	True	True	controllerType=0 controllerNumber=1 scan=11996	MouseLiver-1
True	False	True	True	True	controllerType=0 controllerNumber=1 scan=8758	MouseKidney-3
True	True	True	True	True	controllerType=0 controllerNumber=1 scan=18924	MouseKidney-4
True	True	True	True	True	controllerType=0 controllerNumber=1 scan=12946	MouseKidney-5
True	True	True	True	True	controllerType=0 controllerNumber=1 scan=34262	MouseLiver-3
True	False	True	True	True	controllerType=0 controllerNumber=1 scan=30517	MouseLiver-4
True	True	True	False	False	controllerType=0 controllerNumber=1 scan=19547	MouseKidney-5
True	True	True	True	True	controllerType=0 controllerNumber=1 scan=54699	MouseLung-4
True	True	True	True	True	controllerType=0 controllerNumber=1 scan=28668	MouseLung-2
True	True	True	True	True	controllerType=0 controllerNumber=1 scan=21689	MouseKidney-2
True	True	True	True	True	controllerType=0 controllerNumber=1 scan=30036	MouseLiver-1
True	False	True	True	True	controllerType=0 controllerNumber=1 scan=29025	MouseBrain-3
True	True	True	True	True	controllerType=0 controllerNumber=1 scan=68211	MouseLung-4
True	True	True	True	True	controllerType=0 controllerNumber=1 scan=19743	MouseKidney-2
True	True	True	True	True	controllerType=0 controllerNumber=1 scan=15954	MouseLiver-2
True	False	True	False	False	controllerType=0 controllerNumber=1 scan=31926	MouseLiver-3
True	True	True	True	True	controllerType=0 controllerNumber=1 scan=44878	MouseLiver-3
True	False	True	True	True	controllerType=0 controllerNumber=1 scan=30212	MouseLung-5
True	False	True	True	True	controllerType=0 controllerNumber=1 scan=31955	MouseKidney-4
True	True	True	True	True	controllerType=0 controllerNumber=1 scan=26328	MouseKidney-4
True	True	True	True	True	controllerType=0 controllerNumber=1 scan=21393	MouseLung-2
True	False	True	True	True	controllerType=0 controllerNumber=1 scan=29102	MouseKidney-2
True	True	True	True	True	controllerType=0 controllerNumber=1 scan=12830	MouseKidney-3
True	True	True	True	True	controllerType=0 controllerNumber=1 scan=27559	MouseHeart-5
True	True	True	True	True	controllerType=0 controllerNumber=1 scan=39617	MouseLung-2
True	True	True	True	True	controllerType=0 controllerNumber=1 scan=33360	MouseBrain-1
True	False	True	True	True	controllerType=0 controllerNumber=1 scan=62085	MouseLiver-1
True	True	True	True	True	controllerType=0 controllerNumber=1 scan=25655	MouseLung-5
True	True	True	True	True	controllerType=0 controllerNumber=1 scan=13880	MouseLung-2
True	True	True	True	True	controllerType=0 controllerNumber=1 scan=12433	MouseKidney-2
True	False	True	True	True	controllerType=0 controllerNumber=1 scan=41974	MouseLiver-5
True	True	True	True	True	controllerType=0 controllerNumber=1 scan=19899	MouseLung-5
True	True	True	True	True	controllerType=0 controllerNumber=1 scan=24314	MouseKidney-4
True	True	True	True	True	controllerType=0 controllerNumber=1 scan=24517	MouseKidney-4
True	True	True	True	True	controllerType=0 controllerNumber=1 scan=4864	MouseLiver-3
True	True	True	True	True	controllerType=0 controllerNumber=1 scan=17924	MouseLung-4
True	True	True	True	True	controllerType=0 controllerNumber=1 scan=16529	MouseBrain-4
True	True	True	True	True	controllerType=0 controllerNumber=1 scan=61184	MouseLung-5
True	True	True	True	True	controllerType=0 controllerNumber=1 scan=12453	MouseBrain-5
True	True	True	True	True	controllerType=0 controllerNumber=1 scan=38717	MouseLiver-2
True	True	True	True	True	controllerType=0 controllerNumber=1 scan=4253	MouseLiver-1
True	True	True	True	True	controllerType=0 controllerNumber=1 scan=26705	MouseLung-5
True	True	True	True	True	controllerType=0 controllerNumber=1 scan=32957	MouseLung-4
True	False	True	True	True	controllerType=0 controllerNumber=1 scan=34402	MouseHeart-2
True	True	True	True	True	controllerType=0 controllerNumber=1 scan=14161	MouseKidney-2
True	False	True	True	True	controllerType=0 controllerNumber=1 scan=30849	MouseBrain-4
True	True	True	True	True	controllerType=0 controllerNumber=1 scan=13031	MouseKidney-4
True	True	True	True	True	controllerType=0 controllerNumber=1 scan=21980	MouseBrain-4
True	True	True	True	True	controllerType=0 controllerNumber=1 scan=37916	MouseBrain-2
True	True	True	True	True	controllerType=0 controllerNumber=1 scan=42084	MouseLung-5
True	True	True	True	True	controllerType=0 controllerNumber=1 scan=21709	MouseKidney-1
True	False	True	True	True	controllerType=0 controllerNumber=1 scan=21115	MouseLiver-5
True	True	True	True	True	controllerType=0 controllerNumber=1 scan=13103	MouseBrain-4
True	False	True	True	True	controllerType=0 controllerNumber=1 scan=26693	MouseBrain-4
True	True	True	True	True	controllerType=0 controllerNumber=1 scan=32994	MouseKidney-2
True	True	True	True	True	controllerType=0 controllerNumber=1 scan=15085	MouseBrain-3
True	True	True	True	True	controllerType=0 controllerNumber=1 scan=26775	MouseLiver-4
True	True	True	True	True	controllerType=0 controllerNumber=1 scan=35873	MouseBrain-4
True	True	True	True	True	controllerType=0 controllerNumber=1 scan=65113	MouseLiver-2
True	True	True	True	True	controllerType=0 controllerNumber=1 scan=27056	MouseBrain-5
True	True	True	True	True	controllerType=0 controllerNumber=1 scan=28094	MouseBrain-3
True	True	True	True	True	controllerType=0 controllerNumber=1 scan=6786	MouseKidney-3
True	False	True	False	False	controllerType=0 controllerNumber=1 scan=21768	MouseBrain-1
True	False	True	False	True	controllerType=0 controllerNumber=1 scan=7025	MouseKidney-2
True	True	True	True	True	controllerType=0 controllerNumber=1 scan=29198	MouseBrain-2
True	True	True	True	True	controllerType=0 controllerNumber=1 scan=43692	MouseKidney-1
True	True	True	True	True	controllerType=0 controllerNumber=1 scan=13313	MouseBrain-1
True	True	True	True	True	controllerType=0 controllerNumber=1 scan=20877	MouseLiver-4
True	False	True	True	True	controllerType=0 controllerNumber=1 scan=22452	MouseKidney-3
True	True	True	True	True	controllerType=0 controllerNumber=1 scan=30114	MouseKidney-4
True	True	True	True	True	controllerType=0 controllerNumber=1 scan=34149	MouseLung-3
True	False	True	True	True	controllerType=0 controllerNumber=1 scan=28732	MouseLung-4
True	True	True	True	True	controllerType=0 controllerNumber=1 scan=13962	MouseHeart-4
True	True	True	True	True	controllerType=0 controllerNumber=1 scan=9725	MouseKidney-2
True	False	True	True	True	controllerType=0 controllerNumber=1 scan=15003	MouseLung-4
True	True	True	True	True	controllerType=0 controllerNumber=1 scan=34543	MouseHeart-2
True	True	True	True	True	controllerType=0 controllerNumber=1 scan=19494	MouseKidney-5
True	True	True	True	True	controllerType=0 controllerNumber=1 scan=6343	MouseHeart-5
True	True	True	True	True	controllerType=0 controllerNumber=1 scan=29467	MouseLiver-1
True	True	True	True	True	controllerType=0 controllerNumber=1 scan=17828	MouseLung-3
True	True	True	True	True	controllerType=0 controllerNumber=1 scan=4999	MouseKidney-2
True	True	True	True	True	controllerType=0 controllerNumber=1 scan=12380	MouseBrain-3
True	True	True	True	True	controllerType=0 controllerNumber=1 scan=24505	MouseLung-3
True	True	True	True	True	controllerType=0 controllerNumber=1 scan=41813	MouseLiver-3
True	True	True	True	True	controllerType=0 controllerNumber=1 scan=3838	MouseKidney-2
True	True	True	True	True	controllerType=0 controllerNumber=1 scan=19079	MouseBrain-5
True	True	True	True	True	controllerType=0 controllerNumber=1 scan=34598	MouseLung-1
True	True	True	True	True	controllerType=0 controllerNumber=1 scan=3631	MouseKidney-4
True	True	True	True	True	controllerType=0 controllerNumber=1 scan=8003	MouseLiver-5
True	True	True	True	True	controllerType=0 controllerNumber=1 scan=17540	MouseBrain-5
True	True	True	True	True	controllerType=0 controllerNumber=1 scan=47723	MouseLung-5
True	True	True	True	True	controllerType=0 controllerNumber=1 scan=40308	MouseLiver-4
True	True	True	True	True	controllerType=0 controllerNumber=1 scan=3902	MouseKidney-1
True	True	True	True	True	controllerType=0 controllerNumber=1 scan=15144	MouseBrain-4
True	True	True	True	True	controllerType=0 controllerNumber=1 scan=6903	MouseLung-3
True	True	True	True	True	controllerType=0 controllerNumber=1 scan=7618	MouseBrain-4
True	True	True	True	True	controllerType=0 controllerNumber=1 scan=7011	MouseLiver-4
True	True	True	True	True	controllerType=0 controllerNumber=1 scan=21778	MouseBrain-1
True	True	True	True	True	controllerType=0 controllerNumber=1 scan=29302	MouseKidney-1
True	True	True	True	True	controllerType=0 controllerNumber=1 scan=16754	MouseLiver-3
True	True	True	True	True	controllerType=0 controllerNumber=1 scan=27522	MouseKidney-1
True	True	True	True	True	controllerType=0 controllerNumber=1 scan=3298	MouseKidney-1
True	False	True	True	True	controllerType=0 controllerNumber=1 scan=25873	MouseHeart-1
True	True	True	True	True	controllerType=0 controllerNumber=1 scan=37782	MouseLung-3
True	True	True	True	True	controllerType=0 controllerNumber=1 scan=29707	MouseBrain-2
True	True	True	True	True	controllerType=0 controllerNumber=1 scan=4475	MouseBrain-2
True	True	True	True	True	controllerType=0 controllerNumber=1 scan=30732	MouseKidney-5
True	False	True	True	True	controllerType=0 controllerNumber=1 scan=19241	MouseKidney-1
True	True	True	True	True	controllerType=0 controllerNumber=1 scan=46480	MouseHeart-2
True	True	True	True	True	controllerType=0 controllerNumber=1 scan=27973	MouseKidney-5
True	True	True	True	True	controllerType=0 controllerNumber=1 scan=12651	MouseBrain-4
True	True	True	True	True	controllerType=0 controllerNumber=1 scan=24162	MouseBrain-4
True	True	True	True	True	controllerType=0 controllerNumber=1 scan=4279	MouseLiver-2
True	True	True	True	True	controllerType=0 controllerNumber=1 scan=43398	MouseLung-3
True	False	False	True	True	controllerType=0 controllerNumber=1 scan=14586	MouseKidney-5
True	True	True	True	True	controllerType=0 controllerNumber=1 scan=20867	MouseLung-4
True	True	True	True	True	controllerType=0 controllerNumber=1 scan=10353	MouseBrain-4
True	False	True	True	True	controllerType=0 controllerNumber=1 scan=12990	MouseKidney-5
True	True	True	True	True	controllerType=0 controllerNumber=1 scan=23200	MouseLiver-4
True	True	True	True	True	controllerType=0 controllerNumber=1 scan=7813	MouseKidney-1
True	True	True	True	True	controllerType=0 controllerNumber=1 scan=9987	MouseLung-2
True	True	True	True	True	controllerType=0 controllerNumber=1 scan=21907	MouseLung-3
True	True	True	True	True	controllerType=0 controllerNumber=1 scan=9574	MouseKidney-4
True	True	True	True	True	controllerType=0 controllerNumber=1 scan=19192	MouseLiver-1
True	True	True	True	True	controllerType=0 controllerNumber=1 scan=15161	MouseLung-2
True	True	True	True	True	controllerType=0 controllerNumber=1 scan=46878	MouseBrain-1
True	True	True	True	True	controllerType=0 controllerNumber=1 scan=30351	MouseLung-1
True	True	True	True	True	controllerType=0 controllerNumber=1 scan=33782	MouseKidney-5
True	True	True	True	True	controllerType=0 controllerNumber=1 scan=14454	MouseKidney-3
True	True	True	True	True	controllerType=0 controllerNumber=1 scan=5366	MouseKidney-2
True	False	True	True	True	controllerType=0 controllerNumber=1 scan=42067	MouseLiver-2
True	True	True	True	True	controllerType=0 controllerNumber=1 scan=43874	MouseLung-5
True	True	True	True	True	controllerType=0 controllerNumber=1 scan=10750	MouseLung-4
True	True	True	True	True	controllerType=0 controllerNumber=1 scan=35728	MouseLiver-5
True	True	True	True	True	controllerType=0 controllerNumber=1 scan=33448	MouseLiver-3
True	True	True	True	True	controllerType=0 controllerNumber=1 scan=24978	MouseLung-5
True	True	True	True	True	controllerType=0 controllerNumber=1 scan=9098	MouseBrain-3
True	True	True	True	True	controllerType=0 controllerNumber=1 scan=21799	MouseLung-3
True	True	True	True	True	controllerType=0 controllerNumber=1 scan=2408	MouseKidney-5
True	True	True	True	True	controllerType=0 controllerNumber=1 scan=2967	MouseKidney-1
True	True	True	True	True	controllerType=0 controllerNumber=1 scan=14974	MouseBrain-1
True	True	True	True	True	controllerType=0 controllerNumber=1 scan=30090	MouseKidney-3
True	True	True	True	True	controllerType=0 controllerNumber=1 scan=21675	MouseKidney-2
True	False	False	False	False	controllerType=0 controllerNumber=1 scan=57041	MouseLiver-5
True	False	True	True	True	controllerType=0 controllerNumber=1 scan=19555	MouseKidney-4
True	True	True	True	True	controllerType=0 controllerNumber=1 scan=16839	MouseBrain-4
True	True	True	True	True	controllerType=0 controllerNumber=1 scan=38717	MouseLung-1
True	True	True	True	True	controllerType=0 controllerNumber=1 scan=58258	MouseLung-3
True	True	True	True	True	controllerType=0 controllerNumber=1 scan=20139	MouseHeart-1
True	True	True	True	True	controllerType=0 controllerNumber=1 scan=24413	MouseLiver-1
True	True	True	True	True	controllerType=0 controllerNumber=1 scan=6169	MouseLiver-3
True	False	True	True	True	controllerType=0 controllerNumber=1 scan=18586	MouseHeart-3
True	True	True	True	True	controllerType=0 controllerNumber=1 scan=3163	MouseKidney-1
True	True	True	True	True	controllerType=0 controllerNumber=1 scan=47342	MouseLung-4
True	True	True	True	True	controllerType=0 controllerNumber=1 scan=36537	MouseLiver-5
True	False	True	True	True	controllerType=0 controllerNumber=1 scan=22268	MouseHeart-1
True	True	True	True	True	controllerType=0 controllerNumber=1 scan=29620	MouseLung-4
True	True	True	True	True	controllerType=0 controllerNumber=1 scan=66422	MouseLung-2
True	False	True	True	True	controllerType=0 controllerNumber=1 scan=27118	MouseBrain-3
True	False	True	True	True	controllerType=0 controllerNumber=1 scan=17726	MouseLiver-5
True	True	True	True	True	controllerType=0 controllerNumber=1 scan=25048	MouseKidney-5
True	True	True	True	True	controllerType=0 controllerNumber=1 scan=30927	MouseLiver-2
True	True	True	True	True	controllerType=0 controllerNumber=1 scan=3570	MouseKidney-3
True	False	True	True	True	controllerType=0 controllerNumber=1 scan=50947	MouseLiver-3
True	True	True	True	True	controllerType=0 controllerNumber=1 scan=48195	MouseKidney-3
True	True	True	True	True	controllerType=0 controllerNumber=1 scan=17410	MouseKidney-2
True	True	True	True	True	controllerType=0 controllerNumber=1 scan=21124	MouseLung-4
True	True	True	True	True	controllerType=0 controllerNumber=1 scan=14163	MouseLiver-2
True	True	True	True	True	controllerType=0 controllerNumber=1 scan=11876	MouseBrain-3
True	True	True	True	True	controllerType=0 controllerNumber=1 scan=6957	MouseBrain-1
True	True	True	True	True	controllerType=0 controllerNumber=1 scan=23164	MouseKidney-3
True	True	True	True	True	controllerType=0 controllerNumber=1 scan=13548	MouseBrain-2
True	True	True	True	True	controllerType=0 controllerNumber=1 scan=19092	MouseBrain-3
True	True	True	True	True	controllerType=0 controllerNumber=1 scan=10684	MouseLiver-3
True	True	True	True	True	controllerType=0 controllerNumber=1 scan=12793	MouseLung-4
True	True	True	True	True	controllerType=0 controllerNumber=1 scan=27340	MouseHeart-1
True	True	True	False	False	controllerType=0 controllerNumber=1 scan=19870	MouseLiver-2
True	False	True	True	True	controllerType=0 controllerNumber=1 scan=43946	MouseKidney-5
True	False	True	True	True	controllerType=0 controllerNumber=1 scan=7583	MouseKidney-4
True	False	True	False	False	controllerType=0 controllerNumber=1 scan=22923	MouseKidney-2
True	False	True	True	True	controllerType=0 controllerNumber=1 scan=13698	MouseKidney-3
True	True	True	True	True	controllerType=0 controllerNumber=1 scan=5245	MouseKidney-1
True	True	True	True	True	controllerType=0 controllerNumber=1 scan=41818	MouseKidney-3
True	True	True	True	True	controllerType=0 controllerNumber=1 scan=4047	MouseKidney-1
True	True	True	True	True	controllerType=0 controllerNumber=1 scan=25012	MouseLiver-4
True	True	True	True	True	controllerType=0 controllerNumber=1 scan=14514	MouseKidney-5
True	True	True	True	True	controllerType=0 controllerNumber=1 scan=42178	MouseLung-4
True	False	True	True	True	controllerType=0 controllerNumber=1 scan=12399	MouseKidney-3
True	True	True	True	True	controllerType=0 controllerNumber=1 scan=61053	MouseLiver-2
True	True	True	True	True	controllerType=0 controllerNumber=1 scan=14521	MouseKidney-1
True	True	True	True	True	controllerType=0 controllerNumber=1 scan=10961	MouseBrain-2
True	True	True	True	True	controllerType=0 controllerNumber=1 scan=23380	MouseLiver-2
True	False	True	True	True	controllerType=0 controllerNumber=1 scan=16555	MouseKidney-4
True	True	True	True	True	controllerType=0 controllerNumber=1 scan=10968	MouseBrain-5
True	False	True	True	True	controllerType=0 controllerNumber=1 scan=60834	MouseLung-5
True	True	True	True	True	controllerType=0 controllerNumber=1 scan=11025	MouseBrain-2
True	True	True	True	True	controllerType=0 controllerNumber=1 scan=42758	MouseKidney-2
True	True	True	True	True	controllerType=0 controllerNumber=1 scan=23147	MouseLiver-1
True	True	True	True	True	controllerType=0 controllerNumber=1 scan=23912	MouseLiver-4
True	True	True	True	True	controllerType=0 controllerNumber=1 scan=2839	MouseKidney-5
True	False	True	True	True	controllerType=0 controllerNumber=1 scan=42968	MouseBrain-1
True	True	True	True	True	controllerType=0 controllerNumber=1 scan=23279	MouseKidney-2
True	True	True	True	True	controllerType=0 controllerNumber=1 scan=48958	MouseLung-2
True	True	True	True	True	controllerType=0 controllerNumber=1 scan=17005	MouseLung-2
True	True	True	True	True	controllerType=0 controllerNumber=1 scan=11687	MouseKidney-5
True	True	True	True	True	controllerType=0 controllerNumber=1 scan=30076	MouseLiver-2
True	True	True	True	True	controllerType=0 controllerNumber=1 scan=39814	MouseLung-5
True	True	True	True	True	controllerType=0 controllerNumber=1 scan=25734	MouseBrain-3
True	True	True	True	True	controllerType=0 controllerNumber=1 scan=39195	MouseKidney-3
True	True	True	True	True	controllerType=0 controllerNumber=1 scan=24523	MouseKidney-1
True	False	True	True	True	controllerType=0 controllerNumber=1 scan=10501	MouseKidney-4
True	True	True	True	True	controllerType=0 controllerNumber=1 scan=33063	MouseLung-1
True	True	True	True	True	controllerType=0 controllerNumber=1 scan=9113	MouseKidney-1
True	True	True	True	True	controllerType=0 controllerNumber=1 scan=51532	MouseLiver-3
True	True	True	True	True	controllerType=0 controllerNumber=1 scan=18924	MouseKidney-5
True	False	True	True	True	controllerType=0 controllerNumber=1 scan=18088	MouseLiver-2
True	True	True	True	True	controllerType=0 controllerNumber=1 scan=38024	MouseLiver-4
True	False	True	True	True	controllerType=0 controllerNumber=1 scan=37640	MouseLiver-3
True	True	True	True	True	controllerType=0 controllerNumber=1 scan=45487	MouseLiver-3
True	True	True	True	True	controllerType=0 controllerNumber=1 scan=29192	MouseKidney-2
True	True	True	True	True	controllerType=0 controllerNumber=1 scan=64744	MouseLiver-3
True	True	True	True	True	controllerType=0 controllerNumber=1 scan=13797	MouseBrain-4
True	False	True	True	True	controllerType=0 controllerNumber=1 scan=51288	MouseHeart-3
True	True	True	True	True	controllerType=0 controllerNumber=1 scan=26328	MouseKidney-5
True	True	True	True	True	controllerType=0 controllerNumber=1 scan=51559	MouseHeart-3
True	True	True	True	True	controllerType=0 controllerNumber=1 scan=16224	MouseBrain-5
True	True	True	True	True	controllerType=0 controllerNumber=1 scan=10139	MouseLung-2
True	True	True	True	True	controllerType=0 controllerNumber=1 scan=48313	MouseBrain-1
True	True	True	True	True	controllerType=0 controllerNumber=1 scan=28061	MouseLung-5
True	True	True	True	True	controllerType=0 controllerNumber=1 scan=14503	MouseBrain-1
True	False	True	True	True	controllerType=0 controllerNumber=1 scan=27629	MouseLung-3
True	True	True	True	True	controllerType=0 controllerNumber=1 scan=27436	MouseLung-2
True	True	True	True	True	controllerType=0 controllerNumber=1 scan=17849	MouseBrain-3
True	True	True	True	True	controllerType=0 controllerNumber=1 scan=13267	MouseKidney-3
True	False	True	True	True	controllerType=0 controllerNumber=1 scan=9914	MouseLiver-3
True	True	True	True	True	controllerType=0 controllerNumber=1 scan=56876	MouseLiver-2
True	True	True	True	True	controllerType=0 controllerNumber=1 scan=28938	MouseLiver-5
True	True	True	True	True	controllerType=0 controllerNumber=1 scan=36097	MouseLung-2
True	True	True	True	True	controllerType=0 controllerNumber=1 scan=18600	MouseLiver-1
True	True	True	True	True	controllerType=0 controllerNumber=1 scan=2286	MouseBrain-2
True	True	True	True	True	controllerType=0 controllerNumber=1 scan=13826	MouseLung-4
True	True	True	True	True	controllerType=0 controllerNumber=1 scan=30447	MouseKidney-3
True	True	True	True	True	controllerType=0 controllerNumber=1 scan=36340	MouseBrain-5
True	False	True	True	True	controllerType=0 controllerNumber=1 scan=29974	MouseBrain-4
True	True	True	True	True	controllerType=0 controllerNumber=1 scan=4734	MouseLiver-3
True	True	True	True	True	controllerType=0 controllerNumber=1 scan=12016	MouseHeart-5
True	True	True	True	True	controllerType=0 controllerNumber=1 scan=38260	MouseLung-4
True	True	True	True	True	controllerType=0 controllerNumber=1 scan=13245	MouseKidney-3
True	True	True	True	True	controllerType=0 controllerNumber=1 scan=37877	MouseKidney-1
True	True	True	True	True	controllerType=0 controllerNumber=1 scan=19432	MouseKidney-1
True	True	True	True	True	controllerType=0 controllerNumber=1 scan=65170	MouseLiver-5
True	False	True	True	True	controllerType=0 controllerNumber=1 scan=17461	MouseKidney-3
True	False	True	True	True	controllerType=0 controllerNumber=1 scan=12229	MouseKidney-2
True	True	True	True	True	controllerType=0 controllerNumber=1 scan=44493	MouseLiver-1
True	True	True	True	True	controllerType=0 controllerNumber=1 scan=15625	MouseKidney-1
True	True	True	True	True	controllerType=0 controllerNumber=1 scan=14140	MouseLung-5
True	False	True	True	True	controllerType=0 controllerNumber=1 scan=6043	MouseKidney-5
True	True	False	True	True	controllerType=0 controllerNumber=1 scan=46362	MouseBrain-3
True	True	True	True	True	controllerType=0 controllerNumber=1 scan=20159	MouseKidney-1
True	False	True	True	True	controllerType=0 controllerNumber=1 scan=22451	MouseHeart-3
True	True	True	True	True	controllerType=0 controllerNumber=1 scan=38197	MouseHeart-1
True	True	True	True	True	controllerType=0 controllerNumber=1 scan=40092	MouseKidney-1
True	True	True	True	True	controllerType=0 controllerNumber=1 scan=13454	MouseLiver-3
True	True	True	True	True	controllerType=0 controllerNumber=1 scan=53666	MouseBrain-4
True	True	True	True	True	controllerType=0 controllerNumber=1 scan=15982	MouseKidney-2
True	True	True	True	True	controllerType=0 controllerNumber=1 scan=17109	MouseKidney-1
True	True	True	True	True	controllerType=0 controllerNumber=1 scan=49549	MouseLiver-4
True	True	True	True	True	controllerType=0 controllerNumber=1 scan=45162	MouseLung-2
True	True	True	True	True	controllerType=0 controllerNumber=1 scan=19870	MouseLung-1
True	False	True	True	True	controllerType=0 controllerNumber=1 scan=15268	MouseLung-1
True	False	True	True	True	controllerType=0 controllerNumber=1 scan=34131	MouseLiver-2
True	False	True	True	True	controllerType=0 controllerNumber=1 scan=40462	MouseHeart-3
True	True	True	True	True	controllerType=0 controllerNumber=1 scan=44951	MouseBrain-4
True	False	True	True	True	controllerType=0 controllerNumber=1 scan=43166	MouseKidney-3
True	True	True	True	True	controllerType=0 controllerNumber=1 scan=2921	MouseLiver-2
True	False	True	True	True	controllerType=0 controllerNumber=1 scan=16274	MouseLiver-4
True	True	True	True	True	controllerType=0 controllerNumber=1 scan=2704	MouseKidney-3
True	True	True	True	True	controllerType=0 controllerNumber=1 scan=27077	MouseKidney-4
True	True	True	True	True	controllerType=0 controllerNumber=1 scan=35965	MouseHeart-1
True	True	True	True	True	controllerType=0 controllerNumber=1 scan=10271	MouseLiver-5
True	True	True	True	True	controllerType=0 controllerNumber=1 scan=15510	MouseKidney-2
True	True	True	True	True	controllerType=0 controllerNumber=1 scan=30581	MouseKidney-4
True	True	True	True	True	controllerType=0 controllerNumber=1 scan=17819	MouseBrain-2
True	False	True	True	True	controllerType=0 controllerNumber=1 scan=49615	MouseHeart-2
True	True	True	True	True	controllerType=0 controllerNumber=1 scan=19130	MouseLung-4
True	True	True	True	True	controllerType=0 controllerNumber=1 scan=32244	MouseLung-2
True	True	True	True	True	controllerType=0 controllerNumber=1 scan=4777	MouseKidney-2
True	True	True	True	True	controllerType=0 controllerNumber=1 scan=18027	MouseLung-5
True	True	True	True	True	controllerType=0 controllerNumber=1 scan=10470	MouseKidney-1
True	True	True	True	True	controllerType=0 controllerNumber=1 scan=41670	MouseLung-4
True	True	True	True	True	controllerType=0 controllerNumber=1 scan=10299	MouseBrain-4
True	True	True	True	True	controllerType=0 controllerNumber=1 scan=30850	MouseLiver-3
True	True	True	True	True	controllerType=0 controllerNumber=1 scan=51339	MouseLiver-1
True	False	True	True	True	controllerType=0 controllerNumber=1 scan=21236	MouseBrain-1
True	True	True	True	True	controllerType=0 controllerNumber=1 scan=18683	MouseKidney-5
True	False	True	True	True	controllerType=0 controllerNumber=1 scan=36554	MouseHeart-4
True	True	True	True	True	controllerType=0 controllerNumber=1 scan=19226	MouseLiver-2
True	True	True	True	True	controllerType=0 controllerNumber=1 scan=8340	MouseBrain-2
True	False	True	True	True	controllerType=0 controllerNumber=1 scan=8216	MouseKidney-3
True	False	True	True	True	controllerType=0 controllerNumber=1 scan=8097	MouseBrain-2
True	True	True	True	True	controllerType=0 controllerNumber=1 scan=27935	MouseLung-1
True	True	True	True	True	controllerType=0 controllerNumber=1 scan=27593	MouseLung-3
True	True	True	True	True	controllerType=0 controllerNumber=1 scan=43837	MouseHeart-5
True	True	True	True	True	controllerType=0 controllerNumber=1 scan=6095	MouseKidney-2
True	True	True	True	True	controllerType=0 controllerNumber=1 scan=48489	MouseLung-1
True	True	True	True	True	controllerType=0 controllerNumber=1 scan=3004	MouseLiver-3
True	True	True	True	True	controllerType=0 controllerNumber=1 scan=4900	MouseKidney-1
True	True	True	True	True	controllerType=0 controllerNumber=1 scan=18088	MouseLung-1
True	True	True	True	True	controllerType=0 controllerNumber=1 scan=60425	MouseLung-2
True	True	True	True	True	controllerType=0 controllerNumber=1 scan=26062	MouseLung-5
True	True	True	True	True	controllerType=0 controllerNumber=1 scan=13783	MouseBrain-2
True	True	True	True	True	controllerType=0 controllerNumber=1 scan=29159	MouseKidney-2
True	True	True	True	True	controllerType=0 controllerNumber=1 scan=15672	MouseKidney-3
True	True	True	True	True	controllerType=0 controllerNumber=1 scan=43049	MouseLiver-5
True	True	True	True	True	controllerType=0 controllerNumber=1 scan=11224	MouseBrain-4
True	False	True	True	True	controllerType=0 controllerNumber=1 scan=40998	MouseLiver-1
True	True	True	True	True	controllerType=0 controllerNumber=1 scan=45953	MouseLiver-3
True	False	True	True	True	controllerType=0 controllerNumber=1 scan=33373	MouseLiver-4
True	True	True	True	True	controllerType=0 controllerNumber=1 scan=2629	MouseBrain-5
True	True	True	True	True	controllerType=0 controllerNumber=1 scan=22444	MouseKidney-5
True	True	True	True	True	controllerType=0 controllerNumber=1 scan=28815	MouseLiver-1
True	True	True	True	True	controllerType=0 controllerNumber=1 scan=10575	MouseLiver-2
True	True	True	True	True	controllerType=0 controllerNumber=1 scan=45473	MouseLiver-3
True	True	True	True	True	controllerType=0 controllerNumber=1 scan=46887	MouseLung-1
True	True	True	True	True	controllerType=0 controllerNumber=1 scan=25041	MouseKidney-4
True	False	True	True	True	controllerType=0 controllerNumber=1 scan=6457	MouseKidney-4
True	True	True	True	True	controllerType=0 controllerNumber=1 scan=55501	MouseLung-3
True	True	True	True	True	controllerType=0 controllerNumber=1 scan=28314	MouseHeart-4
True	True	True	True	True	controllerType=0 controllerNumber=1 scan=17164	MouseBrain-1
True	True	True	True	True	controllerType=0 controllerNumber=1 scan=51343	MouseLiver-1
True	True	True	True	True	controllerType=0 controllerNumber=1 scan=43739	MouseKidney-1
True	True	True	True	True	controllerType=0 controllerNumber=1 scan=9989	MouseKidney-3
True	True	True	True	True	controllerType=0 controllerNumber=1 scan=20022	MouseLiver-3
True	True	True	True	True	controllerType=0 controllerNumber=1 scan=9574	MouseKidney-5
True	True	True	True	True	controllerType=0 controllerNumber=1 scan=17051	MouseLiver-5
True	True	True	True	True	controllerType=0 controllerNumber=1 scan=9628	MouseKidney-4
True	True	True	True	True	controllerType=0 controllerNumber=1 scan=3463	MouseKidney-3
True	True	True	True	True	controllerType=0 controllerNumber=1 scan=14808	MouseLung-1
True	True	True	True	True	controllerType=0 controllerNumber=1 scan=12375	MouseLiver-4
True	True	True	True	True	controllerType=0 controllerNumber=1 scan=21404	MouseBrain-5
True	True	True	True	True	controllerType=0 controllerNumber=1 scan=31460	MouseLiver-1
True	False	True	False	False	controllerType=0 controllerNumber=1 scan=50260	MouseLiver-2
True	False	True	True	True	controllerType=0 controllerNumber=1 scan=27669	MouseHeart-5
True	True	True	True	True	controllerType=0 controllerNumber=1 scan=27471	MouseHeart-2
True	True	True	True	True	controllerType=0 controllerNumber=1 scan=7131	MouseKidney-4
True	True	True	True	True	controllerType=0 controllerNumber=1 scan=17870	MouseKidney-4
True	True	True	True	True	controllerType=0 controllerNumber=1 scan=39313	MouseLiver-1
True	True	True	True	True	controllerType=0 controllerNumber=1 scan=18047	MouseLiver-5
True	True	True	True	True	controllerType=0 controllerNumber=1 scan=21747	MouseBrain-2
True	False	True	True	True	controllerType=0 controllerNumber=1 scan=13177	MouseBrain-5
True	True	True	True	True	controllerType=0 controllerNumber=1 scan=10683	MouseBrain-3
True	True	True	True	True	controllerType=0 controllerNumber=1 scan=38132	MouseKidney-3
True	True	True	True	True	controllerType=0 controllerNumber=1 scan=27825	MouseKidney-5
True	True	True	True	True	controllerType=0 controllerNumber=1 scan=46840	MouseLung-4
True	True	True	True	True	controllerType=0 controllerNumber=1 scan=29888	MouseLung-5
True	True	True	True	True	controllerType=0 controllerNumber=1 scan=12297	MouseBrain-1
True	True	True	True	True	controllerType=0 controllerNumber=1 scan=44286	MouseLiver-1
True	True	True	True	True	controllerType=0 controllerNumber=1 scan=44478	MouseBrain-1
True	True	True	True	True	controllerType=0 controllerNumber=1 scan=4929	MouseLiver-5
True	True	True	True	True	controllerType=0 controllerNumber=1 scan=43184	MouseKidney-4
True	True	True	True	True	controllerType=0 controllerNumber=1 scan=19555	MouseKidney-5
True	True	True	True	True	controllerType=0 controllerNumber=1 scan=12140	MouseKidney-4
True	True	True	True	True	controllerType=0 controllerNumber=1 scan=19131	MouseKidney-4
True	True	True	True	True	controllerType=0 controllerNumber=1 scan=15788	MouseKidney-5
True	False	False	True	True	controllerType=0 controllerNumber=1 scan=42471	MouseLiver-3
True	True	True	True	True	controllerType=0 controllerNumber=1 scan=19688	MouseKidney-4
True	True	True	True	True	controllerType=0 controllerNumber=1 scan=4921	MouseLiver-5
True	True	True	True	True	controllerType=0 controllerNumber=1 scan=21019	MouseLung-1
True	True	True	True	True	controllerType=0 controllerNumber=1 scan=37780	MouseHeart-4
True	True	True	True	True	controllerType=0 controllerNumber=1 scan=11136	MouseLung-5
True	True	True	True	True	controllerType=0 controllerNumber=1 scan=11551	MouseHeart-1
True	True	True	True	True	controllerType=0 controllerNumber=1 scan=22395	MouseLung-1
True	True	True	True	True	controllerType=0 controllerNumber=1 scan=29161	MouseLiver-3
True	True	True	True	True	controllerType=0 controllerNumber=1 scan=24871	MouseLung-3
True	True	True	True	True	controllerType=0 controllerNumber=1 scan=29105	MouseBrain-5
True	True	True	True	True	controllerType=0 controllerNumber=1 scan=24046	MouseBrain-5
True	False	True	True	True	controllerType=0 controllerNumber=1 scan=18246	MouseKidney-1
True	True	True	True	True	controllerType=0 controllerNumber=1 scan=19767	MouseHeart-3
True	True	True	True	True	controllerType=0 controllerNumber=1 scan=18394	MouseHeart-5
True	True	True	True	True	controllerType=0 controllerNumber=1 scan=25504	MouseHeart-1
True	True	True	True	True	controllerType=0 controllerNumber=1 scan=26622	MouseLiver-4
True	True	True	True	True	controllerType=0 controllerNumber=1 scan=22777	MouseKidney-4
True	True	True	True	True	controllerType=0 controllerNumber=1 scan=36299	MouseLung-3
True	True	True	True	True	controllerType=0 controllerNumber=1 scan=31809	MouseLung-5
True	True	True	True	True	controllerType=0 controllerNumber=1 scan=17175	MouseBrain-4
True	True	True	True	True	controllerType=0 controllerNumber=1 scan=2465	MouseBrain-5
True	True	True	True	True	controllerType=0 controllerNumber=1 scan=7951	MouseLiver-5
True	False	True	True	True	controllerType=0 controllerNumber=1 scan=7583	MouseKidney-5
True	True	True	True	True	controllerType=0 controllerNumber=1 scan=21373	MouseBrain-1
True	True	True	True	True	controllerType=0 controllerNumber=1 scan=23884	MouseLung-2
True	False	True	True	True	controllerType=0 controllerNumber=1 scan=7690	MouseKidney-3
True	False	True	True	True	controllerType=0 controllerNumber=1 scan=37437	MouseHeart-2
True	True	True	True	True	controllerType=0 controllerNumber=1 scan=25932	MouseLung-4
True	True	True	True	True	controllerType=0 controllerNumber=1 scan=47681	MouseLung-5
True	False	True	True	True	controllerType=0 controllerNumber=1 scan=27576	MouseBrain-1
True	True	True	True	True	controllerType=0 controllerNumber=1 scan=30857	MouseLung-2
True	True	True	True	True	controllerType=0 controllerNumber=1 scan=51816	MouseKidney-1
True	True	True	True	True	controllerType=0 controllerNumber=1 scan=39050	MouseLiver-1
True	False	True	True	True	controllerType=0 controllerNumber=1 scan=16366	MouseKidney-4
True	True	True	True	True	controllerType=0 controllerNumber=1 scan=2970	MouseLiver-5
True	True	True	True	True	controllerType=0 controllerNumber=1 scan=22228	MouseLung-5
True	True	True	True	True	controllerType=0 controllerNumber=1 scan=21300	MouseBrain-4
True	True	True	True	True	controllerType=0 controllerNumber=1 scan=18446	MouseLiver-3
True	True	True	True	True	controllerType=0 controllerNumber=1 scan=19442	MouseLung-4
True	True	True	True	True	controllerType=0 controllerNumber=1 scan=3175	MouseLiver-5
True	True	True	True	True	controllerType=0 controllerNumber=1 scan=34726	MouseKidney-4
True	True	True	True	True	controllerType=0 controllerNumber=1 scan=9099	MouseKidney-2
True	True	True	True	True	controllerType=0 controllerNumber=1 scan=10338	MouseKidney-4
True	True	True	True	True	controllerType=0 controllerNumber=1 scan=25330	MouseLiver-1
True	True	True	True	True	controllerType=0 controllerNumber=1 scan=9811	MouseBrain-2
True	True	True	True	True	controllerType=0 controllerNumber=1 scan=30688	MouseLung-3
True	True	True	True	True	controllerType=0 controllerNumber=1 scan=10184	MouseBrain-1
True	True	True	True	True	controllerType=0 controllerNumber=1 scan=45365	MouseLung-4
True	False	True	True	True	controllerType=0 controllerNumber=1 scan=6919	MouseBrain-1
True	False	True	True	True	controllerType=0 controllerNumber=1 scan=23741	MouseKidney-2
True	True	True	True	True	controllerType=0 controllerNumber=1 scan=39084	MouseLung-2
True	True	True	True	True	controllerType=0 controllerNumber=1 scan=3601	MouseLiver-1
True	False	True	True	True	controllerType=0 controllerNumber=1 scan=33861	MouseLung-2
True	True	True	True	True	controllerType=0 controllerNumber=1 scan=49973	MouseKidney-4
True	True	True	True	True	controllerType=0 controllerNumber=1 scan=36183	MouseLiver-2
True	True	True	True	True	controllerType=0 controllerNumber=1 scan=7658	MouseBrain-1
True	True	True	True	True	controllerType=0 controllerNumber=1 scan=29504	MouseKidney-2
True	True	True	True	True	controllerType=0 controllerNumber=1 scan=35497	MouseLung-3
True	True	True	True	True	controllerType=0 controllerNumber=1 scan=24876	MouseLung-3
True	True	True	True	True	controllerType=0 controllerNumber=1 scan=13539	MouseLung-2
True	True	True	True	True	controllerType=0 controllerNumber=1 scan=13686	MouseLung-5
True	True	True	True	True	controllerType=0 controllerNumber=1 scan=11420	MouseLiver-5
True	True	True	True	True	controllerType=0 controllerNumber=1 scan=12120	MouseKidney-4
True	True	True	True	True	controllerType=0 controllerNumber=1 scan=8779	MouseBrain-3
True	True	True	True	True	controllerType=0 controllerNumber=1 scan=21714	MouseLiver-3
True	True	True	True	True	controllerType=0 controllerNumber=1 scan=24328	MouseLung-3
True	True	True	True	True	controllerType=0 controllerNumber=1 scan=37160	MouseLiver-2
True	False	True	True	True	controllerType=0 controllerNumber=1 scan=42245	MouseKidney-3
True	False	True	True	True	controllerType=0 controllerNumber=1 scan=10706	MouseHeart-3
True	True	True	True	True	controllerType=0 controllerNumber=1 scan=2896	MouseBrain-1
True	True	True	True	True	controllerType=0 controllerNumber=1 scan=36376	MouseLung-3
True	False	True	True	True	controllerType=0 controllerNumber=1 scan=20593	MouseKidney-1
True	True	True	True	True	controllerType=0 controllerNumber=1 scan=35809	MouseLung-3
True	True	True	True	True	controllerType=0 controllerNumber=1 scan=49738	MouseLiver-1
True	True	True	True	True	controllerType=0 controllerNumber=1 scan=10847	MouseKidney-2
True	True	True	True	True	controllerType=0 controllerNumber=1 scan=32449	MouseLung-5
True	False	True	True	True	controllerType=0 controllerNumber=1 scan=14486	MouseKidney-2
True	True	True	True	True	controllerType=0 controllerNumber=1 scan=6017	MouseKidney-1
True	True	True	True	True	controllerType=0 controllerNumber=1 scan=11166	MouseLiver-1
True	True	True	True	True	controllerType=0 controllerNumber=1 scan=49497	MouseLiver-5
True	True	True	True	True	controllerType=0 controllerNumber=1 scan=25451	MouseBrain-1
True	True	True	True	True	controllerType=0 controllerNumber=1 scan=28544	MouseBrain-2
True	True	True	True	True	controllerType=0 controllerNumber=1 scan=4520	MouseLiver-1
True	True	True	True	True	controllerType=0 controllerNumber=1 scan=26736	MouseLiver-1
True	True	True	True	True	controllerType=0 controllerNumber=1 scan=35093	MouseLiver-4
True	True	True	True	True	controllerType=0 controllerNumber=1 scan=17316	MouseBrain-2
True	False	True	True	True	controllerType=0 controllerNumber=1 scan=14282	MouseBrain-5
True	True	True	True	True	controllerType=0 controllerNumber=1 scan=38776	MouseHeart-5
True	True	True	True	True	controllerType=0 controllerNumber=1 scan=6281	MouseKidney-2
True	True	True	True	True	controllerType=0 controllerNumber=1 scan=34400	MouseLung-2
True	True	True	True	True	controllerType=0 controllerNumber=1 scan=11298	MouseBrain-2
True	False	True	True	True	controllerType=0 controllerNumber=1 scan=38954	MouseBrain-1
True	True	True	True	True	controllerType=0 controllerNumber=1 scan=26681	MouseBrain-3
True	True	True	True	True	controllerType=0 controllerNumber=1 scan=40280	MouseKidney-1
True	True	True	True	True	controllerType=0 controllerNumber=1 scan=4865	MouseKidney-5
True	True	True	True	True	controllerType=0 controllerNumber=1 scan=2500	MouseBrain-4
True	False	True	True	True	controllerType=0 controllerNumber=1 scan=49435	MouseLiver-4
True	True	True	True	True	controllerType=0 controllerNumber=1 scan=33214	MouseBrain-5
True	True	True	True	True	controllerType=0 controllerNumber=1 scan=25861	MouseLung-4
True	True	True	True	True	controllerType=0 controllerNumber=1 scan=19025	MouseBrain-3
True	True	True	True	True	controllerType=0 controllerNumber=1 scan=29314	MouseBrain-4
True	True	True	True	True	controllerType=0 controllerNumber=1 scan=20806	MouseLung-4
True	True	True	True	True	controllerType=0 controllerNumber=1 scan=42365	MouseKidney-2
True	False	True	True	True	controllerType=0 controllerNumber=1 scan=62054	MouseLiver-2
True	True	True	True	True	controllerType=0 controllerNumber=1 scan=34446	MouseLung-5
True	True	True	True	True	controllerType=0 controllerNumber=1 scan=25206	MouseLiver-4
True	True	True	True	True	controllerType=0 controllerNumber=1 scan=26308	MouseLung-1
True	True	True	True	True	controllerType=0 controllerNumber=1 scan=14772	MouseLiver-4
True	True	True	True	True	controllerType=0 controllerNumber=1 scan=37902	MouseLung-2
True	True	True	True	True	controllerType=0 controllerNumber=1 scan=41544	MouseLung-1
True	True	True	True	True	controllerType=0 controllerNumber=1 scan=29486	MouseLiver-4
True	True	True	True	True	controllerType=0 controllerNumber=1 scan=38985	MouseBrain-4
True	True	True	True	True	controllerType=0 controllerNumber=1 scan=4738	MouseLiver-2
True	True	True	True	True	controllerType=0 controllerNumber=1 scan=33277	MouseLiver-3
True	True	True	True	True	controllerType=0 controllerNumber=1 scan=6118	MouseKidney-2
True	True	True	True	True	controllerType=0 controllerNumber=1 scan=26714	MouseKidney-5
True	True	True	True	True	controllerType=0 controllerNumber=1 scan=43130	MouseLiver-5
True	True	True	True	True	controllerType=0 controllerNumber=1 scan=8591	MouseKidney-4
True	True	True	True	True	controllerType=0 controllerNumber=1 scan=39349	MouseKidney-4
True	True	True	True	True	controllerType=0 controllerNumber=1 scan=17528	MouseKidney-3
True	True	True	True	True	controllerType=0 controllerNumber=1 scan=3066	MouseKidney-3
True	False	True	True	True	controllerType=0 controllerNumber=1 scan=25627	MouseKidney-4
True	True	True	True	True	controllerType=0 controllerNumber=1 scan=31101	MouseKidney-2
True	True	True	True	True	controllerType=0 controllerNumber=1 scan=19892	MouseHeart-5
True	True	True	True	True	controllerType=0 controllerNumber=1 scan=27079	MouseLiver-2
True	True	True	True	True	controllerType=0 controllerNumber=1 scan=25627	MouseHeart-2
True	True	True	True	True	controllerType=0 controllerNumber=1 scan=30581	MouseKidney-5
True	False	True	True	True	controllerType=0 controllerNumber=1 scan=19840	MouseHeart-4
True	True	True	True	True	controllerType=0 controllerNumber=1 scan=15057	MouseBrain-1
True	True	True	True	True	controllerType=0 controllerNumber=1 scan=5622	MouseBrain-3
True	True	True	True	True	controllerType=0 controllerNumber=1 scan=3202	MouseKidney-1
True	True	True	True	True	controllerType=0 controllerNumber=1 scan=18189	MouseKidney-2
True	True	True	True	True	controllerType=0 controllerNumber=1 scan=44215	MouseLiver-4
True	False	True	True	True	controllerType=0 controllerNumber=1 scan=33560	MouseLung-4
True	False	True	True	True	controllerType=0 controllerNumber=1 scan=10168	MouseBrain-4
True	True	True	True	True	controllerType=0 controllerNumber=1 scan=27393	MouseBrain-3
True	True	True	True	True	controllerType=0 controllerNumber=1 scan=8611	MouseLung-2
True	False	True	True	True	controllerType=0 controllerNumber=1 scan=33140	MouseKidney-5
True	False	True	True	True	controllerType=0 controllerNumber=1 scan=27186	MouseLung-5
True	True	True	True	True	controllerType=0 controllerNumber=1 scan=6483	MouseKidney-3
True	False	True	True	True	controllerType=0 controllerNumber=1 scan=32921	MouseLung-5
True	True	True	True	True	controllerType=0 controllerNumber=1 scan=45648	MouseHeart-3
True	True	True	True	True	controllerType=0 controllerNumber=1 scan=21381	MouseBrain-4
True	True	True	True	True	controllerType=0 controllerNumber=1 scan=9948	MouseBrain-3
True	False	True	True	True	controllerType=0 controllerNumber=1 scan=31762	MouseLung-2
True	True	True	True	True	controllerType=0 controllerNumber=1 scan=11418	MouseKidney-2
True	True	True	True	True	controllerType=0 controllerNumber=1 scan=34176	MouseHeart-5
True	False	True	True	True	controllerType=0 controllerNumber=1 scan=33157	MouseLiver-3
True	True	True	True	True	controllerType=0 controllerNumber=1 scan=12695	MouseBrain-4
True	True	True	True	True	controllerType=0 controllerNumber=1 scan=6178	MouseBrain-4
True	True	True	True	True	controllerType=0 controllerNumber=1 scan=40354	MouseLung-3
True	True	True	True	True	controllerType=0 controllerNumber=1 scan=29476	MouseLiver-5
True	True	True	True	True	controllerType=0 controllerNumber=1 scan=21207	MouseHeart-1
True	True	True	True	True	controllerType=0 controllerNumber=1 scan=17308	MouseKidney-3
True	False	True	True	True	controllerType=0 controllerNumber=1 scan=40253	MouseKidney-3
True	True	True	True	True	controllerType=0 controllerNumber=1 scan=27744	MouseLiver-4
True	True	True	True	True	controllerType=0 controllerNumber=1 scan=8670	MouseLiver-4
True	True	True	True	True	controllerType=0 controllerNumber=1 scan=4068	MouseKidney-4
True	False	True	True	True	controllerType=0 controllerNumber=1 scan=19208	MouseHeart-4
True	False	True	True	True	controllerType=0 controllerNumber=1 scan=52895	MouseLiver-5
True	False	True	True	True	controllerType=0 controllerNumber=1 scan=27594	MouseLiver-2
True	False	True	True	True	controllerType=0 controllerNumber=1 scan=6816	MouseKidney-4
True	True	True	True	True	controllerType=0 controllerNumber=1 scan=20018	MouseLiver-4
True	True	True	True	True	controllerType=0 controllerNumber=1 scan=2107	MouseBrain-5
True	True	True	True	True	controllerType=0 controllerNumber=1 scan=26437	MouseLiver-2
True	False	True	False	True	controllerType=0 controllerNumber=1 scan=10848	MouseHeart-3
True	True	True	True	True	controllerType=0 controllerNumber=1 scan=4538	MouseBrain-2
True	False	True	True	True	controllerType=0 controllerNumber=1 scan=54013	MouseLiver-4
True	True	True	True	True	controllerType=0 controllerNumber=1 scan=45051	MouseLiver-2
True	True	True	True	True	controllerType=0 controllerNumber=1 scan=9993	MouseLiver-5
True	False	True	True	True	controllerType=0 controllerNumber=1 scan=27739	MouseBrain-2
True	True	True	True	True	controllerType=0 controllerNumber=1 scan=37929	MouseLung-3
True	True	True	True	True	controllerType=0 controllerNumber=1 scan=8001	MouseKidney-3
True	True	True	True	True	controllerType=0 controllerNumber=1 scan=14141	MouseBrain-5
True	True	True	True	True	controllerType=0 controllerNumber=1 scan=14901	MouseLung-4
True	True	True	True	True	controllerType=0 controllerNumber=1 scan=26059	MouseHeart-2
True	True	True	True	True	controllerType=0 controllerNumber=1 scan=5596	MouseLiver-4
True	False	True	True	True	controllerType=0 controllerNumber=1 scan=22843	MouseHeart-5
True	True	True	True	True	controllerType=0 controllerNumber=1 scan=9941	MouseHeart-3
True	True	True	True	True	controllerType=0 controllerNumber=1 scan=16676	MouseKidney-2
True	True	True	True	True	controllerType=0 controllerNumber=1 scan=11932	MouseHeart-5
True	True	True	True	True	controllerType=0 controllerNumber=1 scan=32076	MouseLiver-3
True	False	True	True	True	controllerType=0 controllerNumber=1 scan=35517	MouseLiver-2
True	True	True	True	True	controllerType=0 controllerNumber=1 scan=15755	MouseBrain-4
True	True	True	True	True	controllerType=0 controllerNumber=1 scan=8705	MouseBrain-2
True	False	True	True	True	controllerType=0 controllerNumber=1 scan=20614	MouseBrain-1
True	False	True	True	True	controllerType=0 controllerNumber=1 scan=24936	MouseLung-3
True	False	True	True	True	controllerType=0 controllerNumber=1 scan=19644	MouseLiver-5
True	False	True	True	True	controllerType=0 controllerNumber=1 scan=14587	MouseKidney-5
True	True	True	True	True	controllerType=0 controllerNumber=1 scan=4521	MouseLiver-2
True	True	True	True	True	controllerType=0 controllerNumber=1 scan=19498	MouseLung-1
True	True	True	True	True	controllerType=0 controllerNumber=1 scan=25559	MouseBrain-2
True	True	True	True	True	controllerType=0 controllerNumber=1 scan=9103	MouseKidney-3
True	True	True	True	True	controllerType=0 controllerNumber=1 scan=29606	MouseBrain-5
True	True	True	True	True	controllerType=0 controllerNumber=1 scan=6814	MouseKidney-4
True	True	True	True	True	controllerType=0 controllerNumber=1 scan=36369	MouseKidney-4
True	True	True	True	True	controllerType=0 controllerNumber=1 scan=36271	MouseHeart-2
True	True	True	True	True	controllerType=0 controllerNumber=1 scan=25448	MouseLiver-2
True	True	True	True	True	controllerType=0 controllerNumber=1 scan=26964	MouseKidney-1
True	True	True	True	True	controllerType=0 controllerNumber=1 scan=2324	MouseKidney-2
True	False	True	True	True	controllerType=0 controllerNumber=1 scan=20940	MouseKidney-1
True	True	True	True	True	controllerType=0 controllerNumber=1 scan=13311	MouseLung-2
True	True	True	True	True	controllerType=0 controllerNumber=1 scan=33232	MouseHeart-1
True	True	True	True	True	controllerType=0 controllerNumber=1 scan=17629	MouseKidney-2
True	True	True	True	True	controllerType=0 controllerNumber=1 scan=21628	MouseKidney-4
True	True	True	True	True	controllerType=0 controllerNumber=1 scan=1736	MouseKidney-5
True	True	True	True	True	controllerType=0 controllerNumber=1 scan=14689	MouseBrain-5
True	True	True	True	True	controllerType=0 controllerNumber=1 scan=26164	MouseLiver-4
True	True	True	True	True	controllerType=0 controllerNumber=1 scan=3462	MouseBrain-5
True	False	True	True	True	controllerType=0 controllerNumber=1 scan=35506	MouseBrain-4
True	True	True	True	True	controllerType=0 controllerNumber=1 scan=17049	MouseLung-2
True	True	True	True	True	controllerType=0 controllerNumber=1 scan=16689	MouseLiver-4
True	True	True	True	True	controllerType=0 controllerNumber=1 scan=12782	MouseBrain-1
True	True	True	True	True	controllerType=0 controllerNumber=1 scan=29274	MouseLung-4
True	False	True	True	True	controllerType=0 controllerNumber=1 scan=12338	MouseKidney-5
True	True	True	True	True	controllerType=0 controllerNumber=1 scan=22488	MouseKidney-5
True	True	True	True	True	controllerType=0 controllerNumber=1 scan=33455	MouseKidney-2
True	False	True	False	False	controllerType=0 controllerNumber=1 scan=4330	MouseBrain-1
True	True	True	True	True	controllerType=0 controllerNumber=1 scan=3434	MouseLiver-4
True	False	True	True	True	controllerType=0 controllerNumber=1 scan=2556	MouseKidney-2
True	True	True	True	True	controllerType=0 controllerNumber=1 scan=3149	MouseKidney-3
True	True	True	True	True	controllerType=0 controllerNumber=1 scan=6109	MouseKidney-4
True	True	True	True	True	controllerType=0 controllerNumber=1 scan=2671	MouseKidney-1
True	False	True	True	True	controllerType=0 controllerNumber=1 scan=23504	MouseKidney-3
True	True	True	True	True	controllerType=0 controllerNumber=1 scan=32528	MouseLiver-4
True	True	True	True	True	controllerType=0 controllerNumber=1 scan=29700	MouseLung-4
True	True	True	True	True	controllerType=0 controllerNumber=1 scan=16421	MouseLung-5
True	True	True	True	True	controllerType=0 controllerNumber=1 scan=6413	MouseKidney-4
True	True	True	True	True	controllerType=0 controllerNumber=1 scan=44668	MouseLung-4
True	True	True	True	True	controllerType=0 controllerNumber=1 scan=18557	MouseBrain-2
True	True	True	True	True	controllerType=0 controllerNumber=1 scan=36291	MouseHeart-1
True	True	True	True	True	controllerType=0 controllerNumber=1 scan=19471	MouseKidney-2
True	True	True	True	True	controllerType=0 controllerNumber=1 scan=3530	MouseKidney-5
True	False	True	True	True	controllerType=0 controllerNumber=1 scan=54438	MouseLiver-4
True	True	True	True	True	controllerType=0 controllerNumber=1 scan=4071	MouseBrain-2
True	True	True	True	True	controllerType=0 controllerNumber=1 scan=21781	MouseKidney-4
True	True	True	True	True	controllerType=0 controllerNumber=1 scan=38519	MouseHeart-3
True	True	True	True	True	controllerType=0 controllerNumber=1 scan=16196	MouseLung-2
True	True	True	False	False	controllerType=0 controllerNumber=1 scan=14326	MouseBrain-4
True	True	True	True	True	controllerType=0 controllerNumber=1 scan=14672	MouseKidney-1
True	True	True	True	True	controllerType=0 controllerNumber=1 scan=61315	MouseLung-1
True	True	True	True	True	controllerType=0 controllerNumber=1 scan=30384	MouseKidney-5
True	True	True	True	True	controllerType=0 controllerNumber=1 scan=38112	MouseBrain-5
True	True	True	True	True	controllerType=0 controllerNumber=1 scan=4945	MouseKidney-3
True	True	True	True	True	controllerType=0 controllerNumber=1 scan=9619	MouseBrain-1
True	True	True	True	True	controllerType=0 controllerNumber=1 scan=25996	MouseKidney-2
True	True	True	True	True	controllerType=0 controllerNumber=1 scan=39116	MouseBrain-2
True	False	True	True	True	controllerType=0 controllerNumber=1 scan=16331	MouseBrain-1
True	True	True	True	True	controllerType=0 controllerNumber=1 scan=10844	MouseLung-4
True	True	True	True	True	controllerType=0 controllerNumber=1 scan=2852	MouseBrain-2
True	False	True	True	True	controllerType=0 controllerNumber=1 scan=2262	MouseBrain-4
True	False	True	True	True	controllerType=0 controllerNumber=1 scan=8228	MouseKidney-1
True	False	True	True	True	controllerType=0 controllerNumber=1 scan=65963	MouseKidney-2
True	True	True	True	True	controllerType=0 controllerNumber=1 scan=8227	MouseLung-3
True	False	True	True	True	controllerType=0 controllerNumber=1 scan=20174	MouseLung-2
True	True	True	True	True	controllerType=0 controllerNumber=1 scan=17589	MouseBrain-5
True	True	True	True	True	controllerType=0 controllerNumber=1 scan=55781	MouseLiver-1
True	True	True	True	True	controllerType=0 controllerNumber=1 scan=9501	MouseKidney-4
True	True	True	True	True	controllerType=0 controllerNumber=1 scan=2980	MouseBrain-4
True	False	True	True	True	controllerType=0 controllerNumber=1 scan=18878	MouseKidney-3
True	True	True	True	True	controllerType=0 controllerNumber=1 scan=12703	MouseLung-2
True	True	True	True	True	controllerType=0 controllerNumber=1 scan=19506	MouseKidney-5
True	False	True	True	True	controllerType=0 controllerNumber=1 scan=52093	MouseLiver-4
True	True	True	True	True	controllerType=0 controllerNumber=1 scan=11183	MouseLiver-1
True	True	True	True	True	controllerType=0 controllerNumber=1 scan=4793	MouseBrain-5
True	False	True	True	True	controllerType=0 controllerNumber=1 scan=16787	MouseLung-4
True	True	True	True	True	controllerType=0 controllerNumber=1 scan=17550	MouseLiver-1
True	True	True	True	True	controllerType=0 controllerNumber=1 scan=37948	MouseLung-3
True	True	True	True	True	controllerType=0 controllerNumber=1 scan=20739	MouseBrain-5
True	True	True	True	True	controllerType=0 controllerNumber=1 scan=43333	MouseKidney-1
True	True	True	True	True	controllerType=0 controllerNumber=1 scan=46597	MouseLiver-4
True	True	True	True	True	controllerType=0 controllerNumber=1 scan=5126	MouseKidney-1
True	True	True	True	True	controllerType=0 controllerNumber=1 scan=12191	MouseKidney-1
True	True	True	True	True	controllerType=0 controllerNumber=1 scan=21239	MouseBrain-2
True	True	True	True	True	controllerType=0 controllerNumber=1 scan=3102	MouseKidney-3
True	True	True	True	True	controllerType=0 controllerNumber=1 scan=22204	MouseKidney-3
True	True	True	True	True	controllerType=0 controllerNumber=1 scan=17863	MouseLiver-3
True	True	True	True	True	controllerType=0 controllerNumber=1 scan=23540	MouseKidney-2
True	True	True	True	True	controllerType=0 controllerNumber=1 scan=14433	MouseHeart-1
True	True	True	True	True	controllerType=0 controllerNumber=1 scan=41072	MouseBrain-1
True	True	True	True	True	controllerType=0 controllerNumber=1 scan=19071	MouseLiver-4
True	True	True	True	True	controllerType=0 controllerNumber=1 scan=22705	MouseHeart-2
True	True	True	True	True	controllerType=0 controllerNumber=1 scan=15022	MouseHeart-5
True	True	True	True	True	controllerType=0 controllerNumber=1 scan=26053	MouseKidney-5
True	True	True	True	True	controllerType=0 controllerNumber=1 scan=43736	MouseLiver-5
True	True	True	True	True	controllerType=0 controllerNumber=1 scan=32182	MouseKidney-3
True	True	True	True	True	controllerType=0 controllerNumber=1 scan=46518	MouseLiver-1
True	True	True	True	True	controllerType=0 controllerNumber=1 scan=21759	MouseLung-3
True	False	True	True	True	controllerType=0 controllerNumber=1 scan=31663	MouseHeart-5
True	True	True	True	True	controllerType=0 controllerNumber=1 scan=14189	MouseLiver-4
True	True	True	True	True	controllerType=0 controllerNumber=1 scan=5969	MouseLiver-4
True	False	True	True	True	controllerType=0 controllerNumber=1 scan=20051	MouseKidney-3
True	False	True	True	True	controllerType=0 controllerNumber=1 scan=18203	MouseKidney-5
True	True	True	True	True	controllerType=0 controllerNumber=1 scan=34081	MouseHeart-1
True	True	True	True	True	controllerType=0 controllerNumber=1 scan=21481	MouseLiver-4
True	True	True	True	True	controllerType=0 controllerNumber=1 scan=24613	MouseKidney-4
True	True	True	True	True	controllerType=0 controllerNumber=1 scan=11816	MouseBrain-2
True	True	True	True	True	controllerType=0 controllerNumber=1 scan=18996	MouseLiver-1
True	False	True	True	True	controllerType=0 controllerNumber=1 scan=18849	MouseLung-1
True	False	True	True	True	controllerType=0 controllerNumber=1 scan=48149	MouseLung-5
True	True	True	True	True	controllerType=0 controllerNumber=1 scan=5666	MouseKidney-2
True	True	True	True	True	controllerType=0 controllerNumber=1 scan=23436	MouseLung-3
True	True	True	True	True	controllerType=0 controllerNumber=1 scan=15402	MouseBrain-5
True	False	True	True	True	controllerType=0 controllerNumber=1 scan=9067	MouseLiver-3
True	True	True	True	True	controllerType=0 controllerNumber=1 scan=32959	MouseKidney-2
True	False	True	True	True	controllerType=0 controllerNumber=1 scan=14049	MouseKidney-3
True	True	True	True	True	controllerType=0 controllerNumber=1 scan=11445	MouseBrain-5
True	True	True	True	True	controllerType=0 controllerNumber=1 scan=55613	MouseBrain-4
True	True	True	True	True	controllerType=0 controllerNumber=1 scan=16281	MouseBrain-4
True	True	True	True	True	controllerType=0 controllerNumber=1 scan=15965	MouseKidney-1
True	True	True	True	True	controllerType=0 controllerNumber=1 scan=36950	MouseLung-2
True	True	True	True	True	controllerType=0 controllerNumber=1 scan=29798	MouseHeart-1
True	True	True	True	True	controllerType=0 controllerNumber=1 scan=43172	MouseLung-5
True	False	True	True	True	controllerType=0 controllerNumber=1 scan=20666	MouseKidney-4
True	False	True	True	True	controllerType=0 controllerNumber=1 scan=22781	MouseBrain-1
True	False	True	True	True	controllerType=0 controllerNumber=1 scan=23576	MouseBrain-5
True	True	True	True	True	controllerType=0 controllerNumber=1 scan=14706	MouseLiver-3
True	True	True	True	True	controllerType=0 controllerNumber=1 scan=8443	MouseKidney-4
True	True	True	True	True	controllerType=0 controllerNumber=1 scan=22815	MouseLiver-4
True	False	True	True	True	controllerType=0 controllerNumber=1 scan=65427	MouseLung-4
True	True	True	True	True	controllerType=0 controllerNumber=1 scan=21724	MouseKidney-5
True	True	True	True	True	controllerType=0 controllerNumber=1 scan=18011	MouseHeart-3
True	True	True	False	False	controllerType=0 controllerNumber=1 scan=22207	MouseLung-4
True	False	True	True	True	controllerType=0 controllerNumber=1 scan=42940	MouseLung-5
True	True	True	True	True	controllerType=0 controllerNumber=1 scan=3724	MouseLiver-2
True	True	True	True	True	controllerType=0 controllerNumber=1 scan=37759	MouseHeart-1
True	True	True	True	True	controllerType=0 controllerNumber=1 scan=22973	MouseLiver-1
True	False	False	True	True	controllerType=0 controllerNumber=1 scan=30216	MouseKidney-4
True	True	True	True	True	controllerType=0 controllerNumber=1 scan=30216	MouseHeart-2
True	True	True	True	True	controllerType=0 controllerNumber=1 scan=23615	MouseLiver-3
True	True	True	True	True	controllerType=0 controllerNumber=1 scan=3467	MouseKidney-1
True	True	True	True	True	controllerType=0 controllerNumber=1 scan=22058	MouseLiver-3
True	True	True	True	True	controllerType=0 controllerNumber=1 scan=7440	MouseBrain-1
True	True	True	True	True	controllerType=0 controllerNumber=1 scan=14850	MouseLung-2
True	True	True	True	True	controllerType=0 controllerNumber=1 scan=61094	MouseLung-2
True	False	True	True	True	controllerType=0 controllerNumber=1 scan=28293	MouseHeart-2
True	False	True	True	True	controllerType=0 controllerNumber=1 scan=18268	MouseLung-5
True	True	True	True	True	controllerType=0 controllerNumber=1 scan=19649	MouseKidney-5
True	True	True	True	True	controllerType=0 controllerNumber=1 scan=30996	MouseBrain-4
True	True	True	True	True	controllerType=0 controllerNumber=1 scan=44082	MouseLung-3
True	True	True	True	True	controllerType=0 controllerNumber=1 scan=29281	MouseBrain-2
True	True	True	True	True	controllerType=0 controllerNumber=1 scan=14641	MouseLung-1
True	True	True	True	True	controllerType=0 controllerNumber=1 scan=16755	MouseKidney-4
True	True	True	True	True	controllerType=0 controllerNumber=1 scan=21584	MouseLung-2
True	True	True	True	True	controllerType=0 controllerNumber=1 scan=15230	MouseKidney-4
True	True	True	True	True	controllerType=0 controllerNumber=1 scan=14044	MouseLung-3
True	True	True	True	True	controllerType=0 controllerNumber=1 scan=37146	MouseBrain-5
True	False	True	True	True	controllerType=0 controllerNumber=1 scan=20334	MouseKidney-5
True	True	True	True	True	controllerType=0 controllerNumber=1 scan=39401	MouseKidney-1
True	True	True	True	True	controllerType=0 controllerNumber=1 scan=17527	MouseKidney-3
True	True	True	True	True	controllerType=0 controllerNumber=1 scan=39998	MouseLiver-4
True	True	True	True	True	controllerType=0 controllerNumber=1 scan=53222	MouseHeart-1
True	True	True	True	True	controllerType=0 controllerNumber=1 scan=33905	MouseLung-4
True	True	True	True	True	controllerType=0 controllerNumber=1 scan=40417	MouseLung-3
True	True	True	True	True	controllerType=0 controllerNumber=1 scan=16644	MouseBrain-4
True	True	True	True	True	controllerType=0 controllerNumber=1 scan=18666	MouseHeart-1
True	False	True	True	True	controllerType=0 controllerNumber=1 scan=36238	MouseLiver-3
True	True	True	True	True	controllerType=0 controllerNumber=1 scan=7941	MouseBrain-4
True	True	True	True	True	controllerType=0 controllerNumber=1 scan=22376	MouseLung-3
True	True	True	True	True	controllerType=0 controllerNumber=1 scan=34876	MouseKidney-5
True	True	True	True	True	controllerType=0 controllerNumber=1 scan=18124	MouseBrain-2
True	False	True	True	True	controllerType=0 controllerNumber=1 scan=61960	MouseLiver-5
True	True	True	True	True	controllerType=0 controllerNumber=1 scan=34252	MouseLiver-3
True	True	True	True	True	controllerType=0 controllerNumber=1 scan=7639	MouseKidney-3
True	True	True	True	True	controllerType=0 controllerNumber=1 scan=3451	MouseBrain-2
True	True	True	True	True	controllerType=0 controllerNumber=1 scan=39512	MouseLiver-3
True	False	True	True	True	controllerType=0 controllerNumber=1 scan=7884	MouseBrain-4
True	True	True	True	True	controllerType=0 controllerNumber=1 scan=7964	MouseBrain-5
True	True	True	True	True	controllerType=0 controllerNumber=1 scan=22216	MouseLiver-4
True	True	True	True	True	controllerType=0 controllerNumber=1 scan=26016	MouseLung-5
True	True	True	True	True	controllerType=0 controllerNumber=1 scan=30261	MouseLiver-3
True	True	True	True	True	controllerType=0 controllerNumber=1 scan=41725	MouseHeart-4
True	True	True	True	True	controllerType=0 controllerNumber=1 scan=47823	MouseLung-2
True	True	True	True	True	controllerType=0 controllerNumber=1 scan=21752	MouseBrain-1
True	True	True	False	False	controllerType=0 controllerNumber=1 scan=17113	MouseKidney-1
True	True	True	True	True	controllerType=0 controllerNumber=1 scan=3501	MouseKidney-5
True	True	True	True	True	controllerType=0 controllerNumber=1 scan=7418	MouseKidney-2
True	True	True	True	True	controllerType=0 controllerNumber=1 scan=12683	MouseHeart-3
True	False	True	True	True	controllerType=0 controllerNumber=1 scan=15802	MouseKidney-1
True	True	True	True	True	controllerType=0 controllerNumber=1 scan=25643	MouseLung-5
True	False	True	True	True	controllerType=0 controllerNumber=1 scan=31083	MouseKidney-5
True	True	True	True	True	controllerType=0 controllerNumber=1 scan=14267	MouseKidney-1
True	True	True	True	True	controllerType=0 controllerNumber=1 scan=29327	MouseKidney-1
True	True	True	True	True	controllerType=0 controllerNumber=1 scan=44461	MouseLiver-3
True	True	True	True	True	controllerType=0 controllerNumber=1 scan=15686	MouseBrain-4
True	True	True	True	True	controllerType=0 controllerNumber=1 scan=34587	MouseLiver-4
True	True	True	True	True	controllerType=0 controllerNumber=1 scan=29918	MouseKidney-2
True	True	True	True	True	controllerType=0 controllerNumber=1 scan=47871	MouseLiver-2
True	True	True	True	True	controllerType=0 controllerNumber=1 scan=52257	MouseLiver-5
True	True	True	True	True	controllerType=0 controllerNumber=1 scan=47115	MouseLung-1
True	True	True	True	True	controllerType=0 controllerNumber=1 scan=25622	MouseHeart-1
True	True	True	True	True	controllerType=0 controllerNumber=1 scan=21970	MouseLung-3
True	True	True	True	True	controllerType=0 controllerNumber=1 scan=17183	MouseKidney-2
True	True	True	True	True	controllerType=0 controllerNumber=1 scan=33979	MouseHeart-4
True	True	True	True	True	controllerType=0 controllerNumber=1 scan=3806	MouseLiver-4
True	True	True	True	True	controllerType=0 controllerNumber=1 scan=7109	MouseKidney-1
True	True	True	True	True	controllerType=0 controllerNumber=1 scan=53473	MouseLiver-2
True	True	True	True	True	controllerType=0 controllerNumber=1 scan=10932	MouseBrain-4
True	False	True	True	True	controllerType=0 controllerNumber=1 scan=37441	MouseLung-1
True	True	True	True	True	controllerType=0 controllerNumber=1 scan=30141	MouseKidney-1
True	True	True	True	True	controllerType=0 controllerNumber=1 scan=27624	MouseHeart-3
True	True	True	True	True	controllerType=0 controllerNumber=1 scan=20946	MouseHeart-3
True	False	True	True	True	controllerType=0 controllerNumber=1 scan=6814	MouseKidney-5
True	True	True	True	True	controllerType=0 controllerNumber=1 scan=43660	MouseLung-5
True	True	True	True	True	controllerType=0 controllerNumber=1 scan=47607	MouseLiver-4
True	True	True	True	True	controllerType=0 controllerNumber=1 scan=12382	MouseBrain-5
True	True	True	True	True	controllerType=0 controllerNumber=1 scan=2272	MouseBrain-4
True	True	True	True	True	controllerType=0 controllerNumber=1 scan=7150	MouseKidney-4
True	True	True	True	True	controllerType=0 controllerNumber=1 scan=9433	MouseBrain-1
True	True	True	True	True	controllerType=0 controllerNumber=1 scan=29809	MouseBrain-4
True	True	True	True	True	controllerType=0 controllerNumber=1 scan=32969	MouseLung-5
True	True	True	True	True	controllerType=0 controllerNumber=1 scan=11243	MouseKidney-4
True	True	True	True	True	controllerType=0 controllerNumber=1 scan=18579	MouseLung-1
True	True	True	True	True	controllerType=0 controllerNumber=1 scan=6275	MouseBrain-1
True	True	True	True	True	controllerType=0 controllerNumber=1 scan=42446	MouseLung-4
True	True	True	True	True	controllerType=0 controllerNumber=1 scan=29052	MouseLiver-4
True	True	True	True	True	controllerType=0 controllerNumber=1 scan=22110	MouseLung-3
True	True	True	True	True	controllerType=0 controllerNumber=1 scan=33548	MouseLung-1
True	True	True	True	True	controllerType=0 controllerNumber=1 scan=9869	MouseLiver-3
True	False	True	True	True	controllerType=0 controllerNumber=1 scan=21125	MouseLiver-2
True	False	True	True	True	controllerType=0 controllerNumber=1 scan=34928	MouseLung-1
True	True	True	True	True	controllerType=0 controllerNumber=1 scan=30922	MouseLiver-2
True	True	True	True	True	controllerType=0 controllerNumber=1 scan=11690	MouseLiver-4
True	True	True	True	True	controllerType=0 controllerNumber=1 scan=9723	MouseLiver-2
True	True	True	True	True	controllerType=0 controllerNumber=1 scan=24744	MouseLung-4
True	True	True	True	True	controllerType=0 controllerNumber=1 scan=4885	MouseKidney-1
True	True	True	True	True	controllerType=0 controllerNumber=1 scan=8495	MouseKidney-2
True	False	True	True	True	controllerType=0 controllerNumber=1 scan=26985	MouseHeart-2
True	True	True	True	True	controllerType=0 controllerNumber=1 scan=56239	MouseLiver-2
True	True	True	True	True	controllerType=0 controllerNumber=1 scan=38922	MouseLung-4
True	True	True	True	True	controllerType=0 controllerNumber=1 scan=8189	MouseBrain-5
True	False	True	True	True	controllerType=0 controllerNumber=1 scan=21547	MouseKidney-2
True	True	True	True	True	controllerType=0 controllerNumber=1 scan=5044	MouseKidney-2
True	False	True	True	True	controllerType=0 controllerNumber=1 scan=49211	MouseLiver-5
True	True	True	True	True	controllerType=0 controllerNumber=1 scan=22808	MouseBrain-1
True	True	True	True	True	controllerType=0 controllerNumber=1 scan=51788	MouseLiver-1
True	False	True	True	True	controllerType=0 controllerNumber=1 scan=15400	MouseKidney-4
True	True	True	True	True	controllerType=0 controllerNumber=1 scan=15348	MouseKidney-2
True	True	True	True	True	controllerType=0 controllerNumber=1 scan=44884	MouseKidney-5
True	True	True	True	True	controllerType=0 controllerNumber=1 scan=21192	MouseLung-2
True	True	True	True	True	controllerType=0 controllerNumber=1 scan=16480	MouseLiver-3
True	False	True	True	True	controllerType=0 controllerNumber=1 scan=42847	MouseLung-5
True	True	True	True	True	controllerType=0 controllerNumber=1 scan=38428	MouseHeart-4
True	True	True	True	True	controllerType=0 controllerNumber=1 scan=30388	MouseHeart-3
True	True	True	True	True	controllerType=0 controllerNumber=1 scan=37951	MouseLung-3
True	True	True	True	True	controllerType=0 controllerNumber=1 scan=9490	MouseKidney-5
True	True	True	True	True	controllerType=0 controllerNumber=1 scan=23240	MouseKidney-4
True	True	True	True	True	controllerType=0 controllerNumber=1 scan=33660	MouseHeart-4
True	True	True	True	True	controllerType=0 controllerNumber=1 scan=31033	MouseLung-2
True	False	True	True	True	controllerType=0 controllerNumber=1 scan=37647	MouseLung-5
True	True	True	True	True	controllerType=0 controllerNumber=1 scan=18315	MouseLung-5
True	True	True	True	True	controllerType=0 controllerNumber=1 scan=34209	MouseLiver-4
True	True	True	True	True	controllerType=0 controllerNumber=1 scan=46888	MouseLung-1
True	True	True	True	True	controllerType=0 controllerNumber=1 scan=9916	MouseKidney-5
True	False	True	True	True	controllerType=0 controllerNumber=1 scan=21520	MouseKidney-5
True	True	True	True	True	controllerType=0 controllerNumber=1 scan=2072	MouseBrain-3
True	True	True	True	True	controllerType=0 controllerNumber=1 scan=2406	MouseLiver-3
True	True	True	True	True	controllerType=0 controllerNumber=1 scan=30290	MouseKidney-1
True	True	True	True	True	controllerType=0 controllerNumber=1 scan=7866	MouseKidney-4
True	True	True	True	True	controllerType=0 controllerNumber=1 scan=34636	MouseBrain-5
True	True	True	True	True	controllerType=0 controllerNumber=1 scan=22959	MouseBrain-2
True	True	True	True	True	controllerType=0 controllerNumber=1 scan=28191	MouseLiver-5
True	False	True	True	True	controllerType=0 controllerNumber=1 scan=32109	MouseBrain-2
True	True	True	True	True	controllerType=0 controllerNumber=1 scan=12043	MouseBrain-3
True	True	True	True	True	controllerType=0 controllerNumber=1 scan=33619	MouseLung-1
True	True	True	True	True	controllerType=0 controllerNumber=1 scan=26905	MouseHeart-2
True	True	True	True	True	controllerType=0 controllerNumber=1 scan=19631	MouseBrain-3
True	True	True	True	True	controllerType=0 controllerNumber=1 scan=42497	MouseLung-5
True	True	True	True	True	controllerType=0 controllerNumber=1 scan=27177	MouseKidney-4
True	True	True	True	True	controllerType=0 controllerNumber=1 scan=24685	MouseKidney-1
True	True	True	True	True	controllerType=0 controllerNumber=1 scan=16341	MouseLung-1
True	True	True	True	True	controllerType=0 controllerNumber=1 scan=28198	MouseBrain-2
True	True	True	True	True	controllerType=0 controllerNumber=1 scan=51631	MouseLiver-1
True	True	True	True	True	controllerType=0 controllerNumber=1 scan=27124	MouseKidney-1
True	True	True	True	True	controllerType=0 controllerNumber=1 scan=3482	MouseLiver-2
True	True	True	True	True	controllerType=0 controllerNumber=1 scan=27357	MouseKidney-5
True	True	True	True	True	controllerType=0 controllerNumber=1 scan=23764	MouseLiver-2
True	True	True	True	True	controllerType=0 controllerNumber=1 scan=24148	MouseHeart-3
True	True	True	True	True	controllerType=0 controllerNumber=1 scan=8509	MouseBrain-5
True	True	True	True	True	controllerType=0 controllerNumber=1 scan=10217	MouseBrain-1
True	True	True	True	True	controllerType=0 controllerNumber=1 scan=29009	MouseBrain-3
True	True	True	True	True	controllerType=0 controllerNumber=1 scan=14170	MouseBrain-3
True	True	True	True	True	controllerType=0 controllerNumber=1 scan=7054	MouseBrain-1
True	True	True	True	True	controllerType=0 controllerNumber=1 scan=38653	MouseLung-1
True	True	True	True	True	controllerType=0 controllerNumber=1 scan=49551	MouseBrain-2
True	True	True	True	True	controllerType=0 controllerNumber=1 scan=35629	MouseKidney-4
True	True	True	True	True	controllerType=0 controllerNumber=1 scan=57640	MouseLiver-5
True	True	True	True	True	controllerType=0 controllerNumber=1 scan=3131	MouseBrain-3
True	True	True	True	True	controllerType=0 controllerNumber=1 scan=23485	MouseLung-2
True	False	True	True	True	controllerType=0 controllerNumber=1 scan=60811	MouseKidney-5
True	True	True	True	True	controllerType=0 controllerNumber=1 scan=12886	MouseLung-5
True	True	True	True	True	controllerType=0 controllerNumber=1 scan=19351	MouseLiver-5
True	True	True	True	True	controllerType=0 controllerNumber=1 scan=18529	MouseBrain-5
True	True	True	True	True	controllerType=0 controllerNumber=1 scan=32525	MouseBrain-5
True	True	True	True	True	controllerType=0 controllerNumber=1 scan=28539	MouseBrain-2
True	True	True	True	True	controllerType=0 controllerNumber=1 scan=4046	MouseBrain-2
True	True	True	True	True	controllerType=0 controllerNumber=1 scan=66455	MouseLung-3
True	True	True	True	True	controllerType=0 controllerNumber=1 scan=31784	MouseLiver-1
True	False	True	True	True	controllerType=0 controllerNumber=1 scan=32939	MouseLiver-3
True	True	True	True	True	controllerType=0 controllerNumber=1 scan=43424	MouseLung-5
True	True	True	True	True	controllerType=0 controllerNumber=1 scan=26086	MouseBrain-1
True	True	True	True	True	controllerType=0 controllerNumber=1 scan=14132	MouseKidney-5
True	True	True	True	True	controllerType=0 controllerNumber=1 scan=32316	MouseLiver-2
True	True	True	True	True	controllerType=0 controllerNumber=1 scan=49477	MouseLung-1
True	True	True	True	True	controllerType=0 controllerNumber=1 scan=46522	MouseLung-4
True	True	True	True	True	controllerType=0 controllerNumber=1 scan=53980	MouseLiver-3
True	False	True	True	True	controllerType=0 controllerNumber=1 scan=45879	MouseLung-1
True	True	True	True	True	controllerType=0 controllerNumber=1 scan=7950	MouseKidney-4
True	True	True	True	True	controllerType=0 controllerNumber=1 scan=44640	MouseBrain-4
True	True	True	True	True	controllerType=0 controllerNumber=1 scan=15190	MouseKidney-3
True	True	True	True	True	controllerType=0 controllerNumber=1 scan=42445	MouseLiver-2
True	False	True	True	True	controllerType=0 controllerNumber=1 scan=12427	MouseKidney-4
True	True	True	True	False	controllerType=0 controllerNumber=1 scan=38066	MouseLung-5
True	True	True	True	True	controllerType=0 controllerNumber=1 scan=3173	MouseKidney-3
True	True	True	True	True	controllerType=0 controllerNumber=1 scan=35460	MouseLung-4
True	False	True	True	True	controllerType=0 controllerNumber=1 scan=37973	MouseKidney-2
True	True	True	True	True	controllerType=0 controllerNumber=1 scan=12158	MouseKidney-2
True	True	True	True	True	controllerType=0 controllerNumber=1 scan=12477	MouseLung-2
True	True	True	True	True	controllerType=0 controllerNumber=1 scan=39152	MouseHeart-3
True	True	True	True	True	controllerType=0 controllerNumber=1 scan=19888	MouseBrain-5
True	True	True	True	True	controllerType=0 controllerNumber=1 scan=59795	MouseLiver-4
True	True	True	True	True	controllerType=0 controllerNumber=1 scan=25899	MouseLiver-1
True	True	True	True	True	controllerType=0 controllerNumber=1 scan=32777	MouseLiver-4
True	True	True	True	True	controllerType=0 controllerNumber=1 scan=36425	MouseLung-3
True	True	True	True	True	controllerType=0 controllerNumber=1 scan=42212	MouseLiver-5
True	True	True	True	True	controllerType=0 controllerNumber=1 scan=42286	MouseKidney-4
True	False	True	True	True	controllerType=0 controllerNumber=1 scan=33761	MouseKidney-2
True	True	True	True	True	controllerType=0 controllerNumber=1 scan=14013	MouseBrain-5
True	True	True	True	True	controllerType=0 controllerNumber=1 scan=21884	MouseKidney-5
True	True	True	True	True	controllerType=0 controllerNumber=1 scan=16064	MouseKidney-3
True	True	True	True	True	controllerType=0 controllerNumber=1 scan=15461	MouseLung-2
True	True	True	True	True	controllerType=0 controllerNumber=1 scan=19350	MouseLiver-5
True	True	True	True	True	controllerType=0 controllerNumber=1 scan=41944	MouseLung-2
True	True	True	True	True	controllerType=0 controllerNumber=1 scan=40845	MouseLung-1
True	True	True	True	True	controllerType=0 controllerNumber=1 scan=50608	MouseLiver-3
True	True	True	True	True	controllerType=0 controllerNumber=1 scan=22716	MouseLung-3
True	True	True	True	True	controllerType=0 controllerNumber=1 scan=46336	MouseLung-2
True	True	True	True	True	controllerType=0 controllerNumber=1 scan=2759	MouseKidney-2
True	True	True	True	True	controllerType=0 controllerNumber=1 scan=24167	MouseLung-4
True	True	True	True	True	controllerType=0 controllerNumber=1 scan=40959	MouseLiver-4
True	True	True	True	True	controllerType=0 controllerNumber=1 scan=17903	MouseLung-4
True	False	True	True	True	controllerType=0 controllerNumber=1 scan=12156	MouseKidney-1
True	True	True	True	True	controllerType=0 controllerNumber=1 scan=2225	MouseBrain-4
True	False	True	True	True	controllerType=0 controllerNumber=1 scan=17080	MouseBrain-1
True	True	True	True	True	controllerType=0 controllerNumber=1 scan=15869	MouseHeart-3
True	True	True	True	True	controllerType=0 controllerNumber=1 scan=12754	MouseKidney-3
True	True	True	True	True	controllerType=0 controllerNumber=1 scan=24996	MouseBrain-3
True	False	True	True	True	controllerType=0 controllerNumber=1 scan=19066	MouseKidney-2
True	True	True	True	True	controllerType=0 controllerNumber=1 scan=46285	MouseLung-5
True	True	True	True	True	controllerType=0 controllerNumber=1 scan=2611	MouseKidney-5
True	True	True	True	True	controllerType=0 controllerNumber=1 scan=30788	MouseLiver-3
True	True	True	True	True	controllerType=0 controllerNumber=1 scan=15216	MouseLiver-3
True	True	True	True	True	controllerType=0 controllerNumber=1 scan=31497	MouseLiver-4
True	False	True	True	True	controllerType=0 controllerNumber=1 scan=48431	MouseLung-3
True	False	True	True	True	controllerType=0 controllerNumber=1 scan=40055	MouseKidney-2
True	False	True	True	True	controllerType=0 controllerNumber=1 scan=21278	MouseKidney-3
True	True	True	True	True	controllerType=0 controllerNumber=1 scan=10071	MouseKidney-2
True	True	True	True	True	controllerType=0 controllerNumber=1 scan=38747	MouseHeart-3
True	True	True	True	True	controllerType=0 controllerNumber=1 scan=15678	MouseLiver-5
True	True	True	True	True	controllerType=0 controllerNumber=1 scan=9438	MouseKidney-1
True	True	True	True	True	controllerType=0 controllerNumber=1 scan=27964	MouseKidney-4
True	True	True	True	True	controllerType=0 controllerNumber=1 scan=34970	MouseBrain-5
True	False	False	False	True	controllerType=0 controllerNumber=1 scan=67612	MouseLung-1
True	True	True	True	True	controllerType=0 controllerNumber=1 scan=61227	MouseLiver-2
True	True	True	True	True	controllerType=0 controllerNumber=1 scan=13753	MouseLiver-3
True	True	True	True	True	controllerType=0 controllerNumber=1 scan=27964	MouseHeart-2
True	True	True	True	False	controllerType=0 controllerNumber=1 scan=27843	MouseBrain-4
True	False	True	True	True	controllerType=0 controllerNumber=1 scan=36566	MouseLiver-4
True	False	True	True	True	controllerType=0 controllerNumber=1 scan=38469	MouseLung-2
True	True	True	True	True	controllerType=0 controllerNumber=1 scan=5240	MouseKidney-1
True	True	True	True	True	controllerType=0 controllerNumber=1 scan=47108	MouseLung-3
True	True	True	True	True	controllerType=0 controllerNumber=1 scan=33483	MouseKidney-2
True	False	True	True	True	controllerType=0 controllerNumber=1 scan=28049	MouseBrain-1
True	True	True	True	True	controllerType=0 controllerNumber=1 scan=2916	MouseKidney-3
True	True	True	True	True	controllerType=0 controllerNumber=1 scan=31085	MouseBrain-5
True	True	True	True	True	controllerType=0 controllerNumber=1 scan=31636	MouseLiver-5
True	True	True	True	True	controllerType=0 controllerNumber=1 scan=33415	MouseLiver-5
True	True	True	True	True	controllerType=0 controllerNumber=1 scan=41686	MouseLung-3
True	False	True	True	True	controllerType=0 controllerNumber=1 scan=39980	MouseLung-4
True	True	True	True	True	controllerType=0 controllerNumber=1 scan=47019	MouseLung-1
True	False	True	True	True	controllerType=0 controllerNumber=1 scan=31665	MouseLung-1
True	True	True	True	True	controllerType=0 controllerNumber=1 scan=51371	MouseKidney-4
True	True	True	True	True	controllerType=0 controllerNumber=1 scan=25178	MouseLung-4
True	False	True	True	True	controllerType=0 controllerNumber=1 scan=23296	MouseBrain-5
True	True	True	True	True	controllerType=0 controllerNumber=1 scan=38925	MouseHeart-3
True	True	True	True	True	controllerType=0 controllerNumber=1 scan=7669	MouseLiver-5
True	True	True	True	True	controllerType=0 controllerNumber=1 scan=36437	MouseLung-5
True	True	True	True	True	controllerType=0 controllerNumber=1 scan=51835	MouseLiver-4
True	False	True	True	True	controllerType=0 controllerNumber=1 scan=47580	MouseLung-4
True	True	True	True	True	controllerType=0 controllerNumber=1 scan=19031	MouseBrain-4
True	True	True	True	True	controllerType=0 controllerNumber=1 scan=38486	MouseLiver-4
True	True	True	True	True	controllerType=0 controllerNumber=1 scan=6764	MouseLiver-1
True	True	True	True	True	controllerType=0 controllerNumber=1 scan=20136	MouseBrain-1
True	True	True	True	True	controllerType=0 controllerNumber=1 scan=43574	MouseLung-1
True	True	True	True	True	controllerType=0 controllerNumber=1 scan=39771	MouseKidney-3
True	True	True	True	True	controllerType=0 controllerNumber=1 scan=8316	MouseBrain-2
True	True	True	True	True	controllerType=0 controllerNumber=1 scan=5190	MouseBrain-2
True	True	True	True	True	controllerType=0 controllerNumber=1 scan=27838	MouseKidney-3
True	True	True	True	True	controllerType=0 controllerNumber=1 scan=54280	MouseBrain-1
True	True	True	True	True	controllerType=0 controllerNumber=1 scan=68518	MouseLiver-4
True	True	True	True	True	controllerType=0 controllerNumber=1 scan=17998	MouseKidney-2
True	True	True	True	True	controllerType=0 controllerNumber=1 scan=36466	MouseLiver-2
True	True	True	True	True	controllerType=0 controllerNumber=1 scan=39869	MouseLiver-3
True	True	True	True	True	controllerType=0 controllerNumber=1 scan=42402	MouseHeart-1
True	True	True	True	True	controllerType=0 controllerNumber=1 scan=30507	MouseBrain-2
True	True	True	True	True	controllerType=0 controllerNumber=1 scan=20478	MouseLung-5
True	True	True	True	True	controllerType=0 controllerNumber=1 scan=49959	MouseLung-3
True	True	True	True	True	controllerType=0 controllerNumber=1 scan=39599	MouseKidney-4
True	True	True	True	True	controllerType=0 controllerNumber=1 scan=23989	MouseHeart-1
True	True	True	True	True	controllerType=0 controllerNumber=1 scan=15245	MouseLung-3
True	True	True	True	True	controllerType=0 controllerNumber=1 scan=49493	MouseHeart-4
True	True	True	True	True	controllerType=0 controllerNumber=1 scan=49251	MouseKidney-2
True	True	True	True	True	controllerType=0 controllerNumber=1 scan=35468	MouseLiver-4
True	True	True	True	True	controllerType=0 controllerNumber=1 scan=4991	MouseLiver-5
True	True	True	True	True	controllerType=0 controllerNumber=1 scan=18988	MouseLung-2
True	False	True	True	True	controllerType=0 controllerNumber=1 scan=41064	MouseLung-3
True	True	True	True	True	controllerType=0 controllerNumber=1 scan=55898	MouseHeart-3
True	True	True	True	True	controllerType=0 controllerNumber=1 scan=29867	MouseKidney-1
True	True	True	True	True	controllerType=0 controllerNumber=1 scan=3982	MouseBrain-1
True	True	True	True	True	controllerType=0 controllerNumber=1 scan=10835	MouseKidney-1
True	True	True	True	True	controllerType=0 controllerNumber=1 scan=61040	MouseLiver-5
True	False	True	True	True	controllerType=0 controllerNumber=1 scan=34768	MouseBrain-5
True	True	True	True	True	controllerType=0 controllerNumber=1 scan=31362	MouseLiver-1
True	True	True	True	True	controllerType=0 controllerNumber=1 scan=14219	MouseLung-2
True	True	True	True	True	controllerType=0 controllerNumber=1 scan=19264	MouseBrain-1
True	True	True	True	True	controllerType=0 controllerNumber=1 scan=46291	MouseLung-4
True	True	True	True	True	controllerType=0 controllerNumber=1 scan=11583	MouseLung-4
True	True	True	True	True	controllerType=0 controllerNumber=1 scan=38035	MouseLung-4
True	True	True	True	True	controllerType=0 controllerNumber=1 scan=10353	MouseHeart-4
True	False	True	True	True	controllerType=0 controllerNumber=1 scan=31963	MouseBrain-2
True	True	True	True	True	controllerType=0 controllerNumber=1 scan=26399	MouseKidney-4
True	False	True	True	True	controllerType=0 controllerNumber=1 scan=25735	MouseLung-1
True	True	True	True	True	controllerType=0 controllerNumber=1 scan=16663	MouseLiver-3
True	False	True	True	True	controllerType=0 controllerNumber=1 scan=11494	MouseKidney-4
True	True	True	True	True	controllerType=0 controllerNumber=1 scan=28684	MouseKidney-2
True	True	True	True	True	controllerType=0 controllerNumber=1 scan=13506	MouseKidney-1
True	True	True	True	True	controllerType=0 controllerNumber=1 scan=29213	MouseBrain-3
True	True	True	True	True	controllerType=0 controllerNumber=1 scan=26925	MouseBrain-1
True	True	True	True	True	controllerType=0 controllerNumber=1 scan=37280	MouseLiver-1
True	True	True	True	True	controllerType=0 controllerNumber=1 scan=7612	MouseLung-2
True	True	True	True	True	controllerType=0 controllerNumber=1 scan=21909	MouseLung-3
True	True	True	True	True	controllerType=0 controllerNumber=1 scan=38508	MouseKidney-2
True	False	True	True	True	controllerType=0 controllerNumber=1 scan=29755	MouseBrain-5
True	False	True	True	True	controllerType=0 controllerNumber=1 scan=26985	MouseKidney-5
True	True	True	True	True	controllerType=0 controllerNumber=1 scan=16746	MouseKidney-4
True	True	True	True	True	controllerType=0 controllerNumber=1 scan=26347	MouseLung-1
True	True	True	True	True	controllerType=0 controllerNumber=1 scan=36555	MouseLung-4
True	True	True	True	True	controllerType=0 controllerNumber=1 scan=6563	MouseLiver-2
True	True	True	True	True	controllerType=0 controllerNumber=1 scan=27403	MouseLiver-4
True	True	True	True	True	controllerType=0 controllerNumber=1 scan=28746	MouseLung-2
True	True	True	True	True	controllerType=0 controllerNumber=1 scan=10016	MouseKidney-1
True	True	True	True	True	controllerType=0 controllerNumber=1 scan=7650	MouseBrain-4
True	True	True	True	True	controllerType=0 controllerNumber=1 scan=39692	MouseKidney-5
True	False	True	True	True	controllerType=0 controllerNumber=1 scan=17294	MouseLiver-5
True	False	True	True	True	controllerType=0 controllerNumber=1 scan=23091	MouseLiver-1
True	True	True	True	True	controllerType=0 controllerNumber=1 scan=14759	MouseKidney-2
True	False	True	True	True	controllerType=0 controllerNumber=1 scan=32344	MouseHeart-3
True	True	True	True	True	controllerType=0 controllerNumber=1 scan=54344	MouseLung-3
True	True	True	True	True	controllerType=0 controllerNumber=1 scan=15189	MouseBrain-2
True	False	True	True	True	controllerType=0 controllerNumber=1 scan=41447	MouseLiver-4
True	True	True	True	True	controllerType=0 controllerNumber=1 scan=26841	MouseKidney-1
True	False	True	True	True	controllerType=0 controllerNumber=1 scan=24104	MouseBrain-3
True	True	True	True	True	controllerType=0 controllerNumber=1 scan=4319	MouseBrain-4
True	True	True	True	True	controllerType=0 controllerNumber=1 scan=41805	MouseLung-5
True	True	True	True	True	controllerType=0 controllerNumber=1 scan=21183	MouseHeart-4
True	False	True	True	True	controllerType=0 controllerNumber=1 scan=4131	MouseKidney-1
True	True	True	True	True	controllerType=0 controllerNumber=1 scan=23360	MouseBrain-4
True	True	True	True	True	controllerType=0 controllerNumber=1 scan=32621	MouseLiver-4
True	True	True	True	True	controllerType=0 controllerNumber=1 scan=21929	MouseKidney-1
True	True	True	True	True	controllerType=0 controllerNumber=1 scan=5576	MouseHeart-5
True	True	True	True	True	controllerType=0 controllerNumber=1 scan=38733	MouseLung-4
True	True	True	True	True	controllerType=0 controllerNumber=1 scan=41688	MouseLung-3
True	True	True	True	True	controllerType=0 controllerNumber=1 scan=28922	MouseKidney-4
True	True	True	True	True	controllerType=0 controllerNumber=1 scan=4683	MouseKidney-1
True	True	True	True	True	controllerType=0 controllerNumber=1 scan=3335	MouseLiver-2
True	True	True	True	True	controllerType=0 controllerNumber=1 scan=21637	MouseHeart-5
True	True	True	True	True	controllerType=0 controllerNumber=1 scan=38045	MouseKidney-4
True	False	True	True	True	controllerType=0 controllerNumber=1 scan=29868	MouseKidney-4
True	True	True	True	True	controllerType=0 controllerNumber=1 scan=17781	MouseLiver-3
True	True	True	True	True	controllerType=0 controllerNumber=1 scan=5428	MouseBrain-5
True	True	True	True	True	controllerType=0 controllerNumber=1 scan=23373	MouseHeart-3
True	True	True	True	True	controllerType=0 controllerNumber=1 scan=44701	MouseLiver-5
True	True	True	True	True	controllerType=0 controllerNumber=1 scan=26892	MouseLung-5
True	False	True	True	True	controllerType=0 controllerNumber=1 scan=9058	MouseKidney-2
True	True	True	True	True	controllerType=0 controllerNumber=1 scan=27122	MouseLiver-4
True	False	True	True	True	controllerType=0 controllerNumber=1 scan=49555	MouseHeart-4
True	True	True	True	True	controllerType=0 controllerNumber=1 scan=24313	MouseKidney-4
True	False	True	True	True	controllerType=0 controllerNumber=1 scan=11833	MouseKidney-4
True	False	True	True	True	controllerType=0 controllerNumber=1 scan=24556	MouseLung-1
True	True	True	True	True	controllerType=0 controllerNumber=1 scan=32564	MouseHeart-3
True	False	True	True	True	controllerType=0 controllerNumber=1 scan=35963	MouseBrain-5
True	False	True	True	True	controllerType=0 controllerNumber=1 scan=15590	MouseKidney-3
True	False	True	True	True	controllerType=0 controllerNumber=1 scan=29475	MouseKidney-4
True	True	True	True	True	controllerType=0 controllerNumber=1 scan=15668	MouseBrain-3
True	True	True	True	True	controllerType=0 controllerNumber=1 scan=13993	MouseLiver-1
True	True	True	True	True	controllerType=0 controllerNumber=1 scan=24549	MouseKidney-1
True	True	True	True	True	controllerType=0 controllerNumber=1 scan=2761	MouseBrain-4
True	True	True	True	True	controllerType=0 controllerNumber=1 scan=16212	MouseLung-1
True	True	True	True	True	controllerType=0 controllerNumber=1 scan=30280	MouseLiver-2
True	True	True	True	True	controllerType=0 controllerNumber=1 scan=15996	MouseBrain-2
True	False	True	True	True	controllerType=0 controllerNumber=1 scan=12264	MouseBrain-3
True	True	True	True	True	controllerType=0 controllerNumber=1 scan=12376	MouseLiver-1
True	False	True	True	True	controllerType=0 controllerNumber=1 scan=36748	MouseLung-4
True	False	True	True	True	controllerType=0 controllerNumber=1 scan=40708	MouseHeart-2
True	True	True	True	True	controllerType=0 controllerNumber=1 scan=39291	MouseKidney-4
True	True	True	True	True	controllerType=0 controllerNumber=1 scan=18534	MouseLung-4
True	True	True	True	True	controllerType=0 controllerNumber=1 scan=28604	MouseBrain-4
True	True	True	True	True	controllerType=0 controllerNumber=1 scan=28481	MouseLiver-3
True	False	True	True	True	controllerType=0 controllerNumber=1 scan=31689	MouseLiver-1
True	True	True	True	True	controllerType=0 controllerNumber=1 scan=44171	MouseLiver-3
True	True	True	True	True	controllerType=0 controllerNumber=1 scan=2511	MouseBrain-4
True	True	True	True	True	controllerType=0 controllerNumber=1 scan=24188	MouseBrain-2
True	True	True	True	True	controllerType=0 controllerNumber=1 scan=18820	MouseKidney-5
True	True	True	True	True	controllerType=0 controllerNumber=1 scan=2874	MouseBrain-5
True	False	True	True	True	controllerType=0 controllerNumber=1 scan=23525	MouseKidney-5
True	True	True	True	True	controllerType=0 controllerNumber=1 scan=39463	MouseLiver-5
True	False	True	True	True	controllerType=0 controllerNumber=1 scan=39672	MouseHeart-4
True	True	True	True	True	controllerType=0 controllerNumber=1 scan=4638	MouseKidney-5
True	True	True	True	True	controllerType=0 controllerNumber=1 scan=30557	MouseHeart-2
True	True	True	True	True	controllerType=0 controllerNumber=1 scan=2630	MouseKidney-2
True	True	True	True	True	controllerType=0 controllerNumber=1 scan=29374	MouseLung-4
True	True	True	True	True	controllerType=0 controllerNumber=1 scan=19623	MouseKidney-2
True	True	True	True	True	controllerType=0 controllerNumber=1 scan=14308	MouseBrain-5
True	True	True	True	True	controllerType=0 controllerNumber=1 scan=18858	MouseBrain-1
True	True	True	True	True	controllerType=0 controllerNumber=1 scan=14085	MouseLung-4
True	True	True	True	True	controllerType=0 controllerNumber=1 scan=13469	MouseKidney-2
True	True	True	True	True	controllerType=0 controllerNumber=1 scan=12368	MouseBrain-1
True	True	True	True	True	controllerType=0 controllerNumber=1 scan=43694	MouseLung-4
True	False	True	True	True	controllerType=0 controllerNumber=1 scan=38958	MouseHeart-3
True	False	True	True	True	controllerType=0 controllerNumber=1 scan=23433	MouseKidney-4
True	True	True	True	True	controllerType=0 controllerNumber=1 scan=44132	MouseLiver-1
True	True	True	True	True	controllerType=0 controllerNumber=1 scan=3213	MouseKidney-2
True	True	True	True	True	controllerType=0 controllerNumber=1 scan=28476	MouseLiver-1
True	False	True	True	True	controllerType=0 controllerNumber=1 scan=43932	MouseLung-5
True	False	True	True	True	controllerType=0 controllerNumber=1 scan=14299	MouseLung-5
True	True	True	True	True	controllerType=0 controllerNumber=1 scan=12427	MouseKidney-5
True	True	True	True	True	controllerType=0 controllerNumber=1 scan=13110	MouseKidney-3
True	False	True	True	True	controllerType=0 controllerNumber=1 scan=3456	MouseLiver-5
True	True	True	True	True	controllerType=0 controllerNumber=1 scan=11882	MouseBrain-5
True	True	True	True	True	controllerType=0 controllerNumber=1 scan=35092	MouseBrain-1
True	True	True	True	True	controllerType=0 controllerNumber=1 scan=40292	MouseHeart-3
True	False	True	False	True	controllerType=0 controllerNumber=1 scan=34412	MouseLung-4
True	True	True	True	True	controllerType=0 controllerNumber=1 scan=33349	MouseLiver-5
True	True	True	True	True	controllerType=0 controllerNumber=1 scan=33604	MouseBrain-4
True	True	True	True	True	controllerType=0 controllerNumber=1 scan=3057	MouseBrain-3
True	True	True	True	True	controllerType=0 controllerNumber=1 scan=14950	MouseHeart-1
True	True	True	True	True	controllerType=0 controllerNumber=1 scan=31478	MouseLung-2
True	True	True	True	True	controllerType=0 controllerNumber=1 scan=35147	MouseBrain-4
True	True	True	True	True	controllerType=0 controllerNumber=1 scan=5890	MouseHeart-3
True	True	True	True	True	controllerType=0 controllerNumber=1 scan=51125	MouseLiver-1
True	True	True	False	False	controllerType=0 controllerNumber=1 scan=15442	MouseKidney-1
True	True	True	True	True	controllerType=0 controllerNumber=1 scan=27822	MouseLiver-3
True	True	True	True	True	controllerType=0 controllerNumber=1 scan=42844	MouseLiver-2
True	True	True	True	True	controllerType=0 controllerNumber=1 scan=37825	MouseLung-4
True	False	True	True	True	controllerType=0 controllerNumber=1 scan=21960	MouseKidney-1
True	True	True	True	True	controllerType=0 controllerNumber=1 scan=17301	MouseLiver-2
True	True	True	True	True	controllerType=0 controllerNumber=1 scan=10645	MouseBrain-4
True	True	True	True	True	controllerType=0 controllerNumber=1 scan=17420	MouseLung-3
True	True	True	True	True	controllerType=0 controllerNumber=1 scan=35319	MouseBrain-2
True	True	True	True	True	controllerType=0 controllerNumber=1 scan=27113	MouseKidney-2
True	True	True	True	True	controllerType=0 controllerNumber=1 scan=15928	MouseLung-4
True	True	True	True	True	controllerType=0 controllerNumber=1 scan=12637	MouseLiver-4
True	True	False	True	True	controllerType=0 controllerNumber=1 scan=43390	MouseLiver-1
True	True	True	True	True	controllerType=0 controllerNumber=1 scan=31252	MouseLung-2
True	True	True	True	True	controllerType=0 controllerNumber=1 scan=29738	MouseLiver-1
True	True	True	True	True	controllerType=0 controllerNumber=1 scan=28377	MouseKidney-2
True	True	True	True	True	controllerType=0 controllerNumber=1 scan=14982	MouseHeart-3
True	True	True	True	True	controllerType=0 controllerNumber=1 scan=10243	MouseBrain-1
True	True	True	True	True	controllerType=0 controllerNumber=1 scan=29264	MouseLung-2
True	True	True	True	True	controllerType=0 controllerNumber=1 scan=47622	MouseLung-1
True	True	True	True	True	controllerType=0 controllerNumber=1 scan=35777	MouseLung-5
True	True	True	True	True	controllerType=0 controllerNumber=1 scan=40991	MouseLung-2
True	True	True	True	True	controllerType=0 controllerNumber=1 scan=11711	MouseHeart-1
True	True	True	True	True	controllerType=0 controllerNumber=1 scan=38512	MouseLiver-1
True	True	True	True	True	controllerType=0 controllerNumber=1 scan=55256	MouseLiver-2
True	False	True	True	True	controllerType=0 controllerNumber=1 scan=11749	MouseKidney-5
True	True	True	True	True	controllerType=0 controllerNumber=1 scan=7631	MouseKidney-1
True	True	True	True	True	controllerType=0 controllerNumber=1 scan=34465	MouseLiver-4
True	True	True	True	True	controllerType=0 controllerNumber=1 scan=21570	MouseLiver-4
True	True	True	True	True	controllerType=0 controllerNumber=1 scan=1683	MouseKidney-1
True	True	True	True	True	controllerType=0 controllerNumber=1 scan=27680	MouseKidney-4
True	True	True	True	True	controllerType=0 controllerNumber=1 scan=4984	MouseKidney-3
True	True	True	True	True	controllerType=0 controllerNumber=1 scan=31706	MouseKidney-3
True	True	True	True	True	controllerType=0 controllerNumber=1 scan=2176	MouseKidney-1
True	True	True	True	True	controllerType=0 controllerNumber=1 scan=4876	MouseBrain-5
True	True	True	True	True	controllerType=0 controllerNumber=1 scan=30896	MouseKidney-3
True	True	True	True	True	controllerType=0 controllerNumber=1 scan=57234	MouseKidney-3
True	True	True	True	True	controllerType=0 controllerNumber=1 scan=5167	MouseBrain-1
True	True	True	True	True	controllerType=0 controllerNumber=1 scan=10993	MouseKidney-1
True	False	True	True	True	controllerType=0 controllerNumber=1 scan=22469	MouseLung-1
True	True	True	False	False	controllerType=0 controllerNumber=1 scan=10763	MouseLiver-1
True	True	True	True	True	controllerType=0 controllerNumber=1 scan=28894	MouseBrain-5
True	True	True	True	True	controllerType=0 controllerNumber=1 scan=43374	MouseLung-5
True	True	True	True	True	controllerType=0 controllerNumber=1 scan=2376	MouseKidney-2
True	False	True	True	True	controllerType=0 controllerNumber=1 scan=20183	MouseBrain-2
True	True	True	True	True	controllerType=0 controllerNumber=1 scan=21989	MouseHeart-5
True	True	True	True	True	controllerType=0 controllerNumber=1 scan=32451	MouseBrain-1
True	True	True	True	True	controllerType=0 controllerNumber=1 scan=25074	MouseLung-2
True	True	True	True	True	controllerType=0 controllerNumber=1 scan=19637	MouseLung-3
True	True	True	True	True	controllerType=0 controllerNumber=1 scan=5066	MouseBrain-1
True	True	True	True	True	controllerType=0 controllerNumber=1 scan=18648	MouseKidney-3
True	True	True	True	True	controllerType=0 controllerNumber=1 scan=14717	MouseKidney-3
True	True	True	True	True	controllerType=0 controllerNumber=1 scan=3509	MouseBrain-1
True	True	True	True	True	controllerType=0 controllerNumber=1 scan=12762	MouseBrain-1
True	True	True	True	True	controllerType=0 controllerNumber=1 scan=19863	MouseLiver-2
True	True	True	True	True	controllerType=0 controllerNumber=1 scan=14835	MouseKidney-3
True	True	True	True	True	controllerType=0 controllerNumber=1 scan=47238	MouseLiver-5
True	True	True	True	True	controllerType=0 controllerNumber=1 scan=2291	MouseBrain-5
True	True	True	True	True	controllerType=0 controllerNumber=1 scan=11839	MouseKidney-3
True	True	True	True	True	controllerType=0 controllerNumber=1 scan=45149	MouseLiver-3
True	True	True	True	True	controllerType=0 controllerNumber=1 scan=7914	MouseBrain-5
True	True	True	True	True	controllerType=0 controllerNumber=1 scan=46745	MouseLung-1
True	True	True	True	True	controllerType=0 controllerNumber=1 scan=45451	MouseHeart-1
True	True	True	True	True	controllerType=0 controllerNumber=1 scan=37781	MouseBrain-1
True	True	True	True	True	controllerType=0 controllerNumber=1 scan=9114	MouseHeart-5
True	True	True	True	True	controllerType=0 controllerNumber=1 scan=34759	MouseLiver-1
True	False	True	True	True	controllerType=0 controllerNumber=1 scan=20343	MouseKidney-4
True	True	True	True	True	controllerType=0 controllerNumber=1 scan=32447	MouseLiver-4
True	True	True	True	True	controllerType=0 controllerNumber=1 scan=15311	MouseKidney-2
True	True	True	True	True	controllerType=0 controllerNumber=1 scan=9063	MouseKidney-4
True	True	True	True	True	controllerType=0 controllerNumber=1 scan=20221	MouseHeart-3
True	True	True	True	True	controllerType=0 controllerNumber=1 scan=33871	MouseLiver-2
True	False	True	True	True	controllerType=0 controllerNumber=1 scan=26643	MouseLung-5
True	True	True	True	True	controllerType=0 controllerNumber=1 scan=5737	MouseLiver-1
True	True	True	True	True	controllerType=0 controllerNumber=1 scan=9746	MouseKidney-1
True	True	True	True	True	controllerType=0 controllerNumber=1 scan=30944	MouseKidney-1
True	True	True	True	True	controllerType=0 controllerNumber=1 scan=14907	MouseLung-2
True	True	True	True	True	controllerType=0 controllerNumber=1 scan=9283	MouseKidney-5
True	True	True	True	True	controllerType=0 controllerNumber=1 scan=2690	MouseKidney-3
True	True	True	True	True	controllerType=0 controllerNumber=1 scan=25881	MouseLung-4
True	False	True	True	True	controllerType=0 controllerNumber=1 scan=40789	MouseLung-1
True	True	True	True	True	controllerType=0 controllerNumber=1 scan=33681	MouseLiver-4
True	True	True	True	True	controllerType=0 controllerNumber=1 scan=25630	MouseBrain-4
True	True	True	True	True	controllerType=0 controllerNumber=1 scan=2620	MouseKidney-5
True	True	True	True	True	controllerType=0 controllerNumber=1 scan=27848	MouseLung-2
True	False	True	True	True	controllerType=0 controllerNumber=1 scan=7641	MouseKidney-4
True	True	True	True	True	controllerType=0 controllerNumber=1 scan=6680	MouseLiver-4
True	True	True	True	True	controllerType=0 controllerNumber=1 scan=8350	MouseKidney-3
True	True	True	True	True	controllerType=0 controllerNumber=1 scan=23733	MouseKidney-1
True	True	True	True	True	controllerType=0 controllerNumber=1 scan=20901	MouseLiver-1
True	True	True	True	True	controllerType=0 controllerNumber=1 scan=6733	MouseHeart-1
True	True	True	True	True	controllerType=0 controllerNumber=1 scan=10499	MouseHeart-2
True	True	True	True	True	controllerType=0 controllerNumber=1 scan=2722	MouseKidney-3
True	True	True	True	True	controllerType=0 controllerNumber=1 scan=7672	MouseKidney-3
True	True	True	True	True	controllerType=0 controllerNumber=1 scan=10236	MouseBrain-4
True	True	True	True	True	controllerType=0 controllerNumber=1 scan=31647	MouseKidney-4
True	True	True	True	True	controllerType=0 controllerNumber=1 scan=29462	MouseKidney-1
True	True	True	True	True	controllerType=0 controllerNumber=1 scan=39584	MouseLung-3
True	True	True	True	True	controllerType=0 controllerNumber=1 scan=12910	MouseLiver-4
True	True	True	True	True	controllerType=0 controllerNumber=1 scan=27288	MouseKidney-1
True	True	True	True	True	controllerType=0 controllerNumber=1 scan=21270	MouseKidney-4
True	True	True	True	True	controllerType=0 controllerNumber=1 scan=52654	MouseLung-3
True	True	True	True	True	controllerType=0 controllerNumber=1 scan=47708	MouseLung-3
True	True	True	True	True	controllerType=0 controllerNumber=1 scan=5175	MouseKidney-2
True	False	True	True	True	controllerType=0 controllerNumber=1 scan=32720	MouseBrain-1
True	True	True	True	True	controllerType=0 controllerNumber=1 scan=31572	MouseLiver-3
True	False	True	True	True	controllerType=0 controllerNumber=1 scan=47776	MouseLiver-5
True	True	True	True	True	controllerType=0 controllerNumber=1 scan=17895	MouseKidney-4
True	False	False	True	False	controllerType=0 controllerNumber=1 scan=25531	MouseBrain-1
True	True	True	True	True	controllerType=0 controllerNumber=1 scan=16746	MouseKidney-5
True	True	True	True	True	controllerType=0 controllerNumber=1 scan=42816	MouseLiver-4
True	True	True	True	True	controllerType=0 controllerNumber=1 scan=26201	MouseBrain-3
True	False	True	True	True	controllerType=0 controllerNumber=1 scan=31385	MouseBrain-3
True	True	True	True	True	controllerType=0 controllerNumber=1 scan=21005	MouseKidney-1
True	True	True	True	True	controllerType=0 controllerNumber=1 scan=31595	MouseBrain-1
True	True	True	True	True	controllerType=0 controllerNumber=1 scan=4662	MouseKidney-5
True	True	True	True	True	controllerType=0 controllerNumber=1 scan=3844	MouseBrain-1
True	True	True	True	True	controllerType=0 controllerNumber=1 scan=38755	MouseHeart-1
True	True	True	True	True	controllerType=0 controllerNumber=1 scan=16999	MouseLung-4
True	True	True	True	True	controllerType=0 controllerNumber=1 scan=16677	MouseLiver-4
True	False	True	True	True	controllerType=0 controllerNumber=1 scan=17617	MouseLung-2
True	False	True	True	True	controllerType=0 controllerNumber=1 scan=25783	MouseKidney-1
True	True	True	True	True	controllerType=0 controllerNumber=1 scan=2459	MouseBrain-4
True	True	True	True	True	controllerType=0 controllerNumber=1 scan=30458	MouseLung-5
True	True	True	True	True	controllerType=0 controllerNumber=1 scan=60465	MouseLung-3
True	True	True	True	True	controllerType=0 controllerNumber=1 scan=61214	MouseLung-4
True	True	True	True	True	controllerType=0 controllerNumber=1 scan=32030	MouseBrain-4
True	True	True	True	True	controllerType=0 controllerNumber=1 scan=30378	MouseLung-2
True	True	True	True	True	controllerType=0 controllerNumber=1 scan=35146	MouseBrain-4
True	True	True	True	True	controllerType=0 controllerNumber=1 scan=30462	MouseKidney-3
True	True	True	True	True	controllerType=0 controllerNumber=1 scan=27835	MouseLiver-5
True	True	True	True	True	controllerType=0 controllerNumber=1 scan=10228	MouseLung-4
True	True	True	True	True	controllerType=0 controllerNumber=1 scan=14231	MouseLiver-5
True	False	True	True	True	controllerType=0 controllerNumber=1 scan=29175	MouseLung-1
True	True	False	False	False	controllerType=0 controllerNumber=1 scan=36426	MouseLung-1
True	True	True	True	True	controllerType=0 controllerNumber=1 scan=10523	MouseKidney-2
True	False	True	True	True	controllerType=0 controllerNumber=1 scan=27769	MouseLiver-4
True	True	True	True	True	controllerType=0 controllerNumber=1 scan=7632	MouseKidney-2
True	True	True	True	True	controllerType=0 controllerNumber=1 scan=29792	MouseLiver-2
True	True	True	True	True	controllerType=0 controllerNumber=1 scan=28819	MouseBrain-4
True	True	True	True	True	controllerType=0 controllerNumber=1 scan=22253	MouseLung-2
True	False	True	True	True	controllerType=0 controllerNumber=1 scan=29871	MouseBrain-5
True	True	True	True	True	controllerType=0 controllerNumber=1 scan=13594	MouseBrain-3
True	False	True	True	True	controllerType=0 controllerNumber=1 scan=19863	MouseLung-1
True	True	True	True	True	controllerType=0 controllerNumber=1 scan=29702	MouseKidney-1
True	False	True	True	True	controllerType=0 controllerNumber=1 scan=30245	MouseBrain-4
True	True	True	True	True	controllerType=0 controllerNumber=1 scan=29103	MouseBrain-2
True	True	True	True	True	controllerType=0 controllerNumber=1 scan=33779	MouseLung-5
True	True	True	True	True	controllerType=0 controllerNumber=1 scan=35986	MouseLiver-3
True	True	True	True	True	controllerType=0 controllerNumber=1 scan=47242	MouseLung-5
True	True	True	True	True	controllerType=0 controllerNumber=1 scan=28246	MouseKidney-1
True	True	True	True	True	controllerType=0 controllerNumber=1 scan=45055	MouseBrain-1
True	True	True	True	True	controllerType=0 controllerNumber=1 scan=2455	MouseBrain-2
True	True	True	True	True	controllerType=0 controllerNumber=1 scan=5630	MouseBrain-3
True	True	True	True	True	controllerType=0 controllerNumber=1 scan=38841	MouseLiver-2
True	True	True	True	True	controllerType=0 controllerNumber=1 scan=51819	MouseHeart-3
True	True	True	True	True	controllerType=0 controllerNumber=1 scan=31782	MouseLiver-3
True	True	True	True	True	controllerType=0 controllerNumber=1 scan=11005	MouseKidney-1
True	True	True	True	True	controllerType=0 controllerNumber=1 scan=8998	MouseBrain-5
True	False	True	True	True	controllerType=0 controllerNumber=1 scan=20928	MouseBrain-1
True	True	True	True	True	controllerType=0 controllerNumber=1 scan=31165	MouseKidney-1
True	True	True	True	True	controllerType=0 controllerNumber=1 scan=33048	MouseBrain-2
True	True	True	True	True	controllerType=0 controllerNumber=1 scan=47301	MouseLiver-4
True	True	True	True	True	controllerType=0 controllerNumber=1 scan=19186	MouseLiver-2
True	True	True	True	True	controllerType=0 controllerNumber=1 scan=4486	MouseKidney-4
True	True	True	True	True	controllerType=0 controllerNumber=1 scan=34439	MouseKidney-2
True	True	True	True	True	controllerType=0 controllerNumber=1 scan=4712	MouseLiver-4
True	True	True	True	True	controllerType=0 controllerNumber=1 scan=36248	MouseKidney-2
True	True	True	True	True	controllerType=0 controllerNumber=1 scan=32390	MouseBrain-2
True	True	True	True	True	controllerType=0 controllerNumber=1 scan=2108	MouseBrain-4
True	True	True	True	True	controllerType=0 controllerNumber=1 scan=3786	MouseKidney-3
True	True	True	True	True	controllerType=0 controllerNumber=1 scan=42029	MouseKidney-3
True	True	True	True	True	controllerType=0 controllerNumber=1 scan=30551	MouseLiver-5
True	True	True	True	True	controllerType=0 controllerNumber=1 scan=7637	MouseKidney-4
True	False	True	True	True	controllerType=0 controllerNumber=1 scan=50459	MouseLiver-2
True	True	True	True	True	controllerType=0 controllerNumber=1 scan=17084	MouseLung-4
True	False	True	True	True	controllerType=0 controllerNumber=1 scan=20539	MouseHeart-2
True	True	True	True	True	controllerType=0 controllerNumber=1 scan=27525	MouseBrain-5
True	True	True	True	True	controllerType=0 controllerNumber=1 scan=21611	MouseHeart-2
True	False	True	False	True	controllerType=0 controllerNumber=1 scan=22746	MouseKidney-5
True	True	True	True	True	controllerType=0 controllerNumber=1 scan=9679	MouseKidney-5
True	True	True	False	False	controllerType=0 controllerNumber=1 scan=30674	MouseKidney-5
True	True	True	True	True	controllerType=0 controllerNumber=1 scan=9299	MouseKidney-3
True	True	True	True	True	controllerType=0 controllerNumber=1 scan=25480	MouseHeart-1
True	True	True	True	True	controllerType=0 controllerNumber=1 scan=52445	MouseLung-5
True	True	True	True	True	controllerType=0 controllerNumber=1 scan=16645	MouseKidney-4
True	True	True	True	True	controllerType=0 controllerNumber=1 scan=38392	MouseLung-5
True	True	True	True	True	controllerType=0 controllerNumber=1 scan=32985	MouseKidney-5
True	True	True	True	True	controllerType=0 controllerNumber=1 scan=16889	MouseLung-4
True	True	True	True	True	controllerType=0 controllerNumber=1 scan=12573	MouseLiver-2
True	False	True	True	True	controllerType=0 controllerNumber=1 scan=39170	MouseLiver-3
True	True	True	True	True	controllerType=0 controllerNumber=1 scan=54301	MouseLiver-1
True	True	True	True	True	controllerType=0 controllerNumber=1 scan=13714	MouseLiver-2
True	True	True	True	True	controllerType=0 controllerNumber=1 scan=38044	MouseKidney-2
True	True	True	True	True	controllerType=0 controllerNumber=1 scan=27195	MouseKidney-1
True	True	True	True	True	controllerType=0 controllerNumber=1 scan=11207	MouseLung-5
True	False	True	True	True	controllerType=0 controllerNumber=1 scan=32547	MouseLung-4
True	True	True	True	True	controllerType=0 controllerNumber=1 scan=21700	MouseLiver-1
True	True	True	True	True	controllerType=0 controllerNumber=1 scan=47223	MouseLung-1
True	False	True	True	True	controllerType=0 controllerNumber=1 scan=43145	MouseKidney-4
True	True	True	True	True	controllerType=0 controllerNumber=1 scan=11068	MouseLiver-5
True	True	True	True	True	controllerType=0 controllerNumber=1 scan=32998	MouseKidney-5
True	False	True	True	True	controllerType=0 controllerNumber=1 scan=27662	MouseKidney-3
True	True	True	True	True	controllerType=0 controllerNumber=1 scan=29102	MouseBrain-4
True	True	True	True	True	controllerType=0 controllerNumber=1 scan=24540	MouseBrain-3
True	True	True	True	True	controllerType=0 controllerNumber=1 scan=43860	MouseHeart-1
True	True	True	True	True	controllerType=0 controllerNumber=1 scan=22032	MouseBrain-2
True	True	True	True	True	controllerType=0 controllerNumber=1 scan=45716	MouseLiver-3
True	False	True	True	True	controllerType=0 controllerNumber=1 scan=44484	MouseHeart-4
True	False	True	True	True	controllerType=0 controllerNumber=1 scan=25327	MouseLiver-3
True	True	True	True	True	controllerType=0 controllerNumber=1 scan=42799	MouseLiver-3
True	True	True	True	True	controllerType=0 controllerNumber=1 scan=30761	MouseLung-1
True	True	True	True	True	controllerType=0 controllerNumber=1 scan=6301	MouseKidney-4
True	True	True	True	True	controllerType=0 controllerNumber=1 scan=17695	MouseBrain-2
True	False	True	True	True	controllerType=0 controllerNumber=1 scan=25323	MouseLiver-1
True	True	True	True	True	controllerType=0 controllerNumber=1 scan=21117	MouseBrain-1
True	True	True	True	True	controllerType=0 controllerNumber=1 scan=34564	MouseLiver-2
True	True	True	True	True	controllerType=0 controllerNumber=1 scan=13185	MouseKidney-3
True	True	True	True	True	controllerType=0 controllerNumber=1 scan=7737	MouseBrain-5
True	True	True	True	True	controllerType=0 controllerNumber=1 scan=13963	MouseBrain-5
True	True	True	True	True	controllerType=0 controllerNumber=1 scan=29899	MouseHeart-5
True	True	True	True	True	controllerType=0 controllerNumber=1 scan=29394	MouseKidney-3
True	True	True	True	True	controllerType=0 controllerNumber=1 scan=33016	MouseLung-4
True	True	True	True	True	controllerType=0 controllerNumber=1 scan=14724	MouseLung-1
True	True	True	True	True	controllerType=0 controllerNumber=1 scan=27680	MouseKidney-5
True	True	True	True	True	controllerType=0 controllerNumber=1 scan=30197	MouseKidney-2
True	True	True	True	True	controllerType=0 controllerNumber=1 scan=36713	MouseKidney-2
True	True	True	True	True	controllerType=0 controllerNumber=1 scan=18920	MouseKidney-3
True	True	True	True	True	controllerType=0 controllerNumber=1 scan=15865	MouseLung-1
True	True	True	True	True	controllerType=0 controllerNumber=1 scan=22779	MouseLiver-2
True	True	True	True	True	controllerType=0 controllerNumber=1 scan=21868	MouseLiver-1
True	True	True	True	True	controllerType=0 controllerNumber=1 scan=3560	MouseBrain-1
True	True	True	True	True	controllerType=0 controllerNumber=1 scan=35989	MouseLung-1
True	True	True	True	True	controllerType=0 controllerNumber=1 scan=28826	MouseLung-4
True	True	True	True	True	controllerType=0 controllerNumber=1 scan=12824	MouseHeart-3
True	True	True	True	True	controllerType=0 controllerNumber=1 scan=6334	MouseBrain-5
True	True	True	True	True	controllerType=0 controllerNumber=1 scan=29836	MouseHeart-1
True	True	True	True	True	controllerType=0 controllerNumber=1 scan=39835	MouseKidney-4
True	True	True	True	True	controllerType=0 controllerNumber=1 scan=23336	MouseLung-1
True	True	True	True	True	controllerType=0 controllerNumber=1 scan=16326	MouseBrain-5
True	False	True	True	True	controllerType=0 controllerNumber=1 scan=27988	MouseBrain-5
True	True	True	True	True	controllerType=0 controllerNumber=1 scan=12565	MouseLiver-4
True	True	True	True	True	controllerType=0 controllerNumber=1 scan=17354	MouseLung-3
True	True	True	True	True	controllerType=0 controllerNumber=1 scan=22931	MouseKidney-4
True	True	True	True	True	controllerType=0 controllerNumber=1 scan=39716	MouseHeart-3
True	True	True	True	True	controllerType=0 controllerNumber=1 scan=40171	MouseHeart-3
True	True	True	True	True	controllerType=0 controllerNumber=1 scan=7297	MouseBrain-2
True	True	True	True	True	controllerType=0 controllerNumber=1 scan=33104	MouseLung-4
True	True	True	True	True	controllerType=0 controllerNumber=1 scan=30467	MouseLiver-4
True	True	True	True	True	controllerType=0 controllerNumber=1 scan=25623	MouseBrain-5
True	True	True	True	True	controllerType=0 controllerNumber=1 scan=14066	MouseLung-5
True	True	True	True	True	controllerType=0 controllerNumber=1 scan=26130	MouseBrain-1
True	False	True	False	False	controllerType=0 controllerNumber=1 scan=10239	MouseLiver-2
True	False	True	True	True	controllerType=0 controllerNumber=1 scan=3282	MouseKidney-1
True	False	True	True	True	controllerType=0 controllerNumber=1 scan=35095	MouseBrain-5
True	True	True	True	True	controllerType=0 controllerNumber=1 scan=10018	MouseBrain-3
True	True	True	True	True	controllerType=0 controllerNumber=1 scan=28466	MouseLung-3
True	True	True	True	True	controllerType=0 controllerNumber=1 scan=17024	MouseKidney-1
True	True	True	True	True	controllerType=0 controllerNumber=1 scan=26023	MouseLiver-5
True	True	True	True	True	controllerType=0 controllerNumber=1 scan=17867	MouseKidney-3
True	True	True	True	True	controllerType=0 controllerNumber=1 scan=43513	MouseLung-5
True	True	True	True	True	controllerType=0 controllerNumber=1 scan=13416	MouseKidney-5
True	False	True	True	True	controllerType=0 controllerNumber=1 scan=20354	MouseLung-3
True	True	True	True	True	controllerType=0 controllerNumber=1 scan=4881	MouseBrain-3
True	True	True	True	True	controllerType=0 controllerNumber=1 scan=2523	MouseLiver-5
True	True	True	True	True	controllerType=0 controllerNumber=1 scan=55366	MouseBrain-3
True	True	True	True	True	controllerType=0 controllerNumber=1 scan=22010	MouseLiver-5
True	True	True	True	True	controllerType=0 controllerNumber=1 scan=17964	MouseKidney-3
True	True	True	True	True	controllerType=0 controllerNumber=1 scan=27483	MouseHeart-1
True	True	True	True	True	controllerType=0 controllerNumber=1 scan=22127	MouseHeart-4
True	True	True	True	True	controllerType=0 controllerNumber=1 scan=11740	MouseHeart-3
True	True	True	True	True	controllerType=0 controllerNumber=1 scan=11497	MouseLung-3
True	True	True	True	True	controllerType=0 controllerNumber=1 scan=13054	MouseLiver-4
True	True	True	True	True	controllerType=0 controllerNumber=1 scan=10378	MouseLung-5
True	True	True	True	True	controllerType=0 controllerNumber=1 scan=17055	MouseHeart-1
True	True	True	True	True	controllerType=0 controllerNumber=1 scan=35709	MouseHeart-1
True	False	True	True	True	controllerType=0 controllerNumber=1 scan=7765	MouseBrain-1
True	False	True	True	True	controllerType=0 controllerNumber=1 scan=10159	MouseBrain-5
True	True	True	True	True	controllerType=0 controllerNumber=1 scan=33161	MouseKidney-3
True	True	True	True	True	controllerType=0 controllerNumber=1 scan=43174	MouseLung-2
True	False	True	False	True	controllerType=0 controllerNumber=1 scan=49238	MouseLiver-3
True	True	True	True	True	controllerType=0 controllerNumber=1 scan=17261	MouseKidney-4
True	True	True	True	True	controllerType=0 controllerNumber=1 scan=27474	MouseLiver-2
True	False	True	True	True	controllerType=0 controllerNumber=1 scan=7794	MouseKidney-1
True	True	True	True	True	controllerType=0 controllerNumber=1 scan=31091	MouseLiver-2
True	True	True	True	True	controllerType=0 controllerNumber=1 scan=27672	MouseLiver-4
True	True	True	True	True	controllerType=0 controllerNumber=1 scan=51368	MouseLiver-5
True	False	True	False	False	controllerType=0 controllerNumber=1 scan=28369	MouseLung-5
True	True	True	True	True	controllerType=0 controllerNumber=1 scan=27852	MouseBrain-5
True	True	True	True	True	controllerType=0 controllerNumber=1 scan=34367	MouseLiver-5
True	True	True	True	True	controllerType=0 controllerNumber=1 scan=12499	MouseBrain-3
True	True	True	True	True	controllerType=0 controllerNumber=1 scan=5260	MouseBrain-5
True	True	True	True	True	controllerType=0 controllerNumber=1 scan=17388	MouseKidney-4
True	True	True	True	True	controllerType=0 controllerNumber=1 scan=31647	MouseKidney-5
True	False	True	True	True	controllerType=0 controllerNumber=1 scan=38421	MouseLung-3
True	True	True	True	True	controllerType=0 controllerNumber=1 scan=8693	MouseBrain-3
True	True	True	True	True	controllerType=0 controllerNumber=1 scan=43560	MouseKidney-1
True	True	True	True	True	controllerType=0 controllerNumber=1 scan=16437	MouseKidney-1
True	True	True	True	True	controllerType=0 controllerNumber=1 scan=29440	MouseKidney-4
True	True	True	True	True	controllerType=0 controllerNumber=1 scan=22141	MouseKidney-3
True	True	True	True	True	controllerType=0 controllerNumber=1 scan=7576	MouseBrain-4
True	True	True	True	True	controllerType=0 controllerNumber=1 scan=48566	MouseHeart-3
True	True	True	True	True	controllerType=0 controllerNumber=1 scan=40732	MouseLung-4
True	True	True	True	True	controllerType=0 controllerNumber=1 scan=12222	MouseLiver-3
True	True	True	True	True	controllerType=0 controllerNumber=1 scan=19586	MouseLung-2
True	False	True	True	True	controllerType=0 controllerNumber=1 scan=44431	MouseLiver-2
True	True	True	True	True	controllerType=0 controllerNumber=1 scan=42796	MouseKidney-5
True	True	True	True	True	controllerType=0 controllerNumber=1 scan=12955	MouseBrain-5
True	True	True	True	True	controllerType=0 controllerNumber=1 scan=29155	MouseKidney-1
True	True	True	True	True	controllerType=0 controllerNumber=1 scan=31281	MouseLiver-3
True	True	True	True	True	controllerType=0 controllerNumber=1 scan=29489	MouseLiver-1
True	True	True	True	True	controllerType=0 controllerNumber=1 scan=50726	MouseLiver-4
True	True	True	True	True	controllerType=0 controllerNumber=1 scan=47597	MouseLung-3
True	True	True	True	True	controllerType=0 controllerNumber=1 scan=22818	MouseKidney-2
True	True	True	True	True	controllerType=0 controllerNumber=1 scan=5707	MouseLiver-4
True	True	True	True	True	controllerType=0 controllerNumber=1 scan=4047	MouseBrain-2
True	True	True	True	True	controllerType=0 controllerNumber=1 scan=23192	MouseLung-5
True	False	True	True	True	controllerType=0 controllerNumber=1 scan=35575	MouseKidney-2
True	True	True	True	True	controllerType=0 controllerNumber=1 scan=37433	MouseKidney-1
True	True	True	True	True	controllerType=0 controllerNumber=1 scan=22302	MouseBrain-4
True	True	True	True	True	controllerType=0 controllerNumber=1 scan=23271	MouseBrain-5
True	True	True	True	True	controllerType=0 controllerNumber=1 scan=28363	MouseKidney-4
True	True	True	True	True	controllerType=0 controllerNumber=1 scan=14360	MouseKidney-1
True	True	True	True	True	controllerType=0 controllerNumber=1 scan=24209	MouseBrain-4
True	True	True	True	True	controllerType=0 controllerNumber=1 scan=31874	MouseHeart-4
True	True	True	True	True	controllerType=0 controllerNumber=1 scan=12041	MouseBrain-2
True	True	True	True	True	controllerType=0 controllerNumber=1 scan=46587	MouseLiver-1
True	True	True	True	True	controllerType=0 controllerNumber=1 scan=16256	MouseKidney-4
True	True	True	True	True	controllerType=0 controllerNumber=1 scan=41678	MouseHeart-2
True	True	True	True	True	controllerType=0 controllerNumber=1 scan=32532	MouseBrain-3
True	False	True	True	True	controllerType=0 controllerNumber=1 scan=37348	MouseLiver-4
True	True	True	True	True	controllerType=0 controllerNumber=1 scan=40456	MouseLung-2
True	True	True	True	True	controllerType=0 controllerNumber=1 scan=45507	MouseLung-2
True	True	True	True	True	controllerType=0 controllerNumber=1 scan=52677	MouseLiver-3
True	True	True	True	True	controllerType=0 controllerNumber=1 scan=9604	MouseBrain-5
True	False	True	True	True	controllerType=0 controllerNumber=1 scan=2047	MouseBrain-1
True	True	True	True	True	controllerType=0 controllerNumber=1 scan=8585	MouseBrain-5
True	True	True	True	True	controllerType=0 controllerNumber=1 scan=37212	MouseBrain-3
True	True	True	True	True	controllerType=0 controllerNumber=1 scan=11173	MouseKidney-2
True	False	True	True	True	controllerType=0 controllerNumber=1 scan=9396	MouseKidney-3
True	True	True	False	False	controllerType=0 controllerNumber=1 scan=4743	MouseKidney-1
True	True	True	True	True	controllerType=0 controllerNumber=1 scan=24251	MouseLung-5
True	True	True	True	True	controllerType=0 controllerNumber=1 scan=39218	MouseKidney-4
True	True	True	True	True	controllerType=0 controllerNumber=1 scan=12906	MouseKidney-5
True	False	True	True	True	controllerType=0 controllerNumber=1 scan=29297	MouseBrain-1
True	True	True	True	True	controllerType=0 controllerNumber=1 scan=27738	MouseBrain-4
True	True	True	True	True	controllerType=0 controllerNumber=1 scan=14007	MouseLiver-2
True	True	True	True	True	controllerType=0 controllerNumber=1 scan=40002	MouseLung-4
True	True	True	True	True	controllerType=0 controllerNumber=1 scan=4882	MouseBrain-5
True	True	True	True	True	controllerType=0 controllerNumber=1 scan=45141	MouseLiver-4
True	True	True	True	True	controllerType=0 controllerNumber=1 scan=3452	MouseBrain-1
True	True	True	True	True	controllerType=0 controllerNumber=1 scan=2371	MouseKidney-1
True	True	True	True	True	controllerType=0 controllerNumber=1 scan=5383	MouseBrain-4
True	False	True	True	True	controllerType=0 controllerNumber=1 scan=19401	MouseKidney-2
True	True	True	True	True	controllerType=0 controllerNumber=1 scan=29641	MouseBrain-2
True	True	True	True	True	controllerType=0 controllerNumber=1 scan=17553	MouseLung-3
True	True	True	True	True	controllerType=0 controllerNumber=1 scan=5633	MouseBrain-5
True	True	True	True	True	controllerType=0 controllerNumber=1 scan=18011	MouseLung-2
True	True	True	True	True	controllerType=0 controllerNumber=1 scan=26114	MouseKidney-2
True	True	True	True	True	controllerType=0 controllerNumber=1 scan=28677	MouseKidney-1
True	True	True	True	True	controllerType=0 controllerNumber=1 scan=27510	MouseHeart-2
True	True	True	True	True	controllerType=0 controllerNumber=1 scan=9434	MouseBrain-3
True	True	True	True	True	controllerType=0 controllerNumber=1 scan=7469	MouseLung-4
True	True	True	True	True	controllerType=0 controllerNumber=1 scan=16373	MouseBrain-2
True	False	True	True	True	controllerType=0 controllerNumber=1 scan=42759	MouseLung-5
True	True	True	True	True	controllerType=0 controllerNumber=1 scan=4486	MouseKidney-5
True	False	True	False	False	controllerType=0 controllerNumber=1 scan=10270	MouseBrain-2
True	True	True	True	True	controllerType=0 controllerNumber=1 scan=40259	MouseKidney-5
True	True	True	True	True	controllerType=0 controllerNumber=1 scan=5006	MouseKidney-2
True	True	True	True	True	controllerType=0 controllerNumber=1 scan=34309	MouseLiver-1
True	True	True	True	True	controllerType=0 controllerNumber=1 scan=51563	MouseHeart-2
True	True	True	True	True	controllerType=0 controllerNumber=1 scan=21390	MouseKidney-4
True	True	True	True	True	controllerType=0 controllerNumber=1 scan=36279	MouseHeart-5
True	False	True	True	True	controllerType=0 controllerNumber=1 scan=30807	MouseLung-1
True	True	True	True	True	controllerType=0 controllerNumber=1 scan=5701	MouseBrain-3
True	True	True	True	True	controllerType=0 controllerNumber=1 scan=21447	MouseHeart-3
True	True	True	True	True	controllerType=0 controllerNumber=1 scan=6247	MouseBrain-1
True	True	True	True	True	controllerType=0 controllerNumber=1 scan=38791	MouseLung-5
True	True	True	True	True	controllerType=0 controllerNumber=1 scan=47303	MouseLiver-4
True	True	True	True	True	controllerType=0 controllerNumber=1 scan=21611	MouseKidney-5
True	True	True	True	True	controllerType=0 controllerNumber=1 scan=3662	MouseBrain-5
True	True	True	True	True	controllerType=0 controllerNumber=1 scan=6808	MouseBrain-1
True	True	True	True	True	controllerType=0 controllerNumber=1 scan=45415	MouseLiver-5
True	False	True	False	False	controllerType=0 controllerNumber=1 scan=17919	MouseKidney-4
True	True	True	True	True	controllerType=0 controllerNumber=1 scan=19270	MouseLung-3
True	True	True	True	True	controllerType=0 controllerNumber=1 scan=30606	MouseLung-5
True	True	True	True	True	controllerType=0 controllerNumber=1 scan=32100	MouseHeart-5
True	True	True	True	True	controllerType=0 controllerNumber=1 scan=49204	MouseKidney-4
True	True	True	True	True	controllerType=0 controllerNumber=1 scan=65970	MouseLiver-1
True	False	True	True	True	controllerType=0 controllerNumber=1 scan=25820	MouseKidney-1
True	True	True	True	True	controllerType=0 controllerNumber=1 scan=7501	MouseBrain-4
True	True	True	True	True	controllerType=0 controllerNumber=1 scan=41412	MouseLung-2
True	True	True	True	True	controllerType=0 controllerNumber=1 scan=27635	MouseLung-4
True	True	True	True	True	controllerType=0 controllerNumber=1 scan=21493	MouseKidney-3
True	True	True	True	True	controllerType=0 controllerNumber=1 scan=3297	MouseKidney-4
True	True	True	True	True	controllerType=0 controllerNumber=1 scan=5638	MouseBrain-3
True	True	True	True	True	controllerType=0 controllerNumber=1 scan=33704	MouseKidney-3
True	False	True	True	True	controllerType=0 controllerNumber=1 scan=49346	MouseHeart-3
True	True	True	True	True	controllerType=0 controllerNumber=1 scan=19445	MouseKidney-5
True	True	True	True	True	controllerType=0 controllerNumber=1 scan=16608	MouseBrain-5
True	True	True	True	True	controllerType=0 controllerNumber=1 scan=27890	MouseBrain-2
True	True	True	True	True	controllerType=0 controllerNumber=1 scan=4165	MouseKidney-5
True	False	True	False	False	controllerType=0 controllerNumber=1 scan=4282	MouseBrain-4
True	True	True	True	True	controllerType=0 controllerNumber=1 scan=3357	MouseKidney-4
True	True	True	True	True	controllerType=0 controllerNumber=1 scan=42672	MouseLung-1
True	True	True	True	True	controllerType=0 controllerNumber=1 scan=16434	MouseHeart-4
True	True	True	True	True	controllerType=0 controllerNumber=1 scan=31427	MouseKidney-1
True	True	True	True	True	controllerType=0 controllerNumber=1 scan=7401	MouseKidney-1
True	True	True	True	True	controllerType=0 controllerNumber=1 scan=4810	MouseBrain-3
True	True	True	True	True	controllerType=0 controllerNumber=1 scan=38847	MouseLung-3
True	True	True	True	True	controllerType=0 controllerNumber=1 scan=18100	MouseLung-1
True	True	True	True	True	controllerType=0 controllerNumber=1 scan=8366	MouseLung-2
True	True	True	True	True	controllerType=0 controllerNumber=1 scan=6419	MouseKidney-4
True	True	True	True	True	controllerType=0 controllerNumber=1 scan=34198	MouseLiver-2
True	True	True	True	True	controllerType=0 controllerNumber=1 scan=44634	MouseLung-1
True	True	True	True	True	controllerType=0 controllerNumber=1 scan=26678	MouseBrain-4
True	True	True	True	True	controllerType=0 controllerNumber=1 scan=11203	MouseKidney-1
True	True	True	True	True	controllerType=0 controllerNumber=1 scan=26907	MouseKidney-3
True	True	True	True	True	controllerType=0 controllerNumber=1 scan=38866	MouseLiver-5
True	True	True	True	True	controllerType=0 controllerNumber=1 scan=32166	MouseLiver-4
True	True	True	True	True	controllerType=0 controllerNumber=1 scan=23039	MouseLung-4
True	True	True	True	True	controllerType=0 controllerNumber=1 scan=8694	MouseBrain-1
True	True	True	True	True	controllerType=0 controllerNumber=1 scan=42437	MouseHeart-5
True	True	True	True	True	controllerType=0 controllerNumber=1 scan=5983	MouseKidney-1
True	True	True	True	True	controllerType=0 controllerNumber=1 scan=5998	MouseBrain-1
True	True	True	True	True	controllerType=0 controllerNumber=1 scan=15520	MouseHeart-3
True	False	True	False	True	controllerType=0 controllerNumber=1 scan=38810	MouseLiver-2
True	True	True	True	True	controllerType=0 controllerNumber=1 scan=37182	MouseBrain-1
True	True	True	True	True	controllerType=0 controllerNumber=1 scan=25652	MouseLiver-4
True	True	True	True	True	controllerType=0 controllerNumber=1 scan=6168	MouseKidney-2
True	True	True	True	True	controllerType=0 controllerNumber=1 scan=39978	MouseBrain-1
True	False	True	True	True	controllerType=0 controllerNumber=1 scan=10939	MouseLiver-3
True	True	True	True	True	controllerType=0 controllerNumber=1 scan=16909	MouseHeart-5
True	True	True	True	True	controllerType=0 controllerNumber=1 scan=15351	MouseKidney-4
True	False	True	True	True	controllerType=0 controllerNumber=1 scan=8013	MouseKidney-5
True	True	True	True	True	controllerType=0 controllerNumber=1 scan=36890	MouseLung-3
True	True	True	True	True	controllerType=0 controllerNumber=1 scan=43136	MouseLung-1
True	False	True	True	True	controllerType=0 controllerNumber=1 scan=54151	MouseBrain-4
True	True	True	True	True	controllerType=0 controllerNumber=1 scan=3081	MouseLiver-4
True	True	True	True	True	controllerType=0 controllerNumber=1 scan=6301	MouseKidney-5
True	True	True	True	True	controllerType=0 controllerNumber=1 scan=37921	MouseHeart-4
True	True	True	True	True	controllerType=0 controllerNumber=1 scan=6688	MouseKidney-3
True	False	True	True	True	controllerType=0 controllerNumber=1 scan=25585	MouseLiver-4
True	True	True	True	True	controllerType=0 controllerNumber=1 scan=2670	MouseKidney-2
True	True	True	True	True	controllerType=0 controllerNumber=1 scan=7636	MouseKidney-4
True	True	True	True	True	controllerType=0 controllerNumber=1 scan=36858	MouseLiver-5
True	True	True	True	True	controllerType=0 controllerNumber=1 scan=11845	MouseBrain-5
True	True	True	True	True	controllerType=0 controllerNumber=1 scan=42541	MouseLiver-4
True	True	True	True	True	controllerType=0 controllerNumber=1 scan=22224	MouseLung-2
True	False	True	True	True	controllerType=0 controllerNumber=1 scan=17401	MouseLiver-3
True	True	True	True	True	controllerType=0 controllerNumber=1 scan=39801	MouseBrain-1
True	False	True	True	True	controllerType=0 controllerNumber=1 scan=22639	MouseBrain-3
True	True	True	True	True	controllerType=0 controllerNumber=1 scan=16563	MouseHeart-3
True	False	True	True	True	controllerType=0 controllerNumber=1 scan=8345	MouseKidney-5
True	True	True	True	True	controllerType=0 controllerNumber=1 scan=32164	MouseHeart-4
True	True	True	True	True	controllerType=0 controllerNumber=1 scan=19745	MouseHeart-1
True	False	True	True	True	controllerType=0 controllerNumber=1 scan=23258	MouseLung-4
True	True	True	True	True	controllerType=0 controllerNumber=1 scan=1826	MouseBrain-2
True	True	True	True	True	controllerType=0 controllerNumber=1 scan=21045	MouseBrain-5
True	True	True	True	True	controllerType=0 controllerNumber=1 scan=26337	MouseLiver-3
True	False	True	False	False	controllerType=0 controllerNumber=1 scan=49025	MouseKidney-1
True	False	True	True	True	controllerType=0 controllerNumber=1 scan=23818	MouseBrain-2
True	True	True	True	True	controllerType=0 controllerNumber=1 scan=51704	MouseLiver-1
True	True	True	True	True	controllerType=0 controllerNumber=1 scan=51520	MouseHeart-3
True	True	True	True	True	controllerType=0 controllerNumber=1 scan=44336	MouseLung-3
True	True	True	True	True	controllerType=0 controllerNumber=1 scan=27585	MouseBrain-2
True	True	True	True	True	controllerType=0 controllerNumber=1 scan=3113	MouseLiver-1
True	True	True	True	True	controllerType=0 controllerNumber=1 scan=40167	MouseLiver-1
True	True	True	True	True	controllerType=0 controllerNumber=1 scan=9390	MouseKidney-1
True	True	True	True	True	controllerType=0 controllerNumber=1 scan=48318	MouseLiver-2
True	True	True	True	True	controllerType=0 controllerNumber=1 scan=31517	MouseBrain-4
True	True	True	True	True	controllerType=0 controllerNumber=1 scan=2140	MouseLiver-3
True	True	True	True	True	controllerType=0 controllerNumber=1 scan=10712	MouseKidney-4
True	True	True	True	True	controllerType=0 controllerNumber=1 scan=37786	MouseBrain-1
True	False	True	True	True	controllerType=0 controllerNumber=1 scan=19196	MouseKidney-5
True	True	True	True	True	controllerType=0 controllerNumber=1 scan=18024	MouseLung-3
True	True	True	True	True	controllerType=0 controllerNumber=1 scan=43340	MouseLung-1
True	True	True	True	True	controllerType=0 controllerNumber=1 scan=31992	MouseLiver-4
True	True	True	True	True	controllerType=0 controllerNumber=1 scan=36423	MouseHeart-3
True	True	True	True	True	controllerType=0 controllerNumber=1 scan=4096	MouseLiver-1
True	True	True	True	True	controllerType=0 controllerNumber=1 scan=14127	MouseKidney-2
True	True	True	True	True	controllerType=0 controllerNumber=1 scan=11986	MouseLiver-5
True	False	True	True	True	controllerType=0 controllerNumber=1 scan=10635	MouseKidney-1
True	True	True	True	True	controllerType=0 controllerNumber=1 scan=4333	MouseBrain-2
True	True	True	True	True	controllerType=0 controllerNumber=1 scan=12744	MouseKidney-3
True	False	True	True	True	controllerType=0 controllerNumber=1 scan=45344	MouseLiver-1
True	True	True	True	True	controllerType=0 controllerNumber=1 scan=5923	MouseKidney-5
True	True	True	True	True	controllerType=0 controllerNumber=1 scan=26432	MouseKidney-5
True	True	True	True	True	controllerType=0 controllerNumber=1 scan=14103	MouseBrain-5
True	True	True	True	True	controllerType=0 controllerNumber=1 scan=17180	MouseKidney-2
True	True	True	True	True	controllerType=0 controllerNumber=1 scan=11677	MouseBrain-1
True	True	True	True	True	controllerType=0 controllerNumber=1 scan=45870	MouseLung-2
True	True	True	True	True	controllerType=0 controllerNumber=1 scan=43456	MouseLiver-1
True	True	True	True	True	controllerType=0 controllerNumber=1 scan=14282	MouseLiver-4
True	False	True	True	True	controllerType=0 controllerNumber=1 scan=41721	MouseLung-5
True	True	True	True	True	controllerType=0 controllerNumber=1 scan=18299	MouseLung-1
True	True	True	True	True	controllerType=0 controllerNumber=1 scan=38302	MouseKidney-1
True	True	True	True	True	controllerType=0 controllerNumber=1 scan=35681	MouseKidney-3
True	True	True	True	True	controllerType=0 controllerNumber=1 scan=10412	MouseKidney-1
True	True	True	True	True	controllerType=0 controllerNumber=1 scan=27309	MouseLung-1
True	True	True	True	True	controllerType=0 controllerNumber=1 scan=36329	MouseHeart-4
True	True	True	True	True	controllerType=0 controllerNumber=1 scan=3365	MouseKidney-4
True	True	True	True	True	controllerType=0 controllerNumber=1 scan=20759	MouseLung-4
True	True	True	True	True	controllerType=0 controllerNumber=1 scan=6192	MouseKidney-5
True	True	True	True	True	controllerType=0 controllerNumber=1 scan=9866	MouseBrain-4
True	True	True	True	True	controllerType=0 controllerNumber=1 scan=31832	MouseLiver-2
True	True	True	True	True	controllerType=0 controllerNumber=1 scan=28347	MouseLung-3
True	False	True	True	True	controllerType=0 controllerNumber=1 scan=15560	MouseBrain-5
True	True	True	True	True	controllerType=0 controllerNumber=1 scan=23739	MouseLiver-3
True	True	True	True	True	controllerType=0 controllerNumber=1 scan=8790	MouseBrain-2
True	True	True	True	True	controllerType=0 controllerNumber=1 scan=28810	MouseBrain-4
True	True	True	True	True	controllerType=0 controllerNumber=1 scan=12296	MouseHeart-5
True	False	True	True	True	controllerType=0 controllerNumber=1 scan=22343	MouseKidney-2
True	False	True	True	True	controllerType=0 controllerNumber=1 scan=9064	MouseLiver-2
True	False	True	True	True	controllerType=0 controllerNumber=1 scan=14354	MouseKidney-4
True	True	True	True	True	controllerType=0 controllerNumber=1 scan=30337	MouseLiver-2
True	True	True	True	True	controllerType=0 controllerNumber=1 scan=50392	MouseHeart-4
True	True	True	True	True	controllerType=0 controllerNumber=1 scan=10214	MouseKidney-2
True	True	True	True	True	controllerType=0 controllerNumber=1 scan=4246	MouseBrain-4
True	True	True	True	True	controllerType=0 controllerNumber=1 scan=30100	MouseLung-2
True	True	True	True	True	controllerType=0 controllerNumber=1 scan=17129	MouseKidney-3
True	True	True	True	True	controllerType=0 controllerNumber=1 scan=60240	MouseLung-1
True	True	True	True	True	controllerType=0 controllerNumber=1 scan=31698	MouseHeart-3
True	True	True	True	True	controllerType=0 controllerNumber=1 scan=39135	MouseLiver-3
True	True	True	True	True	controllerType=0 controllerNumber=1 scan=36634	MouseHeart-4
True	False	True	True	True	controllerType=0 controllerNumber=1 scan=30165	MouseKidney-3
True	True	True	True	True	controllerType=0 controllerNumber=1 scan=2728	MouseLiver-4
True	True	True	True	True	controllerType=0 controllerNumber=1 scan=18625	MouseKidney-2
True	True	True	True	True	controllerType=0 controllerNumber=1 scan=22907	MouseLung-1
True	True	True	True	True	controllerType=0 controllerNumber=1 scan=27033	MouseLung-2
True	True	True	True	True	controllerType=0 controllerNumber=1 scan=44655	MouseLung-4
True	True	True	True	True	controllerType=0 controllerNumber=1 scan=12262	MouseBrain-3
True	True	True	True	True	controllerType=0 controllerNumber=1 scan=19142	MouseHeart-1
True	True	True	True	True	controllerType=0 controllerNumber=1 scan=46470	MouseLung-3
True	False	True	True	True	controllerType=0 controllerNumber=1 scan=62620	MouseLiver-2
True	True	True	True	True	controllerType=0 controllerNumber=1 scan=10437	MouseKidney-2
True	False	True	True	True	controllerType=0 controllerNumber=1 scan=17345	MouseKidney-3
True	False	True	True	True	controllerType=0 controllerNumber=1 scan=22273	MouseLung-4
True	False	True	True	True	controllerType=0 controllerNumber=1 scan=44452	MouseLiver-3
True	True	True	True	True	controllerType=0 controllerNumber=1 scan=8033	MouseLiver-1
True	True	True	True	True	controllerType=0 controllerNumber=1 scan=34141	MouseLiver-4
True	True	True	True	True	controllerType=0 controllerNumber=1 scan=11503	MouseLiver-4
True	False	True	True	True	controllerType=0 controllerNumber=1 scan=21170	MouseKidney-2
True	False	True	True	True	controllerType=0 controllerNumber=1 scan=32976	MouseKidney-2
True	True	True	True	True	controllerType=0 controllerNumber=1 scan=33637	MouseBrain-3
True	True	True	True	True	controllerType=0 controllerNumber=1 scan=18406	MouseKidney-5
True	True	True	True	True	controllerType=0 controllerNumber=1 scan=3354	MouseKidney-2
True	True	True	True	True	controllerType=0 controllerNumber=1 scan=4358	MouseBrain-5
True	True	True	True	True	controllerType=0 controllerNumber=1 scan=35448	MouseHeart-5
True	True	True	True	True	controllerType=0 controllerNumber=1 scan=32245	MouseLiver-4
True	True	True	True	True	controllerType=0 controllerNumber=1 scan=40880	MouseLung-4
True	True	True	True	True	controllerType=0 controllerNumber=1 scan=31873	MouseHeart-1
True	False	True	True	True	controllerType=0 controllerNumber=1 scan=14259	MouseLung-5
True	True	True	True	True	controllerType=0 controllerNumber=1 scan=14985	MouseBrain-1
True	True	True	True	True	controllerType=0 controllerNumber=1 scan=13166	MouseKidney-1
True	True	True	True	True	controllerType=0 controllerNumber=1 scan=14430	MouseLiver-4
True	False	False	True	True	controllerType=0 controllerNumber=1 scan=11790	MouseLiver-3
True	True	True	True	True	controllerType=0 controllerNumber=1 scan=22310	MouseLiver-5
True	False	True	True	True	controllerType=0 controllerNumber=1 scan=9930	MouseKidney-2
True	True	True	True	True	controllerType=0 controllerNumber=1 scan=45641	MouseHeart-4
True	True	True	True	True	controllerType=0 controllerNumber=1 scan=7835	MouseHeart-3
True	True	True	True	True	controllerType=0 controllerNumber=1 scan=23542	MouseLung-5
True	True	True	True	True	controllerType=0 controllerNumber=1 scan=30531	MouseLung-4
True	True	True	True	True	controllerType=0 controllerNumber=1 scan=24517	MouseLiver-2
True	False	True	True	True	controllerType=0 controllerNumber=1 scan=28143	MouseHeart-2
True	False	True	True	True	controllerType=0 controllerNumber=1 scan=5343	MouseKidney-3
True	False	True	True	True	controllerType=0 controllerNumber=1 scan=9257	MouseKidney-1
True	True	True	True	True	controllerType=0 controllerNumber=1 scan=32106	MouseKidney-4
True	True	True	True	True	controllerType=0 controllerNumber=1 scan=5338	MouseKidney-5
True	True	True	True	True	controllerType=0 controllerNumber=1 scan=15261	MouseBrain-4
True	True	True	True	True	controllerType=0 controllerNumber=1 scan=26843	MouseLung-5
True	False	True	True	True	controllerType=0 controllerNumber=1 scan=31299	MouseLung-1
True	True	True	True	True	controllerType=0 controllerNumber=1 scan=21375	MouseHeart-3
True	False	True	True	True	controllerType=0 controllerNumber=1 scan=17664	MouseLiver-4
True	True	True	True	True	controllerType=0 controllerNumber=1 scan=14141	MouseLiver-4
True	False	True	True	True	controllerType=0 controllerNumber=1 scan=23466	MouseBrain-5
True	True	True	True	True	controllerType=0 controllerNumber=1 scan=5243	MouseBrain-4
True	True	True	True	True	controllerType=0 controllerNumber=1 scan=11100	MouseHeart-2
True	True	True	True	True	controllerType=0 controllerNumber=1 scan=7729	MouseKidney-2
True	False	True	True	True	controllerType=0 controllerNumber=1 scan=23289	MouseKidney-1
True	True	True	True	True	controllerType=0 controllerNumber=1 scan=33449	MouseLiver-5
True	True	True	True	True	controllerType=0 controllerNumber=1 scan=25254	MouseKidney-2
True	False	True	True	True	controllerType=0 controllerNumber=1 scan=39608	MouseLung-3
True	True	True	True	True	controllerType=0 controllerNumber=1 scan=32543	MouseBrain-3
True	True	True	True	True	controllerType=0 controllerNumber=1 scan=6748	MouseBrain-4
True	True	True	True	True	controllerType=0 controllerNumber=1 scan=56126	MouseLiver-1
True	True	True	True	True	controllerType=0 controllerNumber=1 scan=27241	MouseKidney-2
True	True	True	True	True	controllerType=0 controllerNumber=1 scan=11585	MouseLiver-4
True	True	True	True	True	controllerType=0 controllerNumber=1 scan=41303	MouseLung-4
True	True	True	True	True	controllerType=0 controllerNumber=1 scan=6194	MouseHeart-4
True	True	True	True	True	controllerType=0 controllerNumber=1 scan=18509	MouseLiver-2
True	True	True	True	True	controllerType=0 controllerNumber=1 scan=43116	MouseLiver-2
True	True	True	True	True	controllerType=0 controllerNumber=1 scan=37961	MouseLiver-5
True	True	True	True	True	controllerType=0 controllerNumber=1 scan=3357	MouseKidney-5
True	True	True	True	True	controllerType=0 controllerNumber=1 scan=1772	MouseKidney-5
True	True	True	True	True	controllerType=0 controllerNumber=1 scan=5607	MouseLiver-3
True	True	True	True	True	controllerType=0 controllerNumber=1 scan=34104	MouseLiver-4
True	True	True	True	True	controllerType=0 controllerNumber=1 scan=15733	MouseBrain-1
True	True	True	True	True	controllerType=0 controllerNumber=1 scan=25149	MouseLung-5
True	True	True	True	True	controllerType=0 controllerNumber=1 scan=20215	MouseLung-2
True	True	True	True	True	controllerType=0 controllerNumber=1 scan=43922	MouseLiver-3
True	False	True	True	True	controllerType=0 controllerNumber=1 scan=47159	MouseLung-5
True	True	True	True	True	controllerType=0 controllerNumber=1 scan=45731	MouseHeart-1
True	True	True	True	True	controllerType=0 controllerNumber=1 scan=22009	MouseKidney-2
True	False	True	True	True	controllerType=0 controllerNumber=1 scan=39335	MouseHeart-5
True	True	True	True	True	controllerType=0 controllerNumber=1 scan=24381	MouseLiver-5
True	False	True	True	True	controllerType=0 controllerNumber=1 scan=46238	MouseHeart-2
True	True	True	True	True	controllerType=0 controllerNumber=1 scan=15246	MouseLung-1
True	True	True	True	True	controllerType=0 controllerNumber=1 scan=40072	MouseLung-2
True	True	True	True	True	controllerType=0 controllerNumber=1 scan=19024	MouseLung-4
True	True	True	True	True	controllerType=0 controllerNumber=1 scan=26519	MouseKidney-5
True	True	True	True	True	controllerType=0 controllerNumber=1 scan=9698	MouseKidney-3
True	True	True	True	True	controllerType=0 controllerNumber=1 scan=6048	MouseKidney-3
True	True	True	True	True	controllerType=0 controllerNumber=1 scan=15351	MouseKidney-5
True	False	True	True	True	controllerType=0 controllerNumber=1 scan=9106	MouseKidney-4
True	True	True	True	True	controllerType=0 controllerNumber=1 scan=29608	MouseLiver-3
True	True	True	True	True	controllerType=0 controllerNumber=1 scan=25262	MouseKidney-1
True	True	True	True	True	controllerType=0 controllerNumber=1 scan=14402	MouseLung-5
True	True	True	True	True	controllerType=0 controllerNumber=1 scan=4727	MouseKidney-1
True	True	True	True	True	controllerType=0 controllerNumber=1 scan=27373	MouseLung-1
True	True	True	True	True	controllerType=0 controllerNumber=1 scan=10545	MouseBrain-2
True	True	True	True	True	controllerType=0 controllerNumber=1 scan=38702	MouseKidney-4
True	True	True	True	True	controllerType=0 controllerNumber=1 scan=19516	MouseKidney-3
True	True	True	True	True	controllerType=0 controllerNumber=1 scan=43156	MouseBrain-5
True	True	True	True	True	controllerType=0 controllerNumber=1 scan=8866	MouseKidney-5
True	True	True	True	True	controllerType=0 controllerNumber=1 scan=27664	MouseLung-1
True	True	True	True	True	controllerType=0 controllerNumber=1 scan=42834	MouseHeart-4
True	True	True	True	True	controllerType=0 controllerNumber=1 scan=17837	MouseBrain-4
True	True	True	True	True	controllerType=0 controllerNumber=1 scan=30648	MouseHeart-5
True	True	False	True	True	controllerType=0 controllerNumber=1 scan=10513	MouseKidney-5
True	True	True	True	True	controllerType=0 controllerNumber=1 scan=21954	MouseBrain-1
True	True	True	True	True	controllerType=0 controllerNumber=1 scan=13752	MouseKidney-4
True	True	True	True	True	controllerType=0 controllerNumber=1 scan=42887	MouseLung-1
True	True	True	True	True	controllerType=0 controllerNumber=1 scan=14290	MouseKidney-1
True	False	True	True	True	controllerType=0 controllerNumber=1 scan=17064	MouseKidney-3
True	True	True	True	True	controllerType=0 controllerNumber=1 scan=38112	MouseLiver-4
True	True	True	True	True	controllerType=0 controllerNumber=1 scan=27775	MouseLiver-2
True	True	True	True	True	controllerType=0 controllerNumber=1 scan=7562	MouseHeart-1
True	True	True	True	True	controllerType=0 controllerNumber=1 scan=3997	MouseKidney-5
True	True	True	True	True	controllerType=0 controllerNumber=1 scan=53869	MouseLiver-2
True	False	True	True	True	controllerType=0 controllerNumber=1 scan=21947	MouseKidney-4
True	False	True	False	False	controllerType=0 controllerNumber=1 scan=5839	MouseKidney-3
[truncated: 174,619 more rows]
