# Supplementary material for: Expanding N-glycopeptide identifications by modeling fragmentation, elution, and glycome connectivity
Source: Nat Commun. 2024 Jul 22;15:6168. doi: 10.1038/s41467-024-50338-5 (PMC11263600; doi:10.1038/s41467-024-50338-5)
Supplement: Supplementary file 4 — Source Data [file 41467_2024_50338_MOESM4_ESM.zip › source_data/figs11_mouse_tissue_glycopeptide_upset.csv]

Base	pGlyco3	Smoothed	Fragmentation Model	Fragmentation Model + Smoothed	glycopeptide	dataset
True	True	True	True	True	AVISMLN(N-Glycosylation)ETMNEAPEETK{Fuc:1; Hex:7; HexNAc:5; Neu5Ac:1}	MouseBrain
True	False	True	True	True	DGN(N-Glycosylation)C(Carbamidomethyl)TSPQALC(Carbamidomethyl)NAR{Hex:7; HexNAc:8}	MouseKidney
True	True	True	True	True	LHHWSSPKPLC(Carbamidomethyl)SLVN(N-Glycosylation)SSIVVK{Hex:5; HexNAc:2}	MouseLiver
True	True	True	True	True	QPN(N-Glycosylation)ATNPC(Carbamidomethyl)GNNNGGC(Carbamidomethyl)AQIC(Carbamidomethyl)VLSHR{Fuc:1; Hex:8; HexNAc:2}	MouseKidney
True	True	True	True	True	KLDFIVLN(N-Glycosylation)ETR{Hex:7; HexNAc:3}	MouseLung
True	True	True	True	True	SLTQGSLIVGNLAPVN(N-Glycosylation)GTSQGK{Fuc:1; Hex:7; HexNAc:3}	MouseKidney
True	True	True	True	True	FFHVN(N-Glycosylation)GSAFLPR{Fuc:1; Hex:3; HexNAc:5}	MouseBrain
True	True	True	True	True	THN(N-Glycosylation)LTNLNPDLQYR{Fuc:1; Hex:4; HexNAc:5; Neu5Ac:2}	MouseKidney
True	True	True	True	True	IC(Carbamidomethyl)GN(N-Glycosylation)ETLFPIR{Fuc:4; Hex:6; HexNAc:6}	MouseKidney
True	True	True	True	True	ELDRETYAWYN(N-Glycosylation)LTVEANELDSR{Fuc:1; Hex:6; HexNAc:4; Neu5Gc:1}	MouseLung
True	True	True	True	True	NIYTEFPQLYN(N-Glycosylation)NSMVC(Carbamidomethyl)SFLPEVIYK{Hex:8; HexNAc:2}	MouseLung
True	True	True	True	True	YIQVVYLHNNN(N-Glycosylation)ISAVGQNDFC(Carbamidomethyl)R{Hex:3; HexNAc:6}	MouseHeart
True	True	True	True	True	N(N-Glycosylation)ISQDLEK{Fuc:1; Hex:5; HexNAc:4; Neu5Gc:1}	MouseLung
True	True	True	True	True	TAFQN(N-Glycosylation)GTESTIVTR{Fuc:4; Hex:7; HexNAc:7}	MouseKidney
True	True	True	True	True	VQPFN(N-Glycosylation)VTK{Hex:9; HexNAc:2}	MouseKidney
True	True	True	True	True	TSLDWWTTDTC(Carbamidomethyl)NMIN(N-Glycosylation)GTDGDSFHPLISK{Hex:9; HexNAc:2}	MouseBrain
True	False	True	True	True	DLQGNPIAN(N-Glycosylation)ATISVDGIDHDVTSAK{Hex:9; HexNAc:2}	MouseHeart
True	True	True	True	True	TTLVDN(N-Glycosylation)NTWNNSHIALVGK{Hex:7; HexNAc:2}	MouseLung
True	True	True	True	True	WHN(N-Glycosylation)GSAVWK{Hex:5; HexNAc:2}	MouseLiver
True	False	True	True	True	ENYAELLDDGFLKN(N-Glycosylation)ITAQIC(Carbamidomethyl)IDKK{Hex:6; HexNAc:2}	MouseLung
True	False	True	False	True	HNFRPGTDFVVEYIDSN(N-Glycosylation)HTK{Fuc:3; Hex:6; HexNAc:5; Neu5Ac:2}	MouseBrain
True	True	True	True	True	LVESN(N-Glycosylation)K{Hex:7; HexNAc:2}	MouseBrain
True	True	True	True	True	N(N-Glycosylation)QSVGDPNVDLIR{Hex:6; HexNAc:3; Neu5Gc:1}	MouseLiver
True	True	True	True	True	IMESHPN(N-Glycosylation)GTFSAK{Fuc:1; Hex:5; HexNAc:3; Neu5Gc:1}	MouseLiver
True	True	True	True	True	SHPIHSPVN(N-Glycosylation)WTSYASSVESTPTK{Hex:6; HexNAc:2}	MouseKidney
True	False	True	True	True	SLTQGSLIVGNLAPVN(N-Glycosylation)GTSQGK{Fuc:1; Hex:6; HexNAc:4}	MouseLiver
True	False	True	True	True	IQC(Carbamidomethyl)VDGN(N-Glycosylation)WTTLPVC(Carbamidomethyl)IEEER{Fuc:1; Hex:8; HexNAc:2}	MouseLiver
True	True	True	True	True	VN(N-Glycosylation)SSLHSQISR{Hex:3; HexNAc:4}	MouseLung
True	True	True	True	True	NVN(N-Glycosylation)ISYTVNDSFFPQRPQK{Hex:8; HexNAc:2}	MouseLiver
True	False	True	True	True	EAFLPQGGSVQVN(N-Glycosylation)C(Carbamidomethyl)SSSC(Carbamidomethyl)K{Fuc:1; Hex:5; HexNAc:4; Neu5Ac:1}	MouseLung
True	True	True	True	True	TN(N-Glycosylation)ETQTYWGGSLPVHQK{Fuc:1; Hex:5; HexNAc:4}	MouseBrain
True	True	True	True	True	IYIPLN(N-Glycosylation)K{Hex:8; HexNAc:2}	MouseLiver
True	True	True	True	True	DSSGVINVMLN(N-Glycosylation)GSEPK{Hex:8; HexNAc:2}	MouseKidney
True	True	True	True	True	YEAVQLHLHWSNGNDN(N-Glycosylation)GSEHSIDGR{Fuc:2; Hex:5; HexNAc:4}	MouseKidney
True	False	True	True	True	VTNSNANAAGPLIVAGYN(N-Glycosylation)VSGSVR{Hex:3; HexNAc:4; Neu5Ac:2}	MouseHeart
True	True	True	True	True	KIYIPLN(N-Glycosylation)K{Hex:8; HexNAc:2}	MouseHeart
True	True	True	True	True	DKLRPIVIAMN(N-Glycosylation)YSLPLR{Hex:7; HexNAc:2}	MouseLung
True	True	True	True	True	HLELAGDDPYSNVN(N-Glycosylation)C(Carbamidomethyl)TK{Hex:8; HexNAc:2}	MouseKidney
True	False	True	True	True	YN(N-Glycosylation)HTGQVVIYK{Fuc:5; Hex:8; HexNAc:8; Neu5Ac:4; Neu5Gc:1}	MouseLung
True	True	True	True	True	DAMVGN(N-Glycosylation)YTC(Carbamidomethyl)EVTELSR{Fuc:1; Hex:5; HexNAc:4; Neu5Gc:1}	MouseKidney
True	True	True	True	True	LHVAQPEN(N-Glycosylation)DSHVALLK{Hex:9; HexNAc:2}	MouseLiver
True	True	True	True	True	DHIHC(Carbamidomethyl)LGN(N-Glycosylation)R{Hex:8; HexNAc:2}	MouseKidney
True	False	True	True	True	FTFTSHTPGEHQIC(Carbamidomethyl)LHSN(N-Glycosylation)STK{Fuc:1; Hex:3; HexNAc:5}	MouseBrain
True	True	True	True	True	VN(N-Glycosylation)VTNEFK{Fuc:3; Hex:6; HexNAc:6}	MouseKidney
True	True	True	True	True	GLFPAVLNLASNALITTN(N-Glycosylation)ATC(Carbamidomethyl)GEK{Hex:9; HexNAc:2}	MouseHeart
True	False	False	False	False	FHSELN(N-Glycosylation)ISESMIPAVIEQYLR{Hex:3; HexNAc:4; Neu5Ac:1; Neu5Gc:1}	MouseLung
True	True	True	True	True	VISN(N-Glycosylation)NC(Carbamidomethyl)TSYGVLDIGK{Fuc:1; Hex:7; HexNAc:4}	MouseHeart
True	True	True	True	True	NKNPQMN(N-Glycosylation)FTEANEAC(Carbamidomethyl)K{Fuc:1; Hex:4; HexNAc:4; Neu5Gc:2}	MouseLung
True	True	True	True	True	N(N-Glycosylation)FTAADWGHSR{Fuc:1; Hex:3; HexNAc:5}	MouseKidney
True	False	True	True	True	N(N-Glycosylation)GSSSSSPLLGK{Hex:5; HexNAc:5}	MouseKidney
True	True	True	True	True	IN(N-Glycosylation)GTDVDIGMDFR{Hex:5; HexNAc:2}	MouseBrain
True	True	True	True	True	N(N-Glycosylation)TTSYPPMC(Carbamidomethyl)SQDAVGGQVLSELFTNR{Hex:9; HexNAc:2}	MouseHeart
True	True	True	True	True	LNQLNFQNIYQLFN(N-Glycosylation)ETTSQVNK{Fuc:1; Hex:5; HexNAc:4; Neu5Gc:1}	MouseLung
True	True	True	True	True	TQLTC(Carbamidomethyl)SLN(N-Glycosylation)SSGVDIVGHR{Hex:5; HexNAc:4; Neu5Gc:3}	MouseLiver
True	False	True	True	True	AMLLNQHVPM(Oxidation)ESSHLLQFVN(N-Glycosylation)WSSLLPER{Fuc:1; Hex:5; HexNAc:2}	MouseKidney
True	True	True	True	True	DEGDYFC(Carbamidomethyl)ELQVSGANPMSSN(N-Glycosylation)K{Fuc:2; Hex:5; HexNAc:3; Neu5Ac:1}	MouseBrain
True	True	True	True	True	GTAGNALMDGASQLVGEN(N-Glycosylation)R{Hex:5; HexNAc:4; Neu5Gc:2}	MouseLung
True	True	True	True	True	LN(N-Glycosylation)ITC(Carbamidomethyl)ESSK{Hex:7; HexNAc:2}	MouseKidney
True	False	True	False	False	N(N-Glycosylation)ATLVNEADKLR{Fuc:4; Hex:6; HexNAc:6}	MouseKidney
True	True	True	True	True	KPLSQEFEAYVN(N-Glycosylation)ASGEHGIVVFSLGSMVSEIPEKK{Hex:3; HexNAc:4}	MouseLiver
True	True	True	True	True	ASSIMVN(N-Glycosylation)ITELFPKPK{Fuc:1; Hex:7; HexNAc:4}	MouseKidney
True	True	True	True	True	N(N-Glycosylation)YSIFLADINQER{Fuc:1; Hex:3; HexNAc:2}	MouseLung
True	True	True	False	True	AVISMLN(N-Glycosylation)ETMNEAPEETK{Fuc:1; Hex:8; HexNAc:6; Neu5Ac:3}	MouseBrain
True	True	True	True	True	LSAITN(N-Glycosylation)DTAAK{Fuc:1; Hex:8; HexNAc:5}	MouseHeart
True	True	True	True	True	YSVQHMYFTYN(N-Glycosylation)LSDTEHFPNAISK{Hex:5; HexNAc:3; Neu5Ac:1}	MouseHeart
True	True	True	True	True	ALSPN(N-Glycosylation)STISSAPK{Hex:8; HexNAc:2}	MouseLiver
True	True	True	True	True	N(N-Glycosylation)LSYEAAPDHK{Fuc:1; Hex:6; HexNAc:5; Neu5Gc:1}	MouseKidney
True	False	False	True	True	TMVFPVM(Oxidation)YLN(N-Glycosylation)ESVLIDKETANQLK{Hex:3; HexNAc:4; Neu5Ac:2}	MouseLung
True	True	True	True	True	LLQVVYLHSNN(N-Glycosylation)ITK{Fuc:1; Hex:5; HexNAc:4; Neu5Gc:1}	MouseHeart
True	False	True	True	True	N(N-Glycosylation)ISSHSNIIFSNGELDPWSGGGVTR{Hex:9; HexNAc:2}	MouseLung
True	True	True	True	True	FTPLHN(N-Glycosylation)R{Hex:9; HexNAc:2}	MouseLiver
True	True	True	True	True	N(N-Glycosylation)LTPGGK{Fuc:2; Hex:4; HexNAc:5}	MouseBrain
True	True	True	True	True	N(N-Glycosylation)TTGLPQNILSQVHQLNSK{Fuc:2; Hex:4; HexNAc:5}	MouseKidney
True	True	True	True	True	GLMVGN(N-Glycosylation)GSVLGVVQAVDAETGK{Hex:6; HexNAc:2}	MouseLiver
True	False	True	True	True	KVLVAPPSEEAN(N-Glycosylation)TTK{Fuc:2; Hex:7; HexNAc:5; Neu5Ac:2}	MouseBrain
True	True	True	True	True	LEDGFHPDAVAWAN(N-Glycosylation)LTNAIR{Hex:6; HexNAc:2}	MouseBrain
True	True	True	True	True	N(N-Glycosylation)ISQDLEK{Fuc:1; Hex:6; HexNAc:4}	MouseKidney
True	True	True	True	True	N(N-Glycosylation)QTVTATFGYPFR{Fuc:3; Hex:5; HexNAc:5}	MouseKidney
True	True	True	True	True	N(N-Glycosylation)VTIEC(Carbamidomethyl)PFKR{Hex:8; HexNAc:2}	MouseLiver
True	True	True	True	True	LDWLGN(N-Glycosylation)C(Carbamidomethyl)SGLNDDSYGYR{Fuc:4; Hex:6; HexNAc:7}	MouseKidney
True	True	True	True	True	MYSEGSDIVPQSN(N-Glycosylation)ETALHYFK{Hex:6; HexNAc:2}	MouseBrain
True	True	True	True	True	NSFN(N-Glycosylation)ISNLLVLHLSHNK{Hex:6; HexNAc:4; Neu5Gc:1}	MouseLung
True	True	True	True	True	N(N-Glycosylation)LSVVILGASDKDLHPNTDPFK{Fuc:1; Hex:5; HexNAc:3; Neu5Gc:1}	MouseHeart
True	True	True	True	True	N(N-Glycosylation)LTEEK{Hex:3; HexNAc:3}	MouseLiver
True	True	True	True	True	LDWLGN(N-Glycosylation)C(Carbamidomethyl)SGLNDDSYGYR{Hex:7; HexNAc:6; Neu5Ac:1}	MouseKidney
True	True	True	True	True	MYSEGSDIVPQSN(N-Glycosylation)ETALHYFK{Hex:7; HexNAc:2}	MouseLung
True	True	True	True	True	IMESHPN(N-Glycosylation)GTFSAK{Fuc:1; Hex:3; HexNAc:4}	MouseKidney
True	True	True	True	True	N(N-Glycosylation)MTLFSDLVAEK{Hex:5; HexNAc:4}	MouseHeart
True	True	True	True	True	REEFWLGLDN(N-Glycosylation)LSK{Hex:5; HexNAc:2}	MouseBrain
True	True	True	True	True	N(N-Glycosylation)YTDC(Carbamidomethyl)TSEGRR{Hex:9; HexNAc:2}	MouseLiver
True	False	False	True	False	VETGVLKPGMVVTFAPVN(N-Glycosylation)VTTEVK{Hex:3; HexNAc:4; Neu5Ac:2}	MouseLiver
True	True	True	True	True	IYIPLN(N-Glycosylation)K{Hex:9; HexNAc:2}	MouseLung
True	True	True	True	True	TFN(N-Glycosylation)SSTGDIVSPNFPK{Fuc:1; Hex:6; HexNAc:4}	MouseKidney
True	True	True	True	True	C(Carbamidomethyl)N(N-Glycosylation)DTIPEDYESHR{Hex:9; HexNAc:2}	MouseHeart
True	True	True	True	True	ANQIVIPHN(N-Glycosylation)TTFQTEPTK{Hex:4; HexNAc:3}	MouseLung
True	True	True	False	False	N(N-Glycosylation)ITAFNETLFR{Hex:8; HexNAc:2}	MouseHeart
True	True	True	True	True	GDTHTQILEGLQFN(N-Glycosylation)LTQTSEADIHK{Hex:3; HexNAc:4}	MouseLiver
True	True	True	True	True	DSGFFMHFN(N-Glycosylation)TSILNEGATAMLESR{Fuc:2; Hex:5; HexNAc:6}	MouseKidney
True	True	True	True	True	SVTTSLHN(N-Glycosylation)K{Hex:5; HexNAc:2}	MouseLung
True	True	True	True	True	AN(N-Glycosylation)ATIEVK{Fuc:2; Hex:6; HexNAc:7}	MouseBrain
True	True	True	True	True	LMSTEASQN(N-Glycosylation)ITYHC(Carbamidomethyl)K{Hex:8; HexNAc:2}	MouseHeart
True	False	True	False	True	LTDTASQSN(N-Glycosylation)STAGELGALQAEAESLDK{Fuc:1; Hex:5; HexNAc:4}	MouseHeart
True	True	True	True	True	N(N-Glycosylation)SSITLPADSR{Fuc:1; Hex:4; HexNAc:4}	MouseLiver
True	True	True	True	True	SHTN(N-Glycosylation)TSHVMQYGNK{Fuc:1; Hex:7; HexNAc:4}	MouseKidney
True	True	True	True	True	DLQGNPIAN(N-Glycosylation)ATISVDGIDHDVTSAK{Hex:4; HexNAc:2}	MouseBrain
True	True	True	True	True	TELDLRPQGLALFSN(N-Glycosylation)VSEAR{Hex:6; HexNAc:5}	MouseLung
True	True	True	True	True	VFLN(N-Glycosylation)GTGLEK{Hex:9; HexNAc:2}	MouseKidney
True	True	True	True	True	YFSIIKN(N-Glycosylation)QTVPFLEEDVR{Fuc:3; Hex:5; HexNAc:5}	MouseKidney
True	True	True	True	True	N(N-Glycosylation)VTVVLR{Hex:9; HexNAc:2}	MouseBrain
True	True	True	True	True	SSWHLSNLN(N-Glycosylation)STTK{Fuc:3; Hex:5; HexNAc:4}	MouseBrain
True	False	True	True	True	VFHPGISSN(N-Glycosylation)HSDDYPYSWSFPPYHPSSEK{Hex:5; HexNAc:2}	MouseBrain
True	True	True	True	True	ENQN(N-Glycosylation)HSYSLK{Hex:5; HexNAc:2}	MouseHeart
True	False	False	False	False	RPFGVVYEMEVDTLETTC(Carbamidomethyl)HALDPTPLAN(N-Glycosylation)C(Carbamidomethyl)SVR{Hex:3; HexNAc:4; Neu5Gc:2}	MouseKidney
True	False	True	True	True	NQN(N-Glycosylation)MTFMLLAR{Fuc:6; Hex:6; HexNAc:7}	MouseKidney
True	True	True	True	True	FFPSHC(Carbamidomethyl)AVAVFDN(N-Glycosylation)TTVK{Fuc:1; Hex:3; HexNAc:5}	MouseBrain
True	True	True	True	True	VPFIFNINPATTN(N-Glycosylation)FTGSC(Carbamidomethyl)QPQSAQLR{Hex:8; HexNAc:5; Neu5Gc:1}	MouseLiver
True	True	True	True	True	N(N-Glycosylation)ITAQIC(Carbamidomethyl)IDKK{Hex:5; HexNAc:3; Neu5Gc:1}	MouseLiver
True	True	True	True	True	N(N-Glycosylation)TTEVVK{Hex:5; HexNAc:2}	MouseBrain
True	True	True	True	True	VTLDFN(N-Glycosylation)LTDPENGPVLDDALPNSVHGHIPFAK{Hex:9; HexNAc:2}	MouseKidney
True	True	True	True	True	GNYGWQAGN(N-Glycosylation)HSAFWGMTLDEGIR{Hex:6; HexNAc:2}	MouseHeart
True	True	True	True	True	FKLDWLGN(N-Glycosylation)C(Carbamidomethyl)SGLNDDSYGYR{Hex:6; HexNAc:5; Neu5Gc:3}	MouseLiver
True	False	True	True	True	TAFQN(N-Glycosylation)GTESTIVTR{Hex:4; HexNAc:5; Neu5Ac:2}	MouseKidney
True	True	True	True	True	AEPPLN(N-Glycosylation)ASAGDQEEK{Fuc:1; Hex:3; HexNAc:5}	MouseLiver
True	False	True	False	False	FKLDWLGN(N-Glycosylation)C(Carbamidomethyl)SGLNDDSYGYR{Fuc:2; Hex:6; HexNAc:5; Neu5Ac:2; Neu5Gc:1}	MouseKidney
True	True	True	True	True	TAGAN(N-Glycosylation)GTSGFFC(Carbamidomethyl)VDEGGLPLAQR{Hex:10; HexNAc:2}	MouseLiver
True	False	True	True	True	N(N-Glycosylation)ATSYPPMC(Carbamidomethyl)FQDPVTGQIVNDLLTNR{Hex:7; HexNAc:2}	MouseLiver
True	True	True	True	True	LN(N-Glycosylation)NSQIK{Hex:4; HexNAc:5}	MouseKidney
True	False	True	True	True	ITDIEN(N-Glycosylation)GTFANIPR{Hex:4; HexNAc:4; Neu5Ac:1; Neu5Gc:1}	MouseHeart
True	False	True	True	True	EASHYSIHDIVLSYN(N-Glycosylation)TSDSTVFPGAVAK{Hex:3; HexNAc:4; Neu5Ac:1}	MouseKidney
True	True	True	True	True	VLVAPPSEEAN(N-Glycosylation)TTK{Hex:5; HexNAc:2}	MouseBrain
True	False	True	True	True	TN(N-Glycosylation)MSLGLTLTR{Hex:9; HexNAc:7}	MouseLung
True	False	True	True	True	VLGFKPKPPKN(N-Glycosylation)ESLETYPLMMK{Fuc:6; Hex:8; HexNAc:7; Neu5Ac:2; Neu5Gc:1}	MouseKidney
True	True	True	True	True	IESINQQLLPLGN(N-Glycosylation)ISDNVDR{Fuc:1; Hex:5; HexNAc:4}	MouseLung
True	True	True	True	True	RGPEC(Carbamidomethyl)SQN(N-Glycosylation)YTAPTGVIK{Fuc:1; Hex:3; HexNAc:5}	MouseBrain
True	True	True	True	True	VDIGLDQSLSMPN(N-Glycosylation)DSYVIDYFK{Hex:9; HexNAc:2}	MouseLung
True	True	True	False	False	YLQPLLAVQFTN(N-Glycosylation)LTVDTEIR{Fuc:3; Hex:7; HexNAc:6; Neu5Ac:2; Neu5Gc:1}	MouseLung
True	True	True	True	True	HM(Oxidation)QN(N-Glycosylation)LTEEQPIEVK{Fuc:1; Hex:5; HexNAc:4; Neu5Gc:2}	MouseHeart
True	True	True	True	True	VN(N-Glycosylation)SSVEANSHLK{Hex:5; HexNAc:2}	MouseHeart
True	True	True	True	True	VIYN(N-Glycosylation)LTEK{Hex:8; HexNAc:2}	MouseLung
True	False	False	False	False	VLGFKPKPPKN(N-Glycosylation)ESLETYPLM(Oxidation)MK{Fuc:1; Hex:6; HexNAc:6; Neu5Ac:4}	MouseBrain
True	False	True	True	True	GDPSIISVN(N-Glycosylation)GTDFTFR{Hex:8; HexNAc:2}	MouseLiver
True	True	True	True	True	YADTIYN(N-Glycosylation)ISMK{Fuc:3; Hex:5; HexNAc:5}	MouseKidney
True	False	True	True	True	DGN(N-Glycosylation)C(Carbamidomethyl)TSPQALC(Carbamidomethyl)NAR{Hex:15; HexNAc:2}	MouseKidney
True	True	True	True	True	VQGGSSVWGSVLTHN(N-Glycosylation)SSAITYQSWGR{Hex:5; HexNAc:4; Neu5Gc:2}	MouseHeart
True	True	True	True	True	KDFQPPVSALQSMHQN(N-Glycosylation)ISSLLGLIK{Fuc:3; Hex:5; HexNAc:5}	MouseKidney
True	True	True	True	True	N(N-Glycosylation)QSVGDPNVDLIR{Hex:9; HexNAc:2}	MouseLung
True	True	True	True	True	INC(Carbamidomethyl)N(N-Glycosylation)SSK{Hex:8; HexNAc:2}	MouseBrain
True	True	True	True	True	EQYIHEN(N-Glycosylation)YSR{Hex:7; HexNAc:2}	MouseLiver
True	False	True	True	True	FKLDWLGN(N-Glycosylation)C(Carbamidomethyl)SGLNDDSYGYR{Hex:7; HexNAc:8}	MouseKidney
True	False	False	True	True	MALLQYGSQNQQQVAFPLTYN(N-Glycosylation)VTTIHEALER{Hex:3; HexNAc:4; Neu5Ac:1}	MouseHeart
True	True	True	True	True	SSGN(N-Glycosylation)SSAVLGLC(Carbamidomethyl)K{Fuc:2; Hex:4; HexNAc:5}	MouseKidney
True	False	True	True	True	SQLTISNLDVNVDPGTYVC(Carbamidomethyl)N(N-Glycosylation)ATNAQGTTR{Hex:6; HexNAc:5; Neu5Ac:3; Neu5Gc:1}	MouseHeart
True	False	True	True	True	LSAANQKN(N-Glycosylation)M(Oxidation)TILETK{Fuc:1; Hex:5; HexNAc:4}	MouseHeart
True	True	True	True	True	DEDAENLGHFVMFPAN(N-Glycosylation)GSIDLMYFPYYGK{Fuc:3; Hex:5; HexNAc:6}	MouseBrain
True	False	True	True	True	SSPDTQDLYC(Carbamidomethyl)LN(N-Glycosylation)ESSK{Fuc:1; Hex:3; HexNAc:4; Neu5Ac:1}	MouseBrain
True	True	True	True	True	N(N-Glycosylation)VTKPR{Fuc:1; Hex:5; HexNAc:6}	MouseKidney
True	True	True	True	True	SPN(N-Glycosylation)DSEAWHQK{Hex:7; HexNAc:2}	MouseHeart
True	True	True	True	True	HIN(N-Glycosylation)LTTLSVAGGFR{Hex:6; HexNAc:2}	MouseBrain
True	True	True	True	True	N(N-Glycosylation)LSYEAAPDHK{Fuc:4; Hex:9; HexNAc:6}	MouseKidney
True	True	True	True	True	QELSQDN(N-Glycosylation)ATLK{Fuc:1; Hex:5; HexNAc:4}	MouseKidney
True	False	True	True	True	VPGSESRTGN(N-Glycosylation)SSPASVER{Fuc:1; Hex:5; HexNAc:3; Neu5Gc:1}	MouseLung
True	False	True	True	True	ILYGLEN(N-Glycosylation)TTQELK{Fuc:2; Hex:4; HexNAc:4; Neu5Ac:1; Neu5Gc:1}	MouseHeart
True	True	True	True	True	VN(N-Glycosylation)FTC(Carbamidomethyl)K{Hex:7; HexNAc:2}	MouseBrain
True	True	True	True	True	NGQGSNLDGGNYHVYEN(N-Glycosylation)GSLEIK{Hex:7; HexNAc:2}	MouseBrain
True	True	True	True	True	LYWISSGN(N-Glycosylation)HTINR{Hex:6; HexNAc:2}	MouseLiver
True	True	True	True	True	GAGYFMFFN(N-Glycosylation)TSLGAR{Fuc:2; Hex:7; HexNAc:6}	MouseKidney
True	True	True	True	True	FIN(N-Glycosylation)STFLEQK{Fuc:1; Hex:5; HexNAc:6; Neu5Ac:1}	MouseBrain
True	True	True	True	True	LSHDGN(N-Glycosylation)ETLPLHLYVK{Hex:9; HexNAc:2}	MouseLung
True	False	True	True	True	RPASN(N-Glycosylation)ISASIQR{Hex:5; HexNAc:4}	MouseLung
True	True	True	True	True	LDWLGN(N-Glycosylation)C(Carbamidomethyl)SGLNDDSYGYR{Fuc:3; Hex:6; HexNAc:7}	MouseKidney
True	True	True	True	True	GN(N-Glycosylation)YSC(Carbamidomethyl)FVSSPSITK{Hex:4; HexNAc:4; Neu5Ac:2}	MouseBrain
True	True	True	True	True	N(N-Glycosylation)GSSIIDLSPLIHR{Hex:9; HexNAc:2}	MouseLiver
True	True	True	True	True	GN(N-Glycosylation)YSC(Carbamidomethyl)FVSSPSITK{Hex:3; HexNAc:3}	MouseBrain
True	True	False	False	True	LMNAPLYLAEWQN(N-Glycosylation)ITK{Fuc:2; Hex:5; HexNAc:5; Neu5Ac:3}	MouseBrain
True	False	True	True	True	GEGN(N-Glycosylation)ETNNMVITWKPLR{Fuc:2; Hex:5; HexNAc:4}	MouseBrain
True	False	True	True	True	LSVDC(Carbamidomethyl)VN(N-Glycosylation)K{Fuc:3; Hex:5; HexNAc:6; Neu5Ac:1}	MouseBrain
True	True	True	True	True	EQQGQLLEVGWN(N-Glycosylation)NTASAR{Hex:6; HexNAc:2}	MouseLung
True	False	True	True	True	LVAIAVIDEKN(N-Glycosylation)TSLEHTR{Hex:7; HexNAc:2}	MouseLiver
True	True	True	True	True	SN(N-Glycosylation)ISILR{Hex:6; HexNAc:3}	MouseHeart
True	True	True	True	True	VVLVN(N-Glycosylation)TTHKPFDIHVLHPYR{Fuc:3; Hex:5; HexNAc:4}	MouseKidney
True	True	True	True	True	C(Carbamidomethyl)TDLDEC(Carbamidomethyl)SN(N-Glycosylation)GTHMC(Carbamidomethyl)SQHADC(Carbamidomethyl)K{Fuc:1; Hex:5; HexNAc:4; Neu5Gc:1}	MouseHeart
True	True	True	True	True	N(N-Glycosylation)QSVVM(Oxidation)YSVPQPLGIIAIHPSR{Fuc:2; Hex:5; HexNAc:3}	MouseKidney
True	False	True	False	False	PGSKVVADRYAVYWN(N-Glycosylation)SSNPR{Hex:8; HexNAc:2}	MouseLiver
True	False	True	True	True	MC(Carbamidomethyl)QLYPETFMC(Carbamidomethyl)VTN(N-Glycosylation)SSDILQAFR{Hex:5; HexNAc:7}	MouseLung
True	True	True	True	True	QGN(N-Glycosylation)VTVIQSHR{Hex:5; HexNAc:2}	MouseLung
True	False	True	True	True	GSEVEDEDLELFN(N-Glycosylation)TSVQLRPPSTAPGPETAAFIER{Hex:8; HexNAc:2}	MouseLung
True	False	True	True	True	YGN(N-Glycosylation)MTQDHVMHLLTR{Fuc:1; Hex:5; HexNAc:4}	MouseLung
True	True	True	True	True	KLVQVGIYN(N-Glycosylation)GTHVIPNDRK{Hex:7; HexNAc:2}	MouseBrain
True	False	True	True	True	VLGFKPKPPKN(N-Glycosylation)ESLETYPLMMK{Fuc:1; Hex:6; HexNAc:5; Neu5Gc:2}	MouseKidney
True	False	False	False	False	FLN(N-Glycosylation)VTPNVEVNVEC(Carbamidomethyl)R{Fuc:1; Hex:4; HexNAc:4; Neu5Ac:2}	MouseBrain
True	False	True	False	False	YHDYYITSTSN(N-Glycosylation)GSLEGLENR{Hex:5; HexNAc:4; Neu5Ac:1; Neu5Gc:1}	MouseLung
True	True	True	True	True	NSFN(N-Glycosylation)ISNLLVLHLSHNK{Hex:5; HexNAc:2}	MouseKidney
True	False	True	True	True	DIILHSTGHN(N-Glycosylation)ISR{Hex:5; HexNAc:4; Neu5Gc:2}	MouseLung
True	True	True	True	True	THAN(N-Glycosylation)GSIK{Fuc:1; Hex:5; HexNAc:4; Neu5Ac:1; Neu5Gc:1}	MouseLung
True	True	True	True	True	TVVTEAGNLLKDN(N-Glycosylation)ATQEEILHYLEK{Fuc:1; Hex:3; HexNAc:3}	MouseKidney
True	False	True	True	True	SC(Carbamidomethyl)N(N-Glycosylation)STTEFTC(Carbamidomethyl)SNGR{Hex:4; HexNAc:4}	MouseKidney
True	True	True	True	True	VILRPYLTPNNQGLYIFQGN(N-Glycosylation)STVR{Hex:7; HexNAc:2}	MouseKidney
True	True	True	True	True	LGAC(Carbamidomethyl)N(N-Glycosylation)DTLK{Hex:8; HexNAc:2}	MouseLiver
True	False	False	False	False	AFIN(N-Glycosylation)GTGVETVVSADLPNAHGLAVDWVSR{Hex:5; HexNAc:4; Neu5Gc:1}	MouseLiver
True	True	True	True	True	VYGALFWSLAPLIN(N-Glycosylation)VTEPPR{Hex:6; HexNAc:2}	MouseLung
True	True	True	True	True	LASN(N-Glycosylation)VTFK{Hex:9; HexNAc:2}	MouseLung
True	True	True	True	True	N(N-Glycosylation)VSDTTKR{Fuc:1; Hex:4; HexNAc:4}	MouseBrain
True	True	True	True	True	GYLTSFEMFN(N-Glycosylation)STFK{Hex:8; HexNAc:2}	MouseLiver
True	False	True	True	True	KDGAFHHIHSTPFGN(N-Glycosylation)YSFISVDATQRPGPK{Fuc:3; Hex:4; HexNAc:5}	MouseKidney
True	False	True	True	True	LQAQDSGFYEC(Carbamidomethyl)YTPSTDTQYLGN(N-Glycosylation)YSAK{Fuc:1; Hex:3; HexNAc:4; Neu5Ac:1}	MouseBrain
True	True	True	True	True	WSN(N-Glycosylation)DSATISFTKPWSQGK{Hex:6; HexNAc:2}	MouseLung
True	True	True	True	True	QLLAN(N-Glycosylation)SSALEETILGHQGR{Fuc:1; Hex:5; HexNAc:4; Neu5Gc:2}	MouseHeart
True	True	True	True	True	N(N-Glycosylation)QSGIYGC(Carbamidomethyl)R{Fuc:2; Hex:4; HexNAc:5}	MouseBrain
True	True	True	True	True	YSQAAN(N-Glycosylation)STK{Hex:6; HexNAc:2}	MouseLiver
True	True	True	True	True	LLQQQSN(N-Glycosylation)QSSQFLHSVER{Hex:8; HexNAc:2}	MouseLung
True	False	True	True	True	KGPNN(N-Glycosylation)R{Fuc:1; Hex:5; HexNAc:4; Neu5Gc:1}	MouseLung
True	True	True	True	True	EIAN(N-Glycosylation)ATTKPEDRNDPMLLYNK{Fuc:3; Hex:6; HexNAc:6}	MouseKidney
True	True	True	True	True	AN(N-Glycosylation)HSGAVVLLK{Hex:6; HexNAc:4}	MouseKidney
True	False	True	True	True	EPQN(N-Glycosylation)C(Carbamidomethyl)SAT{Hex:5; HexNAc:2}	MouseLung
True	True	True	True	True	GTDN(N-Glycosylation)ITVR{Hex:9; HexNAc:2}	MouseBrain
True	True	True	True	True	AVN(N-Glycosylation)QTGALYQC(Carbamidomethyl)DYSTSR{Fuc:1; Hex:6; HexNAc:4; Neu5Ac:1}	MouseBrain
True	False	True	False	False	SMANQIITFN(N-Glycosylation)ISSK{Fuc:1; Hex:5; HexNAc:4; Neu5Gc:1}	MouseLiver
True	True	True	True	True	GN(N-Glycosylation)LTLER{Fuc:1; Hex:7; HexNAc:4}	MouseLung
True	True	True	True	True	AEPPLN(N-Glycosylation)ASAGDQEEK{Hex:7; HexNAc:2}	MouseLung
True	True	True	True	True	N(N-Glycosylation)LSLNIHGK{Hex:5; HexNAc:4}	MouseKidney
True	True	True	True	True	EKGN(N-Glycosylation)C(Carbamidomethyl)TYHDLPMR{Fuc:1; Hex:6; HexNAc:4; Neu5Ac:1}	MouseBrain
True	True	True	True	True	HEEGHMLN(N-Glycosylation)C(Carbamidomethyl)TC(Carbamidomethyl)FGQGR{Hex:5; HexNAc:4; Neu5Gc:2}	MouseKidney
True	True	True	True	True	TPC(Carbamidomethyl)N(N-Glycosylation)LTR{Hex:9; HexNAc:2}	MouseBrain
True	True	True	True	True	DLGPALAN(N-Glycosylation)SSHDVK{Hex:5; HexNAc:4; Neu5Gc:3}	MouseLiver
True	True	True	True	True	ILAPEASHSN(N-Glycosylation)TTR{Hex:8; HexNAc:2}	MouseKidney
True	True	True	False	False	TLAGEN(N-Glycosylation)QTALEIEELNRK{Fuc:1; Hex:5; HexNAc:4; Neu5Ac:1; Neu5Gc:1}	MouseLung
True	True	True	True	True	IN(N-Glycosylation)NTHALVSLLQNLNK{Hex:5; HexNAc:2}	MouseBrain
True	True	True	True	True	AFYN(N-Glycosylation)GSLTAQIVK{Fuc:2; Hex:5; HexNAc:6; Neu5Ac:1}	MouseKidney
True	False	True	True	True	N(N-Glycosylation)HSSFLGYSVAAISTEDGVHFVAGAPR{Hex:9; HexNAc:2}	MouseLung
True	True	True	True	True	FN(N-Glycosylation)LTETSEADIHQGFGHLLQR{Hex:10; HexNAc:2}	MouseLiver
True	True	True	True	True	RAC(Carbamidomethyl)QFN(N-Glycosylation)R{Hex:6; HexNAc:3; Neu5Ac:1}	MouseBrain
True	True	True	True	True	DYRPSAGN(N-Glycosylation)NSLYQDTVVFK{Hex:5; HexNAc:4; Neu5Gc:2}	MouseLung
True	True	True	True	True	HNN(N-Glycosylation)DTQHIWESDSNEFSVIADPR{Hex:5; HexNAc:2}	MouseBrain
True	False	True	True	True	LDWLGN(N-Glycosylation)C(Carbamidomethyl)SGLNDDSYGYR{Hex:7; HexNAc:6; Neu5Ac:2}	MouseBrain
True	True	True	True	True	N(N-Glycosylation)GSSSSSPLLGK{Fuc:2; Hex:5; HexNAc:4}	MouseKidney
True	True	True	True	True	FVN(N-Glycosylation)STGYLTEAEK{Hex:8; HexNAc:2}	MouseLiver
True	True	True	True	True	IMESHPN(N-Glycosylation)GTFSAK{Fuc:1; Hex:5; HexNAc:3}	MouseKidney
True	True	True	True	True	SQN(N-Glycosylation)DTVTPDVWYTSKPEK{Hex:4; HexNAc:2}	MouseKidney
True	True	True	True	True	AN(N-Glycosylation)ATIEVK{Hex:6; HexNAc:5; Neu5Ac:1}	MouseKidney
True	False	True	True	True	LVEDLESFLKPYSVEEQKN(N-Glycosylation)LTSC(Carbamidomethyl)PDGAPFIQHGPDYR{Hex:5; HexNAc:2}	MouseBrain
True	True	True	True	True	TVN(N-Glycosylation)VSVPK{Hex:8; HexNAc:2}	MouseHeart
True	True	True	True	True	GLFPAVLNLASNALITTN(N-Glycosylation)ATC(Carbamidomethyl)GEK{Hex:6; HexNAc:2}	MouseHeart
True	True	True	True	True	FDEFFSQGC(Carbamidomethyl)APGYEKN(N-Glycosylation)STLC(Carbamidomethyl)DLC(Carbamidomethyl)IGPLK{Hex:9; HexNAc:2}	MouseLiver
True	True	True	True	True	VVLHPN(N-Glycosylation)HSVVDIGLIK{Hex:9; HexNAc:2}	MouseLiver
True	True	True	True	True	NVN(N-Glycosylation)ISYIVNDSFFPQRPEK{Hex:7; HexNAc:2}	MouseLiver
True	True	True	True	True	FSHN(N-Glycosylation)GTC(Carbamidomethyl)AAEGK{Hex:5; HexNAc:4; Neu5Gc:2}	MouseHeart
True	True	True	True	True	LFIEEAN(N-Glycosylation)K{Hex:8; HexNAc:2}	MouseLung
True	True	True	True	True	ELISN(N-Glycosylation)ASDALDK{Hex:9; HexNAc:2}	MouseLiver
True	True	True	True	True	SRN(N-Glycosylation)STVEYSLSK{Fuc:1; Hex:3; HexNAc:5}	MouseBrain
True	True	True	True	True	KN(N-Glycosylation)ASNMEYR{Fuc:2; Hex:5; HexNAc:6; Neu5Ac:1}	MouseBrain
True	True	True	True	True	VIYQNHN(N-Glycosylation)K{Hex:5; HexNAc:4; Neu5Ac:2}	MouseKidney
True	True	True	True	True	YEQAKN(N-Glycosylation)ISQDLEK{Fuc:1; Hex:4; HexNAc:4}	MouseHeart
True	True	True	True	True	VMELEKEIAN(N-Glycosylation)ATTKPEDR{Fuc:4; Hex:6; HexNAc:6}	MouseKidney
True	True	True	True	True	YTGN(N-Glycosylation)ASALLILPDQGR{Hex:5; HexNAc:4; Neu5Gc:1}	MouseLung
True	True	True	True	True	TMVFPVMYLN(N-Glycosylation)ESVLIDK{Hex:9; HexNAc:2}	MouseLung
True	True	True	True	True	N(N-Glycosylation)GTILYTMR{Hex:6; HexNAc:2}	MouseBrain
True	True	True	True	True	KM(Oxidation)LAQHC(Carbamidomethyl)VDAN(N-Glycosylation)NTFC(Carbamidomethyl)FENPR{Fuc:3; Hex:5; HexNAc:5}	MouseKidney
True	True	True	True	True	LDPPC(Carbamidomethyl)TN(N-Glycosylation)TTAPSNYLNNPYVR{Hex:9; HexNAc:2}	MouseKidney
True	True	True	True	True	TDN(N-Glycosylation)GTYR{Fuc:1; Hex:3; HexNAc:2}	MouseBrain
True	False	True	True	True	KPGSFAN(N-Glycosylation)VTIDMC(Carbamidomethyl)AIIDR{Hex:5; HexNAc:2}	MouseBrain
True	True	True	True	True	LN(N-Glycosylation)DTVGVTK{Hex:6; HexNAc:3}	MouseLung
True	True	True	True	True	YHYN(N-Glycosylation)C(Carbamidomethyl)SLLDGTR{Hex:8; HexNAc:2}	MouseHeart
True	False	True	True	True	LAISFPN(N-Glycosylation)LTSDGYPVLYPTGWSSSDNVNC(Carbamidomethyl)RPR{Fuc:1; Hex:6; HexNAc:2}	MouseKidney
True	True	True	True	True	YN(N-Glycosylation)LTAK{Hex:5; HexNAc:2}	MouseLiver
True	True	True	True	True	N(N-Glycosylation)TSWDNAGFK{Hex:8; HexNAc:2}	MouseLung
True	True	True	True	True	QSN(N-Glycosylation)GSIAVISSLAGK{Hex:7; HexNAc:2}	MouseKidney
True	False	True	True	True	VSLTN(N-Glycosylation)VSISDEGR{Fuc:1; Hex:6; HexNAc:5; Neu5Ac:1}	MouseLung
True	True	True	True	True	N(N-Glycosylation)QSVVMYSVPQPLGIIAIHPSR{Fuc:3; Hex:4; HexNAc:5}	MouseKidney
True	True	True	True	True	DFVN(N-Glycosylation)ASSK{Hex:10; HexNAc:2}	MouseLiver
True	True	True	True	True	LM(Oxidation)NAPLYLAEWQN(N-Glycosylation)ITK{Fuc:1; Hex:6; HexNAc:5; Neu5Ac:4}	MouseBrain
True	True	True	True	True	ANQIVIPHN(N-Glycosylation)TTFQTEPTK{Hex:9; HexNAc:2}	MouseKidney
True	True	True	True	True	TPVLN(N-Glycosylation)C(Carbamidomethyl)SVAVC(Carbamidomethyl)K{Hex:8; HexNAc:2}	MouseLiver
True	False	True	False	False	HHC(Carbamidomethyl)ELQN(N-Glycosylation)C(Carbamidomethyl)SSTEFTC(Carbamidomethyl)INSRPPNRR{Fuc:2; Hex:5; HexNAc:5}	MouseKidney
True	True	True	True	True	YLQPLLAVQFTN(N-Glycosylation)LTVDTEIR{Fuc:1; Hex:6; HexNAc:6; Neu5Ac:4}	MouseBrain
True	False	True	False	False	LSVEC(Carbamidomethyl)AN(N-Glycosylation)K{Hex:6; HexNAc:8; Neu5Ac:1}	MouseBrain
True	True	True	True	True	ATQLFTN(N-Glycosylation)QTDIPNMEDVYAVK{Fuc:2; Hex:5; HexNAc:4}	MouseBrain
True	False	True	True	False	LLQVVYLHSNN(N-Glycosylation)ITK{Fuc:2; Hex:4; HexNAc:4; Neu5Ac:1; Neu5Gc:1}	MouseLiver
True	True	True	True	True	TDDEVVQREEEAIQLDGLN(N-Glycosylation)ASQIR{Hex:8; HexNAc:2}	MouseBrain
True	True	True	True	True	VEN(N-Glycosylation)GSETGPLPPELQPLLEGEVK{Hex:7; HexNAc:2}	MouseLiver
True	True	True	True	True	VN(N-Glycosylation)SSLHSQISR{Fuc:1; Hex:4; HexNAc:4}	MouseKidney
True	True	True	True	True	YYHGELSYLN(N-Glycosylation)VTR{Hex:8; HexNAc:2}	MouseLung
True	True	True	True	True	N(N-Glycosylation)ATLVNEADKLR{Hex:5; HexNAc:6}	MouseKidney
True	False	True	True	True	DVN(N-Glycosylation)YTQIVVDR{Fuc:1; Hex:8; HexNAc:2}	MouseKidney
True	False	True	True	True	YSVQHMYFTYN(N-Glycosylation)LSDTEHFPNAISK{Hex:6; HexNAc:2}	MouseLung
True	False	False	True	True	SLN(N-Glycosylation)LSRRDSESTR{Hex:9; HexNAc:2}	MouseBrain
True	True	True	True	True	VFGSQN(N-Glycosylation)LTTVK{Hex:5; HexNAc:2}	MouseBrain
True	True	True	True	True	VN(N-Glycosylation)FTC(Carbamidomethyl)K{Fuc:1; Hex:4; HexNAc:5}	MouseKidney
True	True	True	True	True	N(N-Glycosylation)VTVVLR{Fuc:1; Hex:5; HexNAc:4; Neu5Ac:1; Neu5Gc:1}	MouseHeart
True	False	True	True	True	VVLVN(N-Glycosylation)TTHKPFDIHVLHPYR{Fuc:2; Hex:9; HexNAc:7; Neu5Ac:3}	MouseKidney
True	True	True	True	True	EN(N-Glycosylation)VSDPSLTITFGR{Hex:9; HexNAc:2}	MouseKidney
True	False	True	True	True	FTFTSHTPGEHQIC(Carbamidomethyl)LHSN(N-Glycosylation)STK{Fuc:1; Hex:3; HexNAc:6}	MouseLiver
True	True	True	True	True	LQQEFHC(Carbamidomethyl)C(Carbamidomethyl)GSN(N-Glycosylation)NSQDWQDSEWIR{Fuc:1; Hex:4; HexNAc:5}	MouseKidney
True	False	True	False	False	VAAN(N-Glycosylation)M(Oxidation)SAPK{Hex:7; HexNAc:6}	MouseLung
True	False	True	True	True	SVDPQKTPN(N-Glycosylation)LTSK{Hex:8; HexNAc:2}	MouseLiver
True	False	True	True	True	N(N-Glycosylation)C(Carbamidomethyl)STQHFPR{Fuc:1; Hex:6; HexNAc:4; Neu5Gc:1}	MouseKidney
True	True	True	True	True	TDDEVVQREEEAIQLDGLN(N-Glycosylation)ASQIR{Hex:5; HexNAc:2}	MouseLung
True	True	True	True	True	EGSLQC(Carbamidomethyl)EC(Carbamidomethyl)EHN(N-Glycosylation)TTGPDC(Carbamidomethyl)GR{Hex:5; HexNAc:2}	MouseBrain
True	False	True	True	True	DAGVGFPEYQEEDN(N-Glycosylation)STYNFR{Fuc:2; Hex:4; HexNAc:5; Neu5Ac:1}	MouseKidney
True	True	True	True	True	YHYN(N-Glycosylation)GTFEDGKK{Hex:7; HexNAc:2}	MouseLung
True	False	True	True	True	VLTLAN(N-Glycosylation)FTTK{Fuc:3; Hex:5; HexNAc:6}	MouseBrain
True	True	True	True	True	VN(N-Glycosylation)SSLHSQISR{Hex:4; HexNAc:3; Neu5Ac:1}	MouseLung
True	True	True	True	True	DIVQNVFMSN(N-Glycosylation)MSMDLQSHPSSC(Carbamidomethyl)PK{Fuc:1; Hex:6; HexNAc:4; Neu5Gc:1}	MouseLiver
True	True	True	True	True	N(N-Glycosylation)FSEAASDFHR{Hex:6; HexNAc:2}	MouseLung
True	True	True	True	True	DLQAN(N-Glycosylation)DTGR{Hex:9; HexNAc:2}	MouseBrain
True	True	True	True	True	FN(N-Glycosylation)TTSINVGSSYFPEHGYFR{Fuc:1; Hex:6; HexNAc:4}	MouseKidney
True	False	True	True	True	FLN(N-Glycosylation)VTPNVEVNVEC(Carbamidomethyl)R{Fuc:4; Hex:7; HexNAc:6; Neu5Ac:3}	MouseBrain
True	True	True	True	True	IN(N-Glycosylation)TTSDEKDPTNPFR{Hex:9; HexNAc:2}	MouseBrain
True	False	True	True	True	SQSPSLMYTINGFVN(N-Glycosylation)K{Hex:9; HexNAc:2}	MouseLiver
True	False	True	True	True	VLGFKPKPPKN(N-Glycosylation)ESLETYPLMM(Oxidation)K{Fuc:1; Hex:7; HexNAc:6; Neu5Ac:5}	MouseBrain
True	False	True	True	True	RDDLHPTLPAGQYFLN(N-Glycosylation)ITYNYPVHSFDGR{Hex:9; HexNAc:2}	MouseLiver
True	True	True	True	True	N(N-Glycosylation)ISQILENTVK{Fuc:3; Hex:6; HexNAc:6}	MouseKidney
True	False	True	True	True	KGSVYTAQSDVQVPEN(N-Glycosylation)ESIK{Fuc:1; Hex:5; HexNAc:4}	MouseLung
True	False	True	True	True	VPFIFNINPATTN(N-Glycosylation)FTGSC(Carbamidomethyl)QPQSAQLR{Hex:6; HexNAc:3; Neu5Ac:1}	MouseHeart
True	True	True	True	True	VTNSNANAAGPLIVAGYN(N-Glycosylation)VSGSVR{Hex:7; HexNAc:2}	MouseKidney
True	True	True	True	True	VLTLAN(N-Glycosylation)FTTK{Fuc:1; Hex:5; HexNAc:3}	MouseBrain
True	True	True	True	True	FN(N-Glycosylation)GSVSFFR{Hex:5; HexNAc:3; Neu5Ac:1}	MouseLung
True	True	True	True	True	N(N-Glycosylation)YTWVPIR{Hex:5; HexNAc:2}	MouseBrain
True	True	True	True	True	IN(N-Glycosylation)NTHALVSLLQNLNK{Hex:8; HexNAc:3}	MouseHeart
True	True	True	True	True	EN(N-Glycosylation)VTATLVELGR{Fuc:1; Hex:6; HexNAc:6; Neu5Gc:2}	MouseLiver
True	False	True	False	False	SPMLNLFQDDEGGEGRFN(N-Glycosylation)FSAYGM(Oxidation)GPAC(Carbamidomethyl)LQAK{Fuc:1; Hex:4; HexNAc:2}	MouseLiver
True	True	True	True	True	VLVAPPSEEAN(N-Glycosylation)TTK{Fuc:1; Hex:5; HexNAc:5; Neu5Ac:1}	MouseBrain
True	True	True	True	True	HNN(N-Glycosylation)DTQHIWESDSNEFSVIADPR{Hex:8; HexNAc:2}	MouseHeart
True	True	True	True	True	LAISFPN(N-Glycosylation)LTSDGYPVLYPTGWSSSDNVNC(Carbamidomethyl)RPR{Fuc:1; Hex:8; HexNAc:2}	MouseKidney
True	True	True	True	True	VLVAPPSEEAN(N-Glycosylation)TTK{Fuc:2; Hex:6; HexNAc:7; Neu5Ac:2}	MouseBrain
True	True	True	False	False	TILVDN(N-Glycosylation)NTWNNTHISR{Hex:10; HexNAc:2}	MouseBrain
True	True	True	True	True	FKLDWLGN(N-Glycosylation)C(Carbamidomethyl)SGLNDDSYGYR{Hex:9; HexNAc:2}	MouseKidney
True	True	True	True	True	N(N-Glycosylation)LSLNIHGK{Fuc:1; Hex:6; HexNAc:4; Neu5Gc:1}	MouseHeart
True	False	True	True	True	NLFLN(N-Glycosylation)HSETASAK{Fuc:1; Hex:6; HexNAc:4; Neu5Gc:1}	MouseLung
True	True	False	True	False	TQLTC(Carbamidomethyl)SLN(N-Glycosylation)SSGVDIVGHR{Fuc:2; Hex:4; HexNAc:6; Neu5Ac:1}	MouseBrain
True	True	True	True	True	TN(N-Glycosylation)QSAELIQPVATNGK{Hex:6; HexNAc:2}	MouseKidney
True	True	True	True	True	SSSHLPPSSYFN(N-Glycosylation)ASGR{Hex:4; HexNAc:3; Neu5Gc:1}	MouseLiver
True	True	True	True	True	GLFPAVLNLASNALITTN(N-Glycosylation)ATC(Carbamidomethyl)GEK{Hex:8; HexNAc:2}	MouseHeart
True	False	True	True	True	NN(N-Glycosylation)VTEIQGIPGAASGLIK{Hex:5; HexNAc:5; Neu5Ac:3}	MouseBrain
True	True	True	True	True	LVTQTIPC(Carbamidomethyl)N(N-Glycosylation)K{Hex:5; HexNAc:4; Neu5Gc:1}	MouseKidney
True	True	True	True	True	VDWC(Carbamidomethyl)N(N-Glycosylation)VSLVDK{Hex:6; HexNAc:3; Neu5Gc:1}	MouseHeart
True	True	True	True	True	ENQN(N-Glycosylation)HSYSLK{Hex:6; HexNAc:3}	MouseLung
True	True	True	True	True	ISDTN(N-Glycosylation)ITAIPQGLPTSLTEVHLDGNK{Fuc:1; Hex:5; HexNAc:4; Neu5Gc:2}	MouseLung
True	True	True	True	True	N(N-Glycosylation)FTAADWGHSR{Fuc:1; Hex:6; HexNAc:4}	MouseLung
True	True	True	True	True	N(N-Glycosylation)STLC(Carbamidomethyl)DLC(Carbamidomethyl)IGPLK{Fuc:1; Hex:5; HexNAc:4; Neu5Gc:1}	MouseKidney
True	True	True	True	True	VIC(Carbamidomethyl)TGPN(N-Glycosylation)DTSPGSPR{Fuc:1; Hex:6; HexNAc:3}	MouseBrain
True	True	True	True	True	HYSC(Carbamidomethyl)AC(Carbamidomethyl)PSGWN(N-Glycosylation)LSDDSVNC(Carbamidomethyl)VR{Fuc:2; Hex:5; HexNAc:5}	MouseKidney
True	True	True	True	True	SLDAYPVLNQAQAMEN(N-Glycosylation)HTEVHFQK{Hex:6; HexNAc:2}	MouseBrain
True	False	True	True	True	N(N-Glycosylation)SSVEAFK{Fuc:1; Hex:5; HexNAc:4}	MouseLung
True	False	True	False	False	MALLQYGSQNQQQVAFPLTYN(N-Glycosylation)VTTIHEALER{Hex:3; HexNAc:4; Neu5Gc:2}	MouseHeart
True	True	True	True	True	TVN(N-Glycosylation)ITR{Hex:8; HexNAc:2}	MouseLiver
True	True	True	True	True	AVISMLN(N-Glycosylation)ETMNEAPEETK{Fuc:3; Hex:6; HexNAc:7; Neu5Ac:1}	MouseBrain
True	False	True	False	False	GDPSIISVN(N-Glycosylation)GTDFTFR{Fuc:2; Hex:5; HexNAc:8; Neu5Gc:1}	MouseLung
True	True	True	True	True	VVLHPN(N-Glycosylation)HSVVDIGLIK{Hex:5; HexNAc:4; Neu5Gc:2}	MouseKidney
True	True	True	True	True	VLINFFVGTDDKN(N-Glycosylation)STQHIIHFDQPR{Hex:5; HexNAc:4; Neu5Gc:1}	MouseLung
True	True	True	True	True	VFGSQN(N-Glycosylation)LTTVK{Fuc:3; Hex:5; HexNAc:3}	MouseLiver
True	True	True	True	True	TAN(N-Glycosylation)ETSAEAYNLLLR{Hex:5; HexNAc:3; Neu5Ac:1}	MouseLung
True	True	True	True	True	N(N-Glycosylation)TTC(Carbamidomethyl)QDLQIEVK{Hex:9; HexNAc:2}	MouseLiver
True	False	True	True	True	N(N-Glycosylation)QTLELHVLYGPR{Fuc:2; Hex:5; HexNAc:5}	MouseKidney
True	True	True	True	True	VALPAYPASLTDVSLVLSELRPN(N-Glycosylation)DSGVYR{Hex:6; HexNAc:2}	MouseBrain
True	True	True	True	True	LVAIAVIDEKN(N-Glycosylation)TSLEHTR{Hex:8; HexNAc:2}	MouseKidney
True	False	False	True	True	MIEN(N-Glycosylation)GSLSFLPTLR{Hex:7; HexNAc:5}	MouseLung
True	True	True	True	True	SQNDKFN(N-Glycosylation)VSLTVK{Hex:5; HexNAc:4}	MouseLung
True	False	True	True	True	FQN(N-Glycosylation)SSFHVNSETGTLVFNAVHK{Fuc:1; Hex:6; HexNAc:4}	MouseKidney
True	False	True	False	False	VSHN(N-Glycosylation)ASVDMC(Carbamidomethyl)DLK{Fuc:3; Hex:5; HexNAc:5}	MouseKidney
True	False	True	True	True	FTFTSHTPGDHQIC(Carbamidomethyl)LHSN(N-Glycosylation)STR{Fuc:2; Hex:5; HexNAc:5}	MouseKidney
True	True	True	True	True	TFN(N-Glycosylation)SSTGDIVSPNFPK{Fuc:1; Hex:4; HexNAc:5}	MouseKidney
True	True	True	True	True	RGDLNIN(N-Glycosylation)MTSPMGTK{Hex:9; HexNAc:2}	MouseBrain
True	True	True	True	True	N(N-Glycosylation)YSIFLADINQER{Hex:6; HexNAc:2}	MouseBrain
True	True	True	True	True	N(N-Glycosylation)GSSC(Carbamidomethyl)GKENVSDPSLTITFGR{Fuc:1; Hex:6; HexNAc:4}	MouseBrain
True	True	True	True	True	MVVC(Carbamidomethyl)DLGNPMVTGTN(N-Glycosylation)FSLGLR{Fuc:1; Hex:6; HexNAc:5; Neu5Ac:1; Neu5Gc:2}	MouseLung
True	True	True	True	True	N(N-Glycosylation)MTLFSDLVAEK{Fuc:1; Hex:5; HexNAc:4; Neu5Ac:1}	MouseLung
True	True	True	True	True	NPN(N-Glycosylation)MTK{Hex:6; HexNAc:2}	MouseKidney
True	True	True	True	True	DVGSGTTN(N-Glycosylation)NSQAC(Carbamidomethyl)AQFLEQYFHNSDLTEFMR{Fuc:1; Hex:3; HexNAc:2}	MouseBrain
True	False	True	True	True	GEN(N-Glycosylation)FTETDVK{Fuc:2; Hex:4; HexNAc:5; Neu5Ac:1}	MouseBrain
True	True	True	True	True	ISDTN(N-Glycosylation)ITAIPQGLPTSLTEVHLDGNK{Hex:5; HexNAc:4; Neu5Gc:1}	MouseHeart
True	False	True	True	True	AAC(Carbamidomethyl)AVRPQEVTMVN(N-Glycosylation)GTLTNPVTGK{Fuc:2; Hex:4; HexNAc:5; Neu5Gc:1}	MouseKidney
True	True	True	True	True	EN(N-Glycosylation)GTFSK{Hex:6; HexNAc:5; Neu5Gc:2}	MouseKidney
True	True	True	True	True	FLFKN(N-Glycosylation)QTLELHVLYGPR{Fuc:1; Hex:5; HexNAc:4; Neu5Ac:1}	MouseLung
True	False	True	True	True	LSGC(Carbamidomethyl)WSMIGDQQVGQN(N-Glycosylation)ISIGEGC(Carbamidomethyl)DFK{Hex:3; HexNAc:5; Neu5Gc:1}	MouseKidney
True	False	True	False	True	QKETELNGVAVQLN(N-Glycosylation)EC(Carbamidomethyl)EKHR{Fuc:1; Hex:7; HexNAc:2}	MouseLiver
True	True	True	True	True	KLN(N-Glycosylation)YTLK{Hex:7; HexNAc:2}	MouseLung
True	True	True	True	True	LN(N-Glycosylation)LTTDPK{Hex:6; HexNAc:3; Neu5Gc:1}	MouseHeart
True	True	True	True	True	EFVENSEC(Carbamidomethyl)IQC(Carbamidomethyl)HPEC(Carbamidomethyl)LPQAMN(N-Glycosylation)ITC(Carbamidomethyl)TGR{Hex:8; HexNAc:2}	MouseLiver
True	False	True	True	True	N(N-Glycosylation)RC(Carbamidomethyl)LYVFGGQR{Hex:4; HexNAc:2}	MouseKidney
True	True	False	True	True	AEAVGETLTLPGLVSADN(N-Glycosylation)GTYTC(Carbamidomethyl)EAANK{Fuc:2; Hex:4; HexNAc:4; Neu5Ac:1}	MouseBrain
True	False	True	True	True	GYLLTLN(N-Glycosylation)FTK{Fuc:3; Hex:9; HexNAc:7; Neu5Ac:1; Neu5Gc:1}	MouseLiver
True	True	True	True	True	RAC(Carbamidomethyl)QFN(N-Glycosylation)R{Hex:7; HexNAc:2}	MouseBrain
True	False	True	True	True	VQLENQVHGVHFN(N-Glycosylation)ITAIC(Carbamidomethyl)PDGAR{Hex:8; HexNAc:2}	MouseBrain
True	True	True	True	True	ISTN(N-Glycosylation)ITLVC(Carbamidomethyl)KPGDLESAPVLR{Hex:9; HexNAc:2}	MouseKidney
True	False	True	True	True	GGN(N-Glycosylation)VTLPC(Carbamidomethyl)K{Hex:4; HexNAc:5; Neu5Ac:1}	MouseBrain
True	True	True	True	True	N(N-Glycosylation)QTLELHVLYGPR{Fuc:1; Hex:7; HexNAc:4}	MouseKidney
True	False	True	True	True	RLN(N-Glycosylation)TTGISFGC(Carbamidomethyl)TADLLVGR{Hex:5; HexNAc:4; Neu5Gc:1}	MouseKidney
True	True	True	True	True	AEDYGPVEVISHWHPN(N-Glycosylation)ITINIVDDHTPWVK{Hex:9; HexNAc:2}	MouseHeart
True	True	True	True	True	VLQPLSSTSLYVC(Carbamidomethyl)GTNAFQPTC(Carbamidomethyl)DHLN(N-Glycosylation)LTSFK{Hex:5; HexNAc:2}	MouseBrain
True	False	True	True	True	GIAEVTEN(N-Glycosylation)VTEGGVTK{Fuc:1; Hex:7; HexNAc:4}	MouseLung
True	True	True	True	True	NAVN(N-Glycosylation)C(Carbamidomethyl)TYKNEDDC(Carbamidomethyl)VVR{Hex:8; HexNAc:2}	MouseHeart
True	True	True	True	True	IAPASN(N-Glycosylation)VSHTVVLRPLK{Hex:8; HexNAc:2}	MouseHeart
True	True	True	True	True	SSFAPPHFPVC(Carbamidomethyl)MLGN(N-Glycosylation)R{Hex:9; HexNAc:2}	MouseKidney
True	False	True	True	True	N(N-Glycosylation)ISVVVATHSPTLAK{Fuc:1; Hex:3; HexNAc:2}	MouseLung
True	True	True	True	True	LLQVVYLHSNN(N-Glycosylation)ITK{Fuc:1; Hex:5; HexNAc:4; Neu5Ac:1; Neu5Gc:1}	MouseHeart
True	False	False	True	True	VIEEFYN(N-Glycosylation)QTWNHR{Fuc:2; Hex:6; HexNAc:6; Neu5Ac:3}	MouseBrain
True	False	False	False	False	EALGN(N-Glycosylation)ASQLFDSWLK{Fuc:2; Hex:7; HexNAc:7; Neu5Ac:1}	MouseKidney
True	True	True	True	True	KN(N-Glycosylation)ITDLVEGAK{Hex:8; HexNAc:2}	MouseLung
True	True	True	True	True	ISDTN(N-Glycosylation)ITAIPQGLPTSLTEVHLDGNK{Hex:5; HexNAc:3; Neu5Gc:1}	MouseHeart
True	False	True	False	False	IIISPEEN(N-Glycosylation)VTLTC(Carbamidomethyl)TAENQLER{Fuc:1; Hex:4; HexNAc:3; Neu5Gc:1}	MouseLung
True	True	True	True	True	DN(N-Glycosylation)TTC(Carbamidomethyl)YEFK{Hex:5; HexNAc:4; Neu5Gc:2}	MouseLiver
True	True	True	True	True	VFPYISVMVNN(N-Glycosylation)GSLSYDHSK{Fuc:1; Hex:3; HexNAc:5}	MouseBrain
True	False	True	True	True	N(N-Glycosylation)GTEVQGARSLSAGK{Fuc:2; Hex:3; HexNAc:4; Neu5Ac:1}	MouseLiver
True	True	True	True	True	LDWLGN(N-Glycosylation)C(Carbamidomethyl)SGLNDDSYGYR{Fuc:2; Hex:5; HexNAc:6}	MouseKidney
True	True	True	True	True	VIYQNHN(N-Glycosylation)K{Hex:5; HexNAc:4; Neu5Ac:1}	MouseKidney
True	True	True	True	True	IVDVN(N-Glycosylation)LTSEGK{Fuc:2; Hex:5; HexNAc:5}	MouseKidney
True	True	True	True	True	RFN(N-Glycosylation)GSVSFFR{Hex:6; HexNAc:2}	MouseLiver
True	False	True	True	True	ELVHQSN(N-Glycosylation)TSNIFFSPVSIATAFAM(Oxidation)LSLGSK{Hex:5; HexNAc:4; Neu5Ac:1}	MouseLung
True	True	True	True	True	QTQVGIVQYGAN(N-Glycosylation)VTHEFNLNK{Fuc:1; Hex:7; HexNAc:4}	MouseHeart
True	True	True	True	True	NSYQLC(Carbamidomethyl)NN(N-Glycosylation)GTLR{Hex:9; HexNAc:2}	MouseBrain
True	True	True	True	True	DEGDYFC(Carbamidomethyl)ELQVSGANPMSSN(N-Glycosylation)K{Fuc:1; Hex:4; HexNAc:4; Neu5Ac:1}	MouseBrain
True	True	True	True	True	DEGDYFC(Carbamidomethyl)ELQVSGANPMSSN(N-Glycosylation)K{Fuc:1; Hex:6; HexNAc:4}	MouseBrain
True	True	True	True	True	LRNPC(Carbamidomethyl)TSEQN(N-Glycosylation)C(Carbamidomethyl)TSPFSYK{Fuc:1; Hex:5; HexNAc:4}	MouseKidney
True	True	True	True	True	VMHGGAN(N-Glycosylation)ITGFQIVNNENPMVQQFIQR{Hex:8; HexNAc:2}	MouseBrain
True	True	True	True	True	TTLVDN(N-Glycosylation)NTWNNSHIALVGK{Hex:10; HexNAc:2}	MouseBrain
True	False	True	False	False	SLN(N-Glycosylation)C(Carbamidomethyl)TVK{Hex:6; HexNAc:2}	MouseKidney
True	True	True	True	True	EILVHPN(N-Glycosylation)YTR{Hex:6; HexNAc:2}	MouseLiver
True	True	True	True	True	FSLVN(N-Glycosylation)DSEGWLC(Carbamidomethyl)IK{Fuc:2; Hex:5; HexNAc:4; Neu5Gc:1}	MouseKidney
True	True	True	True	True	LMNAPLYLAEWQN(N-Glycosylation)ITK{Fuc:3; Hex:8; HexNAc:6}	MouseKidney
True	True	True	True	True	NPNN(N-Glycosylation)NTIHPNLR{Fuc:2; Hex:7; HexNAc:7}	MouseKidney
True	True	True	True	True	RN(N-Glycosylation)ESHLIDFR{Hex:7; HexNAc:2}	MouseBrain
True	True	True	True	True	VGVNKN(N-Glycosylation)QTVTATFGYPFR{Fuc:1; Hex:7; HexNAc:4}	MouseBrain
True	True	True	True	True	FKLDWLGN(N-Glycosylation)C(Carbamidomethyl)SGLNDDSYGYR{Fuc:2; Hex:4; HexNAc:6; Neu5Ac:2}	MouseBrain
True	True	True	True	True	THN(N-Glycosylation)LTNLNPDLQYR{Fuc:1; Hex:5; HexNAc:4}	MouseBrain
True	True	True	True	True	AN(N-Glycosylation)C(Carbamidomethyl)SVYESC(Carbamidomethyl)VDC(Carbamidomethyl)VLAR{Hex:5; HexNAc:2}	MouseBrain
True	True	True	True	True	FVN(N-Glycosylation)STGYLTEAEK{Hex:5; HexNAc:2}	MouseLiver
True	True	True	False	False	TILVDN(N-Glycosylation)NTWNNTHISR{Hex:7; HexNAc:2}	MouseKidney
True	True	True	True	True	AQAALDKAN(N-Glycosylation)ASR{Fuc:1; Hex:5; HexNAc:4; Neu5Gc:1}	MouseLung
True	True	True	True	True	SQLVN(N-Glycosylation)ETHWQYYGTSDTR{Fuc:1; Hex:6; HexNAc:6}	MouseBrain
True	True	True	True	True	ELDRETYAWYN(N-Glycosylation)LTVEANELDSR{Fuc:1; Hex:4; HexNAc:4; Neu5Gc:2}	MouseLung
True	True	True	True	True	SVAQN(N-Glycosylation)YSSITHLHSIGK{Fuc:1; Hex:5; HexNAc:6}	MouseKidney
True	True	True	True	True	GN(N-Glycosylation)TTAIDKEIAR{Fuc:1; Hex:5; HexNAc:4; Neu5Gc:1}	MouseLung
True	True	True	True	True	LSVEC(Carbamidomethyl)AN(N-Glycosylation)K{Fuc:3; Hex:6; HexNAc:6}	MouseBrain
True	True	True	True	True	AN(N-Glycosylation)ATIEVK{Hex:4; HexNAc:2}	MouseBrain
True	False	True	True	True	GVLMVGN(N-Glycosylation)ETTYEDGHGAR{Fuc:4; Hex:4; HexNAc:5}	MouseBrain
True	True	True	True	True	NVETN(N-Glycosylation)NSTVLIEGK{Fuc:2; Hex:4; HexNAc:5}	MouseBrain
True	True	True	True	True	ISDTN(N-Glycosylation)ITAIPQGLPTSLTEVHLDGNK{Hex:5; HexNAc:4; Neu5Ac:1; Neu5Gc:1}	MouseKidney
True	True	True	True	True	WDPVVPLRN(N-Glycosylation)ESTVTGYK{Hex:5; HexNAc:2}	MouseBrain
True	False	True	True	True	IAPASN(N-Glycosylation)VSHTVVLRPLK{Fuc:1; Hex:5; HexNAc:8; Neu5Ac:1}	MouseLung
True	False	True	True	True	NLLGYYN(N-Glycosylation)QSAGGSHTLQQMSGC(Carbamidomethyl)DLGSDWR{Hex:5; HexNAc:4; Neu5Ac:1; Neu5Gc:1}	MouseLung
True	True	True	True	True	VN(N-Glycosylation)ASTTDPNSTVEQSALTR{Hex:6; HexNAc:2}	MouseKidney
True	True	True	True	True	LRPLFN(N-Glycosylation)K{Hex:8; HexNAc:2}	MouseHeart
True	False	True	True	True	N(N-Glycosylation)ATLVNEADKLR{Hex:5; HexNAc:4; Neu5Gc:1}	MouseKidney
True	True	True	True	True	IFIFN(N-Glycosylation)QTGIEAK{Hex:9; HexNAc:2}	MouseHeart
True	True	True	True	True	GELQSEN(N-Glycosylation)SSLTLSSSNR{Fuc:3; Hex:5; HexNAc:5}	MouseKidney
True	True	True	True	True	LTEFTHN(N-Glycosylation)STMDYK{Hex:5; HexNAc:4; Neu5Gc:2}	MouseLiver
True	True	True	True	True	N(N-Glycosylation)ISSHSNIIFSNGELDPWSGGGVTR{Hex:8; HexNAc:2}	MouseLung
True	True	True	True	True	LQGGVLLAQILKN(N-Glycosylation)LTLMATTSQFPK{Hex:7; HexNAc:2}	MouseLiver
True	True	True	True	True	VLINFFVGTDDKN(N-Glycosylation)STQHIIHFDQPR{Hex:5; HexNAc:4; Neu5Gc:2}	MouseLiver
True	True	True	True	True	DN(N-Glycosylation)ATQEEILHYLEK{Hex:9; HexNAc:2}	MouseKidney
True	True	True	True	True	RN(N-Glycosylation)WTINR{Hex:9; HexNAc:2}	MouseBrain
True	False	True	True	True	N(N-Glycosylation)STFGSVEVFSLDPNK{Fuc:1; Hex:5; HexNAc:4; Neu5Gc:1}	MouseLiver
True	True	True	True	True	KN(N-Glycosylation)STAYFR{Hex:6; HexNAc:2}	MouseLung
True	False	True	True	True	FQLLN(N-Glycosylation)FSSSELK{Fuc:2; Hex:4; HexNAc:3; Neu5Ac:1; Neu5Gc:1}	MouseLung
True	True	True	True	True	N(N-Glycosylation)FTAADWGHSR{Fuc:1; Hex:7; HexNAc:4}	MouseLung
True	True	True	True	True	THMFN(N-Glycosylation)FTSGFK{Hex:5; HexNAc:4; Neu5Gc:2}	MouseHeart
True	True	True	True	True	AFVEN(N-Glycosylation)ITVLENSLVFK{Hex:6; HexNAc:2}	MouseLiver
True	True	True	True	True	AMDN(N-Glycosylation)VTVR{Hex:5; HexNAc:2}	MouseBrain
True	True	True	True	True	N(N-Glycosylation)ISGVVLADHSGSFHNR{Hex:6; HexNAc:2}	MouseLiver
True	True	True	True	True	VLTLAN(N-Glycosylation)FTTK{Fuc:3; Hex:6; HexNAc:6; Neu5Ac:1}	MouseBrain
True	True	True	True	True	SGQEDHYWLDVEKN(N-Glycosylation)QSAK{Fuc:1; Hex:5; HexNAc:5}	MouseBrain
True	True	True	True	True	N(N-Glycosylation)LSVVILGASDKDLHPNTDPFKFEIHK{Fuc:1; Hex:6; HexNAc:3; Neu5Ac:1}	MouseLung
True	False	True	True	True	QLITEEKIPN(N-Glycosylation)NTQWITWSPEGHK{Fuc:2; Hex:4; HexNAc:5; Neu5Ac:1}	MouseKidney
True	True	True	True	True	LAYSGIPLN(N-Glycosylation)LTLDNR{Hex:7; HexNAc:2}	MouseBrain
True	True	True	True	True	EADNFFTSLGLLPVPPEFWN(N-Glycosylation)K{Fuc:1; Hex:5; HexNAc:4; Neu5Gc:1}	MouseLung
True	False	True	True	True	IVDVN(N-Glycosylation)LTSEGK{Fuc:3; Hex:6; HexNAc:5}	MouseKidney
True	True	True	True	True	C(Carbamidomethyl)NIN(N-Glycosylation)GSFSEIC(Carbamidomethyl)HTR{Fuc:1; Hex:6; HexNAc:4; Neu5Gc:1}	MouseHeart
True	True	True	True	True	EADNFFTSLGLLPVPPEFWN(N-Glycosylation)K{Fuc:1; Hex:6; HexNAc:4; Neu5Gc:1}	MouseLung
True	True	True	True	True	ISEN(N-Glycosylation)GSSVAGILSSPNMEK{Fuc:1; Hex:7; HexNAc:2}	MouseLung
True	True	True	True	True	NKNPQMN(N-Glycosylation)FTEANEAC(Carbamidomethyl)K{Hex:6; HexNAc:4; Neu5Gc:1}	MouseLung
True	True	True	True	True	SQNDKFN(N-Glycosylation)VSLTVK{Hex:6; HexNAc:4}	MouseKidney
True	True	True	True	True	N(N-Glycosylation)TTISVHPSTR{Fuc:1; Hex:3; HexNAc:2}	MouseBrain
True	True	True	True	True	N(N-Glycosylation)QTVTATFGYPFR{Fuc:2; Hex:5; HexNAc:4}	MouseKidney
True	True	True	True	True	VLVAPPSEEAN(N-Glycosylation)TTK{Fuc:5; Hex:8; HexNAc:6}	MouseBrain
True	True	True	True	True	KN(N-Glycosylation)ISEIK{Hex:5; HexNAc:4; Neu5Gc:1}	MouseHeart
True	True	True	True	True	LMNAPLYLAEWQN(N-Glycosylation)ITK{Fuc:4; Hex:6; HexNAc:5}	MouseKidney
True	True	True	True	True	KIYIPLN(N-Glycosylation)K{Hex:8; HexNAc:2}	MouseKidney
True	True	True	True	True	GDPGN(N-Glycosylation)SSGGIYLDDITLTETPC(Carbamidomethyl)PAGVWTIR{Fuc:4; Hex:8; HexNAc:5}	MouseKidney
True	True	True	True	True	TTLVDN(N-Glycosylation)NTWNNSHIALVGK{Hex:8; HexNAc:2}	MouseLung
True	True	True	True	True	HEN(N-Glycosylation)NTKDNSIQHEFSLTR{Hex:9; HexNAc:2}	MouseBrain
True	False	False	True	True	NN(N-Glycosylation)LTDPSLSEMVEVALR{Fuc:2; Hex:4; HexNAc:6; Neu5Ac:1; Neu5Gc:1}	MouseKidney
True	False	True	True	True	N(N-Glycosylation)STTLVMHMK{Hex:6; HexNAc:3; Neu5Gc:1}	MouseLiver
True	True	True	True	True	SPN(N-Glycosylation)DSEAWHQK{Hex:8; HexNAc:2}	MouseLung
True	False	True	True	True	GVHN(N-Glycosylation)ASLALSANIGR{Fuc:1; Hex:5; HexNAc:4; Neu5Ac:1}	MouseLung
True	True	True	True	True	LHINYNN(N-Glycosylation)LTESVGPLPK{Fuc:1; Hex:6; HexNAc:4; Neu5Gc:1}	MouseHeart
True	True	True	True	True	NPC(Carbamidomethyl)N(N-Glycosylation)ITR{Hex:7; HexNAc:2}	MouseBrain
True	True	True	True	True	ELAAAAN(N-Glycosylation)ESAVK{Hex:3; HexNAc:4}	MouseBrain
True	True	True	True	True	YLYLASN(N-Glycosylation)HSNK{Fuc:1; Hex:6; HexNAc:5; Neu5Gc:1}	MouseLung
True	True	True	True	True	N(N-Glycosylation)ISGVVLADHSGSFHNR{Hex:7; HexNAc:2}	MouseHeart
True	False	True	False	False	KYN(N-Glycosylation)ISSEK{Hex:7; HexNAc:3; Neu5Ac:1}	MouseKidney
True	True	True	True	True	VTINNWVAN(N-Glycosylation)K{Hex:5; HexNAc:4; Neu5Gc:2}	MouseKidney
True	False	True	True	True	N(N-Glycosylation)LSYEAAPDHK{Hex:3; HexNAc:4; Neu5Gc:2}	MouseHeart
True	True	True	True	True	ISTN(N-Glycosylation)ITLVC(Carbamidomethyl)KPGDLESAPVLR{Hex:8; HexNAc:2}	MouseHeart
True	True	True	True	True	HIN(N-Glycosylation)FTR{Hex:8; HexNAc:2}	MouseBrain
True	True	True	True	True	IYAGMVSLMDEAVGN(N-Glycosylation)VTK{Hex:6; HexNAc:2}	MouseBrain
True	False	True	True	True	VLGFKPKPPKN(N-Glycosylation)ESLETYPLM(Oxidation)MK{Hex:7; HexNAc:6; Neu5Ac:4}	MouseBrain
True	False	True	True	True	N(N-Glycosylation)ATTYPPMC(Carbamidomethyl)SQDAAR{Fuc:1; Hex:6; HexNAc:2}	MouseLiver
True	True	True	True	True	TVAN(N-Glycosylation)LSGC(Carbamidomethyl)EATDSEALIHC(Carbamidomethyl)LR{Hex:4; HexNAc:3}	MouseLiver
True	False	False	False	False	YLQPLLAVQFTN(N-Glycosylation)LTVDTEIR{Fuc:1; Hex:7; HexNAc:7; Neu5Ac:2}	MouseBrain
True	False	True	False	False	VPGN(N-Glycosylation)QTSTTLK{Fuc:1; Hex:5; HexNAc:4; Neu5Ac:1}	MouseKidney
True	False	False	False	False	N(N-Glycosylation)SC(Carbamidomethyl)QRLIGRPWNEGMLDTR{Hex:8; HexNAc:2}	MouseKidney
True	True	True	True	True	GSTQYLENLGFN(N-Glycosylation)MSK{Hex:9; HexNAc:2}	MouseLiver
True	True	True	True	True	GFQWVTGDN(N-Glycosylation)HTSYSR{Fuc:1; Hex:7; HexNAc:4}	MouseHeart
True	False	True	True	True	TILPAAAQDVYYRDEIGN(N-Glycosylation)VSTSHLLILDDSVEMEIRPR{Hex:8; HexNAc:2}	MouseLiver
True	True	True	True	True	TVAN(N-Glycosylation)LSGC(Carbamidomethyl)EATDSEALIHC(Carbamidomethyl)LR{Hex:8; HexNAc:2}	MouseLiver
True	False	True	True	True	FIN(N-Glycosylation)STFLEQK{Fuc:1; Hex:7; HexNAc:7; Neu5Ac:3}	MouseBrain
True	True	True	True	True	HLELAGDDPYSNVN(N-Glycosylation)C(Carbamidomethyl)TK{Fuc:2; Hex:5; HexNAc:5}	MouseKidney
True	True	True	True	True	LDWLGN(N-Glycosylation)C(Carbamidomethyl)SGLNDDSYGYR{Fuc:4; Hex:6; HexNAc:5}	MouseKidney
True	True	True	True	True	KEN(N-Glycosylation)SSEIC(Carbamidomethyl)SNNGEC(Carbamidomethyl)VC(Carbamidomethyl)GQC(Carbamidomethyl)VC(Carbamidomethyl)R{Hex:6; HexNAc:2}	MouseKidney
True	True	True	True	True	SQLTISNLDVNVDPGTYVC(Carbamidomethyl)N(N-Glycosylation)ATNAQGTTR{Hex:6; HexNAc:5; Neu5Ac:1; Neu5Gc:3}	MouseHeart
True	True	True	True	True	WNRGN(N-Glycosylation)ESLPER{Fuc:2; Hex:4; HexNAc:6}	MouseBrain
True	True	True	True	True	N(N-Glycosylation)ATSTK{Hex:5; HexNAc:4}	MouseHeart
True	False	True	True	True	YLN(N-Glycosylation)ETQQLTQK{Hex:5; HexNAc:2}	MouseLiver
True	False	True	True	True	N(N-Glycosylation)NSLVSLTYASFR{Hex:3; HexNAc:5}	MouseBrain
True	True	True	True	True	KLHINYNN(N-Glycosylation)LTESVGPLPK{Fuc:1; Hex:5; HexNAc:4; Neu5Gc:2}	MouseLiver
True	False	True	True	True	SAVGTLSGN(N-Glycosylation)SSNVIQLIIDAYNSLSSEVILENSK{Fuc:1; Hex:5; HexNAc:4; Neu5Ac:1; Neu5Gc:1}	MouseLung
True	True	True	True	True	FN(N-Glycosylation)GSVSFFR{Hex:5; HexNAc:4}	MouseLung
True	False	True	False	False	YLQPLLAVQFTN(N-Glycosylation)LTVDTEIR{Fuc:2; Hex:8; HexNAc:8; Neu5Ac:1; Neu5Gc:1}	MouseKidney
True	True	True	True	True	SQNDKFN(N-Glycosylation)VSLTVK{Hex:5; HexNAc:3; Neu5Gc:1}	MouseLiver
True	False	True	True	True	FYHITVSSSQPN(N-Glycosylation)SSNDNIQSITSGDWDVTK{Fuc:1; Hex:3; HexNAc:4; Neu5Ac:1}	MouseBrain
True	False	True	True	True	TILPAAAQDVYYRDEIGN(N-Glycosylation)VSTSHLLILDDSVEMEIRPR{Hex:6; HexNAc:2}	MouseKidney
True	True	True	True	True	QLITEEKIPN(N-Glycosylation)NTQWITWSPEGHK{Fuc:4; Hex:4; HexNAc:5}	MouseKidney
True	False	True	False	False	ISEN(N-Glycosylation)GSSVAGILSSPNMEK{Fuc:1; Hex:4; HexNAc:4; Neu5Gc:2}	MouseLung
True	False	True	False	False	KHAGSDN(N-Glycosylation)ATGPR{Fuc:1; Hex:7; HexNAc:2}	MouseLung
True	False	True	True	True	GPAPRPPNFLLIMADDLGIGDLGC(Carbamidomethyl)YGN(N-Glycosylation)K{Hex:9; HexNAc:2}	MouseLiver
True	True	True	True	True	GGSLWLN(N-Glycosylation)C(Carbamidomethyl)STNC(Carbamidomethyl)PRPER{Fuc:2; Hex:5; HexNAc:4}	MouseBrain
True	False	True	False	False	MLAQHC(Carbamidomethyl)VDAN(N-Glycosylation)NTFC(Carbamidomethyl)FENPR{Hex:4; HexNAc:6; Neu5Ac:1; Neu5Gc:1}	MouseKidney
True	True	True	True	True	LN(N-Glycosylation)DSC(Carbamidomethyl)IYAK{Hex:8; HexNAc:2}	MouseBrain
True	False	True	True	True	VSHN(N-Glycosylation)ASVDMC(Carbamidomethyl)DLKK{Fuc:3; Hex:4; HexNAc:5}	MouseKidney
True	True	True	True	True	GKAN(N-Glycosylation)YSLQIYPDESHYFHSVALK{Hex:9; HexNAc:2}	MouseBrain
True	True	True	True	True	ISPGKN(N-Glycosylation)ATGMEVGWYR{Fuc:1; Hex:3; HexNAc:4}	MouseBrain
True	False	True	True	True	VSQVLHEGGHN(N-Glycosylation)VTK{Hex:7; HexNAc:4}	MouseLiver
True	False	True	False	False	KC(Carbamidomethyl)QLNYELN(N-Glycosylation)C(Carbamidomethyl)SGK{Hex:11; HexNAc:8}	MouseKidney
True	True	True	True	True	AN(N-Glycosylation)HSHSGDYYC(Carbamidomethyl)K{Hex:5; HexNAc:2}	MouseLung
True	True	True	True	True	KN(N-Glycosylation)ITDLVEGAK{Fuc:1; Hex:5; HexNAc:4}	MouseBrain
True	True	True	True	True	SVAHN(N-Glycosylation)MTMPNK{Hex:6; HexNAc:2}	MouseBrain
True	True	True	True	True	KLHINYNN(N-Glycosylation)LTESVGPLPK{Fuc:1; Hex:6; HexNAc:4; Neu5Gc:1}	MouseLiver
True	True	True	True	True	AGPN(N-Glycosylation)GTLFVVDAYK{Hex:6; HexNAc:2}	MouseLiver
True	True	True	True	True	N(N-Glycosylation)ISSEEK{Fuc:1; Hex:3; HexNAc:4}	MouseBrain
True	False	True	True	True	LIVN(N-Glycosylation)LTDSK{Fuc:2; Hex:9; HexNAc:5; Neu5Ac:1; Neu5Gc:1}	MouseKidney
True	True	True	True	True	ISDTN(N-Glycosylation)ITAIPQGLPTSLTEVHLDGNK{Hex:3; HexNAc:5}	MouseHeart
True	True	True	True	True	ISN(N-Glycosylation)VTPADAGIYYC(Carbamidomethyl)VK{Fuc:3; Hex:5; HexNAc:4}	MouseBrain
True	True	True	True	True	SC(Carbamidomethyl)QDIN(N-Glycosylation)EC(Carbamidomethyl)EHRNHTC(Carbamidomethyl)TSLQTC(Carbamidomethyl)YNLQGGFK{Fuc:1; Hex:5; HexNAc:4}	MouseLung
True	True	True	True	True	DPAGWLSINPIN(N-Glycosylation)GTVDTTAVLDR{Fuc:1; Hex:5; HexNAc:4; Neu5Ac:2}	MouseHeart
True	True	True	True	True	VYGALFWSLAPLIN(N-Glycosylation)VTEPPR{Hex:8; HexNAc:2}	MouseLung
True	True	True	True	True	NNMEITWTPMN(N-Glycosylation)ATSAFGPNLR{Hex:5; HexNAc:2}	MouseBrain
True	False	True	True	True	LIVN(N-Glycosylation)LTDSK{Hex:9; HexNAc:2}	MouseKidney
True	True	True	True	True	SVAQN(N-Glycosylation)YSSITHLHSIGK{Fuc:1; Hex:5; HexNAc:4}	MouseKidney
True	False	True	True	True	ASQN(N-Glycosylation)ITYHC(Carbamidomethyl)K{Hex:7; HexNAc:2}	MouseKidney
True	False	True	True	True	VLGFKPKPPKN(N-Glycosylation)ESLETYPLMMK{Fuc:1; Hex:7; HexNAc:7; Neu5Ac:4}	MouseBrain
True	False	True	False	False	LLQSDYM(Oxidation)N(N-Glycosylation)MTPR{Hex:8; HexNAc:2}	MouseLiver
True	True	True	True	True	EFVENSEC(Carbamidomethyl)IQC(Carbamidomethyl)HPEC(Carbamidomethyl)LPQAMN(N-Glycosylation)ITC(Carbamidomethyl)TGR{Hex:5; HexNAc:4; Neu5Gc:2}	MouseLiver
True	False	True	True	True	MYVTN(N-Glycosylation)DTEVAENNYEALK{Hex:7; HexNAc:3; Neu5Gc:1}	MouseLiver
True	True	True	True	True	AN(N-Glycosylation)YSLK{Hex:5; HexNAc:2}	MouseBrain
True	True	True	True	True	GYLLTLN(N-Glycosylation)FTK{Hex:6; HexNAc:2}	MouseLiver
True	False	False	False	False	N(N-Glycosylation)VSSTC(Carbamidomethyl)AASPSTDILTFTIPPSFADIFLSK{Fuc:1; Hex:5; HexNAc:4; Neu5Gc:2}	MouseKidney
True	True	True	True	True	YTC(Carbamidomethyl)TAQTIVDN(N-Glycosylation)SSASADLVVR{Hex:8; HexNAc:2}	MouseBrain
True	True	True	True	True	EDNPDKNPEAPLN(N-Glycosylation)VSR{Hex:7; HexNAc:2}	MouseHeart
True	True	True	True	True	VSQVLHEGGHN(N-Glycosylation)VTK{Hex:4; HexNAc:2}	MouseLiver
True	False	True	True	True	VPFIFNINPATTN(N-Glycosylation)FTGSC(Carbamidomethyl)QPQSAQLR{Hex:4; HexNAc:3; Neu5Ac:1; Neu5Gc:1}	MouseHeart
True	True	True	True	True	N(N-Glycosylation)TSLEHTR{Hex:8; HexNAc:2}	MouseLiver
True	True	True	True	True	RN(N-Glycosylation)FTAADWGHSR{Fuc:1; Hex:6; HexNAc:4; Neu5Gc:1}	MouseHeart
True	False	True	True	True	GQTGLGFLYASGLGVN(N-Glycosylation)SSQAK{Hex:3; HexNAc:4; Neu5Ac:2}	MouseLiver
True	False	True	True	True	DPFLSLVPYPISTTVGVFYPYN(N-Glycosylation)DTVDGVYK{Hex:5; HexNAc:2}	MouseHeart
True	True	True	True	True	GAIQIPTVSFSHEESN(N-Glycosylation)TTALAEFGEYIR{Fuc:1; Hex:6; HexNAc:2}	MouseKidney
True	True	True	True	True	GTEVN(N-Glycosylation)ATVIGESDPIDEVQGFLFGK{Hex:5; HexNAc:2}	MouseBrain
True	True	True	True	True	WHN(N-Glycosylation)GSAVWK{Hex:7; HexNAc:2}	MouseLiver
True	True	True	True	True	YTGN(N-Glycosylation)ASALLILPDQGR{Hex:5; HexNAc:4; Neu5Gc:2}	MouseLung
True	True	True	True	True	ENYAELLDDGFLKN(N-Glycosylation)ITAQIC(Carbamidomethyl)IDKK{Hex:6; HexNAc:3; Neu5Gc:1}	MouseHeart
True	False	True	True	True	ALPGGTDN(N-Glycosylation)ASAASAAGGSGPQR{Fuc:1; Hex:3; HexNAc:4; Neu5Ac:1}	MouseBrain
True	True	True	True	True	YFAN(N-Glycosylation)C(Carbamidomethyl)TVR{Hex:9; HexNAc:2}	MouseLiver
True	True	True	True	True	SSSHLPPSSYFN(N-Glycosylation)ASGR{Fuc:1; Hex:3; HexNAc:2}	MouseBrain
True	True	True	True	True	N(N-Glycosylation)QSVVMYSVPQPLGIIAIHPSR{Fuc:1; Hex:3; HexNAc:5}	MouseKidney
True	True	True	True	True	N(N-Glycosylation)ETHSIC(Carbamidomethyl)SAC(Carbamidomethyl)DESC(Carbamidomethyl)K{Hex:7; HexNAc:2}	MouseLiver
True	True	True	True	True	LSVEC(Carbamidomethyl)AN(N-Glycosylation)K{Fuc:1; Hex:5; HexNAc:4; Neu5Ac:1}	MouseBrain
True	True	True	True	True	ITC(Carbamidomethyl)FNN(N-Glycosylation)FSLAAPESSPHPAHSQVVSTGYSR{Hex:6; HexNAc:3; Neu5Gc:1}	MouseLung
True	True	True	True	True	IGM(Oxidation)DGTN(N-Glycosylation)K{Fuc:2; Hex:5; HexNAc:4}	MouseKidney
True	True	True	True	True	YWGIHLQAFVQN(N-Glycosylation)GTVSK{Fuc:1; Hex:3; HexNAc:2}	MouseKidney
True	True	True	True	True	FN(N-Glycosylation)HTDR{Hex:8; HexNAc:2}	MouseLiver
True	True	True	True	True	N(N-Glycosylation)ISSEEK{Fuc:2; Hex:5; HexNAc:5}	MouseBrain
True	True	True	True	True	IAN(N-Glycosylation)FSQSC(Carbamidomethyl)TLYSGDDLVEALPKPC(Carbamidomethyl)PGC(Carbamidomethyl)PR{Fuc:1; Hex:8; HexNAc:2}	MouseLiver
True	True	True	True	True	VISN(N-Glycosylation)NC(Carbamidomethyl)TSYGVLDIGK{Fuc:1; Hex:6; HexNAc:4}	MouseLung
True	True	True	True	True	N(N-Glycosylation)FSSHINR{Fuc:1; Hex:4; HexNAc:3; Neu5Gc:1}	MouseLung
True	False	True	True	True	KN(N-Glycosylation)FSDM(Oxidation)K{Fuc:1; Hex:4; HexNAc:6}	MouseBrain
True	False	True	True	True	LTDTASQSN(N-Glycosylation)STAGELGALQAEAESLDK{Fuc:1; Hex:5; HexNAc:2}	MouseLung
True	True	True	True	True	GN(N-Glycosylation)YSC(Carbamidomethyl)FVSSPSITK{Hex:3; HexNAc:2}	MouseBrain
True	True	True	True	True	NFVIN(N-Glycosylation)MTC(Carbamidomethyl)R{Hex:9; HexNAc:2}	MouseKidney
True	True	True	True	True	NLKRPYIVPILWLN(N-Glycosylation)ETGTIGDEK{Hex:9; HexNAc:2}	MouseLung
True	False	True	True	True	GWN(N-Glycosylation)ATHMFR{Fuc:1; Hex:7; HexNAc:5; Neu5Gc:1}	MouseLung
True	True	True	True	True	SVLEN(N-Glycosylation)TTSYEEAK{Hex:8; HexNAc:2}	MouseBrain
True	False	True	True	True	VLGFKPKPPKN(N-Glycosylation)ESLETYPLMMK{Fuc:3; Hex:6; HexNAc:5; Neu5Ac:2}	MouseBrain
True	True	True	True	True	TIPHHQYN(N-Glycosylation)ATINK{Hex:8; HexNAc:2}	MouseLiver
True	True	True	True	True	DSSDEAN(N-Glycosylation)C(Carbamidomethyl)TTLC(Carbamidomethyl)SQK{Hex:9; HexNAc:2}	MouseKidney
True	True	True	True	True	VN(N-Glycosylation)YTEVSR{Hex:6; HexNAc:3; Neu5Gc:1}	MouseLiver
True	True	True	True	True	AKELYESIWQN(N-Glycosylation)FTDSK{Fuc:2; Hex:5; HexNAc:5}	MouseKidney
True	True	True	True	True	YEQLQN(N-Glycosylation)ETR{Hex:8; HexNAc:2}	MouseLiver
True	True	True	True	True	QLN(N-Glycosylation)ISLLVK{Hex:9; HexNAc:2}	MouseLung
True	True	True	True	True	FQN(N-Glycosylation)SSFHVNSETGTLVFNAVHK{Fuc:2; Hex:5; HexNAc:3}	MouseKidney
True	True	True	True	True	N(N-Glycosylation)STKEEILAALEK{Hex:9; HexNAc:2}	MouseHeart
True	True	True	True	True	EMLPFWMN(N-Glycosylation)STGK{Fuc:3; Hex:5; HexNAc:5}	MouseKidney
True	True	True	True	True	FLTDVERN(N-Glycosylation)ETALYHVEAFK{Hex:6; HexNAc:2}	MouseKidney
True	True	True	True	True	SN(N-Glycosylation)ISILR{Hex:6; HexNAc:3; Neu5Ac:1}	MouseHeart
True	True	True	True	True	EQN(N-Glycosylation)YTC(Carbamidomethyl)HVNHEGLPEPLTLR{Hex:8; HexNAc:2}	MouseLiver
True	True	True	True	True	FN(N-Glycosylation)STIK{Fuc:1; Hex:3; HexNAc:5}	MouseBrain
True	True	True	True	True	N(N-Glycosylation)M(Oxidation)SSEFYATQLR{Fuc:3; Hex:5; HexNAc:6}	MouseKidney
True	True	True	True	True	IFIFN(N-Glycosylation)QTGIEAK{Hex:8; HexNAc:2}	MouseKidney
True	True	True	True	True	LYWISSGN(N-Glycosylation)HTINR{Hex:9; HexNAc:2}	MouseHeart
True	True	True	True	True	TVNSLN(N-Glycosylation)VSAISIPEHDEADDISDENREK{Fuc:1; Hex:5; HexNAc:4; Neu5Ac:1}	MouseLung
True	True	True	True	True	FFHVN(N-Glycosylation)GSAFLPR{Hex:8; HexNAc:2}	MouseBrain
True	False	True	True	True	KKENGVFEEISN(N-Glycosylation)SSGR{Fuc:1; Hex:6; HexNAc:6; Neu5Ac:3}	MouseBrain
True	True	True	True	True	AN(N-Glycosylation)ATIEVK{Hex:4; HexNAc:7; Neu5Ac:2}	MouseBrain
True	True	True	True	True	N(N-Glycosylation)ATSYPPMC(Carbamidomethyl)FQDPVTGQIVNDLLTNRK{Hex:8; HexNAc:2}	MouseLiver
True	True	True	True	True	VVLVN(N-Glycosylation)TTHKPFDIHVLHPYR{Fuc:2; Hex:5; HexNAc:3; Neu5Ac:2}	MouseKidney
True	True	True	True	True	ISDTN(N-Glycosylation)ITAIPQGLPTSLTEVHLDGNK{Hex:6; HexNAc:3}	MouseLung
True	False	True	True	True	VQN(N-Glycosylation)NTLK{Hex:6; HexNAc:3; Neu5Ac:1}	MouseLung
True	True	True	True	True	DSC(Carbamidomethyl)ESNQN(N-Glycosylation)ITC(Carbamidomethyl)R{Hex:7; HexNAc:2}	MouseBrain
True	True	True	True	True	FQISPQLQFSPEEVLGMVLN(N-Glycosylation)YSR{Hex:8; HexNAc:2}	MouseLung
True	True	True	True	True	N(N-Glycosylation)LSYEAAPDHK{Fuc:3; Hex:5; HexNAc:6}	MouseKidney
True	False	True	True	True	VHRN(N-Glycosylation)QSGIYGC(Carbamidomethyl)R{Fuc:1; Hex:6; HexNAc:4; Neu5Ac:1}	MouseLung
True	True	True	True	True	VELVAMN(N-Glycosylation)ETDPK{Fuc:1; Hex:3; HexNAc:5}	MouseBrain
True	True	True	True	True	YN(N-Glycosylation)ISSEK{Hex:7; HexNAc:2}	MouseKidney
True	True	True	True	True	LEEQIKN(N-Glycosylation)LTAK{Hex:9; HexNAc:2}	MouseBrain
True	True	True	True	True	GN(N-Glycosylation)LSSAPAPAMPTALHSK{Hex:8; HexNAc:2}	MouseBrain
True	False	True	True	True	ELVHQSN(N-Glycosylation)TSNIFFSPVSIATAFAMLSLGSK{Hex:6; HexNAc:5; Neu5Gc:3}	MouseHeart
True	True	True	False	True	IYYSDFSN(N-Glycosylation)QTINSMAEDGSNR{Fuc:2; Hex:11; HexNAc:7}	MouseKidney
True	True	True	True	True	N(N-Glycosylation)QTLELHVLYGPR{Fuc:1; Hex:5; HexNAc:4; Neu5Ac:1; Neu5Gc:1}	MouseLung
True	True	True	True	True	HAVYWN(N-Glycosylation)SSNQHLR{Hex:8; HexNAc:2}	MouseBrain
True	False	True	True	True	VLPFN(N-Glycosylation)VTDYC(Carbamidomethyl)QLVR{Fuc:2; Hex:4; HexNAc:4; Neu5Ac:1; Neu5Gc:1}	MouseHeart
True	False	True	False	False	TVNSLN(N-Glycosylation)VSAISIPEHDEADDISDENR{Hex:10; HexNAc:2}	MouseLung
True	True	True	True	True	AHNELGTN(N-Glycosylation)STSLR{Fuc:2; Hex:4; HexNAc:5}	MouseBrain
True	True	True	True	True	N(N-Glycosylation)YTDC(Carbamidomethyl)TSEGR{Hex:5; HexNAc:4}	MouseKidney
True	True	True	True	True	KVLVAPPSEEAN(N-Glycosylation)TTK{Fuc:3; Hex:7; HexNAc:6; Neu5Ac:2}	MouseBrain
True	True	True	True	True	KPLSQEFEAYVN(N-Glycosylation)ASGEHGIVVFSLGSMVSEIPEKK{Hex:8; HexNAc:2}	MouseLiver
True	False	True	False	False	HDVFC(Carbamidomethyl)GFLLC(Carbamidomethyl)TN(N-Glycosylation)LTR{Fuc:2; Hex:4; HexNAc:4}	MouseBrain
True	True	True	True	True	IN(N-Glycosylation)TTSDEKDPTNPFR{Hex:9; HexNAc:2}	MouseHeart
True	True	True	True	True	VTQQSPTSMNQVN(N-Glycosylation)LTC(Carbamidomethyl)R{Fuc:1; Hex:5; HexNAc:4}	MouseBrain
True	True	True	True	True	DGTWN(N-Glycosylation)QSRPLC(Carbamidomethyl)K{Hex:8; HexNAc:2}	MouseBrain
True	True	True	True	True	TQLTC(Carbamidomethyl)SLN(N-Glycosylation)SSGVDIVGHR{Fuc:1; Hex:6; HexNAc:5; Neu5Ac:2; Neu5Gc:2}	MouseHeart
True	False	True	True	True	TGHRPPNPAFWWVN(N-Glycosylation)GSGTEVKWTFEELGK{Hex:4; HexNAc:2}	MouseLung
True	True	True	False	False	AFN(N-Glycosylation)ISPNDTSSGSC(Carbamidomethyl)GINLVTLK{Fuc:1; Hex:5; HexNAc:4; Neu5Ac:1; Neu5Gc:1}	MouseHeart
True	True	True	True	True	VSQVLHEGGHN(N-Glycosylation)VTK{Fuc:2; Hex:4; HexNAc:4}	MouseKidney
True	True	True	True	True	FNPIVN(N-Glycosylation)K{Hex:10; HexNAc:2}	MouseBrain
True	False	True	True	True	LIVN(N-Glycosylation)LTDSK{Fuc:1; Hex:4; HexNAc:5}	MouseKidney
True	False	True	True	True	GELQSEN(N-Glycosylation)SSLTLSSSNR{Hex:4; HexNAc:4}	MouseKidney
True	True	True	True	True	EAQYN(N-Glycosylation)STFR{Fuc:1; Hex:3; HexNAc:4}	MouseHeart
True	True	True	True	True	GN(N-Glycosylation)ETIVNLIHSTR{Fuc:2; Hex:5; HexNAc:2}	MouseBrain
True	True	True	True	True	N(N-Glycosylation)GSSIIDLSPLIHR{Hex:10; HexNAc:2}	MouseLiver
True	False	True	True	True	VLGFKPKPPKN(N-Glycosylation)ESLETYPLMMK{Fuc:1; Hex:6; HexNAc:7; Neu5Ac:2; Neu5Gc:2}	MouseKidney
True	True	True	True	True	SHPIHSPVN(N-Glycosylation)WTSYASSVESTPTK{Fuc:2; Hex:4; HexNAc:6; Neu5Ac:2}	MouseKidney
True	True	True	True	True	NQKDEIN(N-Glycosylation)ETDLK{Fuc:2; Hex:5; HexNAc:6; Neu5Ac:1}	MouseBrain
True	True	True	True	True	LN(N-Glycosylation)YTLVGEPLR{Hex:8; HexNAc:2}	MouseLung
True	True	True	True	True	AN(N-Glycosylation)HSGAVVLLK{Hex:9; HexNAc:2}	MouseBrain
True	True	True	True	True	GPGIKPN(N-Glycosylation)QTSK{Hex:6; HexNAc:2}	MouseKidney
True	True	True	True	True	NIPWYVLAGNHDHLGN(N-Glycosylation)VSAQIAYSK{Hex:6; HexNAc:2}	MouseLiver
True	True	True	True	True	NLN(N-Glycosylation)FSTR{Hex:5; HexNAc:2}	MouseBrain
True	True	True	True	True	N(N-Glycosylation)VSDTTK{Hex:5; HexNAc:4}	MouseBrain
True	False	True	True	True	THN(N-Glycosylation)LTNLNPDLQYR{Fuc:1; Hex:7; HexNAc:2}	MouseBrain
True	False	True	True	True	ADPAPAGPAPRPPNFLLIMADDLGIGDLGC(Carbamidomethyl)YGN(N-Glycosylation)K{Hex:10; HexNAc:2}	MouseLiver
True	False	True	True	True	HVTDMN(N-Glycosylation)STIHLLR{Hex:8; HexNAc:4; Neu5Ac:2}	MouseLung
True	True	True	True	True	N(N-Glycosylation)ITAQIC(Carbamidomethyl)IDK{Hex:6; HexNAc:3; Neu5Gc:1}	MouseHeart
True	True	True	True	True	TN(N-Glycosylation)VSKFDLPNR{Hex:6; HexNAc:2}	MouseLung
True	True	True	True	True	TEKDPQNDPVGTC(Carbamidomethyl)YLSTEN(N-Glycosylation)FTR{Hex:5; HexNAc:4; Neu5Gc:2}	MouseLiver
True	False	True	True	True	IM(Oxidation)ESHPN(N-Glycosylation)GTFSAK{Fuc:1; Hex:3; HexNAc:4}	MouseKidney
True	True	True	True	True	LTDTASQSN(N-Glycosylation)STAGELGALQAEAESLDK{Fuc:2; Hex:5; HexNAc:5; Neu5Gc:3}	MouseHeart
True	True	True	True	True	AN(N-Glycosylation)ITVK{Hex:6; HexNAc:3; Neu5Gc:1}	MouseHeart
True	False	True	True	True	YSIYKDPAGWLSINPIN(N-Glycosylation)GTVDTTAVLDR{Hex:6; HexNAc:4; Neu5Ac:1; Neu5Gc:1}	MouseLung
True	True	True	True	True	AFVEN(N-Glycosylation)ITVLENSLVFK{Hex:5; HexNAc:4; Neu5Gc:3}	MouseKidney
True	True	True	True	True	C(Carbamidomethyl)FVC(Carbamidomethyl)PVEYNN(N-Glycosylation)DTNSFTVDC(Carbamidomethyl)EPSDLFR{Hex:6; HexNAc:2}	MouseBrain
True	True	True	True	True	EDFLIYSLN(N-Glycosylation)NSLR{Fuc:1; Hex:6; HexNAc:4}	MouseKidney
True	True	True	True	True	N(N-Glycosylation)ATQFAPVC(Carbamidomethyl)PQNIIDGR{Fuc:2; Hex:4; HexNAc:5}	MouseBrain
True	True	True	True	True	ITDIEN(N-Glycosylation)GTFANIPR{Fuc:1; Hex:4; HexNAc:4}	MouseLung
True	True	True	True	True	GLN(N-Glycosylation)LTEDTYKPR{Hex:8; HexNAc:2}	MouseLung
True	True	True	True	True	N(N-Glycosylation)ATYGHYEPGEEFHDVEDAETYKK{Hex:6; HexNAc:2}	MouseLiver
True	True	True	True	True	VVN(N-Glycosylation)STTGPGEHLR{Hex:4; HexNAc:3}	MouseLung
True	True	True	True	True	N(N-Glycosylation)ETIWYVR{Hex:9; HexNAc:2}	MouseBrain
True	True	True	True	True	QFWIFDVQNPDDVAKN(N-Glycosylation)SSK{Fuc:1; Hex:9; HexNAc:5}	MouseHeart
True	True	True	True	True	TSLQPMVSALN(N-Glycosylation)ISLGGTGK{Hex:5; HexNAc:3}	MouseKidney
True	False	True	True	True	N(N-Glycosylation)ISQDLEK{Fuc:1; Hex:6; HexNAc:4; Neu5Ac:1}	MouseHeart
True	True	True	True	True	VLQFDPGTKN(N-Glycosylation)VTALLMEAR{Hex:5; HexNAc:2}	MouseBrain
True	True	True	True	True	EYC(Carbamidomethyl)NDLKPSDN(N-Glycosylation)NTEFLLNFNEFIDR{Fuc:1; Hex:3; HexNAc:5}	MouseBrain
True	True	False	True	True	DAMVGN(N-Glycosylation)YTC(Carbamidomethyl)EVTELSR{Hex:6; HexNAc:3; Neu5Gc:1}	MouseHeart
True	True	True	True	True	DWIWNQMHIDEEKN(N-Glycosylation)ESLPHYVGK{Fuc:1; Hex:7; HexNAc:4}	MouseLung
True	False	True	False	False	SLN(N-Glycosylation)LSGIPSQDK{Hex:7; HexNAc:8; Neu5Ac:4}	MouseKidney
True	True	True	True	True	VLVAPPSEEAN(N-Glycosylation)TTK{Fuc:2; Hex:5; HexNAc:3}	MouseBrain
True	True	True	True	True	TN(N-Glycosylation)QSAELIQPVATNGK{Hex:7; HexNAc:2}	MouseKidney
True	True	True	True	True	MYTLEQYN(N-Glycosylation)NSK{Hex:5; HexNAc:2}	MouseBrain
True	True	True	True	True	N(N-Glycosylation)GSSSSSPLLGK{Hex:9; HexNAc:2}	MouseKidney
True	True	True	True	True	FSHN(N-Glycosylation)GTC(Carbamidomethyl)AAEGK{Hex:5; HexNAc:4; Neu5Gc:2}	MouseKidney
True	True	True	True	True	N(N-Glycosylation)HSIPLETK{Fuc:2; Hex:5; HexNAc:6}	MouseKidney
True	True	True	True	True	KDDEPLETTGDFN(N-Glycosylation)TTK{Hex:8; HexNAc:2}	MouseLung
True	True	True	True	True	N(N-Glycosylation)LSLNIHGK{Fuc:1; Hex:5; HexNAc:4; Neu5Ac:1}	MouseHeart
True	False	True	True	True	ASSSFRPN(N-Glycosylation)GTK{Fuc:2; Hex:4; HexNAc:3}	MouseKidney
True	True	True	True	True	YTGN(N-Glycosylation)ASALLILPDQGR{Hex:8; HexNAc:2}	MouseLiver
True	True	True	True	True	N(N-Glycosylation)MSSEFYATQLR{Fuc:2; Hex:5; HexNAc:5}	MouseKidney
True	True	True	True	True	EAFLPQGGSVQVN(N-Glycosylation)C(Carbamidomethyl)SSSC(Carbamidomethyl)K{Fuc:3; Hex:5; HexNAc:5}	MouseKidney
True	True	True	True	True	SLGEVN(N-Glycosylation)FTATAEALQSPELC(Carbamidomethyl)GNK{Hex:4; HexNAc:4; Neu5Gc:1}	MouseHeart
True	True	True	True	True	LVN(N-Glycosylation)STFLHNK{Fuc:1; Hex:5; HexNAc:7; Neu5Ac:1}	MouseBrain
True	True	True	True	True	FVFMEEGSN(N-Glycosylation)K{Hex:8; HexNAc:2}	MouseKidney
True	True	True	True	True	N(N-Glycosylation)LSYEAAPDHK{Fuc:4; Hex:6; HexNAc:6}	MouseKidney
True	True	True	True	True	VLVAPPSEEAN(N-Glycosylation)TTK{Fuc:3; Hex:6; HexNAc:6; Neu5Ac:2}	MouseBrain
True	True	True	True	True	FIN(N-Glycosylation)STFLEQK{Fuc:2; Hex:6; HexNAc:6; Neu5Ac:2}	MouseBrain
True	True	True	True	True	N(N-Glycosylation)LSYEAAPDHK{Fuc:2; Hex:6; HexNAc:6; Neu5Gc:1}	MouseKidney
True	True	True	True	True	N(N-Glycosylation)ISQVLEK{Hex:9; HexNAc:2}	MouseHeart
True	True	True	True	True	SLGEVN(N-Glycosylation)FTATAEALQSPELC(Carbamidomethyl)GNK{Hex:9; HexNAc:2}	MouseKidney
True	False	True	True	True	KVLVAPPSEEAN(N-Glycosylation)TTK{Fuc:1; Hex:4; HexNAc:5; Neu5Ac:1}	MouseBrain
True	True	True	True	True	LEN(N-Glycosylation)ITTGTYTIHAQK{Fuc:1; Hex:3; HexNAc:3}	MouseKidney
True	True	True	True	True	EN(N-Glycosylation)MTFGSTLVTNPK{Hex:8; HexNAc:2}	MouseHeart
True	True	True	True	True	DEN(N-Glycosylation)LTK{Hex:8; HexNAc:2}	MouseLiver
True	False	True	True	True	LDWLGN(N-Glycosylation)C(Carbamidomethyl)SGLNDDSYGYR{Fuc:1; Hex:7; HexNAc:6; Neu5Ac:1; Neu5Gc:1}	MouseKidney
True	True	True	True	True	DHLLN(N-Glycosylation)K{Hex:5; HexNAc:4; Neu5Gc:1}	MouseHeart
True	True	True	True	True	LN(N-Glycosylation)LTTDPK{Hex:5; HexNAc:4; Neu5Gc:2}	MouseLiver
True	True	True	True	True	N(N-Glycosylation)TTSAAMVHC(Carbamidomethyl)LR{Hex:9; HexNAc:2}	MouseKidney
True	True	True	True	True	LDAPTNLQFVN(N-Glycosylation)ETDR{Hex:5; HexNAc:4; Neu5Gc:2}	MouseKidney
True	True	True	True	True	ISEN(N-Glycosylation)GSSVAGILSSPNMEK{Hex:9; HexNAc:2}	MouseLung
True	True	True	True	True	DN(N-Glycosylation)ATDSVPLR{Hex:5; HexNAc:4; Neu5Gc:1}	MouseLiver
True	False	True	True	True	SPQSN(N-Glycosylation)GTSGVEQIC(Carbamidomethyl)VDVR{Fuc:5; Hex:10; HexNAc:6}	MouseBrain
True	False	True	False	True	N(N-Glycosylation)LTMFISR{Hex:10; HexNAc:2}	MouseLiver
True	False	True	True	True	FLN(N-Glycosylation)VTPNVEVNVEC(Carbamidomethyl)R{Hex:5; HexNAc:5; Neu5Ac:3}	MouseBrain
True	True	True	True	True	KLVQVGIYN(N-Glycosylation)GTHVIPNDR{Hex:6; HexNAc:2}	MouseBrain
True	True	True	True	True	GDTHTQILEGLQFN(N-Glycosylation)LTQTSEADIHK{Hex:6; HexNAc:5; Neu5Gc:2}	MouseHeart
True	True	True	True	True	RDDLHPTLPAGQYFLN(N-Glycosylation)ITYNYPVHSFDGR{Fuc:1; Hex:5; HexNAc:6}	MouseKidney
True	False	False	False	False	KAN(N-Glycosylation)NC(Carbamidomethyl)K{Hex:9; HexNAc:2}	MouseKidney
True	True	True	True	True	MPN(N-Glycosylation)GTQAR{Hex:9; HexNAc:2}	MouseKidney
True	True	True	True	True	C(Carbamidomethyl)FVC(Carbamidomethyl)PVEYNN(N-Glycosylation)DTNSFTVDC(Carbamidomethyl)EPSDLFR{Hex:9; HexNAc:2}	MouseLiver
True	False	False	True	True	AFNISPN(N-Glycosylation)DTSSGSC(Carbamidomethyl)GINLVTLK{Fuc:3; Hex:5; HexNAc:6}	MouseKidney
True	True	True	True	True	KVLVAPPSEEAN(N-Glycosylation)TTK{Fuc:3; Hex:6; HexNAc:5}	MouseBrain
True	True	True	True	True	SRYPHKPEIN(N-Glycosylation)STTHPGADLK{Hex:7; HexNAc:2}	MouseLiver
True	False	True	False	False	LSVEC(Carbamidomethyl)AN(N-Glycosylation)K{Fuc:3; Hex:4; HexNAc:5; Neu5Ac:1}	MouseBrain
True	True	True	True	True	LHNQLLPN(N-Glycosylation)TTTVEK{Fuc:2; Hex:4; HexNAc:5}	MouseKidney
True	False	True	True	True	QTLFFN(N-Glycosylation)GTR{Fuc:3; Hex:5; HexNAc:5}	MouseBrain
True	True	True	True	True	DSSDEAN(N-Glycosylation)C(Carbamidomethyl)TTLC(Carbamidomethyl)SQK{Fuc:3; Hex:6; HexNAc:6}	MouseKidney
True	False	True	True	True	GHAIGISC(Carbamidomethyl)QSEN(N-Glycosylation)GTAPITYHLMK{Fuc:3; Hex:3; HexNAc:7}	MouseLung
True	True	True	True	True	GPGIKPN(N-Glycosylation)QTSK{Hex:5; HexNAc:2}	MouseLung
True	True	True	False	False	QMVEN(N-Glycosylation)FSPNQTK{Fuc:1; Hex:4; HexNAc:4}	MouseBrain
True	True	True	True	True	ILPN(N-Glycosylation)GSLLLPATGIVDEGTFR{Hex:5; HexNAc:3}	MouseLung
True	True	True	True	True	ASQN(N-Glycosylation)ITYHC(Carbamidomethyl)K{Hex:9; HexNAc:2}	MouseHeart
True	True	True	True	True	AYNSAGTGPSSATVN(N-Glycosylation)VTTR{Fuc:1; Hex:3; HexNAc:4}	MouseBrain
True	True	True	True	True	YSVQHMYFTYN(N-Glycosylation)LSDTEHFPNAISK{Hex:3; HexNAc:4}	MouseKidney
True	False	True	True	True	VLGFKPKPPKN(N-Glycosylation)ESLETYPLM(Oxidation)M(Oxidation)K{Fuc:3; Hex:5; HexNAc:4; Neu5Ac:1}	MouseKidney
True	True	True	True	True	ARGN(N-Glycosylation)GTLITFHSAFQC(Carbamidomethyl)C(Carbamidomethyl)GK{Fuc:1; Hex:5; HexNAc:4}	MouseBrain
True	False	True	True	True	EN(N-Glycosylation)ATIPENEEEIIRK{Hex:8; HexNAc:2}	MouseLung
True	True	True	True	True	THN(N-Glycosylation)LTNLNPDLQYR{Fuc:3; Hex:5; HexNAc:4}	MouseBrain
True	True	True	True	True	QTQVGIVQYGAN(N-Glycosylation)VTHEFNLNK{Fuc:1; Hex:5; HexNAc:4}	MouseKidney
True	True	True	True	True	GN(N-Glycosylation)LSTEK{Fuc:1; Hex:7; HexNAc:4}	MouseLung
True	True	True	True	True	DN(N-Glycosylation)ATQEEILHYLEK{Fuc:1; Hex:5; HexNAc:2}	MouseBrain
True	True	True	True	True	AN(N-Glycosylation)ATIEVK{Hex:5; HexNAc:4; Neu5Gc:2}	MouseLung
True	True	True	False	False	TTLVDN(N-Glycosylation)NTWNNSHIALVGK{Hex:10; HexNAc:2}	MouseHeart
True	True	True	True	True	FN(N-Glycosylation)STEYQVVTR{Hex:5; HexNAc:4; Neu5Gc:3}	MouseLiver
True	True	True	True	True	ITN(N-Glycosylation)ISSDDSGK{Fuc:4; Hex:6; HexNAc:6}	MouseBrain
True	True	True	True	True	YN(N-Glycosylation)HTGQVVIYK{Hex:8; HexNAc:2}	MouseLung
True	False	True	True	True	N(N-Glycosylation)NSLQTFVPQPGLER{Hex:3; HexNAc:4; Neu5Ac:2}	MouseLiver
True	False	True	True	True	TC(Carbamidomethyl)VSN(N-Glycosylation)C(Carbamidomethyl)TASQFVC(Carbamidomethyl)K{Fuc:2; Hex:8; HexNAc:5; Neu5Ac:1}	MouseBrain
True	True	True	True	True	VN(N-Glycosylation)SSLHSQISR{Hex:8; HexNAc:2}	MouseKidney
True	True	True	True	True	MHLN(N-Glycosylation)GSNVQVLHR{Fuc:1; Hex:5; HexNAc:4; Neu5Ac:1}	MouseKidney
True	True	True	True	True	FN(N-Glycosylation)HTDR{Hex:9; HexNAc:2}	MouseHeart
True	True	True	True	True	SQTN(N-Glycosylation)LTDC(Carbamidomethyl)PFHDQPHLMR{Hex:8; HexNAc:2}	MouseBrain
True	False	True	True	True	GLFPAVLNLASNALITTN(N-Glycosylation)ATC(Carbamidomethyl)GEKGPEMYC(Carbamidomethyl)K{Hex:7; HexNAc:2}	MouseHeart
True	True	True	True	True	LWVHNGAPVN(N-Glycosylation)ASASC(Carbamidomethyl)R{Fuc:3; Hex:5; HexNAc:5}	MouseKidney
True	True	True	True	True	N(N-Glycosylation)MTLFSDLVAEK{Fuc:1; Hex:5; HexNAc:4; Neu5Gc:2}	MouseLung
True	True	True	True	True	LTDTASQSN(N-Glycosylation)STAGELGALQAEAESLDK{Fuc:1; Hex:5; HexNAc:4; Neu5Ac:1; Neu5Gc:1}	MouseLung
True	False	True	True	True	QELSQDN(N-Glycosylation)ATLK{Fuc:1; Hex:5; HexNAc:5}	MouseKidney
True	False	True	True	True	LHNQLLPN(N-Glycosylation)TTTVEKDIDQVVTAGLK{Hex:3; HexNAc:4; Neu5Ac:1}	MouseKidney
True	False	True	True	True	LIVN(N-Glycosylation)LTDSK{Fuc:1; Hex:5; HexNAc:2}	MouseBrain
True	False	True	True	True	VLGFKPKPPKN(N-Glycosylation)ESLETYPLMMK{Hex:7; HexNAc:6; Neu5Ac:4}	MouseBrain
True	False	True	True	True	SSSHLPPSSYFN(N-Glycosylation)ASGR{Hex:3; HexNAc:5}	MouseKidney
True	True	True	True	True	GSC(Carbamidomethyl)VN(N-Glycosylation)NSEEKDVPK{Fuc:1; Hex:3; HexNAc:5}	MouseBrain
True	True	True	True	True	AVQLN(N-Glycosylation)ETLGNQDK{Hex:6; HexNAc:4; Neu5Ac:2}	MouseHeart
True	True	True	True	True	HQN(N-Glycosylation)QTLR{Hex:5; HexNAc:2}	MouseHeart
True	True	True	True	True	VN(N-Glycosylation)SSLHSQISR{Hex:3; HexNAc:4}	MouseHeart
True	True	True	True	True	NN(N-Glycosylation)VTEIQGIPGAASGLIK{Fuc:2; Hex:8; HexNAc:6; Neu5Ac:3}	MouseBrain
True	True	True	True	True	AN(N-Glycosylation)ATLLLGPLR{Hex:5; HexNAc:2}	MouseBrain
True	True	True	True	True	N(N-Glycosylation)STLC(Carbamidomethyl)DLC(Carbamidomethyl)IGPLK{Hex:5; HexNAc:4; Neu5Gc:1}	MouseLiver
True	True	True	True	True	NMANGQPHSVN(N-Glycosylation)ITR{Hex:8; HexNAc:2}	MouseBrain
True	True	True	True	True	DSSDEAN(N-Glycosylation)C(Carbamidomethyl)TTLC(Carbamidomethyl)SQK{Fuc:3; Hex:5; HexNAc:4}	MouseKidney
True	True	True	True	True	TSLDWWTTDTC(Carbamidomethyl)NMIN(N-Glycosylation)GTDGDSFHPLISK{Hex:9; HexNAc:2}	MouseKidney
True	True	True	True	True	LN(N-Glycosylation)ASIADLQSK{Fuc:1; Hex:5; HexNAc:4}	MouseLung
True	True	True	True	True	C(Carbamidomethyl)EQEASEDLKPALTGN(N-Glycosylation)K{Hex:5; HexNAc:4; Neu5Gc:1}	MouseKidney
True	True	True	True	True	N(N-Glycosylation)EC(Carbamidomethyl)VEVMK{Hex:8; HexNAc:2}	MouseLiver
True	True	True	True	True	N(N-Glycosylation)YSIFLADINQER{Fuc:1; Hex:5; HexNAc:2}	MouseLiver
True	True	True	True	True	KVLVAPPSEEAN(N-Glycosylation)TTK{Fuc:2; Hex:4; HexNAc:6}	MouseBrain
True	True	True	True	True	GTTN(N-Glycosylation)TTSAGVPC(Carbamidomethyl)QR{Hex:10; HexNAc:2}	MouseLiver
True	False	True	True	True	EATEISHVLLC(Carbamidomethyl)N(N-Glycosylation)ITQR{Fuc:4; Hex:7; HexNAc:7}	MouseKidney
True	True	True	True	True	ISPGKN(N-Glycosylation)ATGMEVGWYR{Fuc:1; Hex:5; HexNAc:2}	MouseBrain
True	True	True	True	True	SN(N-Glycosylation)VSGSTHLC(Carbamidomethyl)LSDNDYGK{Hex:9; HexNAc:2}	MouseLiver
True	True	True	True	True	YGN(N-Glycosylation)MTQDHVMHLLTR{Hex:9; HexNAc:2}	MouseHeart
True	False	True	True	True	HVTDMN(N-Glycosylation)STIHLLR{Fuc:1; Hex:6; HexNAc:4; Neu5Ac:1}	MouseHeart
True	True	True	True	True	IAPASN(N-Glycosylation)VSHTVVLRPLK{Hex:7; HexNAc:2}	MouseHeart
True	True	True	True	True	YLN(N-Glycosylation)ETQQLTQK{Hex:5; HexNAc:4; Neu5Gc:1}	MouseKidney
True	False	True	True	True	QFWIFDVQNPDDVAKN(N-Glycosylation)SSK{Fuc:1; Hex:6; HexNAc:5; Neu5Ac:1; Neu5Gc:2}	MouseHeart
True	True	True	True	True	LQGGVLLAQILKN(N-Glycosylation)LTLMATTSQFPK{Hex:9; HexNAc:2}	MouseLung
True	True	True	True	True	LITGQPN(N-Glycosylation)MSASAMMNYFKPLTEWLVTENR{Hex:6; HexNAc:4}	MouseLung
True	False	True	True	True	SHPIHSPVN(N-Glycosylation)WTSYASSVESTPTK{Fuc:1; Hex:3; HexNAc:5; Neu5Gc:1}	MouseKidney
True	False	True	True	True	C(Carbamidomethyl)FNAMEVDALN(N-Glycosylation)SSHPVSTPVENPAQIR{Hex:3; HexNAc:4; Neu5Ac:2}	MouseHeart
True	True	True	True	True	SVAQN(N-Glycosylation)YSSITHLHSIGK{Fuc:1; Hex:3; HexNAc:5}	MouseBrain
True	True	True	True	True	SN(N-Glycosylation)DSFSAASIIFSNGR{Hex:9; HexNAc:2}	MouseKidney
True	False	True	True	True	FKLDWLGN(N-Glycosylation)C(Carbamidomethyl)SGLNDDSYGYR{Fuc:5; Hex:7; HexNAc:7; Neu5Ac:1}	MouseBrain
True	False	True	True	True	N(N-Glycosylation)ISQILENTVK{Fuc:3; Hex:8; HexNAc:5; Neu5Ac:1}	MouseKidney
True	True	True	True	True	HAELSFVFLTDGVTGN(N-Glycosylation)DSLEESVHSMR{Hex:5; HexNAc:4; Neu5Ac:1; Neu5Gc:1}	MouseLung
True	False	True	True	True	GKAN(N-Glycosylation)STGTLVITNPTR{Fuc:1; Hex:3; HexNAc:5; Neu5Ac:1}	MouseBrain
True	True	True	True	True	AAC(Carbamidomethyl)AVRPQEVTMVN(N-Glycosylation)GTLTNPVTGK{Hex:5; HexNAc:4; Neu5Gc:2}	MouseLiver
True	False	True	True	True	RPASN(N-Glycosylation)ISASIQR{Fuc:1; Hex:5; HexNAc:4}	MouseKidney
True	True	True	True	True	C(Carbamidomethyl)ALSHAITLEFHQDGNGPENVGIYN(N-Glycosylation)LSR{Hex:9; HexNAc:2}	MouseHeart
True	True	True	True	True	WTGHN(N-Glycosylation)VTVVQR{Hex:9; HexNAc:2}	MouseLung
True	True	True	True	True	DSC(Carbamidomethyl)ESNQN(N-Glycosylation)ITC(Carbamidomethyl)R{Hex:6; HexNAc:2}	MouseLiver
True	True	True	True	True	AKELYESIWQN(N-Glycosylation)FTDSK{Fuc:2; Hex:4; HexNAc:5}	MouseKidney
True	True	True	True	True	LFIEEAN(N-Glycosylation)K{Fuc:1; Hex:5; HexNAc:4}	MouseHeart
True	True	True	True	True	EAFN(N-Glycosylation)ITLDHK{Hex:8; HexNAc:2}	MouseLung
True	False	True	True	True	FYISRYAN(N-Glycosylation)VTLENFLSWR{Hex:9; HexNAc:2}	MouseLiver
True	True	True	True	True	LHNQLLPN(N-Glycosylation)TTTVEK{Hex:5; HexNAc:5}	MouseKidney
True	True	True	True	True	YEPC(Carbamidomethyl)IKPLFN(N-Glycosylation)SC(Carbamidomethyl)DSFK{Hex:5; HexNAc:2}	MouseBrain
True	False	True	True	True	AFNISPN(N-Glycosylation)DTSSGSC(Carbamidomethyl)GINLVTLK{Fuc:1; Hex:6; HexNAc:3; Neu5Ac:1}	MouseHeart
True	False	True	True	True	N(N-Glycosylation)ATVVWMK{Fuc:1; Hex:5; HexNAc:4; Neu5Gc:2}	MouseLiver
True	True	True	True	True	N(N-Glycosylation)YTADYDK{Hex:6; HexNAc:2}	MouseBrain
True	False	True	True	True	AFEN(N-Glycosylation)VTDLQWLILDHNLLENSK{Fuc:1; Hex:8; HexNAc:7; Neu5Gc:2}	MouseLung
True	True	True	True	True	LTEFTHN(N-Glycosylation)STMDYK{Hex:9; HexNAc:2}	MouseLung
True	True	True	True	True	FVFMEEGSN(N-Glycosylation)K{Hex:9; HexNAc:2}	MouseKidney
True	False	True	True	True	WKPPSDPNGN(N-Glycosylation)ITHYLVYWER{Hex:5; HexNAc:4; Neu5Gc:2}	MouseLiver
True	True	True	True	True	DTTGSHTFQGMFGC(Carbamidomethyl)EITNN(N-Glycosylation)R{Hex:8; HexNAc:2}	MouseLiver
True	True	True	True	True	LRNPC(Carbamidomethyl)TSEQN(N-Glycosylation)C(Carbamidomethyl)TSPFSYK{Fuc:1; Hex:7; HexNAc:4}	MouseLung
True	True	True	True	True	TVVTEAGNLLKDN(N-Glycosylation)ATQEEILHYLEK{Fuc:1; Hex:4; HexNAc:3; Neu5Gc:1}	MouseLiver
True	False	True	True	True	HAN(N-Glycosylation)WTLTPLK{Hex:8; HexNAc:3}	MouseLiver
True	False	True	False	True	KMGN(N-Glycosylation)ITK{Fuc:1; Hex:7; HexNAc:3}	MouseLung
True	True	True	True	True	NAVN(N-Glycosylation)C(Carbamidomethyl)TYK{Hex:8; HexNAc:2}	MouseBrain
True	False	True	True	True	VLGFKPKPPKN(N-Glycosylation)ESLETYPLMM(Oxidation)K{Fuc:1; Hex:6; HexNAc:5}	MouseKidney
True	True	True	True	True	AFN(N-Glycosylation)ISPNDTSSGSC(Carbamidomethyl)GINLVTLK{Fuc:1; Hex:6; HexNAc:3; Neu5Gc:1}	MouseHeart
True	True	True	True	True	LFIEEAN(N-Glycosylation)K{Fuc:1; Hex:5; HexNAc:4; Neu5Gc:1}	MouseLung
True	False	True	True	True	RGPEC(Carbamidomethyl)SQN(N-Glycosylation)YTAPTGVIK{Fuc:1; Hex:6; HexNAc:4; Neu5Gc:1}	MouseLung
True	True	True	True	True	DEGDYFC(Carbamidomethyl)ELQVSGANPM(Oxidation)SSN(N-Glycosylation)K{Fuc:2; Hex:5; HexNAc:4}	MouseBrain
True	True	True	True	True	VLVAPPSEEAN(N-Glycosylation)TTK{Fuc:3; Hex:6; HexNAc:6; Neu5Ac:1}	MouseBrain
True	False	True	True	True	PSN(N-Glycosylation)MSLVK{Fuc:3; Hex:6; HexNAc:5; Neu5Ac:1}	MouseBrain
True	True	True	True	True	GN(N-Glycosylation)YSC(Carbamidomethyl)FVSSPSITK{Hex:9; HexNAc:2}	MouseBrain
True	True	True	True	True	N(N-Glycosylation)ASNMEYR{Fuc:1; Hex:6; HexNAc:4; Neu5Ac:1}	MouseBrain
True	False	True	False	False	SSTEN(N-Glycosylation)TSAELHVLGR{Fuc:2; Hex:4; HexNAc:4; Neu5Ac:1; Neu5Gc:1}	MouseLiver
True	True	True	True	True	FGHSPLIN(N-Glycosylation)LTGGLSHASDVVLYHQHK{Fuc:1; Hex:5; HexNAc:4; Neu5Gc:1}	MouseLung
True	False	True	True	True	KVLVAPPSEEAN(N-Glycosylation)TTK{Fuc:2; Hex:7; HexNAc:6; Neu5Ac:2}	MouseBrain
True	True	True	True	True	AEDYGPVEVISHWHPN(N-Glycosylation)ITINIVDDHTPWVK{Hex:9; HexNAc:2}	MouseKidney
True	True	True	True	True	AWGTPC(Carbamidomethyl)ELC(Carbamidomethyl)PSVN(N-Glycosylation)TSEYK{Fuc:1; Hex:5; HexNAc:4; Neu5Gc:1}	MouseLung
True	False	False	False	False	N(N-Glycosylation)VTLEEDGTR{Hex:12; HexNAc:2}	MouseBrain
True	False	True	True	True	TLTVYN(N-Glycosylation)FSAPVLTLSQLEVSEGSQVTVK{Hex:5; HexNAc:4; Neu5Gc:2}	MouseLung
True	True	True	True	True	EN(N-Glycosylation)SSYQVINWR{Hex:8; HexNAc:2}	MouseKidney
True	True	True	True	True	LEDGFHPDAVAWAN(N-Glycosylation)LTNAIR{Hex:6; HexNAc:2}	MouseKidney
True	True	True	True	True	IC(Carbamidomethyl)EQN(N-Glycosylation)C(Carbamidomethyl)TQLSNGGFIC(Carbamidomethyl)SC(Carbamidomethyl)RPGFKPSTLDK{Fuc:3; Hex:5; HexNAc:5}	MouseKidney
True	False	True	True	True	EYC(Carbamidomethyl)NDLKPSDN(N-Glycosylation)NTEFLLNFNEFIDR{Hex:6; HexNAc:4; Neu5Ac:1; Neu5Gc:1}	MouseLung
True	True	True	True	True	EILVHPN(N-Glycosylation)YTR{Hex:8; HexNAc:2}	MouseLiver
True	False	False	False	False	FKLDWLGN(N-Glycosylation)C(Carbamidomethyl)SGLNDDSYGYR{Hex:6; HexNAc:7; Neu5Ac:1; Neu5Gc:2}	MouseKidney
True	False	True	True	True	DHLLN(N-Glycosylation)K{Hex:6; HexNAc:5; Neu5Gc:1}	MouseLiver
True	True	True	True	True	ANQIVIPHN(N-Glycosylation)TTFQTEPTK{Hex:4; HexNAc:3}	MouseHeart
True	True	True	True	True	DMSDGFISN(N-Glycosylation)LTIQR{Hex:9; HexNAc:2}	MouseLiver
True	True	True	True	True	GKAN(N-Glycosylation)YSLQIYPDESHYFHSVALK{Hex:8; HexNAc:2}	MouseBrain
True	True	True	True	True	YEAVQLHLHWSNGNDN(N-Glycosylation)GSEHSIDGR{Fuc:2; Hex:4; HexNAc:5}	MouseKidney
True	True	True	True	True	LKFN(N-Glycosylation)STIK{Fuc:3; Hex:5; HexNAc:5}	MouseBrain
True	False	True	True	True	EN(N-Glycosylation)SSYQVINWR{Fuc:3; Hex:4; HexNAc:7}	MouseKidney
True	True	True	True	True	LQLLN(N-Glycosylation)LSR{Hex:9; HexNAc:2}	MouseLiver
True	False	True	True	True	AEAVGETLTLPGLVSADN(N-Glycosylation)GTYTC(Carbamidomethyl)EAANK{Fuc:4; Hex:4; HexNAc:4}	MouseBrain
True	False	True	True	True	N(N-Glycosylation)TSTLSLK{Hex:9; HexNAc:2}	MouseLiver
True	False	True	True	True	TLLGYYN(N-Glycosylation)QSK{Hex:6; HexNAc:4; Neu5Ac:1; Neu5Gc:1}	MouseLung
True	False	True	True	True	RDEDAENLGHFVMFPAN(N-Glycosylation)GSIDLMYFPYYGK{Fuc:1; Hex:5; HexNAc:6; Neu5Ac:2}	MouseBrain
True	True	True	True	True	YLN(N-Glycosylation)YSR{Hex:6; HexNAc:2}	MouseLiver
True	False	True	True	False	LM(Oxidation)NAPLYLAEWQN(N-Glycosylation)ITK{Fuc:2; Hex:4; HexNAc:5; Neu5Ac:1}	MouseKidney
True	True	True	True	True	SLSN(N-Glycosylation)STAR{Hex:7; HexNAc:2}	MouseKidney
True	True	True	True	True	N(N-Glycosylation)VTVVLR{Fuc:1; Hex:3; HexNAc:4}	MouseBrain
True	False	True	True	True	EAN(N-Glycosylation)ESRVR{Hex:6; HexNAc:2}	MouseBrain
True	True	True	True	True	VN(N-Glycosylation)VTNEFK{Hex:9; HexNAc:2}	MouseKidney
True	False	True	True	True	KNSDPIKN(N-Glycosylation)TSTQETPR{Fuc:1; Hex:3; HexNAc:2}	MouseLiver
True	True	True	False	False	AFN(N-Glycosylation)ISPNDTSSGSC(Carbamidomethyl)GINLVTLK{Hex:5; HexNAc:2}	MouseLung
True	False	True	True	True	AFIN(N-Glycosylation)GTGVETVVSADLPNAHGLAVDWVSR{Hex:3; HexNAc:4; Neu5Ac:2}	MouseLung
True	False	True	True	True	RDDYRPTWTLN(N-Glycosylation)QTEPVAGNYYPVNTR{Fuc:1; Hex:2; HexNAc:2}	MouseKidney
True	True	True	True	True	N(N-Glycosylation)LSYEAAPDHK{Fuc:3; Hex:6; HexNAc:5}	MouseKidney
True	True	True	True	True	N(N-Glycosylation)VTVVLR{Hex:9; HexNAc:2}	MouseKidney
True	False	True	True	True	MALLQYGSQNQQQVAFPLTYN(N-Glycosylation)VTTIHEALER{Hex:3; HexNAc:4; Neu5Gc:1}	MouseHeart
True	True	True	True	True	ASTSLTSVSWITPN(N-Glycosylation)GTVMTHGAYK{Hex:5; HexNAc:2}	MouseBrain
True	False	True	True	True	N(N-Glycosylation)ISSEEK{Fuc:1; Hex:4; HexNAc:7; Neu5Ac:1}	MouseBrain
True	True	True	True	True	DIILHSTGHN(N-Glycosylation)ISR{Hex:5; HexNAc:4; Neu5Ac:2}	MouseHeart
True	False	True	True	True	DSGFFMHFN(N-Glycosylation)TSILNEGATAMLESR{Fuc:3; Hex:5; HexNAc:7}	MouseKidney
True	True	True	True	True	KYQTLN(N-Glycosylation)C(Carbamidomethyl)SVNVR{Hex:6; HexNAc:2}	MouseLung
True	False	True	True	True	RN(N-Glycosylation)FTAADWGHSR{Fuc:1; Hex:7; HexNAc:4}	MouseLung
True	False	True	False	True	EGFSAN(N-Glycosylation)YSVLQSSISEDFK{Fuc:2; Hex:4; HexNAc:4; Neu5Gc:2}	MouseLung
True	False	True	True	True	RRYDGAVQVTATQDGAN(N-Glycosylation)FTAAR{Fuc:1; Hex:5; HexNAc:4; Neu5Ac:3}	MouseBrain
True	True	True	True	True	GGSLWLN(N-Glycosylation)C(Carbamidomethyl)STNC(Carbamidomethyl)PRPER{Fuc:1; Hex:6; HexNAc:4}	MouseBrain
True	True	True	True	True	IFIFN(N-Glycosylation)QTGIEAK{Hex:9; HexNAc:2}	MouseKidney
True	True	True	True	True	GAGYFMFFN(N-Glycosylation)TSLGAR{Fuc:1; Hex:4; HexNAc:6}	MouseKidney
True	True	True	True	True	C(Carbamidomethyl)NIN(N-Glycosylation)GSFSEIC(Carbamidomethyl)HTR{Fuc:1; Hex:5; HexNAc:4; Neu5Ac:1; Neu5Gc:1}	MouseHeart
True	True	True	True	True	N(N-Glycosylation)STLC(Carbamidomethyl)DLC(Carbamidomethyl)IGPLK{Fuc:1; Hex:5; HexNAc:4; Neu5Gc:2}	MouseHeart
True	True	True	True	True	LSALDNLLN(N-Glycosylation)HSSIFLK{Hex:8; HexNAc:2}	MouseLiver
True	True	True	True	True	DSGIWINGFDYTGMSHVTPHIPEIN(N-Glycosylation)DTIR{Hex:9; HexNAc:2}	MouseKidney
True	False	False	True	False	TAASILWQAYPILN(N-Glycosylation)ISEK{Hex:3; HexNAc:4; Neu5Ac:2}	MouseKidney
True	True	True	True	True	N(N-Glycosylation)ATGM(Oxidation)EVGWYR{Fuc:1; Hex:3; HexNAc:4}	MouseBrain
True	False	True	True	True	ISDTN(N-Glycosylation)ITAIPQGLPTSLTEVHLDGNK{Fuc:1; Hex:3; HexNAc:4; Neu5Gc:1}	MouseLung
True	True	True	False	False	NSMTPGN(N-Glycosylation)LSPGIYLC(Carbamidomethyl)NATNR{Fuc:2; Hex:4; HexNAc:4}	MouseBrain
True	True	True	True	True	ALMDIC(Carbamidomethyl)DQLEKN(N-Glycosylation)QTK{Hex:9; HexNAc:2}	MouseLiver
True	True	False	False	False	IN(N-Glycosylation)ESIK{Hex:4; HexNAc:4}	MouseHeart
True	True	True	True	True	GN(N-Glycosylation)GTLITFHSAFQC(Carbamidomethyl)C(Carbamidomethyl)GK{Fuc:1; Hex:6; HexNAc:4}	MouseBrain
True	True	True	True	True	LLN(N-Glycosylation)ATHQIGC(Carbamidomethyl)QSSISGDTGVIHVVEKEEDLK{Hex:9; HexNAc:2}	MouseLiver
True	False	True	True	True	AEAVGETLTLPGLVSADN(N-Glycosylation)GTYTC(Carbamidomethyl)EAANK{Fuc:1; Hex:5; HexNAc:4; Neu5Ac:3}	MouseBrain
True	True	True	True	True	EQN(N-Glycosylation)YTC(Carbamidomethyl)R{Hex:5; HexNAc:4; Neu5Gc:2}	MouseLiver
True	True	True	True	True	VISN(N-Glycosylation)NC(Carbamidomethyl)TSYGVLDIGK{Fuc:1; Hex:5; HexNAc:4; Neu5Gc:2}	MouseHeart
True	False	True	True	True	SEHLVN(N-Glycosylation)FTVK{Hex:7; HexNAc:2}	MouseLung
True	True	True	True	True	YTGN(N-Glycosylation)ASALLILPDQGR{Hex:6; HexNAc:5; Neu5Gc:3}	MouseHeart
True	True	True	True	True	SLLEFN(N-Glycosylation)TTMGC(Carbamidomethyl)QPSDSQHR{Hex:9; HexNAc:2}	MouseKidney
True	False	True	True	True	VLFYKDDAMVYN(N-Glycosylation)VTSR{Fuc:1; Hex:6; HexNAc:4; Neu5Gc:1}	MouseHeart
True	True	True	True	True	ISPGKN(N-Glycosylation)ATGMEVGWYR{Fuc:1; Hex:5; HexNAc:5; Neu5Ac:2}	MouseBrain
True	True	True	True	True	YLN(N-Glycosylation)YSR{Hex:9; HexNAc:2}	MouseLiver
True	True	True	True	True	N(N-Glycosylation)VTVVLR{Fuc:1; Hex:5; HexNAc:2}	MouseBrain
True	False	True	True	True	M(Oxidation)DFVIN(N-Glycosylation)STSGVVTTTAELDR{Fuc:1; Hex:9; HexNAc:2}	MouseHeart
True	True	True	True	True	TVTSATAN(N-Glycosylation)K{Hex:9; HexNAc:2}	MouseKidney
True	True	True	True	True	EALGN(N-Glycosylation)ASQLFDSWLK{Hex:7; HexNAc:4; Neu5Gc:1}	MouseLiver
True	False	True	False	False	TSDTGEEEAITN(N-Glycosylation)STEANGK{Hex:3; HexNAc:5}	MouseLiver
True	True	True	True	True	KLDFIVLN(N-Glycosylation)ETR{Hex:9; HexNAc:2}	MouseLiver
True	True	True	True	True	KVC(Carbamidomethyl)TGN(N-Glycosylation)ESLEENYVQDSK{Fuc:3; Hex:5; HexNAc:5}	MouseBrain
True	True	True	True	True	VC(Carbamidomethyl)FPN(N-Glycosylation)K{Hex:9; HexNAc:2}	MouseKidney
True	True	True	True	True	YWGIHLQAFVQN(N-Glycosylation)GTVSK{Hex:3; HexNAc:3}	MouseLiver
True	False	True	True	True	INADPVLLPN(N-Glycosylation)ITLGSEIR{Fuc:1; Hex:3; HexNAc:4; Neu5Ac:1}	MouseBrain
True	True	True	True	True	HIN(N-Glycosylation)LTTLSVAGGFR{Hex:6; HexNAc:2}	MouseKidney
True	True	True	True	True	VLINFFVGTDDKN(N-Glycosylation)STQHIIHFDQPR{Fuc:3; Hex:5; HexNAc:5}	MouseKidney
True	True	True	True	True	QLALN(N-Glycosylation)TTR{Fuc:2; Hex:4; HexNAc:5}	MouseKidney
True	True	True	True	True	TWSAFQN(N-Glycosylation)GTDKR{Fuc:1; Hex:6; HexNAc:3}	MouseKidney
True	True	True	True	True	LGN(N-Glycosylation)FTLAYSAKPETADNQR{Hex:9; HexNAc:2}	MouseLung
True	True	True	True	True	N(N-Glycosylation)ATSTK{Hex:4; HexNAc:4}	MouseLung
True	True	True	True	True	GN(N-Glycosylation)GTLITFHSAFQC(Carbamidomethyl)C(Carbamidomethyl)GK{Fuc:1; Hex:3; HexNAc:3}	MouseBrain
True	True	True	True	True	IVYN(N-Glycosylation)HSSGR{Hex:9; HexNAc:2}	MouseLiver
True	True	True	True	True	SITTDPTMTSDN(N-Glycosylation)GSYFWDRPSK{Fuc:3; Hex:4; HexNAc:5}	MouseKidney
True	False	True	True	True	QPN(N-Glycosylation)ATNPC(Carbamidomethyl)GNNNGGC(Carbamidomethyl)AQIC(Carbamidomethyl)VLSHR{Fuc:2; Hex:4; HexNAc:5}	MouseKidney
True	False	True	True	True	YN(N-Glycosylation)QSVSNPC(Carbamidomethyl)K{Fuc:5; Hex:9; HexNAc:8}	MouseKidney
True	True	True	True	True	ELVHQSN(N-Glycosylation)TSNIFFSPVSIATAFAMLSLGSK{Hex:5; HexNAc:4; Neu5Ac:1; Neu5Gc:1}	MouseLung
True	True	True	True	True	DTC(Carbamidomethyl)AQEC(Carbamidomethyl)SHFN(N-Glycosylation)LTK{Fuc:1; Hex:5; HexNAc:4; Neu5Gc:2}	MouseLung
True	True	True	True	True	N(N-Glycosylation)TTISVHPSTR{Fuc:2; Hex:4; HexNAc:5}	MouseBrain
True	False	True	True	True	GTDPSLSPSPAATPPAPGAELSYLN(N-Glycosylation)HTFR{Hex:5; HexNAc:2}	MouseKidney
True	False	True	True	True	N(N-Glycosylation)QSVVMYSVPQPLGIIAIHPSR{Fuc:3; Hex:4; HexNAc:6}	MouseKidney
True	True	True	True	True	TMVFPVMYLN(N-Glycosylation)ESVLIDKETANQLK{Hex:10; HexNAc:2}	MouseHeart
True	True	True	True	True	N(N-Glycosylation)FSSHINR{Hex:7; HexNAc:2}	MouseLiver
True	True	True	True	True	EASN(N-Glycosylation)HSSGAGLVQINK{Hex:9; HexNAc:2}	MouseKidney
True	True	True	True	True	DSC(Carbamidomethyl)N(N-Glycosylation)DSFR{Hex:5; HexNAc:2}	MouseBrain
True	False	False	False	False	ARDM(Oxidation)DLTEVITGTLWN(N-Glycosylation)LSSHDSIK{Hex:3; HexNAc:4; Neu5Gc:2}	MouseLiver
True	True	True	True	True	VYGALFWSLAPLIN(N-Glycosylation)VTEPPR{Hex:6; HexNAc:2}	MouseHeart
True	True	True	True	True	LASN(N-Glycosylation)VTFK{Hex:9; HexNAc:2}	MouseHeart
True	True	True	True	True	N(N-Glycosylation)ATLVNEADKLR{Fuc:2; Hex:5; HexNAc:6}	MouseKidney
True	True	True	True	True	VSTLYANN(N-Glycosylation)GSVLQGSTVASVYHK{Hex:7; HexNAc:2}	MouseHeart
True	True	True	True	True	ILN(N-Glycosylation)C(Carbamidomethyl)TNIDC(Carbamidomethyl)LQISC(Carbamidomethyl)AVGR{Hex:6; HexNAc:2}	MouseLung
True	True	True	True	True	N(N-Glycosylation)LSYEAAPDHK{Hex:5; HexNAc:4}	MouseKidney
True	True	True	True	True	TN(N-Glycosylation)HTVMTMGSDFHYENANMWFK{Hex:5; HexNAc:2}	MouseLiver
True	True	True	True	True	SLN(N-Glycosylation)C(Carbamidomethyl)TVK{Hex:4; HexNAc:2}	MouseLiver
True	True	True	True	True	IIISPEEN(N-Glycosylation)VTLTC(Carbamidomethyl)TAENQLER{Fuc:1; Hex:6; HexNAc:4; Neu5Gc:1}	MouseLiver
True	True	True	True	True	LSHDGN(N-Glycosylation)ETLPLHLYVK{Fuc:1; Hex:5; HexNAc:4}	MouseLung
True	True	True	True	True	LTIVN(N-Glycosylation)SSVLDRPR{Fuc:1; Hex:3; HexNAc:5}	MouseBrain
True	True	True	True	True	QKDGDDEWTSVVVAN(N-Glycosylation)VSK{Fuc:2; Hex:4; HexNAc:5}	MouseBrain
True	False	True	True	True	KYQTLN(N-Glycosylation)C(Carbamidomethyl)SVNVR{Hex:7; HexNAc:7}	MouseKidney
True	True	True	True	True	LHINYNN(N-Glycosylation)LTESVGPLPK{Fuc:1; Hex:6; HexNAc:4}	MouseLung
True	True	True	False	False	DEGDYFC(Carbamidomethyl)ELQVSGANPMSSN(N-Glycosylation)K{Hex:5; HexNAc:4; Neu5Ac:2}	MouseBrain
True	True	True	True	True	ISN(N-Glycosylation)VTPADAGIYYC(Carbamidomethyl)VK{Hex:5; HexNAc:2}	MouseBrain
True	True	True	True	True	AENSIILN(N-Glycosylation)GTVMVSPTR{Hex:8; HexNAc:2}	MouseHeart
True	True	True	True	True	THAN(N-Glycosylation)GSIK{Hex:9; HexNAc:2}	MouseLung
True	True	True	True	True	HLELAGDDPYSNVN(N-Glycosylation)C(Carbamidomethyl)TK{Fuc:1; Hex:4; HexNAc:5}	MouseKidney
True	True	True	True	True	MN(N-Glycosylation)YTGGDTC(Carbamidomethyl)HK{Hex:9; HexNAc:2}	MouseLiver
True	True	True	True	True	VC(Carbamidomethyl)FPN(N-Glycosylation)K{Fuc:3; Hex:5; HexNAc:5}	MouseKidney
True	False	True	True	True	AQAALDKAN(N-Glycosylation)ASR{Hex:3; HexNAc:3}	MouseLung
True	False	True	True	True	N(N-Glycosylation)ISQILENTVK{Fuc:1; Hex:4; HexNAc:4; Neu5Ac:1; Neu5Gc:1}	MouseKidney
True	False	True	True	True	N(N-Glycosylation)QSGIYGC(Carbamidomethyl)R{Fuc:2; Hex:4; HexNAc:5}	MouseKidney
True	False	True	True	True	VLGFKPKPPKN(N-Glycosylation)ESLETYPLMMK{Fuc:1; Hex:7; HexNAc:6; Neu5Ac:3; Neu5Gc:1}	MouseBrain
True	True	True	True	True	GVN(N-Glycosylation)ETLLVNELK{Hex:5; HexNAc:2}	MouseLung
True	True	True	True	True	VLVAPPSEEAN(N-Glycosylation)TTK{Fuc:1; Hex:5; HexNAc:5; Neu5Ac:2}	MouseBrain
True	False	True	True	True	EDRPFHQAVVN(N-Glycosylation)DTQAFWHNK{Fuc:1; Hex:6; HexNAc:4; Neu5Ac:1}	MouseHeart
True	True	True	True	True	DDLHPTLPAGQYFLN(N-Glycosylation)ITYNYPVHSFDGR{Hex:3; HexNAc:5}	MouseBrain
True	True	True	True	True	YHYN(N-Glycosylation)GTFLDGTLFDSSHNR{Hex:9; HexNAc:2}	MouseLung
True	True	True	True	True	N(N-Glycosylation)VTKPR{Fuc:1; Hex:5; HexNAc:5}	MouseKidney
True	True	True	False	False	ALVAVDPGN(N-Glycosylation)HTAPR{Fuc:3; Hex:5; HexNAc:5}	MouseKidney
True	False	True	True	True	VLGFKPKPPKN(N-Glycosylation)ESLETYPLMMK{Fuc:2; Hex:7; HexNAc:7; Neu5Ac:3}	MouseBrain
True	True	True	True	True	N(N-Glycosylation)ISSEEK{Fuc:1; Hex:4; HexNAc:4; Neu5Ac:2}	MouseBrain
True	True	True	True	True	MSN(N-Glycosylation)ITFR{Hex:9; HexNAc:2}	MouseKidney
True	False	False	False	False	LDGQWPDGLLASDNTLHFVHPLTVN(N-Glycosylation)YSGVYVC(Carbamidomethyl)K{Fuc:3; Hex:3; HexNAc:5; Neu5Gc:1}	MouseKidney
True	False	True	True	True	KMLAQHC(Carbamidomethyl)VDAN(N-Glycosylation)NTFC(Carbamidomethyl)FENPR{Fuc:2; Hex:6; HexNAc:4}	MouseKidney
True	True	True	True	True	TELDLRPQGLALFSN(N-Glycosylation)VSEAR{Hex:5; HexNAc:4; Neu5Gc:1}	MouseLung
True	True	True	True	True	SC(Carbamidomethyl)N(N-Glycosylation)ISVTEK{Hex:7; HexNAc:2}	MouseKidney
True	True	True	True	True	EKGN(N-Glycosylation)C(Carbamidomethyl)TYHDLPMR{Fuc:1; Hex:6; HexNAc:4; Neu5Ac:1}	MouseKidney
True	True	True	True	True	LN(N-Glycosylation)ITQEGPKDGK{Hex:6; HexNAc:2}	MouseLung
True	False	True	True	True	YSVQHMYFTYN(N-Glycosylation)LSDTEHFPNAISK{Hex:3; HexNAc:2}	MouseLung
True	True	True	True	True	N(N-Glycosylation)ETIWYVR{Hex:7; HexNAc:2}	MouseBrain
True	False	False	True	True	FTFTSHTPGEHQIC(Carbamidomethyl)LHSN(N-Glycosylation)STK{Fuc:1; Hex:5; HexNAc:4; Neu5Ac:1; Neu5Gc:1}	MouseLung
True	True	True	True	True	N(N-Glycosylation)LSYEAAPDHK{Fuc:2; Hex:5; HexNAc:4}	MouseKidney
True	True	True	True	True	ISPGKN(N-Glycosylation)ATGMEVGWYR{Fuc:1; Hex:4; HexNAc:3}	MouseBrain
True	True	True	True	True	IKN(N-Glycosylation)ATVTQYQLK{Hex:7; HexNAc:3}	MouseLung
True	False	True	True	True	HAELSFVFLTDGVTGN(N-Glycosylation)DSLEESVHSMR{Hex:3; HexNAc:4; Neu5Ac:1; Neu5Gc:1}	MouseHeart
True	True	True	True	True	HDVFC(Carbamidomethyl)GFLLC(Carbamidomethyl)TN(N-Glycosylation)LTR{Fuc:1; Hex:3; HexNAc:5}	MouseBrain
True	True	True	True	True	N(N-Glycosylation)ETQNEPYPLTLPGC(Carbamidomethyl)THSC(Carbamidomethyl)PLEK{Hex:6; HexNAc:2}	MouseLiver
True	True	True	False	False	TYC(Carbamidomethyl)ANEPLSN(N-Glycosylation)C(Carbamidomethyl)SQVNR{Hex:4; HexNAc:4}	MouseLiver
True	True	True	True	True	SQNDKFN(N-Glycosylation)VSLTVK{Fuc:1; Hex:4; HexNAc:5}	MouseKidney
True	True	True	True	True	N(N-Glycosylation)ASQC(Carbamidomethyl)QLDDEEIEVQK{Hex:5; HexNAc:4; Neu5Gc:2}	MouseLiver
True	False	True	True	True	GDTHTQILEGLQFN(N-Glycosylation)LTQTSEADIHK{Hex:7; HexNAc:4; Neu5Ac:1}	MouseKidney
True	True	True	True	True	HNN(N-Glycosylation)DTQHIWESDSNEFSVIADPR{Hex:5; HexNAc:2}	MouseKidney
True	True	True	False	False	SHTN(N-Glycosylation)TSHVMQYGNK{Hex:7; HexNAc:4}	MouseBrain
True	True	True	True	True	LDWLGN(N-Glycosylation)C(Carbamidomethyl)SGLNDDSYGYR{Hex:7; HexNAc:6; Neu5Ac:2}	MouseKidney
True	True	True	True	True	TMVFPVMYLN(N-Glycosylation)ESVLIDK{Hex:9; HexNAc:2}	MouseHeart
True	True	True	True	True	STEVSN(N-Glycosylation)HTLK{Fuc:2; Hex:5; HexNAc:5}	MouseKidney
True	True	True	True	True	EN(N-Glycosylation)ITDPPR{Hex:5; HexNAc:2}	MouseBrain
True	False	True	True	True	VVRPDSELGERPPEDN(N-Glycosylation)QSFQYDHEAFLGKEDSK{Fuc:1; Hex:3; HexNAc:2}	MouseLung
True	True	True	True	True	SLTQGSLIVGNLAPVN(N-Glycosylation)GTSQGK{Fuc:1; Hex:6; HexNAc:3; Neu5Gc:1}	MouseLung
True	True	True	True	True	KVLVAPPSEEAN(N-Glycosylation)TTK{Fuc:2; Hex:4; HexNAc:4}	MouseBrain
True	True	True	True	True	GGTHN(N-Glycosylation)NSSYTMNTK{Fuc:2; Hex:5; HexNAc:3}	MouseBrain
True	True	True	True	True	KEADDYN(N-Glycosylation)LTISEVK{Hex:5; HexNAc:2}	MouseLung
True	True	True	True	True	AN(N-Glycosylation)ATIEVK{Fuc:2; Hex:5; HexNAc:7; Neu5Ac:1}	MouseBrain
True	False	True	True	True	RIPITLGEGITSN(N-Glycosylation)K{Hex:8; HexNAc:2}	MouseLiver
True	True	True	True	True	YYHGELSYLN(N-Glycosylation)VTR{Hex:4; HexNAc:2}	MouseLung
True	True	True	True	True	AHFSSLN(N-Glycosylation)LTIR{Hex:7; HexNAc:2}	MouseLiver
True	True	True	True	True	IVDVN(N-Glycosylation)LTSEGK{Fuc:1; Hex:4; HexNAc:5}	MouseKidney
True	True	True	True	True	LDN(N-Glycosylation)YSTQELGR{Fuc:1; Hex:5; HexNAc:4}	MouseLung
True	True	True	True	True	VLVAPPSEEAN(N-Glycosylation)TTK{Fuc:4; Hex:8; HexNAc:5}	MouseBrain
True	True	True	True	True	AVISMLN(N-Glycosylation)ETMNEAPEETK{Fuc:4; Hex:8; HexNAc:6; Neu5Ac:2}	MouseBrain
True	True	True	True	True	GLSPGN(N-Glycosylation)YSVR{Hex:7; HexNAc:2}	MouseLung
True	True	True	True	True	FN(N-Glycosylation)SSSSSLEEK{Hex:8; HexNAc:2}	MouseLung
True	True	True	True	True	ELN(N-Glycosylation)ISIC(Carbamidomethyl)PVSQTSER{Hex:9; HexNAc:2}	MouseLung
True	False	True	True	True	YTGN(N-Glycosylation)ASALLILPDQGR{Hex:5; HexNAc:7; Neu5Ac:1}	MouseLung
True	True	True	True	True	QTVEEEGGASSYN(N-Glycosylation)TSSK{Fuc:1; Hex:3; HexNAc:5}	MouseBrain
True	False	True	True	True	N(N-Glycosylation)ITAQIC(Carbamidomethyl)IDKK{Hex:5; HexNAc:4; Neu5Ac:1}	MouseKidney
True	True	True	True	True	N(N-Glycosylation)ATSTK{Fuc:1; Hex:4; HexNAc:4}	MouseLung
True	False	True	True	True	LDPDFHENYFEQYMDHFNFESFGN(N-Glycosylation)K{Hex:5; HexNAc:2}	MouseLiver
True	False	True	True	True	GVTNDLLSVQGNTGPSWIN(N-Glycosylation)K{Hex:6; HexNAc:2}	MouseHeart
True	True	True	True	True	AN(N-Glycosylation)HSGAVVLLK{Hex:7; HexNAc:4}	MouseKidney
True	True	True	True	True	EKEDRPFHQAVVN(N-Glycosylation)DTQAFWHNK{Hex:9; HexNAc:2}	MouseLung
True	True	True	True	True	EIAN(N-Glycosylation)ATTKPEDR{Fuc:1; Hex:4; HexNAc:5}	MouseKidney
True	True	True	True	True	GN(N-Glycosylation)DSLK{Hex:9; HexNAc:2}	MouseHeart
True	False	True	True	True	QVMEEKLN(N-Glycosylation)ATNIELATVQPGQNFHMFTK{Hex:5; HexNAc:2}	MouseLung
True	True	True	True	True	IAPASN(N-Glycosylation)VSHTVVLRPLK{Hex:9; HexNAc:2}	MouseBrain
True	True	True	True	True	VLVAPPSEEAN(N-Glycosylation)TTK{Fuc:3; Hex:7; HexNAc:6; Neu5Ac:2}	MouseBrain
True	False	True	True	True	TN(N-Glycosylation)VSKFDLPNR{Fuc:1; Hex:4; HexNAc:6}	MouseHeart
True	True	True	True	True	ADC(Carbamidomethyl)LDASDESAC(Carbamidomethyl)PTRFPN(N-Glycosylation)GTYC(Carbamidomethyl)PAAMFEC(Carbamidomethyl)K{Fuc:3; Hex:4; HexNAc:6}	MouseKidney
True	True	True	True	True	WIN(N-Glycosylation)DTVVVYK{Fuc:2; Hex:4; HexNAc:5}	MouseBrain
True	True	True	True	True	MDN(N-Glycosylation)ISR{Hex:9; HexNAc:2}	MouseBrain
True	True	True	True	True	GN(N-Glycosylation)GTLITFHSAFQC(Carbamidomethyl)C(Carbamidomethyl)GK{Fuc:1; Hex:3; HexNAc:4}	MouseBrain
True	False	True	True	True	EQN(N-Glycosylation)YTC(Carbamidomethyl)HVNHEGLPEPLTLR{Fuc:2; Hex:3; HexNAc:7}	MouseLung
True	True	True	True	True	GPGIKPN(N-Glycosylation)QTSK{Hex:8; HexNAc:2}	MouseKidney
True	True	True	True	True	C(Carbamidomethyl)IQGPFGATC(Carbamidomethyl)VC(Carbamidomethyl)PIGYQLAN(N-Glycosylation)DTK{Fuc:3; Hex:6; HexNAc:6}	MouseKidney
True	False	True	True	True	VHDINDNWPVFSHQVFN(N-Glycosylation)ASVPEMSAIGTSVIR{Hex:5; HexNAc:4; Neu5Ac:1; Neu5Gc:2}	MouseLung
True	True	True	True	True	AVISMLN(N-Glycosylation)ETMNEAPEETK{Fuc:4; Hex:7; HexNAc:6; Neu5Ac:1}	MouseBrain
True	True	True	True	True	N(N-Glycosylation)C(Carbamidomethyl)SGDALK{Hex:6; HexNAc:2}	MouseHeart
True	True	True	True	True	EIAN(N-Glycosylation)ATTKPEDR{Fuc:1; Hex:5; HexNAc:4; Neu5Gc:1}	MouseLung
True	False	True	True	True	LDWLGN(N-Glycosylation)C(Carbamidomethyl)SGLNDDSYGYR{Fuc:1; Hex:9; HexNAc:8; Neu5Ac:1}	MouseKidney
True	False	True	True	True	NLFLN(N-Glycosylation)HSETASAK{Hex:6; HexNAc:5; Neu5Gc:3}	MouseHeart
True	True	True	True	True	LRKN(N-Glycosylation)LSYEAAPDHK{Fuc:1; Hex:6; HexNAc:5; Neu5Ac:1}	MouseKidney
True	True	True	True	True	TDDEVVQREEEAIQLDGLN(N-Glycosylation)ASQIR{Hex:8; HexNAc:2}	MouseKidney
True	True	True	True	True	TVTSATAN(N-Glycosylation)K{Hex:7; HexNAc:2}	MouseLiver
True	False	True	False	False	YN(N-Glycosylation)GSLTTPPC(Carbamidomethyl)YQSVLWTVFNR{Hex:3; HexNAc:4; Neu5Ac:2}	MouseKidney
True	False	True	False	False	FLN(N-Glycosylation)VTPNVEVNVEC(Carbamidomethyl)R{Fuc:1; Hex:7; HexNAc:7; Neu5Ac:1}	MouseBrain
True	False	True	True	True	MALLQYGSQNQQQVAFPLTYN(N-Glycosylation)VTTIHEALER{Fuc:2; Hex:6; HexNAc:4}	MouseLiver
True	True	True	True	True	GGN(N-Glycosylation)VTLPC(Carbamidomethyl)K{Fuc:2; Hex:4; HexNAc:5}	MouseBrain
True	True	True	True	True	SLTQGSLIVGNLAPVN(N-Glycosylation)GTSQGK{Fuc:1; Hex:6; HexNAc:4; Neu5Gc:1}	MouseLiver
True	True	False	False	False	LTDTASQSN(N-Glycosylation)STAGELGALQAEAESLDK{Fuc:2; Hex:5; HexNAc:5; Neu5Ac:1; Neu5Gc:2}	MouseHeart
True	True	True	True	True	SVLEN(N-Glycosylation)TTSYEEAKNTLTK{Hex:6; HexNAc:2}	MouseLung
True	True	True	True	True	SHPIHSPVN(N-Glycosylation)WTSYASSVESTPTK{Fuc:3; Hex:5; HexNAc:6}	MouseKidney
True	True	True	True	True	N(N-Glycosylation)LTNMSK{Hex:5; HexNAc:4; Neu5Gc:1}	MouseKidney
True	True	True	True	True	STN(N-Glycosylation)NSLTLLFK{Fuc:1; Hex:4; HexNAc:5}	MouseKidney
True	True	False	True	True	FC(Carbamidomethyl)ILDVMSTGSSSVGN(N-Glycosylation)ATR{Fuc:3; Hex:6; HexNAc:5}	MouseKidney
True	False	True	True	True	C(Carbamidomethyl)HLN(N-Glycosylation)NSEC(Carbamidomethyl)MPIK{Fuc:1; Hex:6; HexNAc:5; Neu5Ac:1}	MouseBrain
True	True	True	True	True	LSHDGN(N-Glycosylation)ETLPLHLYVK{Hex:5; HexNAc:4}	MouseKidney
True	True	True	True	True	NVALVAGDTGN(N-Glycosylation)ATGLGEQGPTR{Hex:8; HexNAc:2}	MouseLiver
True	True	True	True	True	N(N-Glycosylation)LTSPVGVQPILNEHTFC(Carbamidomethyl)AGLTK{Hex:5; HexNAc:4; Neu5Gc:2}	MouseKidney
True	False	False	True	True	N(N-Glycosylation)ISEGFSGIPDNVDAAFALPAHR{Hex:3; HexNAc:4; Neu5Ac:2}	MouseLiver
True	True	True	True	True	KLDFIVLN(N-Glycosylation)ETR{Fuc:2; Hex:5; HexNAc:5}	MouseKidney
True	True	True	True	True	VPFIFNINPATTN(N-Glycosylation)FTGSC(Carbamidomethyl)QPQSAQLR{Hex:6; HexNAc:2}	MouseLung
True	True	True	True	True	N(N-Glycosylation)FSEAASDFHR{Hex:6; HexNAc:2}	MouseHeart
True	True	True	True	True	MTQESALIFPFLN(N-Glycosylation)K{Fuc:3; Hex:6; HexNAc:5; Neu5Ac:1}	MouseBrain
True	True	True	True	True	VVLPC(Carbamidomethyl)HFSTLPTLPPNYN(N-Glycosylation)TSEFLR{Fuc:2; Hex:5; HexNAc:5; Neu5Ac:2}	MouseBrain
True	False	True	True	True	SN(N-Glycosylation)LTVLR{Hex:9; HexNAc:2}	MouseBrain
True	True	True	True	True	YTGN(N-Glycosylation)ASALLILPDQGR{Hex:5; HexNAc:4; Neu5Gc:3}	MouseLiver
True	True	True	True	True	KLN(N-Glycosylation)YTLK{Hex:5; HexNAc:2}	MouseBrain
True	True	True	True	True	DEGDYFC(Carbamidomethyl)ELQVSGANPM(Oxidation)SSN(N-Glycosylation)K{Fuc:1; Hex:4; HexNAc:4}	MouseBrain
True	False	True	True	True	ITC(Carbamidomethyl)FNN(N-Glycosylation)FSLAAPESSPHPAHSQVVSTGYSR{Hex:5; HexNAc:4; Neu5Gc:1}	MouseLung
True	False	True	False	False	DEGDYFC(Carbamidomethyl)ELQVSGANPM(Oxidation)SSN(N-Glycosylation)K{Hex:6; HexNAc:3; Neu5Ac:1}	MouseBrain
True	True	True	True	True	IIISPEEN(N-Glycosylation)VTLTC(Carbamidomethyl)TAENQLER{Fuc:1; Hex:6; HexNAc:3}	MouseLung
True	True	True	True	True	VLKDAVNN(N-Glycosylation)ITAK{Hex:9; HexNAc:2}	MouseBrain
True	False	False	False	False	AVISMLN(N-Glycosylation)ETMNEAPEETK{Fuc:2; Hex:8; HexNAc:5; Neu5Ac:2}	MouseBrain
True	True	True	True	True	YN(N-Glycosylation)HTGQVVIYK{Hex:6; HexNAc:2}	MouseLung
True	True	True	True	True	VVLVN(N-Glycosylation)TTHKPFDIHVLHPYR{Fuc:2; Hex:6; HexNAc:6}	MouseKidney
True	True	True	True	True	IN(N-Glycosylation)NTHALVSLLQNLNK{Hex:5; HexNAc:3; Neu5Gc:1}	MouseLung
True	True	True	True	True	NIN(N-Glycosylation)SSC(Carbamidomethyl)RPHPGAWLR{Hex:3; HexNAc:3}	MouseKidney
True	False	True	True	True	FSELATVHN(N-Glycosylation)HSIPK{Hex:9; HexNAc:2}	MouseKidney
True	True	True	True	True	TC(Carbamidomethyl)STN(N-Glycosylation)VTLTAGSIHK{Hex:5; HexNAc:4; Neu5Gc:2}	MouseLiver
True	True	True	True	True	QC(Carbamidomethyl)N(N-Glycosylation)GTATC(Carbamidomethyl)WC(Carbamidomethyl)VNTAGVR{Hex:5; HexNAc:3}	MouseKidney
True	True	True	True	True	ELYESIWQN(N-Glycosylation)FTDSK{Fuc:1; Hex:6; HexNAc:4}	MouseLung
True	False	False	True	False	FQLLN(N-Glycosylation)FSSSELK{Hex:9; HexNAc:4; Neu5Ac:1}	MouseBrain
True	True	True	True	True	YHYN(N-Glycosylation)ASLLDGTLLDSTWNLGK{Hex:9; HexNAc:2}	MouseLung
True	False	True	True	True	WTGHN(N-Glycosylation)VTVVQR{Fuc:1; Hex:6; HexNAc:4; Neu5Gc:1}	MouseLung
True	True	True	True	True	AN(N-Glycosylation)HSHSGDYYC(Carbamidomethyl)K{Hex:6; HexNAc:2}	MouseLung
True	True	True	True	True	KN(N-Glycosylation)STAYFR{Hex:8; HexNAc:2}	MouseLung
True	True	True	True	True	AFYN(N-Glycosylation)GSLTAQIVK{Fuc:2; Hex:5; HexNAc:5}	MouseKidney
True	True	True	True	True	IN(N-Glycosylation)GTQIC(Carbamidomethyl)PNNLVAFHDFSSDLENVPHLR{Fuc:1; Hex:5; HexNAc:4; Neu5Ac:2}	MouseLung
True	True	True	True	True	LVAIAVIDEKN(N-Glycosylation)TSLEHTR{Fuc:1; Hex:3; HexNAc:4}	MouseLung
True	False	True	True	True	VLTLAN(N-Glycosylation)FTTK{Fuc:1; Hex:9; HexNAc:6; Neu5Ac:1}	MouseBrain
True	True	True	True	True	AHLNN(N-Glycosylation)LSFPIR{Hex:9; HexNAc:2}	MouseLiver
True	True	False	False	False	VISN(N-Glycosylation)NC(Carbamidomethyl)TSYGVLDIGK{Hex:9; HexNAc:5; Neu5Ac:1}	MouseHeart
True	True	True	True	True	QQYNSLLSN(N-Glycosylation)MSR{Hex:6; HexNAc:4; Neu5Gc:1}	MouseLung
True	True	True	True	True	NLINDYVSN(N-Glycosylation)QTQGMIK{Hex:5; HexNAc:4; Neu5Gc:2}	MouseLiver
True	True	True	True	True	DSC(Carbamidomethyl)ESNQN(N-Glycosylation)ITC(Carbamidomethyl)R{Hex:9; HexNAc:2}	MouseLiver
True	True	True	True	True	SN(N-Glycosylation)ISILR{Fuc:1; Hex:6; HexNAc:3; Neu5Ac:1}	MouseHeart
True	True	True	True	True	ISDTN(N-Glycosylation)ITAIPQGLPTSLTEVHLDGNK{Hex:4; HexNAc:4}	MouseHeart
True	True	True	True	True	FN(N-Glycosylation)GSVSFFR{Hex:6; HexNAc:2}	MouseLung
True	True	True	True	True	ADSLYSQVVGLSASQAN(N-Glycosylation)LSK{Fuc:1; Hex:6; HexNAc:4; Neu5Gc:1}	MouseKidney
True	True	True	True	True	MYSEGSDIVPQSN(N-Glycosylation)ETALHYFK{Hex:8; HexNAc:2}	MouseKidney
True	False	True	True	True	KSDDDYEDYASN(N-Glycosylation)K{Fuc:1; Hex:3; HexNAc:5}	MouseBrain
True	True	True	True	True	TC(Carbamidomethyl)LSN(N-Glycosylation)GSWTGR{Hex:5; HexNAc:2}	MouseBrain
True	True	True	True	True	NGVN(N-Glycosylation)GTGENGR{Hex:6; HexNAc:3}	MouseLung
True	True	True	True	True	AFYN(N-Glycosylation)GSLTAQIVK{Fuc:1; Hex:5; HexNAc:4}	MouseKidney
True	True	True	True	True	KN(N-Glycosylation)ASNMEYR{Fuc:1; Hex:6; HexNAc:4; Neu5Ac:1}	MouseBrain
True	True	True	True	True	KTYAVYDLFDTAMIN(N-Glycosylation)NSR{Hex:6; HexNAc:2}	MouseHeart
True	False	True	True	True	YSVQHMYFTYN(N-Glycosylation)LSDTEHFPNAISK{Fuc:1; Hex:4; HexNAc:6; Neu5Ac:1}	MouseKidney
True	True	True	True	True	KLN(N-Glycosylation)YTLK{Fuc:2; Hex:7; HexNAc:4}	MouseKidney
True	True	True	True	True	SVLEN(N-Glycosylation)TTSYEEAK{Hex:6; HexNAc:2}	MouseLiver
True	True	True	True	True	N(N-Glycosylation)FTLQHLQHHGSHLK{Fuc:1; Hex:6; HexNAc:4; Neu5Gc:1}	MouseLung
True	True	True	True	True	N(N-Glycosylation)TSWDNAGFK{Hex:9; HexNAc:2}	MouseKidney
True	False	True	True	True	LN(N-Glycosylation)ASIADLQSK{Hex:4; HexNAc:4; Neu5Gc:2}	MouseLung
True	True	True	True	True	RN(N-Glycosylation)FTAADWGHSR{Fuc:1; Hex:5; HexNAc:4; Neu5Gc:1}	MouseHeart
True	True	True	False	False	TILVDN(N-Glycosylation)NTWNNTHISR{Hex:10; HexNAc:2}	MouseKidney
True	True	True	True	True	AVN(N-Glycosylation)GSLVK{Hex:10; HexNAc:2}	MouseLiver
True	True	True	True	True	DATIQAYLSSGN(N-Glycosylation)FSK{Fuc:2; Hex:4; HexNAc:4}	MouseKidney
True	False	True	True	True	VVN(N-Glycosylation)STTGPGEHLR{Hex:5; HexNAc:2}	MouseLung
True	False	False	False	False	AAC(Carbamidomethyl)YYWPGSDVAVN(N-Glycosylation)GSFPTIYR{Fuc:1; Hex:3; HexNAc:5; Neu5Ac:1}	MouseKidney
True	False	True	True	True	N(N-Glycosylation)ISQILENTVK{Hex:5; HexNAc:7; Neu5Ac:2}	MouseKidney
True	True	True	True	True	VISN(N-Glycosylation)NC(Carbamidomethyl)TSYGVLDIGK{Fuc:1; Hex:6; HexNAc:4; Neu5Gc:1}	MouseHeart
True	True	True	True	True	N(N-Glycosylation)ISEGFSGIPDNVDAAFALPAHR{Hex:5; HexNAc:4; Neu5Gc:1}	MouseLiver
True	True	True	True	True	N(N-Glycosylation)C(Carbamidomethyl)TDIDEC(Carbamidomethyl)R{Hex:5; HexNAc:2}	MouseLung
True	True	True	True	True	WLN(N-Glycosylation)ETQLK{Hex:9; HexNAc:2}	MouseLung
True	True	True	True	True	DN(N-Glycosylation)ATQEEILHYLEK{Hex:6; HexNAc:2}	MouseLung
True	True	True	True	True	EEEAIQLDGLN(N-Glycosylation)ASQIR{Hex:8; HexNAc:2}	MouseLiver
True	False	True	False	False	DYRPSAGN(N-Glycosylation)NSLYQDTVVFK{Fuc:1; Hex:5; HexNAc:4}	MouseKidney
True	True	True	True	True	SLDAYPVLNQAQAMEN(N-Glycosylation)HTEVHFQK{Hex:6; HexNAc:2}	MouseKidney
True	True	True	True	True	TTLVDN(N-Glycosylation)NTWNNSHIALVGK{Hex:11; HexNAc:2}	MouseKidney
True	True	True	True	True	GVHN(N-Glycosylation)ASLALSANIGR{Fuc:1; Hex:4; HexNAc:4}	MouseLung
True	False	True	True	True	LLN(N-Glycosylation)ATHQIGC(Carbamidomethyl)QSSISGDTGVIHVVEKEEDLK{Hex:3; HexNAc:3; Neu5Ac:1}	MouseLung
True	False	True	False	True	SQNDKFN(N-Glycosylation)VSLTVK{Hex:5; HexNAc:4}	MouseHeart
True	True	True	True	True	QKDGDDEWTSVVVAN(N-Glycosylation)VSK{Fuc:1; Hex:3; HexNAc:4}	MouseBrain
True	True	True	True	True	LVTQTIPC(Carbamidomethyl)N(N-Glycosylation)K{Hex:6; HexNAc:4}	MouseKidney
True	True	True	True	True	C(Carbamidomethyl)SLLHSN(N-Glycosylation)ISVK{Hex:8; HexNAc:2}	MouseLiver
True	True	True	True	True	YN(N-Glycosylation)GSLTTPNC(Carbamidomethyl)DETVIWTVYK{Hex:8; HexNAc:2}	MouseLung
True	True	False	False	False	AFEN(N-Glycosylation)VTDLQWLILDHNLLENSK{Hex:6; HexNAc:4; Neu5Ac:1; Neu5Gc:1}	MouseLung
True	True	True	True	True	ISTN(N-Glycosylation)ITLVC(Carbamidomethyl)KPGDLESAPVLR{Hex:5; HexNAc:2}	MouseBrain
True	True	True	True	True	FKLDWLGN(N-Glycosylation)C(Carbamidomethyl)SGLNDDSYGYR{Hex:6; HexNAc:5}	MouseKidney
True	True	True	True	True	RN(N-Glycosylation)QSLSLLYK{Hex:8; HexNAc:2}	MouseKidney
True	True	True	True	True	SN(N-Glycosylation)VTRPSEFNYIWIAPIPFLK{Fuc:3; Hex:5; HexNAc:6}	MouseKidney
True	False	True	True	True	VGVNKN(N-Glycosylation)QTVTATFGYPFR{Fuc:1; Hex:5; HexNAc:4}	MouseLung
True	True	True	True	True	EATEISHVLLC(Carbamidomethyl)N(N-Glycosylation)ITQR{Fuc:5; Hex:7; HexNAc:7}	MouseKidney
True	False	True	True	True	ENGHKQISGSSTGC(Carbamidomethyl)LSSPN(N-Glycosylation)ASMQSPK{Hex:3; HexNAc:3; Neu5Ac:1}	MouseBrain
True	True	True	True	True	N(N-Glycosylation)HSIPLETK{Fuc:3; Hex:5; HexNAc:4}	MouseBrain
True	True	True	True	True	N(N-Glycosylation)LSYEAAPDHK{Hex:7; HexNAc:5}	MouseKidney
True	True	True	True	True	SPGAQDN(N-Glycosylation)VSVSQGMR{Hex:8; HexNAc:2}	MouseLung
True	True	True	True	True	FLN(N-Glycosylation)VTPNVEVNVEC(Carbamidomethyl)R{Fuc:1; Hex:4; HexNAc:6; Neu5Ac:2}	MouseBrain
True	True	True	True	True	VN(N-Glycosylation)SSLHSQISR{Hex:4; HexNAc:3; Neu5Gc:1}	MouseHeart
True	True	True	True	True	KIC(Carbamidomethyl)GN(N-Glycosylation)ETLFPIR{Fuc:3; Hex:5; HexNAc:6}	MouseKidney
True	True	True	True	True	HMQN(N-Glycosylation)LTEEQPIEVK{Fuc:1; Hex:3; HexNAc:6}	MouseHeart
True	True	True	True	True	N(N-Glycosylation)C(Carbamidomethyl)TEPGEQLSSR{Hex:9; HexNAc:2}	MouseLiver
True	True	True	True	True	LSVEC(Carbamidomethyl)AN(N-Glycosylation)K{Fuc:2; Hex:5; HexNAc:4; Neu5Ac:3}	MouseBrain
True	True	True	True	True	N(N-Glycosylation)ITLAYTLEADRDR{Fuc:1; Hex:5; HexNAc:4}	MouseLung
True	True	True	False	False	SVAQN(N-Glycosylation)YSSITHLHSIGK{Fuc:2; Hex:5; HexNAc:4}	MouseKidney
True	True	True	True	True	YYHGELSYLN(N-Glycosylation)VTR{Hex:7; HexNAc:2}	MouseLung
True	False	True	True	True	NVN(N-Glycosylation)VTWNQEK{Hex:8; HexNAc:2}	MouseLung
True	True	True	True	True	VLTLAN(N-Glycosylation)FTTK{Fuc:2; Hex:6; HexNAc:3; Neu5Ac:1}	MouseBrain
True	True	True	True	True	THAN(N-Glycosylation)GSIK{Hex:5; HexNAc:2}	MouseBrain
True	False	True	True	True	HLLN(N-Glycosylation)GSDHDTDVGEQK{Fuc:3; Hex:5; HexNAc:3}	MouseKidney
True	True	True	True	True	NGN(N-Glycosylation)ATLLR{Fuc:1; Hex:6; HexNAc:4; Neu5Gc:1}	MouseLung
True	True	True	True	True	YEQAKN(N-Glycosylation)ISQDLEK{Fuc:1; Hex:5; HexNAc:4}	MouseLung
True	True	True	True	True	TTLVDN(N-Glycosylation)NTWNNSHIALVGK{Hex:9; HexNAc:2}	MouseHeart
True	False	True	True	True	TDDEVVQREEEAIQLDGLN(N-Glycosylation)ASQIR{Fuc:1; Hex:3; HexNAc:4}	MouseLung
True	True	True	True	True	IN(N-Glycosylation)NTHALVSLLQNLNK{Hex:7; HexNAc:3}	MouseHeart
True	True	True	True	True	SLLEFN(N-Glycosylation)TTMGC(Carbamidomethyl)QPSDSQHR{Hex:8; HexNAc:2}	MouseLiver
True	True	True	True	True	N(N-Glycosylation)YTADYDK{Hex:6; HexNAc:2}	MouseHeart
True	True	True	True	True	VN(N-Glycosylation)YTEVSR{Hex:5; HexNAc:2}	MouseBrain
True	True	True	True	True	KPILGHYKPDTLAVVIEN(N-Glycosylation)GTSIDR{Hex:5; HexNAc:4; Neu5Gc:3}	MouseLiver
True	False	True	True	True	FQLLN(N-Glycosylation)FSSSELK{Fuc:3; Hex:5; HexNAc:6; Neu5Ac:1}	MouseKidney
True	True	True	True	True	LSGNSLHN(N-Glycosylation)ASIPEHLAYGSVITVK{Hex:8; HexNAc:2}	MouseKidney
True	True	True	True	True	HYN(N-Glycosylation)YTGK{Fuc:3; Hex:5; HexNAc:6}	MouseBrain
True	False	True	True	True	GQC(Carbamidomethyl)AN(N-Glycosylation)GTC(Carbamidomethyl)LC(Carbamidomethyl)QEGYAGEDC(Carbamidomethyl)SQR{Fuc:2; Hex:4; HexNAc:4}	MouseBrain
True	True	True	True	True	FN(N-Glycosylation)GSVSFFR{Hex:6; HexNAc:3}	MouseLung
True	True	True	True	True	SAEGTFFIN(N-Glycosylation)K{Hex:8; HexNAc:2}	MouseBrain
True	True	True	True	True	DGN(N-Glycosylation)C(Carbamidomethyl)TSPQALC(Carbamidomethyl)NAR{Fuc:3; Hex:6; HexNAc:5}	MouseKidney
True	False	False	True	True	ADPASTLPDIQVQEN(N-Glycosylation)FSESR{Hex:5; HexNAc:3}	MouseBrain
True	True	True	True	True	DAN(N-Glycosylation)LTAMSDKK{Hex:9; HexNAc:2}	MouseBrain
True	True	True	True	True	QSN(N-Glycosylation)GSIAVISSLAGK{Hex:9; HexNAc:2}	MouseBrain
True	True	True	True	True	N(N-Glycosylation)LSLNIHGK{Fuc:1; Hex:5; HexNAc:3}	MouseHeart
True	True	False	True	False	IVDVN(N-Glycosylation)LTSEGK{Hex:7; HexNAc:4; Neu5Gc:2}	MouseLiver
True	True	True	True	True	QTQVGIVQYGAN(N-Glycosylation)VTHEFNLNK{Fuc:1; Hex:5; HexNAc:5}	MouseLung
True	False	True	False	False	KPQSM(Oxidation)KIN(N-Glycosylation)RSFR{Hex:6; HexNAc:2}	MouseBrain
True	True	True	True	True	HMN(N-Glycosylation)ETSHTQGSLR{Hex:5; HexNAc:4}	MouseBrain
True	True	True	True	True	TQLTC(Carbamidomethyl)SLN(N-Glycosylation)SSGVDIVGHR{Fuc:1; Hex:4; HexNAc:5; Neu5Ac:1}	MouseBrain
True	True	True	True	True	N(N-Glycosylation)ISQILENTVK{Hex:5; HexNAc:5}	MouseKidney
True	True	True	True	True	LDAPTNLQFVN(N-Glycosylation)ETDR{Fuc:1; Hex:5; HexNAc:4}	MouseKidney
True	False	True	True	True	ENGVFEEISN(N-Glycosylation)SSGR{Fuc:4; Hex:6; HexNAc:7}	MouseBrain
True	False	False	True	True	SPQSN(N-Glycosylation)GTSGVEQIC(Carbamidomethyl)VDVR{Fuc:1; Hex:4; HexNAc:5; Neu5Ac:1}	MouseBrain
True	True	False	True	False	LVN(N-Glycosylation)VSR{Hex:5; HexNAc:2}	MouseBrain
True	False	True	True	True	VQPFN(N-Glycosylation)VTK{Hex:5; HexNAc:4}	MouseLung
True	False	True	True	True	VLGFKPKPPKN(N-Glycosylation)ESLETYPLMMK{Fuc:3; Hex:7; HexNAc:7}	MouseKidney
True	True	True	True	True	LSVDC(Carbamidomethyl)VN(N-Glycosylation)K{Fuc:3; Hex:5; HexNAc:5}	MouseBrain
True	False	True	True	True	DVGSGTTN(N-Glycosylation)NSQAC(Carbamidomethyl)AQFLEQYFHNSDLTEFMR{Hex:7; HexNAc:2}	MouseBrain
True	True	True	True	True	LITGQPN(N-Glycosylation)MSASAMMNYFKPLTEWLVTENRR{Fuc:1; Hex:8; HexNAc:2}	MouseLung
True	True	True	True	True	TYAVYDLFDTAMIN(N-Glycosylation)NSR{Hex:6; HexNAc:2}	MouseBrain
True	False	True	True	True	RN(N-Glycosylation)FTAADWGHSR{Fuc:1; Hex:6; HexNAc:4; Neu5Ac:1}	MouseHeart
True	True	True	True	True	C(Carbamidomethyl)EGPGVPTVTVHN(N-Glycosylation)TTDK{Fuc:2; Hex:5; HexNAc:4}	MouseBrain
True	False	True	True	True	EVTEGGVVTVN(N-Glycosylation)C(Carbamidomethyl)SLQEEKPPIFFK{Fuc:1; Hex:7; HexNAc:4}	MouseHeart
True	True	True	True	True	STN(N-Glycosylation)ASFNIK{Fuc:1; Hex:5; HexNAc:4; Neu5Ac:1; Neu5Gc:1}	MouseLung
True	True	True	True	True	AHFSSLN(N-Glycosylation)LTIR{Hex:8; HexNAc:2}	MouseLung
True	True	True	True	True	YGIVVIDEC(Carbamidomethyl)PGVGIVLPQSFGN(N-Glycosylation)ESLR{Hex:6; HexNAc:2}	MouseLiver
True	True	True	True	True	YYHGELSYLN(N-Glycosylation)VTR{Hex:5; HexNAc:4; Neu5Gc:2}	MouseLiver
True	False	False	True	True	LDWLGN(N-Glycosylation)C(Carbamidomethyl)SGLNDDSYGYR{Fuc:1; Hex:6; HexNAc:7; Neu5Gc:1}	MouseKidney
True	False	False	True	False	ALQN(N-Glycosylation)FC(Carbamidomethyl)C(Carbamidomethyl)K{Fuc:1; Hex:5; HexNAc:4}	MouseKidney
True	False	True	False	False	QSVGN(N-Glycosylation)K{Hex:12; HexNAc:2}	MouseBrain
True	False	True	False	False	QQLNN(N-Glycosylation)MSFAEIIM(Oxidation)GYK{Fuc:2; Hex:5; HexNAc:5}	MouseBrain
True	True	True	True	True	GN(N-Glycosylation)LTLER{Fuc:1; Hex:6; HexNAc:5}	MouseLung
True	True	True	True	True	TTLVDN(N-Glycosylation)NTWNNSHIALVGK{Hex:10; HexNAc:2}	MouseKidney
True	True	True	True	True	MHLN(N-Glycosylation)GSNVQVLHR{Fuc:1; Hex:5; HexNAc:4; Neu5Ac:1; Neu5Gc:1}	MouseLung
True	False	True	True	True	AFLC(Carbamidomethyl)DGDN(N-Glycosylation)DC(Carbamidomethyl)GDGSDENPIYC(Carbamidomethyl)ASHTC(Carbamidomethyl)R{Fuc:1; Hex:2; HexNAc:3}	MouseKidney
True	True	True	True	True	KKENGVFEEISN(N-Glycosylation)SSGR{Hex:7; HexNAc:2}	MouseKidney
True	True	True	True	True	IC(Carbamidomethyl)GN(N-Glycosylation)ETLFPIR{Fuc:3; Hex:5; HexNAc:5}	MouseKidney
True	True	True	True	True	FKLDWLGN(N-Glycosylation)C(Carbamidomethyl)SGLNDDSYGYR{Fuc:1; Hex:9; HexNAc:6}	MouseKidney
True	True	True	True	True	THN(N-Glycosylation)LTNLNPDLQYR{Fuc:1; Hex:5; HexNAc:4}	MouseKidney
True	True	True	True	True	DHLLN(N-Glycosylation)K{Hex:5; HexNAc:4; Neu5Gc:2}	MouseKidney
True	False	True	True	True	AFNISPN(N-Glycosylation)DTSSGSC(Carbamidomethyl)GINLVTLK{Fuc:1; Hex:5; HexNAc:3; Neu5Gc:1}	MouseHeart
True	True	True	True	True	GDPGN(N-Glycosylation)SSGGIYLDDITLTETPC(Carbamidomethyl)PAGVWTIR{Fuc:1; Hex:7; HexNAc:7}	MouseKidney
True	True	True	True	True	AN(N-Glycosylation)ATIEVK{Fuc:2; Hex:6; HexNAc:6; Neu5Ac:1}	MouseBrain
True	False	True	True	True	QHVVPEKFEEPC(Carbamidomethyl)LVN(N-Glycosylation)SSHLLMC(Carbamidomethyl)R{Hex:5; HexNAc:2}	MouseBrain
True	True	True	True	True	DEGDYFC(Carbamidomethyl)ELQVSGANPMSSN(N-Glycosylation)K{Fuc:3; Hex:5; HexNAc:5}	MouseBrain
True	True	True	True	True	N(N-Glycosylation)ATLAEQAK{Hex:9; HexNAc:2}	MouseKidney
True	False	True	True	True	DAMVGN(N-Glycosylation)YTC(Carbamidomethyl)EVTELSR{Hex:4; HexNAc:3; Neu5Ac:2}	MouseHeart
True	False	False	False	False	VLGFKPKPPKN(N-Glycosylation)ESLETYPLMMK{Fuc:3; Hex:9; HexNAc:7; Neu5Ac:4}	MouseKidney
True	False	True	True	True	LEDDDVPEEWLLLHVVQGQIGAGN(N-Glycosylation)YSYLR{Hex:9; HexNAc:2}	MouseLung
True	True	True	True	True	VGVHIN(N-Glycosylation)NTQTK{Hex:9; HexNAc:2}	MouseBrain
True	True	True	True	True	ISNN(N-Glycosylation)LTGLESDLR{Hex:6; HexNAc:2}	MouseLung
True	True	True	True	True	N(N-Glycosylation)M(Oxidation)SSEFYATQLR{Fuc:3; Hex:6; HexNAc:5}	MouseKidney
True	True	True	True	True	TQLTC(Carbamidomethyl)SLN(N-Glycosylation)SSGVDIVGHR{Fuc:2; Hex:4; HexNAc:4}	MouseBrain
True	True	True	True	True	AQEALSMGN(N-Glycosylation)ATFYEVENILK{Fuc:1; Hex:5; HexNAc:4}	MouseLung
True	True	True	True	True	IIISPEEN(N-Glycosylation)VTLTC(Carbamidomethyl)TAENQLER{Fuc:1; Hex:3; HexNAc:3}	MouseBrain
True	False	True	True	True	DMEEFVQSSGDHGVVVFSLGSMVSN(N-Glycosylation)MTEEK{Hex:10; HexNAc:2}	MouseKidney
True	False	True	True	True	VLGFKPKPPKN(N-Glycosylation)ESLETYPLMMK{Fuc:3; Hex:8; HexNAc:8; Neu5Gc:1}	MouseKidney
True	True	True	True	True	N(N-Glycosylation)ITSIHIENWR{Fuc:1; Hex:3; HexNAc:5}	MouseBrain
True	True	True	True	True	N(N-Glycosylation)LSVVILGASDKDLHPNTDPFKFEIHK{Fuc:1; Hex:6; HexNAc:3; Neu5Ac:1}	MouseHeart
True	False	True	True	True	RPFGVVYEMEVDTLETTC(Carbamidomethyl)HALDPTPLAN(N-Glycosylation)C(Carbamidomethyl)SVR{Fuc:1; Hex:2; HexNAc:3}	MouseKidney
True	False	True	True	True	HVTDMN(N-Glycosylation)STIHLLR{Fuc:1; Hex:5; HexNAc:4; Neu5Ac:2}	MouseLung
True	True	True	True	True	DEDAENLGHFVMFPAN(N-Glycosylation)GSIDLMYFPYYGK{Fuc:3; Hex:6; HexNAc:5; Neu5Ac:1}	MouseBrain
True	True	True	True	True	ISTN(N-Glycosylation)ITLVC(Carbamidomethyl)KPGDLESAPVLR{Hex:7; HexNAc:2}	MouseHeart
True	False	True	True	True	N(N-Glycosylation)ETHFDAGAK{Fuc:1; Hex:4; HexNAc:4}	MouseKidney
True	True	True	True	True	FDEFFSQGC(Carbamidomethyl)APGYEKN(N-Glycosylation)STLC(Carbamidomethyl)DLC(Carbamidomethyl)IGPLK{Hex:8; HexNAc:2}	MouseLiver
True	False	True	False	False	SFIFTDGDN(N-Glycosylation)VTMNPEFGLFLTM(Oxidation)NPGYAGR{Hex:8; HexNAc:2}	MouseLiver
True	False	False	True	True	GVTHLN(N-Glycosylation)ISGLK{Fuc:2; Hex:4; HexNAc:4; Neu5Gc:2}	MouseLung
True	True	True	True	True	AN(N-Glycosylation)LSSQVLK{Hex:5; HexNAc:4; Neu5Gc:2}	MouseLiver
True	False	True	True	True	RN(N-Glycosylation)WTINR{Hex:9; HexNAc:2}	MouseKidney
True	True	True	True	True	HNN(N-Glycosylation)DTQHIWESDSNEFSVIADPR{Fuc:1; Hex:3; HexNAc:3}	MouseLiver
True	True	True	True	True	DTC(Carbamidomethyl)AQEC(Carbamidomethyl)SHFN(N-Glycosylation)LTK{Fuc:3; Hex:5; HexNAc:4}	MouseKidney
True	True	True	True	True	N(N-Glycosylation)ISFMVK{Hex:5; HexNAc:2}	MouseKidney
True	True	True	True	True	AVISM(Oxidation)LN(N-Glycosylation)ETMNEAPEETK{Fuc:3; Hex:6; HexNAc:5; Neu5Ac:1}	MouseBrain
True	True	True	True	True	VN(N-Glycosylation)FTC(Carbamidomethyl)K{Hex:3; HexNAc:5}	MouseBrain
True	True	True	True	True	LVN(N-Glycosylation)STFLHNK{Fuc:3; Hex:6; HexNAc:7; Neu5Ac:1}	MouseBrain
True	True	True	True	True	VN(N-Glycosylation)ASAPR{Hex:8; HexNAc:2}	MouseBrain
True	True	True	True	True	SGQEDHYWLDVEKN(N-Glycosylation)QSAK{Fuc:1; Hex:5; HexNAc:5}	MouseKidney
True	True	True	True	True	TVAN(N-Glycosylation)LSGC(Carbamidomethyl)EATDSEALIHC(Carbamidomethyl)LR{Hex:5; HexNAc:2}	MouseLiver
True	True	True	True	True	VMELEKEIAN(N-Glycosylation)ATTKPEDR{Fuc:3; Hex:5; HexNAc:5}	MouseKidney
True	False	True	True	True	VDC(Carbamidomethyl)TANTN(N-Glycosylation)TC(Carbamidomethyl)NK{Hex:6; HexNAc:2}	MouseKidney
True	True	True	True	True	EALGN(N-Glycosylation)ASQLFDSWLK{Hex:5; HexNAc:4; Neu5Ac:1}	MouseLung
True	True	True	True	True	N(N-Glycosylation)ATLVNEADKLR{Fuc:3; Hex:7; HexNAc:6}	MouseKidney
True	True	True	True	True	SPN(N-Glycosylation)DSEAWHQK{Hex:8; HexNAc:2}	MouseHeart
True	True	True	True	True	GVHN(N-Glycosylation)ASLALSANIGR{Fuc:1; Hex:5; HexNAc:4; Neu5Ac:1}	MouseHeart
True	True	True	True	True	AMDN(N-Glycosylation)VTVR{Fuc:1; Hex:3; HexNAc:5}	MouseBrain
True	True	True	True	True	YN(N-Glycosylation)VTDTPK{Hex:9; HexNAc:2}	MouseLiver
True	False	False	False	False	NLHQSN(N-Glycosylation)FSLSGAQIDDNNPR{Hex:4; HexNAc:4; Neu5Ac:2}	MouseBrain
True	True	True	True	True	N(N-Glycosylation)LTSPVGVQPILNEHTFC(Carbamidomethyl)AGLTK{Hex:8; HexNAc:2}	MouseLung
True	True	True	True	True	RDDLHPTLPAGQYFLN(N-Glycosylation)ITYNYPVHSFDGR{Fuc:2; Hex:5; HexNAc:5}	MouseKidney
True	True	True	True	True	VMSWWDYGYQITAMAN(N-Glycosylation)R{Hex:8; HexNAc:2}	MouseKidney
True	True	True	True	True	GN(N-Glycosylation)YSC(Carbamidomethyl)FVSSPSITK{Fuc:1; Hex:4; HexNAc:5}	MouseBrain
True	True	True	True	True	GVTHLN(N-Glycosylation)ISGLK{Hex:5; HexNAc:4; Neu5Gc:3}	MouseLiver
True	False	True	True	True	ASSSFRPN(N-Glycosylation)GTK{Hex:4; HexNAc:5}	MouseKidney
True	True	True	True	True	N(N-Glycosylation)LSEDR{Fuc:3; Hex:5; HexNAc:5}	MouseKidney
True	False	True	True	True	KMLAQHC(Carbamidomethyl)VDAN(N-Glycosylation)NTFC(Carbamidomethyl)FENPR{Fuc:3; Hex:6; HexNAc:4}	MouseKidney
True	True	True	True	True	MLAQHC(Carbamidomethyl)VDAN(N-Glycosylation)NTFC(Carbamidomethyl)FENPR{Fuc:3; Hex:6; HexNAc:6}	MouseKidney
True	True	True	True	True	N(N-Glycosylation)ISEIK{Hex:5; HexNAc:4; Neu5Ac:1}	MouseHeart
True	True	True	True	True	QLSC(Carbamidomethyl)VANQN(N-Glycosylation)GSQADC(Carbamidomethyl)ELGNPFKR{Hex:5; HexNAc:4}	MouseKidney
True	True	True	True	True	TAADATGLQPILNQFTPAN(N-Glycosylation)VSR{Hex:8; HexNAc:2}	MouseKidney
True	True	True	True	True	MTQESALIFPFLN(N-Glycosylation)K{Fuc:1; Hex:6; HexNAc:5; Neu5Ac:3}	MouseBrain
True	False	True	False	False	GDPSIISVN(N-Glycosylation)GTDFTFR{Fuc:1; Hex:4; HexNAc:6; Neu5Ac:2}	MouseLung
True	True	True	True	True	HEEGHMLN(N-Glycosylation)C(Carbamidomethyl)TC(Carbamidomethyl)FGQGR{Fuc:1; Hex:5; HexNAc:4}	MouseKidney
True	True	True	True	True	IN(N-Glycosylation)TTSDEKDPTNPFRFPNIGVEK{Hex:9; HexNAc:2}	MouseLung
True	True	True	True	True	GKAN(N-Glycosylation)STGTLVITNPTR{Fuc:1; Hex:5; HexNAc:3}	MouseBrain
True	True	True	True	True	C(Carbamidomethyl)VC(Carbamidomethyl)DQNFQEKN(N-Glycosylation)NSC(Carbamidomethyl)IAK{Fuc:1; Hex:3; HexNAc:5}	MouseBrain
True	True	True	True	True	FKLDWLGN(N-Glycosylation)C(Carbamidomethyl)SGLNDDSYGYR{Fuc:1; Hex:4; HexNAc:3}	MouseBrain
True	True	True	True	True	TFDVSNFQN(N-Glycosylation)SSIKR{Fuc:1; Hex:6; HexNAc:3}	MouseKidney
True	True	True	True	True	M(Oxidation)IEN(N-Glycosylation)GSLSFLPTLR{Fuc:1; Hex:5; HexNAc:4; Neu5Gc:2}	MouseLung
True	False	True	True	True	LLQVVYLHSNN(N-Glycosylation)ITK{Hex:4; HexNAc:6; Neu5Ac:1}	MouseLung
True	False	True	True	True	VLGFKPKPPKN(N-Glycosylation)ESLETYPLMMK{Fuc:2; Hex:7; HexNAc:6; Neu5Ac:3}	MouseBrain
True	False	True	True	True	KN(N-Glycosylation)ITDLVEGAK{Hex:4; HexNAc:6}	MouseLung
True	False	True	False	False	GMN(N-Glycosylation)YTVR{Fuc:2; Hex:4; HexNAc:5; Neu5Ac:1}	MouseKidney
True	False	True	True	True	ELVHQSN(N-Glycosylation)TSNIFFSPVSIATAFAM(Oxidation)LSLGSK{Hex:3; HexNAc:4; Neu5Gc:2}	MouseKidney
True	True	True	True	True	IYAGMVSLMDEAVGN(N-Glycosylation)VTK{Hex:6; HexNAc:2}	MouseKidney
True	False	True	True	True	TVVTEAGNLLKDN(N-Glycosylation)ATQEEILHYLEK{Fuc:2; Hex:4; HexNAc:6}	MouseKidney
True	True	True	True	True	IQFGGAN(N-Glycosylation)VSGFQIVDYDDSLVSK{Hex:8; HexNAc:2}	MouseBrain
True	True	True	True	True	QSN(N-Glycosylation)VSEPAK{Hex:5; HexNAc:2}	MouseBrain
True	True	True	True	True	HEN(N-Glycosylation)NTKDNSIQHEFSLTR{Hex:6; HexNAc:2}	MouseBrain
True	True	True	True	True	VVN(N-Glycosylation)VSELYGTPC(Carbamidomethyl)TK{Hex:6; HexNAc:4; Neu5Gc:1}	MouseLung
True	True	True	True	True	TFN(N-Glycosylation)SSTGDIVSPNFPK{Fuc:1; Hex:4; HexNAc:4}	MouseKidney
True	False	True	True	True	LGLSFNSITVMEN(N-Glycosylation)GSLANVPHLR{Fuc:1; Hex:5; HexNAc:4}	MouseHeart
True	True	True	True	True	KGTSNDLVLQSIN(N-Glycosylation)STC(Carbamidomethyl)SYYEC(Carbamidomethyl)AFLGGLK{Hex:6; HexNAc:3; Neu5Gc:1}	MouseHeart
True	True	True	True	True	DIWN(N-Glycosylation)VTGAK{Hex:8; HexNAc:2}	MouseLung
True	True	True	True	True	N(N-Glycosylation)ATTYPPM(Oxidation)C(Carbamidomethyl)SQDAAR{Hex:9; HexNAc:2}	MouseKidney
True	True	True	True	True	TAFAPPDIPVC(Carbamidomethyl)LLGN(N-Glycosylation)R{Hex:9; HexNAc:2}	MouseKidney
True	True	True	True	True	NPC(Carbamidomethyl)N(N-Glycosylation)ITR{Hex:6; HexNAc:3}	MouseKidney
True	False	True	True	True	KSDDDYEDYASN(N-Glycosylation)K{Fuc:2; Hex:4; HexNAc:4}	MouseBrain
True	True	True	True	True	DTVQHWN(N-Glycosylation)WTSDLPLQC(Carbamidomethyl)ATHSVSIR{Hex:8; HexNAc:2}	MouseKidney
True	True	True	True	True	FN(N-Glycosylation)SSSSSLEEK{Hex:6; HexNAc:2}	MouseBrain
True	True	True	True	True	LMNAPLYLAEWQN(N-Glycosylation)ITK{Fuc:1; Hex:4; HexNAc:4; Neu5Ac:1}	MouseBrain
True	True	True	True	True	N(N-Glycosylation)ATSYPPMC(Carbamidomethyl)SQDAGWAK{Hex:5; HexNAc:4; Neu5Gc:2}	MouseHeart
True	True	True	True	True	STEVSN(N-Glycosylation)HTLK{Fuc:1; Hex:9; HexNAc:5}	MouseLung
True	True	True	True	True	VN(N-Glycosylation)SSLHSQISR{Fuc:3; Hex:5; HexNAc:5}	MouseKidney
True	True	True	True	True	VN(N-Glycosylation)LSFPSAQSLPASDTHLK{Hex:4; HexNAc:4; Neu5Gc:1}	MouseLung
True	True	True	True	True	N(N-Glycosylation)ATYGYVLDDPDPDDGFNYK{Hex:6; HexNAc:2}	MouseLung
True	True	True	True	True	VDQNDN(N-Glycosylation)TSLQWSNPAQQTLYFDDKK{Fuc:1; Hex:3; HexNAc:4}	MouseBrain
True	False	True	False	True	NQN(N-Glycosylation)MTFMLLAR{Fuc:3; Hex:5; HexNAc:6}	MouseKidney
True	True	True	True	True	VSQVLHEGGHN(N-Glycosylation)VTK{Fuc:1; Hex:4; HexNAc:2}	MouseKidney
True	True	True	True	True	SLTQGSLIVGNLAPVN(N-Glycosylation)GTSQGK{Fuc:1; Hex:6; HexNAc:3}	MouseHeart
True	False	False	True	True	QPN(N-Glycosylation)ATNPC(Carbamidomethyl)GNNNGGC(Carbamidomethyl)AQIC(Carbamidomethyl)VLSHR{Fuc:2; Hex:6; HexNAc:3}	MouseKidney
True	True	True	True	True	N(N-Glycosylation)ATGDYK{Hex:5; HexNAc:4; Neu5Gc:3}	MouseLiver
True	False	True	False	False	VVRPDSELGERPPEDN(N-Glycosylation)QSFQYDHEAFLGK{Hex:6; HexNAc:2}	MouseKidney
True	False	False	False	False	AFYN(N-Glycosylation)GSLTAQIVK{Hex:11; HexNAc:4}	MouseKidney
True	False	False	True	True	HLSFGEDYPGIVNPLDHTN(N-Glycosylation)VTAPQASMMFQYFVK{Hex:4; HexNAc:6}	MouseKidney
True	False	True	True	True	MVVC(Carbamidomethyl)DLGNPMVTGTN(N-Glycosylation)FSLGLR{Fuc:2; Hex:5; HexNAc:5; Neu5Ac:1; Neu5Gc:1}	MouseLung
True	True	True	True	True	N(N-Glycosylation)ASFVYTK{Hex:3; HexNAc:4}	MouseLiver
True	True	True	True	True	N(N-Glycosylation)QSVGDPNVDLIR{Hex:5; HexNAc:4}	MouseLiver
True	True	True	True	True	THN(N-Glycosylation)LTNLNPDLQYR{Fuc:1; Hex:4; HexNAc:3}	MouseBrain
True	True	True	True	True	FTC(Carbamidomethyl)N(N-Glycosylation)QTTDVIIIHSK{Fuc:2; Hex:5; HexNAc:5}	MouseKidney
True	True	True	True	True	KN(N-Glycosylation)ASSVVPSSVHNSANQR{Fuc:3; Hex:5; HexNAc:5}	MouseBrain
True	True	True	True	True	AEFAVAN(N-Glycosylation)DTGFVDIPQQEK{Hex:6; HexNAc:2}	MouseLiver
True	True	True	True	True	TAN(N-Glycosylation)HSAPSLENSVQPGK{Hex:9; HexNAc:2}	MouseBrain
True	False	True	True	True	FKLDWLGN(N-Glycosylation)C(Carbamidomethyl)SGLNDDSYGYR{Fuc:4; Hex:5; HexNAc:4; Neu5Gc:2}	MouseKidney
True	False	True	True	True	VC(Carbamidomethyl)TETEFAC(Carbamidomethyl)HSYN(N-Glycosylation)EC(Carbamidomethyl)VALEYR{Fuc:2; Hex:4; HexNAc:4}	MouseKidney
True	True	True	True	True	HMQN(N-Glycosylation)LTEEQPIEVKK{Fuc:1; Hex:5; HexNAc:4; Neu5Gc:1}	MouseHeart
True	False	True	True	True	DWIWNQMHIDEEKN(N-Glycosylation)ESLPHYVGK{Fuc:1; Hex:6; HexNAc:4; Neu5Ac:1}	MouseLung
True	True	True	True	True	KN(N-Glycosylation)ITDLVEGAK{Fuc:1; Hex:5; HexNAc:4}	MouseKidney
True	True	True	True	True	HGLELASDHHGN(N-Glycosylation)FSITLR{Hex:6; HexNAc:2}	MouseLung
True	True	True	True	True	NLINDYVSN(N-Glycosylation)QTQGM(Oxidation)IK{Hex:8; HexNAc:2}	MouseLiver
True	True	True	True	True	TC(Carbamidomethyl)VSN(N-Glycosylation)C(Carbamidomethyl)TASQFVC(Carbamidomethyl)K{Hex:5; HexNAc:4; Neu5Gc:1}	MouseLiver
True	True	True	True	True	N(N-Glycosylation)ATGMEVGWYR{Hex:5; HexNAc:3}	MouseBrain
True	True	True	True	True	KVLVAPPSEEAN(N-Glycosylation)TTK{Fuc:4; Hex:6; HexNAc:6}	MouseBrain
True	False	True	True	True	N(N-Glycosylation)QSVGDPNVDLIR{Fuc:2; Hex:4; HexNAc:7; Neu5Ac:2}	MouseLung
True	True	True	True	True	AN(N-Glycosylation)TTQPGIVEGGQVLK{Fuc:1; Hex:5; HexNAc:4}	MouseLung
True	True	True	True	True	SC(Carbamidomethyl)HTAVGTSEGWNVPMGLIYN(N-Glycosylation)QTGSC(Carbamidomethyl)K{Hex:9; HexNAc:2}	MouseLiver
True	False	True	True	True	GFYATWNTNTLGC(Carbamidomethyl)GGTLHSDN(N-Glycosylation)GTIK{Fuc:1; Hex:4; HexNAc:6; Neu5Ac:1}	MouseKidney
True	False	True	True	True	GSEVEDEDLELFN(N-Glycosylation)TSVQLRPPSTAPGPETAAFIER{Hex:6; HexNAc:2}	MouseBrain
True	False	True	True	True	N(N-Glycosylation)ATGMEVGWYR{Fuc:1; Hex:4; HexNAc:7; Neu5Ac:2}	MouseBrain
True	True	True	True	True	YYHGELSYLN(N-Glycosylation)VTR{Hex:5; HexNAc:2}	MouseLiver
True	True	True	True	True	ILMNEGGHYN(N-Glycosylation)ASSGK{Hex:6; HexNAc:2}	MouseLung
True	True	True	True	True	AN(N-Glycosylation)HSGAVVLLK{Fuc:1; Hex:6; HexNAc:6}	MouseKidney
True	True	True	True	True	YTGN(N-Glycosylation)ASALLILPDQGR{Hex:5; HexNAc:4; Neu5Gc:2}	MouseHeart
True	False	True	True	True	VGVNKN(N-Glycosylation)QTVTATFGYPFR{Hex:5; HexNAc:4; Neu5Ac:1}	MouseLung
True	True	True	True	True	FSLVN(N-Glycosylation)DSEGWLC(Carbamidomethyl)IK{Fuc:2; Hex:6; HexNAc:3; Neu5Ac:2}	MouseKidney
True	False	True	True	True	DATIQAYLSSGN(N-Glycosylation)FSK{Hex:3; HexNAc:4; Neu5Ac:1}	MouseKidney
True	True	True	True	True	MIEN(N-Glycosylation)GSLSFLPTLR{Fuc:1; Hex:5; HexNAc:4; Neu5Ac:1}	MouseLung
True	True	True	True	True	SHGVQTMVVLSSLEPN(N-Glycosylation)TTYEIR{Fuc:1; Hex:5; HexNAc:4; Neu5Ac:4}	MouseBrain
True	True	False	False	False	SGN(N-Glycosylation)ATQSVEALHQLASSYFVDR{Fuc:1; Hex:3; HexNAc:3}	MouseBrain
True	True	True	True	True	LKFN(N-Glycosylation)STIK{Fuc:3; Hex:5; HexNAc:6}	MouseBrain
True	True	True	True	True	N(N-Glycosylation)ASNMEYR{Fuc:1; Hex:6; HexNAc:3}	MouseBrain
True	True	True	True	True	AN(N-Glycosylation)ATIEVK{Hex:5; HexNAc:6}	MouseBrain
True	True	True	True	True	ENSKQN(N-Glycosylation)GSANSATNPAGLDK{Fuc:1; Hex:3; HexNAc:5}	MouseBrain
True	True	True	True	True	RIPAIN(N-Glycosylation)R{Hex:4; HexNAc:5}	MouseLung
True	False	True	True	True	N(N-Glycosylation)YSVVVMFTALQLHR{Hex:8; HexNAc:2}	MouseLiver
True	True	True	True	True	N(N-Glycosylation)ETHFDAGAK{Fuc:1; Hex:3; HexNAc:5}	MouseKidney
True	True	True	True	True	N(N-Glycosylation)STKEEILAALEK{Hex:6; HexNAc:2}	MouseLung
True	True	True	True	True	EDGMLPAN(N-Glycosylation)R{Fuc:1; Hex:5; HexNAc:2}	MouseBrain
True	True	True	True	True	FQVN(N-Glycosylation)NTHPPHVQLLR{Hex:8; HexNAc:2}	MouseLung
True	False	True	True	True	N(N-Glycosylation)LTEVVPQLLDQLR{Hex:6; HexNAc:4; Neu5Ac:1; Neu5Gc:1}	MouseLung
True	True	True	True	True	N(N-Glycosylation)STLC(Carbamidomethyl)DLC(Carbamidomethyl)IGPLK{Fuc:1; Hex:5; HexNAc:4; Neu5Gc:2}	MouseKidney
True	True	True	True	True	FGEFGN(N-Glycosylation)YSLLVQHASSGANK{Hex:9; HexNAc:2}	MouseLiver
True	True	True	True	True	N(N-Glycosylation)ISGVVLADHSGSFHNR{Hex:5; HexNAc:2}	MouseLiver
True	True	True	True	True	FLEAGIYEVPIIITDSGNPPKSN(N-Glycosylation)ISILR{Fuc:1; Hex:6; HexNAc:3; Neu5Ac:1}	MouseHeart
True	True	True	True	True	WGHN(N-Glycosylation)VTEFQQR{Hex:9; HexNAc:2}	MouseLung
True	False	True	True	True	ALN(N-Glycosylation)TTSVELQEAQR{Hex:3; HexNAc:4; Neu5Ac:1; Neu5Gc:1}	MouseKidney
True	True	True	True	True	TDC(Carbamidomethyl)DSSTASLC(Carbamidomethyl)SFPVAN(N-Glycosylation)VSLAK{Hex:8; HexNAc:2}	MouseBrain
True	True	True	True	True	SVLEN(N-Glycosylation)TTSYEEAK{Hex:8; HexNAc:2}	MouseKidney
True	True	True	True	True	SVSVAAGDSTVLN(N-Glycosylation)C(Carbamidomethyl)TLTSLLPVGPIR{Fuc:1; Hex:5; HexNAc:4}	MouseBrain
True	True	True	True	True	RPYIVPILWLN(N-Glycosylation)ETGTIGDEKAEM(Oxidation)FK{Fuc:1; Hex:8; HexNAc:2}	MouseLung
True	True	True	True	True	TLAGEN(N-Glycosylation)QTALEIEELNR{Fuc:1; Hex:6; HexNAc:5}	MouseHeart
True	True	True	True	True	LWLPVN(N-Glycosylation)LTWADLEDKDGR{Hex:6; HexNAc:2}	MouseBrain
True	False	True	True	True	N(N-Glycosylation)ISSHSNIIFSNGELDPWSGGGVTR{Hex:6; HexNAc:2}	MouseLiver
True	True	True	True	True	NVN(N-Glycosylation)ISYIVNDSFFPQRPEK{Hex:3; HexNAc:4}	MouseLiver
True	True	True	True	True	AQELPGAN(N-Glycosylation)GSLVMASAAAAARPEPESLQAR{Fuc:1; Hex:5; HexNAc:4; Neu5Gc:1}	MouseKidney
True	False	True	True	True	SVINQAWN(N-Glycosylation)TSEQAMPQAMHQAC(Carbamidomethyl)LR{Hex:8; HexNAc:2}	MouseLung
True	True	True	True	True	GNYGWQAGN(N-Glycosylation)HSAFWGMTLDEGIR{Hex:5; HexNAc:2}	MouseBrain
True	False	True	True	True	MIEN(N-Glycosylation)GSLSFLPTLR{Hex:3; HexNAc:4; Neu5Ac:2}	MouseLung
True	True	True	True	True	VLVAPPSEEAN(N-Glycosylation)TTK{Fuc:3; Hex:5; HexNAc:3}	MouseBrain
True	False	True	True	True	AFYN(N-Glycosylation)GSLTAQIVK{Fuc:4; Hex:6; HexNAc:8}	MouseKidney
True	True	True	True	True	AN(N-Glycosylation)ATIEVK{Fuc:1; Hex:6; HexNAc:7}	MouseBrain
True	False	False	False	False	EADNFFTSLGLLPVPPEFWN(N-Glycosylation)K{Hex:7; HexNAc:4; Neu5Ac:1}	MouseLung
True	True	True	True	True	GN(N-Glycosylation)VSAC(Carbamidomethyl)GSSVFIFDEMDK{Hex:9; HexNAc:2}	MouseLiver
True	True	True	True	True	MYVTN(N-Glycosylation)DTEVAENNYEALK{Hex:6; HexNAc:3; Neu5Gc:1}	MouseLiver
True	True	True	True	True	SLDAYPVLNQAQAM(Oxidation)EN(N-Glycosylation)HTEVHFQK{Hex:7; HexNAc:2}	MouseKidney
True	False	True	True	True	DYYPIN(N-Glycosylation)ESLASLPLR{Hex:6; HexNAc:5; Neu5Ac:3}	MouseBrain
True	True	True	True	True	N(N-Glycosylation)LSYEAAPDHK{Fuc:4; Hex:6; HexNAc:5}	MouseKidney
True	True	True	True	True	DSC(Carbamidomethyl)ESNQN(N-Glycosylation)ITC(Carbamidomethyl)R{Hex:7; HexNAc:2}	MouseKidney
True	True	True	True	True	GKAN(N-Glycosylation)STGTLVITNPTR{Fuc:2; Hex:3; HexNAc:6}	MouseBrain
True	True	True	True	True	KLVQVGIYN(N-Glycosylation)GTHVIPNDRK{Hex:9; HexNAc:2}	MouseBrain
True	True	True	True	True	VLKDAVNN(N-Glycosylation)ITAK{Hex:9; HexNAc:2}	MouseHeart
True	False	True	True	True	AMLLNQHVPMESSHLLQFVN(N-Glycosylation)WSSLLPER{Fuc:2; Hex:4; HexNAc:3}	MouseKidney
True	True	True	True	True	N(N-Glycosylation)VSDTTK{Fuc:1; Hex:5; HexNAc:4}	MouseBrain
True	False	True	True	True	LMLLHPSPN(N-Glycosylation)C(Carbamidomethyl)SLR{Fuc:1; Hex:3; HexNAc:4}	MouseLiver
True	True	True	True	True	MC(Carbamidomethyl)QLYPETFMC(Carbamidomethyl)VTN(N-Glycosylation)SSDILQAFR{Hex:5; HexNAc:4; Neu5Ac:1; Neu5Gc:1}	MouseLung
True	True	True	True	True	FINYN(N-Glycosylation)QTVSR{Hex:9; HexNAc:2}	MouseHeart
True	True	True	True	True	N(N-Glycosylation)ISQILENTVK{Fuc:2; Hex:11; HexNAc:7}	MouseKidney
True	False	True	True	True	VLGFKPKPPKN(N-Glycosylation)ESLETYPLMMK{Fuc:2; Hex:6; HexNAc:5; Neu5Ac:3}	MouseBrain
True	False	True	True	True	ANQIVIPHN(N-Glycosylation)TTFQTEPTK{Hex:5; HexNAc:3; Neu5Gc:1}	MouseLiver
True	True	True	True	True	C(Carbamidomethyl)N(N-Glycosylation)ASSQFLC(Carbamidomethyl)SSGR{Hex:5; HexNAc:4; Neu5Gc:2}	MouseLiver
True	True	True	True	True	IADEKYN(N-Glycosylation)DTFWK{Hex:9; HexNAc:2}	MouseKidney
True	True	True	True	True	LNAIN(N-Glycosylation)ITSALDR{Hex:7; HexNAc:2}	MouseLung
True	True	True	True	True	VN(N-Glycosylation)ITVLPSLTSR{Fuc:1; Hex:5; HexNAc:4; Neu5Gc:2}	MouseLung
True	False	True	False	True	VVDKGN(N-Glycosylation)GSKPTSPEEVK{Fuc:1; Hex:4; HexNAc:4}	MouseKidney
True	True	True	True	True	VSTLYANN(N-Glycosylation)GSVLQGSTVASVYHK{Hex:7; HexNAc:2}	MouseKidney
True	True	True	True	True	TSDTGEEEAITN(N-Glycosylation)STEANGK{Hex:8; HexNAc:2}	MouseKidney
True	False	True	True	True	HVTDMN(N-Glycosylation)STIHLLR{Fuc:1; Hex:3; HexNAc:5}	MouseLung
True	True	True	True	True	N(N-Glycosylation)LSALQLLK{Fuc:1; Hex:3; HexNAc:5}	MouseBrain
True	True	True	True	True	LAVTN(N-Glycosylation)TTMTGTVLK{Hex:6; HexNAc:2}	MouseBrain
True	True	True	True	True	N(N-Glycosylation)LSYEAAPDHK{Fuc:1; Hex:4; HexNAc:5; Neu5Gc:1}	MouseKidney
True	True	True	True	True	GLN(N-Glycosylation)LTEDTYKPR{Hex:10; HexNAc:2}	MouseLiver
True	True	True	True	True	AN(N-Glycosylation)HSGAVVLLK{Hex:9; HexNAc:2}	MouseKidney
True	True	True	True	True	RPYIVPILWLN(N-Glycosylation)ETGTIGDEK{Hex:9; HexNAc:2}	MouseKidney
True	False	True	True	True	LRNPC(Carbamidomethyl)TSEQN(N-Glycosylation)C(Carbamidomethyl)TSPFSYK{Fuc:1; Hex:5; HexNAc:4; Neu5Gc:1}	MouseKidney
True	False	False	True	True	LQTPLN(N-Glycosylation)YTEFQKPIC(Carbamidomethyl)LPSK{Hex:7; HexNAc:4; Neu5Ac:1}	MouseHeart
True	True	True	True	True	MALLQYGSQNQQQVAFPLTYN(N-Glycosylation)VTTIHEALER{Fuc:1; Hex:4; HexNAc:4}	MouseKidney
True	True	True	True	True	LMNAPLYLAEWQN(N-Glycosylation)ITK{Fuc:2; Hex:5; HexNAc:4; Neu5Ac:2}	MouseBrain
True	True	False	False	False	VLVAPPSEEAN(N-Glycosylation)TTK{Fuc:1; Hex:6; HexNAc:6; Neu5Ac:3}	MouseBrain
True	False	True	False	False	IESINQQLLPLGN(N-Glycosylation)ISDNVDR{Hex:4; HexNAc:4; Neu5Ac:1}	MouseLung
True	True	True	True	True	LEAYFSLEGFPAEQN(N-Glycosylation)ASNR{Hex:9; HexNAc:2}	MouseKidney
True	False	True	True	True	LHKDN(N-Glycosylation)TTC(Carbamidomethyl)YEFKK{Fuc:1; Hex:5; HexNAc:4; Neu5Ac:1}	MouseLung
True	False	True	True	True	NLN(N-Glycosylation)MSR{Hex:8; HexNAc:2}	MouseBrain
True	False	True	True	True	VLGFKPKPPKN(N-Glycosylation)ESLETYPLMMK{Hex:7; HexNAc:7; Neu5Ac:2; Neu5Gc:1}	MouseKidney
True	True	True	True	True	EYC(Carbamidomethyl)NDLKPSDN(N-Glycosylation)NTEFLLNFNEFIDR{Fuc:1; Hex:3; HexNAc:4}	MouseBrain
True	False	True	False	False	N(N-Glycosylation)LSYEAAPDHK{Hex:7; HexNAc:7}	MouseKidney
True	True	True	True	True	DVGSGTTN(N-Glycosylation)NSQAC(Carbamidomethyl)AQFLEQYFHNSDLTEFMR{Hex:5; HexNAc:2}	MouseBrain
True	True	True	True	True	N(N-Glycosylation)YTADYDK{Hex:8; HexNAc:2}	MouseLiver
True	False	True	True	True	MYSEGSDIVPQSN(N-Glycosylation)ETALHYFK{Hex:3; HexNAc:4; Neu5Ac:2}	MouseLung
True	True	True	True	True	RDDLHPTLPAGQYFLN(N-Glycosylation)ITYNYPVHSFDGR{Fuc:1; Hex:5; HexNAc:5}	MouseKidney
True	True	True	True	True	VN(N-Glycosylation)FTC(Carbamidomethyl)K{Hex:4; HexNAc:3}	MouseBrain
True	True	True	True	True	N(N-Glycosylation)GSSC(Carbamidomethyl)GKENVSDPSLTITFGR{Fuc:2; Hex:6; HexNAc:4}	MouseKidney
True	False	True	True	True	DEIGN(N-Glycosylation)VSTSHLLILDDSVEM(Oxidation)EIRPR{Hex:7; HexNAc:2}	MouseLiver
True	True	True	True	True	HLYTTTGGETDFTN(N-Glycosylation)VTSLR{Hex:10; HexNAc:2}	MouseLung
True	True	True	True	True	EADDYN(N-Glycosylation)LTISEVK{Hex:6; HexNAc:2}	MouseLung
True	True	True	True	True	ILYGLEN(N-Glycosylation)TTQELK{Fuc:1; Hex:5; HexNAc:4; Neu5Gc:2}	MouseHeart
True	True	True	True	True	MTQESALIFPFLN(N-Glycosylation)K{Fuc:2; Hex:6; HexNAc:5; Neu5Ac:3}	MouseBrain
True	True	True	True	True	EDGMLPAN(N-Glycosylation)R{Fuc:1; Hex:3; HexNAc:5}	MouseBrain
True	True	True	False	False	DQSEDDRQHEC(Carbamidomethyl)LN(N-Glycosylation)VTQLLK{Fuc:1; Hex:5; HexNAc:4}	MouseBrain
True	False	True	False	True	LN(N-Glycosylation)NSQIK{Hex:10; HexNAc:2}	MouseKidney
True	True	True	True	True	ALSPN(N-Glycosylation)STISSAPK{Hex:6; HexNAc:2}	MouseHeart
True	True	True	True	True	N(N-Glycosylation)ETHFDAGAK{Hex:4; HexNAc:5}	MouseLung
True	True	True	True	True	YLN(N-Glycosylation)FSTSEK{Hex:9; HexNAc:2}	MouseLung
True	False	True	True	True	N(N-Glycosylation)ISSEEK{Fuc:1; Hex:3; HexNAc:6}	MouseBrain
True	True	True	True	True	LTVQETQLGGSAN(N-Glycosylation)LTC(Carbamidomethyl)R{Hex:8; HexNAc:2}	MouseBrain
True	True	True	True	True	SGGN(N-Glycosylation)ATLQVDSWPVIER{Fuc:1; Hex:4; HexNAc:4; Neu5Ac:2}	MouseBrain
True	True	True	True	True	YEGSLTTPPC(Carbamidomethyl)SQGVIWTVFN(N-Glycosylation)ETVK{Hex:9; HexNAc:2}	MouseKidney
True	True	True	True	True	TAQSYYN(N-Glycosylation)QSK{Hex:9; HexNAc:2}	MouseLung
True	True	True	True	True	LDPPC(Carbamidomethyl)TN(N-Glycosylation)TTAPSNYLNNPYVR{Fuc:1; Hex:6; HexNAc:4; Neu5Gc:1}	MouseLiver
True	False	True	True	True	AFN(N-Glycosylation)LTWISTDFK{Fuc:1; Hex:3; HexNAc:5; Neu5Ac:1}	MouseBrain
True	True	True	True	True	DGN(N-Glycosylation)C(Carbamidomethyl)TSPQALC(Carbamidomethyl)NAR{Fuc:2; Hex:3; HexNAc:6}	MouseKidney
True	False	True	True	True	VYVYAVN(N-Glycosylation)QTR{Fuc:1; Hex:3; HexNAc:4; Neu5Gc:1}	MouseLung
True	True	True	True	True	N(N-Glycosylation)LSFWDAPLGSSYMC(Carbamidomethyl)NK{Hex:5; HexNAc:2}	MouseLiver
True	True	True	True	True	GVTHLN(N-Glycosylation)ISGLK{Hex:9; HexNAc:2}	MouseLiver
True	False	True	True	True	IGGDAATTVNN(N-Glycosylation)NTPDFGFGGQK{Hex:5; HexNAc:3; Neu5Ac:1}	MouseLung
True	True	True	True	True	KLDFIVLN(N-Glycosylation)ETR{Fuc:3; Hex:5; HexNAc:5}	MouseKidney
True	False	True	True	True	HQN(N-Glycosylation)QTLR{Hex:9; HexNAc:2}	MouseBrain
True	False	True	False	False	QN(N-Glycosylation)TSDGR{Fuc:2; Hex:8; HexNAc:8}	MouseKidney
True	True	True	True	True	LEN(N-Glycosylation)ITTGTYTIHAQK{Hex:5; HexNAc:2}	MouseLung
True	True	True	True	True	KGTSNDLVLQSIN(N-Glycosylation)STC(Carbamidomethyl)SYYEC(Carbamidomethyl)AFLGGLK{Hex:5; HexNAc:3; Neu5Ac:1}	MouseHeart
True	False	True	True	True	TSRPTDNSIN(N-Glycosylation)VTC(Carbamidomethyl)GPPYETNGPK{Hex:5; HexNAc:2}	MouseLiver
True	False	True	True	True	KDTC(Carbamidomethyl)AQEC(Carbamidomethyl)SHFN(N-Glycosylation)LTK{Fuc:1; Hex:6; HexNAc:4}	MouseLung
True	True	True	True	True	GVTNDLLSVQGNTGPSWIN(N-Glycosylation)K{Hex:6; HexNAc:2}	MouseKidney
True	True	True	True	True	N(N-Glycosylation)C(Carbamidomethyl)TGC(Carbamidomethyl)SAGLLLDMDDNR{Hex:8; HexNAc:2}	MouseKidney
True	True	True	True	True	N(N-Glycosylation)SSFAQYQSFK{Hex:9; HexNAc:2}	MouseLiver
True	True	True	True	True	SRYPHKPEIN(N-Glycosylation)STTHPGADLK{Hex:5; HexNAc:4; Neu5Gc:2}	MouseLung
True	True	True	True	True	LEN(N-Glycosylation)ITTGTYTIHAQK{Hex:7; HexNAc:2}	MouseLiver
True	True	True	True	True	SN(N-Glycosylation)VTRPSEFNYIWIAPIPFLK{Fuc:4; Hex:6; HexNAc:5}	MouseKidney
True	False	True	True	True	AFLC(Carbamidomethyl)DGDN(N-Glycosylation)DC(Carbamidomethyl)GDGSDENPIYC(Carbamidomethyl)ASHTC(Carbamidomethyl)R{Fuc:1; Hex:2; HexNAc:2}	MouseKidney
True	True	True	True	True	RN(N-Glycosylation)ETHATYSNTLYLANAIIIR{Hex:5; HexNAc:4}	MouseKidney
True	False	True	False	True	NKNPQMN(N-Glycosylation)FTEANEAC(Carbamidomethyl)K{Hex:5; HexNAc:4; Neu5Gc:1}	MouseLung
True	True	True	True	True	TDKGLLTFVDHLPVTQVVVGDTN(N-Glycosylation)R{Hex:5; HexNAc:2}	MouseBrain
True	True	True	True	True	N(N-Glycosylation)LSLNIHGK{Fuc:1; Hex:6; HexNAc:4}	MouseHeart
True	True	True	True	True	DEIGN(N-Glycosylation)VSTSHLLILDDSVEMEIRPR{Hex:6; HexNAc:2}	MouseLiver
True	False	True	True	True	LMNAPLYLAEWQN(N-Glycosylation)ITK{Fuc:1; Hex:4; HexNAc:3; Neu5Ac:1}	MouseBrain
True	True	True	True	True	EYEGAVYPDN(N-Glycosylation)TTDFQR{Hex:8; HexNAc:2}	MouseLiver
True	True	True	True	True	TQLTC(Carbamidomethyl)SLN(N-Glycosylation)SSGVDIVGHR{Fuc:2; Hex:4; HexNAc:6}	MouseBrain
True	False	True	True	True	SN(N-Glycosylation)DSFSAASIIFSNGR{Hex:9; HexNAc:4; Neu5Ac:2}	MouseKidney
True	True	True	True	True	GFYC(Carbamidomethyl)SWHLPTPTYIPNTFN(N-Glycosylation)VTVLHGSK{Fuc:1; Hex:4; HexNAc:4}	MouseBrain
True	True	True	True	True	VLLN(N-Glycosylation)LTTVAANHGYTK{Hex:10; HexNAc:2}	MouseLiver
True	True	True	True	True	GWN(N-Glycosylation)ATHMFR{Fuc:1; Hex:6; HexNAc:4; Neu5Ac:1}	MouseLung
True	True	True	True	True	N(N-Glycosylation)NC(Carbamidomethyl)LQGIEFLEEENVR{Hex:9; HexNAc:2}	MouseKidney
True	True	True	True	True	LYWISSGN(N-Glycosylation)HTINR{Hex:5; HexNAc:4; Neu5Gc:2}	MouseLiver
True	True	True	True	True	SN(N-Glycosylation)VTRPSEFNYIWIAPIPFLK{Fuc:2; Hex:4; HexNAc:5}	MouseKidney
True	True	True	True	True	TVN(N-Glycosylation)VSVPK{Hex:7; HexNAc:2}	MouseLiver
True	False	False	False	False	GVN(N-Glycosylation)ETLLVNELK{Fuc:1; Hex:3; HexNAc:4; Neu5Gc:1}	MouseLung
True	True	True	True	True	VMSWWDYGYQIAGMAN(N-Glycosylation)R{Hex:9; HexNAc:2}	MouseLiver
True	True	True	True	True	SDLNPAN(N-Glycosylation)GSYPFQALHQR{Hex:6; HexNAc:2}	MouseHeart
True	True	True	True	True	KIYIPLN(N-Glycosylation)K{Hex:9; HexNAc:2}	MouseBrain
True	False	False	False	False	SIFDPPVFPVC(Carbamidomethyl)MLGN(N-Glycosylation)R{Hex:3; HexNAc:4; Neu5Ac:2}	MouseHeart
True	False	True	True	True	DGKPLLN(N-Glycosylation)DSR{Fuc:1; Hex:5; HexNAc:4; Neu5Ac:2}	MouseBrain
True	True	True	True	True	KLN(N-Glycosylation)YTLK{Hex:8; HexNAc:2}	MouseLung
True	True	True	True	True	KLDFIVLN(N-Glycosylation)ETR{Fuc:1; Hex:7; HexNAc:4}	MouseLung
True	False	False	False	False	C(Carbamidomethyl)IN(N-Glycosylation)QSIC(Carbamidomethyl)EK{Fuc:1; Hex:3; HexNAc:5; Neu5Ac:1}	MouseBrain
True	True	True	True	True	NPC(Carbamidomethyl)TSEQN(N-Glycosylation)C(Carbamidomethyl)TSPFSYK{Hex:7; HexNAc:2}	MouseKidney
True	True	True	True	True	NAVN(N-Glycosylation)C(Carbamidomethyl)TYK{Hex:5; HexNAc:2}	MouseLung
True	True	True	True	True	MDYNSFQGTPSN(N-Glycosylation)ETK{Hex:8; HexNAc:2}	MouseLung
True	True	True	True	True	VISN(N-Glycosylation)NC(Carbamidomethyl)TSYGVLDIGK{Fuc:2; Hex:5; HexNAc:5}	MouseKidney
True	True	True	True	True	FSLVN(N-Glycosylation)DSEGWLC(Carbamidomethyl)IK{Fuc:1; Hex:5; HexNAc:4; Neu5Ac:2}	MouseKidney
True	True	True	True	True	C(Carbamidomethyl)LN(N-Glycosylation)ASLC(Carbamidomethyl)VGGVAR{Fuc:3; Hex:5; HexNAc:5}	MouseKidney
True	True	True	True	True	MIEN(N-Glycosylation)GSLSFLPTLR{Fuc:1; Hex:5; HexNAc:4; Neu5Ac:1; Neu5Gc:1}	MouseLung
True	True	True	True	True	VLVAPPSEEAN(N-Glycosylation)TTK{Fuc:2; Hex:5; HexNAc:6; Neu5Ac:1}	MouseBrain
True	False	False	True	False	N(N-Glycosylation)ISQILENTVK{Fuc:1; Hex:7; HexNAc:7; Neu5Ac:1}	MouseKidney
True	True	True	True	True	LLQVVYLHSNN(N-Glycosylation)ITK{Fuc:2; Hex:5; HexNAc:4; Neu5Gc:1}	MouseKidney
True	False	False	True	True	ANQIVIPHN(N-Glycosylation)TTFQTEPTK{Fuc:1; Hex:6; HexNAc:4}	MouseLung
True	True	True	True	True	SLTQGSLIVGNLAPVN(N-Glycosylation)GTSQGK{Hex:5; HexNAc:2}	MouseHeart
True	True	False	True	False	VDDEMPQHAVLSGPNLFINNLN(N-Glycosylation)K{Fuc:4; Hex:4; HexNAc:6; Neu5Gc:1}	MouseKidney
True	True	True	True	True	KLHINYNN(N-Glycosylation)LTESVGPLPK{Fuc:1; Hex:5; HexNAc:4; Neu5Gc:1}	MouseLung
True	True	True	True	True	EATEISHVLLC(Carbamidomethyl)N(N-Glycosylation)ITQR{Hex:10; HexNAc:2}	MouseKidney
True	True	True	True	True	N(N-Glycosylation)ASNMEYR{Fuc:1; Hex:6; HexNAc:3; Neu5Ac:1}	MouseBrain
True	True	True	True	True	LDPPC(Carbamidomethyl)TN(N-Glycosylation)TTAPSNYLNNPYVR{Hex:6; HexNAc:4}	MouseLiver
True	True	True	True	True	KLDFIVLN(N-Glycosylation)ETR{Fuc:2; Hex:5; HexNAc:3}	MouseKidney
True	True	True	True	True	GSPAN(N-Glycosylation)VTEAR{Hex:6; HexNAc:2}	MouseKidney
True	True	True	True	True	N(N-Glycosylation)LSLNIHGK{Hex:6; HexNAc:4; Neu5Gc:1}	MouseHeart
True	True	True	True	True	NN(N-Glycosylation)LTTYK{Hex:8; HexNAc:2}	MouseLiver
True	False	False	False	False	N(N-Glycosylation)QSVVMYSVPQPLGIIAIHPSR{Hex:11; HexNAc:2}	MouseKidney
True	False	True	False	False	SFN(N-Glycosylation)RTAMPYGGYEK{Hex:5; HexNAc:2}	MouseLung
True	True	True	True	True	LHVAQPEN(N-Glycosylation)DSHVALLK{Hex:8; HexNAc:2}	MouseBrain
True	False	True	False	False	IN(N-Glycosylation)VSYTGERPSSNMVIVDVK{Hex:6; HexNAc:5; Neu5Gc:1}	MouseHeart
True	True	True	True	True	VFGSQN(N-Glycosylation)LTTVK{Hex:6; HexNAc:2}	MouseKidney
True	False	True	True	True	SFLDC(Carbamidomethyl)TN(N-Glycosylation)R{Fuc:3; Hex:6; HexNAc:5}	MouseKidney
True	False	False	False	False	LWC(Carbamidomethyl)QDC(Carbamidomethyl)TLAN(N-Glycosylation)SSHC(Carbamidomethyl)APK{Fuc:2; Hex:4; HexNAc:5; Neu5Ac:1}	MouseBrain
True	False	True	True	True	IAPASN(N-Glycosylation)VSHTVVLRPLK{Hex:7; HexNAc:4}	MouseKidney
True	False	True	True	True	VVLVN(N-Glycosylation)TTHKPFDIHVLHPYR{Fuc:2; Hex:4; HexNAc:5; Neu5Ac:1; Neu5Gc:1}	MouseKidney
True	False	True	True	True	TLLGYYN(N-Glycosylation)QSK{Fuc:1; Hex:5; HexNAc:4; Neu5Gc:2}	MouseLung
True	False	True	False	False	HFN(N-Glycosylation)TSLVFPR{Hex:9; HexNAc:2}	MouseKidney
True	False	True	True	True	TN(N-Glycosylation)VSKFDLPNR{Fuc:6; Hex:8; HexNAc:8; Neu5Ac:1}	MouseHeart
True	True	True	True	True	ISDTN(N-Glycosylation)ITAIPQGLPTSLTEVHLDGNK{Hex:4; HexNAc:4}	MouseKidney
True	True	True	True	True	SPGAQDN(N-Glycosylation)VSVSQGMR{Hex:7; HexNAc:2}	MouseLiver
True	True	True	True	True	ELYESIWQN(N-Glycosylation)FTDSK{Fuc:1; Hex:5; HexNAc:4}	MouseLung
True	True	True	True	True	FN(N-Glycosylation)SSSSSLEEK{Hex:7; HexNAc:2}	MouseBrain
True	True	True	True	True	IAN(N-Glycosylation)FSQSC(Carbamidomethyl)TLYSGDDLVEALPKPC(Carbamidomethyl)PGC(Carbamidomethyl)PR{Hex:5; HexNAc:4; Neu5Gc:2}	MouseHeart
True	True	True	True	True	SLTQGSLIVGNLAPVN(N-Glycosylation)GTSQGK{Fuc:1; Hex:4; HexNAc:3}	MouseLung
True	False	True	True	True	TVVTEAGNLLKDN(N-Glycosylation)ATQEEILHYLEK{Fuc:1; Hex:4; HexNAc:3; Neu5Ac:1}	MouseBrain
True	True	True	True	True	GTFTDC(Carbamidomethyl)ALAN(N-Glycosylation)MTQQIR{Hex:5; HexNAc:4; Neu5Gc:1}	MouseLung
True	True	True	True	True	QDN(N-Glycosylation)ETGIYYETWTVR{Hex:9; HexNAc:2}	MouseLiver
True	False	True	True	True	GHLIIAQVATNPQGLTGTGN(N-Glycosylation)TTSEMDPSHRK{Hex:8; HexNAc:2}	MouseKidney
True	True	True	True	True	MIEN(N-Glycosylation)GSLSFLPTLR{Fuc:1; Hex:5; HexNAc:4; Neu5Gc:1}	MouseHeart
True	True	True	True	True	TIPHHQYN(N-Glycosylation)ATINK{Hex:5; HexNAc:4; Neu5Gc:2}	MouseLiver
True	True	True	True	True	DAMVGN(N-Glycosylation)YTC(Carbamidomethyl)EVTELSR{Hex:5; HexNAc:2}	MouseBrain
True	True	True	True	True	QN(N-Glycosylation)ITQK{Fuc:1; Hex:5; HexNAc:4; Neu5Ac:1; Neu5Gc:1}	MouseLung
True	False	False	True	False	N(N-Glycosylation)STVMSR{Fuc:1; Hex:3; HexNAc:8}	MouseLung
True	True	True	True	True	IQNILSEKPSVTTVYINN(N-Glycosylation)GSVLQGSSVATIYDRK{Hex:8; HexNAc:2}	MouseLiver
True	True	True	True	True	LLQVVYLHSNN(N-Glycosylation)ITK{Fuc:1; Hex:3; HexNAc:6}	MouseHeart
True	True	True	True	True	VC(Carbamidomethyl)NGIGIGEFKDTLSIN(N-Glycosylation)ATNIK{Hex:5; HexNAc:2}	MouseLiver
True	True	True	True	True	VTNSNANAAGPLIVAGYN(N-Glycosylation)VSGSVR{Hex:8; HexNAc:2}	MouseKidney
True	True	True	True	True	TN(N-Glycosylation)QSC(Carbamidomethyl)ELVIDSTEK{Hex:8; HexNAc:2}	MouseLiver
True	True	True	True	True	N(N-Glycosylation)GTILYTMR{Hex:7; HexNAc:2}	MouseBrain
True	True	True	True	True	FN(N-Glycosylation)STEYQVVTR{Hex:5; HexNAc:7}	MouseLiver
True	True	True	True	True	ELEDNLKKN(N-Glycosylation)ISEIK{Hex:5; HexNAc:4}	MouseHeart
True	False	True	True	True	FSLVN(N-Glycosylation)DSEGWLC(Carbamidomethyl)IK{Fuc:2; Hex:7; HexNAc:6; Neu5Gc:1}	MouseKidney
True	False	True	True	True	LAYATIN(N-Glycosylation)DSR{Hex:12; HexNAc:2}	MouseBrain
True	True	True	True	True	DAVNN(N-Glycosylation)ITAK{Hex:8; HexNAc:2}	MouseHeart
True	True	True	True	True	YTGN(N-Glycosylation)ASALLILPDQGR{Hex:5; HexNAc:4; Neu5Ac:1; Neu5Gc:2}	MouseLung
True	True	True	True	True	SISN(N-Glycosylation)MTSQEFVEK{Fuc:2; Hex:4; HexNAc:5}	MouseBrain
True	False	True	True	True	YADTIYN(N-Glycosylation)ISMK{Fuc:1; Hex:5; HexNAc:5; Neu5Ac:1}	MouseKidney
True	True	True	True	True	ILN(N-Glycosylation)GSNR{Hex:9; HexNAc:2}	MouseKidney
True	False	True	False	False	EPNWKYPDILDN(N-Glycosylation)SSTER{Fuc:1; Hex:3; HexNAc:4}	MouseLung
True	True	True	True	True	SVAQN(N-Glycosylation)YSSITHLHSIGK{Fuc:1; Hex:3; HexNAc:5}	MouseKidney
True	True	True	True	True	N(N-Glycosylation)ETHFDAGAK{Hex:6; HexNAc:3}	MouseLung
True	True	True	True	True	LDWLGN(N-Glycosylation)C(Carbamidomethyl)SGLNDDSYGYR{Hex:8; HexNAc:2}	MouseKidney
True	True	True	True	True	SC(Carbamidomethyl)N(N-Glycosylation)STTEFTC(Carbamidomethyl)SNGR{Hex:8; HexNAc:2}	MouseKidney
True	False	True	True	False	VDLEDFEN(N-Glycosylation)NTAYAK{Fuc:1; Hex:6; HexNAc:5; Neu5Ac:1; Neu5Gc:1}	MouseHeart
True	False	True	False	False	VDLEDFEN(N-Glycosylation)NTAYAK{Hex:6; HexNAc:5; Neu5Gc:1}	MouseLung
True	False	True	True	True	N(N-Glycosylation)VTEETVK{Hex:6; HexNAc:3}	MouseLung
True	False	True	True	True	DC(Carbamidomethyl)DFLEDGEERN(N-Glycosylation)C(Carbamidomethyl)TGK{Hex:6; HexNAc:4; Neu5Ac:1}	MouseLung
True	False	True	True	True	LLQVVYLHSNN(N-Glycosylation)ITK{Fuc:1; Hex:5; HexNAc:4; Neu5Gc:2}	MouseKidney
True	False	True	True	True	RAEDYGPVEVISHWHPN(N-Glycosylation)ITINIVDDHTPWVK{Fuc:1; Hex:8; HexNAc:2}	MouseKidney
True	True	True	True	True	NSFN(N-Glycosylation)ISNLLVLHLSHNK{Hex:5; HexNAc:4; Neu5Ac:1}	MouseKidney
True	True	True	True	True	YHSQTYGN(N-Glycosylation)GSK{Hex:6; HexNAc:2}	MouseBrain
True	True	True	True	True	GAGYFM(Oxidation)FFN(N-Glycosylation)TSLGAR{Fuc:1; Hex:5; HexNAc:6}	MouseKidney
True	True	True	True	True	NN(N-Glycosylation)QSLFTK{Fuc:1; Hex:3; HexNAc:4}	MouseLung
True	False	True	True	True	QIAN(N-Glycosylation)QC(Carbamidomethyl)PDPPC(Carbamidomethyl)K{Hex:2; HexNAc:3}	MouseKidney
True	False	True	True	True	LWC(Carbamidomethyl)QDC(Carbamidomethyl)TLAN(N-Glycosylation)SSHC(Carbamidomethyl)APK{Hex:8; HexNAc:2}	MouseBrain
True	True	True	True	True	N(N-Glycosylation)MTLFSDLVAEK{Fuc:1; Hex:5; HexNAc:4; Neu5Gc:1}	MouseKidney
True	True	True	True	True	SVLEN(N-Glycosylation)TTSYEEAK{Fuc:1; Hex:3; HexNAc:2}	MouseKidney
True	False	True	True	True	EALDSLGGNYGDC(Carbamidomethyl)TEN(N-Glycosylation)GSDVPVK{Hex:9; HexNAc:2}	MouseKidney
True	True	True	True	True	QNAQDVLLKTN(N-Glycosylation)ATK{Fuc:1; Hex:5; HexNAc:4}	MouseHeart
True	True	True	True	True	VC(Carbamidomethyl)FPN(N-Glycosylation)K{Fuc:1; Hex:5; HexNAc:4}	MouseLung
True	True	True	True	True	DAMVGN(N-Glycosylation)YTC(Carbamidomethyl)EVTELSR{Hex:5; HexNAc:4}	MouseBrain
True	True	True	True	True	LIASN(N-Glycosylation)ITETMR{Hex:10; HexNAc:2}	MouseLiver
True	True	True	True	True	VC(Carbamidomethyl)DGVPDC(Carbamidomethyl)PEGEDENN(N-Glycosylation)ATSGR{Fuc:3; Hex:4; HexNAc:6}	MouseKidney
True	False	True	True	True	VPSN(N-Glycosylation)ASWEQAMK{Hex:3; HexNAc:3; Neu5Ac:1}	MouseLung
True	False	True	True	True	SITTDPTM(Oxidation)TSDN(N-Glycosylation)GSYFWDRPSK{Fuc:2; Hex:7; HexNAc:4}	MouseKidney
True	True	True	True	True	INC(Carbamidomethyl)N(N-Glycosylation)SSK{Fuc:2; Hex:4; HexNAc:5}	MouseBrain
True	True	True	True	True	DQGN(N-Glycosylation)VTDMASMK{Fuc:1; Hex:3; HexNAc:2}	MouseLiver
True	True	True	True	True	N(N-Glycosylation)STGC(Carbamidomethyl)LK{Hex:10; HexNAc:2}	MouseLiver
True	True	True	True	True	DSC(Carbamidomethyl)ESNQN(N-Glycosylation)ITC(Carbamidomethyl)R{Hex:8; HexNAc:2}	MouseBrain
True	False	True	True	True	HLYTTTGGETDFTN(N-Glycosylation)VTSLR{Hex:4; HexNAc:4; Neu5Ac:2}	MouseHeart
True	True	True	True	True	C(Carbamidomethyl)EGPGVPTVTVHN(N-Glycosylation)TTDK{Fuc:1; Hex:4; HexNAc:5}	MouseBrain
True	False	True	True	True	SN(N-Glycosylation)GSENNVLESQAGIQK{Hex:5; HexNAc:4; Neu5Ac:1}	MouseBrain
True	False	True	True	True	SGQEDHYWLDVEKN(N-Glycosylation)QSAK{Fuc:2; Hex:4; HexNAc:4}	MouseKidney
True	False	True	True	True	LDWLGN(N-Glycosylation)C(Carbamidomethyl)SGLNDDSYGYR{Fuc:2; Hex:8; HexNAc:8; Neu5Ac:4; Neu5Gc:1}	MouseKidney
True	True	True	True	True	FN(N-Glycosylation)SSSSSLEEK{Hex:6; HexNAc:2}	MouseHeart
True	True	True	True	True	FKLDWLGN(N-Glycosylation)C(Carbamidomethyl)SGLNDDSYGYR{Fuc:1; Hex:6; HexNAc:5; Neu5Gc:1}	MouseKidney
True	True	True	True	True	TTFNLN(N-Glycosylation)TTEVEPC(Carbamidomethyl)R{Hex:5; HexNAc:4}	MouseLung
True	False	True	True	True	VQN(N-Glycosylation)MSQSIEVLDR{Hex:8; HexNAc:2}	MouseBrain
True	True	True	True	True	N(N-Glycosylation)FTAADWGHSR{Fuc:1; Hex:5; HexNAc:4; Neu5Gc:1}	MouseLung
True	True	True	True	True	TN(N-Glycosylation)STQVSDVR{Hex:5; HexNAc:2}	MouseLung
True	True	True	True	True	N(N-Glycosylation)VSC(Carbamidomethyl)LWC(Carbamidomethyl)NENK{Hex:5; HexNAc:2}	MouseBrain
True	True	True	True	True	N(N-Glycosylation)VTVVLR{Hex:6; HexNAc:2}	MouseBrain
True	True	True	True	True	AVISMLN(N-Glycosylation)ETMNEAPEETK{Fuc:1; Hex:7; HexNAc:6; Neu5Ac:4}	MouseBrain
True	False	True	True	True	KPLSQEFEAYVN(N-Glycosylation)ASGEHGIVVFSLGSM(Oxidation)VSEIPEKK{Hex:5; HexNAc:2}	MouseLiver
True	True	True	True	True	VDLEDFEN(N-Glycosylation)NTAYAK{Fuc:1; Hex:4; HexNAc:4; Neu5Ac:1}	MouseLung
True	True	True	True	True	VSQVLHEGGHN(N-Glycosylation)VTK{Hex:5; HexNAc:3}	MouseKidney
True	True	True	True	True	GAGEVSPAEHSSKPTN(N-Glycosylation)ISAK{Hex:5; HexNAc:4; Neu5Gc:2}	MouseKidney
True	True	True	True	True	APPRN(N-Glycosylation)YSVVVMFTALQLHR{Hex:8; HexNAc:2}	MouseKidney
True	True	True	True	True	VN(N-Glycosylation)SSLHSQISR{Hex:3; HexNAc:5}	MouseKidney
True	True	True	False	False	YDLPASINYILN(N-Glycosylation)K{Fuc:1; Hex:6; HexNAc:5; Neu5Gc:3}	MouseLiver
True	True	True	True	True	GN(N-Glycosylation)GTLITFHSAFQC(Carbamidomethyl)C(Carbamidomethyl)GK{Fuc:1; Hex:6; HexNAc:5}	MouseBrain
True	False	True	False	False	TEAGVFEYVADPTFEN(N-Glycosylation)FTGGVK{Hex:4; HexNAc:3; Neu5Ac:1; Neu5Gc:1}	MouseLung
True	False	True	True	True	TSIPTINMEN(N-Glycosylation)K{Fuc:2; Hex:5; HexNAc:5}	MouseKidney
True	True	False	True	True	TEAGVFEYVADPTFEN(N-Glycosylation)FTGGVK{Fuc:1; Hex:6; HexNAc:3; Neu5Ac:1}	MouseHeart
True	True	True	True	True	DEGDYFC(Carbamidomethyl)ELQVSGANPMSSN(N-Glycosylation)K{Fuc:3; Hex:5; HexNAc:4; Neu5Ac:1}	MouseBrain
True	True	True	True	True	IKLDN(N-Glycosylation)YSTQELGR{Fuc:1; Hex:4; HexNAc:3}	MouseLung
True	False	True	True	True	DYYLN(N-Glycosylation)K{Hex:5; HexNAc:5}	MouseLung
True	False	True	True	False	NQN(N-Glycosylation)MTFMLLAR{Fuc:4; Hex:6; HexNAc:7; Neu5Ac:1}	MouseKidney
True	True	True	True	True	VFKPQSGADALN(N-Glycosylation)DSQDFPFPETPAK{Hex:6; HexNAc:2}	MouseLung
True	False	True	False	True	TSN(N-Glycosylation)LTDTQLAEAYLYR{Fuc:1; Hex:5; HexNAc:4; Neu5Gc:1}	MouseLung
True	True	True	True	True	SLDNDNYVFTAPYFN(N-Glycosylation)K{Fuc:2; Hex:5; HexNAc:4; Neu5Ac:2}	MouseBrain
True	False	True	True	True	ELWLN(N-Glycosylation)GTHLSTLPAAAFR{Hex:7; HexNAc:7; Neu5Ac:2}	MouseLung
True	True	True	True	True	KLN(N-Glycosylation)YTLK{Hex:6; HexNAc:4}	MouseKidney
True	False	True	True	True	VLGFKPKPPKN(N-Glycosylation)ESLETYPLMMK{Hex:5; HexNAc:4; Neu5Gc:1}	MouseLiver
True	False	True	True	True	VLTLAN(N-Glycosylation)FTTK{Hex:7; HexNAc:2}	MouseBrain
True	True	True	True	True	N(N-Glycosylation)QSVPLSC(Carbamidomethyl)C(Carbamidomethyl)R{Fuc:1; Hex:6; HexNAc:3}	MouseKidney
True	True	True	True	True	VNDN(N-Glycosylation)KTAAEEALR{Fuc:1; Hex:5; HexNAc:4; Neu5Gc:2}	MouseHeart
True	True	True	True	True	QRYN(N-Glycosylation)LTAK{Hex:7; HexNAc:2}	MouseHeart
True	True	True	True	True	EN(N-Glycosylation)GTFSK{Hex:7; HexNAc:2}	MouseLiver
True	False	True	True	True	N(N-Glycosylation)ETIWYLK{Hex:8; HexNAc:7; Neu5Ac:2}	MouseBrain
True	False	True	True	True	DN(N-Glycosylation)ATQEEILHYLEK{Fuc:5; Hex:5; HexNAc:6; Neu5Ac:1}	MouseKidney
True	True	True	True	True	TQLTC(Carbamidomethyl)SLN(N-Glycosylation)SSGVDIVGHR{Hex:8; HexNAc:2}	MouseKidney
True	True	True	True	True	KVPSN(N-Glycosylation)STETVIESDQFQPGVR{Hex:9; HexNAc:2}	MouseLiver
True	False	True	True	True	HAELSFVFLTDGVTGN(N-Glycosylation)DSLEESVHSMR{Hex:5; HexNAc:4; Neu5Gc:1}	MouseKidney
True	True	True	True	True	VLFYKDDAMVYN(N-Glycosylation)VTSR{Fuc:1; Hex:6; HexNAc:4; Neu5Ac:1}	MouseLung
True	True	True	True	True	VQPFN(N-Glycosylation)VTK{Hex:6; HexNAc:3}	MouseLiver
True	False	True	True	True	RIPAIN(N-Glycosylation)R{Hex:5; HexNAc:4; Neu5Gc:1}	MouseLung
True	True	True	True	True	SLDNDNYVFTAPYFN(N-Glycosylation)K{Fuc:1; Hex:5; HexNAc:4; Neu5Ac:3}	MouseBrain
True	False	True	True	True	DIILHSTGHN(N-Glycosylation)ISR{Fuc:1; Hex:5; HexNAc:4; Neu5Ac:1; Neu5Gc:1}	MouseHeart
True	True	True	True	True	NAVN(N-Glycosylation)C(Carbamidomethyl)TYKNEDDC(Carbamidomethyl)VVR{Hex:7; HexNAc:2}	MouseLung
True	False	True	True	True	VLGFKPKPPKN(N-Glycosylation)ESLETYPLMMK{Fuc:1; Hex:4; HexNAc:5; Neu5Gc:2}	MouseKidney
True	True	True	True	True	ASQN(N-Glycosylation)ITYHC(Carbamidomethyl)K{Hex:5; HexNAc:2}	MouseKidney
True	False	True	True	True	QELN(N-Glycosylation)DSLQVAER{Hex:9; HexNAc:2}	MouseLung
True	True	True	True	True	EAFLPQGGSVQVN(N-Glycosylation)C(Carbamidomethyl)SSSC(Carbamidomethyl)K{Fuc:1; Hex:5; HexNAc:4}	MouseLung
True	True	True	True	True	LEN(N-Glycosylation)ITTGTYTIHAQK{Hex:6; HexNAc:2}	MouseLung
True	True	True	True	True	MALLQYGSQNQQQVAFPLTYN(N-Glycosylation)VTTIHEALER{Fuc:1; Hex:4; HexNAc:4; Neu5Gc:1}	MouseLung
True	True	True	True	True	N(N-Glycosylation)STLC(Carbamidomethyl)DLC(Carbamidomethyl)IGPLK{Hex:5; HexNAc:4; Neu5Gc:2}	MouseLiver
True	True	True	True	True	N(N-Glycosylation)TTSYPPM(Oxidation)C(Carbamidomethyl)SQDAVGGQVLSELFTNRK{Hex:9; HexNAc:2}	MouseLiver
True	True	True	True	True	N(N-Glycosylation)ISGVVLADHSGSFHNR{Hex:8; HexNAc:2}	MouseKidney
True	True	True	True	True	N(N-Glycosylation)GSAGQLSQSAHLALQLPYNVLGLGR{Hex:9; HexNAc:2}	MouseLiver
True	True	True	True	True	ANQIVIPHN(N-Glycosylation)TTFQTEPTK{Hex:5; HexNAc:2}	MouseLung
True	True	True	True	True	YWGIHLQAFVQN(N-Glycosylation)GTVSK{Fuc:3; Hex:5; HexNAc:5}	MouseKidney
True	True	True	True	True	AGIN(N-Glycosylation)ASYSEK{Hex:9; HexNAc:2}	MouseLiver
True	True	True	True	True	VLTLAN(N-Glycosylation)FTTK{Fuc:2; Hex:4; HexNAc:5}	MouseBrain
True	False	True	True	True	DGN(N-Glycosylation)C(Carbamidomethyl)TSPQALC(Carbamidomethyl)NAR{Fuc:2; Hex:4; HexNAc:5; Neu5Gc:1}	MouseKidney
True	True	True	True	True	FSDGLESN(N-Glycosylation)R{Hex:9; HexNAc:2}	MouseLiver
True	True	True	True	True	LPGN(N-Glycosylation)HSR{Hex:6; HexNAc:2}	MouseLung
True	True	True	True	True	VC(Carbamidomethyl)FPN(N-Glycosylation)K{Fuc:1; Hex:4; HexNAc:5}	MouseKidney
True	True	True	True	True	DATIQAYLSSGN(N-Glycosylation)FSK{Fuc:3; Hex:5; HexNAc:6}	MouseKidney
True	True	True	True	True	EVN(N-Glycosylation)LSHNILK{Hex:9; HexNAc:2}	MouseLung
True	True	True	True	True	WTGHN(N-Glycosylation)VTVVQR{Hex:8; HexNAc:2}	MouseLiver
True	True	True	False	False	SGQEDHYWLDVEKN(N-Glycosylation)QSAK{Fuc:1; Hex:5; HexNAc:4}	MouseKidney
True	False	True	True	True	ITC(Carbamidomethyl)FNN(N-Glycosylation)FSLAAPESSPHPAHSQVVSTGYSR{Hex:5; HexNAc:3; Neu5Ac:1}	MouseLung
True	True	True	True	True	VMSWWDYGYQIAGMAN(N-Glycosylation)R{Hex:8; HexNAc:2}	MouseKidney
True	False	True	True	True	RFN(N-Glycosylation)GSVSFFR{Hex:6; HexNAc:3; Neu5Ac:1}	MouseLung
True	True	True	True	True	YN(N-Glycosylation)LTAK{Hex:9; HexNAc:2}	MouseLung
True	True	True	True	True	N(N-Glycosylation)STFGSVEVFSLDPNK{Fuc:1; Hex:7; HexNAc:4}	MouseKidney
True	True	True	True	True	HMN(N-Glycosylation)ETSHTQGSLR{Fuc:1; Hex:6; HexNAc:3; Neu5Ac:1}	MouseBrain
True	True	True	True	True	LN(N-Glycosylation)ASIADLQSK{Fuc:2; Hex:4; HexNAc:5}	MouseKidney
True	False	True	True	True	QC(Carbamidomethyl)N(N-Glycosylation)TSR{Hex:9; HexNAc:3}	MouseLiver
True	True	True	True	True	AFYN(N-Glycosylation)GSLTAQIVK{Fuc:3; Hex:6; HexNAc:6; Neu5Gc:1}	MouseKidney
True	True	True	True	True	N(N-Glycosylation)QSVVMYSVPQPLGIIAIHPSR{Fuc:2; Hex:6; HexNAc:3}	MouseKidney
True	True	True	True	True	VQPFN(N-Glycosylation)VTK{Hex:5; HexNAc:3}	MouseLiver
True	True	True	True	True	LDWLGN(N-Glycosylation)C(Carbamidomethyl)SGLNDDSYGYR{Fuc:1; Hex:6; HexNAc:5}	MouseKidney
True	True	True	False	False	MRSPGAQDN(N-Glycosylation)VSVSQGMR{Hex:8; HexNAc:2}	MouseLiver
True	True	True	True	True	KN(N-Glycosylation)ITDLVEGAK{Fuc:1; Hex:3; HexNAc:5}	MouseBrain
True	True	True	True	True	QTQVGIVQYGAN(N-Glycosylation)VTHEFNLNK{Fuc:2; Hex:4; HexNAc:5}	MouseKidney
True	True	True	True	True	LRNPC(Carbamidomethyl)TSEQN(N-Glycosylation)C(Carbamidomethyl)TSPFSYK{Hex:9; HexNAc:2}	MouseLung
True	True	True	True	True	LHINYNN(N-Glycosylation)LTESVGPLPK{Fuc:1; Hex:6; HexNAc:5; Neu5Gc:1}	MouseHeart
True	True	True	True	True	KLDFIVLN(N-Glycosylation)ETR{Fuc:1; Hex:6; HexNAc:4; Neu5Ac:1}	MouseLiver
True	True	True	True	True	N(N-Glycosylation)QSVPLSC(Carbamidomethyl)C(Carbamidomethyl)R{Fuc:1; Hex:5; HexNAc:3; Neu5Gc:1}	MouseKidney
True	True	True	True	True	N(N-Glycosylation)LSWQQEQDVAAVVGK{Hex:6; HexNAc:2}	MouseLiver
True	True	True	True	True	KKENGVFEEISN(N-Glycosylation)SSGR{Hex:6; HexNAc:2}	MouseLung
True	True	True	True	True	KDTC(Carbamidomethyl)AQEC(Carbamidomethyl)SHFN(N-Glycosylation)LTK{Hex:8; HexNAc:2}	MouseLung
True	True	True	True	True	FLN(N-Glycosylation)VTPNVEVNVEC(Carbamidomethyl)R{Fuc:2; Hex:6; HexNAc:5; Neu5Ac:1}	MouseBrain
True	True	True	True	True	VGYQSQN(N-Glycosylation)ISC(Carbamidomethyl)FFR{Hex:9; HexNAc:2}	MouseLiver
True	True	True	True	True	LAYATIN(N-Glycosylation)DSR{Hex:3; HexNAc:4}	MouseBrain
True	True	True	True	True	DQGN(N-Glycosylation)VTDMASMK{Hex:6; HexNAc:2}	MouseHeart
True	False	True	True	True	IYYSDFSN(N-Glycosylation)QTINSM(Oxidation)AEDGSNR{Hex:4; HexNAc:5; Neu5Ac:1}	MouseKidney
True	False	False	True	True	ILN(N-Glycosylation)ETLYENAK{Fuc:1; Hex:7; HexNAc:5; Neu5Gc:2}	MouseLung
True	True	True	True	True	VVLHPN(N-Glycosylation)HSVVDIGLIK{Hex:6; HexNAc:5; Neu5Gc:3}	MouseHeart
True	True	True	True	True	N(N-Glycosylation)STKEEILAALEK{Hex:7; HexNAc:2}	MouseLung
True	True	True	True	True	GWN(N-Glycosylation)ATHMFR{Fuc:3; Hex:5; HexNAc:4}	MouseKidney
True	False	True	False	True	EQIN(N-Glycosylation)ISLDHR{Hex:6; HexNAc:2}	MouseHeart
True	False	False	True	True	SLTQGSLIVGNLAPVN(N-Glycosylation)GTSQGK{Fuc:2; Hex:3; HexNAc:4; Neu5Gc:1}	MouseLung
True	True	True	True	True	N(N-Glycosylation)ETHSIC(Carbamidomethyl)SAC(Carbamidomethyl)DESC(Carbamidomethyl)K{Hex:5; HexNAc:2}	MouseHeart
True	True	True	True	True	N(N-Glycosylation)ISC(Carbamidomethyl)VVSDGSAEDFSK{Hex:5; HexNAc:2}	MouseBrain
True	True	True	True	True	LITGQPN(N-Glycosylation)MSASAM(Oxidation)MNYFKPLTEWLVTENRR{Hex:7; HexNAc:2}	MouseLung
True	True	True	True	True	TFDVSNFQN(N-Glycosylation)SSIKR{Hex:8; HexNAc:2}	MouseHeart
True	True	True	False	False	GVN(N-Glycosylation)TSVM(Oxidation)LQNLR{Hex:7; HexNAc:2}	MouseHeart
True	True	True	True	True	LGALN(N-Glycosylation)NSLLLLEDR{Hex:4; HexNAc:5}	MouseKidney
True	False	True	True	True	LQEGALPQLPPGYPPHSGAN(N-Glycosylation)R{Hex:9; HexNAc:2}	MouseLiver
True	False	False	True	True	SQLTISNLDVNVDPGTYVC(Carbamidomethyl)N(N-Glycosylation)ATNAQGTTR{Hex:6; HexNAc:5; Neu5Ac:2; Neu5Gc:1}	MouseHeart
True	True	True	True	True	RTN(N-Glycosylation)YTLHVIEMK{Hex:3; HexNAc:5}	MouseBrain
True	True	True	True	True	VN(N-Glycosylation)SSLHSQISR{Hex:6; HexNAc:3; Neu5Gc:1}	MouseHeart
True	False	True	True	True	VVLVN(N-Glycosylation)TTHKPFDIHVLHPYR{Fuc:2; Hex:4; HexNAc:7}	MouseKidney
True	True	True	True	True	N(N-Glycosylation)ETHSIC(Carbamidomethyl)SAC(Carbamidomethyl)DESC(Carbamidomethyl)K{Hex:3; HexNAc:3}	MouseLiver
True	False	True	True	True	IAPASN(N-Glycosylation)VSHTVVLRPLK{Hex:4; HexNAc:4; Neu5Ac:1; Neu5Gc:1}	MouseKidney
True	False	True	True	True	GVVDSDDLPLN(N-Glycosylation)VSR{Hex:8; HexNAc:2}	MouseKidney
True	True	True	True	True	RN(N-Glycosylation)WTETEVR{Fuc:4; Hex:6; HexNAc:6}	MouseKidney
True	True	True	True	True	AKELYESIWQN(N-Glycosylation)FTDSK{Fuc:1; Hex:7; HexNAc:4}	MouseLung
True	True	True	True	True	IYYSDFSN(N-Glycosylation)QTINSMAEDGSNR{Fuc:2; Hex:4; HexNAc:5}	MouseKidney
True	True	True	True	True	EALNQAVN(N-Glycosylation)TTR{Fuc:1; Hex:5; HexNAc:4}	MouseKidney
True	True	True	True	True	GN(N-Glycosylation)LTLER{Fuc:1; Hex:5; HexNAc:4; Neu5Gc:1}	MouseLung
True	True	True	True	True	SFGN(N-Glycosylation)ISER{Fuc:3; Hex:5; HexNAc:5}	MouseKidney
True	True	True	True	True	N(N-Glycosylation)ATITQALTNK{Hex:5; HexNAc:4; Neu5Gc:2}	MouseLiver
True	True	True	True	True	LSVEC(Carbamidomethyl)AN(N-Glycosylation)K{Fuc:2; Hex:6; HexNAc:5}	MouseBrain
True	True	True	True	True	YHYN(N-Glycosylation)GTFLDGTLFDSSHNR{Hex:9; HexNAc:2}	MouseHeart
True	True	True	True	True	N(N-Glycosylation)ATVVWMK{Fuc:2; Hex:4; HexNAc:5}	MouseBrain
True	True	True	True	True	DGKPLLN(N-Glycosylation)DSR{Fuc:1; Hex:5; HexNAc:3; Neu5Ac:2}	MouseBrain
True	True	True	True	True	N(N-Glycosylation)LTSPVGVQPILNEHTFC(Carbamidomethyl)AGLTK{Hex:5; HexNAc:4; Neu5Gc:4}	MouseLiver
True	True	True	True	True	ENDNFN(N-Glycosylation)ISKDDIDITLFHGENK{Hex:8; HexNAc:2}	MouseBrain
True	False	True	True	True	SPQSN(N-Glycosylation)GTSGVEQIC(Carbamidomethyl)VDVR{Fuc:1; Hex:4; HexNAc:3; Neu5Ac:1}	MouseBrain
True	True	True	True	True	GGAHSN(N-Glycosylation)VSC(Carbamidomethyl)IIQNPLLPQKK{Hex:6; HexNAc:2}	MouseHeart
True	False	True	True	True	N(N-Glycosylation)GSLFAFR{Hex:5; HexNAc:3; Neu5Gc:2}	MouseLung
True	False	True	True	True	HGSDYSTDYLTDLITN(N-Glycosylation)DSVSFFR{Hex:9; HexNAc:2}	MouseHeart
True	True	True	True	True	LTFYGN(N-Glycosylation)WSEK{Hex:5; HexNAc:2}	MouseBrain
True	True	True	True	True	MLAQHC(Carbamidomethyl)VDAN(N-Glycosylation)NTFC(Carbamidomethyl)FENPR{Hex:6; HexNAc:4}	MouseKidney
True	False	True	True	True	RIPAIN(N-Glycosylation)R{Hex:4; HexNAc:4}	MouseHeart
True	False	True	True	True	LHEISN(N-Glycosylation)ETFR{Hex:5; HexNAc:4; Neu5Gc:2}	MouseLiver
True	False	True	True	True	RFN(N-Glycosylation)GSVSFFR{Fuc:1; Hex:4; HexNAc:4}	MouseLung
True	True	True	True	True	N(N-Glycosylation)ATTYPPMC(Carbamidomethyl)SQDAAR{Hex:5; HexNAc:2}	MouseKidney
True	False	True	True	True	ISPGKN(N-Glycosylation)ATGMEVGWYR{Hex:3; HexNAc:5}	MouseBrain
True	True	False	True	True	FKLDWLGN(N-Glycosylation)C(Carbamidomethyl)SGLNDDSYGYR{Fuc:1; Hex:7; HexNAc:6; Neu5Ac:3}	MouseKidney
True	False	True	False	False	TDTLVM(Oxidation)WTSGSSQN(N-Glycosylation)DTHK{Fuc:1; Hex:2; HexNAc:2}	MouseKidney
True	True	True	True	True	SLWN(N-Glycosylation)MSAANNNIK{Hex:8; HexNAc:2}	MouseBrain
True	True	True	False	False	N(N-Glycosylation)VSYNISSTVR{Hex:10; HexNAc:6}	MouseBrain
True	True	True	True	True	DGKPLLN(N-Glycosylation)DSR{Fuc:1; Hex:4; HexNAc:4; Neu5Ac:1}	MouseBrain
True	True	True	True	True	WGQN(N-Glycosylation)C(Carbamidomethyl)SC(Carbamidomethyl)HHGGYYNC(Carbamidomethyl)QDK{Fuc:1; Hex:3; HexNAc:2}	MouseKidney
True	True	True	True	True	GDHGAN(N-Glycosylation)FSC(Carbamidomethyl)R{Hex:4; HexNAc:4}	MouseLung
True	False	True	True	True	VLQPLSSTSLYVC(Carbamidomethyl)GTNAFQPTC(Carbamidomethyl)DHLN(N-Glycosylation)LTSFK{Fuc:2; Hex:4; HexNAc:5; Neu5Ac:1}	MouseKidney
True	True	True	True	True	SHTN(N-Glycosylation)TSHVMQYGNK{Hex:7; HexNAc:4}	MouseKidney
True	False	True	True	True	RAN(N-Glycosylation)QTALC(Carbamidomethyl)GGGVQTR{Fuc:1; Hex:5; HexNAc:3}	MouseBrain
True	True	True	True	True	VNSN(N-Glycosylation)MTGYYIVHYAHDDWTALINQLK{Hex:9; HexNAc:2}	MouseHeart
True	True	True	True	True	NIMYENNVITIDLMQN(N-Glycosylation)SSQK{Fuc:1; Hex:5; HexNAc:4}	MouseKidney
True	True	True	True	True	VVRPDSELGERPPEDN(N-Glycosylation)QSFQYDHEAFLGK{Fuc:1; Hex:3; HexNAc:3}	MouseLiver
True	True	True	True	True	LHINYNN(N-Glycosylation)LTESVGPLPK{Fuc:1; Hex:7; HexNAc:4}	MouseHeart
True	False	True	True	True	EN(N-Glycosylation)VTATLVELGR{Fuc:3; Hex:5; HexNAc:4; Neu5Gc:2}	MouseLiver
True	True	True	True	True	YHYN(N-Glycosylation)GTLLDGTLFDSSYSR{Hex:9; HexNAc:2}	MouseLiver
True	True	True	True	True	GGLN(N-Glycosylation)LTAVTVTAENDHTVAFLGTSDGR{Hex:9; HexNAc:2}	MouseLiver
True	False	True	True	True	C(Carbamidomethyl)NTAAPMWLN(N-Glycosylation)GSHPSSSEGIVSR{Fuc:1; Hex:2; HexNAc:2}	MouseKidney
True	False	True	True	True	VLGFKPKPPKN(N-Glycosylation)ESLETYPLMMK{Fuc:6; Hex:8; HexNAc:7; Neu5Ac:2}	MouseKidney
True	True	True	True	True	DAMVGN(N-Glycosylation)YTC(Carbamidomethyl)EVTELSR{Hex:7; HexNAc:3}	MouseLung
True	True	True	True	True	N(N-Glycosylation)FTAADWGHSR{Fuc:1; Hex:5; HexNAc:4; Neu5Ac:1; Neu5Gc:1}	MouseHeart
True	True	True	True	True	HQN(N-Glycosylation)QTLR{Hex:9; HexNAc:2}	MouseHeart
True	True	True	True	True	SGGN(N-Glycosylation)ATLQVDSWPVIER{Fuc:1; Hex:5; HexNAc:4; Neu5Ac:3}	MouseBrain
True	True	True	True	True	FSLVN(N-Glycosylation)DSEGWLC(Carbamidomethyl)IK{Fuc:4; Hex:6; HexNAc:6}	MouseKidney
True	True	True	True	True	VMELEKEIAN(N-Glycosylation)ATTKPEDR{Fuc:1; Hex:5; HexNAc:4; Neu5Ac:1; Neu5Gc:1}	MouseLung
True	True	True	True	True	AN(N-Glycosylation)STGTLVITNPTR{Fuc:2; Hex:4; HexNAc:4}	MouseBrain
True	True	True	True	True	INNGGC(Carbamidomethyl)QDLC(Carbamidomethyl)LLTHQGHVN(N-Glycosylation)C(Carbamidomethyl)SC(Carbamidomethyl)R{Hex:5; HexNAc:2}	MouseBrain
True	True	True	True	True	KDTC(Carbamidomethyl)AQEC(Carbamidomethyl)SHFN(N-Glycosylation)LTK{Fuc:3; Hex:5; HexNAc:5}	MouseKidney
True	True	True	True	True	GN(N-Glycosylation)GTLITFHSAFQC(Carbamidomethyl)C(Carbamidomethyl)GK{Fuc:1; Hex:4; HexNAc:4; Neu5Ac:1}	MouseBrain
True	True	True	True	True	GDTHTQILEGLQFN(N-Glycosylation)LTQTSEADIHK{Hex:6; HexNAc:2}	MouseKidney
True	True	True	True	True	VKDLMVIN(N-Glycosylation)R{Hex:9; HexNAc:2}	MouseLiver
True	False	True	True	True	QSN(N-Glycosylation)GSIAVISSLAGK{Fuc:1; Hex:5; HexNAc:2}	MouseLung
True	True	True	True	True	IAPASN(N-Glycosylation)VSHTVVLRPLK{Hex:9; HexNAc:2}	MouseKidney
True	True	True	True	True	TQLTC(Carbamidomethyl)SLN(N-Glycosylation)SSGVDIVGHR{Hex:7; HexNAc:2}	MouseHeart
True	True	True	True	True	STEVSN(N-Glycosylation)HTLK{Fuc:1; Hex:5; HexNAc:3}	MouseLung
True	True	True	True	True	C(Carbamidomethyl)FNAMEVDALN(N-Glycosylation)SSHPVSTPVENPAQIR{Hex:6; HexNAc:2}	MouseHeart
True	False	True	True	True	APLN(N-Glycosylation)GSK{Fuc:3; Hex:5; HexNAc:5}	MouseKidney
True	True	True	True	True	N(N-Glycosylation)ESGIILLGSGGTLTPPR{Hex:4; HexNAc:4}	MouseHeart
True	True	True	True	True	QFN(N-Glycosylation)ETR{Hex:5; HexNAc:2}	MouseBrain
True	False	True	True	True	FTFTSHTPGEHQIC(Carbamidomethyl)LHSN(N-Glycosylation)STK{Hex:5; HexNAc:4; Neu5Gc:3}	MouseLiver
True	True	True	True	True	KN(N-Glycosylation)LSYEAAPDHK{Fuc:3; Hex:4; HexNAc:5}	MouseKidney
True	True	True	True	True	SQLVN(N-Glycosylation)ETHWQYYGTSDTR{Hex:7; HexNAc:2}	MouseHeart
True	True	True	True	True	N(N-Glycosylation)ATEGLWTGTGLEDHGLASR{Hex:9; HexNAc:2}	MouseLung
True	True	True	True	True	DIYTMMGQN(N-Glycosylation)VTLEC(Carbamidomethyl)FALGNPVPDIR{Hex:3; HexNAc:5}	MouseBrain
True	True	True	True	True	GVLMVGN(N-Glycosylation)ETTYEDGHGAR{Fuc:1; Hex:5; HexNAc:4; Neu5Ac:1}	MouseKidney
True	True	True	True	True	FLN(N-Glycosylation)VTPNVEVNVEC(Carbamidomethyl)R{Fuc:2; Hex:5; HexNAc:4; Neu5Ac:1}	MouseBrain
True	True	True	True	True	N(N-Glycosylation)ISQVLEK{Hex:8; HexNAc:2}	MouseHeart
True	False	True	True	True	AVISMLN(N-Glycosylation)ETMNEAPEETK{Fuc:5; Hex:8; HexNAc:7; Neu5Ac:1}	MouseBrain
True	False	False	True	False	ISSMVVMENVGQQKLYEM(Oxidation)VSYC(Carbamidomethyl)QN(N-Glycosylation)VSK{Hex:7; HexNAc:2}	MouseLung
True	False	True	True	True	TN(N-Glycosylation)ATLSVEPEGR{Hex:6; HexNAc:2}	MouseLung
True	True	True	False	False	TYC(Carbamidomethyl)ANEPLSN(N-Glycosylation)C(Carbamidomethyl)SQVNR{Fuc:2; Hex:4; HexNAc:4}	MouseBrain
True	True	True	True	True	WTGHN(N-Glycosylation)VTVVQR{Hex:4; HexNAc:4; Neu5Gc:1}	MouseLiver
True	False	True	False	False	QLGC(Carbamidomethyl)ADN(N-Glycosylation)GTVKPIPSDK{Hex:6; HexNAc:4; Neu5Gc:1}	MouseLiver
True	True	True	True	True	AN(N-Glycosylation)ATIEVK{Hex:6; HexNAc:2}	MouseBrain
True	True	True	True	True	N(N-Glycosylation)QTLQEGEK{Hex:6; HexNAc:3}	MouseLiver
True	True	True	True	True	VDQNDN(N-Glycosylation)TSLQWSNPAQQTLYFDDKK{Fuc:1; Hex:4; HexNAc:6; Neu5Ac:2}	MouseBrain
True	True	True	True	True	AVISMLN(N-Glycosylation)ETMNEAPEETK{Fuc:3; Hex:6; HexNAc:6; Neu5Ac:2}	MouseBrain
True	False	True	True	True	EVFISGSFNN(N-Glycosylation)WSTK{Fuc:1; Hex:6; HexNAc:4; Neu5Gc:2}	MouseHeart
True	False	False	True	True	DEDAENLGHFVMFPAN(N-Glycosylation)GSIDLMYFPYYGK{Fuc:1; Hex:3; HexNAc:4; Neu5Ac:1}	MouseBrain
True	True	True	True	True	NVN(N-Glycosylation)ISYTVNDSFFPQRPQK{Fuc:1; Hex:6; HexNAc:5}	MouseLiver
True	True	True	True	True	VN(N-Glycosylation)SSLHSQISR{Hex:4; HexNAc:5}	MouseKidney
True	True	True	True	True	AN(N-Glycosylation)ATIEVK{Fuc:2; Hex:5; HexNAc:7}	MouseBrain
True	True	True	True	True	HMQN(N-Glycosylation)LTEEQPIEVK{Fuc:1; Hex:5; HexNAc:4}	MouseHeart
True	True	True	True	True	EIDRDQLMTVLAN(N-Glycosylation)VTHLLIR{Hex:7; HexNAc:2}	MouseKidney
True	True	True	True	True	YN(N-Glycosylation)HTGQVVIYK{Hex:6; HexNAc:2}	MouseHeart
True	False	True	True	True	APDSN(N-Glycosylation)SSSLLITTR{Fuc:2; Hex:4; HexNAc:4; Neu5Ac:1}	MouseBrain
True	True	True	True	True	FTFTSHTPGDHQIC(Carbamidomethyl)LHSN(N-Glycosylation)STR{Fuc:1; Hex:3; HexNAc:6}	MouseKidney
True	False	True	True	True	EWVC(Carbamidomethyl)DTDN(N-Glycosylation)DC(Carbamidomethyl)SDGSDEKNC(Carbamidomethyl)QASGTC(Carbamidomethyl)HPTQFR{Fuc:1; Hex:2; HexNAc:3}	MouseKidney
True	False	True	False	False	GPN(N-Glycosylation)GSAGEKGDPGNR{Fuc:3; Hex:8; HexNAc:7}	MouseKidney
True	False	True	True	True	C(Carbamidomethyl)ISPLYVC(Carbamidomethyl)DGDKDC(Carbamidomethyl)VDGSDEAGC(Carbamidomethyl)VLN(N-Glycosylation)C(Carbamidomethyl)TSSQFK{Hex:8; HexNAc:2}	MouseKidney
True	False	True	True	True	RPYIVPILWLN(N-Glycosylation)ETGTIGDEKAEMFK{Hex:7; HexNAc:4; Neu5Ac:1; Neu5Gc:1}	MouseLung
True	False	True	True	True	YHDYYITSTSN(N-Glycosylation)GSLEGLENR{Fuc:2; Hex:4; HexNAc:5; Neu5Ac:1}	MouseKidney
True	True	True	True	True	N(N-Glycosylation)YSNGTHTIEVFVQDSAGR{Hex:6; HexNAc:3; Neu5Gc:1}	MouseLiver
True	False	True	True	True	VYIN(N-Glycosylation)DSVELSR{Fuc:6; Hex:7; HexNAc:7; Neu5Ac:1}	MouseKidney
True	False	True	True	True	RHAELSFVFLTDGVTGN(N-Glycosylation)DSLEESVHSMR{Hex:5; HexNAc:4; Neu5Gc:1}	MouseHeart
True	True	True	True	True	QLALN(N-Glycosylation)TTR{Fuc:3; Hex:5; HexNAc:5}	MouseKidney
True	True	True	True	True	VMSWWDYGYQIAGM(Oxidation)AN(N-Glycosylation)R{Hex:9; HexNAc:2}	MouseKidney
True	True	True	True	True	KTNTN(N-Glycosylation)YSC(Carbamidomethyl)EKR{Hex:5; HexNAc:4; Neu5Gc:2}	MouseLiver
True	True	True	True	True	EADN(N-Glycosylation)HTAFIR{Hex:9; HexNAc:2}	MouseHeart
True	True	True	True	True	SDN(N-Glycosylation)GTYSC(Carbamidomethyl)IASSSLK{Hex:3; HexNAc:5}	MouseKidney
True	True	True	True	True	GKAN(N-Glycosylation)STGTLVITNPTR{Fuc:2; Hex:3; HexNAc:5}	MouseBrain
True	True	True	True	True	YGKN(N-Glycosylation)DSLTLTQLK{Hex:9; HexNAc:2}	MouseLiver
True	True	True	True	True	DQPGHPVN(N-Glycosylation)R{Hex:8; HexNAc:2}	MouseKidney
True	False	False	True	False	N(N-Glycosylation)TTSYPPMC(Carbamidomethyl)SQDAVGGQVLSELFTNR{Hex:3; HexNAc:4; Neu5Ac:2}	MouseLung
True	False	True	True	True	N(N-Glycosylation)C(Carbamidomethyl)THAYLSPYPFMR{Hex:7; HexNAc:3; Neu5Ac:1}	MouseHeart
True	False	True	True	True	QVPYDYMKLPVKTN(N-Glycosylation)VSK{Fuc:1; Hex:1; HexNAc:3}	MouseLung
True	True	True	True	True	N(N-Glycosylation)ATQHTSGYFGSDVK{Hex:5; HexNAc:2}	MouseLung
True	True	True	True	True	VN(N-Glycosylation)ASTTDPNSTVEQSALTR{Hex:8; HexNAc:2}	MouseLung
True	True	True	True	True	EASN(N-Glycosylation)HSSGAGLVQINK{Fuc:2; Hex:5; HexNAc:5}	MouseKidney
True	True	True	True	True	TLN(N-Glycosylation)C(Carbamidomethyl)SGAHVK{Fuc:1; Hex:5; HexNAc:4}	MouseBrain
True	True	True	True	True	EAN(N-Glycosylation)LTEDQILFFPK{Hex:7; HexNAc:2}	MouseLiver
True	True	True	True	True	KSVAHN(N-Glycosylation)MTTPNK{Hex:8; HexNAc:2}	MouseBrain
True	True	True	True	True	VLVAPPSEEAN(N-Glycosylation)TTK{Fuc:3; Hex:6; HexNAc:6; Neu5Ac:3}	MouseBrain
True	True	True	True	True	DLLFSDDTEC(Carbamidomethyl)LSNLQN(N-Glycosylation)K{Hex:8; HexNAc:2}	MouseLiver
True	False	True	True	True	HVTDM(Oxidation)N(N-Glycosylation)STIHLLR{Fuc:1; Hex:5; HexNAc:4; Neu5Ac:1}	MouseLung
True	False	True	True	True	YN(N-Glycosylation)HTGQVVIYK{Fuc:1; Hex:3; HexNAc:6}	MouseLung
True	False	False	True	True	DATIQAYLSSGN(N-Glycosylation)FSK{Hex:3; HexNAc:4; Neu5Gc:2}	MouseLiver
True	True	True	True	True	VNTLEEGKGGPKN(N-Glycosylation)DTEER{Fuc:1; Hex:3; HexNAc:5}	MouseBrain
True	True	True	True	True	VN(N-Glycosylation)KTEEDYAR{Fuc:1; Hex:3; HexNAc:2}	MouseLiver
True	True	True	True	True	TLAGEN(N-Glycosylation)QTALEIEELNR{Fuc:1; Hex:5; HexNAc:4; Neu5Gc:2}	MouseHeart
True	True	True	True	True	N(N-Glycosylation)QSVVMYSVPQPLGIIAIHPSR{Fuc:1; Hex:7; HexNAc:5}	MouseKidney
True	False	True	True	True	VLGFKPKPPKN(N-Glycosylation)ESLETYPLM(Oxidation)MK{Fuc:2; Hex:6; HexNAc:6; Neu5Ac:2}	MouseBrain
True	False	True	True	True	TEAGVFEYVADPTFEN(N-Glycosylation)FTGGVK{Fuc:2; Hex:4; HexNAc:5; Neu5Ac:1}	MouseKidney
True	True	True	True	True	SPQSN(N-Glycosylation)GTSGVEQIC(Carbamidomethyl)VDVR{Fuc:3; Hex:7; HexNAc:6; Neu5Ac:2}	MouseBrain
True	False	False	False	False	KQLEEM(Oxidation)YQTGSLNLHN(N-Glycosylation)QSHRDR{Hex:6; HexNAc:3; Neu5Gc:2}	MouseLiver
True	True	True	True	True	IYYSDFSN(N-Glycosylation)QTINSMAEDGSNR{Hex:8; HexNAc:2}	MouseKidney
True	True	True	True	True	ISDTN(N-Glycosylation)ITAIPQGLPTSLTEVHLDGNK{Hex:5; HexNAc:4; Neu5Ac:1}	MouseHeart
True	False	True	True	True	DN(N-Glycosylation)ATQEEILHYLEK{Hex:3; HexNAc:3; Neu5Gc:1}	MouseLiver
True	False	True	True	True	VLGFKPKPPKN(N-Glycosylation)ESLETYPLMMK{Fuc:1; Hex:6; HexNAc:5; Neu5Ac:2}	MouseBrain
True	False	True	True	True	RIPAIN(N-Glycosylation)R{Hex:3; HexNAc:5}	MouseHeart
True	False	True	True	True	VN(N-Glycosylation)LSFPSAQSLPASDTHLK{Hex:8; HexNAc:5; Neu5Ac:2}	MouseLung
True	True	True	True	True	YLQPLLAVQFTN(N-Glycosylation)LTVDTEIR{Fuc:1; Hex:8; HexNAc:6}	MouseKidney
True	False	True	True	True	VEFDDKGNVITSYGNPILLN(N-Glycosylation)SSIPEDATIK{Hex:3; HexNAc:5; Neu5Ac:1}	MouseKidney
True	True	True	True	True	KLPLN(N-Glycosylation)FTEGAR{Fuc:1; Hex:3; HexNAc:2}	MouseKidney
True	False	True	True	True	VLGFKPKPPKN(N-Glycosylation)ESLETYPLMMK{Hex:9; HexNAc:2}	MouseHeart
True	False	True	True	True	RPYIVPILWLN(N-Glycosylation)ETGTIGDEK{Fuc:5; Hex:4; HexNAc:6; Neu5Ac:1}	MouseLung
True	True	True	True	True	FQLLN(N-Glycosylation)FSSSELK{Fuc:1; Hex:6; HexNAc:5; Neu5Gc:3}	MouseLung
True	True	True	True	True	GDTHTQILEGLQFN(N-Glycosylation)LTQTSEADIHK{Hex:8; HexNAc:2}	MouseLiver
True	False	True	True	True	YQLGTSPYVYQLTTRPVTDGQPHSVN(N-Glycosylation)ITR{Fuc:1; Hex:8; HexNAc:2}	MouseBrain
True	True	True	True	True	VN(N-Glycosylation)KTEEDYAR{Hex:5; HexNAc:2}	MouseHeart
True	True	True	True	True	EIC(Carbamidomethyl)SGN(N-Glycosylation)SSQC(Carbamidomethyl)APNVHK{Hex:6; HexNAc:3; Neu5Ac:1}	MouseBrain
True	True	True	True	True	IVDVN(N-Glycosylation)LTSEGK{Fuc:1; Hex:6; HexNAc:3}	MouseKidney
True	True	True	True	True	APIPTALDTN(N-Glycosylation)SSK{Hex:9; HexNAc:2}	MouseLung
True	True	True	True	True	SLTFN(N-Glycosylation)ESYQDVSEVVYGAK{Hex:9; HexNAc:2}	MouseLiver
True	True	True	True	True	KN(N-Glycosylation)ASNMEYR{Fuc:2; Hex:6; HexNAc:4}	MouseBrain
True	True	True	True	True	YLIN(N-Glycosylation)VTFEGR{Hex:6; HexNAc:2}	MouseBrain
True	True	True	True	True	LLLGGLPVSGTFHN(N-Glycosylation)FSGC(Carbamidomethyl)ISNVFVQR{Hex:9; HexNAc:2}	MouseHeart
True	True	True	True	True	N(N-Glycosylation)MTLFSDLVAEK{Hex:4; HexNAc:4; Neu5Gc:2}	MouseLiver
True	False	True	True	True	LRN(N-Glycosylation)IC(Carbamidomethyl)IATAEK{Fuc:1; Hex:5; HexNAc:4; Neu5Ac:4}	MouseBrain
True	True	True	True	True	GN(N-Glycosylation)LSSAPAPAMPTALHSK{Hex:9; HexNAc:2}	MouseBrain
True	True	True	True	True	SLDAYPVLNQAQAM(Oxidation)EN(N-Glycosylation)HTEVHFQK{Hex:6; HexNAc:2}	MouseKidney
True	True	True	True	True	YIITWDHVVALSN(N-Glycosylation)ESTVTGYK{Fuc:1; Hex:4; HexNAc:6; Neu5Ac:1}	MouseBrain
True	False	False	True	False	THMFN(N-Glycosylation)FTSGFK{Hex:5; HexNAc:4; Neu5Ac:1; Neu5Gc:1}	MouseLung
True	True	True	True	True	HAN(N-Glycosylation)WTLTPLK{Hex:5; HexNAc:2}	MouseLiver
True	True	True	False	False	N(N-Glycosylation)ISQILENTVK{Fuc:1; Hex:6; HexNAc:5; Neu5Ac:3}	MouseKidney
True	False	True	True	True	DSSDEAN(N-Glycosylation)C(Carbamidomethyl)TTLC(Carbamidomethyl)SQK{Fuc:2; Hex:5; HexNAc:3; Neu5Ac:2}	MouseKidney
True	True	True	True	True	N(N-Glycosylation)ISQILENTVK{Fuc:1; Hex:5; HexNAc:5}	MouseKidney
True	True	True	True	True	MLAQHC(Carbamidomethyl)VDAN(N-Glycosylation)NTFC(Carbamidomethyl)FENPR{Hex:10; HexNAc:2}	MouseKidney
True	True	True	True	True	MN(N-Glycosylation)YTGGDTC(Carbamidomethyl)HK{Hex:7; HexNAc:2}	MouseLung
True	False	True	True	True	VMELEKEIAN(N-Glycosylation)ATTKPEDR{Fuc:2; Hex:4; HexNAc:5; Neu5Ac:1}	MouseKidney
True	True	True	True	True	HM(Oxidation)QN(N-Glycosylation)LTEEQPIEVK{Fuc:1; Hex:4; HexNAc:5}	MouseHeart
True	True	True	True	True	FKLDWLGN(N-Glycosylation)C(Carbamidomethyl)SGLNDDSYGYR{Hex:3; HexNAc:4}	MouseBrain
True	True	True	True	True	GN(N-Glycosylation)LTLER{Fuc:1; Hex:5; HexNAc:4; Neu5Ac:1}	MouseLung
True	True	True	True	True	YYHGELSYLN(N-Glycosylation)VTR{Hex:7; HexNAc:2}	MouseHeart
True	True	True	True	True	ISTN(N-Glycosylation)ITLVC(Carbamidomethyl)KPGDLESAPVLR{Hex:5; HexNAc:2}	MouseKidney
True	True	True	True	True	LDWLGN(N-Glycosylation)C(Carbamidomethyl)SGLNDDSYGYR{Fuc:1; Hex:4; HexNAc:6; Neu5Ac:1}	MouseBrain
True	True	True	True	True	N(N-Glycosylation)ISGSIEIVK{Hex:5; HexNAc:2}	MouseBrain
True	True	True	True	True	KFTN(N-Glycosylation)ISDLQPKPTSPK{Fuc:2; Hex:4; HexNAc:5}	MouseBrain
True	False	True	True	True	N(N-Glycosylation)WTINR{Hex:5; HexNAc:2}	MouseLiver
True	False	True	True	True	KLNLDGSN(N-Glycosylation)YTLLK{Hex:4; HexNAc:6}	MouseLung
True	True	True	True	True	DEGDYFC(Carbamidomethyl)ELQVSGANPMSSN(N-Glycosylation)K{Hex:7; HexNAc:4; Neu5Ac:2}	MouseBrain
True	True	True	True	True	N(N-Glycosylation)HSIPLETK{Fuc:3; Hex:5; HexNAc:4}	MouseKidney
True	False	True	True	True	TWSAFQN(N-Glycosylation)GTDK{Hex:4; HexNAc:5}	MouseKidney
True	False	True	True	True	QDN(N-Glycosylation)ETGIYYETWTVR{Hex:4; HexNAc:6}	MouseHeart
True	False	True	True	True	AEPPLN(N-Glycosylation)ASAGDQEEK{Hex:4; HexNAc:3; Neu5Gc:1}	MouseKidney
True	False	True	True	True	TN(N-Glycosylation)QSC(Carbamidomethyl)ELVIDSTEK{Fuc:1; Hex:7; HexNAc:2}	MouseLiver
True	True	True	True	True	TAN(N-Glycosylation)KTDLISESLASR{Fuc:3; Hex:5; HexNAc:6}	MouseKidney
True	True	True	True	True	AN(N-Glycosylation)ITVK{Hex:9; HexNAc:2}	MouseHeart
True	True	True	True	True	EASN(N-Glycosylation)HSSGAGLVQINK{Fuc:1; Hex:5; HexNAc:4; Neu5Ac:1}	MouseKidney
True	True	True	False	False	SQLVN(N-Glycosylation)ETHWQYYGTSDTR{Fuc:2; Hex:7; HexNAc:4}	MouseKidney
True	False	True	True	True	FTFTSHTPGDHQIC(Carbamidomethyl)LHSN(N-Glycosylation)STR{Fuc:3; Hex:5; HexNAc:6}	MouseKidney
True	True	False	True	False	VVLVN(N-Glycosylation)TTHKPFDIHVLHPYR{Fuc:2; Hex:8; HexNAc:7; Neu5Gc:2}	MouseKidney
True	True	True	True	True	RPFGVVYEMEVDTLETTC(Carbamidomethyl)HALDPTPLAN(N-Glycosylation)C(Carbamidomethyl)SVR{Hex:5; HexNAc:4; Neu5Gc:1}	MouseKidney
True	True	True	True	True	DQGN(N-Glycosylation)VTDMASMK{Hex:5; HexNAc:2}	MouseLung
True	True	True	True	True	VLVAPPSEEAN(N-Glycosylation)TTK{Fuc:1; Hex:6; HexNAc:5; Neu5Ac:2}	MouseBrain
True	True	True	True	True	DSC(Carbamidomethyl)ESNQN(N-Glycosylation)ITC(Carbamidomethyl)R{Hex:8; HexNAc:2}	MouseHeart
True	True	True	True	True	LTDTASQSN(N-Glycosylation)STAGELGALQAEAESLDK{Hex:6; HexNAc:2}	MouseLung
True	False	True	True	True	VLGFKPKPPKN(N-Glycosylation)ESLETYPLMMK{Fuc:1; Hex:7; HexNAc:7; Neu5Ac:3}	MouseBrain
True	False	True	True	True	ESEEGVN(N-Glycosylation)QTDLGVTR{Hex:9; HexNAc:2}	MouseLung
True	True	True	True	True	FIN(N-Glycosylation)STFLEQK{Fuc:3; Hex:6; HexNAc:6; Neu5Ac:1}	MouseBrain
True	True	True	True	True	VN(N-Glycosylation)YTEVSR{Hex:5; HexNAc:2}	MouseKidney
True	True	True	True	True	EALGN(N-Glycosylation)ASQLFDSWLK{Hex:6; HexNAc:5; Neu5Gc:3}	MouseLung
True	True	True	True	True	GVTHLN(N-Glycosylation)ISGLK{Fuc:1; Hex:5; HexNAc:4; Neu5Gc:2}	MouseLiver
True	True	True	True	True	SAEGTFFIN(N-Glycosylation)K{Hex:8; HexNAc:2}	MouseKidney
True	True	True	True	True	N(N-Glycosylation)ATLVNEADKLR{Fuc:5; Hex:7; HexNAc:7}	MouseKidney
True	True	True	True	True	AN(N-Glycosylation)STGTLVITNPTR{Hex:9; HexNAc:2}	MouseBrain
True	True	True	True	True	LLQVVYLHSNN(N-Glycosylation)ITK{Hex:4; HexNAc:4; Neu5Ac:2}	MouseLung
True	False	True	True	True	SGQEDHYWLDVEKN(N-Glycosylation)QSAK{Fuc:1; Hex:5; HexNAc:4; Neu5Ac:1}	MouseKidney
True	True	True	True	True	KN(N-Glycosylation)ASNMEYR{Fuc:2; Hex:4; HexNAc:5}	MouseBrain
True	True	True	True	True	DQC(Carbamidomethyl)IVDDITYNVN(N-Glycosylation)DTFHK{Fuc:1; Hex:5; HexNAc:4}	MouseKidney
True	True	True	True	True	QSN(N-Glycosylation)GSIAVISSLAGK{Hex:9; HexNAc:2}	MouseKidney
True	False	True	False	False	NVNISYTVN(N-Glycosylation)DSFFPQRPQK{Hex:8; HexNAc:2}	MouseLiver
True	False	True	True	True	GGN(N-Glycosylation)VTLPC(Carbamidomethyl)K{Fuc:2; Hex:5; HexNAc:5; Neu5Ac:3}	MouseBrain
True	True	True	True	True	NLINDYVSN(N-Glycosylation)QTQGMIK{Hex:5; HexNAc:4; Neu5Gc:4}	MouseLung
True	True	True	True	True	KLHINYNN(N-Glycosylation)LTESVGPLPK{Hex:5; HexNAc:4}	MouseKidney
True	True	True	True	True	SITHDTDGVAVFVLNLPSN(N-Glycosylation)VTVLK{Hex:9; HexNAc:2}	MouseLiver
True	False	True	False	False	VQLENQVHGVHFN(N-Glycosylation)ITAIC(Carbamidomethyl)PDGAR{Hex:6; HexNAc:2}	MouseKidney
True	True	True	True	True	N(N-Glycosylation)LTSPVGVQPILNEHTFC(Carbamidomethyl)AGLTK{Hex:9; HexNAc:2}	MouseLiver
True	True	True	True	True	YN(N-Glycosylation)ISSEK{Hex:5; HexNAc:4}	MouseKidney
True	False	True	True	True	YN(N-Glycosylation)HTGQVVIYK{Fuc:6; Hex:10; HexNAc:8; Neu5Ac:1}	MouseKidney
True	True	True	True	True	SDLNPAN(N-Glycosylation)GSYPFQALHQR{Fuc:1; Hex:3; HexNAc:2}	MouseLiver
True	True	True	True	True	KVC(Carbamidomethyl)TGN(N-Glycosylation)ESLEENYVQDSK{Fuc:2; Hex:4; HexNAc:4}	MouseBrain
True	True	True	True	True	C(Carbamidomethyl)N(N-Glycosylation)TTQGNEVTSILR{Hex:9; HexNAc:2}	MouseKidney
True	True	True	True	True	DVGSGTTN(N-Glycosylation)NSQAC(Carbamidomethyl)AQFLEQYFHNSDLTEFMR{Hex:7; HexNAc:2}	MouseKidney
True	True	True	True	True	FVLLM(Oxidation)TNC(Carbamidomethyl)YATPSSN(N-Glycosylation)STDPVK{Fuc:2; Hex:6; HexNAc:4; Neu5Ac:1}	MouseKidney
True	False	True	True	True	VLGFKPKPPKN(N-Glycosylation)ESLETYPLMMK{Fuc:1; Hex:8; HexNAc:7; Neu5Ac:3}	MouseKidney
True	True	True	True	True	VN(N-Glycosylation)KTEEDYAR{Hex:9; HexNAc:2}	MouseLiver
True	True	True	True	True	HM(Oxidation)QN(N-Glycosylation)LTEEQPIEVK{Fuc:1; Hex:5; HexNAc:5}	MouseHeart
True	False	False	True	False	DEGDYFC(Carbamidomethyl)ELQVSGANPMSSN(N-Glycosylation)K{Fuc:1; Hex:6; HexNAc:5; Neu5Ac:1}	MouseBrain
True	True	True	True	True	NGVN(N-Glycosylation)GTGENGR{Fuc:1; Hex:5; HexNAc:4}	MouseKidney
True	True	True	True	True	VDDEMPQHAVLSGPNLFINNLN(N-Glycosylation)K{Fuc:4; Hex:6; HexNAc:6}	MouseKidney
True	True	False	False	False	VQN(N-Glycosylation)NTLK{Hex:6; HexNAc:5; Neu5Gc:1}	MouseLiver
True	False	True	True	True	ELGGAIDSGAAYVLEQASSHIGN(N-Glycosylation)STQAAVR{Hex:4; HexNAc:4; Neu5Ac:2}	MouseLung
True	True	True	True	True	HEN(N-Glycosylation)NTKDNSIQHEFSLTR{Hex:3; HexNAc:2}	MouseBrain
True	False	True	True	True	AN(N-Glycosylation)HSGAVVLLK{Hex:5; HexNAc:3; Neu5Ac:1}	MouseLung
True	True	True	True	True	VQN(N-Glycosylation)MSQSIEVLDR{Fuc:1; Hex:6; HexNAc:7; Neu5Ac:1}	MouseBrain
True	False	True	False	False	APSHN(N-Glycosylation)TTEPDPHSLSPELQALISEVAQHDVQNGR{Hex:8; HexNAc:2}	MouseLiver
True	True	False	True	True	LTDTASQSN(N-Glycosylation)STAGELGALQAEAESLDK{Fuc:1; Hex:9; HexNAc:4}	MouseHeart
True	True	True	True	True	KNVN(N-Glycosylation)ISYTVNDSFFPQRPQK{Hex:6; HexNAc:2}	MouseLiver
True	True	True	True	True	N(N-Glycosylation)NSALVLEK{Hex:5; HexNAc:2}	MouseKidney
True	True	True	True	True	TAADATGLQPILNQFTPAN(N-Glycosylation)VSR{Hex:6; HexNAc:2}	MouseKidney
True	True	True	True	True	N(N-Glycosylation)LSYEAAPDHK{Fuc:2; Hex:6; HexNAc:5; Neu5Gc:1}	MouseKidney
True	True	True	True	True	HVTDMN(N-Glycosylation)STIHLLR{Fuc:1; Hex:5; HexNAc:4; Neu5Ac:2}	MouseHeart
True	False	True	True	True	FLEAGIYEVPIIITDSGNPPKSN(N-Glycosylation)ISILR{Fuc:2; Hex:5; HexNAc:3; Neu5Gc:1}	MouseHeart
True	True	True	True	True	VIDLWDLAQSAN(N-Glycosylation)FTEK{Hex:7; HexNAc:2}	MouseLiver
True	True	True	True	True	TSDTGEEEAITN(N-Glycosylation)STEANGK{Hex:7; HexNAc:2}	MouseKidney
True	True	True	True	True	YN(N-Glycosylation)QSVSNPC(Carbamidomethyl)K{Hex:8; HexNAc:2}	MouseKidney
True	False	True	True	True	DTPAN(N-Glycosylation)C(Carbamidomethyl)TYPDLLGTWVFQVGPR{Hex:6; HexNAc:2}	MouseLung
True	True	True	True	True	SLDAYPVLNQAQAMEN(N-Glycosylation)HTEVHFQK{Hex:5; HexNAc:2}	MouseKidney
True	True	True	True	True	YLQPLLAVQFTN(N-Glycosylation)LTVDTEIR{Fuc:1; Hex:7; HexNAc:6; Neu5Ac:2; Neu5Gc:1}	MouseKidney
True	True	True	True	True	SQN(N-Glycosylation)DTVTPDVWYTSKPEK{Hex:10; HexNAc:2}	MouseKidney
True	True	True	True	True	QVN(N-Glycosylation)FTVDEHRR{Hex:5; HexNAc:2}	MouseBrain
True	True	True	True	True	IHDSFPTYYLPYN(N-Glycosylation)ESVSFEDR{Hex:10; HexNAc:2}	MouseBrain
True	False	True	True	True	VLGFKPKPPKN(N-Glycosylation)ESLETYPLM(Oxidation)M(Oxidation)K{Hex:9; HexNAc:2}	MouseKidney
True	True	True	True	True	YFFLQSVDSDGRN(N-Glycosylation)FTSSPPGQTQFK{Hex:9; HexNAc:2}	MouseKidney
True	True	True	True	True	EAVFAVNALN(N-Glycosylation)ISEK{Fuc:1; Hex:3; HexNAc:5}	MouseBrain
True	False	True	False	False	GN(N-Glycosylation)LSTEK{Fuc:2; Hex:4; HexNAc:4; Neu5Ac:1; Neu5Gc:1}	MouseLung
True	True	True	True	True	N(N-Glycosylation)ISQDLEK{Fuc:1; Hex:6; HexNAc:4; Neu5Gc:1}	MouseLung
True	True	True	True	True	VDLEDFEN(N-Glycosylation)NTAYAK{Fuc:1; Hex:5; HexNAc:4; Neu5Ac:1}	MouseLung
True	True	True	True	True	VFKPQSGADALN(N-Glycosylation)DSQDFPFPETPAK{Hex:10; HexNAc:2}	MouseBrain
True	False	True	False	False	SVAQN(N-Glycosylation)YSSITHLHSIGK{Fuc:1; Hex:5; HexNAc:5; Neu5Ac:2}	MouseKidney
True	True	True	True	True	MIEN(N-Glycosylation)GSLSFLPTLR{Fuc:1; Hex:5; HexNAc:4; Neu5Gc:1}	MouseKidney
True	True	True	True	True	AENSIILN(N-Glycosylation)GTVMVSPTR{Hex:6; HexNAc:2}	MouseHeart
True	True	True	True	True	LTYN(N-Glycosylation)ESR{Hex:8; HexNAc:2}	MouseLiver
True	True	False	True	False	LVN(N-Glycosylation)VSR{Hex:8; HexNAc:2}	MouseKidney
True	True	True	True	True	YN(N-Glycosylation)LTAK{Hex:7; HexNAc:2}	MouseBrain
True	True	True	True	True	IAN(N-Glycosylation)ETGGHGSGPR{Hex:9; HexNAc:2}	MouseKidney
True	True	True	True	True	IVN(N-Glycosylation)GTLTK{Hex:9; HexNAc:2}	MouseLiver
True	True	True	True	True	TAFAPPDIPVC(Carbamidomethyl)LLGN(N-Glycosylation)R{Hex:3; HexNAc:4; Neu5Ac:2}	MouseKidney
True	True	True	True	True	LFN(N-Glycosylation)LSR{Hex:10; HexNAc:2}	MouseLung
True	True	True	True	True	IAQEGGAAALLIAN(N-Glycosylation)NSVLIPSSR{Hex:8; HexNAc:2}	MouseLung
True	False	True	True	True	VSVVN(N-Glycosylation)STLAEVHWDPVPPK{Fuc:1; Hex:8; HexNAc:2}	MouseBrain
True	True	True	True	True	N(N-Glycosylation)SSNFHLNQLQGLR{Fuc:1; Hex:6; HexNAc:4; Neu5Gc:1}	MouseLung
True	True	True	True	True	FGHSPLIN(N-Glycosylation)LTGGLSHASDVVLYHQHK{Fuc:1; Hex:5; HexNAc:4}	MouseLung
True	True	True	True	True	LVTQTIPC(Carbamidomethyl)N(N-Glycosylation)K{Fuc:1; Hex:4; HexNAc:5}	MouseBrain
True	False	True	True	True	N(N-Glycosylation)VTVVLR{Hex:5; HexNAc:4}	MouseLung
True	True	True	True	True	ANQIVIPHN(N-Glycosylation)TTFQTEPTK{Fuc:1; Hex:5; HexNAc:4}	MouseLung
True	False	True	True	True	N(N-Glycosylation)QTLELHVLYGPR{Hex:5; HexNAc:3}	MouseLung
True	False	True	True	True	AVDPEVNMN(N-Glycosylation)VTEIIMR{Hex:6; HexNAc:2}	MouseLiver
True	True	True	True	True	NSFN(N-Glycosylation)ISNLLVLHLSHNK{Hex:5; HexNAc:4; Neu5Gc:1}	MouseLung
True	True	True	True	True	SN(N-Glycosylation)DSGIYR{Hex:8; HexNAc:2}	MouseBrain
True	True	True	True	True	N(N-Glycosylation)NTNTGVQPENTSPPGDLNPR{Hex:9; HexNAc:2}	MouseLiver
True	False	True	False	False	QTLFFN(N-Glycosylation)GTR{Fuc:5; Hex:6; HexNAc:7}	MouseBrain
True	True	True	True	True	LSVEKN(N-Glycosylation)K{Fuc:1; Hex:5; HexNAc:4; Neu5Ac:1}	MouseHeart
True	True	True	True	True	DSYPDGN(N-Glycosylation)ITWYR{Fuc:1; Hex:3; HexNAc:5}	MouseBrain
True	True	True	True	True	N(N-Glycosylation)ITAQIC(Carbamidomethyl)IDKK{Hex:7; HexNAc:2}	MouseKidney
True	True	True	True	True	ISDTN(N-Glycosylation)ITAIPQGLPTSLTEVHLDGNK{Hex:3; HexNAc:4; Neu5Gc:2}	MouseHeart
True	True	True	True	True	HSIEHFNN(N-Glycosylation)NTDHSHLFTLR{Hex:3; HexNAc:4}	MouseLiver
True	True	True	True	True	N(N-Glycosylation)M(Oxidation)SSEFYATQLR{Fuc:3; Hex:5; HexNAc:5}	MouseKidney
True	True	True	True	True	LN(N-Glycosylation)GSFR{Hex:6; HexNAc:2}	MouseLiver
True	True	True	True	True	KDTC(Carbamidomethyl)AQEC(Carbamidomethyl)SHFN(N-Glycosylation)LTK{Hex:7; HexNAc:2}	MouseKidney
True	True	True	True	True	KVLVAPPSEEAN(N-Glycosylation)TTK{Fuc:5; Hex:7; HexNAc:6}	MouseBrain
True	True	True	True	True	IETILLN(N-Glycosylation)GTDR{Hex:9; HexNAc:2}	MouseLiver
True	True	True	True	True	LLLGGLPVSGTFHN(N-Glycosylation)FSGC(Carbamidomethyl)ISNVFVQR{Hex:7; HexNAc:2}	MouseLung
True	True	True	True	True	LHNQLLPN(N-Glycosylation)TTTVEK{Fuc:1; Hex:4; HexNAc:6}	MouseKidney
True	True	True	True	True	N(N-Glycosylation)YTADYDK{Hex:9; HexNAc:2}	MouseLung
True	True	True	True	True	C(Carbamidomethyl)NIN(N-Glycosylation)GSFSEIC(Carbamidomethyl)HTR{Fuc:1; Hex:5; HexNAc:4; Neu5Gc:2}	MouseHeart
True	True	True	True	True	DYGGNC(Carbamidomethyl)LIYDADN(N-Glycosylation)K{Hex:8; HexNAc:2}	MouseBrain
[truncated: 31,682 more rows]
