# Supplementary material for: Expanding N-glycopeptide identifications by modeling fragmentation, elution, and glycome connectivity
Source: Nat Commun. 2024 Jul 22;15:6168. doi: 10.1038/s41467-024-50338-5 (PMC11263600; doi:10.1038/s41467-024-50338-5)
Supplement: Supplementary file 4 — Source Data [file 41467_2024_50338_MOESM4_ESM.zip › source_data/figs3_gradient_boosting_peptide_correlation.csv]

gradient_boosting_correlation	partition	index	sequence	name	tic	precursor_charge	modifications	parsed_peaks	peptide_length	glycan_length
0.8295129493010399	train	0	N(N-Glycosylation)ATSTK{Hex:5; HexNAc:2}	MouseHeart-Z-T-1.mgf.controllerType=0 controllerNumber=1 scan=3364	930347.8327331543	2	(0, 'N-Glycosylation')	{'b+1': array([0. , 0. , 0.04903693, 0. , 0. ]), 'b+2': array([0., 0., 0., 0., 0.]), 'b+3': array([0., 0., 0., 0., 0.]), 'y+1': array([0.03140628, 0.04621108, 0.08744697, 0.09038849, 0.05018026]), 'y+2': array([0., 0., 0., 0., 0.]), 'y+3': array([0., 0., 0., 0., 0.])}	6	7
0.8674739022341897	train	1	N(N-Glycosylation)ATSTK{Hex:5; HexNAc:2}	MouseHeart-Z-T-1.mgf.controllerType=0 controllerNumber=1 scan=3420	1431870.3517456055	2	(0, 'N-Glycosylation')	{'b+1': array([0. , 0. , 0.04528145, 0. , 0. ]), 'b+2': array([0., 0., 0., 0., 0.]), 'b+3': array([0., 0., 0., 0., 0.]), 'y+1': array([0.02821409, 0.05050266, 0.08224391, 0.09401477, 0.05672387]), 'y+2': array([0., 0., 0., 0., 0.]), 'y+3': array([0., 0., 0., 0., 0.])}	6	7
0.9069971804055947	train	2	N(N-Glycosylation)ATSTK{Hex:5; HexNAc:2}	MouseHeart-Z-T-1.mgf.controllerType=0 controllerNumber=1 scan=3479	1216754.267944336	2	(0, 'N-Glycosylation')	{'b+1': array([0. , 0. , 0.04139696, 0. , 0. ]), 'b+2': array([0., 0., 0., 0., 0.]), 'b+3': array([0., 0., 0., 0., 0.]), 'y+1': array([0.03076956, 0.0561334 , 0.07144155, 0.0766289 , 0.05113979]), 'y+2': array([0., 0., 0., 0., 0.]), 'y+3': array([0., 0., 0., 0., 0.])}	6	7
0.502530568607875	train	3	EAN(N-Glycosylation)DTAK{Hex:5; HexNAc:2}	MouseHeart-Z-T-1.mgf.controllerType=0 controllerNumber=1 scan=2687	924662.0773925781	2	(2, 'N-Glycosylation')	{'b+1': array([0. , 0.02500647, 0. , 0.02546021, 0.02688939, 0.04833172]), 'b+2': array([0., 0., 0., 0., 0., 0.]), 'b+3': array([0., 0., 0., 0., 0., 0.]), 'y+1': array([0.03372709, 0.03158083, 0.0751726 , 0.05013787, 0.04535923, 0. ]), 'y+2': array([0., 0., 0., 0., 0., 0.]), 'y+3': array([0., 0., 0., 0., 0., 0.])}	7	7
0.29594953338234536	train	4	EAN(N-Glycosylation)DTAK{Hex:5; HexNAc:2}	MouseHeart-Z-T-1.mgf.controllerType=0 controllerNumber=1 scan=2743	1105831.1291809082	2	(2, 'N-Glycosylation')	{'b+1': array([0. , 0.0239647 , 0. , 0.02430787, 0.03159995, 0.02457663]), 'b+2': array([0., 0., 0., 0., 0., 0.]), 'b+3': array([0., 0., 0., 0., 0., 0.]), 'y+1': array([0.03001058, 0.03064277, 0.06687862, 0.04070896, 0.02336194, 0. ]), 'y+2': array([0., 0., 0., 0., 0., 0.]), 'y+3': array([0., 0., 0., 0., 0., 0.])}	7	7
0.8864709990284408	train	5	N(N-Glycosylation)ASAASTAK{Hex:5; HexNAc:2}	MouseHeart-Z-T-1.mgf.controllerType=0 controllerNumber=1 scan=5056	1269352.6711730957	2	(0, 'N-Glycosylation')	{'b+1': array([0. , 0. , 0.02443701, 0.02537666, 0.04942315, 0.02291922, 0. , 0. ]), 'b+2': array([0., 0., 0., 0., 0., 0., 0., 0.]), 'b+3': array([0., 0., 0., 0., 0., 0., 0., 0.]), 'y+1': array([0.02607676, 0.04043588, 0.04475485, 0.07673605, 0.06170439, 0.05844565, 0.07515761, 0.02889674]), 'y+2': array([0., 0., 0., 0., 0., 0., 0., 0.]), 'y+3': array([0., 0., 0., 0., 0., 0., 0., 0.])}	9	7
0.8943312496971454	train	6	N(N-Glycosylation)ASAASTAK{Hex:5; HexNAc:2}	MouseHeart-Z-T-1.mgf.controllerType=0 controllerNumber=1 scan=5121	1587908.093597412	2	(0, 'N-Glycosylation')	{'b+1': array([0. , 0. , 0.0207936 , 0.03662748, 0.05007166, 0.02273282, 0.02435625, 0. ]), 'b+2': array([0., 0., 0., 0., 0., 0., 0., 0.]), 'b+3': array([0., 0., 0., 0., 0., 0., 0., 0.]), 'y+1': array([0.03644731, 0.02731386, 0.05164922, 0.08363149, 0.0725247 , 0.05118568, 0.07297492, 0.04831509]), 'y+2': array([0., 0., 0., 0., 0., 0., 0., 0.]), 'y+3': array([0., 0., 0., 0., 0., 0., 0., 0.])}	9	7
0.9461612591730643	train	7	N(N-Glycosylation)ASAASTAK{Hex:5; HexNAc:2}	MouseHeart-Z-T-1.mgf.controllerType=0 controllerNumber=1 scan=5186	998157.7983398438	2	(0, 'N-Glycosylation')	{'b+1': array([0. , 0.02499754, 0. , 0. , 0.03008028, 0. , 0. , 0. ]), 'b+2': array([0., 0., 0., 0., 0., 0., 0., 0.]), 'b+3': array([0., 0., 0., 0., 0., 0., 0., 0.]), 'y+1': array([0.02924163, 0.03128788, 0.04953276, 0.07261403, 0.06595686, 0.05955445, 0.07230742, 0.02793317]), 'y+2': array([0., 0., 0., 0., 0., 0., 0., 0.]), 'y+3': array([0., 0., 0., 0., 0., 0., 0., 0.])}	9	7
0.9261148732226269	train	8	N(N-Glycosylation)ATSTK{Hex:4; HexNAc:4}	MouseHeart-Z-T-1.mgf.controllerType=0 controllerNumber=1 scan=4467	1849153.3936157227	2	(0, 'N-Glycosylation')	{'b+1': array([0. , 0. , 0.02288275, 0.01740579, 0. ]), 'b+2': array([0., 0., 0., 0., 0.]), 'b+3': array([0., 0., 0., 0., 0.]), 'y+1': array([0.03216595, 0.04367778, 0.06438688, 0.07810352, 0.04681837]), 'y+2': array([0., 0., 0., 0., 0.]), 'y+3': array([0., 0., 0., 0., 0.])}	6	8
0.9465068139921173	train	9	N(N-Glycosylation)ATSTK{Hex:4; HexNAc:4}	MouseHeart-Z-T-1.mgf.controllerType=0 controllerNumber=1 scan=4522	1994510.416229248	2	(0, 'N-Glycosylation')	{'b+1': array([0. , 0. , 0.03607369, 0. , 0. ]), 'b+2': array([0., 0., 0., 0., 0.]), 'b+3': array([0., 0., 0., 0., 0.]), 'y+1': array([0.03222958, 0.04509457, 0.05922345, 0.0633537 , 0.03749656]), 'y+2': array([0., 0., 0., 0., 0.]), 'y+3': array([0., 0., 0., 0., 0.])}	6	8
0.9692275872518563	train	10	N(N-Glycosylation)ATSTK{Hex:4; HexNAc:4}	MouseHeart-Z-T-1.mgf.controllerType=0 controllerNumber=1 scan=4580	1507687.3731689453	2	(0, 'N-Glycosylation')	{'b+1': array([0. , 0. , 0.02774766, 0. , 0. ]), 'b+2': array([0., 0., 0., 0., 0.]), 'b+3': array([0., 0., 0., 0., 0.]), 'y+1': array([0.02781971, 0.04424777, 0.05612198, 0.06549382, 0.03794465]), 'y+2': array([0., 0., 0., 0., 0.]), 'y+3': array([0., 0., 0., 0., 0.])}	6	8
-0.7489343949145407	train	11	GGN(N-Glycosylation)FTSK{Hex:6; HexNAc:2}	MouseHeart-Z-T-1.mgf.controllerType=0 controllerNumber=1 scan=2338	4959082.3271484375	2	(2, 'N-Glycosylation')	{'b+1': array([0., 0., 0., 0., 0., 0.]), 'b+2': array([0., 0., 0., 0., 0., 0.]), 'b+3': array([0., 0., 0., 0., 0., 0.]), 'y+1': array([0.03203463, 0.0752334 , 0. , 0.01446963, 0.02402078, 0. ]), 'y+2': array([0., 0., 0., 0., 0., 0.]), 'y+3': array([0., 0., 0., 0., 0., 0.])}	7	8
-0.7125503667761521	train	12	GGN(N-Glycosylation)FTSK{Hex:6; HexNAc:2}	MouseHeart-Z-T-1.mgf.controllerType=0 controllerNumber=1 scan=2396	6165994.86177063	2	(2, 'N-Glycosylation')	{'b+1': array([0., 0., 0., 0., 0., 0.]), 'b+2': array([0., 0., 0., 0., 0., 0.]), 'b+3': array([0., 0., 0., 0., 0., 0.]), 'y+1': array([0.0282622 , 0.07339045, 0. , 0.01105095, 0.02402859, 0. ]), 'y+2': array([0., 0., 0., 0., 0., 0.]), 'y+3': array([0., 0., 0., 0., 0., 0.])}	7	8
-0.7179146019485094	train	13	GGN(N-Glycosylation)FTSK{Hex:6; HexNAc:2}	MouseHeart-Z-T-1.mgf.controllerType=0 controllerNumber=1 scan=2450	5624890.984039307	2	(2, 'N-Glycosylation')	{'b+1': array([0., 0., 0., 0., 0., 0.]), 'b+2': array([0., 0., 0., 0., 0., 0.]), 'b+3': array([0., 0., 0., 0., 0., 0.]), 'y+1': array([0.02729341, 0.07434168, 0. , 0.0140444 , 0.0213074 , 0. ]), 'y+2': array([0., 0., 0., 0., 0., 0.]), 'y+3': array([0., 0., 0., 0., 0., 0.])}	7	8
-0.7567504006953468	train	14	GGN(N-Glycosylation)FTSK{Hex:6; HexNAc:2}	MouseHeart-Z-T-1.mgf.controllerType=0 controllerNumber=1 scan=2500	4265086.442001343	2	(2, 'N-Glycosylation')	{'b+1': array([0., 0., 0., 0., 0., 0.]), 'b+2': array([0., 0., 0., 0., 0., 0.]), 'b+3': array([0., 0., 0., 0., 0., 0.]), 'y+1': array([0.03031702, 0.06807165, 0. , 0.01399338, 0.02260256, 0. ]), 'y+2': array([0., 0., 0., 0., 0., 0.]), 'y+3': array([0., 0., 0., 0., 0., 0.])}	7	8
-0.7364149276584583	train	15	GGN(N-Glycosylation)FTSK{Hex:6; HexNAc:2}	MouseHeart-Z-T-1.mgf.controllerType=0 controllerNumber=1 scan=2549	2595109.110473633	2	(2, 'N-Glycosylation')	{'b+1': array([0., 0., 0., 0., 0., 0.]), 'b+2': array([0., 0., 0., 0., 0., 0.]), 'b+3': array([0., 0., 0., 0., 0., 0.]), 'y+1': array([0.0309734 , 0.07199921, 0. , 0. , 0.01699962, 0. ]), 'y+2': array([0., 0., 0., 0., 0., 0.]), 'y+3': array([0., 0., 0., 0., 0., 0.])}	7	8
0.57536732797416	train	16	HQN(N-Glycosylation)QTLR{Hex:5; HexNAc:2}	MouseHeart-Z-T-1.mgf.controllerType=0 controllerNumber=1 scan=6705	2168822.9742126465	3	(2, 'N-Glycosylation')	{'b+1': array([0. , 0.06039601, 0. , 0.01951813, 0. , 0. ]), 'b+2': array([0., 0., 0., 0., 0., 0.]), 'b+3': array([0., 0., 0., 0., 0., 0.]), 'y+1': array([0.05653263, 0.02404748, 0.02953149, 0.02964843, 0.0223728 , 0.0432824 ]), 'y+2': array([0., 0., 0., 0., 0., 0.]), 'y+3': array([0., 0., 0., 0., 0., 0.])}	7	7
0.7161840250153614	train	17	HQN(N-Glycosylation)QTLR{Hex:5; HexNAc:2}	MouseHeart-Z-T-1.mgf.controllerType=0 controllerNumber=1 scan=6770	2168489.6538085938	3	(2, 'N-Glycosylation')	{'b+1': array([0. , 0.05818001, 0. , 0.01861748, 0. , 0. ]), 'b+2': array([0., 0., 0., 0., 0., 0.]), 'b+3': array([0., 0., 0., 0., 0., 0.]), 'y+1': array([0.05593008, 0.02135998, 0.03016231, 0.03614768, 0. , 0.0332399 ]), 'y+2': array([0., 0., 0., 0., 0., 0.]), 'y+3': array([0., 0., 0., 0., 0., 0.])}	7	7
0.6887907590776922	train	18	HQN(N-Glycosylation)QTLR{Hex:5; HexNAc:2}	MouseHeart-Z-T-1.mgf.controllerType=0 controllerNumber=1 scan=6833	912629.1118927002	3	(2, 'N-Glycosylation')	{'b+1': array([0. , 0.04930233, 0. , 0. , 0. , 0. ]), 'b+2': array([0., 0., 0., 0., 0., 0.]), 'b+3': array([0., 0., 0., 0., 0., 0.]), 'y+1': array([0.06083719, 0.02567751, 0. , 0. , 0. , 0. ]), 'y+2': array([0., 0., 0., 0., 0., 0.]), 'y+3': array([0., 0., 0., 0., 0., 0.])}	7	7
-0.04083352134283647	train	19	AN(N-Glycosylation)ITVK{Hex:7; HexNAc:2}	MouseHeart-Z-T-1.mgf.controllerType=0 controllerNumber=1 scan=11335	1420587.33203125	2	(1, 'N-Glycosylation')	{'b+1': array([0. , 0. , 0.05899529, 0.05925397, 0.02950637]), 'b+2': array([0., 0., 0., 0., 0.]), 'b+3': array([0., 0., 0., 0., 0.]), 'y+1': array([0.04864812, 0.04756115, 0.07652529, 0.04880249, 0. ]), 'y+2': array([0., 0., 0., 0., 0.]), 'y+3': array([0., 0., 0., 0., 0.])}	6	9
0.2756223440344909	train	20	AN(N-Glycosylation)ITVK{Hex:7; HexNAc:2}	MouseHeart-Z-T-1.mgf.controllerType=0 controllerNumber=1 scan=11403	2071016.2505187988	2	(1, 'N-Glycosylation')	{'b+1': array([0. , 0. , 0.06446671, 0.06102175, 0.03524026]), 'b+2': array([0., 0., 0., 0., 0.]), 'b+3': array([0., 0., 0., 0., 0.]), 'y+1': array([0.04984134, 0.03390274, 0.07342768, 0.05038449, 0. ]), 'y+2': array([0., 0., 0., 0., 0.]), 'y+3': array([0., 0., 0., 0., 0.])}	6	9
0.08048998149342586	train	21	AN(N-Glycosylation)ITVK{Hex:7; HexNAc:2}	MouseHeart-Z-T-1.mgf.controllerType=0 controllerNumber=1 scan=11465	1104892.879119873	2	(1, 'N-Glycosylation')	{'b+1': array([0. , 0. , 0.05085296, 0.04316032, 0.02521103]), 'b+2': array([0., 0., 0., 0., 0.]), 'b+3': array([0., 0., 0., 0., 0.]), 'y+1': array([0.04806146, 0.02982719, 0.06773173, 0.04689363, 0. ]), 'y+2': array([0., 0., 0., 0., 0.]), 'y+3': array([0., 0., 0., 0., 0.])}	6	9
0.5957897463159806	train	22	AREAN(N-Glycosylation)DTAK{Hex:5; HexNAc:2}	MouseHeart-Z-T-1.mgf.controllerType=0 controllerNumber=1 scan=3876	1370369.0858154297	3	(4, 'N-Glycosylation')	{'b+1': array([0. , 0.02173551, 0. , 0. , 0.01409407, 0.04711172, 0. , 0.03305273]), 'b+2': array([0., 0., 0., 0., 0., 0., 0., 0.]), 'b+3': array([0., 0., 0., 0., 0., 0., 0., 0.]), 'y+1': array([0.04668337, 0.03714604, 0.05368516, 0. , 0. , 0. , 0. , 0. ]), 'y+2': array([0., 0., 0., 0., 0., 0., 0., 0.]), 'y+3': array([0., 0., 0., 0., 0., 0., 0., 0.])}	9	7
0.4470988190916654	train	23	AREAN(N-Glycosylation)DTAK{Hex:5; HexNAc:2}	MouseHeart-Z-T-1.mgf.controllerType=0 controllerNumber=1 scan=3936	2179525.3615722656	3	(4, 'N-Glycosylation')	{'b+1': array([0. , 0. , 0.01842589, 0. , 0.03744525, 0.05024154, 0.02213596, 0.04236796]), 'b+2': array([0., 0., 0., 0., 0., 0., 0., 0.]), 'b+3': array([0., 0., 0., 0., 0., 0., 0., 0.]), 'y+1': array([0.04878408, 0.03975519, 0.05045291, 0. , 0. , 0. , 0. , 0. ]), 'y+2': array([0., 0., 0., 0., 0., 0., 0., 0.]), 'y+3': array([0., 0., 0., 0., 0., 0., 0., 0.])}	9	7
0.6341124349648435	train	24	AREAN(N-Glycosylation)DTAK{Hex:5; HexNAc:2}	MouseHeart-Z-T-1.mgf.controllerType=0 controllerNumber=1 scan=3991	2114060.8327026367	3	(4, 'N-Glycosylation')	{'b+1': array([0. , 0.01579225, 0.01908512, 0.01842109, 0.04063925, 0.04895711, 0. , 0.03084641]), 'b+2': array([0., 0., 0., 0., 0., 0., 0., 0.]), 'b+3': array([0., 0., 0., 0., 0., 0., 0., 0.]), 'y+1': array([0.04659058, 0.03304532, 0.05049696, 0. , 0. , 0. , 0. , 0. ]), 'y+2': array([0., 0., 0., 0., 0., 0., 0., 0.]), 'y+3': array([0., 0., 0., 0., 0., 0., 0., 0.])}	9	7
0.36774778430064076	train	25	AREAN(N-Glycosylation)DTAK{Hex:5; HexNAc:2}	MouseHeart-Z-T-1.mgf.controllerType=0 controllerNumber=1 scan=4047	1481862.2749938965	3	(4, 'N-Glycosylation')	{'b+1': array([0. , 0.02381986, 0. , 0. , 0.02518898, 0.03925724, 0. , 0.02678572]), 'b+2': array([0., 0., 0., 0., 0., 0., 0., 0.]), 'b+3': array([0., 0., 0., 0., 0., 0., 0., 0.]), 'y+1': array([0.04831194, 0.02482225, 0.05122785, 0. , 0. , 0. , 0. , 0. ]), 'y+2': array([0., 0., 0., 0., 0., 0., 0., 0.]), 'y+3': array([0., 0., 0., 0., 0., 0., 0., 0.])}	9	7
0.8895773520416899	train	26	SLSN(N-Glycosylation)STAR{Hex:6; HexNAc:2}	MouseHeart-Z-T-1.mgf.controllerType=0 controllerNumber=1 scan=8939	7145031.294189453	2	(3, 'N-Glycosylation')	{'b+1': array([0. , 0.03506407, 0.0181458 , 0. , 0.02445818, 0.01217945, 0.01159345]), 'b+2': array([0., 0., 0., 0., 0., 0., 0.]), 'b+3': array([0., 0., 0., 0., 0., 0., 0.]), 'y+1': array([0.0583291 , 0.0313722 , 0.03200962, 0.03545065, 0. , 0.02977668, 0. ]), 'y+2': array([0., 0., 0., 0., 0., 0., 0.]), 'y+3': array([0., 0., 0., 0., 0., 0., 0.])}	8	8
0.8484230417522484	train	27	SLSN(N-Glycosylation)STAR{Hex:6; HexNAc:2}	MouseHeart-Z-T-1.mgf.controllerType=0 controllerNumber=1 scan=9004	10163002.915771484	2	(3, 'N-Glycosylation')	{'b+1': array([0. , 0.03580165, 0.02058925, 0.01058583, 0.02368932, 0.01049921, 0.01166439]), 'b+2': array([0., 0., 0., 0., 0., 0., 0.]), 'b+3': array([0., 0., 0., 0., 0., 0., 0.]), 'y+1': array([0.05980192, 0.02867187, 0.0293371 , 0.03751117, 0. , 0.02433569, 0. ]), 'y+2': array([0., 0., 0., 0., 0., 0., 0.]), 'y+3': array([0., 0., 0., 0., 0., 0., 0.])}	8	8
0.8530275783208259	train	28	SLSN(N-Glycosylation)STAR{Hex:6; HexNAc:2}	MouseHeart-Z-T-1.mgf.controllerType=0 controllerNumber=1 scan=9066	4333189.5997924805	2	(3, 'N-Glycosylation')	{'b+1': array([0. , 0.0331366 , 0.0145761 , 0. , 0.01691628, 0. , 0.01427104]), 'b+2': array([0., 0., 0., 0., 0., 0., 0.]), 'b+3': array([0., 0., 0., 0., 0., 0., 0.]), 'y+1': array([0.05644966, 0.02655967, 0.02801411, 0.03586159, 0. , 0.02396072, 0. ]), 'y+2': array([0., 0., 0., 0., 0., 0., 0.]), 'y+3': array([0., 0., 0., 0., 0., 0., 0.])}	8	8
0.9998287527798372	train	29	SLSN(N-Glycosylation)STAR{Hex:6; HexNAc:2}	MouseHeart-Z-T-1.mgf.controllerType=0 controllerNumber=1 scan=9127	1323307.2998046875	2	(3, 'N-Glycosylation')	{'b+1': array([0., 0., 0., 0., 0., 0., 0.]), 'b+2': array([0., 0., 0., 0., 0., 0., 0.]), 'b+3': array([0., 0., 0., 0., 0., 0., 0.]), 'y+1': array([0.04990088, 0. , 0. , 0.02326425, 0. , 0.02356834, 0. ]), 'y+2': array([0., 0., 0., 0., 0., 0., 0.]), 'y+3': array([0., 0., 0., 0., 0., 0., 0.])}	8	8
0.6234638724840827	train	30	LLNN(N-Glycosylation)LTSIK{Hex:5; HexNAc:2}	MouseHeart-Z-T-1.mgf.controllerType=0 controllerNumber=1 scan=26470	1453849.9316101074	2	(3, 'N-Glycosylation')	{'b+1': array([0. , 0.02680392, 0. , 0.02986872, 0.04800716, 0. , 0. , 0. ]), 'b+2': array([0., 0., 0., 0., 0., 0., 0., 0.]), 'b+3': array([0., 0., 0., 0., 0., 0., 0., 0.]), 'y+1': array([0.03079546, 0.02561331, 0.04160975, 0.0530064 , 0.02740167, 0. , 0. , 0. ]), 'y+2': array([0., 0., 0., 0., 0., 0., 0., 0.]), 'y+3': array([0., 0., 0., 0., 0., 0., 0., 0.])}	9	7
0.8008246234334	train	31	N(N-Glycosylation)ATSTK{Hex:5; HexNAc:4}	MouseHeart-Z-T-1.mgf.controllerType=0 controllerNumber=1 scan=4748	1995104.5055236816	2	(0, 'N-Glycosylation')	{'b+1': array([0. , 0. , 0.03338734, 0. , 0. ]), 'b+2': array([0., 0., 0., 0., 0.]), 'b+3': array([0., 0., 0., 0., 0.]), 'y+1': array([0.02341638, 0.0425079 , 0.0654462 , 0.06642212, 0.05118413]), 'y+2': array([0., 0., 0., 0., 0.]), 'y+3': array([0., 0., 0., 0., 0.])}	6	9
0.9222456796919302	train	32	N(N-Glycosylation)ATSTK{Hex:5; HexNAc:4}	MouseHeart-Z-T-1.mgf.controllerType=0 controllerNumber=1 scan=4809	4917188.012023926	2	(0, 'N-Glycosylation')	{'b+1': array([0. , 0. , 0.03676821, 0. , 0.02380302]), 'b+2': array([0., 0., 0., 0., 0.]), 'b+3': array([0., 0., 0., 0., 0.]), 'y+1': array([0.03215081, 0.04604673, 0.06622574, 0.0742801 , 0.04977907]), 'y+2': array([0., 0., 0., 0., 0.]), 'y+3': array([0., 0., 0., 0., 0.])}	6	9
0.9210661883143483	train	33	N(N-Glycosylation)ATSTK{Hex:5; HexNAc:4}	MouseHeart-Z-T-1.mgf.controllerType=0 controllerNumber=1 scan=4867	3859079.3136901855	2	(0, 'N-Glycosylation')	{'b+1': array([0. , 0. , 0.03270058, 0.01652848, 0.01849098]), 'b+2': array([0., 0., 0., 0., 0.]), 'b+3': array([0., 0., 0., 0., 0.]), 'y+1': array([0.02724224, 0.04642359, 0.06811394, 0.07397696, 0.04642403]), 'y+2': array([0., 0., 0., 0., 0.]), 'y+3': array([0., 0., 0., 0., 0.])}	6	9
0.9534885006707441	train	34	N(N-Glycosylation)ATSTK{Hex:5; HexNAc:4}	MouseHeart-Z-T-1.mgf.controllerType=0 controllerNumber=1 scan=4931	1834187.2095794678	2	(0, 'N-Glycosylation')	{'b+1': array([0. , 0. , 0.02445735, 0. , 0.02031486]), 'b+2': array([0., 0., 0., 0., 0.]), 'b+3': array([0., 0., 0., 0., 0.]), 'y+1': array([0.01971144, 0.04236508, 0.06001342, 0.07048035, 0.03776718]), 'y+2': array([0., 0., 0., 0., 0.]), 'y+3': array([0., 0., 0., 0., 0.])}	6	9
0.9294932516322578	train	35	YN(N-Glycosylation)LTAK{Hex:7; HexNAc:2}	MouseHeart-Z-T-1.mgf.controllerType=0 controllerNumber=1 scan=17133	2960327.267272949	2	(1, 'N-Glycosylation')	{'b+1': array([0. , 0.07460001, 0.06702356, 0.04603712, 0.04922324]), 'b+2': array([0., 0., 0., 0., 0.]), 'b+3': array([0., 0., 0., 0., 0.]), 'y+1': array([0.03763905, 0.04810059, 0.08143059, 0.07265801, 0. ]), 'y+2': array([0., 0., 0., 0., 0.]), 'y+3': array([0., 0., 0., 0., 0.])}	6	9
0.9184378890473714	train	36	YN(N-Glycosylation)LTAK{Hex:7; HexNAc:2}	MouseHeart-Z-T-1.mgf.controllerType=0 controllerNumber=1 scan=17200	1116088.2755737305	2	(1, 'N-Glycosylation')	{'b+1': array([0. , 0.06952784, 0.06138354, 0.05484057, 0. ]), 'b+2': array([0., 0., 0., 0., 0.]), 'b+3': array([0., 0., 0., 0., 0.]), 'y+1': array([0.03048639, 0.04529618, 0.07154552, 0.06776315, 0. ]), 'y+2': array([0., 0., 0., 0., 0.]), 'y+3': array([0., 0., 0., 0., 0.])}	6	9
-0.484351354894413	train	37	GGN(N-Glycosylation)FTSK{Hex:7; HexNAc:2}	MouseHeart-Z-T-1.mgf.controllerType=0 controllerNumber=1 scan=2161	3160405.3313293457	2	(2, 'N-Glycosylation')	{'b+1': array([0., 0., 0., 0., 0., 0.]), 'b+2': array([0., 0., 0., 0., 0., 0.]), 'b+3': array([0., 0., 0., 0., 0., 0.]), 'y+1': array([0.02618546, 0.06976334, 0. , 0. , 0.02981981, 0. ]), 'y+2': array([0., 0., 0., 0., 0., 0.]), 'y+3': array([0., 0., 0., 0., 0., 0.])}	7	9
-0.7659131010362245	train	38	GGN(N-Glycosylation)FTSK{Hex:7; HexNAc:2}	MouseHeart-Z-T-1.mgf.controllerType=0 controllerNumber=1 scan=2211	12748654.316894531	2	(2, 'N-Glycosylation')	{'b+1': array([0., 0., 0., 0., 0., 0.]), 'b+2': array([0., 0., 0., 0., 0., 0.]), 'b+3': array([0., 0., 0., 0., 0., 0.]), 'y+1': array([0.03210513, 0.07155447, 0. , 0.01787607, 0.02242936, 0. ]), 'y+2': array([0., 0., 0., 0., 0., 0.]), 'y+3': array([0., 0., 0., 0., 0., 0.])}	7	9
-0.696249127168979	train	39	GGN(N-Glycosylation)FTSK{Hex:7; HexNAc:2}	MouseHeart-Z-T-1.mgf.controllerType=0 controllerNumber=1 scan=2270	16712505.14050293	2	(2, 'N-Glycosylation')	{'b+1': array([0., 0., 0., 0., 0., 0.]), 'b+2': array([0., 0., 0., 0., 0., 0.]), 'b+3': array([0., 0., 0., 0., 0., 0.]), 'y+1': array([0.02929393, 0.07007645, 0. , 0.02003525, 0.0256926 , 0. ]), 'y+2': array([0., 0., 0., 0., 0., 0.]), 'y+3': array([0., 0., 0., 0., 0., 0.])}	7	9
-0.668174939279275	train	40	GGN(N-Glycosylation)FTSK{Hex:7; HexNAc:2}	MouseHeart-Z-T-1.mgf.controllerType=0 controllerNumber=1 scan=2329	11493190.328674316	2	(2, 'N-Glycosylation')	{'b+1': array([0., 0., 0., 0., 0., 0.]), 'b+2': array([0., 0., 0., 0., 0., 0.]), 'b+3': array([0., 0., 0., 0., 0., 0.]), 'y+1': array([0.02947295, 0.077128 , 0. , 0.0195091 , 0.02812466, 0. ]), 'y+2': array([0., 0., 0., 0., 0., 0.]), 'y+3': array([0., 0., 0., 0., 0., 0.])}	7	9
-0.6648635563482961	train	41	GGN(N-Glycosylation)FTSK{Hex:7; HexNAc:2}	MouseHeart-Z-T-1.mgf.controllerType=0 controllerNumber=1 scan=2389	8868509.429260254	2	(2, 'N-Glycosylation')	{'b+1': array([0., 0., 0., 0., 0., 0.]), 'b+2': array([0., 0., 0., 0., 0., 0.]), 'b+3': array([0., 0., 0., 0., 0., 0.]), 'y+1': array([0.0271959 , 0.07086986, 0. , 0.01962142, 0.02577658, 0. ]), 'y+2': array([0., 0., 0., 0., 0., 0.]), 'y+3': array([0., 0., 0., 0., 0., 0.])}	7	9
-0.6412191376663235	train	42	GGN(N-Glycosylation)FTSK{Hex:7; HexNAc:2}	MouseHeart-Z-T-1.mgf.controllerType=0 controllerNumber=1 scan=2443	5253314.452041626	2	(2, 'N-Glycosylation')	{'b+1': array([0., 0., 0., 0., 0., 0.]), 'b+2': array([0., 0., 0., 0., 0., 0.]), 'b+3': array([0., 0., 0., 0., 0., 0.]), 'y+1': array([0.0285999 , 0.06973006, 0. , 0.01947101, 0.02993177, 0. ]), 'y+2': array([0., 0., 0., 0., 0., 0.]), 'y+3': array([0., 0., 0., 0., 0., 0.])}	7	9
-0.7503819264445748	train	43	GGN(N-Glycosylation)FTSK{Hex:7; HexNAc:2}	MouseHeart-Z-T-1.mgf.controllerType=0 controllerNumber=1 scan=2495	3135667.1356506348	2	(2, 'N-Glycosylation')	{'b+1': array([0., 0., 0., 0., 0., 0.]), 'b+2': array([0., 0., 0., 0., 0., 0.]), 'b+3': array([0., 0., 0., 0., 0., 0.]), 'y+1': array([0.0313021 , 0.06714282, 0. , 0. , 0.01780923, 0. ]), 'y+2': array([0., 0., 0., 0., 0., 0.]), 'y+3': array([0., 0., 0., 0., 0., 0.])}	7	9
0.9413062025854246	train	44	SLSN(N-Glycosylation)STAR{Fuc:1; Hex:3; HexNAc:4}	MouseHeart-Z-T-1.mgf.controllerType=0 controllerNumber=1 scan=10929	1077405.2196655273	2	(3, 'N-Glycosylation')	{'b+1': array([0., 0., 0., 0., 0., 0., 0.]), 'b+2': array([0., 0., 0., 0., 0., 0., 0.]), 'b+3': array([0., 0., 0., 0., 0., 0., 0.]), 'y+1': array([0.05986252, 0.02447657, 0. , 0.02557944, 0. , 0. , 0. ]), 'y+2': array([0., 0., 0., 0., 0., 0., 0.]), 'y+3': array([0., 0., 0., 0., 0., 0., 0.])}	8	8
0.9804186963115782	train	45	SLSN(N-Glycosylation)STAR{Fuc:1; Hex:3; HexNAc:4}	MouseHeart-Z-T-1.mgf.controllerType=0 controllerNumber=1 scan=10989	1261949.2603759766	2	(3, 'N-Glycosylation')	{'b+1': array([0., 0., 0., 0., 0., 0., 0.]), 'b+2': array([0., 0., 0., 0., 0., 0., 0.]), 'b+3': array([0., 0., 0., 0., 0., 0., 0.]), 'y+1': array([0.0634158 , 0.02820651, 0. , 0.02299997, 0. , 0. , 0. ]), 'y+2': array([0., 0., 0., 0., 0., 0., 0.]), 'y+3': array([0., 0., 0., 0., 0., 0., 0.])}	8	8
0.9536341145788796	train	50	N(N-Glycosylation)ATLAEQAK{Hex:6; HexNAc:2}	MouseHeart-Z-T-1.mgf.controllerType=0 controllerNumber=1 scan=12274	1969713.8652954102	2	(0, 'N-Glycosylation')	{'b+1': array([0. , 0. , 0. , 0. , 0.0437462 , 0.04439567, 0.04208403, 0.05573169]), 'b+2': array([0., 0., 0., 0., 0., 0., 0., 0.]), 'b+3': array([0., 0., 0., 0., 0., 0., 0., 0.]), 'y+1': array([0.0353967 , 0.04402798, 0.06622975, 0.08548345, 0.10042751, 0.07652731, 0.08536107, 0.05026755]), 'y+2': array([0., 0., 0., 0., 0., 0., 0., 0.]), 'y+3': array([0., 0., 0., 0., 0., 0., 0., 0.])}	9	8
0.8983103519962224	train	51	N(N-Glycosylation)ATLAEQAK{Hex:6; HexNAc:2}	MouseHeart-Z-T-1.mgf.controllerType=0 controllerNumber=1 scan=12338	959449.2149810791	2	(0, 'N-Glycosylation')	{'b+1': array([0. , 0. , 0. , 0.02579384, 0.04975461, 0.02912221, 0. , 0.03509221]), 'b+2': array([0., 0., 0., 0., 0., 0., 0., 0.]), 'b+3': array([0., 0., 0., 0., 0., 0., 0., 0.]), 'y+1': array([0.03581386, 0.0357885 , 0.06167888, 0.07919669, 0.10144481, 0.0711447 , 0.08044096, 0.05245032]), 'y+2': array([0., 0., 0., 0., 0., 0., 0., 0.]), 'y+3': array([0., 0., 0., 0., 0., 0., 0., 0.])}	9	8
0.8992714589685101	train	52	N(N-Glycosylation)LSEIK{Hex:5; HexNAc:4}	MouseHeart-Z-T-1.mgf.controllerType=0 controllerNumber=1 scan=15973	3919886.819885254	2	(0, 'N-Glycosylation')	{'b+1': array([0. , 0.07559052, 0.02991674, 0.0764346 , 0.05168823]), 'b+2': array([0., 0., 0., 0., 0.]), 'b+3': array([0., 0., 0., 0., 0.]), 'y+1': array([0.03979252, 0.06084881, 0.03464349, 0.09593522, 0.03496582]), 'y+2': array([0., 0., 0., 0., 0.]), 'y+3': array([0., 0., 0., 0., 0.])}	6	9
0.8221535914616672	train	53	N(N-Glycosylation)LSEIK{Hex:5; HexNAc:4}	MouseHeart-Z-T-1.mgf.controllerType=0 controllerNumber=1 scan=15994	2059679.3680114746	3	(0, 'N-Glycosylation')	{'b+1': array([0. , 0.07413367, 0.01947594, 0.06262994, 0.04812769]), 'b+2': array([0., 0., 0., 0., 0.]), 'b+3': array([0., 0., 0., 0., 0.]), 'y+1': array([0.0421421 , 0.05439044, 0.03146571, 0.08991928, 0.02131274]), 'y+2': array([0., 0., 0., 0., 0.]), 'y+3': array([0., 0., 0., 0., 0.])}	6	9
0.8598436755609519	train	54	N(N-Glycosylation)LSEIK{Hex:5; HexNAc:4}	MouseHeart-Z-T-1.mgf.controllerType=0 controllerNumber=1 scan=16038	1337264.2809448242	2	(0, 'N-Glycosylation')	{'b+1': array([0. , 0.0750052 , 0.02961755, 0.06918196, 0.04417223]), 'b+2': array([0., 0., 0., 0., 0.]), 'b+3': array([0., 0., 0., 0., 0.]), 'y+1': array([0.03842553, 0.05927489, 0.02676408, 0.09192794, 0.02824733]), 'y+2': array([0., 0., 0., 0., 0.]), 'y+3': array([0., 0., 0., 0., 0.])}	6	9
0.49468070879232723	train	55	N(N-Glycosylation)TSLEHTR{Hex:6; HexNAc:2}	MouseHeart-Z-T-1.mgf.controllerType=0 controllerNumber=1 scan=8536	1131967.9658203125	3	(0, 'N-Glycosylation')	{'b+1': array([0. , 0.03207282, 0. , 0. , 0.02340883, 0. , 0. ]), 'b+2': array([0., 0., 0., 0., 0., 0., 0.]), 'b+3': array([0., 0., 0., 0., 0., 0., 0.]), 'y+1': array([0.04946884, 0.04536749, 0.06716481, 0.03108395, 0.03062462, 0.06756594, 0.05206191]), 'y+2': array([0., 0., 0., 0., 0., 0., 0.]), 'y+3': array([0., 0., 0., 0., 0., 0., 0.])}	8	8
0.7008188209033037	train	58	N(N-Glycosylation)WTINR{Hex:7; HexNAc:2}	MouseHeart-Z-T-1.mgf.controllerType=0 controllerNumber=1 scan=21861	1284178.966430664	2	(0, 'N-Glycosylation')	{'b+1': array([0. , 0.03074835, 0.03102328, 0. , 0. ]), 'b+2': array([0., 0., 0., 0., 0.]), 'b+3': array([0., 0., 0., 0., 0.]), 'y+1': array([0.06151193, 0.042209 , 0.03170582, 0.06424952, 0.0296492 ]), 'y+2': array([0., 0., 0., 0., 0.]), 'y+3': array([0., 0., 0., 0., 0.])}	6	9
0.7598704140427188	train	59	N(N-Glycosylation)WTINR{Hex:7; HexNAc:2}	MouseHeart-Z-T-1.mgf.controllerType=0 controllerNumber=1 scan=22030	4839393.830718994	2	(0, 'N-Glycosylation')	{'b+1': array([0. , 0.04639094, 0.02547057, 0. , 0. ]), 'b+2': array([0., 0., 0., 0., 0.]), 'b+3': array([0., 0., 0., 0., 0.]), 'y+1': array([0.05577808, 0.0461308 , 0.04391906, 0.07158812, 0.04788545]), 'y+2': array([0., 0., 0., 0., 0.]), 'y+3': array([0., 0., 0., 0., 0.])}	6	9
0.08989794532396492	train	60	AN(N-Glycosylation)ITVK{Hex:8; HexNAc:2}	MouseHeart-Z-T-1.mgf.controllerType=0 controllerNumber=1 scan=11187	1335045.3485107422	2	(1, 'N-Glycosylation')	{'b+1': array([0. , 0. , 0.05414495, 0.05220039, 0.03853979]), 'b+2': array([0., 0., 0., 0., 0.]), 'b+3': array([0., 0., 0., 0., 0.]), 'y+1': array([0.05102312, 0.03015933, 0.07675428, 0.05006453, 0. ]), 'y+2': array([0., 0., 0., 0., 0.]), 'y+3': array([0., 0., 0., 0., 0.])}	6	10
0.04461284419870617	train	61	AN(N-Glycosylation)ITVK{Hex:8; HexNAc:2}	MouseHeart-Z-T-1.mgf.controllerType=0 controllerNumber=1 scan=11255	1174332.2020874023	2	(1, 'N-Glycosylation')	{'b+1': array([0. , 0. , 0.05361274, 0.04795374, 0.04301455]), 'b+2': array([0., 0., 0., 0., 0.]), 'b+3': array([0., 0., 0., 0., 0.]), 'y+1': array([0.04734927, 0.03076948, 0.07397789, 0.04152175, 0. ]), 'y+2': array([0., 0., 0., 0., 0.]), 'y+3': array([0., 0., 0., 0., 0.])}	6	10
0.9995098268895003	train	62	GKN(N-Glycosylation)NSK{Hex:8; HexNAc:2}	MouseHeart-Z-T-1.mgf.controllerType=0 controllerNumber=1 scan=15601	4474576.853057861	2	(2, 'N-Glycosylation')	{'b+1': array([0. , 0.03960391, 0. , 0. , 0.03581982]), 'b+2': array([0., 0., 0., 0., 0.]), 'b+3': array([0., 0., 0., 0., 0.]), 'y+1': array([0.04879056, 0. , 0. , 0. , 0. ]), 'y+2': array([0., 0., 0., 0., 0.]), 'y+3': array([0., 0., 0., 0., 0.])}	6	10
0.9108418052681069	train	63	GKN(N-Glycosylation)NSK{Hex:8; HexNAc:2}	MouseHeart-Z-T-1.mgf.controllerType=0 controllerNumber=1 scan=15675	11662138.84085083	2	(2, 'N-Glycosylation')	{'b+1': array([0. , 0.04409654, 0. , 0. , 0.03213252]), 'b+2': array([0., 0., 0., 0., 0.]), 'b+3': array([0., 0., 0., 0., 0.]), 'y+1': array([0.04936228, 0. , 0. , 0. , 0. ]), 'y+2': array([0., 0., 0., 0., 0.]), 'y+3': array([0., 0., 0., 0., 0.])}	6	10
0.9753025127895516	train	64	GKN(N-Glycosylation)NSK{Hex:8; HexNAc:2}	MouseHeart-Z-T-1.mgf.controllerType=0 controllerNumber=1 scan=15742	5374080.379150391	2	(2, 'N-Glycosylation')	{'b+1': array([0. , 0.0391162 , 0. , 0. , 0.02765718]), 'b+2': array([0., 0., 0., 0., 0.]), 'b+3': array([0., 0., 0., 0., 0.]), 'y+1': array([0.0498813, 0. , 0. , 0. , 0. ]), 'y+2': array([0., 0., 0., 0., 0.]), 'y+3': array([0., 0., 0., 0., 0.])}	6	10
0.9817155169642496	train	65	LHN(N-Glycosylation)DTR{Fuc:1; Hex:4; HexNAc:4}	MouseHeart-Z-T-1.mgf.controllerType=0 controllerNumber=1 scan=6211	1353054.2276000977	3	(2, 'N-Glycosylation')	{'b+1': array([0. , 0.04527136, 0. , 0.01646018, 0. ]), 'b+2': array([0., 0., 0., 0., 0.]), 'b+3': array([0., 0., 0., 0., 0.]), 'y+1': array([0.02742005, 0.10178348, 0. , 0. , 0. ]), 'y+2': array([0., 0., 0., 0., 0.]), 'y+3': array([0., 0., 0., 0., 0.])}	6	9
0.7025300369041565	train	66	LHN(N-Glycosylation)DTR{Fuc:1; Hex:4; HexNAc:4}	MouseHeart-Z-T-1.mgf.controllerType=0 controllerNumber=1 scan=6278	1548703.472290039	3	(2, 'N-Glycosylation')	{'b+1': array([0. , 0.03929598, 0. , 0.02112509, 0.05592319]), 'b+2': array([0., 0., 0., 0., 0.]), 'b+3': array([0., 0., 0., 0., 0.]), 'y+1': array([0.02656393, 0.09229401, 0. , 0. , 0. ]), 'y+2': array([0., 0., 0., 0., 0.]), 'y+3': array([0., 0., 0., 0., 0.])}	6	9
0.5394038228684167	train	67	LHN(N-Glycosylation)DTR{Fuc:1; Hex:4; HexNAc:4}	MouseHeart-Z-T-1.mgf.controllerType=0 controllerNumber=1 scan=6351	823148.1924438477	3	(2, 'N-Glycosylation')	{'b+1': array([0. , 0. , 0. , 0. , 0.05538678]), 'b+2': array([0., 0., 0., 0., 0.]), 'b+3': array([0., 0., 0., 0., 0.]), 'y+1': array([0.02592611, 0.07562599, 0. , 0. , 0. ]), 'y+2': array([0., 0., 0., 0., 0.]), 'y+3': array([0., 0., 0., 0., 0.])}	6	9
0.47212459963941755	train	68	KN(N-Glycosylation)STAYFR{Hex:6; HexNAc:2}	MouseHeart-Z-T-1.mgf.controllerType=0 controllerNumber=1 scan=14644	1029543.8216247559	3	(1, 'N-Glycosylation')	{'b+1': array([0.04586614, 0. , 0. , 0. , 0. , 0. , 0. ]), 'b+2': array([0., 0., 0., 0., 0., 0., 0.]), 'b+3': array([0., 0., 0., 0., 0., 0., 0.]), 'y+1': array([0.05073367, 0.02760662, 0. , 0.0321704 , 0.02905928, 0.07438587, 0.05559184]), 'y+2': array([0., 0., 0., 0., 0., 0., 0.]), 'y+3': array([0., 0., 0., 0., 0., 0., 0.])}	8	8
0.9053691293142438	train	69	KMSN(N-Glycosylation)ITFR{Hex:6; HexNAc:2}	MouseHeart-Z-T-1.mgf.controllerType=0 controllerNumber=1 scan=19650	821118.6766967773	3	(3, 'N-Glycosylation')	{'b+1': array([0.08500025, 0. , 0. , 0. , 0. , 0. , 0. ]), 'b+2': array([0., 0., 0., 0., 0., 0., 0.]), 'b+3': array([0., 0., 0., 0., 0., 0., 0.]), 'y+1': array([0.05922518, 0. , 0.038255 , 0. , 0. , 0.0357785 , 0. ]), 'y+2': array([0., 0., 0., 0., 0., 0., 0.]), 'y+3': array([0., 0., 0., 0., 0., 0., 0.])}	8	8
0.9197391769872703	train	70	SLSN(N-Glycosylation)STAR{Hex:7; HexNAc:2}	MouseHeart-Z-T-1.mgf.controllerType=0 controllerNumber=1 scan=8462	2407187.413543701	2	(3, 'N-Glycosylation')	{'b+1': array([0. , 0.01730676, 0. , 0. , 0. , 0. , 0. ]), 'b+2': array([0., 0., 0., 0., 0., 0., 0.]), 'b+3': array([0., 0., 0., 0., 0., 0., 0.]), 'y+1': array([0.05249665, 0.02103653, 0.02338143, 0.01885703, 0. , 0. , 0. ]), 'y+2': array([0., 0., 0., 0., 0., 0., 0.]), 'y+3': array([0., 0., 0., 0., 0., 0., 0.])}	8	9
0.8872181569917718	train	71	SLSN(N-Glycosylation)STAR{Hex:7; HexNAc:2}	MouseHeart-Z-T-1.mgf.controllerType=0 controllerNumber=1 scan=8524	5826640.364562988	2	(3, 'N-Glycosylation')	{'b+1': array([0. , 0.02977928, 0.01391227, 0.01433136, 0.02300334, 0. , 0. ]), 'b+2': array([0., 0., 0., 0., 0., 0., 0.]), 'b+3': array([0., 0., 0., 0., 0., 0., 0.]), 'y+1': array([0.05633874, 0.03071342, 0.02765397, 0.03402822, 0. , 0.02178648, 0. ]), 'y+2': array([0., 0., 0., 0., 0., 0., 0.]), 'y+3': array([0., 0., 0., 0., 0., 0., 0.])}	8	9
0.7975310647515698	train	72	SLSN(N-Glycosylation)STAR{Hex:7; HexNAc:2}	MouseHeart-Z-T-1.mgf.controllerType=0 controllerNumber=1 scan=8584	3857768.690551758	2	(3, 'N-Glycosylation')	{'b+1': array([0. , 0.03092864, 0. , 0. , 0.01615575, 0. , 0. ]), 'b+2': array([0., 0., 0., 0., 0., 0., 0.]), 'b+3': array([0., 0., 0., 0., 0., 0., 0.]), 'y+1': array([0.05303251, 0.02579891, 0.02600251, 0.03047138, 0. , 0.01818387, 0. ]), 'y+2': array([0., 0., 0., 0., 0., 0., 0.]), 'y+3': array([0., 0., 0., 0., 0., 0., 0.])}	8	9
	train	73	GVN(N-Glycosylation)RSM(Oxidation)R{Hex:7; HexNAc:2}	MouseHeart-Z-T-1.mgf.controllerType=0 controllerNumber=1 scan=8833	1276218.197052002	2	(2, 'N-Glycosylation')(5, 'Oxidation')	{'b+1': array([0., 0., 0., 0., 0., 0.]), 'b+2': array([0., 0., 0., 0., 0., 0.]), 'b+3': array([0., 0., 0., 0., 0., 0.]), 'y+1': array([0.04760789, 0. , 0. , 0. , 0. , 0. ]), 'y+2': array([0., 0., 0., 0., 0., 0.]), 'y+3': array([0., 0., 0., 0., 0., 0.])}	7	9
0.8841818293758502	train	74	SLSN(N-Glycosylation)STAR{Hex:7; HexNAc:2}	MouseHeart-Z-T-1.mgf.controllerType=0 controllerNumber=1 scan=8893	2894169.619354248	2	(3, 'N-Glycosylation')	{'b+1': array([0. , 0.0304872 , 0. , 0. , 0.01569887, 0. , 0.0152244 ]), 'b+2': array([0., 0., 0., 0., 0., 0., 0.]), 'b+3': array([0., 0., 0., 0., 0., 0., 0.]), 'y+1': array([0.05201369, 0.02597827, 0.03204351, 0.02853033, 0. , 0.01800631, 0. ]), 'y+2': array([0., 0., 0., 0., 0., 0., 0.]), 'y+3': array([0., 0., 0., 0., 0., 0., 0.])}	8	9
1.0	train	75	SLSN(N-Glycosylation)STAR{Hex:7; HexNAc:2}	MouseHeart-Z-T-1.mgf.controllerType=0 controllerNumber=1 scan=8960	1182166.5079040527	2	(3, 'N-Glycosylation')	{'b+1': array([0., 0., 0., 0., 0., 0., 0.]), 'b+2': array([0., 0., 0., 0., 0., 0., 0.]), 'b+3': array([0., 0., 0., 0., 0., 0., 0.]), 'y+1': array([0.04905507, 0.02383905, 0. , 0. , 0. , 0. , 0. ]), 'y+2': array([0., 0., 0., 0., 0., 0., 0.]), 'y+3': array([0., 0., 0., 0., 0., 0., 0.])}	8	9
-0.07954550601184304	train	76	LN(N-Glycosylation)SSFK{Hex:8; HexNAc:2}	MouseHeart-Z-T-1.mgf.controllerType=0 controllerNumber=1 scan=14758	750960.5744018555	2	(1, 'N-Glycosylation')	{'b+1': array([0. , 0. , 0.09774648, 0.03983421, 0. ]), 'b+2': array([0., 0., 0., 0., 0.]), 'b+3': array([0., 0., 0., 0., 0.]), 'y+1': array([0. , 0.06239852, 0.07980177, 0. , 0. ]), 'y+2': array([0., 0., 0., 0., 0.]), 'y+3': array([0., 0., 0., 0., 0.])}	6	10
0.4864838337623658	train	77	C(Carbamidomethyl)VN(N-Glycosylation)ESYKK{Hex:6; HexNAc:2}	MouseHeart-Z-T-1.mgf.controllerType=0 controllerNumber=1 scan=8983	2037858.5150756836	3	(0, 'Carbamidomethyl')(2, 'N-Glycosylation')	{'b+1': array([0. , 0.04374835, 0.03389409, 0.03912093, 0.02419957, 0.01841616, 0. ]), 'b+2': array([0., 0., 0., 0., 0., 0., 0.]), 'b+3': array([0., 0., 0., 0., 0., 0., 0.]), 'y+1': array([0.0249894 , 0.03375301, 0.03150241, 0.05606681, 0.03187551, 0.04212419, 0. ]), 'y+2': array([0., 0., 0., 0., 0., 0., 0.]), 'y+3': array([0., 0., 0., 0., 0., 0., 0.])}	8	8
0.847687471368405	train	78	YN(N-Glycosylation)LTAK{Hex:8; HexNAc:2}	MouseHeart-Z-T-1.mgf.controllerType=0 controllerNumber=1 scan=17053	1298738.9257202148	2	(1, 'N-Glycosylation')	{'b+1': array([0. , 0.06473183, 0.06113358, 0.04023274, 0.03541057]), 'b+2': array([0., 0., 0., 0., 0.]), 'b+3': array([0., 0., 0., 0., 0.]), 'y+1': array([0.04268544, 0.04833267, 0.07755934, 0.0718892 , 0. ]), 'y+2': array([0., 0., 0., 0., 0.]), 'y+3': array([0., 0., 0., 0., 0.])}	6	10
0.9463400581623996	train	79	YN(N-Glycosylation)LTAK{Hex:8; HexNAc:2}	MouseHeart-Z-T-1.mgf.controllerType=0 controllerNumber=1 scan=17119	3848978.6329956055	2	(1, 'N-Glycosylation')	{'b+1': array([0. , 0.06961289, 0.0645126 , 0.04915439, 0.04039478]), 'b+2': array([0., 0., 0., 0., 0.]), 'b+3': array([0., 0., 0., 0., 0.]), 'y+1': array([0.03588836, 0.04512566, 0.07574285, 0.07217866, 0. ]), 'y+2': array([0., 0., 0., 0., 0.]), 'y+3': array([0., 0., 0., 0., 0.])}	6	10
0.8480559299793	train	80	YN(N-Glycosylation)LTAK{Hex:8; HexNAc:2}	MouseHeart-Z-T-1.mgf.controllerType=0 controllerNumber=1 scan=17188	1674009.7942199707	2	(1, 'N-Glycosylation')	{'b+1': array([0. , 0.06851962, 0.06422151, 0.02752304, 0.03969083]), 'b+2': array([0., 0., 0., 0., 0.]), 'b+3': array([0., 0., 0., 0., 0.]), 'y+1': array([0.03972827, 0.04413116, 0.08372284, 0.07865504, 0. ]), 'y+2': array([0., 0., 0., 0., 0.]), 'y+3': array([0., 0., 0., 0., 0.])}	6	10
1.0	train	90	FTN(N-Glycosylation)NSK{Hex:8; HexNAc:2}	MouseHeart-Z-T-1.mgf.controllerType=0 controllerNumber=1 scan=2750	2426488.7658081055	2	(2, 'N-Glycosylation')	{'b+1': array([0., 0., 0., 0., 0.]), 'b+2': array([0., 0., 0., 0., 0.]), 'b+3': array([0., 0., 0., 0., 0.]), 'y+1': array([0.02957853, 0.06679278, 0. , 0. , 0. ]), 'y+2': array([0., 0., 0., 0., 0.]), 'y+3': array([0., 0., 0., 0., 0.])}	6	10
0.8729756529857544	train	95	VN(N-Glycosylation)SSLHSQISR{Hex:5; HexNAc:2}	MouseHeart-Z-T-1.mgf.controllerType=0 controllerNumber=1 scan=15676	9548371.699676514	3	(1, 'N-Glycosylation')	{'b+1': array([0. , 0.03384537, 0.02867952, 0.01127871, 0.01558551, 0.03461989, 0.02285132, 0.02638321, 0.02657141, 0.01905495]), 'b+2': array([0., 0., 0., 0., 0., 0., 0., 0., 0., 0.]), 'b+3': array([0., 0., 0., 0., 0., 0., 0., 0., 0., 0.]), 'y+1': array([0.04492069, 0.04448675, 0.03659335, 0.04452198, 0.09570187, 0.10235289, 0.05651116, 0.06234149, 0.09643384, 0.04009249]), 'y+2': array([0. , 0.…	11	7
0.8744515985552307	train	96	VN(N-Glycosylation)SSLHSQISR{Hex:5; HexNAc:2}	MouseHeart-Z-T-1.mgf.controllerType=0 controllerNumber=1 scan=15698	900488.8204650879	2	(1, 'N-Glycosylation')	{'b+1': array([0. , 0. , 0. , 0. , 0. , 0. , 0.02685219, 0. , 0. , 0.03266254]), 'b+2': array([0., 0., 0., 0., 0., 0., 0., 0., 0., 0.]), 'b+3': array([0., 0., 0., 0., 0., 0., 0., 0., 0., 0.]), 'y+1': array([0.04073488, 0.02936114, 0. , 0. , 0.06403161, 0.07292882, 0. , 0. , 0.05681956, 0. ]), 'y+2': array([0., 0., 0., 0., 0., 0., 0., 0., 0., 0.]), 'y+3': array([0., 0., 0., 0., 0., 0., 0., 0., 0.,…	11	7
0.8716103962301812	train	97	VN(N-Glycosylation)SSLHSQISR{Hex:5; HexNAc:2}	MouseHeart-Z-T-1.mgf.controllerType=0 controllerNumber=1 scan=15743	3370802.754638672	3	(1, 'N-Glycosylation')	{'b+1': array([0. , 0.03082218, 0.02975066, 0. , 0. , 0.03750364, 0.0158546 , 0. , 0.02149915, 0. ]), 'b+2': array([0., 0., 0., 0., 0., 0., 0., 0., 0., 0.]), 'b+3': array([0., 0., 0., 0., 0., 0., 0., 0., 0., 0.]), 'y+1': array([0.05084635, 0.04596624, 0.03341031, 0.04427843, 0.09592042, 0.10477478, 0.05221031, 0.06250837, 0.09829391, 0.04693015]), 'y+2': array([0. , 0. , 0. , 0. , 0. , 0. , 0. , …	11	7
-0.33396048941175965	train	98	RM(Oxidation)N(N-Glycosylation)VSK{Hex:8; HexNAc:2}	MouseHeart-Z-T-1.mgf.controllerType=0 controllerNumber=1 scan=8063	1204221.0022888184	2	(1, 'Oxidation')(2, 'N-Glycosylation')	{'b+1': array([0., 0., 0., 0., 0.]), 'b+2': array([0., 0., 0., 0., 0.]), 'b+3': array([0., 0., 0., 0., 0.]), 'y+1': array([0. , 0.02447929, 0.03137771, 0.02756553, 0. ]), 'y+2': array([0., 0., 0., 0., 0.]), 'y+3': array([0., 0., 0., 0., 0.])}	6	10
-0.1440348592298432	train	99	RM(Oxidation)N(N-Glycosylation)VSK{Hex:8; HexNAc:2}	MouseHeart-Z-T-1.mgf.controllerType=0 controllerNumber=1 scan=8128	1582972.204925537	2	(1, 'Oxidation')(2, 'N-Glycosylation')	{'b+1': array([0., 0., 0., 0., 0.]), 'b+2': array([0., 0., 0., 0., 0.]), 'b+3': array([0., 0., 0., 0., 0.]), 'y+1': array([0.02132194, 0.03750364, 0.02452254, 0.02509837, 0. ]), 'y+2': array([0., 0., 0., 0., 0.]), 'y+3': array([0., 0., 0., 0., 0.])}	6	10
0.883722642813371	train	100	KN(N-Glycosylation)ISEIK{Hex:5; HexNAc:4}	MouseHeart-Z-T-1.mgf.controllerType=0 controllerNumber=1 scan=11808	2157745.6192321777	3	(1, 'N-Glycosylation')	{'b+1': array([0.03726995, 0. , 0.01953208, 0.02171241, 0.04877956, 0.06013077]), 'b+2': array([0., 0., 0., 0., 0., 0.]), 'b+3': array([0., 0., 0., 0., 0., 0.]), 'y+1': array([0.02129629, 0.02451589, 0. , 0.03778232, 0.03470675, 0.03511256]), 'y+2': array([0., 0., 0., 0., 0., 0.]), 'y+3': array([0., 0., 0., 0., 0., 0.])}	7	9
0.7904476662659922	train	101	KN(N-Glycosylation)ISEIK{Hex:5; HexNAc:4}	MouseHeart-Z-T-1.mgf.controllerType=0 controllerNumber=1 scan=11879	2865222.75680542	3	(1, 'N-Glycosylation')	{'b+1': array([0.03204338, 0.01627351, 0.02772416, 0.02043694, 0.05529292, 0.0627755 ]), 'b+2': array([0., 0., 0., 0., 0., 0.]), 'b+3': array([0., 0., 0., 0., 0., 0.]), 'y+1': array([0.02734839, 0.03207342, 0. , 0.04435023, 0.03992588, 0.03986856]), 'y+2': array([0., 0., 0., 0., 0., 0.]), 'y+3': array([0., 0., 0., 0., 0., 0.])}	7	9
0.6341698915246592	train	102	KN(N-Glycosylation)ISEIK{Hex:5; HexNAc:4}	MouseHeart-Z-T-1.mgf.controllerType=0 controllerNumber=1 scan=11952	1300016.669769287	3	(1, 'N-Glycosylation')	{'b+1': array([0.02995115, 0. , 0. , 0. , 0.02401834, 0.04726951]), 'b+2': array([0., 0., 0., 0., 0., 0.]), 'b+3': array([0., 0., 0., 0., 0., 0.]), 'y+1': array([0.02082127, 0.02556995, 0. , 0.0281307 , 0.02590041, 0. ]), 'y+2': array([0., 0., 0., 0., 0., 0.]), 'y+3': array([0., 0., 0., 0., 0., 0.])}	7	9
0.807720850865412	train	103	KLN(N-Glycosylation)YTLK{Hex:6; HexNAc:3}	MouseHeart-Z-T-1.mgf.controllerType=0 controllerNumber=1 scan=18666	891596.8795471191	3	(2, 'N-Glycosylation')	{'b+1': array([0.04708828, 0. , 0. , 0. , 0.03384021, 0.03528898]), 'b+2': array([0., 0., 0., 0., 0., 0.]), 'b+3': array([0., 0., 0., 0., 0., 0.]), 'y+1': array([0.03121998, 0.02335574, 0. , 0.02836406, 0.0278839 , 0. ]), 'y+2': array([0., 0., 0., 0., 0., 0.]), 'y+3': array([0., 0., 0., 0., 0., 0.])}	7	9
0.8908945183575152	train	104	RIPAIN(N-Glycosylation)R{Hex:5; HexNAc:4}	MouseHeart-Z-T-1.mgf.controllerType=0 controllerNumber=1 scan=17193	2184144.860473633	3	(5, 'N-Glycosylation')	{'b+1': array([0.02391286, 0.02255844, 0. , 0. , 0. , 0.03237616]), 'b+2': array([0., 0., 0., 0., 0., 0.]), 'b+3': array([0., 0., 0., 0., 0., 0.]), 'y+1': array([0.04828748, 0. , 0. , 0. , 0. , 0. ]), 'y+2': array([0., 0., 0., 0., 0., 0.]), 'y+3': array([0., 0., 0., 0., 0., 0.])}	7	9
0.8473595287762745	train	105	RIPAIN(N-Glycosylation)R{Hex:5; HexNAc:4}	MouseHeart-Z-T-1.mgf.controllerType=0 controllerNumber=1 scan=17261	3113493.219970703	3	(5, 'N-Glycosylation')	{'b+1': array([0.02938848, 0.02998367, 0. , 0.01702116, 0.01755651, 0.03112231]), 'b+2': array([0., 0., 0., 0., 0., 0.]), 'b+3': array([0., 0., 0., 0., 0., 0.]), 'y+1': array([0.03924987, 0. , 0. , 0. , 0. , 0. ]), 'y+2': array([0., 0., 0., 0., 0., 0.]), 'y+3': array([0., 0., 0., 0., 0., 0.])}	7	9
0.8582120564794152	train	106	RIPAIN(N-Glycosylation)R{Hex:5; HexNAc:4}	MouseHeart-Z-T-1.mgf.controllerType=0 controllerNumber=1 scan=17333	4351978.72428894	3	(5, 'N-Glycosylation')	{'b+1': array([0.03027341, 0.03105119, 0. , 0.01523226, 0.02140687, 0.02532316]), 'b+2': array([0., 0., 0., 0., 0., 0.]), 'b+3': array([0., 0., 0., 0., 0., 0.]), 'y+1': array([0.03782129, 0. , 0. , 0. , 0. , 0.01649267]), 'y+2': array([0., 0., 0., 0., 0., 0.]), 'y+3': array([0., 0., 0., 0., 0., 0.])}	7	9
0.803720001226866	train	107	RIPAIN(N-Glycosylation)R{Hex:5; HexNAc:4}	MouseHeart-Z-T-1.mgf.controllerType=0 controllerNumber=1 scan=17398	5534741.834686279	3	(5, 'N-Glycosylation')	{'b+1': array([0.03100706, 0.03092429, 0. , 0.01350842, 0.02281212, 0.03024895]), 'b+2': array([0., 0., 0., 0., 0., 0.]), 'b+3': array([0., 0., 0., 0., 0., 0.]), 'y+1': array([0.03666361, 0. , 0. , 0. , 0. , 0.02038293]), 'y+2': array([0., 0., 0., 0., 0., 0.]), 'y+3': array([0., 0., 0., 0., 0., 0.])}	7	9
0.9243561071432578	train	108	RIPAIN(N-Glycosylation)R{Hex:5; HexNAc:4}	MouseHeart-Z-T-1.mgf.controllerType=0 controllerNumber=1 scan=17467	6541816.793029785	3	(5, 'N-Glycosylation')	{'b+1': array([0.03200231, 0.02725678, 0. , 0.01834964, 0.02493135, 0.03170597]), 'b+2': array([0., 0., 0., 0., 0., 0.]), 'b+3': array([0., 0., 0., 0., 0., 0.]), 'y+1': array([0.0405548 , 0. , 0. , 0. , 0. , 0.02543285]), 'y+2': array([0., 0., 0., 0., 0., 0.]), 'y+3': array([0., 0., 0., 0., 0., 0.])}	7	9
0.898469093700706	train	109	RIPAIN(N-Glycosylation)R{Hex:5; HexNAc:4}	MouseHeart-Z-T-1.mgf.controllerType=0 controllerNumber=1 scan=17535	2403810.8664855957	3	(5, 'N-Glycosylation')	{'b+1': array([0.03162642, 0.01911971, 0. , 0. , 0. , 0.02906643]), 'b+2': array([0., 0., 0., 0., 0., 0.]), 'b+3': array([0., 0., 0., 0., 0., 0.]), 'y+1': array([0.04202619, 0. , 0. , 0. , 0. , 0.01994238]), 'y+2': array([0., 0., 0., 0., 0., 0.]), 'y+3': array([0., 0., 0., 0., 0., 0.])}	7	9
0.13217103066875063	train	111	TGN(N-Glycosylation)SSPASVER{Hex:6; HexNAc:2}	MouseHeart-Z-T-1.mgf.controllerType=0 controllerNumber=1 scan=12703	709611.6213378906	2	(2, 'N-Glycosylation')	{'b+1': array([0., 0., 0., 0., 0., 0., 0., 0., 0., 0.]), 'b+2': array([0., 0., 0., 0., 0., 0., 0., 0., 0., 0.]), 'b+3': array([0., 0., 0., 0., 0., 0., 0., 0., 0., 0.]), 'y+1': array([0.06568128, 0.03336884, 0. , 0.03317273, 0. , 0.10159042, 0.05528218, 0.04145961, 0. , 0. ]), 'y+2': array([0., 0., 0., 0., 0., 0., 0., 0., 0., 0.]), 'y+3': array([0., 0., 0., 0., 0., 0., 0., 0., 0., 0.])}	11	8
0.474487946770218	train	113	DAVNN(N-Glycosylation)ITAK{Hex:7; HexNAc:2}	MouseHeart-Z-T-1.mgf.controllerType=0 controllerNumber=1 scan=16923	1462190.4600524902	2	(4, 'N-Glycosylation')	{'b+1': array([0. , 0.03980929, 0.04674603, 0.02328963, 0.06326754, 0.08964052, 0.02435071, 0.02652664]), 'b+2': array([0., 0., 0., 0., 0., 0., 0., 0.]), 'b+3': array([0., 0., 0., 0., 0., 0., 0., 0.]), 'y+1': array([0.0208338 , 0.0375306 , 0.06831863, 0.04881896, 0.02449462, 0.03645652, 0. , 0. ]), 'y+2': array([0., 0., 0., 0., 0., 0., 0., 0.]), 'y+3': array([0., 0., 0., 0., 0., 0., 0., 0.])}	9	9
0.7596910329501871	train	114	DAVNN(N-Glycosylation)ITAK{Hex:7; HexNAc:2}	MouseHeart-Z-T-1.mgf.controllerType=0 controllerNumber=1 scan=17055	574032.135345459	2	(4, 'N-Glycosylation')	{'b+1': array([0. , 0.03051545, 0.03468091, 0.03405225, 0.06100191, 0.08002718, 0. , 0. ]), 'b+2': array([0., 0., 0., 0., 0., 0., 0., 0.]), 'b+3': array([0., 0., 0., 0., 0., 0., 0., 0.]), 'y+1': array([0.03442858, 0.03747879, 0.07096629, 0. , 0. , 0. , 0. , 0. ]), 'y+2': array([0., 0., 0., 0., 0., 0., 0., 0.]), 'y+3': array([0., 0., 0., 0., 0., 0., 0., 0.])}	9	9
0.43875685671931147	train	115	DAVNN(N-Glycosylation)ITAK{Hex:7; HexNAc:2}	MouseHeart-Z-T-1.mgf.controllerType=0 controllerNumber=1 scan=17121	685780.4782104492	2	(4, 'N-Glycosylation')	{'b+1': array([0. , 0.03178018, 0.03317834, 0. , 0.06040076, 0.07951071, 0.03163428, 0. ]), 'b+2': array([0., 0., 0., 0., 0., 0., 0., 0.]), 'b+3': array([0., 0., 0., 0., 0., 0., 0., 0.]), 'y+1': array([0.028069 , 0. , 0.07846169, 0.03918326, 0. , 0.03208629, 0. , 0. ]), 'y+2': array([0., 0., 0., 0., 0., 0., 0., 0.]), 'y+3': array([0., 0., 0., 0., 0., 0., 0., 0.])}	9	9
0.9490845986708382	train	116	N(N-Glycosylation)ATLAEQAK{Hex:7; HexNAc:2}	MouseHeart-Z-T-1.mgf.controllerType=0 controllerNumber=1 scan=12121	627388.6469116211	2	(0, 'N-Glycosylation')	{'b+1': array([0. , 0. , 0. , 0. , 0.0356748 , 0. , 0. , 0.04061656]), 'b+2': array([0., 0., 0., 0., 0., 0., 0., 0.]), 'b+3': array([0., 0., 0., 0., 0., 0., 0., 0.]), 'y+1': array([0. , 0. , 0.06417656, 0.06551405, 0.07621395, 0.06495202, 0.06908486, 0.04736253]), 'y+2': array([0., 0., 0., 0., 0., 0., 0., 0.]), 'y+3': array([0., 0., 0., 0., 0., 0., 0., 0.])}	9	9
0.150992000632719	train	117	AN(N-Glycosylation)HSGAVVLLK{Hex:6; HexNAc:2}	MouseHeart-Z-T-1.mgf.controllerType=0 controllerNumber=1 scan=18782	812327.7852172852	3	(1, 'N-Glycosylation')	{'b+1': array([0. , 0. , 0.02975072, 0. , 0. , 0. , 0.05009605, 0.03782457, 0.03817548, 0. ]), 'b+2': array([0., 0., 0., 0., 0., 0., 0., 0., 0., 0.]), 'b+3': array([0., 0., 0., 0., 0., 0., 0., 0., 0., 0.]), 'y+1': array([0.05673 , 0.0550203 , 0. , 0. , 0. , 0. , 0.05229468, 0.06438804, 0.06996391, 0. ]), 'y+2': array([0. , 0. , 0. , 0. , 0. , 0. , 0. , 0. , 0.06490245, 0. ]), 'y+3': array([0., 0.…	11	8
0.5770089619301305	train	118	KN(N-Glycosylation)ASNMEYR{Hex:6; HexNAc:2}	MouseHeart-Z-T-1.mgf.controllerType=0 controllerNumber=1 scan=11556	1291349.7178649902	3	(1, 'N-Glycosylation')	{'b+1': array([0.053512, 0. , 0. , 0. , 0. , 0. , 0. , 0. ]), 'b+2': array([0., 0., 0., 0., 0., 0., 0., 0.]), 'b+3': array([0., 0., 0., 0., 0., 0., 0., 0.]), 'y+1': array([0.04907032, 0.0604561 , 0.02691996, 0. , 0. , 0.04910222, 0.0580247 , 0.03587667]), 'y+2': array([0., 0., 0., 0., 0., 0., 0., 0.]), 'y+3': array([0., 0., 0., 0., 0., 0., 0., 0.])}	9	8
0.8406804934488004	train	119	FN(N-Glycosylation)HTDR{Hex:8; HexNAc:2}	MouseHeart-Z-T-1.mgf.controllerType=0 controllerNumber=1 scan=6290	1173886.569732666	3	(1, 'N-Glycosylation')	{'b+1': array([0. , 0. , 0.02663649, 0. , 0. ]), 'b+2': array([0., 0., 0., 0., 0.]), 'b+3': array([0., 0., 0., 0., 0.]), 'y+1': array([0.07133277, 0. , 0.02750755, 0.04849889, 0. ]), 'y+2': array([0., 0., 0., 0., 0.]), 'y+3': array([0., 0., 0., 0., 0.])}	6	10
0.3295999166339963	train	121	ITSN(N-Glycosylation)ATSDLNIK{Hex:5; HexNAc:2}	MouseHeart-Z-T-1.mgf.controllerType=0 controllerNumber=1 scan=23449	1004295.647354126	2	(3, 'N-Glycosylation')	{'b+1': array([0. , 0. , 0. , 0. , 0.04639471, 0. , 0. , 0. , 0. , 0.03766512, 0. ]), 'b+2': array([0., 0., 0., 0., 0., 0., 0., 0., 0., 0., 0.]), 'b+3': array([0., 0., 0., 0., 0., 0., 0., 0., 0., 0., 0.]), 'y+1': array([0.0456216 , 0.03163775, 0.0479729 , 0.06310378, 0.02506963, 0.05999354, 0.06312201, 0.03342918, 0. , 0. , 0. ]), 'y+2': array([0., 0., 0., 0., 0., 0., 0., 0., 0., 0., 0.]), 'y+3':…	12	7
0.9241216280902421	train	122	GN(N-Glycosylation)DSLK{Hex:9; HexNAc:2}	MouseHeart-Z-T-1.mgf.controllerType=0 controllerNumber=1 scan=6288	1823858.702331543	2	(1, 'N-Glycosylation')	{'b+1': array([0. , 0. , 0.10408496, 0. , 0. ]), 'b+2': array([0., 0., 0., 0., 0.]), 'b+3': array([0., 0., 0., 0., 0.]), 'y+1': array([0.02650396, 0. , 0.05102581, 0. , 0. ]), 'y+2': array([0., 0., 0., 0., 0.]), 'y+3': array([0., 0., 0., 0., 0.])}	6	11
0.7530708379098994	train	124	RN(N-Glycosylation)WTINR{Hex:7; HexNAc:2}	MouseHeart-Z-T-1.mgf.controllerType=0 controllerNumber=1 scan=18305	3685517.479309082	3	(1, 'N-Glycosylation')	{'b+1': array([0.03098759, 0. , 0. , 0. , 0. , 0. ]), 'b+2': array([0., 0., 0., 0., 0., 0.]), 'b+3': array([0., 0., 0., 0., 0., 0.]), 'y+1': array([0.0616521 , 0.01844579, 0. , 0.0144745 , 0.03146098, 0.01760984]), 'y+2': array([0., 0., 0., 0., 0., 0.]), 'y+3': array([0., 0., 0., 0., 0., 0.])}	7	9
0.6547284587652675	train	125	RN(N-Glycosylation)WTINR{Hex:7; HexNAc:2}	MouseHeart-Z-T-1.mgf.controllerType=0 controllerNumber=1 scan=18584	3040645.7765197754	3	(1, 'N-Glycosylation')	{'b+1': array([0.03340554, 0. , 0. , 0. , 0. , 0. ]), 'b+2': array([0., 0., 0., 0., 0., 0.]), 'b+3': array([0., 0., 0., 0., 0., 0.]), 'y+1': array([0.06221019, 0.01485678, 0. , 0.01665219, 0.02741125, 0. ]), 'y+2': array([0., 0., 0., 0., 0., 0.]), 'y+3': array([0., 0., 0., 0., 0., 0.])}	7	9
0.22765519526072112	train	126	N(N-Glycosylation)STKEEILAALEK{Hex:4; HexNAc:2}	MouseHeart-Z-T-1.mgf.controllerType=0 controllerNumber=1 scan=29431	993009.2220458984	3	(0, 'N-Glycosylation')	{'b+1': array([0. , 0.02659459, 0. , 0. , 0. , 0.03702284, 0.05756416, 0. , 0.04241045, 0.04194023, 0. , 0. ]), 'b+2': array([0., 0., 0., 0., 0., 0., 0., 0., 0., 0., 0., 0.]), 'b+3': array([0., 0., 0., 0., 0., 0., 0., 0., 0., 0., 0., 0.]), 'y+1': array([0.05570971, 0.03690732, 0.03724176, 0.04968577, 0. , 0. , 0. , 0. , 0.07710013, 0. , 0. , 0. ]), 'y+2': array([0., 0., 0., 0., 0., 0., 0., 0., 0.…	13	6
0.7223068207613521	train	127	N(N-Glycosylation)GSISVR{Fuc:1; Hex:5; HexNAc:4}	MouseHeart-Z-T-1.mgf.controllerType=0 controllerNumber=1 scan=14015	1575792.7925109863	2	(0, 'N-Glycosylation')	{'b+1': array([0. , 0. , 0.03316448, 0. , 0. , 0. ]), 'b+2': array([0., 0., 0., 0., 0., 0.]), 'b+3': array([0., 0., 0., 0., 0., 0.]), 'y+1': array([0.07171057, 0.02052697, 0.0361704 , 0. , 0. , 0.04076641]), 'y+2': array([0., 0., 0., 0., 0., 0.]), 'y+3': array([0., 0., 0., 0., 0., 0.])}	7	10
0.4931505672252612	train	128	N(N-Glycosylation)GSISVR{Fuc:1; Hex:5; HexNAc:4}	MouseHeart-Z-T-1.mgf.controllerType=0 controllerNumber=1 scan=14077	1985763.3235778809	2	(0, 'N-Glycosylation')	{'b+1': array([0. , 0. , 0.01875256, 0. , 0.01882716, 0. ]), 'b+2': array([0., 0., 0., 0., 0., 0.]), 'b+3': array([0., 0., 0., 0., 0., 0.]), 'y+1': array([0.06538231, 0.01769006, 0.03714887, 0.02465214, 0.01797091, 0.04980401]), 'y+2': array([0., 0., 0., 0., 0., 0.]), 'y+3': array([0., 0., 0., 0., 0., 0.])}	7	10
0.7771928840521746	train	129	N(N-Glycosylation)WTINR{Hex:8; HexNAc:2}	MouseHeart-Z-T-1.mgf.controllerType=0 controllerNumber=1 scan=21710	1076574.6306152344	2	(0, 'N-Glycosylation')	{'b+1': array([0. , 0.03195919, 0. , 0. , 0. ]), 'b+2': array([0., 0., 0., 0., 0.]), 'b+3': array([0., 0., 0., 0., 0.]), 'y+1': array([0.06829143, 0.03269884, 0.04466886, 0.07007023, 0.02804511]), 'y+2': array([0., 0., 0., 0., 0.]), 'y+3': array([0., 0., 0., 0., 0.])}	6	10
0.8965479409001766	train	130	N(N-Glycosylation)WTINR{Hex:8; HexNAc:2}	MouseHeart-Z-T-1.mgf.controllerType=0 controllerNumber=1 scan=21780	11533011.137207031	2	(0, 'N-Glycosylation')	{'b+1': array([0. , 0.04765835, 0.03398601, 0.01593933, 0.01026146]), 'b+2': array([0., 0., 0., 0., 0.]), 'b+3': array([0., 0., 0., 0., 0.]), 'y+1': array([0.06200159, 0.05179443, 0.04945617, 0.08185533, 0.05194217]), 'y+2': array([0., 0., 0., 0., 0.]), 'y+3': array([0., 0., 0., 0., 0.])}	6	10
0.8821232076057024	train	131	N(N-Glycosylation)WTINR{Hex:8; HexNAc:2}	MouseHeart-Z-T-1.mgf.controllerType=0 controllerNumber=1 scan=21849	6782651.275634766	2	(0, 'N-Glycosylation')	{'b+1': array([0. , 0.04697806, 0.03306438, 0.01160695, 0.01220753]), 'b+2': array([0., 0., 0., 0., 0.]), 'b+3': array([0., 0., 0., 0., 0.]), 'y+1': array([0.06055736, 0.04900779, 0.04925702, 0.08071845, 0.05141011]), 'y+2': array([0., 0., 0., 0., 0.]), 'y+3': array([0., 0., 0., 0., 0.])}	6	10
0.8730195229666342	train	132	N(N-Glycosylation)WTINR{Hex:8; HexNAc:2}	MouseHeart-Z-T-1.mgf.controllerType=0 controllerNumber=1 scan=21927	1933953.1478271484	2	(0, 'N-Glycosylation')	{'b+1': array([0. , 0.02645851, 0. , 0. , 0. ]), 'b+2': array([0., 0., 0., 0., 0.]), 'b+3': array([0., 0., 0., 0., 0.]), 'y+1': array([0.05130076, 0.03729304, 0.03215945, 0.05022784, 0.02616768]), 'y+2': array([0., 0., 0., 0., 0.]), 'y+3': array([0., 0., 0., 0., 0.])}	6	10
0.897165905080767	train	133	N(N-Glycosylation)WTINR{Hex:8; HexNAc:2}	MouseHeart-Z-T-1.mgf.controllerType=0 controllerNumber=1 scan=21996	6182772.68637085	2	(0, 'N-Glycosylation')	{'b+1': array([0. , 0.04645643, 0.03130317, 0.01269986, 0.01176939]), 'b+2': array([0., 0., 0., 0., 0.]), 'b+3': array([0., 0., 0., 0., 0.]), 'y+1': array([0.06110183, 0.05009987, 0.04783796, 0.07910684, 0.0503258 ]), 'y+2': array([0., 0., 0., 0., 0.]), 'y+3': array([0., 0., 0., 0., 0.])}	6	10
0.7118528318141403	train	134	TN(N-Glycosylation)VSKFDLPNR{Hex:5; HexNAc:2}	MouseHeart-Z-T-1.mgf.controllerType=0 controllerNumber=1 scan=23019	1447810.3381347656	3	(1, 'N-Glycosylation')	{'b+1': array([0. , 0.05340754, 0.04007465, 0. , 0. , 0. , 0.03679462, 0. , 0. , 0. ]), 'b+2': array([0., 0., 0., 0., 0., 0., 0., 0., 0., 0.]), 'b+3': array([0., 0., 0., 0., 0., 0., 0., 0., 0., 0.]), 'y+1': array([0.04322388, 0. , 0.05399711, 0.10804863, 0.02889145, 0.07782403, 0. , 0.07406715, 0.03213974, 0. ]), 'y+2': array([0., 0., 0., 0., 0., 0., 0., 0., 0., 0.]), 'y+3': array([0., 0., 0., 0.…	11	7
0.8770416605084893	train	135	GKN(N-Glycosylation)NSK{Hex:9; HexNAc:2}	MouseHeart-Z-T-1.mgf.controllerType=0 controllerNumber=1 scan=15590	2933162.474029541	2	(2, 'N-Glycosylation')	{'b+1': array([0. , 0.04083196, 0. , 0. , 0.01340898]), 'b+2': array([0., 0., 0., 0., 0.]), 'b+3': array([0., 0., 0., 0., 0.]), 'y+1': array([0.04927848, 0. , 0. , 0. , 0. ]), 'y+2': array([0., 0., 0., 0., 0.]), 'y+3': array([0., 0., 0., 0., 0.])}	6	11
0.9182021617807952	train	136	GKN(N-Glycosylation)NSK{Hex:9; HexNAc:2}	MouseHeart-Z-T-1.mgf.controllerType=0 controllerNumber=1 scan=15656	6886060.560638428	2	(2, 'N-Glycosylation')	{'b+1': array([0. , 0.04163626, 0. , 0. , 0.02444701]), 'b+2': array([0., 0., 0., 0., 0.]), 'b+3': array([0., 0., 0., 0., 0.]), 'y+1': array([0.04980392, 0. , 0. , 0. , 0. ]), 'y+2': array([0., 0., 0., 0., 0.]), 'y+3': array([0., 0., 0., 0., 0.])}	6	11
0.7251926117398069	train	137	LHN(N-Glycosylation)DTR{Fuc:1; Hex:5; HexNAc:4}	MouseHeart-Z-T-1.mgf.controllerType=0 controllerNumber=1 scan=6284	1164431.4901733398	3	(2, 'N-Glycosylation')	{'b+1': array([0. , 0.03146528, 0. , 0.02519665, 0.04536599]), 'b+2': array([0., 0., 0., 0., 0.]), 'b+3': array([0., 0., 0., 0., 0.]), 'y+1': array([0.02269175, 0.07796104, 0. , 0. , 0. ]), 'y+2': array([0., 0., 0., 0., 0.]), 'y+3': array([0., 0., 0., 0., 0.])}	6	10
0.9041815230618607	train	138	LHN(N-Glycosylation)DTR{Fuc:1; Hex:5; HexNAc:4}	MouseHeart-Z-T-1.mgf.controllerType=0 controllerNumber=1 scan=6348	4544700.66595459	3	(2, 'N-Glycosylation')	{'b+1': array([0. , 0.04517868, 0.01529217, 0.03055881, 0. ]), 'b+2': array([0., 0., 0., 0., 0.]), 'b+3': array([0., 0., 0., 0., 0.]), 'y+1': array([0.02679075, 0.09537731, 0.02214044, 0. , 0. ]), 'y+2': array([0., 0., 0., 0., 0.]), 'y+3': array([0., 0., 0., 0., 0.])}	6	10
0.7954695510028669	train	139	LHN(N-Glycosylation)DTR{Fuc:1; Hex:5; HexNAc:4}	MouseHeart-Z-T-1.mgf.controllerType=0 controllerNumber=1 scan=6412	4882948.2228393555	3	(2, 'N-Glycosylation')	{'b+1': array([0. , 0.04502922, 0.01447949, 0. , 0.05351844]), 'b+2': array([0., 0., 0., 0., 0.]), 'b+3': array([0., 0., 0., 0., 0.]), 'y+1': array([0.02844719, 0.09309873, 0.02375681, 0. , 0. ]), 'y+2': array([0., 0., 0., 0., 0.]), 'y+3': array([0., 0., 0., 0., 0.])}	6	10
0.9826250272128201	train	140	LHN(N-Glycosylation)DTR{Fuc:1; Hex:5; HexNAc:4}	MouseHeart-Z-T-1.mgf.controllerType=0 controllerNumber=1 scan=6475	3181692.740661621	3	(2, 'N-Glycosylation')	{'b+1': array([0. , 0.04307915, 0. , 0. , 0. ]), 'b+2': array([0., 0., 0., 0., 0.]), 'b+3': array([0., 0., 0., 0., 0.]), 'y+1': array([0.03075274, 0.0936865 , 0.01841736, 0. , 0. ]), 'y+2': array([0., 0., 0., 0., 0.]), 'y+3': array([0., 0., 0., 0., 0.])}	6	10
0.9927523068518401	train	141	LHN(N-Glycosylation)DTR{Fuc:1; Hex:5; HexNAc:4}	MouseHeart-Z-T-1.mgf.controllerType=0 controllerNumber=1 scan=6533	1800846.8299865723	3	(2, 'N-Glycosylation')	{'b+1': array([0. , 0.02467486, 0. , 0. , 0. ]), 'b+2': array([0., 0., 0., 0., 0.]), 'b+3': array([0., 0., 0., 0., 0.]), 'y+1': array([0.02432731, 0.08630991, 0.02186116, 0. , 0. ]), 'y+2': array([0., 0., 0., 0., 0.]), 'y+3': array([0., 0., 0., 0., 0.])}	6	10
0.9539120304232181	train	142	VN(N-Glycosylation)SSLHSQISR{Hex:3; HexNAc:4}	MouseHeart-Z-T-1.mgf.controllerType=0 controllerNumber=1 scan=15930	1679327.0706176758	3	(1, 'N-Glycosylation')	{'b+1': array([0., 0., 0., 0., 0., 0., 0., 0., 0., 0.]), 'b+2': array([0., 0., 0., 0., 0., 0., 0., 0., 0., 0.]), 'b+3': array([0., 0., 0., 0., 0., 0., 0., 0., 0., 0.]), 'y+1': array([0.04296202, 0.0245703 , 0.02070477, 0.02114375, 0.05562598, 0.05868516, 0. , 0. , 0.0607418 , 0. ]), 'y+2': array([0., 0., 0., 0., 0., 0., 0., 0., 0., 0.]), 'y+3': array([0., 0., 0., 0., 0., 0., 0., 0., 0., 0.])}	11	7
0.9657723513502348	train	143	LN(N-Glycosylation)NSQIK{Hex:5; HexNAc:3; Neu5Ac:1}	MouseHeart-Z-T-1.mgf.controllerType=0 controllerNumber=1 scan=15083	815410.5029602051	2	(1, 'N-Glycosylation')	{'b+1': array([0. , 0.02810188, 0.03130707, 0.03624917, 0.05956635, 0.05098283]), 'b+2': array([0., 0., 0., 0., 0., 0.]), 'b+3': array([0., 0., 0., 0., 0., 0.]), 'y+1': array([0. , 0.03291038, 0. , 0.05974925, 0.06227339, 0.02923636]), 'y+2': array([0., 0., 0., 0., 0., 0.]), 'y+3': array([0., 0., 0., 0., 0., 0.])}	7	9
0.2270061213646729	train	144	QRYN(N-Glycosylation)LTAK{Hex:7; HexNAc:2}	MouseHeart-Z-T-1.mgf.controllerType=0 controllerNumber=1 scan=14479	4348872.651062012	3	(3, 'N-Glycosylation')	{'b+1': array([0. , 0.02674949, 0. , 0.01936978, 0. , 0. , 0.03311914]), 'b+2': array([0., 0., 0., 0., 0., 0., 0.]), 'b+3': array([0., 0., 0., 0., 0., 0., 0.]), 'y+1': array([0.0369532 , 0.03234286, 0.02696864, 0. , 0. , 0. , 0. ]), 'y+2': array([0., 0., 0., 0., 0., 0., 0.]), 'y+3': array([0., 0., 0., 0., 0., 0., 0.])}	8	9
0.8369312497459122	train	145	SLSN(N-Glycosylation)STAR{Hex:8; HexNAc:2}	MouseHeart-Z-T-1.mgf.controllerType=0 controllerNumber=1 scan=8333	3790988.7159118652	2	(3, 'N-Glycosylation')	{'b+1': array([0. , 0.03206765, 0.01813148, 0. , 0.01365739, 0. , 0. ]), 'b+2': array([0., 0., 0., 0., 0., 0., 0.]), 'b+3': array([0., 0., 0., 0., 0., 0., 0.]), 'y+1': array([0.05343155, 0.02588417, 0.03071796, 0.0337098 , 0. , 0.02300234, 0. ]), 'y+2': array([0., 0., 0., 0., 0., 0., 0.]), 'y+3': array([0., 0., 0., 0., 0., 0., 0.])}	8	10
0.8794582114415048	train	146	SLSN(N-Glycosylation)STAR{Hex:8; HexNAc:2}	MouseHeart-Z-T-1.mgf.controllerType=0 controllerNumber=1 scan=8372	5733083.52243042	2	(3, 'N-Glycosylation')	{'b+1': array([0. , 0.03504949, 0.01420176, 0.01830825, 0.02273205, 0. , 0.01224167]), 'b+2': array([0., 0., 0., 0., 0., 0., 0.]), 'b+3': array([0., 0., 0., 0., 0., 0., 0.]), 'y+1': array([0.05909912, 0.03074517, 0.02874077, 0.0357105 , 0. , 0.02284415, 0.01204978]), 'y+2': array([0., 0., 0., 0., 0., 0., 0.]), 'y+3': array([0., 0., 0., 0., 0., 0., 0.])}	8	10
0.6927905050941862	train	147	SLSN(N-Glycosylation)STAR{Hex:8; HexNAc:2}	MouseHeart-Z-T-1.mgf.controllerType=0 controllerNumber=1 scan=8395	9286948.699951172	2	(3, 'N-Glycosylation')	{'b+1': array([0. , 0.03129407, 0.01689732, 0.01130756, 0.02532232, 0.01071856, 0.01174205]), 'b+2': array([0., 0., 0., 0., 0., 0., 0.]), 'b+3': array([0., 0., 0., 0., 0., 0., 0.]), 'y+1': array([0.05647236, 0.0324378 , 0.02712491, 0.039209 , 0.01018357, 0.02644846, 0. ]), 'y+2': array([0., 0., 0., 0., 0., 0., 0.]), 'y+3': array([0., 0., 0., 0., 0., 0., 0.])}	8	10
0.9103440560839093	train	148	SLSN(N-Glycosylation)STAR{Hex:8; HexNAc:2}	MouseHeart-Z-T-1.mgf.controllerType=0 controllerNumber=1 scan=8453	6453372.522216797	2	(3, 'N-Glycosylation')	{'b+1': array([0. , 0.03307744, 0.01431616, 0.01180426, 0.02136169, 0. , 0.01240103]), 'b+2': array([0., 0., 0., 0., 0., 0., 0.]), 'b+3': array([0., 0., 0., 0., 0., 0., 0.]), 'y+1': array([0.05630279, 0.02974417, 0.03062147, 0.03381361, 0. , 0.0255788 , 0. ]), 'y+2': array([0., 0., 0., 0., 0., 0., 0.]), 'y+3': array([0., 0., 0., 0., 0., 0., 0.])}	8	10
0.7907063456431471	train	149	SLSN(N-Glycosylation)STAR{Hex:8; HexNAc:2}	MouseHeart-Z-T-1.mgf.controllerType=0 controllerNumber=1 scan=8513	1943692.5200500488	2	(3, 'N-Glycosylation')	{'b+1': array([0. , 0.02323165, 0. , 0. , 0. , 0. , 0. ]), 'b+2': array([0., 0., 0., 0., 0., 0., 0.]), 'b+3': array([0., 0., 0., 0., 0., 0., 0.]), 'y+1': array([0.05422047, 0.02519014, 0.01905722, 0.02525033, 0. , 0. , 0. ]), 'y+2': array([0., 0., 0., 0., 0., 0., 0.]), 'y+3': array([0., 0., 0., 0., 0., 0., 0.])}	8	10
	train	150	GVN(N-Glycosylation)RSM(Oxidation)R{Hex:8; HexNAc:2}	MouseHeart-Z-T-1.mgf.controllerType=0 controllerNumber=1 scan=8574	942933.7052612305	2	(2, 'N-Glycosylation')(5, 'Oxidation')	{'b+1': array([0., 0., 0., 0., 0., 0.]), 'b+2': array([0., 0., 0., 0., 0., 0.]), 'b+3': array([0., 0., 0., 0., 0., 0.]), 'y+1': array([0.0501413, 0. , 0. , 0. , 0. , 0. ]), 'y+2': array([0., 0., 0., 0., 0., 0.]), 'y+3': array([0., 0., 0., 0., 0., 0.])}	7	10
0.7058472736509938	train	151	LN(N-Glycosylation)NSQIK{Hex:5; HexNAc:3; Neu5Gc:1}	MouseHeart-Z-T-1.mgf.controllerType=0 controllerNumber=1 scan=14745	753852.428894043	2	(1, 'N-Glycosylation')	{'b+1': array([0. , 0.03474273, 0.03718764, 0.03300426, 0.05764807, 0.05461832]), 'b+2': array([0., 0., 0., 0., 0., 0.]), 'b+3': array([0., 0., 0., 0., 0., 0.]), 'y+1': array([0. , 0. , 0. , 0.03120383, 0.06731482, 0. ]), 'y+2': array([0., 0., 0., 0., 0., 0.]), 'y+3': array([0., 0., 0., 0., 0., 0.])}	7	9
0.8468729506980119	train	152	AN(N-Glycosylation)ATIEVK{Hex:8; HexNAc:2}	MouseHeart-Z-T-1.mgf.controllerType=0 controllerNumber=1 scan=14883	2162669.645050049	2	(1, 'N-Glycosylation')	{'b+1': array([0. , 0. , 0.04804465, 0.04332458, 0.0330257 , 0.05382254, 0.04412323]), 'b+2': array([0., 0., 0., 0., 0., 0., 0.]), 'b+3': array([0., 0., 0., 0., 0., 0., 0.]), 'y+1': array([0.04153585, 0.05104675, 0.05987274, 0.0646352 , 0.05218306, 0.05126079, 0. ]), 'y+2': array([0., 0., 0., 0., 0., 0., 0.]), 'y+3': array([0., 0., 0., 0., 0., 0., 0.])}	8	10
0.7971381482865177	train	153	AN(N-Glycosylation)ATIEVK{Hex:8; HexNAc:2}	MouseHeart-Z-T-1.mgf.controllerType=0 controllerNumber=1 scan=14950	1544156.3540344238	2	(1, 'N-Glycosylation')	{'b+1': array([0. , 0. , 0.0450069 , 0.04069635, 0. , 0.05326607, 0.04710331]), 'b+2': array([0., 0., 0., 0., 0., 0., 0.]), 'b+3': array([0., 0., 0., 0., 0., 0., 0.]), 'y+1': array([0.03778871, 0.05077826, 0.05858346, 0.05886579, 0.05171721, 0.04322822, 0. ]), 'y+2': array([0., 0., 0., 0., 0., 0., 0.]), 'y+3': array([0., 0., 0., 0., 0., 0., 0.])}	8	10
0.8919768468203223	train	154	N(N-Glycosylation)ISQDLEK{Fuc:1; Hex:4; HexNAc:4}	MouseHeart-Z-T-1.mgf.controllerType=0 controllerNumber=1 scan=20569	1086923.9562683105	2	(0, 'N-Glycosylation')	{'b+1': array([0. , 0.05781624, 0. , 0. , 0.04933234, 0.03309834, 0.0389627 ]), 'b+2': array([0., 0., 0., 0., 0., 0., 0.]), 'b+3': array([0., 0., 0., 0., 0., 0., 0.]), 'y+1': array([0.02848193, 0.02561986, 0.04721174, 0.05341093, 0.04614513, 0.11125796, 0.03024003]), 'y+2': array([0., 0., 0., 0., 0., 0., 0.]), 'y+3': array([0., 0., 0., 0., 0., 0., 0.])}	8	9
0.9116160079064765	train	155	N(N-Glycosylation)ISQDLEK{Fuc:1; Hex:4; HexNAc:4}	MouseHeart-Z-T-1.mgf.controllerType=0 controllerNumber=1 scan=20591	2301609.5890808105	3	(0, 'N-Glycosylation')	{'b+1': array([0. , 0.0313247 , 0. , 0. , 0.02349367, 0. , 0.02656505]), 'b+2': array([0., 0., 0., 0., 0., 0., 0.]), 'b+3': array([0., 0., 0., 0., 0., 0., 0.]), 'y+1': array([0.0179687 , 0.02143042, 0.02446306, 0.02402052, 0.03160607, 0.06946232, 0. ]), 'y+2': array([0., 0., 0., 0., 0., 0., 0.]), 'y+3': array([0., 0., 0., 0., 0., 0., 0.])}	8	9
-0.010723842228830122	train	156	LN(N-Glycosylation)SSFK{Hex:9; HexNAc:2}	MouseHeart-Z-T-1.mgf.controllerType=0 controllerNumber=1 scan=14766	441749.76081848145	2	(1, 'N-Glycosylation')	{'b+1': array([0. , 0. , 0.0747789 , 0.04666459, 0. ]), 'b+2': array([0., 0., 0., 0., 0.]), 'b+3': array([0., 0., 0., 0., 0.]), 'y+1': array([0. , 0.04398617, 0.07758307, 0. , 0. ]), 'y+2': array([0., 0., 0., 0., 0.]), 'y+3': array([0., 0., 0., 0., 0.])}	6	11
0.9970859771485263	train	157	LLN(N-Glycosylation)QTLR{Hex:8; HexNAc:2}	MouseHeart-Z-T-1.mgf.controllerType=0 controllerNumber=1 scan=20465	1074008.4763183594	2	(2, 'N-Glycosylation')	{'b+1': array([0. , 0. , 0. , 0.02632058, 0. , 0. ]), 'b+2': array([0., 0., 0., 0., 0., 0.]), 'b+3': array([0., 0., 0., 0., 0., 0.]), 'y+1': array([0.07076454, 0. , 0. , 0.02573684, 0. , 0. ]), 'y+2': array([0., 0., 0., 0., 0., 0.]), 'y+3': array([0., 0., 0., 0., 0., 0.])}	7	10
0.7595806102619851	train	158	LLN(N-Glycosylation)QTLR{Hex:8; HexNAc:2}	MouseHeart-Z-T-1.mgf.controllerType=0 controllerNumber=1 scan=20531	4638635.330734253	2	(2, 'N-Glycosylation')	{'b+1': array([0. , 0.03263588, 0.01467935, 0.02295176, 0.02587098, 0.01456606]), 'b+2': array([0., 0., 0., 0., 0., 0.]), 'b+3': array([0., 0., 0., 0., 0., 0.]), 'y+1': array([0.06460055, 0.03163567, 0.03074199, 0.03326495, 0.02771785, 0. ]), 'y+2': array([0., 0., 0., 0., 0., 0.]), 'y+3': array([0., 0., 0., 0., 0., 0.])}	7	10
0.7435287294177547	train	159	N(N-Glycosylation)C(Carbamidomethyl)TDIDEC(Carbamidomethyl)R{Hex:6; HexNAc:2}	MouseHeart-Z-T-1.mgf.controllerType=0 controllerNumber=1 scan=17265	549047.6695556641	2	(0, 'N-Glycosylation')(1, 'Carbamidomethyl')(7, 'Carbamidomethyl')	{'b+1': array([0. , 0. , 0. , 0.03639599, 0. , 0. , 0. , 0. ]), 'b+2': array([0., 0., 0., 0., 0., 0., 0., 0.]), 'b+3': array([0., 0., 0., 0., 0., 0., 0., 0.]), 'y+1': array([0.05983699, 0.09464821, 0.11367406, 0.0727957 , 0.09786436, 0.06876276, 0.07774037, 0. ]), 'y+2': array([0., 0., 0., 0., 0., 0., 0., 0.]), 'y+3': array([0., 0., 0., 0., 0., 0., 0., 0.])}	9	8
0.9321341284117269	train	160	MSN(N-Glycosylation)ITFR{Hex:8; HexNAc:2}	MouseHeart-Z-T-1.mgf.controllerType=0 controllerNumber=1 scan=22553	1037784.4169006348	2	(2, 'N-Glycosylation')	{'b+1': array([0. , 0. , 0.02794421, 0.03210402, 0. , 0. ]), 'b+2': array([0., 0., 0., 0., 0., 0.]), 'b+3': array([0., 0., 0., 0., 0., 0.]), 'y+1': array([0.07355212, 0. , 0.05032794, 0. , 0. , 0. ]), 'y+2': array([0., 0., 0., 0., 0., 0.]), 'y+3': array([0., 0., 0., 0., 0., 0.])}	7	10
0.8767622593391425	train	165	YN(N-Glycosylation)LTAK{Hex:9; HexNAc:2}	MouseHeart-Z-T-1.mgf.controllerType=0 controllerNumber=1 scan=17018	1329269.4617919922	2	(1, 'N-Glycosylation')	{'b+1': array([0. , 0.06088737, 0.05924437, 0.04189854, 0.04302205]), 'b+2': array([0., 0., 0., 0., 0.]), 'b+3': array([0., 0., 0., 0., 0.]), 'y+1': array([0.03652292, 0.04584283, 0.0785044 , 0.06936279, 0. ]), 'y+2': array([0., 0., 0., 0., 0.]), 'y+3': array([0., 0., 0., 0., 0.])}	6	11
	train	166	FN(N-Glycosylation)RC(Carbamidomethyl)IR{Hex:5; HexNAc:3; Neu5Ac:1}	MouseHeart-Z-T-1.mgf.controllerType=0 controllerNumber=1 scan=10591	1369276.6181488037	3	(1, 'N-Glycosylation')(3, 'Carbamidomethyl')	{'b+1': array([0., 0., 0., 0., 0.]), 'b+2': array([0., 0., 0., 0., 0.]), 'b+3': array([0., 0., 0., 0., 0.]), 'y+1': array([0.02869608, 0. , 0. , 0. , 0. ]), 'y+2': array([0., 0., 0., 0., 0.]), 'y+3': array([0., 0., 0., 0., 0.])}	6	9
0.9458019811707624	train	167	YIDKGN(N-Glycosylation)R{Hex:5; HexNAc:3; Neu5Ac:1}	MouseHeart-Z-T-1.mgf.controllerType=0 controllerNumber=1 scan=10657	2135876.9147644043	3	(5, 'N-Glycosylation')	{'b+1': array([0. , 0. , 0. , 0. , 0. , 0.01848226]), 'b+2': array([0., 0., 0., 0., 0., 0.]), 'b+3': array([0., 0., 0., 0., 0., 0.]), 'y+1': array([0.03132349, 0. , 0. , 0.01837457, 0. , 0. ]), 'y+2': array([0., 0., 0., 0., 0., 0.]), 'y+3': array([0., 0., 0., 0., 0., 0.])}	7	9
0.5979083618604858	train	168	N(N-Glycosylation)M(Oxidation)TILETK{Hex:5; HexNAc:4}	MouseHeart-Z-T-1.mgf.controllerType=0 controllerNumber=1 scan=18027	1956697.1019592285	3	(0, 'N-Glycosylation')(1, 'Oxidation')	{'b+1': array([0. , 0.05296804, 0.03860452, 0.03469068, 0.03922 , 0.03938896, 0. ]), 'b+2': array([0., 0., 0., 0., 0., 0., 0.]), 'b+3': array([0., 0., 0., 0., 0., 0., 0.]), 'y+1': array([0.02216715, 0.05118784, 0.02338965, 0.07240003, 0.03343656, 0.05011365, 0.0257529 ]), 'y+2': array([0., 0., 0., 0., 0., 0., 0.]), 'y+3': array([0., 0., 0., 0., 0., 0., 0.])}	8	9
0.49798266962549054	train	169	N(N-Glycosylation)M(Oxidation)TILETK{Hex:5; HexNAc:4}	MouseHeart-Z-T-1.mgf.controllerType=0 controllerNumber=1 scan=18028	782000.6823120117	2	(0, 'N-Glycosylation')(1, 'Oxidation')	{'b+1': array([0. , 0.05745808, 0.04914869, 0.03982298, 0.03611905, 0.03850026, 0.0348492 ]), 'b+2': array([0., 0., 0., 0., 0., 0., 0.]), 'b+3': array([0., 0., 0., 0., 0., 0., 0.]), 'y+1': array([0.0267304 , 0.05230434, 0.03414215, 0.0758904 , 0.03488444, 0.04782758, 0. ]), 'y+2': array([0., 0., 0., 0., 0., 0., 0.]), 'y+3': array([0., 0., 0., 0., 0., 0., 0.])}	8	9
0.8942549237252292	train	170	N(N-Glycosylation)ASAASTAK{Fuc:1; Hex:5; HexNAc:4}	MouseHeart-Z-T-1.mgf.controllerType=0 controllerNumber=1 scan=6713	2319037.9876708984	3	(0, 'N-Glycosylation')	{'b+1': array([0. , 0. , 0.01520773, 0.01921712, 0.03262398, 0. , 0. , 0. ]), 'b+2': array([0., 0., 0., 0., 0., 0., 0., 0.]), 'b+3': array([0., 0., 0., 0., 0., 0., 0., 0.]), 'y+1': array([0.02128273, 0.01876826, 0.0359822 , 0.05919786, 0.04534844, 0.04235103, 0.04937221, 0.03220724]), 'y+2': array([0., 0., 0., 0., 0., 0., 0., 0.]), 'y+3': array([0., 0., 0., 0., 0., 0., 0., 0.])}	9	10
0.8851414593434606	train	171	N(N-Glycosylation)ASAASTAK{Fuc:1; Hex:5; HexNAc:4}	MouseHeart-Z-T-1.mgf.controllerType=0 controllerNumber=1 scan=6733	1360503.217224121	2	(0, 'N-Glycosylation')	{'b+1': array([0. , 0. , 0. , 0. , 0.0278976, 0. , 0. , 0. ]), 'b+2': array([0., 0., 0., 0., 0., 0., 0., 0.]), 'b+3': array([0., 0., 0., 0., 0., 0., 0., 0.]), 'y+1': array([0.02087562, 0.02380204, 0.04227909, 0.07344801, 0.05291137, 0.03884138, 0.05962515, 0.02844711]), 'y+2': array([0., 0., 0., 0., 0., 0., 0., 0.]), 'y+3': array([0., 0., 0., 0., 0., 0., 0., 0.])}	9	10
0.9322772845210153	train	172	N(N-Glycosylation)ASAASTAK{Fuc:1; Hex:5; HexNAc:4}	MouseHeart-Z-T-1.mgf.controllerType=0 controllerNumber=1 scan=6781	3192253.2581939697	3	(0, 'N-Glycosylation')	{'b+1': array([0. , 0. , 0. , 0.01896718, 0.03407354, 0.01650204, 0. , 0. ]), 'b+2': array([0., 0., 0., 0., 0., 0., 0., 0.]), 'b+3': array([0., 0., 0., 0., 0., 0., 0., 0.]), 'y+1': array([0.0164468 , 0.02552819, 0.03732525, 0.06421793, 0.05171809, 0.04465338, 0.0596418 , 0.03497505]), 'y+2': array([0., 0., 0., 0., 0., 0., 0., 0.]), 'y+3': array([0., 0., 0., 0., 0., 0., 0., 0.])}	9	10
0.7664291325781409	train	173	N(N-Glycosylation)ASAASTAK{Fuc:1; Hex:5; HexNAc:4}	MouseHeart-Z-T-1.mgf.controllerType=0 controllerNumber=1 scan=6794	1295251.5260925293	2	(0, 'N-Glycosylation')	{'b+1': array([0. , 0. , 0. , 0.02869776, 0.04393744, 0. , 0. , 0.0241514 ]), 'b+2': array([0., 0., 0., 0., 0., 0., 0., 0.]), 'b+3': array([0., 0., 0., 0., 0., 0., 0., 0.]), 'y+1': array([0.02265319, 0.02832765, 0.02948409, 0.0695068 , 0.05698214, 0.04200662, 0.0562829 , 0.02827554]), 'y+2': array([0., 0., 0., 0., 0., 0., 0., 0.]), 'y+3': array([0., 0., 0., 0., 0., 0., 0., 0.])}	9	10
0.8873078927086503	train	174	N(N-Glycosylation)ASAASTAK{Fuc:1; Hex:5; HexNAc:4}	MouseHeart-Z-T-1.mgf.controllerType=0 controllerNumber=1 scan=6845	1797558.7517089844	3	(0, 'N-Glycosylation')	{'b+1': array([0. , 0. , 0. , 0.01946726, 0.02218905, 0. , 0. , 0. ]), 'b+2': array([0., 0., 0., 0., 0., 0., 0., 0.]), 'b+3': array([0., 0., 0., 0., 0., 0., 0., 0.]), 'y+1': array([0. , 0.02146531, 0.03317761, 0.04881755, 0.04758751, 0.03411829, 0.05126655, 0.02141071]), 'y+2': array([0., 0., 0., 0., 0., 0., 0., 0.]), 'y+3': array([0., 0., 0., 0., 0., 0., 0., 0.])}	9	10
0.7445009634563285	train	175	LRPLFN(N-Glycosylation)K{Hex:8; HexNAc:2}	MouseHeart-Z-T-1.mgf.controllerType=0 controllerNumber=1 scan=19976	1455616.7291259766	3	(5, 'N-Glycosylation')	{'b+1': array([0. , 0.04677971, 0.02069822, 0. , 0.02451061, 0. ]), 'b+2': array([0., 0., 0., 0., 0., 0.]), 'b+3': array([0., 0., 0., 0., 0., 0.]), 'y+1': array([0.02288733, 0.02074182, 0. , 0. , 0.02669899, 0. ]), 'y+2': array([0., 0., 0., 0., 0., 0.]), 'y+3': array([0., 0., 0., 0., 0., 0.])}	7	10
0.370542774908527	train	176	ENQN(N-Glycosylation)HSYSLK{Hex:6; HexNAc:2}	MouseHeart-Z-T-1.mgf.controllerType=0 controllerNumber=1 scan=13873	1254769.303314209	3	(3, 'N-Glycosylation')	{'b+1': array([0.02090706, 0. , 0. , 0. , 0.03060291, 0.02765272, 0. , 0. , 0.04062858]), 'b+2': array([0., 0., 0., 0., 0., 0., 0., 0., 0.]), 'b+3': array([0., 0., 0., 0., 0., 0., 0., 0., 0.]), 'y+1': array([0.04945124, 0.02294518, 0.02698246, 0.02461244, 0.05948589, 0.04114099, 0. , 0. , 0. ]), 'y+2': array([0., 0., 0., 0., 0., 0., 0., 0., 0.]), 'y+3': array([0., 0., 0., 0., 0., 0., 0., 0., 0.])}	10	8
0.9198932680684592	train	177	MDN(N-Glycosylation)ISR{Hex:9; HexNAc:2}	MouseHeart-Z-T-1.mgf.controllerType=0 controllerNumber=1 scan=12750	654796.1637878418	2	(2, 'N-Glycosylation')	{'b+1': array([0. , 0.03021098, 0.03749825, 0. , 0. ]), 'b+2': array([0., 0., 0., 0., 0.]), 'b+3': array([0., 0., 0., 0., 0.]), 'y+1': array([0.06616668, 0.03576386, 0. , 0. , 0. ]), 'y+2': array([0., 0., 0., 0., 0.]), 'y+3': array([0., 0., 0., 0., 0.])}	6	11
0.537770236331044	train	178	ASQN(N-Glycosylation)ITYHC(Carbamidomethyl)K{Hex:6; HexNAc:2}	MouseHeart-Z-T-1.mgf.controllerType=0 controllerNumber=1 scan=13561	2016487.3840026855	3	(3, 'N-Glycosylation')(8, 'Carbamidomethyl')	{'b+1': array([0. , 0.0224188 , 0. , 0.04642751, 0.04701935, 0. , 0.0214825 , 0.04008469, 0. ]), 'b+2': array([0., 0., 0., 0., 0., 0., 0., 0., 0.]), 'b+3': array([0., 0., 0., 0., 0., 0., 0., 0., 0.]), 'y+1': array([0.02246752, 0.06754221, 0.09474107, 0.07208384, 0.09530237, 0.05141058, 0.03857085, 0. , 0. ]), 'y+2': array([0., 0., 0., 0., 0., 0., 0., 0., 0.]), 'y+3': array([0., 0., 0., 0., 0., 0.…	10	8
0.36756680184928847	train	179	ASQN(N-Glycosylation)ITYHC(Carbamidomethyl)K{Hex:6; HexNAc:2}	MouseHeart-Z-T-1.mgf.controllerType=0 controllerNumber=1 scan=13629	1561032.1311798096	3	(3, 'N-Glycosylation')(8, 'Carbamidomethyl')	{'b+1': array([0. , 0.0206809 , 0. , 0.02843748, 0.04854821, 0. , 0. , 0.02910729, 0. ]), 'b+2': array([0., 0., 0., 0., 0., 0., 0., 0., 0.]), 'b+3': array([0., 0., 0., 0., 0., 0., 0., 0., 0.]), 'y+1': array([0.02343484, 0.06732444, 0.09621313, 0.07304652, 0.09375578, 0.02712009, 0. , 0. , 0. ]), 'y+2': array([0., 0., 0., 0., 0., 0., 0., 0., 0.]), 'y+3': array([0., 0., 0., 0., 0., 0., 0., 0., 0.])}	10	8
0.7792451272155088	train	180	VN(N-Glycosylation)KTEEDYAR{Hex:6; HexNAc:2}	MouseHeart-Z-T-1.mgf.controllerType=0 controllerNumber=1 scan=12581	1433615.1448059082	3	(1, 'N-Glycosylation')	{'b+1': array([0. , 0.01921691, 0. , 0. , 0. , 0. , 0. , 0.07756604, 0.02749387]), 'b+2': array([0., 0., 0., 0., 0., 0., 0., 0., 0.]), 'b+3': array([0., 0., 0., 0., 0., 0., 0., 0., 0.]), 'y+1': array([0.05316088, 0.02427123, 0.09365669, 0.02697268, 0.05526777, 0.05865263, 0.0850366 , 0.06674352, 0. ]), 'y+2': array([0., 0., 0., 0., 0., 0., 0., 0., 0.]), 'y+3': array([0., 0., 0., 0., 0., 0., 0., 0…	10	8
0.7256641340918958	train	181	EDYN(N-Glycosylation)STLR{Fuc:1; Hex:4; HexNAc:4}	MouseHeart-Z-T-1.mgf.controllerType=0 controllerNumber=1 scan=19154	1897920.8561706543	2	(3, 'N-Glycosylation')	{'b+1': array([0. , 0.01898709, 0. , 0. , 0. , 0. , 0. ]), 'b+2': array([0., 0., 0., 0., 0., 0., 0.]), 'b+3': array([0., 0., 0., 0., 0., 0., 0.]), 'y+1': array([0.07274592, 0.0346479 , 0.02430581, 0.04298804, 0. , 0.02206089, 0. ]), 'y+2': array([0., 0., 0., 0., 0., 0., 0.]), 'y+3': array([0., 0., 0., 0., 0., 0., 0.])}	8	9
0.8701568216308474	train	182	RIPAIN(N-Glycosylation)R{Fuc:1; Hex:5; HexNAc:4}	MouseHeart-Z-T-1.mgf.controllerType=0 controllerNumber=1 scan=17384	2204933.1290283203	3	(5, 'N-Glycosylation')	{'b+1': array([0.03109092, 0.03388029, 0. , 0. , 0. , 0.02338033]), 'b+2': array([0., 0., 0., 0., 0., 0.]), 'b+3': array([0., 0., 0., 0., 0., 0.]), 'y+1': array([0.04347459, 0. , 0. , 0. , 0. , 0.01993229]), 'y+2': array([0., 0., 0., 0., 0., 0.]), 'y+3': array([0., 0., 0., 0., 0., 0.])}	7	10
0.9643651223262494	train	183	RIPAIN(N-Glycosylation)R{Fuc:1; Hex:5; HexNAc:4}	MouseHeart-Z-T-1.mgf.controllerType=0 controllerNumber=1 scan=17452	2908179.7865600586	3	(5, 'N-Glycosylation')	{'b+1': array([0.02958739, 0.02730706, 0. , 0. , 0.02951388, 0.02875073]), 'b+2': array([0., 0., 0., 0., 0., 0.]), 'b+3': array([0., 0., 0., 0., 0., 0.]), 'y+1': array([0.04126697, 0. , 0. , 0. , 0. , 0. ]), 'y+2': array([0., 0., 0., 0., 0., 0.]), 'y+3': array([0., 0., 0., 0., 0., 0.])}	7	10
0.8850558411193181	train	184	RIPAIN(N-Glycosylation)R{Fuc:1; Hex:5; HexNAc:4}	MouseHeart-Z-T-1.mgf.controllerType=0 controllerNumber=1 scan=17525	4012768.293609619	3	(5, 'N-Glycosylation')	{'b+1': array([0.02755725, 0.0277855 , 0. , 0.01210999, 0.01499993, 0.02683929]), 'b+2': array([0., 0., 0., 0., 0., 0.]), 'b+3': array([0., 0., 0., 0., 0., 0.]), 'y+1': array([0.03843111, 0. , 0. , 0. , 0. , 0.01589435]), 'y+2': array([0., 0., 0., 0., 0., 0.]), 'y+3': array([0., 0., 0., 0., 0., 0.])}	7	10
0.83786622984473	train	185	RIPAIN(N-Glycosylation)R{Fuc:1; Hex:5; HexNAc:4}	MouseHeart-Z-T-1.mgf.controllerType=0 controllerNumber=1 scan=17593	5969831.670654297	3	(5, 'N-Glycosylation')	{'b+1': array([0.03041091, 0.03025232, 0. , 0.01309785, 0.02255955, 0.02708769]), 'b+2': array([0., 0., 0., 0., 0., 0.]), 'b+3': array([0., 0., 0., 0., 0., 0.]), 'y+1': array([0.03810109, 0. , 0. , 0. , 0. , 0.02708233]), 'y+2': array([0., 0., 0., 0., 0., 0.]), 'y+3': array([0., 0., 0., 0., 0., 0.])}	7	10
0.8269020295818748	train	186	RIPAIN(N-Glycosylation)R{Fuc:1; Hex:5; HexNAc:4}	MouseHeart-Z-T-1.mgf.controllerType=0 controllerNumber=1 scan=17660	8078076.811767578	3	(5, 'N-Glycosylation')	{'b+1': array([0.02987744, 0.02899809, 0. , 0.01229444, 0.02247381, 0.03083788]), 'b+2': array([0., 0., 0., 0., 0., 0.]), 'b+3': array([0., 0., 0., 0., 0., 0.]), 'y+1': array([0.03751878, 0. , 0. , 0. , 0. , 0.02344988]), 'y+2': array([0., 0., 0., 0., 0., 0.]), 'y+3': array([0., 0., 0., 0., 0., 0.])}	7	10
0.912377558818792	train	187	RIPAIN(N-Glycosylation)R{Fuc:1; Hex:5; HexNAc:4}	MouseHeart-Z-T-1.mgf.controllerType=0 controllerNumber=1 scan=17726	4586059.457855225	3	(5, 'N-Glycosylation')	{'b+1': array([0.03060955, 0.03001102, 0. , 0. , 0.02425125, 0.02932593]), 'b+2': array([0., 0., 0., 0., 0., 0.]), 'b+3': array([0., 0., 0., 0., 0., 0.]), 'y+1': array([0.03966336, 0. , 0. , 0. , 0. , 0.02101506]), 'y+2': array([0., 0., 0., 0., 0., 0.]), 'y+3': array([0., 0., 0., 0., 0., 0.])}	7	10
0.9036243647531466	train	188	GMN(N-Glycosylation)YTVR{Fuc:1; Hex:5; HexNAc:4}	MouseHeart-Z-T-1.mgf.controllerType=0 controllerNumber=1 scan=20255	3122025.4440307617	3	(2, 'N-Glycosylation')	{'b+1': array([0. , 0. , 0.01776168, 0.01662323, 0.01411333, 0. ]), 'b+2': array([0., 0., 0., 0., 0., 0.]), 'b+3': array([0., 0., 0., 0., 0., 0.]), 'y+1': array([0.05903628, 0.01828729, 0.02791631, 0.03101368, 0. , 0. ]), 'y+2': array([0., 0., 0., 0., 0., 0.]), 'y+3': array([0., 0., 0., 0., 0., 0.])}	7	10
0.933575436783388	train	189	GMN(N-Glycosylation)YTVR{Fuc:1; Hex:5; HexNAc:4}	MouseHeart-Z-T-1.mgf.controllerType=0 controllerNumber=1 scan=20275	4445981.704742432	2	(2, 'N-Glycosylation')	{'b+1': array([0. , 0.02352644, 0.02416148, 0.03234337, 0.02119126, 0.02593442]), 'b+2': array([0., 0., 0., 0., 0., 0.]), 'b+3': array([0., 0., 0., 0., 0., 0.]), 'y+1': array([0.07208736, 0.03191719, 0.03124662, 0.03670676, 0. , 0. ]), 'y+2': array([0., 0., 0., 0., 0., 0.]), 'y+3': array([0., 0., 0., 0., 0., 0.])}	7	10
0.9961954353174608	train	190	IPAIN(N-Glycosylation)R{Hex:5; HexNAc:4; Neu5Gc:1}	MouseHeart-Z-T-1.mgf.controllerType=0 controllerNumber=1 scan=21650	917098.4261474609	2	(4, 'N-Glycosylation')	{'b+1': array([0. , 0.02296871, 0.03371531, 0.02514259, 0. ]), 'b+2': array([0., 0., 0., 0., 0.]), 'b+3': array([0., 0., 0., 0., 0.]), 'y+1': array([0.05483234, 0. , 0. , 0. , 0. ]), 'y+2': array([0., 0., 0., 0., 0.]), 'y+3': array([0., 0., 0., 0., 0.])}	6	10
0.7816299050146732	train	193	N(N-Glycosylation)LSLNIHGK{Hex:5; HexNAc:4}	MouseHeart-Z-T-1.mgf.controllerType=0 controllerNumber=1 scan=21075	1723542.9371643066	3	(0, 'N-Glycosylation')	{'b+1': array([0. , 0.03661888, 0.03570504, 0. , 0.02704737, 0.04557621, 0.03493116, 0. ]), 'b+2': array([0., 0., 0., 0., 0., 0., 0., 0.]), 'b+3': array([0., 0., 0., 0., 0., 0., 0., 0.]), 'y+1': array([0. , 0. , 0.08327652, 0.0404537 , 0.05096156, 0.03529025, 0.05841694, 0. ]), 'y+2': array([0., 0., 0., 0., 0., 0., 0., 0.]), 'y+3': array([0., 0., 0., 0., 0., 0., 0., 0.])}	9	9
0.856579083552195	train	194	N(N-Glycosylation)LSLNIHGK{Hex:5; HexNAc:4}	MouseHeart-Z-T-1.mgf.controllerType=0 controllerNumber=1 scan=21146	47785232.270996094	3	(0, 'N-Glycosylation')	{'b+1': array([0. , 0.04381618, 0.03667493, 0.03244324, 0.04659325, 0.05212054, 0.05301353, 0.03397856]), 'b+2': array([0., 0., 0., 0., 0., 0., 0., 0.]), 'b+3': array([0., 0., 0., 0., 0., 0., 0., 0.]), 'y+1': array([0.00851033, 0. , 0.09311106, 0.05261093, 0.06107335, 0.04393582, 0.06270416, 0.03324424]), 'y+2': array([0., 0., 0., 0., 0., 0., 0., 0.]), 'y+3': array([0., 0., 0., 0., 0., 0., 0., 0.…	9	9
0.8754407782677874	train	195	N(N-Glycosylation)LSLNIHGK{Hex:5; HexNAc:4}	MouseHeart-Z-T-1.mgf.controllerType=0 controllerNumber=1 scan=21217	5864600.1600494385	3	(0, 'N-Glycosylation')	{'b+1': array([0. , 0.04036955, 0.03716931, 0.02692077, 0.04234965, 0.05065995, 0.0535102 , 0.03457495]), 'b+2': array([0., 0., 0., 0., 0., 0., 0., 0.]), 'b+3': array([0., 0., 0., 0., 0., 0., 0., 0.]), 'y+1': array([0.01122194, 0. , 0.08630387, 0.04374016, 0.05863497, 0.04150234, 0.06390896, 0.03051651]), 'y+2': array([0., 0., 0., 0., 0., 0., 0., 0.]), 'y+3': array([0., 0., 0., 0., 0., 0., 0., 0.…	9	9
0.8824422478797258	train	196	N(N-Glycosylation)LSLNIHGK{Hex:5; HexNAc:4}	MouseHeart-Z-T-1.mgf.controllerType=0 controllerNumber=1 scan=21287	1364624.605316162	3	(0, 'N-Glycosylation')	{'b+1': array([0. , 0.02844632, 0.03106076, 0. , 0.04000042, 0.03797609, 0.04857356, 0.03112823]), 'b+2': array([0., 0., 0., 0., 0., 0., 0., 0.]), 'b+3': array([0., 0., 0., 0., 0., 0., 0., 0.]), 'y+1': array([0.01992104, 0.04579295, 0.08770078, 0.03922659, 0.05665904, 0.04110256, 0.06157344, 0. ]), 'y+2': array([0., 0., 0., 0., 0., 0., 0., 0.]), 'y+3': array([0., 0., 0., 0., 0., 0., 0., 0.])}	9	9
1.0	train	197	RIPAIN(N-Glycosylation)R{Hex:6; HexNAc:4}	MouseHeart-Z-T-1.mgf.controllerType=0 controllerNumber=1 scan=17366	1656366.5221557617	3	(5, 'N-Glycosylation')	{'b+1': array([0.02113191, 0. , 0. , 0. , 0. , 0. ]), 'b+2': array([0., 0., 0., 0., 0., 0.]), 'b+3': array([0., 0., 0., 0., 0., 0.]), 'y+1': array([0.04223785, 0. , 0. , 0. , 0. , 0. ]), 'y+2': array([0., 0., 0., 0., 0., 0.]), 'y+3': array([0., 0., 0., 0., 0., 0.])}	7	10
0.6115875428893675	train	198	N(N-Glycosylation)FSASSIAK{Hex:8; HexNAc:2}	MouseHeart-Z-T-1.mgf.controllerType=0 controllerNumber=1 scan=21064	732873.453704834	2	(0, 'N-Glycosylation')	{'b+1': array([0. , 0.0584033 , 0.02723446, 0. , 0. , 0. , 0. , 0. ]), 'b+2': array([0., 0., 0., 0., 0., 0., 0., 0.]), 'b+3': array([0., 0., 0., 0., 0., 0., 0., 0.]), 'y+1': array([0.03955507, 0.05119213, 0.03214005, 0.04218864, 0.06033181, 0.05671058, 0.06689621, 0.04601787]), 'y+2': array([0., 0., 0., 0., 0., 0., 0., 0.]), 'y+3': array([0., 0., 0., 0., 0., 0., 0., 0.])}	9	10
0.9199235372126703	train	199	N(N-Glycosylation)ETHFDAGAK{Hex:7; HexNAc:2}	MouseHeart-Z-T-1.mgf.controllerType=0 controllerNumber=1 scan=11751	2247110.522644043	3	(0, 'N-Glycosylation')	{'b+1': array([0. , 0.02974894, 0. , 0.03600404, 0. , 0.05162975, 0.04220347, 0.0385032 , 0.04916911]), 'b+2': array([0., 0., 0., 0., 0., 0., 0., 0., 0.]), 'b+3': array([0., 0., 0., 0., 0., 0., 0., 0., 0.]), 'y+1': array([0.03605795, 0. , 0.02367385, 0.0557932 , 0.03695478, 0.06703964, 0.05670783, 0.06448978, 0.0368842 ]), 'y+2': array([0., 0., 0., 0., 0., 0., 0., 0., 0.]), 'y+3': array([0., 0., …	10	9
0.7856891656328453	train	200	N(N-Glycosylation)ETHFDAGAK{Hex:7; HexNAc:2}	MouseHeart-Z-T-1.mgf.controllerType=0 controllerNumber=1 scan=11821	1385325.836883545	3	(0, 'N-Glycosylation')	{'b+1': array([0. , 0.02254972, 0. , 0. , 0. , 0.04412487, 0. , 0. , 0. ]), 'b+2': array([0., 0., 0., 0., 0., 0., 0., 0., 0.]), 'b+3': array([0., 0., 0., 0., 0., 0., 0., 0., 0.]), 'y+1': array([0.02743137, 0. , 0. , 0.04781366, 0. , 0.04007067, 0. , 0.04113829, 0.03140832]), 'y+2': array([0., 0., 0., 0., 0., 0., 0., 0., 0.]), 'y+3': array([0., 0., 0., 0., 0., 0., 0., 0., 0.])}	10	9
0.8191322986708974	train	201	VN(N-Glycosylation)SSLHSQISR{Fuc:1; Hex:4; HexNAc:3}	MouseHeart-Z-T-1.mgf.controllerType=0 controllerNumber=1 scan=16093	2203969.2130889893	3	(1, 'N-Glycosylation')	{'b+1': array([0., 0., 0., 0., 0., 0., 0., 0., 0., 0.]), 'b+2': array([0., 0., 0., 0., 0., 0., 0., 0., 0., 0.]), 'b+3': array([0., 0., 0., 0., 0., 0., 0., 0., 0., 0.]), 'y+1': array([0.04182084, 0.03092134, 0.01695066, 0.01848791, 0.04329489, 0.04403643, 0. , 0. , 0.04025995, 0. ]), 'y+2': array([0., 0., 0., 0., 0., 0., 0., 0., 0., 0.]), 'y+3': array([0., 0., 0., 0., 0., 0., 0., 0., 0., 0.])}	11	8
0.8405830890130247	train	202	IN(N-Glycosylation)DTAAR{Hex:6; HexNAc:3; Neu5Ac:1}	MouseHeart-Z-T-1.mgf.controllerType=0 controllerNumber=1 scan=13121	1468686.5405578613	2	(1, 'N-Glycosylation')	{'b+1': array([0. , 0. , 0.02041071, 0. , 0. , 0. ]), 'b+2': array([0., 0., 0., 0., 0., 0.]), 'b+3': array([0., 0., 0., 0., 0., 0.]), 'y+1': array([0.06613489, 0.02131521, 0.03817002, 0.1197404 , 0.03784047, 0. ]), 'y+2': array([0., 0., 0., 0., 0., 0.]), 'y+3': array([0., 0., 0., 0., 0., 0.])}	7	10
0.9860112008001729	train	203	IN(N-Glycosylation)DTAAR{Hex:6; HexNAc:3; Neu5Ac:1}	MouseHeart-Z-T-1.mgf.controllerType=0 controllerNumber=1 scan=13132	1637487.4346618652	3	(1, 'N-Glycosylation')	{'b+1': array([0., 0., 0., 0., 0., 0.]), 'b+2': array([0., 0., 0., 0., 0., 0.]), 'b+3': array([0., 0., 0., 0., 0., 0.]), 'y+1': array([0.04612673, 0. , 0.02250292, 0.08079305, 0.03431726, 0. ]), 'y+2': array([0., 0., 0., 0., 0., 0.]), 'y+3': array([0., 0., 0., 0., 0., 0.])}	7	10
0.8200121664166309	train	204	IN(N-Glycosylation)DTAAR{Hex:6; HexNAc:3; Neu5Ac:1}	MouseHeart-Z-T-1.mgf.controllerType=0 controllerNumber=1 scan=13176	2097987.291534424	2	(1, 'N-Glycosylation')	{'b+1': array([0. , 0. , 0. , 0. , 0. , 0.01711721]), 'b+2': array([0., 0., 0., 0., 0., 0.]), 'b+3': array([0., 0., 0., 0., 0., 0.]), 'y+1': array([0.06095026, 0.01621278, 0.03570723, 0.10849093, 0.0403974 , 0. ]), 'y+2': array([0., 0., 0., 0., 0., 0.]), 'y+3': array([0., 0., 0., 0., 0., 0.])}	7	10
0.9214759847169217	train	205	IN(N-Glycosylation)DTAAR{Hex:6; HexNAc:3; Neu5Ac:1}	MouseHeart-Z-T-1.mgf.controllerType=0 controllerNumber=1 scan=13186	1660891.0323791504	3	(1, 'N-Glycosylation')	{'b+1': array([0. , 0. , 0. , 0.02033559, 0. , 0. ]), 'b+2': array([0., 0., 0., 0., 0., 0.]), 'b+3': array([0., 0., 0., 0., 0., 0.]), 'y+1': array([0.04950622, 0. , 0.0208685 , 0.07826184, 0.02706722, 0. ]), 'y+2': array([0., 0., 0., 0., 0., 0.]), 'y+3': array([0., 0., 0., 0., 0., 0.])}	7	10
0.4168322065487287	train	208	IN(N-Glycosylation)ESIK{Hex:5; HexNAc:4; Neu5Gc:1}	MouseHeart-Z-T-1.mgf.controllerType=0 controllerNumber=1 scan=19192	976986.4554138184	3	(1, 'N-Glycosylation')	{'b+1': array([0. , 0.06504519, 0. , 0.04651227, 0.0289367 ]), 'b+2': array([0., 0., 0., 0., 0.]), 'b+3': array([0., 0., 0., 0., 0.]), 'y+1': array([0.03124198, 0.04749541, 0. , 0.07282006, 0. ]), 'y+2': array([0., 0., 0., 0., 0.]), 'y+3': array([0., 0., 0., 0., 0.])}	6	10
0.4987095694364052	train	212	IN(N-Glycosylation)ESIK{Hex:5; HexNAc:4; Neu5Gc:1}	MouseHeart-Z-T-1.mgf.controllerType=0 controllerNumber=1 scan=19325	906582.9500732422	3	(1, 'N-Glycosylation')	{'b+1': array([0. , 0.0574145 , 0. , 0.05125881, 0.03346829]), 'b+2': array([0., 0., 0., 0., 0.]), 'b+3': array([0., 0., 0., 0., 0.]), 'y+1': array([0.03370492, 0.0501477 , 0. , 0.06511622, 0. ]), 'y+2': array([0., 0., 0., 0., 0.]), 'y+3': array([0., 0., 0., 0., 0.])}	6	10
0.37499476375711865	train	214	NN(N-Glycosylation)VSLVK{Hex:9; HexNAc:2}	MouseHeart-Z-T-1.mgf.controllerType=0 controllerNumber=1 scan=14735	836350.4031066895	2	(1, 'N-Glycosylation')	{'b+1': array([0. , 0.05829727, 0.07516194, 0.0352018 , 0.03871247, 0.03860789]), 'b+2': array([0., 0., 0., 0., 0., 0.]), 'b+3': array([0., 0., 0., 0., 0., 0.]), 'y+1': array([0.03450813, 0.0350861 , 0. , 0.08803683, 0.03441238, 0. ]), 'y+2': array([0., 0., 0., 0., 0., 0.]), 'y+3': array([0., 0., 0., 0., 0., 0.])}	7	11
0.779245982802144	train	216	VN(N-Glycosylation)SSLHSQISR{Hex:5; HexNAc:3}	MouseHeart-Z-T-1.mgf.controllerType=0 controllerNumber=1 scan=15731	2073511.4872436523	3	(1, 'N-Glycosylation')	{'b+1': array([0. , 0.0177325 , 0. , 0. , 0. , 0. , 0.01840753, 0. , 0. , 0. ]), 'b+2': array([0., 0., 0., 0., 0., 0., 0., 0., 0., 0.]), 'b+3': array([0., 0., 0., 0., 0., 0., 0., 0., 0., 0.]), 'y+1': array([0.02469529, 0.03674476, 0.02300812, 0.02681608, 0.06237358, 0.06673978, 0.02606954, 0.02689794, 0.0519826 , 0. ]), 'y+2': array([0., 0., 0., 0., 0., 0., 0., 0., 0., 0.]), 'y+3': array([0., 0.,…	11	8
0.9079608559746849	train	217	VN(N-Glycosylation)SSLHSQISR{Hex:5; HexNAc:3}	MouseHeart-Z-T-1.mgf.controllerType=0 controllerNumber=1 scan=15800	1923290.3497314453	3	(1, 'N-Glycosylation')	{'b+1': array([0., 0., 0., 0., 0., 0., 0., 0., 0., 0.]), 'b+2': array([0., 0., 0., 0., 0., 0., 0., 0., 0., 0.]), 'b+3': array([0., 0., 0., 0., 0., 0., 0., 0., 0., 0.]), 'y+1': array([0.03372809, 0.01986827, 0.01883969, 0.03136735, 0.06346675, 0.06034292, 0.04034897, 0.0431192 , 0.0589049 , 0. ]), 'y+2': array([0., 0., 0., 0., 0., 0., 0., 0., 0., 0.]), 'y+3': array([0., 0., 0., 0., 0., 0., 0., 0.,…	11	8
0.5388281110408887	train	218	DAVNN(N-Glycosylation)ITAK{Hex:8; HexNAc:2}	MouseHeart-Z-T-1.mgf.controllerType=0 controllerNumber=1 scan=16799	2774220.5293884277	2	(4, 'N-Glycosylation')	{'b+1': array([0. , 0.0405345 , 0.04928992, 0.03053352, 0.0690809 , 0.09077532, 0.04375472, 0.04038377]), 'b+2': array([0., 0., 0., 0., 0., 0., 0., 0.]), 'b+3': array([0., 0., 0., 0., 0., 0., 0., 0.]), 'y+1': array([0.03568996, 0.03798501, 0.07136074, 0.05429627, 0.03578197, 0.04241064, 0. , 0. ]), 'y+2': array([0., 0., 0., 0., 0., 0., 0., 0.]), 'y+3': array([0., 0., 0., 0., 0., 0., 0., 0.])}	9	10
0.43621151868833896	train	219	DAVNN(N-Glycosylation)ITAK{Hex:8; HexNAc:2}	MouseHeart-Z-T-1.mgf.controllerType=0 controllerNumber=1 scan=16872	1328523.5329284668	2	(4, 'N-Glycosylation')	{'b+1': array([0. , 0.04284235, 0.05256829, 0.02465324, 0.06609532, 0.09103258, 0.02656069, 0.02302964]), 'b+2': array([0., 0., 0., 0., 0., 0., 0., 0.]), 'b+3': array([0., 0., 0., 0., 0., 0., 0., 0.]), 'y+1': array([0.03125108, 0.03057365, 0.07299481, 0.04747915, 0.04032042, 0.02929978, 0. , 0. ]), 'y+2': array([0., 0., 0., 0., 0., 0., 0., 0.]), 'y+3': array([0., 0., 0., 0., 0., 0., 0., 0.])}	9	10
0.29344778322655585	train	220	DAVNN(N-Glycosylation)ITAK{Hex:8; HexNAc:2}	MouseHeart-Z-T-1.mgf.controllerType=0 controllerNumber=1 scan=16937	560199.7143859863	2	(4, 'N-Glycosylation')	{'b+1': array([0. , 0.03143279, 0. , 0. , 0.03165271, 0.07209819, 0. , 0. ]), 'b+2': array([0., 0., 0., 0., 0., 0., 0., 0.]), 'b+3': array([0., 0., 0., 0., 0., 0., 0., 0.]), 'y+1': array([0.03316064, 0.03311282, 0.07440436, 0.04351655, 0.03621601, 0.03331391, 0. , 0. ]), 'y+2': array([0., 0., 0., 0., 0., 0., 0., 0.]), 'y+3': array([0., 0., 0., 0., 0., 0., 0., 0.])}	9	10
0.9290198460900292	train	221	N(N-Glycosylation)ATLAEQAK{Hex:8; HexNAc:2}	MouseHeart-Z-T-1.mgf.controllerType=0 controllerNumber=1 scan=11616	3063790.1327209473	2	(0, 'N-Glycosylation')	{'b+1': array([0. , 0. , 0. , 0.0304479 , 0.04848364, 0.04337309, 0.04455463, 0.05181907]), 'b+2': array([0., 0., 0., 0., 0., 0., 0., 0.]), 'b+3': array([0., 0., 0., 0., 0., 0., 0., 0.]), 'y+1': array([0.03080611, 0.04135515, 0.0631227 , 0.0794397 , 0.09731302, 0.07625353, 0.08150116, 0.04238129]), 'y+2': array([0., 0., 0., 0., 0., 0., 0., 0.]), 'y+3': array([0., 0., 0., 0., 0., 0., 0., 0.])}	9	10
0.9367508153282772	train	222	N(N-Glycosylation)ATLAEQAK{Hex:8; HexNAc:2}	MouseHeart-Z-T-1.mgf.controllerType=0 controllerNumber=1 scan=11639	1620148.101715088	3	(0, 'N-Glycosylation')	{'b+1': array([0. , 0. , 0. , 0. , 0.02651461, 0.02539647, 0.02517366, 0. ]), 'b+2': array([0., 0., 0., 0., 0., 0., 0., 0.]), 'b+3': array([0., 0., 0., 0., 0., 0., 0., 0.]), 'y+1': array([0.0231243 , 0.02017014, 0.04114052, 0.05242827, 0.07470583, 0.06771172, 0.07306533, 0. ]), 'y+2': array([0., 0., 0., 0., 0., 0., 0., 0.]), 'y+3': array([0., 0., 0., 0., 0., 0., 0., 0.])}	9	10
0.9137848452502686	train	223	N(N-Glycosylation)ATLAEQAK{Hex:8; HexNAc:2}	MouseHeart-Z-T-1.mgf.controllerType=0 controllerNumber=1 scan=11681	2049015.0372924805	2	(0, 'N-Glycosylation')	{'b+1': array([0. , 0. , 0. , 0.02846244, 0.04311861, 0.04411442, 0.04320879, 0.05738268]), 'b+2': array([0., 0., 0., 0., 0., 0., 0., 0.]), 'b+3': array([0., 0., 0., 0., 0., 0., 0., 0.]), 'y+1': array([0.03121563, 0.04154141, 0.06415157, 0.08089602, 0.10048281, 0.07348381, 0.0817451 , 0.05332315]), 'y+2': array([0., 0., 0., 0., 0., 0., 0., 0.]), 'y+3': array([0., 0., 0., 0., 0., 0., 0., 0.])}	9	10
0.9834898525885583	train	224	N(N-Glycosylation)ATLAEQAK{Hex:8; HexNAc:2}	MouseHeart-Z-T-1.mgf.controllerType=0 controllerNumber=1 scan=11595	1528003.9308776855	3	(0, 'N-Glycosylation')	{'b+1': array([0. , 0. , 0. , 0. , 0.02350494, 0.02466116, 0. , 0.0262618 ]), 'b+2': array([0., 0., 0., 0., 0., 0., 0., 0.]), 'b+3': array([0., 0., 0., 0., 0., 0., 0., 0.]), 'y+1': array([0.01926086, 0.02243829, 0.04006157, 0.06165197, 0.06115576, 0.05530239, 0.07167589, 0.0288461 ]), 'y+2': array([0., 0., 0., 0., 0., 0., 0., 0.]), 'y+3': array([0., 0., 0., 0., 0., 0., 0., 0.])}	9	10
0.9557012088707402	train	225	N(N-Glycosylation)ATLAEQAK{Hex:8; HexNAc:2}	MouseHeart-Z-T-1.mgf.controllerType=0 controllerNumber=1 scan=11668	1676309.079650879	3	(0, 'N-Glycosylation')	{'b+1': array([0. , 0. , 0. , 0. , 0.02270955, 0.02733106, 0. , 0.02722185]), 'b+2': array([0., 0., 0., 0., 0., 0., 0., 0.]), 'b+3': array([0., 0., 0., 0., 0., 0., 0., 0.]), 'y+1': array([0.02740934, 0.01927031, 0.04425413, 0.06116681, 0.07785626, 0.06074553, 0.07445191, 0.04291463]), 'y+2': array([0., 0., 0., 0., 0., 0., 0., 0.]), 'y+3': array([0., 0., 0., 0., 0., 0., 0., 0.])}	9	10
0.8669487510133809	train	229	N(N-Glycosylation)ISQDLEK{Hex:8; HexNAc:2}	MouseHeart-Z-T-1.mgf.controllerType=0 controllerNumber=1 scan=20026	631541.3078918457	2	(0, 'N-Glycosylation')	{'b+1': array([0. , 0.05613862, 0. , 0. , 0.06726112, 0. , 0.04874784]), 'b+2': array([0., 0., 0., 0., 0., 0., 0.]), 'b+3': array([0., 0., 0., 0., 0., 0., 0.]), 'y+1': array([0.03221985, 0.03767691, 0.04170128, 0.06366992, 0.04003064, 0.14526915, 0. ]), 'y+2': array([0., 0., 0., 0., 0., 0., 0.]), 'y+3': array([0., 0., 0., 0., 0., 0., 0.])}	8	10
0.06940019572624642	train	235	KN(N-Glycosylation)ASNMEYR{Hex:7; HexNAc:2}	MouseHeart-Z-T-1.mgf.controllerType=0 controllerNumber=1 scan=11000	1614052.7864074707	3	(1, 'N-Glycosylation')	{'b+1': array([0.04645632, 0. , 0. , 0. , 0. , 0. , 0. , 0. ]), 'b+2': array([0., 0., 0., 0., 0., 0., 0., 0.]), 'b+3': array([0., 0., 0., 0., 0., 0., 0., 0.]), 'y+1': array([0.03952908, 0.04662883, 0.02172123, 0.03536804, 0.0221782 , 0. , 0.04022353, 0.04215178]), 'y+2': array([0., 0., 0., 0., 0., 0., 0., 0.]), 'y+3': array([0., 0., 0., 0., 0., 0., 0., 0.])}	9	9
0.8571733005931504	train	236	FN(N-Glycosylation)HTDR{Hex:9; HexNAc:2}	MouseHeart-Z-T-1.mgf.controllerType=0 controllerNumber=1 scan=6281	4146693.646270752	3	(1, 'N-Glycosylation')	{'b+1': array([0. , 0.01286689, 0. , 0.01343423, 0.03216029]), 'b+2': array([0., 0., 0., 0., 0.]), 'b+3': array([0., 0., 0., 0., 0.]), 'y+1': array([0.06992255, 0.01650806, 0.02447818, 0.04230918, 0. ]), 'y+2': array([0., 0., 0., 0., 0.]), 'y+3': array([0., 0., 0., 0., 0.])}	6	11
	train	237	FN(N-Glycosylation)HTDR{Hex:9; HexNAc:2}	MouseHeart-Z-T-1.mgf.controllerType=0 controllerNumber=1 scan=6329	774038.8384399414	2	(1, 'N-Glycosylation')	{'b+1': array([0., 0., 0., 0., 0.]), 'b+2': array([0., 0., 0., 0., 0.]), 'b+3': array([0., 0., 0., 0., 0.]), 'y+1': array([0.06888079, 0. , 0. , 0. , 0. ]), 'y+2': array([0., 0., 0., 0., 0.]), 'y+3': array([0., 0., 0., 0., 0.])}	6	11
0.9907256102313582	train	238	FN(N-Glycosylation)HTDR{Hex:9; HexNAc:2}	MouseHeart-Z-T-1.mgf.controllerType=0 controllerNumber=1 scan=6349	2890754.5526123047	3	(1, 'N-Glycosylation')	{'b+1': array([0. , 0. , 0. , 0. , 0.01901373]), 'b+2': array([0., 0., 0., 0., 0.]), 'b+3': array([0., 0., 0., 0., 0.]), 'y+1': array([0.06847011, 0. , 0.02806764, 0.04540525, 0. ]), 'y+2': array([0., 0., 0., 0., 0.]), 'y+3': array([0., 0., 0., 0., 0.])}	6	11
0.049754134561516686	train	239	IN(N-Glycosylation)STEAR{Hex:9; HexNAc:2}	MouseHeart-Z-T-1.mgf.controllerType=0 controllerNumber=1 scan=7936	1028716.4826202393	2	(1, 'N-Glycosylation')	{'b+1': array([0., 0., 0., 0., 0., 0.]), 'b+2': array([0., 0., 0., 0., 0., 0.]), 'b+3': array([0., 0., 0., 0., 0., 0.]), 'y+1': array([0.05057991, 0.0637438 , 0. , 0. , 0.04132963, 0. ]), 'y+2': array([0., 0., 0., 0., 0., 0.]), 'y+3': array([0., 0., 0., 0., 0., 0.])}	7	11
0.6802311978478108	train	240	ITSN(N-Glycosylation)ATSDLNIK{Hex:6; HexNAc:2}	MouseHeart-Z-T-1.mgf.controllerType=0 controllerNumber=1 scan=23262	1000602.1709594727	2	(3, 'N-Glycosylation')	{'b+1': array([0. , 0.02669639, 0. , 0. , 0.04594027, 0. , 0. , 0. , 0.03750519, 0.03904308, 0.040344 ]), 'b+2': array([0., 0., 0., 0., 0., 0., 0., 0., 0., 0., 0.]), 'b+3': array([0., 0., 0., 0., 0., 0., 0., 0., 0., 0., 0.]), 'y+1': array([0.04696476, 0.02972769, 0.06227354, 0.08556682, 0.04404851, 0.07197276, 0.06033086, 0.04088057, 0. , 0.0389062 , 0. ]), 'y+2': array([0., 0., 0., 0., 0., 0., 0…	12	8
0.1920934886413623	train	241	ITSN(N-Glycosylation)ATSDLNIK{Hex:6; HexNAc:2}	MouseHeart-Z-T-1.mgf.controllerType=0 controllerNumber=1 scan=23284	961762.2736816406	3	(3, 'N-Glycosylation')	{'b+1': array([0. , 0.06388619, 0. , 0. , 0.04288322, 0. , 0. , 0. , 0. , 0. , 0. ]), 'b+2': array([0., 0., 0., 0., 0., 0., 0., 0., 0., 0., 0.]), 'b+3': array([0., 0., 0., 0., 0., 0., 0., 0., 0., 0., 0.]), 'y+1': array([0.05801463, 0.03257521, 0.04950478, 0.05784214, 0.03595175, 0.06690464, 0.07412433, 0.06486318, 0. , 0. , 0. ]), 'y+2': array([0., 0., 0., 0., 0., 0., 0., 0., 0., 0., 0.]), 'y+3':…	12	8
0.8498743280005545	train	242	ITSN(N-Glycosylation)ATSDLNIK{Hex:6; HexNAc:2}	MouseHeart-Z-T-1.mgf.controllerType=0 controllerNumber=1 scan=23339	4055438.1673583984	2	(3, 'N-Glycosylation')	{'b+1': array([0. , 0.03583391, 0. , 0.01459571, 0.04991578, 0.02577246, 0.01727065, 0. , 0.03495513, 0.0427182 , 0.05072866]), 'b+2': array([0., 0., 0., 0., 0., 0., 0., 0., 0., 0., 0.]), 'b+3': array([0., 0., 0., 0., 0., 0., 0., 0., 0., 0., 0.]), 'y+1': array([0.04270533, 0.0359969 , 0.05846048, 0.08395491, 0.05797134, 0.07428081, 0.06544455, 0.05821636, 0.03220622, 0.04472489, 0.0313616 ]), 'y+…	12	8
0.6191629357965712	train	243	ITSN(N-Glycosylation)ATSDLNIK{Hex:6; HexNAc:2}	MouseHeart-Z-T-1.mgf.controllerType=0 controllerNumber=1 scan=23363	1377000.2325439453	3	(3, 'N-Glycosylation')	{'b+1': array([0. , 0.05736726, 0. , 0. , 0.04943746, 0.02600507, 0. , 0. , 0. , 0. , 0.03525652]), 'b+2': array([0., 0., 0., 0., 0., 0., 0., 0., 0., 0., 0.]), 'b+3': array([0., 0., 0., 0., 0., 0., 0., 0., 0., 0., 0.]), 'y+1': array([0.04632437, 0.02717743, 0.0543738 , 0.07651676, 0.05013891, 0.0692543 , 0.07661583, 0.06296536, 0. , 0.06532954, 0. ]), 'y+2': array([0., 0., 0., 0., 0., 0., 0., 0.,…	12	8
0.9873381480595282	train	244	SN(N-Glycosylation)LTVLR{Fuc:1; Hex:5; HexNAc:3; Neu5Ac:1}	MouseHeart-Z-T-1.mgf.controllerType=0 controllerNumber=1 scan=25823	2345833.698120117	2	(1, 'N-Glycosylation')	{'b+1': array([0. , 0.01975053, 0.02877155, 0. , 0. , 0.0166382 ]), 'b+2': array([0., 0., 0., 0., 0., 0.]), 'b+3': array([0., 0., 0., 0., 0., 0.]), 'y+1': array([0.06636541, 0.03127829, 0. , 0.02998383, 0.03132681, 0. ]), 'y+2': array([0., 0., 0., 0., 0., 0.]), 'y+3': array([0., 0., 0., 0., 0., 0.])}	7	10
0.7267751419881759	train	246	N(N-Glycosylation)MTILETKK{Hex:6; HexNAc:3}	MouseHeart-Z-T-1.mgf.controllerType=0 controllerNumber=1 scan=18903	1365941.4419555664	3	(0, 'N-Glycosylation')	{'b+1': array([0. , 0.03945634, 0.02667943, 0.0270715 , 0.0225934 , 0.02359162, 0. , 0. ]), 'b+2': array([0., 0., 0., 0., 0., 0., 0., 0.]), 'b+3': array([0., 0., 0., 0., 0., 0., 0., 0.]), 'y+1': array([0.01985765, 0.01989676, 0.04446388, 0.04357371, 0.05722726, 0.02567386, 0.05143946, 0. ]), 'y+2': array([0., 0., 0., 0., 0., 0., 0., 0.]), 'y+3': array([0., 0., 0., 0., 0., 0., 0., 0.])}	9	9
0.7878402908806682	train	247	N(N-Glycosylation)MTILETKK{Hex:6; HexNAc:3}	MouseHeart-Z-T-1.mgf.controllerType=0 controllerNumber=1 scan=18975	1676630.1506195068	3	(0, 'N-Glycosylation')	{'b+1': array([0. , 0.04198445, 0.02631552, 0.03554232, 0.0233207 , 0. , 0.02546523, 0. ]), 'b+2': array([0., 0., 0., 0., 0., 0., 0., 0.]), 'b+3': array([0., 0., 0., 0., 0., 0., 0., 0.]), 'y+1': array([0.02712971, 0.02021 , 0.04053048, 0.04134387, 0.05097896, 0.0256234 , 0.04044105, 0. ]), 'y+2': array([0., 0., 0., 0., 0., 0., 0., 0.]), 'y+3': array([0., 0., 0., 0., 0., 0., 0., 0.])}	9	9
0.7496848813737007	train	248	N(N-Glycosylation)TSLEHTR{Hex:8; HexNAc:2}	MouseHeart-Z-T-1.mgf.controllerType=0 controllerNumber=1 scan=7957	2290145.7018737793	3	(0, 'N-Glycosylation')	{'b+1': array([0. , 0.02044844, 0. , 0. , 0.01068806, 0. , 0. ]), 'b+2': array([0., 0., 0., 0., 0., 0., 0.]), 'b+3': array([0., 0., 0., 0., 0., 0., 0.]), 'y+1': array([0.03448365, 0.02033604, 0.0612105 , 0.04273948, 0.0171867 , 0.04510379, 0.0262383 ]), 'y+2': array([0., 0., 0., 0., 0., 0., 0.]), 'y+3': array([0., 0., 0., 0., 0., 0., 0.])}	8	10
0.6032958461223911	train	249	AQAALDKAN(N-Glycosylation)ASR{Fuc:1; Hex:3; HexNAc:4}	MouseHeart-Z-T-1.mgf.controllerType=0 controllerNumber=1 scan=14125	1000246.4619140625	3	(8, 'N-Glycosylation')	{'b+1': array([0. , 0.0424874 , 0.03196296, 0.03193059, 0. , 0.02514077, 0. , 0. , 0. , 0. , 0. ]), 'b+2': array([0., 0., 0., 0., 0., 0., 0., 0., 0., 0., 0.]), 'b+3': array([0., 0., 0., 0., 0., 0., 0., 0., 0., 0., 0.]), 'y+1': array([0.032899, 0. , 0. , 0. , 0. , 0. , 0. , 0. , 0. , 0. , 0. ]), 'y+2': array([0., 0., 0., 0., 0., 0., 0., 0., 0., 0., 0.]), 'y+3': array([0., 0., 0., 0., 0., 0., 0., 0…	12	8
-0.5373001801196282	train	250	AQAALDKAN(N-Glycosylation)ASR{Fuc:1; Hex:3; HexNAc:4}	MouseHeart-Z-T-1.mgf.controllerType=0 controllerNumber=1 scan=14191	1000923.2553710938	3	(8, 'N-Glycosylation')	{'b+1': array([0. , 0.04397197, 0.03183547, 0.02867774, 0. , 0. , 0. , 0. , 0. , 0. , 0. ]), 'b+2': array([0., 0., 0., 0., 0., 0., 0., 0., 0., 0., 0.]), 'b+3': array([0., 0., 0., 0., 0., 0., 0., 0., 0., 0., 0.]), 'y+1': array([0.03601624, 0. , 0. , 0. , 0. , 0. , 0. , 0. , 0. , 0. , 0. ]), 'y+2': array([0., 0., 0., 0., 0., 0., 0., 0., 0., 0., 0.]), 'y+3': array([0., 0., 0., 0., 0., 0., 0., 0., 0.…	12	8
0.5693606025246427	train	251	MN(N-Glycosylation)YTGGDTC(Carbamidomethyl)HK{Hex:6; HexNAc:2}	MouseHeart-Z-T-1.mgf.controllerType=0 controllerNumber=1 scan=14266	1134278.6087493896	3	(1, 'N-Glycosylation')(8, 'Carbamidomethyl')	{'b+1': array([0. , 0.0434073 , 0.02891959, 0. , 0. , 0. , 0. , 0. , 0. , 0. ]), 'b+2': array([0., 0., 0., 0., 0., 0., 0., 0., 0., 0.]), 'b+3': array([0., 0., 0., 0., 0., 0., 0., 0., 0., 0.]), 'y+1': array([0.02533596, 0.03336916, 0.04367102, 0.07361989, 0. , 0.0313293 , 0.09093719, 0.08404903, 0.08061376, 0. ]), 'y+2': array([0., 0., 0., 0., 0., 0., 0., 0., 0., 0.]), 'y+3': array([0., 0., 0., 0.…	11	8
0.9668335342695363	train	252	RN(N-Glycosylation)WTINR{Hex:8; HexNAc:2}	MouseHeart-Z-T-1.mgf.controllerType=0 controllerNumber=1 scan=18329	2805261.408721924	3	(1, 'N-Glycosylation')	{'b+1': array([0.02703398, 0.01372392, 0. , 0. , 0. , 0. ]), 'b+2': array([0., 0., 0., 0., 0., 0.]), 'b+3': array([0., 0., 0., 0., 0., 0.]), 'y+1': array([0.06103533, 0. , 0.01608736, 0. , 0.02671176, 0.02000962]), 'y+2': array([0., 0., 0., 0., 0., 0.]), 'y+3': array([0., 0., 0., 0., 0., 0.])}	7	10
0.9282138596292788	train	253	SN(N-Glycosylation)ISILR{Hex:9; HexNAc:2}	MouseHeart-Z-T-1.mgf.controllerType=0 controllerNumber=1 scan=22148	1202103.7644348145	2	(1, 'N-Glycosylation')	{'b+1': array([0. , 0. , 0.02635753, 0. , 0. , 0. ]), 'b+2': array([0., 0., 0., 0., 0., 0.]), 'b+3': array([0., 0., 0., 0., 0., 0.]), 'y+1': array([0.06582756, 0. , 0. , 0.03127306, 0.02485971, 0. ]), 'y+2': array([0., 0., 0., 0., 0., 0.]), 'y+3': array([0., 0., 0., 0., 0., 0.])}	7	11
0.5974199511074935	train	254	N(N-Glycosylation)WTINR{Hex:9; HexNAc:2}	MouseHeart-Z-T-1.mgf.controllerType=0 controllerNumber=1 scan=21689	1490863.9143676758	2	(0, 'N-Glycosylation')	{'b+1': array([0. , 0.04433928, 0. , 0. , 0. ]), 'b+2': array([0., 0., 0., 0., 0.]), 'b+3': array([0., 0., 0., 0., 0.]), 'y+1': array([0.06592891, 0.04506043, 0.04282523, 0.07867893, 0.04728673]), 'y+2': array([0., 0., 0., 0., 0.]), 'y+3': array([0., 0., 0., 0., 0.])}	6	11
0.8843605131628294	train	255	N(N-Glycosylation)WTINR{Hex:9; HexNAc:2}	MouseHeart-Z-T-1.mgf.controllerType=0 controllerNumber=1 scan=21768	8324994.6798706055	2	(0, 'N-Glycosylation')	{'b+1': array([0. , 0.04813803, 0.0317865 , 0.01278598, 0.01244864]), 'b+2': array([0., 0., 0., 0., 0.]), 'b+3': array([0., 0., 0., 0., 0.]), 'y+1': array([0.05867801, 0.05035982, 0.04978802, 0.08049423, 0.05049363]), 'y+2': array([0., 0., 0., 0., 0.]), 'y+3': array([0., 0., 0., 0., 0.])}	6	11
0.6579569822269473	train	256	N(N-Glycosylation)WTINR{Hex:9; HexNAc:2}	MouseHeart-Z-T-1.mgf.controllerType=0 controllerNumber=1 scan=21837	1561448.841796875	2	(0, 'N-Glycosylation')	{'b+1': array([0. , 0.04420964, 0. , 0. , 0. ]), 'b+2': array([0., 0., 0., 0., 0.]), 'b+3': array([0., 0., 0., 0., 0.]), 'y+1': array([0.06159056, 0.04986549, 0.05056762, 0.06867157, 0.04802376]), 'y+2': array([0., 0., 0., 0., 0.]), 'y+3': array([0., 0., 0., 0., 0.])}	6	11
0.8488820214706212	train	257	N(N-Glycosylation)WTINR{Hex:9; HexNAc:2}	MouseHeart-Z-T-1.mgf.controllerType=0 controllerNumber=1 scan=21771	1747077.751159668	3	(0, 'N-Glycosylation')	{'b+1': array([0. , 0.03728431, 0. , 0. , 0. ]), 'b+2': array([0., 0., 0., 0., 0.]), 'b+3': array([0., 0., 0., 0., 0.]), 'y+1': array([0.06175574, 0.03928363, 0.0362336 , 0.06323927, 0.03708952]), 'y+2': array([0., 0., 0., 0., 0.]), 'y+3': array([0., 0., 0., 0., 0.])}	6	11
0.8983306590109994	train	258	TN(N-Glycosylation)VSKFDLPNR{Hex:6; HexNAc:2}	MouseHeart-Z-T-1.mgf.controllerType=0 controllerNumber=1 scan=22831	2264304.122314453	3	(1, 'N-Glycosylation')	{'b+1': array([0. , 0.05609215, 0.0370237 , 0.02080757, 0. , 0.01956458, 0. , 0. , 0. , 0. ]), 'b+2': array([0., 0., 0., 0., 0., 0., 0., 0., 0., 0.]), 'b+3': array([0., 0., 0., 0., 0., 0., 0., 0., 0., 0.]), 'y+1': array([0.05368121, 0. , 0.0733446 , 0.13449674, 0.05815428, 0.08502363, 0. , 0.08159802, 0.05104442, 0. ]), 'y+2': array([0., 0., 0., 0., 0., 0., 0., 0., 0., 0.]), 'y+3': array([0., 0.,…	11	8
0.8057261984507603	train	259	TN(N-Glycosylation)VSKFDLPNR{Hex:6; HexNAc:2}	MouseHeart-Z-T-1.mgf.controllerType=0 controllerNumber=1 scan=22897	35777086.42767334	3	(1, 'N-Glycosylation')	{'b+1': array([0. , 0.0716599 , 0.05110639, 0.02992221, 0.01935738, 0.01822379, 0.04054478, 0.03286262, 0. , 0. ]), 'b+2': array([0., 0., 0., 0., 0., 0., 0., 0., 0., 0.]), 'b+3': array([0., 0., 0., 0., 0., 0., 0., 0., 0., 0.]), 'y+1': array([0.04491454, 0.02079561, 0.09108827, 0.16198426, 0.0741802 , 0.10074048, 0.05381565, 0.08712088, 0.05938479, 0.01190147]), 'y+2': array([0. , 0. , 0. , 0. , 0…	11	8
0.7673941305370107	train	260	TN(N-Glycosylation)VSKFDLPNR{Hex:6; HexNAc:2}	MouseHeart-Z-T-1.mgf.controllerType=0 controllerNumber=1 scan=22898	1939521.0077819824	2	(1, 'N-Glycosylation')	{'b+1': array([0. , 0.04984921, 0.03896119, 0. , 0. , 0. , 0.0230258 , 0.03215475, 0. , 0. ]), 'b+2': array([0., 0., 0., 0., 0., 0., 0., 0., 0., 0.]), 'b+3': array([0., 0., 0., 0., 0., 0., 0., 0., 0., 0.]), 'y+1': array([0.0535816 , 0. , 0.0930536 , 0.17748614, 0.06116132, 0.0784199 , 0.04184553, 0.06823699, 0.05076895, 0. ]), 'y+2': array([0., 0., 0., 0., 0., 0., 0., 0., 0., 0.]), 'y+3': array([…	11	8
0.780318177690715	train	261	TN(N-Glycosylation)VSKFDLPNR{Hex:6; HexNAc:2}	MouseHeart-Z-T-1.mgf.controllerType=0 controllerNumber=1 scan=22968	4523702.254989624	2	(1, 'N-Glycosylation')	{'b+1': array([0. , 0.04461339, 0.03757631, 0.01694717, 0.01272312, 0.01548648, 0.04097764, 0.031564 , 0. , 0. ]), 'b+2': array([0., 0., 0., 0., 0., 0., 0., 0., 0., 0.]), 'b+3': array([0., 0., 0., 0., 0., 0., 0., 0., 0., 0.]), 'y+1': array([0.04182099, 0.01450631, 0.08285527, 0.17795383, 0.06275354, 0.07948182, 0.04532469, 0.06507915, 0.04252518, 0. ]), 'y+2': array([0., 0., 0., 0., 0., 0., 0., 0…	11	8
0.8308384936241018	train	262	TN(N-Glycosylation)VSKFDLPNR{Hex:6; HexNAc:2}	MouseHeart-Z-T-1.mgf.controllerType=0 controllerNumber=1 scan=22977	113950433.35107422	3	(1, 'N-Glycosylation')	{'b+1': array([0. , 0.07371906, 0.04955019, 0.0273749 , 0.01840178, 0.02158806, 0.03924096, 0.03820657, 0. , 0. ]), 'b+2': array([0., 0., 0., 0., 0., 0., 0., 0., 0., 0.]), 'b+3': array([0., 0., 0., 0., 0., 0., 0., 0., 0., 0.]), 'y+1': array([0.04293345, 0.01968117, 0.08717212, 0.16144845, 0.07697997, 0.10148395, 0.05947651, 0.09193834, 0.06417684, 0.01561291]), 'y+2': array([0. , 0. , 0. , 0. , 0…	11	8
0.8591664804219766	train	263	TN(N-Glycosylation)VSKFDLPNR{Hex:6; HexNAc:2}	MouseHeart-Z-T-1.mgf.controllerType=0 controllerNumber=1 scan=23072	5965077.674163818	3	(1, 'N-Glycosylation')	{'b+1': array([0. , 0.06645382, 0.04782818, 0.0293978 , 0.01092415, 0.01938056, 0.04245115, 0.03062218, 0. , 0. ]), 'b+2': array([0., 0., 0., 0., 0., 0., 0., 0., 0., 0.]), 'b+3': array([0., 0., 0., 0., 0., 0., 0., 0., 0., 0.]), 'y+1': array([0.04085927, 0.01986993, 0.08714477, 0.15774843, 0.07100022, 0.09860817, 0. , 0.09053007, 0.05884329, 0. ]), 'y+2': array([0. , 0. , 0. , 0. , 0. , 0. , 0. , …	11	8
0.8756794967152117	train	264	TN(N-Glycosylation)VSKFDLPNR{Hex:6; HexNAc:2}	MouseHeart-Z-T-1.mgf.controllerType=0 controllerNumber=1 scan=23139	3359453.9190368652	3	(1, 'N-Glycosylation')	{'b+1': array([0. , 0.06477457, 0.0526381 , 0.02035452, 0.01677062, 0. , 0.03130132, 0.03203485, 0. , 0. ]), 'b+2': array([0., 0., 0., 0., 0., 0., 0., 0., 0., 0.]), 'b+3': array([0., 0., 0., 0., 0., 0., 0., 0., 0., 0.]), 'y+1': array([0.04814635, 0.01786873, 0.08964893, 0.15203288, 0.07484124, 0.09612252, 0. , 0.08881833, 0.05873071, 0. ]), 'y+2': array([0., 0., 0., 0., 0., 0., 0., 0., 0., 0.]), …	11	8
0.8609398165576098	train	265	TN(N-Glycosylation)VSKFDLPNR{Hex:6; HexNAc:2}	MouseHeart-Z-T-1.mgf.controllerType=0 controllerNumber=1 scan=23209	1868325.8467407227	3	(1, 'N-Glycosylation')	{'b+1': array([0. , 0.06760436, 0.04225952, 0.01866361, 0. , 0. , 0.02388418, 0.02771844, 0. , 0. ]), 'b+2': array([0., 0., 0., 0., 0., 0., 0., 0., 0., 0.]), 'b+3': array([0., 0., 0., 0., 0., 0., 0., 0., 0., 0.]), 'y+1': array([0.054666 , 0.01839224, 0.08207115, 0.15076974, 0.07535881, 0.10252766, 0.05160018, 0.08715336, 0.06147896, 0. ]), 'y+2': array([0., 0., 0., 0., 0., 0., 0., 0., 0., 0.]), '…	11	8
0.8782832963504763	train	266	TN(N-Glycosylation)VSKFDLPNR{Hex:6; HexNAc:2}	MouseHeart-Z-T-1.mgf.controllerType=0 controllerNumber=1 scan=23291	2267007.117828369	3	(1, 'N-Glycosylation')	{'b+1': array([0. , 0.05360638, 0.03368898, 0.01945211, 0. , 0. , 0. , 0. , 0. , 0. ]), 'b+2': array([0., 0., 0., 0., 0., 0., 0., 0., 0., 0.]), 'b+3': array([0., 0., 0., 0., 0., 0., 0., 0., 0., 0.]), 'y+1': array([0.04552789, 0. , 0.06541853, 0.11074948, 0.05224148, 0.07442584, 0. , 0.06329129, 0.05064821, 0. ]), 'y+2': array([0., 0., 0., 0., 0., 0., 0., 0., 0., 0.]), 'y+3': array([0., 0., 0., 0.…	11	8
0.8858945369740836	train	267	TN(N-Glycosylation)VSKFDLPNR{Hex:6; HexNAc:2}	MouseHeart-Z-T-1.mgf.controllerType=0 controllerNumber=1 scan=23377	1939509.7846679688	3	(1, 'N-Glycosylation')	{'b+1': array([0. , 0.05985215, 0.03734594, 0. , 0. , 0. , 0.02227599, 0. , 0. , 0. ]), 'b+2': array([0., 0., 0., 0., 0., 0., 0., 0., 0., 0.]), 'b+3': array([0., 0., 0., 0., 0., 0., 0., 0., 0., 0.]), 'y+1': array([0.05034279, 0. , 0.0750205 , 0.1268851 , 0.05981999, 0.08566923, 0. , 0.0764804 , 0.04697341, 0. ]), 'y+2': array([0., 0., 0., 0., 0., 0., 0., 0., 0., 0.]), 'y+3': array([0., 0., 0., 0.…	11	8
0.8932476381342234	train	268	TN(N-Glycosylation)VSKFDLPNR{Hex:6; HexNAc:2}	MouseHeart-Z-T-1.mgf.controllerType=0 controllerNumber=1 scan=23460	1279602.4127807617	3	(1, 'N-Glycosylation')	{'b+1': array([0. , 0.06012464, 0.03250542, 0. , 0. , 0. , 0.02870882, 0. , 0. , 0. ]), 'b+2': array([0., 0., 0., 0., 0., 0., 0., 0., 0., 0.]), 'b+3': array([0., 0., 0., 0., 0., 0., 0., 0., 0., 0.]), 'y+1': array([0.06036491, 0. , 0.07941631, 0.13325259, 0.05864136, 0.08440816, 0. , 0.07882317, 0.05594607, 0. ]), 'y+2': array([0., 0., 0., 0., 0., 0., 0., 0., 0., 0.]), 'y+3': array([0., 0., 0., 0.…	11	8
0.7474137285829416	train	269	TN(N-Glycosylation)VSKFDLPNR{Hex:6; HexNAc:2}	MouseHeart-Z-T-1.mgf.controllerType=0 controllerNumber=1 scan=23537	850780.4333496094	3	(1, 'N-Glycosylation')	{'b+1': array([0. , 0.0595552, 0. , 0. , 0. , 0. , 0. , 0. , 0. , 0. ]), 'b+2': array([0., 0., 0., 0., 0., 0., 0., 0., 0., 0.]), 'b+3': array([0., 0., 0., 0., 0., 0., 0., 0., 0., 0.]), 'y+1': array([0.05033337, 0. , 0.07796831, 0.13159638, 0.05478232, 0.07595115, 0. , 0.07465479, 0. , 0. ]), 'y+2': array([0., 0., 0., 0., 0., 0., 0., 0., 0., 0.]), 'y+3': array([0., 0., 0., 0., 0., 0., 0., 0., 0., …	11	8
0.7828183153834851	train	270	TN(N-Glycosylation)VSKFDLPNR{Hex:6; HexNAc:2}	MouseHeart-Z-T-1.mgf.controllerType=0 controllerNumber=1 scan=23615	1223686.452697754	3	(1, 'N-Glycosylation')	{'b+1': array([0. , 0.04592627, 0.04983005, 0. , 0. , 0. , 0. , 0. , 0. , 0. ]), 'b+2': array([0., 0., 0., 0., 0., 0., 0., 0., 0., 0.]), 'b+3': array([0., 0., 0., 0., 0., 0., 0., 0., 0., 0.]), 'y+1': array([0.0521275 , 0. , 0.06314974, 0.1094188 , 0.04674562, 0.07757567, 0. , 0.07120454, 0. , 0. ]), 'y+2': array([0., 0., 0., 0., 0., 0., 0., 0., 0., 0.]), 'y+3': array([0., 0., 0., 0., 0., 0., 0., …	11	8
0.7116853380662224	train	271	N(N-Glycosylation)ETHFDAGAK{Hex:6; HexNAc:3}	MouseHeart-Z-T-1.mgf.controllerType=0 controllerNumber=1 scan=12610	1353839.2976379395	3	(0, 'N-Glycosylation')	{'b+1': array([0. , 0. , 0. , 0.02678064, 0.04135243, 0.04207328, 0.02856649, 0. , 0.03106665]), 'b+2': array([0., 0., 0., 0., 0., 0., 0., 0., 0.]), 'b+3': array([0., 0., 0., 0., 0., 0., 0., 0., 0.]), 'y+1': array([0.03040897, 0. , 0. , 0.05447575, 0.02859793, 0.04308968, 0.04332616, 0.06178651, 0. ]), 'y+2': array([0., 0., 0., 0., 0., 0., 0., 0., 0.]), 'y+3': array([0., 0., 0., 0., 0., 0., 0., 0…	10	9
0.8873066770856524	train	272	VN(N-Glycosylation)SSLHSQISR{Fuc:1; Hex:3; HexNAc:4}	MouseHeart-Z-T-1.mgf.controllerType=0 controllerNumber=1 scan=16062	912749.6454162598	3	(1, 'N-Glycosylation')	{'b+1': array([0., 0., 0., 0., 0., 0., 0., 0., 0., 0.]), 'b+2': array([0., 0., 0., 0., 0., 0., 0., 0., 0., 0.]), 'b+3': array([0., 0., 0., 0., 0., 0., 0., 0., 0., 0.]), 'y+1': array([0.03652432, 0. , 0. , 0.03209042, 0.03677015, 0.04640648, 0. , 0. , 0.04209265, 0. ]), 'y+2': array([0., 0., 0., 0., 0., 0., 0., 0., 0., 0.]), 'y+3': array([0., 0., 0., 0., 0., 0., 0., 0., 0., 0.])}	11	8
0.6732661697562428	train	273	LSVEKN(N-Glycosylation)K{Fuc:1; Hex:5; HexNAc:3; Neu5Ac:1}	MouseHeart-Z-T-1.mgf.controllerType=0 controllerNumber=1 scan=11644	2398312.4099121094	3	(5, 'N-Glycosylation')	{'b+1': array([0. , 0.02110658, 0. , 0.04701828, 0.0343192 , 0.03108496]), 'b+2': array([0., 0., 0., 0., 0., 0.]), 'b+3': array([0., 0., 0., 0., 0., 0.]), 'y+1': array([0.01703863, 0.02328981, 0.03147653, 0.01602387, 0. , 0. ]), 'y+2': array([0., 0., 0., 0., 0., 0.]), 'y+3': array([0., 0., 0., 0., 0., 0.])}	7	10
0.4344860660740136	train	274	LSVEKN(N-Glycosylation)K{Fuc:1; Hex:5; HexNAc:3; Neu5Ac:1}	MouseHeart-Z-T-1.mgf.controllerType=0 controllerNumber=1 scan=11711	4534852.884765625	3	(5, 'N-Glycosylation')	{'b+1': array([0. , 0.02376762, 0.02188956, 0.05212289, 0.03940615, 0.03127049]), 'b+2': array([0., 0., 0., 0., 0., 0.]), 'b+3': array([0., 0., 0., 0., 0., 0.]), 'y+1': array([0.01303143, 0.03307131, 0.03164876, 0.02576696, 0.01316323, 0. ]), 'y+2': array([0., 0., 0., 0., 0., 0.]), 'y+3': array([0., 0., 0., 0., 0., 0.])}	7	10
0.8193928567578564	train	275	LSVEKN(N-Glycosylation)K{Fuc:1; Hex:5; HexNAc:3; Neu5Ac:1}	MouseHeart-Z-T-1.mgf.controllerType=0 controllerNumber=1 scan=11783	3098483.152069092	3	(5, 'N-Glycosylation')	{'b+1': array([0. , 0.03063818, 0.01719214, 0.04408446, 0.03104758, 0.03081617]), 'b+2': array([0., 0., 0., 0., 0., 0.]), 'b+3': array([0., 0., 0., 0., 0., 0.]), 'y+1': array([0.01618158, 0.03089103, 0.02494936, 0.01937921, 0. , 0. ]), 'y+2': array([0., 0., 0., 0., 0., 0.]), 'y+3': array([0., 0., 0., 0., 0., 0.])}	7	10
0.895763553849618	train	278	SN(N-Glycosylation)ISILR{Fuc:1; Hex:5; HexNAc:3; Neu5Gc:1}	MouseHeart-Z-T-1.mgf.controllerType=0 controllerNumber=1 scan=25681	6116255.230804443	2	(1, 'N-Glycosylation')	{'b+1': array([0. , 0.0274058 , 0.03354524, 0.03051972, 0.01272196, 0.01329703]), 'b+2': array([0., 0., 0., 0., 0., 0.]), 'b+3': array([0., 0., 0., 0., 0., 0.]), 'y+1': array([0.07066355, 0.0317937 , 0.02588668, 0.03645317, 0.0349858 , 0. ]), 'y+2': array([0., 0., 0., 0., 0., 0.]), 'y+3': array([0., 0., 0., 0., 0., 0.])}	7	10
0.9488189016711589	train	279	SN(N-Glycosylation)ISILR{Fuc:1; Hex:5; HexNAc:3; Neu5Gc:1}	MouseHeart-Z-T-1.mgf.controllerType=0 controllerNumber=1 scan=25705	2599657.664505005	3	(1, 'N-Glycosylation')	{'b+1': array([0. , 0.02275595, 0.03022402, 0.01762046, 0. , 0. ]), 'b+2': array([0., 0., 0., 0., 0., 0.]), 'b+3': array([0., 0., 0., 0., 0., 0.]), 'y+1': array([0.0642907 , 0.03344205, 0.02188257, 0.03706991, 0.03869767, 0. ]), 'y+2': array([0., 0., 0., 0., 0., 0.]), 'y+3': array([0., 0., 0., 0., 0., 0.])}	7	10
0.9467499340687545	train	280	SN(N-Glycosylation)ISILR{Fuc:1; Hex:5; HexNAc:3; Neu5Gc:1}	MouseHeart-Z-T-1.mgf.controllerType=0 controllerNumber=1 scan=25753	3159186.826812744	2	(1, 'N-Glycosylation')	{'b+1': array([0. , 0.01806777, 0.03151341, 0.02054346, 0. , 0.01674097]), 'b+2': array([0., 0., 0., 0., 0., 0.]), 'b+3': array([0., 0., 0., 0., 0., 0.]), 'y+1': array([0.06773787, 0.03154522, 0.02507295, 0.03390913, 0.03065403, 0. ]), 'y+2': array([0., 0., 0., 0., 0., 0.]), 'y+3': array([0., 0., 0., 0., 0., 0.])}	7	10
0.538055677441425	train	281	SPN(N-Glycosylation)DSEAWHQK{Hex:6; HexNAc:2}	MouseHeart-Z-T-1.mgf.controllerType=0 controllerNumber=1 scan=15604	1799922.1434936523	3	(2, 'N-Glycosylation')	{'b+1': array([0. , 0.03558964, 0. , 0.03386368, 0. , 0. , 0.03490706, 0. , 0.04305233, 0.0424872 ]), 'b+2': array([0., 0., 0., 0., 0., 0., 0., 0., 0., 0.]), 'b+3': array([0., 0., 0., 0., 0., 0., 0., 0., 0., 0.]), 'y+1': array([0.02180284, 0.0476089 , 0.08564286, 0.06211979, 0.06687023, 0.02488507, 0.07634398, 0.05125062, 0.04842115, 0. ]), 'y+2': array([0., 0., 0., 0., 0., 0., 0., 0., 0., 0.]), …	11	8
0.5046726488364207	train	282	SPN(N-Glycosylation)DSEAWHQK{Hex:6; HexNAc:2}	MouseHeart-Z-T-1.mgf.controllerType=0 controllerNumber=1 scan=15677	1570868.740600586	3	(2, 'N-Glycosylation')	{'b+1': array([0. , 0.01845417, 0. , 0.02482479, 0. , 0. , 0. , 0. , 0.02704108, 0.03210274]), 'b+2': array([0., 0., 0., 0., 0., 0., 0., 0., 0., 0.]), 'b+3': array([0., 0., 0., 0., 0., 0., 0., 0., 0., 0.]), 'y+1': array([0.02276318, 0.05037896, 0.08593708, 0.05727746, 0.05842825, 0.02166603, 0.06588545, 0.0551672 , 0.04785362, 0. ]), 'y+2': array([0., 0., 0., 0., 0., 0., 0., 0., 0., 0.]), 'y+3': …	11	8
0.6580512103417092	train	283	VIYN(N-Glycosylation)LTEK{Hex:8; HexNAc:2}	MouseHeart-Z-T-1.mgf.controllerType=0 controllerNumber=1 scan=23383	1096837.906463623	2	(3, 'N-Glycosylation')	{'b+1': array([0. , 0.05890559, 0.0276576 , 0. , 0.07655159, 0. , 0.02401248]), 'b+2': array([0., 0., 0., 0., 0., 0., 0.]), 'b+3': array([0., 0., 0., 0., 0., 0., 0.]), 'y+1': array([0.02987855, 0.03115966, 0.04752491, 0. , 0.03118041, 0.05850875, 0. ]), 'y+2': array([0., 0., 0., 0., 0., 0., 0.]), 'y+3': array([0., 0., 0., 0., 0., 0., 0.])}	8	10
0.6064726892084299	train	284	N(N-Glycosylation)ITAQIC(Carbamidomethyl)IDKK{Hex:6; HexNAc:2}	MouseHeart-Z-T-1.mgf.controllerType=0 controllerNumber=1 scan=22335	1689500.0547180176	3	(0, 'N-Glycosylation')(6, 'Carbamidomethyl')	{'b+1': array([0. , 0.04667841, 0. , 0. , 0.02446065, 0.02167244, 0. , 0. , 0. , 0. ]), 'b+2': array([0., 0., 0., 0., 0., 0., 0., 0., 0., 0.]), 'b+3': array([0., 0., 0., 0., 0., 0., 0., 0., 0., 0.]), 'y+1': array([0.04102889, 0.0668078 , 0.03726691, 0.01966281, 0.0600566 , 0.04845418, 0. , 0.05130764, 0.09057993, 0. ]), 'y+2': array([0., 0., 0., 0., 0., 0., 0., 0., 0., 0.]), 'y+3': array([0., 0.,…	11	8
0.9891520963189347	train	285	ALVN(N-Glycosylation)FTR{Hex:9; HexNAc:2}	MouseHeart-Z-T-1.mgf.controllerType=0 controllerNumber=1 scan=24538	749388.4499511719	2	(3, 'N-Glycosylation')	{'b+1': array([0. , 0.02996308, 0. , 0. , 0. , 0. ]), 'b+2': array([0., 0., 0., 0., 0., 0.]), 'b+3': array([0., 0., 0., 0., 0., 0.]), 'y+1': array([0.0636128 , 0. , 0.03205607, 0. , 0. , 0. ]), 'y+2': array([0., 0., 0., 0., 0., 0.]), 'y+3': array([0., 0., 0., 0., 0., 0.])}	7	11
0.8680310024792534	train	286	VN(N-Glycosylation)SSLHSQISR{Hex:4; HexNAc:4}	MouseHeart-Z-T-1.mgf.controllerType=0 controllerNumber=1 scan=15830	10359933.148529053	3	(1, 'N-Glycosylation')	{'b+1': array([0. , 0.01523483, 0.01061996, 0. , 0.01053541, 0.02642993, 0.02045673, 0.02511199, 0.02307148, 0.01395952]), 'b+2': array([0., 0., 0., 0., 0., 0., 0., 0., 0., 0.]), 'b+3': array([0., 0., 0., 0., 0., 0., 0., 0., 0., 0.]), 'y+1': array([0.02802488, 0.03050947, 0.0247121 , 0.02902501, 0.05778255, 0.05790799, 0.03192996, 0.0330518 , 0.05423434, 0.01313375]), 'y+2': array([0. , 0. , 0. ,…	11	8
0.880392908752472	train	287	VN(N-Glycosylation)SSLHSQISR{Hex:4; HexNAc:4}	MouseHeart-Z-T-1.mgf.controllerType=0 controllerNumber=1 scan=15900	14341122.697418213	3	(1, 'N-Glycosylation')	{'b+1': array([0. , 0.01589465, 0.01107345, 0. , 0.01060695, 0.02308012, 0.02182199, 0.02511668, 0.02517683, 0.01493616]), 'b+2': array([0., 0., 0., 0., 0., 0., 0., 0., 0., 0.]), 'b+3': array([0., 0., 0., 0., 0., 0., 0., 0., 0., 0.]), 'y+1': array([0.02798571, 0.03256969, 0.02482855, 0.03338791, 0.05698778, 0.06092299, 0.0352951 , 0.03614274, 0.05179919, 0.01812929]), 'y+2': array([0. , 0. , 0. ,…	11	8
0.8486191185535739	train	288	VN(N-Glycosylation)SSLHSQISR{Hex:4; HexNAc:4}	MouseHeart-Z-T-1.mgf.controllerType=0 controllerNumber=1 scan=15969	1848244.5765075684	3	(1, 'N-Glycosylation')	{'b+1': array([0., 0., 0., 0., 0., 0., 0., 0., 0., 0.]), 'b+2': array([0., 0., 0., 0., 0., 0., 0., 0., 0., 0.]), 'b+3': array([0., 0., 0., 0., 0., 0., 0., 0., 0., 0.]), 'y+1': array([0.03338926, 0.02574854, 0. , 0.01751222, 0.04612481, 0.05924371, 0.0329995 , 0.02579922, 0.04638734, 0. ]), 'y+2': array([0., 0., 0., 0., 0., 0., 0., 0., 0., 0.]), 'y+3': array([0., 0., 0., 0., 0., 0., 0., 0., 0., 0.…	11	8
0.8455358961762609	train	289	KN(N-Glycosylation)STAYFR{Hex:8; HexNAc:2}	MouseHeart-Z-T-1.mgf.controllerType=0 controllerNumber=1 scan=14053	1559434.8938598633	3	(1, 'N-Glycosylation')	{'b+1': array([0.0437049, 0. , 0. , 0. , 0. , 0. , 0. ]), 'b+2': array([0., 0., 0., 0., 0., 0., 0.]), 'b+3': array([0., 0., 0., 0., 0., 0., 0.]), 'y+1': array([0.04009764, 0. , 0.0290132 , 0. , 0. , 0.04141896, 0. ]), 'y+2': array([0., 0., 0., 0., 0., 0., 0.]), 'y+3': array([0., 0., 0., 0., 0., 0., 0.])}	8	10
0.6041183058316936	train	290	VQN(N-Glycosylation)NTLK{Hex:6; HexNAc:3; Neu5Ac:1}	MouseHeart-Z-T-1.mgf.controllerType=0 controllerNumber=1 scan=14832	1350512.5524597168	3	(2, 'N-Glycosylation')	{'b+1': array([0. , 0. , 0.02076011, 0. , 0.02906701, 0.02752439]), 'b+2': array([0., 0., 0., 0., 0., 0.]), 'b+3': array([0., 0., 0., 0., 0., 0.]), 'y+1': array([0. , 0. , 0. , 0.02600632, 0.04078091, 0. ]), 'y+2': array([0., 0., 0., 0., 0., 0.]), 'y+3': array([0., 0., 0., 0., 0., 0.])}	7	10
0.9439567045340256	train	291	LN(N-Glycosylation)NSQIK{Hex:6; HexNAc:3; Neu5Ac:1}	MouseHeart-Z-T-1.mgf.controllerType=0 controllerNumber=1 scan=14835	1013996.37109375	2	(1, 'N-Glycosylation')	{'b+1': array([0. , 0.02644363, 0.03145229, 0.03524397, 0.04926482, 0.05242038]), 'b+2': array([0., 0., 0., 0., 0., 0.]), 'b+3': array([0., 0., 0., 0., 0., 0.]), 'y+1': array([0.02276296, 0.02739039, 0.02404778, 0.06181961, 0.06387597, 0. ]), 'y+2': array([0., 0., 0., 0., 0., 0.]), 'y+3': array([0., 0., 0., 0., 0., 0.])}	7	10
0.6218400194511733	train	292	LSVEKN(N-Glycosylation)K{Fuc:1; Hex:5; HexNAc:3; Neu5Gc:1}	MouseHeart-Z-T-1.mgf.controllerType=0 controllerNumber=1 scan=11375	3287384.3522338867	3	(5, 'N-Glycosylation')	{'b+1': array([0. , 0.02545017, 0. , 0.03946004, 0.03063054, 0.03162122]), 'b+2': array([0., 0., 0., 0., 0., 0.]), 'b+3': array([0., 0., 0., 0., 0., 0.]), 'y+1': array([0. , 0.02570845, 0.02882795, 0.01558152, 0. , 0. ]), 'y+2': array([0., 0., 0., 0., 0., 0.]), 'y+3': array([0., 0., 0., 0., 0., 0.])}	7	10
0.23794445773233586	train	293	LSVEKN(N-Glycosylation)K{Fuc:1; Hex:5; HexNAc:3; Neu5Gc:1}	MouseHeart-Z-T-1.mgf.controllerType=0 controllerNumber=1 scan=11442	3675998.829803467	3	(5, 'N-Glycosylation')	{'b+1': array([0. , 0.01830133, 0.0158103 , 0.03859551, 0.0314485 , 0.03376668]), 'b+2': array([0., 0., 0., 0., 0., 0.]), 'b+3': array([0., 0., 0., 0., 0., 0.]), 'y+1': array([0. , 0.03248831, 0.03098943, 0.01692674, 0.01469809, 0. ]), 'y+2': array([0., 0., 0., 0., 0., 0.]), 'y+3': array([0., 0., 0., 0., 0., 0.])}	7	10
0.5700491466392847	train	294	LSVEKN(N-Glycosylation)K{Fuc:1; Hex:5; HexNAc:3; Neu5Gc:1}	MouseHeart-Z-T-1.mgf.controllerType=0 controllerNumber=1 scan=11509	2347674.9426879883	3	(5, 'N-Glycosylation')	{'b+1': array([0. , 0.0179362 , 0. , 0.04089755, 0.0209538 , 0.02186632]), 'b+2': array([0., 0., 0., 0., 0., 0.]), 'b+3': array([0., 0., 0., 0., 0., 0.]), 'y+1': array([0.01753149, 0.02288972, 0.01663462, 0.02205519, 0. , 0. ]), 'y+2': array([0., 0., 0., 0., 0., 0.]), 'y+3': array([0., 0., 0., 0., 0., 0.])}	7	10
0.6996316887489648	train	295	AN(N-Glycosylation)HSGAVVLLK{Hex:6; HexNAc:3}	MouseHeart-Z-T-1.mgf.controllerType=0 controllerNumber=1 scan=19018	1901965.3689575195	3	(1, 'N-Glycosylation')	{'b+1': array([0. , 0. , 0. , 0. , 0. , 0.02418861, 0.02581724, 0.04673742, 0. , 0.02772175]), 'b+2': array([0., 0., 0., 0., 0., 0., 0., 0., 0., 0.]), 'b+3': array([0., 0., 0., 0., 0., 0., 0., 0., 0., 0.]), 'y+1': array([0.02631643, 0.02345853, 0. , 0.02479104, 0. , 0. , 0.02008855, 0.03798066, 0.04280966, 0. ]), 'y+2': array([0. , 0. , 0. , 0. , 0. , 0. , 0. , 0. , 0.02948305, 0. ]), 'y+3': arra…	11	9
0.8842450118149591	train	296	SN(N-Glycosylation)ISILR{Hex:6; HexNAc:3; Neu5Gc:1}	MouseHeart-Z-T-1.mgf.controllerType=0 controllerNumber=1 scan=25504	4886045.83392334	2	(1, 'N-Glycosylation')	{'b+1': array([0. , 0.02776231, 0.03185589, 0.03191921, 0.01471272, 0.01238041]), 'b+2': array([0., 0., 0., 0., 0., 0.]), 'b+3': array([0., 0., 0., 0., 0., 0.]), 'y+1': array([0.07000157, 0.0331041 , 0.02476346, 0.033837 , 0.03052229, 0. ]), 'y+2': array([0., 0., 0., 0., 0., 0.]), 'y+3': array([0., 0., 0., 0., 0., 0.])}	7	10
0.8274931163353537	train	297	SN(N-Glycosylation)ISILR{Hex:6; HexNAc:3; Neu5Gc:1}	MouseHeart-Z-T-1.mgf.controllerType=0 controllerNumber=1 scan=25574	2763596.309112549	2	(1, 'N-Glycosylation')	{'b+1': array([0. , 0.02692489, 0.03409646, 0.02768683, 0. , 0. ]), 'b+2': array([0., 0., 0., 0., 0., 0.]), 'b+3': array([0., 0., 0., 0., 0., 0.]), 'y+1': array([0.07034045, 0.02175335, 0.02004823, 0.04006116, 0.03630416, 0. ]), 'y+2': array([0., 0., 0., 0., 0., 0.]), 'y+3': array([0., 0., 0., 0., 0., 0.])}	7	10
0.9406278042253268	train	298	KIYIPLN(N-Glycosylation)K{Hex:8; HexNAc:2}	MouseHeart-Z-T-1.mgf.controllerType=0 controllerNumber=1 scan=22269	2722154.07321167	3	(6, 'N-Glycosylation')	{'b+1': array([0.10646164, 0.02836311, 0.03034254, 0.08185888, 0. , 0.03671167, 0. ]), 'b+2': array([0., 0., 0., 0., 0., 0., 0.]), 'b+3': array([0., 0., 0., 0., 0., 0., 0.]), 'y+1': array([0.03001145, 0.04413357, 0. , 0.11323895, 0.0336225 , 0.04348116, 0. ]), 'y+2': array([0., 0., 0., 0., 0., 0., 0.]), 'y+3': array([0., 0., 0., 0., 0., 0., 0.])}	8	10
0.8617960518313228	train	299	N(N-Glycosylation)YTADYDK{Hex:8; HexNAc:2}	MouseHeart-Z-T-1.mgf.controllerType=0 controllerNumber=1 scan=17688	1535116.4839782715	2	(0, 'N-Glycosylation')	{'b+1': array([0. , 0.06914469, 0.04321919, 0. , 0.07474401, 0.03359437, 0.03664753]), 'b+2': array([0., 0., 0., 0., 0., 0., 0.]), 'b+3': array([0., 0., 0., 0., 0., 0., 0.]), 'y+1': array([0.04765965, 0.05685237, 0.09542649, 0.09030793, 0.09078395, 0.10003048, 0.06899286]), 'y+2': array([0., 0., 0., 0., 0., 0., 0.]), 'y+3': array([0., 0., 0., 0., 0., 0., 0.])}	8	10
0.9137516213858302	train	300	N(N-Glycosylation)YTADYDK{Hex:8; HexNAc:2}	MouseHeart-Z-T-1.mgf.controllerType=0 controllerNumber=1 scan=17713	1074566.4323120117	2	(0, 'N-Glycosylation')	{'b+1': array([0. , 0.07611575, 0.04748962, 0. , 0.04835911, 0. , 0.03208037]), 'b+2': array([0., 0., 0., 0., 0., 0., 0.]), 'b+3': array([0., 0., 0., 0., 0., 0., 0.]), 'y+1': array([0.05034034, 0.07202914, 0.09724386, 0.09783923, 0.08744205, 0.11056152, 0.0554312 ]), 'y+2': array([0., 0., 0., 0., 0., 0., 0.]), 'y+3': array([0., 0., 0., 0., 0., 0., 0.])}	8	10
-0.05886484287077437	train	301	AAGMN(N-Glycosylation)HTK{Hex:9; HexNAc:2}	MouseHeart-Z-T-1.mgf.controllerType=0 controllerNumber=1 scan=3967	1291350.7184448242	3	(4, 'N-Glycosylation')	{'b+1': array([0. , 0. , 0. , 0. , 0. , 0.04750309, 0.0263287 ]), 'b+2': array([0., 0., 0., 0., 0., 0., 0.]), 'b+3': array([0., 0., 0., 0., 0., 0., 0.]), 'y+1': array([0. , 0. , 0.04429999, 0. , 0. , 0. , 0. ]), 'y+2': array([0., 0., 0., 0., 0., 0., 0.]), 'y+3': array([0., 0., 0., 0., 0., 0., 0.])}	8	11
0.139448524955043	train	302	AAGMN(N-Glycosylation)HTK{Hex:9; HexNAc:2}	MouseHeart-Z-T-1.mgf.controllerType=0 controllerNumber=1 scan=4023	1530262.2870483398	3	(4, 'N-Glycosylation')	{'b+1': array([0. , 0. , 0. , 0. , 0. , 0.04794363, 0.03848211]), 'b+2': array([0., 0., 0., 0., 0., 0., 0.]), 'b+3': array([0., 0., 0., 0., 0., 0., 0.]), 'y+1': array([0. , 0. , 0.04195954, 0.02273653, 0. , 0.02238445, 0. ]), 'y+2': array([0., 0., 0., 0., 0., 0., 0.]), 'y+3': array([0., 0., 0., 0., 0., 0., 0.])}	8	11
0.7709022980486855	train	303	AAGMN(N-Glycosylation)HTK{Hex:9; HexNAc:2}	MouseHeart-Z-T-1.mgf.controllerType=0 controllerNumber=1 scan=4081	1208584.2155761719	3	(4, 'N-Glycosylation')	{'b+1': array([0. , 0. , 0. , 0. , 0. , 0.04460293, 0.02737644]), 'b+2': array([0., 0., 0., 0., 0., 0., 0.]), 'b+3': array([0., 0., 0., 0., 0., 0., 0.]), 'y+1': array([0. , 0.02493536, 0.02992596, 0.02367282, 0. , 0. , 0. ]), 'y+2': array([0., 0., 0., 0., 0., 0., 0.]), 'y+3': array([0., 0., 0., 0., 0., 0., 0.])}	8	11
0.8992469303324553	train	306	KMSN(N-Glycosylation)ITFR{Hex:8; HexNAc:2}	MouseHeart-Z-T-1.mgf.controllerType=0 controllerNumber=1 scan=19343	1695458.320739746	3	(3, 'N-Glycosylation')	{'b+1': array([0.0599651 , 0. , 0. , 0. , 0.01559507, 0. , 0. ]), 'b+2': array([0., 0., 0., 0., 0., 0., 0.]), 'b+3': array([0., 0., 0., 0., 0., 0., 0.]), 'y+1': array([0.04163551, 0.01862407, 0.03463761, 0. , 0. , 0.03372436, 0.02955605]), 'y+2': array([0., 0., 0., 0., 0., 0., 0.]), 'y+3': array([0., 0., 0., 0., 0., 0., 0.])}	8	10
0.8117153640942308	train	307	SLSN(N-Glycosylation)STAR{Hex:9; HexNAc:2}	MouseHeart-Z-T-1.mgf.controllerType=0 controllerNumber=1 scan=8412	2570111.846923828	2	(3, 'N-Glycosylation')	{'b+1': array([0. , 0.02972226, 0. , 0. , 0.01811045, 0. , 0. ]), 'b+2': array([0., 0., 0., 0., 0., 0., 0.]), 'b+3': array([0., 0., 0., 0., 0., 0., 0.]), 'y+1': array([0.05319872, 0.02964548, 0.02788259, 0.03446157, 0. , 0.01855669, 0. ]), 'y+2': array([0., 0., 0., 0., 0., 0., 0.]), 'y+3': array([0., 0., 0., 0., 0., 0., 0.])}	8	11
0.9296689039607741	train	308	SLSN(N-Glycosylation)STAR{Hex:9; HexNAc:2}	MouseHeart-Z-T-1.mgf.controllerType=0 controllerNumber=1 scan=8471	5912793.46005249	2	(3, 'N-Glycosylation')	{'b+1': array([0. , 0.03036745, 0.01350939, 0.01092527, 0.02029466, 0. , 0.0113574 ]), 'b+2': array([0., 0., 0., 0., 0., 0., 0.]), 'b+3': array([0., 0., 0., 0., 0., 0., 0.]), 'y+1': array([0.05462138, 0.03027219, 0.02992313, 0.03166217, 0. , 0.02150571, 0.01133142]), 'y+2': array([0., 0., 0., 0., 0., 0., 0.]), 'y+3': array([0., 0., 0., 0., 0., 0., 0.])}	8	11
0.78980399769331	train	309	SLSN(N-Glycosylation)STAR{Hex:9; HexNAc:2}	MouseHeart-Z-T-1.mgf.controllerType=0 controllerNumber=1 scan=8494	4421321.704071045	2	(3, 'N-Glycosylation')	{'b+1': array([0. , 0.03753236, 0. , 0.01236135, 0.01686516, 0. , 0. ]), 'b+2': array([0., 0., 0., 0., 0., 0., 0.]), 'b+3': array([0., 0., 0., 0., 0., 0., 0.]), 'y+1': array([0.05583702, 0.02602121, 0.02981328, 0.0345719 , 0. , 0.01741754, 0. ]), 'y+2': array([0., 0., 0., 0., 0., 0., 0.]), 'y+3': array([0., 0., 0., 0., 0., 0., 0.])}	8	11
0.894355443024962	train	310	SLSN(N-Glycosylation)STAR{Hex:9; HexNAc:2}	MouseHeart-Z-T-1.mgf.controllerType=0 controllerNumber=1 scan=8533	4454822.441940308	2	(3, 'N-Glycosylation')	{'b+1': array([0. , 0.03118678, 0.01252668, 0. , 0.02094385, 0. , 0.01411408]), 'b+2': array([0., 0., 0., 0., 0., 0., 0.]), 'b+3': array([0., 0., 0., 0., 0., 0., 0.]), 'y+1': array([0.05213854, 0.03060153, 0.02600562, 0.03136982, 0. , 0. , 0. ]), 'y+2': array([0., 0., 0., 0., 0., 0., 0.]), 'y+3': array([0., 0., 0., 0., 0., 0., 0.])}	8	11
0.9983372021361503	train	311	SLSN(N-Glycosylation)STAR{Hex:9; HexNAc:2}	MouseHeart-Z-T-1.mgf.controllerType=0 controllerNumber=1 scan=8595	1342737.7349853516	2	(3, 'N-Glycosylation')	{'b+1': array([0. , 0.02215147, 0. , 0. , 0. , 0. , 0. ]), 'b+2': array([0., 0., 0., 0., 0., 0., 0.]), 'b+3': array([0., 0., 0., 0., 0., 0., 0.]), 'y+1': array([0.0550263 , 0. , 0. , 0.02855062, 0. , 0. , 0. ]), 'y+2': array([0., 0., 0., 0., 0., 0., 0.]), 'y+3': array([0., 0., 0., 0., 0., 0., 0.])}	8	11
0.876873770372375	train	312	N(N-Glycosylation)MTILETKK{Hex:5; HexNAc:4}	MouseHeart-Z-T-1.mgf.controllerType=0 controllerNumber=1 scan=19069	5210588.321594238	3	(0, 'N-Glycosylation')	{'b+1': array([0. , 0.04330835, 0.03896393, 0.03637267, 0.03092064, 0.03288553, 0.03187127, 0.03375141]), 'b+2': array([0., 0., 0., 0., 0., 0., 0., 0.]), 'b+3': array([0., 0., 0., 0., 0., 0., 0., 0.]), 'y+1': array([0.01610327, 0.02492981, 0.04336004, 0.05075115, 0.06472492, 0.03794753, 0.04621665, 0.02486048]), 'y+2': array([0., 0., 0., 0., 0., 0., 0., 0.]), 'y+3': array([0., 0., 0., 0., 0., 0.,…	9	9
0.8136249852391101	train	313	N(N-Glycosylation)MTILETKK{Hex:5; HexNAc:4}	MouseHeart-Z-T-1.mgf.controllerType=0 controllerNumber=1 scan=19142	10087715.885345459	3	(0, 'N-Glycosylation')	{'b+1': array([0. , 0.042911 , 0.03718924, 0.03896965, 0.03446503, 0.03528902, 0.03404118, 0.02659186]), 'b+2': array([0., 0., 0., 0., 0., 0., 0., 0.]), 'b+3': array([0., 0., 0., 0., 0., 0., 0., 0.]), 'y+1': array([0.0205572 , 0.02715976, 0.04615401, 0.04665009, 0.06228987, 0.02986927, 0.04224105, 0.03056516]), 'y+2': array([0., 0., 0., 0., 0., 0., 0., 0.]), 'y+3': array([0., 0., 0., 0., 0., 0., …	9	9
0.9983676247800457	train	314	LLN(N-Glycosylation)DSER{Fuc:1; Hex:5; HexNAc:3; Neu5Ac:1}	MouseHeart-Z-T-1.mgf.controllerType=0 controllerNumber=1 scan=19551	1003269.9345092773	2	(2, 'N-Glycosylation')	{'b+1': array([0., 0., 0., 0., 0., 0.]), 'b+2': array([0., 0., 0., 0., 0., 0.]), 'b+3': array([0., 0., 0., 0., 0., 0.]), 'y+1': array([0.0739186 , 0. , 0.09781869, 0.02938318, 0. , 0. ]), 'y+2': array([0., 0., 0., 0., 0., 0.]), 'y+3': array([0., 0., 0., 0., 0., 0.])}	7	10
0.9999976337304758	train	315	EIVN(N-Glycosylation)ESR{Fuc:1; Hex:5; HexNAc:3; Neu5Ac:1}	MouseHeart-Z-T-1.mgf.controllerType=0 controllerNumber=1 scan=19561	1041093.9901428223	3	(3, 'N-Glycosylation')	{'b+1': array([0.02061878, 0. , 0. , 0. , 0. , 0. ]), 'b+2': array([0., 0., 0., 0., 0., 0.]), 'b+3': array([0., 0., 0., 0., 0., 0.]), 'y+1': array([0.06645204, 0. , 0.05717229, 0. , 0. , 0. ]), 'y+2': array([0., 0., 0., 0., 0., 0.]), 'y+3': array([0., 0., 0., 0., 0., 0.])}	7	10
0.7295066380385482	train	316	LN(N-Glycosylation)NSQIK{Hex:6; HexNAc:3; Neu5Gc:1}	MouseHeart-Z-T-1.mgf.controllerType=0 controllerNumber=1 scan=14549	765205.6366119385	2	(1, 'N-Glycosylation')	{'b+1': array([0. , 0.03534527, 0.02943263, 0. , 0.03853637, 0.05933551]), 'b+2': array([0., 0., 0., 0., 0., 0.]), 'b+3': array([0., 0., 0., 0., 0., 0.]), 'y+1': array([0. , 0. , 0.03525164, 0.05229997, 0.05081214, 0. ]), 'y+2': array([0., 0., 0., 0., 0., 0.]), 'y+3': array([0., 0., 0., 0., 0., 0.])}	7	10
0.5698196898664752	train	317	VQN(N-Glycosylation)NTLK{Hex:6; HexNAc:3; Neu5Gc:1}	MouseHeart-Z-T-1.mgf.controllerType=0 controllerNumber=1 scan=14555	1140313.1434936523	3	(2, 'N-Glycosylation')	{'b+1': array([0. , 0.02656982, 0. , 0. , 0.02571211, 0.03091129]), 'b+2': array([0., 0., 0., 0., 0., 0.]), 'b+3': array([0., 0., 0., 0., 0., 0.]), 'y+1': array([0.02243142, 0. , 0. , 0.03278555, 0.04006438, 0. ]), 'y+2': array([0., 0., 0., 0., 0., 0.]), 'y+3': array([0., 0., 0., 0., 0., 0.])}	7	10
0.7748920383532717	train	318	AN(N-Glycosylation)ATIEVK{Hex:9; HexNAc:2}	MouseHeart-Z-T-1.mgf.controllerType=0 controllerNumber=1 scan=14914	2000026.5433044434	2	(1, 'N-Glycosylation')	{'b+1': array([0. , 0. , 0.04628659, 0.04235363, 0.03285217, 0.04945992, 0.04330654]), 'b+2': array([0., 0., 0., 0., 0., 0., 0.]), 'b+3': array([0., 0., 0., 0., 0., 0., 0.]), 'y+1': array([0.02529706, 0.05080786, 0.06189927, 0.06788796, 0.05074709, 0.05138214, 0. ]), 'y+2': array([0., 0., 0., 0., 0., 0., 0.]), 'y+3': array([0., 0., 0., 0., 0., 0., 0.])}	8	11
0.8548463162884852	train	319	N(N-Glycosylation)ISQDLEK{Fuc:1; Hex:5; HexNAc:4}	MouseHeart-Z-T-1.mgf.controllerType=0 controllerNumber=1 scan=20344	1134060.582183838	2	(0, 'N-Glycosylation')	{'b+1': array([0. , 0.05922258, 0. , 0. , 0.05995737, 0.0427417 , 0.05515654]), 'b+2': array([0., 0., 0., 0., 0., 0., 0.]), 'b+3': array([0., 0., 0., 0., 0., 0., 0.]), 'y+1': array([0.04531796, 0.02917178, 0.05201577, 0.06434307, 0.05010514, 0.11675492, 0.03659114]), 'y+2': array([0., 0., 0., 0., 0., 0., 0.]), 'y+3': array([0., 0., 0., 0., 0., 0., 0.])}	8	10
0.9358046759113094	train	320	N(N-Glycosylation)ISQDLEK{Fuc:1; Hex:5; HexNAc:4}	MouseHeart-Z-T-1.mgf.controllerType=0 controllerNumber=1 scan=20390	10411417.070281982	3	(0, 'N-Glycosylation')	{'b+1': array([0. , 0.04444823, 0.02196236, 0.01540073, 0.05081043, 0.04171175, 0.04305134]), 'b+2': array([0., 0., 0., 0., 0., 0., 0.]), 'b+3': array([0., 0., 0., 0., 0., 0., 0.]), 'y+1': array([0.02695113, 0.02988737, 0.04223239, 0.0553584 , 0.04147321, 0.09685781, 0.03797767]), 'y+2': array([0., 0., 0., 0., 0., 0., 0.]), 'y+3': array([0., 0., 0., 0., 0., 0., 0.])}	8	10
0.9295336698129726	train	321	N(N-Glycosylation)ISQDLEK{Fuc:1; Hex:5; HexNAc:4}	MouseHeart-Z-T-1.mgf.controllerType=0 controllerNumber=1 scan=20414	4650213.973571777	2	(0, 'N-Glycosylation')	{'b+1': array([0. , 0.05427284, 0.02943969, 0.01215824, 0.06053921, 0.0496026 , 0.05736219]), 'b+2': array([0., 0., 0., 0., 0., 0., 0.]), 'b+3': array([0., 0., 0., 0., 0., 0., 0.]), 'y+1': array([0.02975251, 0.03675516, 0.05180113, 0.07240152, 0.0544192 , 0.11030072, 0.04503433]), 'y+2': array([0., 0., 0., 0., 0., 0., 0.]), 'y+3': array([0., 0., 0., 0., 0., 0., 0.])}	8	10
0.9427976987714992	train	322	N(N-Glycosylation)ISQDLEK{Fuc:1; Hex:5; HexNAc:4}	MouseHeart-Z-T-1.mgf.controllerType=0 controllerNumber=1 scan=20461	3027975.843170166	3	(0, 'N-Glycosylation')	{'b+1': array([0. , 0.046364 , 0.01555228, 0. , 0.04947597, 0.04027223, 0.04973173]), 'b+2': array([0., 0., 0., 0., 0., 0., 0.]), 'b+3': array([0., 0., 0., 0., 0., 0., 0.]), 'y+1': array([0.02820189, 0.02873384, 0.04547344, 0.05607973, 0.04352837, 0.10157363, 0.04226238]), 'y+2': array([0., 0., 0., 0., 0., 0., 0.]), 'y+3': array([0., 0., 0., 0., 0., 0., 0.])}	8	10
0.7000091848678425	train	323	N(N-Glycosylation)M(Oxidation)TILETKK{Hex:5; HexNAc:4}	MouseHeart-Z-T-1.mgf.controllerType=0 controllerNumber=1 scan=13747	1635154.9950561523	3	(0, 'N-Glycosylation')(1, 'Oxidation')	{'b+1': array([0. , 0.03740708, 0.02569439, 0.02330832, 0. , 0.02294532, 0.02482981, 0. ]), 'b+2': array([0., 0., 0., 0., 0., 0., 0., 0.]), 'b+3': array([0., 0., 0., 0., 0., 0., 0., 0.]), 'y+1': array([0.02162338, 0. , 0.03615652, 0.02680877, 0.04678318, 0. , 0. , 0. ]), 'y+2': array([0., 0., 0., 0., 0., 0., 0., 0.]), 'y+3': array([0., 0., 0., 0., 0., 0., 0., 0.])}	9	9
0.8108398982367521	train	324	N(N-Glycosylation)M(Oxidation)TILETKK{Hex:5; HexNAc:4}	MouseHeart-Z-T-1.mgf.controllerType=0 controllerNumber=1 scan=13813	2100596.689819336	3	(0, 'N-Glycosylation')(1, 'Oxidation')	{'b+1': array([0. , 0.04042034, 0.01937209, 0.02502767, 0.01885485, 0. , 0.02401471, 0.02213281]), 'b+2': array([0., 0., 0., 0., 0., 0., 0., 0.]), 'b+3': array([0., 0., 0., 0., 0., 0., 0., 0.]), 'y+1': array([0.01906961, 0. , 0.04324973, 0.03523704, 0.05046616, 0. , 0. , 0. ]), 'y+2': array([0., 0., 0., 0., 0., 0., 0., 0.]), 'y+3': array([0., 0., 0., 0., 0., 0., 0., 0.])}	9	9
0.8020672464742745	train	325	N(N-Glycosylation)M(Oxidation)TILETKK{Hex:5; HexNAc:4}	MouseHeart-Z-T-1.mgf.controllerType=0 controllerNumber=1 scan=13880	2042294.6139526367	3	(0, 'N-Glycosylation')(1, 'Oxidation')	{'b+1': array([0. , 0.03429313, 0. , 0. , 0. , 0. , 0. , 0. ]), 'b+2': array([0., 0., 0., 0., 0., 0., 0., 0.]), 'b+3': array([0., 0., 0., 0., 0., 0., 0., 0.]), 'y+1': array([0.02295159, 0.02193336, 0.03674179, 0.04281651, 0.04897407, 0.02124837, 0. , 0. ]), 'y+2': array([0., 0., 0., 0., 0., 0., 0., 0.]), 'y+3': array([0., 0., 0., 0., 0., 0., 0., 0.])}	9	9
0.6306701820527022	train	326	EQYIHEN(N-Glycosylation)YSR{Hex:6; HexNAc:2}	MouseHeart-Z-T-1.mgf.controllerType=0 controllerNumber=1 scan=20139	1264301.3023986816	3	(6, 'N-Glycosylation')	{'b+1': array([0. , 0.07318297, 0.05237601, 0. , 0.02804381, 0.0311095 , 0. , 0. , 0. ]), 'b+2': array([0., 0., 0., 0., 0., 0., 0., 0., 0.]), 'b+3': array([0., 0., 0., 0., 0., 0., 0., 0., 0.]), 'y+1': array([0.05173363, 0.02700398, 0.02371737, 0. , 0. , 0.03094533, 0. , 0.03596717, 0. ]), 'y+2': array([0., 0., 0., 0., 0., 0., 0., 0., 0.]), 'y+3': array([0., 0., 0., 0., 0., 0., 0., 0., 0.])}	10	8
0.7759786246824366	train	327	N(N-Glycosylation)MTILETK{Fuc:1; Hex:5; HexNAc:4}	MouseHeart-Z-T-1.mgf.controllerType=0 controllerNumber=1 scan=23073	5706639.892410278	3	(0, 'N-Glycosylation')	{'b+1': array([0. , 0.04284174, 0.03025375, 0.03442295, 0.0330496 , 0.02919487, 0.01788239]), 'b+2': array([0., 0., 0., 0., 0., 0., 0.]), 'b+3': array([0., 0., 0., 0., 0., 0., 0.]), 'y+1': array([0.01545687, 0.04292406, 0.03190747, 0.06324361, 0.03452175, 0.04738562, 0.03242455]), 'y+2': array([0., 0., 0., 0., 0., 0., 0.]), 'y+3': array([0., 0., 0., 0., 0., 0., 0.])}	8	10
0.4780769889095982	train	328	N(N-Glycosylation)MTILETK{Fuc:1; Hex:5; HexNAc:4}	MouseHeart-Z-T-1.mgf.controllerType=0 controllerNumber=1 scan=23095	997224.8567810059	2	(0, 'N-Glycosylation')	{'b+1': array([0. , 0.06961143, 0.05639145, 0.04729598, 0.04011938, 0.04487805, 0.03454354]), 'b+2': array([0., 0., 0., 0., 0., 0., 0.]), 'b+3': array([0., 0., 0., 0., 0., 0., 0.]), 'y+1': array([0. , 0.05805416, 0.03559774, 0.09713543, 0.0504099 , 0.0473834 , 0. ]), 'y+2': array([0., 0., 0., 0., 0., 0., 0.]), 'y+3': array([0., 0., 0., 0., 0., 0., 0.])}	8	10
0.5995579902008676	train	329	LLNN(N-Glycosylation)LTSIK{Hex:8; HexNAc:2}	MouseHeart-Z-T-1.mgf.controllerType=0 controllerNumber=1 scan=26111	1649484.9760131836	2	(3, 'N-Glycosylation')	{'b+1': array([0. , 0.03558761, 0. , 0.04710539, 0.06204155, 0. , 0. , 0. ]), 'b+2': array([0., 0., 0., 0., 0., 0., 0., 0.]), 'b+3': array([0., 0., 0., 0., 0., 0., 0., 0.]), 'y+1': array([0.04604377, 0.02579599, 0.04527603, 0.07024421, 0.04427979, 0. , 0.04427478, 0. ]), 'y+2': array([0., 0., 0., 0., 0., 0., 0., 0.]), 'y+3': array([0., 0., 0., 0., 0., 0., 0., 0.])}	9	10
0.9894863582313452	train	332	NGN(N-Glycosylation)ATLLR{Hex:9; HexNAc:2}	MouseHeart-Z-T-1.mgf.controllerType=0 controllerNumber=1 scan=16119	853278.627532959	2	(2, 'N-Glycosylation')	{'b+1': array([0., 0., 0., 0., 0., 0., 0.]), 'b+2': array([0., 0., 0., 0., 0., 0., 0.]), 'b+3': array([0., 0., 0., 0., 0., 0., 0.]), 'y+1': array([0.07348394, 0. , 0. , 0.03131296, 0.02943019, 0. , 0. ]), 'y+2': array([0., 0., 0., 0., 0., 0., 0.]), 'y+3': array([0., 0., 0., 0., 0., 0., 0.])}	8	11
0.890201419785731	train	333	N(N-Glycosylation)LSLNIHGK{Fuc:1; Hex:6; HexNAc:3}	MouseHeart-Z-T-1.mgf.controllerType=0 controllerNumber=1 scan=21437	2257199.4382629395	3	(0, 'N-Glycosylation')	{'b+1': array([0. , 0.04037896, 0.03160295, 0.01900101, 0.02741883, 0.03482926, 0.03601047, 0.02517848]), 'b+2': array([0., 0., 0., 0., 0., 0., 0., 0.]), 'b+3': array([0., 0., 0., 0., 0., 0., 0., 0.]), 'y+1': array([0.01858292, 0. , 0.08628345, 0.04038446, 0.05198102, 0.03683957, 0.07135421, 0. ]), 'y+2': array([0., 0., 0., 0., 0., 0., 0., 0.]), 'y+3': array([0., 0., 0., 0., 0., 0., 0., 0.])}	9	10
0.4091766574262781	train	334	N(N-Glycosylation)ITAQIC(Carbamidomethyl)IDKK{Hex:5; HexNAc:3}	MouseHeart-Z-T-1.mgf.controllerType=0 controllerNumber=1 scan=22506	1585010.8073730469	3	(0, 'N-Glycosylation')(6, 'Carbamidomethyl')	{'b+1': array([0. , 0.04130677, 0. , 0. , 0.03640614, 0.03696624, 0. , 0. , 0. , 0. ]), 'b+2': array([0., 0., 0., 0., 0., 0., 0., 0., 0., 0.]), 'b+3': array([0., 0., 0., 0., 0., 0., 0., 0., 0., 0.]), 'y+1': array([0.02356815, 0.06224427, 0.0272026 , 0.02424221, 0.06909345, 0.03723744, 0.02795659, 0. , 0.07751256, 0. ]), 'y+2': array([0., 0., 0., 0., 0., 0., 0., 0., 0., 0.]), 'y+3': array([0., 0.,…	11	8
0.7504740770672195	train	335	IYIPLN(N-Glycosylation)K{Hex:9; HexNAc:2}	MouseHeart-Z-T-1.mgf.controllerType=0 controllerNumber=1 scan=25244	1909431.906326294	2	(5, 'N-Glycosylation')	{'b+1': array([0. , 0.10555616, 0.0553428 , 0.0338171 , 0. , 0. ]), 'b+2': array([0., 0., 0., 0., 0., 0.]), 'b+3': array([0., 0., 0., 0., 0., 0.]), 'y+1': array([0.01851285, 0.0744841 , 0. , 0.16417872, 0.04833479, 0. ]), 'y+2': array([0., 0., 0., 0., 0., 0.]), 'y+3': array([0., 0., 0., 0., 0., 0.])}	7	11
0.6050323523848619	train	336	IYIPLN(N-Glycosylation)K{Hex:9; HexNAc:2}	MouseHeart-Z-T-1.mgf.controllerType=0 controllerNumber=1 scan=25315	1798240.814025879	2	(5, 'N-Glycosylation')	{'b+1': array([0. , 0.10314795, 0.05536558, 0.04034806, 0.01923951, 0. ]), 'b+2': array([0., 0., 0., 0., 0., 0.]), 'b+3': array([0., 0., 0., 0., 0., 0.]), 'y+1': array([0. , 0.06998068, 0.02204587, 0.15080206, 0.04102259, 0. ]), 'y+2': array([0., 0., 0., 0., 0., 0.]), 'y+3': array([0., 0., 0., 0., 0., 0.])}	7	11
0.7958296102112686	train	337	AN(N-Glycosylation)HSGAVVLLK{Hex:5; HexNAc:4}	MouseHeart-Z-T-1.mgf.controllerType=0 controllerNumber=1 scan=19071	979775.2742462158	3	(1, 'N-Glycosylation')	{'b+1': array([0. , 0. , 0. , 0. , 0. , 0.03181039, 0.03554087, 0.0490168 , 0.03863594, 0. ]), 'b+2': array([0., 0., 0., 0., 0., 0., 0., 0., 0., 0.]), 'b+3': array([0., 0., 0., 0., 0., 0., 0., 0., 0., 0.]), 'y+1': array([0.03145318, 0. , 0. , 0. , 0. , 0. , 0.03392299, 0.03582588, 0.03396262, 0. ]), 'y+2': array([0., 0., 0., 0., 0., 0., 0., 0., 0., 0.]), 'y+3': array([0., 0., 0., 0., 0., 0., 0., …	11	9
0.7418500495184869	train	338	LFIEEAN(N-Glycosylation)K{Fuc:1; Hex:5; HexNAc:4}	MouseHeart-Z-T-1.mgf.controllerType=0 controllerNumber=1 scan=23180	1090627.337463379	3	(6, 'N-Glycosylation')	{'b+1': array([0. , 0.06558479, 0.02764122, 0.02664214, 0.03033856, 0.05973325, 0. ]), 'b+2': array([0., 0., 0., 0., 0., 0., 0.]), 'b+3': array([0., 0., 0., 0., 0., 0., 0.]), 'y+1': array([0.02864838, 0.06558479, 0.02578346, 0.02804701, 0.04718686, 0.05973325, 0. ]), 'y+2': array([0., 0., 0., 0., 0., 0., 0.]), 'y+3': array([0., 0., 0., 0., 0., 0., 0.])}	8	10
0.6068162897498462	train	339	KN(N-Glycosylation)ISEIK{Hex:5; HexNAc:4; Neu5Ac:1}	MouseHeart-Z-T-1.mgf.controllerType=0 controllerNumber=1 scan=14707	1459337.2514648438	3	(1, 'N-Glycosylation')	{'b+1': array([0.02278598, 0. , 0. , 0.02159602, 0.02938203, 0.05496124]), 'b+2': array([0., 0., 0., 0., 0., 0.]), 'b+3': array([0., 0., 0., 0., 0., 0.]), 'y+1': array([0.02349807, 0.01966251, 0. , 0.02677166, 0.03491122, 0. ]), 'y+2': array([0., 0., 0., 0., 0., 0.]), 'y+3': array([0., 0., 0., 0., 0., 0.])}	7	10
0.7644579733507307	train	340	KN(N-Glycosylation)ISEIK{Hex:5; HexNAc:4; Neu5Ac:1}	MouseHeart-Z-T-1.mgf.controllerType=0 controllerNumber=1 scan=14773	2496230.1328430176	3	(1, 'N-Glycosylation')	{'b+1': array([0.0227671 , 0.01642188, 0.02099035, 0.01813045, 0.0515953 , 0.06423585]), 'b+2': array([0., 0., 0., 0., 0., 0.]), 'b+3': array([0., 0., 0., 0., 0., 0.]), 'y+1': array([0.01445346, 0.02032041, 0. , 0.04081716, 0.04048776, 0.03379067]), 'y+2': array([0., 0., 0., 0., 0., 0.]), 'y+3': array([0., 0., 0., 0., 0., 0.])}	7	10
0.18193423289623611	train	341	MYYN(N-Glycosylation)VTEK{Hex:8; HexNAc:2}	MouseHeart-Z-T-1.mgf.controllerType=0 controllerNumber=1 scan=22213	720749.2584075928	2	(3, 'N-Glycosylation')	{'b+1': array([0. , 0.06191644, 0.03899923, 0.05888654, 0.06703187, 0. , 0. ]), 'b+2': array([0., 0., 0., 0., 0., 0., 0.]), 'b+3': array([0., 0., 0., 0., 0., 0., 0.]), 'y+1': array([0.0352892 , 0. , 0.07069861, 0.04108282, 0.02939725, 0. , 0. ]), 'y+2': array([0., 0., 0., 0., 0., 0., 0.]), 'y+3': array([0., 0., 0., 0., 0., 0., 0.])}	8	10
0.7885634165377973	train	342	RIPAIN(N-Glycosylation)R{Hex:5; HexNAc:4; Neu5Ac:1}	MouseHeart-Z-T-1.mgf.controllerType=0 controllerNumber=1 scan=19879	2715696.5994873047	3	(5, 'N-Glycosylation')	{'b+1': array([0.02105412, 0.02951032, 0. , 0. , 0.01750513, 0.02962469]), 'b+2': array([0., 0., 0., 0., 0., 0.]), 'b+3': array([0., 0., 0., 0., 0., 0.]), 'y+1': array([0.04003623, 0. , 0. , 0. , 0. , 0. ]), 'y+2': array([0., 0., 0., 0., 0., 0.]), 'y+3': array([0., 0., 0., 0., 0., 0.])}	7	10
0.9241025540595891	train	343	RIPAIN(N-Glycosylation)R{Hex:5; HexNAc:4; Neu5Ac:1}	MouseHeart-Z-T-1.mgf.controllerType=0 controllerNumber=1 scan=19950	2940512.068939209	3	(5, 'N-Glycosylation')	{'b+1': array([0.03000448, 0.02863769, 0. , 0. , 0.01554959, 0.02780207]), 'b+2': array([0., 0., 0., 0., 0., 0.]), 'b+3': array([0., 0., 0., 0., 0., 0.]), 'y+1': array([0.04575405, 0. , 0. , 0. , 0. , 0.01698169]), 'y+2': array([0., 0., 0., 0., 0., 0.]), 'y+3': array([0., 0., 0., 0., 0., 0.])}	7	10
0.9874821404406422	train	344	RIPAIN(N-Glycosylation)R{Hex:5; HexNAc:4; Neu5Ac:1}	MouseHeart-Z-T-1.mgf.controllerType=0 controllerNumber=1 scan=20025	2467478.4962768555	3	(5, 'N-Glycosylation')	{'b+1': array([0.02032591, 0.01651075, 0. , 0. , 0.01690467, 0.0187499 ]), 'b+2': array([0., 0., 0., 0., 0., 0.]), 'b+3': array([0., 0., 0., 0., 0., 0.]), 'y+1': array([0.04862599, 0. , 0. , 0. , 0. , 0. ]), 'y+2': array([0., 0., 0., 0., 0., 0.]), 'y+3': array([0., 0., 0., 0., 0., 0.])}	7	10
0.6248452436029106	train	345	VNN(N-Glycosylation)C(Carbamidomethyl)SDMC(Carbamidomethyl)FHQK{Hex:5; HexNAc:2}	MouseHeart-Z-T-1.mgf.controllerType=0 controllerNumber=1 scan=18475	2377539.957977295	3	(2, 'N-Glycosylation')(3, 'Carbamidomethyl')(7, 'Carbamidomethyl')	{'b+1': array([0. , 0.04133954, 0.03190615, 0.03443409, 0. , 0. , 0.02242343, 0. , 0. , 0.04304866, 0. ]), 'b+2': array([0., 0., 0., 0., 0., 0., 0., 0., 0., 0., 0.]), 'b+3': array([0., 0., 0., 0., 0., 0., 0., 0., 0., 0., 0.]), 'y+1': array([0.02177221, 0.04666652, 0.08004463, 0.0529657 , 0.06638297, 0.07331125, 0.06381733, 0.06884177, 0.06090813, 0.04160272, 0. ]), 'y+2': array([0., 0., 0., 0., 0…	12	7
0.9249551354200872	train	346	IPAIN(N-Glycosylation)R{Fuc:1; Hex:5; HexNAc:4; Neu5Gc:1}	MouseHeart-Z-T-1.mgf.controllerType=0 controllerNumber=1 scan=21828	1355813.0187683105	3	(4, 'N-Glycosylation')	{'b+1': array([0. , 0. , 0.02201228, 0. , 0.02240657]), 'b+2': array([0., 0., 0., 0., 0.]), 'b+3': array([0., 0., 0., 0., 0.]), 'y+1': array([0.0589355, 0. , 0. , 0. , 0. ]), 'y+2': array([0., 0., 0., 0., 0.]), 'y+3': array([0., 0., 0., 0., 0.])}	6	11
0.9377085736961832	train	347	LRPLFN(N-Glycosylation)K{Hex:6; HexNAc:3; Neu5Ac:1}	MouseHeart-Z-T-1.mgf.controllerType=0 controllerNumber=1 scan=23002	1538823.6238708496	3	(5, 'N-Glycosylation')	{'b+1': array([0. , 0.02834873, 0. , 0. , 0. , 0. ]), 'b+2': array([0., 0., 0., 0., 0., 0.]), 'b+3': array([0., 0., 0., 0., 0., 0.]), 'y+1': array([0.02039526, 0. , 0. , 0. , 0.02183969, 0. ]), 'y+2': array([0., 0., 0., 0., 0., 0.]), 'y+3': array([0., 0., 0., 0., 0., 0.])}	7	10
0.7381916291393869	train	348	HQN(N-Glycosylation)QTLR{Hex:9; HexNAc:2}	MouseHeart-Z-T-1.mgf.controllerType=0 controllerNumber=1 scan=5973	2651628.3427734375	3	(2, 'N-Glycosylation')	{'b+1': array([0. , 0.04408411, 0. , 0.01676551, 0. , 0.01703263]), 'b+2': array([0., 0., 0., 0., 0., 0.]), 'b+3': array([0., 0., 0., 0., 0., 0.]), 'y+1': array([0.03663176, 0. , 0.01670382, 0.02059094, 0.0157991 , 0. ]), 'y+2': array([0., 0., 0., 0., 0., 0.]), 'y+3': array([0., 0., 0., 0., 0., 0.])}	7	11
0.4483973222788076	train	349	KN(N-Glycosylation)ISEIK{Hex:5; HexNAc:4; Neu5Gc:1}	MouseHeart-Z-T-1.mgf.controllerType=0 controllerNumber=1 scan=14445	1452450.6726074219	3	(1, 'N-Glycosylation')	{'b+1': array([0.01790435, 0. , 0. , 0. , 0.02946318, 0.04783477]), 'b+2': array([0., 0., 0., 0., 0., 0.]), 'b+3': array([0., 0., 0., 0., 0., 0.]), 'y+1': array([0.0218511 , 0. , 0. , 0. , 0.02221029, 0. ]), 'y+2': array([0., 0., 0., 0., 0., 0.]), 'y+3': array([0., 0., 0., 0., 0., 0.])}	7	10
0.7330169966653072	train	350	KN(N-Glycosylation)ISEIK{Hex:5; HexNAc:4; Neu5Gc:1}	MouseHeart-Z-T-1.mgf.controllerType=0 controllerNumber=1 scan=14510	5344498.116470337	3	(1, 'N-Glycosylation')	{'b+1': array([0.0270062 , 0.0133508 , 0.02530662, 0.0253972 , 0.04951267, 0.06493155]), 'b+2': array([0., 0., 0., 0., 0., 0.]), 'b+3': array([0., 0., 0., 0., 0., 0.]), 'y+1': array([0.02334497, 0.0291401 , 0.0125493 , 0.04390343, 0.03842552, 0.03900532]), 'y+2': array([0., 0., 0., 0., 0., 0.]), 'y+3': array([0., 0., 0., 0., 0., 0.])}	7	10
0.6724713695028819	train	351	KN(N-Glycosylation)ISEIK{Hex:5; HexNAc:4; Neu5Gc:1}	MouseHeart-Z-T-1.mgf.controllerType=0 controllerNumber=1 scan=14577	2331668.8294525146	3	(1, 'N-Glycosylation')	{'b+1': array([0.02169648, 0.0213424 , 0. , 0.01873271, 0.04965353, 0.0654663 ]), 'b+2': array([0., 0., 0., 0., 0., 0.]), 'b+3': array([0., 0., 0., 0., 0., 0.]), 'y+1': array([0.02000211, 0.02898408, 0. , 0.04246438, 0.03336328, 0.03215699]), 'y+2': array([0., 0., 0., 0., 0., 0.]), 'y+3': array([0., 0., 0., 0., 0., 0.])}	7	10
0.7962093698896638	train	352	KN(N-Glycosylation)ISEIK{Hex:5; HexNAc:4; Neu5Gc:1}	MouseHeart-Z-T-1.mgf.controllerType=0 controllerNumber=1 scan=13789	1430394.8178710938	3	(1, 'N-Glycosylation')	{'b+1': array([0.02498363, 0. , 0.02089074, 0. , 0.0388114 , 0.0456341 ]), 'b+2': array([0., 0., 0., 0., 0., 0.]), 'b+3': array([0., 0., 0., 0., 0., 0.]), 'y+1': array([0.01971168, 0.01844428, 0. , 0.02938769, 0. , 0. ]), 'y+2': array([0., 0., 0., 0., 0., 0.]), 'y+3': array([0., 0., 0., 0., 0., 0.])}	7	10
0.866002353937145	train	353	FN(N-Glycosylation)GSVSFFR{Hex:8; HexNAc:2}	MouseHeart-Z-T-1.mgf.controllerType=0 controllerNumber=1 scan=30496	1264299.7593688965	2	(1, 'N-Glycosylation')	{'b+1': array([0., 0., 0., 0., 0., 0., 0., 0.]), 'b+2': array([0., 0., 0., 0., 0., 0., 0., 0.]), 'b+3': array([0., 0., 0., 0., 0., 0., 0., 0.]), 'y+1': array([0.06934023, 0.03102607, 0.02404243, 0.06005749, 0. , 0. , 0.07082468, 0. ]), 'y+2': array([0., 0., 0., 0., 0., 0., 0., 0.]), 'y+3': array([0., 0., 0., 0., 0., 0., 0., 0.])}	9	10
0.916291766214987	train	354	FN(N-Glycosylation)GSVSFFR{Hex:8; HexNAc:2}	MouseHeart-Z-T-1.mgf.controllerType=0 controllerNumber=1 scan=30566	2084538.9498901367	2	(1, 'N-Glycosylation')	{'b+1': array([0. , 0.01748605, 0. , 0. , 0. , 0. , 0. , 0. ]), 'b+2': array([0., 0., 0., 0., 0., 0., 0., 0.]), 'b+3': array([0., 0., 0., 0., 0., 0., 0., 0.]), 'y+1': array([0.06540796, 0.03387637, 0.0350228 , 0.06444649, 0.03857116, 0. , 0.06924437, 0. ]), 'y+2': array([0., 0., 0., 0., 0., 0., 0., 0.]), 'y+3': array([0., 0., 0., 0., 0., 0., 0., 0.])}	9	10
0.9012785751072707	train	355	N(N-Glycosylation)LSLNIHGK{Fuc:1; Hex:5; HexNAc:4}	MouseHeart-Z-T-1.mgf.controllerType=0 controllerNumber=1 scan=21231	2629154.9642333984	3	(0, 'N-Glycosylation')	{'b+1': array([0. , 0.03829554, 0.03627726, 0.01855481, 0.03267064, 0.0488064 , 0.04934143, 0.02935245]), 'b+2': array([0., 0., 0., 0., 0., 0., 0., 0.]), 'b+3': array([0., 0., 0., 0., 0., 0., 0., 0.]), 'y+1': array([0.01515788, 0. , 0.07920944, 0.04467464, 0.04957794, 0.03752838, 0.0670234 , 0.02395389]), 'y+2': array([0., 0., 0., 0., 0., 0., 0., 0.]), 'y+3': array([0., 0., 0., 0., 0., 0., 0., 0.…	9	10
0.8731126305461716	train	356	N(N-Glycosylation)LSLNIHGK{Fuc:1; Hex:5; HexNAc:4}	MouseHeart-Z-T-1.mgf.controllerType=0 controllerNumber=1 scan=21265	947833.304901123	2	(0, 'N-Glycosylation')	{'b+1': array([0. , 0.03295082, 0.02960351, 0.02928896, 0.03684803, 0.04774487, 0.05817227, 0.03709889]), 'b+2': array([0., 0., 0., 0., 0., 0., 0., 0.]), 'b+3': array([0., 0., 0., 0., 0., 0., 0., 0.]), 'y+1': array([0. , 0. , 0.0997669 , 0.03372651, 0.06267705, 0.03653159, 0.07042579, 0. ]), 'y+2': array([0., 0., 0., 0., 0., 0., 0., 0.]), 'y+3': array([0., 0., 0., 0., 0., 0., 0., 0.])}	9	10
0.9063244620013259	train	357	N(N-Glycosylation)LSLNIHGK{Fuc:1; Hex:5; HexNAc:4}	MouseHeart-Z-T-1.mgf.controllerType=0 controllerNumber=1 scan=21298	68824258.85742188	3	(0, 'N-Glycosylation')	{'b+1': array([0. , 0.03905017, 0.0307008 , 0.0253891 , 0.04312029, 0.0502182 , 0.05287924, 0.03173483]), 'b+2': array([0., 0., 0., 0., 0., 0., 0., 0.]), 'b+3': array([0., 0., 0., 0., 0., 0., 0., 0.]), 'y+1': array([0.00829 , 0. , 0.08470644, 0.04687047, 0.05711944, 0.04184443, 0.06338769, 0.03381732]), 'y+2': array([0., 0., 0., 0., 0., 0., 0., 0.]), 'y+3': array([0., 0., 0., 0., 0., 0., 0., 0.])}	9	10
0.9263953796588956	train	358	N(N-Glycosylation)LSLNIHGK{Fuc:1; Hex:5; HexNAc:4}	MouseHeart-Z-T-1.mgf.controllerType=0 controllerNumber=1 scan=21378	3698856.2608947754	3	(0, 'N-Glycosylation')	{'b+1': array([0. , 0.03738027, 0.03079805, 0.01858565, 0.03423328, 0.04336637, 0.04924482, 0.03764411]), 'b+2': array([0., 0., 0., 0., 0., 0., 0., 0.]), 'b+3': array([0., 0., 0., 0., 0., 0., 0., 0.]), 'y+1': array([0.01530057, 0. , 0.07975669, 0.04369815, 0.05344254, 0.03687463, 0.05944425, 0.03156594]), 'y+2': array([0., 0., 0., 0., 0., 0., 0., 0.]), 'y+3': array([0., 0., 0., 0., 0., 0., 0., 0.…	9	10
0.8099785271391894	train	359	N(N-Glycosylation)LSLNIHGK{Fuc:1; Hex:5; HexNAc:4}	MouseHeart-Z-T-1.mgf.controllerType=0 controllerNumber=1 scan=21449	1320736.17678833	3	(0, 'N-Glycosylation')	{'b+1': array([0. , 0.02852493, 0.02485861, 0. , 0.02567383, 0.02614954, 0.04022379, 0. ]), 'b+2': array([0., 0., 0., 0., 0., 0., 0., 0.]), 'b+3': array([0., 0., 0., 0., 0., 0., 0., 0.]), 'y+1': array([0.02804882, 0. , 0.07182928, 0.02993756, 0.0563258 , 0. , 0.04601057, 0. ]), 'y+2': array([0., 0., 0., 0., 0., 0., 0., 0.]), 'y+3': array([0., 0., 0., 0., 0., 0., 0., 0.])}	9	10
0.5474544154735196	train	360	N(N-Glycosylation)LSLNIHGK{Fuc:1; Hex:5; HexNAc:4}	MouseHeart-Z-T-1.mgf.controllerType=0 controllerNumber=1 scan=21520	950778.259185791	3	(0, 'N-Glycosylation')	{'b+1': array([0. , 0.0273194 , 0.02763237, 0. , 0. , 0.03005272, 0.03013957, 0. ]), 'b+2': array([0., 0., 0., 0., 0., 0., 0., 0.]), 'b+3': array([0., 0., 0., 0., 0., 0., 0., 0.]), 'y+1': array([0.02765787, 0. , 0.07220693, 0.02660814, 0.0337201 , 0.03107621, 0.02857441, 0. ]), 'y+2': array([0., 0., 0., 0., 0., 0., 0., 0.]), 'y+3': array([0., 0., 0., 0., 0., 0., 0., 0.])}	9	10
0.5680110339590602	train	361	LN(N-Glycosylation)LTTDPK{Hex:9; HexNAc:2}	MouseHeart-Z-T-1.mgf.controllerType=0 controllerNumber=1 scan=20536	472148.97869873047	2	(1, 'N-Glycosylation')	{'b+1': array([0. , 0.06534222, 0.04992268, 0. , 0. , 0.07872123, 0. ]), 'b+2': array([0., 0., 0., 0., 0., 0., 0.]), 'b+3': array([0., 0., 0., 0., 0., 0., 0.]), 'y+1': array([0.03046879, 0.14571498, 0. , 0.03893643, 0.04739785, 0.04774887, 0. ]), 'y+2': array([0., 0., 0., 0., 0., 0., 0.]), 'y+3': array([0., 0., 0., 0., 0., 0., 0.])}	8	11
0.990037637509732	train	362	RIPAIN(N-Glycosylation)R{Hex:5; HexNAc:4; Neu5Gc:1}	MouseHeart-Z-T-1.mgf.controllerType=0 controllerNumber=1 scan=19461	2953201.6393737793	3	(5, 'N-Glycosylation')	{'b+1': array([0.01970931, 0.01818941, 0. , 0. , 0.01510156, 0.01768028]), 'b+2': array([0., 0., 0., 0., 0., 0.]), 'b+3': array([0., 0., 0., 0., 0., 0.]), 'y+1': array([0.03919034, 0. , 0. , 0. , 0. , 0.01685497]), 'y+2': array([0., 0., 0., 0., 0., 0.]), 'y+3': array([0., 0., 0., 0., 0., 0.])}	7	10
0.8938764972977095	train	363	RIPAIN(N-Glycosylation)R{Hex:5; HexNAc:4; Neu5Gc:1}	MouseHeart-Z-T-1.mgf.controllerType=0 controllerNumber=1 scan=19700	4858242.468811035	3	(5, 'N-Glycosylation')	{'b+1': array([0.03085476, 0.02597267, 0. , 0.01271588, 0.01667351, 0.02856294]), 'b+2': array([0., 0., 0., 0., 0., 0.]), 'b+3': array([0., 0., 0., 0., 0., 0.]), 'y+1': array([0.03943581, 0. , 0. , 0. , 0. , 0.02155971]), 'y+2': array([0., 0., 0., 0., 0., 0.]), 'y+3': array([0., 0., 0., 0., 0., 0.])}	7	10
0.828757257172994	train	364	RIPAIN(N-Glycosylation)R{Hex:5; HexNAc:4; Neu5Gc:1}	MouseHeart-Z-T-1.mgf.controllerType=0 controllerNumber=1 scan=19776	6671923.046630859	3	(5, 'N-Glycosylation')	{'b+1': array([0.02856052, 0.0276874 , 0. , 0.01252775, 0.02005081, 0.02955015]), 'b+2': array([0., 0., 0., 0., 0., 0.]), 'b+3': array([0., 0., 0., 0., 0., 0.]), 'y+1': array([0.03553593, 0. , 0. , 0. , 0. , 0.02196336]), 'y+2': array([0., 0., 0., 0., 0., 0.]), 'y+3': array([0., 0., 0., 0., 0., 0.])}	7	10
0.9117089482119575	train	365	RIPAIN(N-Glycosylation)R{Hex:5; HexNAc:4; Neu5Gc:1}	MouseHeart-Z-T-1.mgf.controllerType=0 controllerNumber=1 scan=19846	7444401.174743652	3	(5, 'N-Glycosylation')	{'b+1': array([0.02839421, 0.02864297, 0. , 0.01726631, 0.02356127, 0.0287036 ]), 'b+2': array([0., 0., 0., 0., 0., 0.]), 'b+3': array([0., 0., 0., 0., 0., 0.]), 'y+1': array([0.03710024, 0. , 0. , 0. , 0. , 0.02392674]), 'y+2': array([0., 0., 0., 0., 0., 0.]), 'y+3': array([0., 0., 0., 0., 0., 0.])}	7	10
1.0	train	366	RIPAIN(N-Glycosylation)R{Hex:5; HexNAc:4; Neu5Gc:1}	MouseHeart-Z-T-1.mgf.controllerType=0 controllerNumber=1 scan=19912	1602206.4862670898	3	(5, 'N-Glycosylation')	{'b+1': array([0.03453685, 0. , 0. , 0. , 0. , 0. ]), 'b+2': array([0., 0., 0., 0., 0., 0.]), 'b+3': array([0., 0., 0., 0., 0., 0.]), 'y+1': array([0.04010998, 0. , 0. , 0. , 0. , 0. ]), 'y+2': array([0., 0., 0., 0., 0., 0.]), 'y+3': array([0., 0., 0., 0., 0., 0.])}	7	10
0.938147775778032	train	367	YIHEN(N-Glycosylation)YTK{Hex:8; HexNAc:2}	MouseHeart-Z-T-1.mgf.controllerType=0 controllerNumber=1 scan=15275	4108734.8876037598	3	(4, 'N-Glycosylation')	{'b+1': array([0. , 0.01579117, 0.07162222, 0.04973156, 0.0543587 , 0.07031093, 0.03280933]), 'b+2': array([0., 0., 0., 0., 0., 0., 0.]), 'b+3': array([0., 0., 0., 0., 0., 0., 0.]), 'y+1': array([0.02711672, 0.02459833, 0.01566704, 0.04520274, 0.03789006, 0.06325327, 0. ]), 'y+2': array([0., 0., 0., 0., 0., 0., 0.]), 'y+3': array([0., 0., 0., 0., 0., 0., 0.])}	8	10
0.7889875773713556	train	368	YIHEN(N-Glycosylation)YTK{Hex:8; HexNAc:2}	MouseHeart-Z-T-1.mgf.controllerType=0 controllerNumber=1 scan=15313	401047.6199951172	2	(4, 'N-Glycosylation')	{'b+1': array([0. , 0. , 0.08331643, 0.05027141, 0. , 0. , 0. ]), 'b+2': array([0., 0., 0., 0., 0., 0., 0.]), 'b+3': array([0., 0., 0., 0., 0., 0., 0.]), 'y+1': array([0. , 0. , 0. , 0.05122758, 0. , 0. , 0. ]), 'y+2': array([0., 0., 0., 0., 0., 0., 0.]), 'y+3': array([0., 0., 0., 0., 0., 0., 0.])}	8	10
0.9146391705885079	train	369	YIHEN(N-Glycosylation)YTK{Hex:8; HexNAc:2}	MouseHeart-Z-T-1.mgf.controllerType=0 controllerNumber=1 scan=15340	3382550.5097351074	3	(4, 'N-Glycosylation')	{'b+1': array([0. , 0. , 0.06945598, 0.05829286, 0.05003921, 0.06862385, 0.04147482]), 'b+2': array([0., 0., 0., 0., 0., 0., 0.]), 'b+3': array([0., 0., 0., 0., 0., 0., 0.]), 'y+1': array([0.02566854, 0.02563347, 0. , 0.05132116, 0.03704216, 0.05953592, 0. ]), 'y+2': array([0., 0., 0., 0., 0., 0., 0.]), 'y+3': array([0., 0., 0., 0., 0., 0., 0.])}	8	10
0.6607230223615607	train	370	LN(N-Glycosylation)LTTDPK{Hex:4; HexNAc:3; Neu5Ac:1; Neu5Gc:1}	MouseHeart-Z-T-1.mgf.controllerType=0 controllerNumber=1 scan=23616	1307367.5275268555	3	(1, 'N-Glycosylation')	{'b+1': array([0. , 0.04953542, 0.02863446, 0. , 0. , 0.05573803, 0. ]), 'b+2': array([0., 0., 0., 0., 0., 0., 0.]), 'b+3': array([0., 0., 0., 0., 0., 0., 0.]), 'y+1': array([0.04947685, 0.07458048, 0.02919942, 0. , 0.02968427, 0.02894276, 0. ]), 'y+2': array([0., 0., 0., 0., 0., 0., 0.]), 'y+3': array([0., 0., 0., 0., 0., 0., 0.])}	8	9
0.6831152000082868	train	371	N(N-Glycosylation)LSLNIHGK{Hex:6; HexNAc:4}	MouseHeart-Z-T-1.mgf.controllerType=0 controllerNumber=1 scan=20909	1000228.6519165039	3	(0, 'N-Glycosylation')	{'b+1': array([0. , 0.02577739, 0.02489622, 0. , 0. , 0.02578675, 0.0344746 , 0. ]), 'b+2': array([0., 0., 0., 0., 0., 0., 0., 0.]), 'b+3': array([0., 0., 0., 0., 0., 0., 0., 0.]), 'y+1': array([0.0227126 , 0. , 0.06807376, 0.0351182 , 0.04881659, 0.03059262, 0.02758388, 0. ]), 'y+2': array([0., 0., 0., 0., 0., 0., 0., 0.]), 'y+3': array([0., 0., 0., 0., 0., 0., 0., 0.])}	9	10
0.7629661446401588	train	372	N(N-Glycosylation)LSLNIHGK{Hex:6; HexNAc:4}	MouseHeart-Z-T-1.mgf.controllerType=0 controllerNumber=1 scan=20981	1211684.379486084	3	(0, 'N-Glycosylation')	{'b+1': array([0. , 0.02410104, 0.02759822, 0. , 0.02891648, 0.02652602, 0.02911657, 0.03192601]), 'b+2': array([0., 0., 0., 0., 0., 0., 0., 0.]), 'b+3': array([0., 0., 0., 0., 0., 0., 0., 0.]), 'y+1': array([0. , 0. , 0.07893866, 0.03112992, 0.04409071, 0.02511323, 0.05310592, 0. ]), 'y+2': array([0., 0., 0., 0., 0., 0., 0., 0.]), 'y+3': array([0., 0., 0., 0., 0., 0., 0., 0.])}	9	10
0.8921189471034006	train	373	N(N-Glycosylation)LSLNIHGK{Hex:6; HexNAc:4}	MouseHeart-Z-T-1.mgf.controllerType=0 controllerNumber=1 scan=21060	1479577.2469787598	3	(0, 'N-Glycosylation')	{'b+1': array([0. , 0.02975392, 0.02526285, 0. , 0.02711371, 0.039665 , 0.04636924, 0. ]), 'b+2': array([0., 0., 0., 0., 0., 0., 0., 0.]), 'b+3': array([0., 0., 0., 0., 0., 0., 0., 0.]), 'y+1': array([0. , 0.04506812, 0.08405182, 0.04543073, 0.0438804 , 0.03550204, 0.05888339, 0. ]), 'y+2': array([0., 0., 0., 0., 0., 0., 0., 0.]), 'y+3': array([0., 0., 0., 0., 0., 0., 0., 0.])}	9	10
0.8563487641509019	train	374	N(N-Glycosylation)LSLNIHGK{Hex:6; HexNAc:4}	MouseHeart-Z-T-1.mgf.controllerType=0 controllerNumber=1 scan=21130	1259714.1449279785	3	(0, 'N-Glycosylation')	{'b+1': array([0. , 0.02229408, 0.02395545, 0. , 0. , 0.02536784, 0.04278878, 0. ]), 'b+2': array([0., 0., 0., 0., 0., 0., 0., 0.]), 'b+3': array([0., 0., 0., 0., 0., 0., 0., 0.]), 'y+1': array([0. , 0. , 0.07100546, 0.02779768, 0.0428295 , 0.02717756, 0.05896056, 0. ]), 'y+2': array([0., 0., 0., 0., 0., 0., 0., 0.]), 'y+3': array([0., 0., 0., 0., 0., 0., 0., 0.])}	9	10
1.0	train	375	RIPAIN(N-Glycosylation)R{Hex:7; HexNAc:4}	MouseHeart-Z-T-1.mgf.controllerType=0 controllerNumber=1 scan=17183	1244960.3506774902	3	(5, 'N-Glycosylation')	{'b+1': array([0.02224695, 0. , 0. , 0. , 0. , 0. ]), 'b+2': array([0., 0., 0., 0., 0., 0.]), 'b+3': array([0., 0., 0., 0., 0., 0.]), 'y+1': array([0.04666474, 0. , 0. , 0. , 0. , 0. ]), 'y+2': array([0., 0., 0., 0., 0., 0.]), 'y+3': array([0., 0., 0., 0., 0., 0.])}	7	11
0.9999618455574565	train	376	RIPAIN(N-Glycosylation)R{Hex:7; HexNAc:4}	MouseHeart-Z-T-1.mgf.controllerType=0 controllerNumber=1 scan=17254	1721385.2459106445	3	(5, 'N-Glycosylation')	{'b+1': array([0.02642953, 0. , 0. , 0. , 0.01888211, 0.02170954]), 'b+2': array([0., 0., 0., 0., 0., 0.]), 'b+3': array([0., 0., 0., 0., 0., 0.]), 'y+1': array([0.04693536, 0. , 0. , 0. , 0. , 0. ]), 'y+2': array([0., 0., 0., 0., 0., 0.]), 'y+3': array([0., 0., 0., 0., 0., 0.])}	7	11
0.9881658305284837	train	377	RIPAIN(N-Glycosylation)R{Hex:7; HexNAc:4}	MouseHeart-Z-T-1.mgf.controllerType=0 controllerNumber=1 scan=17315	2829613.2891845703	3	(5, 'N-Glycosylation')	{'b+1': array([0.02669698, 0.01817056, 0. , 0. , 0. , 0. ]), 'b+2': array([0., 0., 0., 0., 0., 0.]), 'b+3': array([0., 0., 0., 0., 0., 0.]), 'y+1': array([0.04318355, 0. , 0. , 0. , 0. , 0.01778016]), 'y+2': array([0., 0., 0., 0., 0., 0.]), 'y+3': array([0., 0., 0., 0., 0., 0.])}	7	11
0.3719773309472868	train	378	VKDLMVIN(N-Glycosylation)R{Hex:8; HexNAc:2}	MouseHeart-Z-T-1.mgf.controllerType=0 controllerNumber=1 scan=22314	1195248.5862426758	3	(7, 'N-Glycosylation')	{'b+1': array([0. , 0.03216231, 0.03184253, 0.02259407, 0.02891134, 0.02946297, 0. , 0. ]), 'b+2': array([0., 0., 0., 0., 0., 0., 0., 0.]), 'b+3': array([0., 0., 0., 0., 0., 0., 0., 0.]), 'y+1': array([0.063532, 0. , 0. , 0. , 0. , 0. , 0. , 0. ]), 'y+2': array([0., 0., 0., 0., 0., 0., 0., 0.]), 'y+3': array([0., 0., 0., 0., 0., 0., 0., 0.])}	9	10
0.45379307405249736	train	379	VKDLMVIN(N-Glycosylation)R{Hex:8; HexNAc:2}	MouseHeart-Z-T-1.mgf.controllerType=0 controllerNumber=1 scan=22391	1166667.3681640625	3	(7, 'N-Glycosylation')	{'b+1': array([0. , 0.02639736, 0.02281206, 0. , 0.0234104 , 0.02769251, 0. , 0. ]), 'b+2': array([0., 0., 0., 0., 0., 0., 0., 0.]), 'b+3': array([0., 0., 0., 0., 0., 0., 0., 0.]), 'y+1': array([0.0541755, 0. , 0. , 0. , 0. , 0. , 0. , 0. ]), 'y+2': array([0., 0., 0., 0., 0., 0., 0., 0.]), 'y+3': array([0., 0., 0., 0., 0., 0., 0., 0.])}	9	10
0.44142602389271396	train	380	N(N-Glycosylation)ETHFDAGAK{Hex:8; HexNAc:2}	MouseHeart-Z-T-1.mgf.controllerType=0 controllerNumber=1 scan=11629	1019753.0419921875	3	(0, 'N-Glycosylation')	{'b+1': array([0. , 0. , 0. , 0. , 0. , 0.03129179, 0.02515501, 0. , 0. ]), 'b+2': array([0., 0., 0., 0., 0., 0., 0., 0., 0.]), 'b+3': array([0., 0., 0., 0., 0., 0., 0., 0., 0.]), 'y+1': array([0.02788177, 0. , 0. , 0.04697107, 0. , 0.04486647, 0.02646632, 0.04189952, 0. ]), 'y+2': array([0., 0., 0., 0., 0., 0., 0., 0., 0.]), 'y+3': array([0., 0., 0., 0., 0., 0., 0., 0., 0.])}	10	10
0.814451687557158	train	381	N(N-Glycosylation)ETHFDAGAK{Hex:8; HexNAc:2}	MouseHeart-Z-T-1.mgf.controllerType=0 controllerNumber=1 scan=11794	2149596.5506591797	3	(0, 'N-Glycosylation')	{'b+1': array([0. , 0.0321532 , 0. , 0.03577836, 0. , 0.04903014, 0.040529 , 0.02639111, 0.04824745]), 'b+2': array([0., 0., 0., 0., 0., 0., 0., 0., 0.]), 'b+3': array([0., 0., 0., 0., 0., 0., 0., 0., 0.]), 'y+1': array([0.03416804, 0.01913084, 0.02128708, 0.0619134 , 0.04424801, 0.05854806, 0.04829359, 0.06604325, 0.02292674]), 'y+2': array([0., 0., 0., 0., 0., 0., 0., 0., 0.]), 'y+3': array([0.…	10	10
0.7170600089893852	train	382	N(N-Glycosylation)ETHFDAGAK{Hex:8; HexNAc:2}	MouseHeart-Z-T-1.mgf.controllerType=0 controllerNumber=1 scan=11869	1400258.7911376953	3	(0, 'N-Glycosylation')	{'b+1': array([0. , 0. , 0. , 0.02117756, 0. , 0.04255103, 0.03143986, 0. , 0. ]), 'b+2': array([0., 0., 0., 0., 0., 0., 0., 0., 0.]), 'b+3': array([0., 0., 0., 0., 0., 0., 0., 0., 0.]), 'y+1': array([0.02707252, 0. , 0. , 0.04320263, 0.04107724, 0.05241349, 0.03928546, 0.04546856, 0. ]), 'y+2': array([0., 0., 0., 0., 0., 0., 0., 0., 0.]), 'y+3': array([0., 0., 0., 0., 0., 0., 0., 0., 0.])}	10	10
0.8592107699743866	train	383	N(N-Glycosylation)GSISVR{Fuc:1; Hex:5; HexNAc:4; Neu5Ac:1}	MouseHeart-Z-T-1.mgf.controllerType=0 controllerNumber=1 scan=17364	2050227.940460205	2	(0, 'N-Glycosylation')	{'b+1': array([0. , 0. , 0.01976383, 0. , 0.0177298 , 0. ]), 'b+2': array([0., 0., 0., 0., 0., 0.]), 'b+3': array([0., 0., 0., 0., 0., 0.]), 'y+1': array([0.0698771 , 0. , 0.03470527, 0.02473191, 0. , 0.04374351]), 'y+2': array([0., 0., 0., 0., 0., 0.]), 'y+3': array([0., 0., 0., 0., 0., 0.])}	7	11
0.7010655848052714	train	384	N(N-Glycosylation)GSISVR{Fuc:1; Hex:5; HexNAc:4; Neu5Ac:1}	MouseHeart-Z-T-1.mgf.controllerType=0 controllerNumber=1 scan=17406	3622599.2533569336	3	(0, 'N-Glycosylation')	{'b+1': array([0. , 0. , 0.01728054, 0. , 0. , 0. ]), 'b+2': array([0., 0., 0., 0., 0., 0.]), 'b+3': array([0., 0., 0., 0., 0., 0.]), 'y+1': array([0.05809889, 0. , 0.03154638, 0.01509837, 0. , 0.03678421]), 'y+2': array([0., 0., 0., 0., 0., 0.]), 'y+3': array([0., 0., 0., 0., 0., 0.])}	7	11
0.7161395455492334	train	385	N(N-Glycosylation)ISQVLEK{Hex:9; HexNAc:2}	MouseHeart-Z-T-1.mgf.controllerType=0 controllerNumber=1 scan=22478	550286.7314453125	2	(0, 'N-Glycosylation')	{'b+1': array([0. , 0.08010823, 0.06412882, 0. , 0.07653506, 0.03746231, 0.04049693]), 'b+2': array([0., 0., 0., 0., 0., 0., 0.]), 'b+3': array([0., 0., 0., 0., 0., 0., 0.]), 'y+1': array([0.03544029, 0.03380855, 0.06196372, 0.06351989, 0. , 0.098166 , 0. ]), 'y+2': array([0., 0., 0., 0., 0., 0., 0.]), 'y+3': array([0., 0., 0., 0., 0., 0., 0.])}	8	11
0.9182573841831869	train	388	N(N-Glycosylation)QSVGDPNVDLIR{Hex:6; HexNAc:2}	MouseHeart-Z-T-1.mgf.controllerType=0 controllerNumber=1 scan=26571	1993146.1657104492	3	(0, 'N-Glycosylation')	{'b+1': array([0. , 0.10324871, 0.04570531, 0.01794978, 0.01990118, 0.0648149 , 0. , 0. , 0. , 0.02746885, 0. , 0. ]), 'b+2': array([0., 0., 0., 0., 0., 0., 0., 0., 0., 0., 0., 0.]), 'b+3': array([0., 0., 0., 0., 0., 0., 0., 0., 0., 0., 0., 0.]), 'y+1': array([0.08194387, 0.03667355, 0.09065526, 0.06058927, 0.03469332, 0.02189307, 0.25416165, 0.05572057, 0.18432108, 0.08765075, 0.13120822, 0. ]),…	13	8
0.9193668425138998	train	389	N(N-Glycosylation)QSVGDPNVDLIR{Hex:6; HexNAc:2}	MouseHeart-Z-T-1.mgf.controllerType=0 controllerNumber=1 scan=26563	3630146.6291503906	3	(0, 'N-Glycosylation')	{'b+1': array([0. , 0.09774072, 0.04649459, 0.029893 , 0.01456444, 0.05629801, 0. , 0. , 0. , 0. , 0. , 0. ]), 'b+2': array([0., 0., 0., 0., 0., 0., 0., 0., 0., 0., 0., 0.]), 'b+3': array([0., 0., 0., 0., 0., 0., 0., 0., 0., 0., 0., 0.]), 'y+1': array([0.07591779, 0.04382267, 0.09286467, 0.06938055, 0.03920785, 0.02999039, 0.24708207, 0.05529157, 0.18071661, 0.08962983, 0.12702291, 0.03386543]), …	13	8
0.4248753603363526	train	390	N(N-Glycosylation)GSISVR{Fuc:1; Hex:5; HexNAc:4; Neu5Gc:1}	MouseHeart-Z-T-1.mgf.controllerType=0 controllerNumber=1 scan=17074	5590812.499176025	3	(0, 'N-Glycosylation')	{'b+1': array([0. , 0. , 0.010996, 0. , 0. , 0. ]), 'b+2': array([0., 0., 0., 0., 0., 0.]), 'b+3': array([0., 0., 0., 0., 0., 0.]), 'y+1': array([0.05667055, 0.01928677, 0.03231494, 0.02042986, 0.01186298, 0.03937161]), 'y+2': array([0., 0., 0., 0., 0., 0.]), 'y+3': array([0., 0., 0., 0., 0., 0.])}	7	11
0.520547704615522	train	391	N(N-Glycosylation)GSISVR{Fuc:1; Hex:5; HexNAc:4; Neu5Gc:1}	MouseHeart-Z-T-1.mgf.controllerType=0 controllerNumber=1 scan=17081	3078461.5583496094	2	(0, 'N-Glycosylation')	{'b+1': array([0. , 0. , 0.01873405, 0.01329431, 0. , 0. ]), 'b+2': array([0., 0., 0., 0., 0., 0.]), 'b+3': array([0., 0., 0., 0., 0., 0.]), 'y+1': array([0.06650123, 0.01900776, 0.03435598, 0.02608837, 0.01489567, 0.04463808]), 'y+2': array([0., 0., 0., 0., 0., 0.]), 'y+3': array([0., 0., 0., 0., 0., 0.])}	7	11
0.6005716513518584	train	392	N(N-Glycosylation)GSISVR{Fuc:1; Hex:5; HexNAc:4; Neu5Gc:1}	MouseHeart-Z-T-1.mgf.controllerType=0 controllerNumber=1 scan=17137	8274280.287353516	3	(0, 'N-Glycosylation')	{'b+1': array([0. , 0. , 0.01717355, 0.01075028, 0.01252762, 0. ]), 'b+2': array([0., 0., 0., 0., 0., 0.]), 'b+3': array([0., 0., 0., 0., 0., 0.]), 'y+1': array([0.05398193, 0.02025445, 0.03090771, 0.02761343, 0.01837135, 0.0405663 ]), 'y+2': array([0., 0., 0., 0., 0., 0.]), 'y+3': array([0., 0., 0., 0., 0., 0.])}	7	11
0.5800036505517338	train	393	N(N-Glycosylation)GSISVR{Fuc:1; Hex:5; HexNAc:4; Neu5Gc:1}	MouseHeart-Z-T-1.mgf.controllerType=0 controllerNumber=1 scan=17148	3099470.15435791	2	(0, 'N-Glycosylation')	{'b+1': array([0. , 0.01424721, 0.02014763, 0.01468461, 0.01677698, 0. ]), 'b+2': array([0., 0., 0., 0., 0., 0.]), 'b+3': array([0., 0., 0., 0., 0., 0.]), 'y+1': array([0.06792759, 0.0271957 , 0.03504069, 0.02031819, 0.01582952, 0.0495993 ]), 'y+2': array([0., 0., 0., 0., 0., 0.]), 'y+3': array([0., 0., 0., 0., 0., 0.])}	7	11
0.41865554381762066	train	395	DAVNN(N-Glycosylation)ITAK{Hex:9; HexNAc:2}	MouseHeart-Z-T-1.mgf.controllerType=0 controllerNumber=1 scan=16779	2894868.1047973633	2	(4, 'N-Glycosylation')	{'b+1': array([0. , 0.03961046, 0.04688874, 0.03916127, 0.06631149, 0.08600444, 0.03769978, 0.03235955]), 'b+2': array([0., 0., 0., 0., 0., 0., 0., 0.]), 'b+3': array([0., 0., 0., 0., 0., 0., 0., 0.]), 'y+1': array([0.03254669, 0.03857236, 0.07247255, 0.05022675, 0.03240799, 0.04038848, 0. , 0. ]), 'y+2': array([0., 0., 0., 0., 0., 0., 0., 0.]), 'y+3': array([0., 0., 0., 0., 0., 0., 0., 0.])}	9	11
0.5749964154988242	train	396	DAVNN(N-Glycosylation)ITAK{Hex:9; HexNAc:2}	MouseHeart-Z-T-1.mgf.controllerType=0 controllerNumber=1 scan=16834	776771.1836547852	3	(4, 'N-Glycosylation')	{'b+1': array([0. , 0. , 0.03774863, 0. , 0.03455521, 0.06452265, 0. , 0. ]), 'b+2': array([0., 0., 0., 0., 0., 0., 0., 0.]), 'b+3': array([0., 0., 0., 0., 0., 0., 0., 0.]), 'y+1': array([0.03384882, 0. , 0.05712864, 0.03345306, 0. , 0. , 0. , 0. ]), 'y+2': array([0., 0., 0., 0., 0., 0., 0., 0.]), 'y+3': array([0., 0., 0., 0., 0., 0., 0., 0.])}	9	11
0.6025034339561695	train	397	DAVNN(N-Glycosylation)ITAK{Hex:9; HexNAc:2}	MouseHeart-Z-T-1.mgf.controllerType=0 controllerNumber=1 scan=16850	2257899.4672088623	2	(4, 'N-Glycosylation')	{'b+1': array([0. , 0.04260256, 0.0485437 , 0.02274684, 0.06485791, 0.0859483 , 0.04175718, 0.04645217]), 'b+2': array([0., 0., 0., 0., 0., 0., 0., 0.]), 'b+3': array([0., 0., 0., 0., 0., 0., 0., 0.]), 'y+1': array([0.03669761, 0.03516972, 0.07330209, 0.05575928, 0.0422958 , 0.04432993, 0. , 0. ]), 'y+2': array([0., 0., 0., 0., 0., 0., 0., 0.]), 'y+3': array([0., 0., 0., 0., 0., 0., 0., 0.])}	9	11
0.9547368167845979	train	398	N(N-Glycosylation)ATLAEQAK{Hex:9; HexNAc:2}	MouseHeart-Z-T-1.mgf.controllerType=0 controllerNumber=1 scan=11575	1200005.0328674316	2	(0, 'N-Glycosylation')	{'b+1': array([0. , 0. , 0. , 0. , 0.04573853, 0.02844974, 0.04194552, 0.04351102]), 'b+2': array([0., 0., 0., 0., 0., 0., 0., 0.]), 'b+3': array([0., 0., 0., 0., 0., 0., 0., 0.]), 'y+1': array([0.03855701, 0.0404038 , 0.06207261, 0.07980706, 0.09180122, 0.08152738, 0.08822601, 0.03746741]), 'y+2': array([0., 0., 0., 0., 0., 0., 0., 0.]), 'y+3': array([0., 0., 0., 0., 0., 0., 0., 0.])}	9	11
0.8956719586356666	train	399	N(N-Glycosylation)ATLAEQAK{Hex:9; HexNAc:2}	MouseHeart-Z-T-1.mgf.controllerType=0 controllerNumber=1 scan=11602	845696.8569030762	2	(0, 'N-Glycosylation')	{'b+1': array([0. , 0. , 0. , 0. , 0.03296601, 0.03882075, 0. , 0.0581649 ]), 'b+2': array([0., 0., 0., 0., 0., 0., 0., 0.]), 'b+3': array([0., 0., 0., 0., 0., 0., 0., 0.]), 'y+1': array([0.03027656, 0.02530511, 0.06087056, 0.07741334, 0.09612692, 0.06944647, 0.07723953, 0.03592195]), 'y+2': array([0., 0., 0., 0., 0., 0., 0., 0.]), 'y+3': array([0., 0., 0., 0., 0., 0., 0., 0.])}	9	11
0.8682091173191385	train	400	N(N-Glycosylation)ATLAEQAK{Hex:9; HexNAc:2}	MouseHeart-Z-T-1.mgf.controllerType=0 controllerNumber=1 scan=11640	623221.1518554688	2	(0, 'N-Glycosylation')	{'b+1': array([0. , 0. , 0. , 0. , 0.03887836, 0. , 0. , 0. ]), 'b+2': array([0., 0., 0., 0., 0., 0., 0., 0.]), 'b+3': array([0., 0., 0., 0., 0., 0., 0., 0.]), 'y+1': array([0. , 0.03359801, 0.04084688, 0.08118285, 0.10592237, 0.07252737, 0.07938354, 0.04113467]), 'y+2': array([0., 0., 0., 0., 0., 0., 0., 0.]), 'y+3': array([0., 0., 0., 0., 0., 0., 0., 0.])}	9	11
0.9128132997082	train	401	N(N-Glycosylation)ATLAEQAK{Hex:9; HexNAc:2}	MouseHeart-Z-T-1.mgf.controllerType=0 controllerNumber=1 scan=11594	1828753.4959716797	3	(0, 'N-Glycosylation')	{'b+1': array([0. , 0. , 0. , 0. , 0.02517671, 0.0347246 , 0.02237761, 0.02511412]), 'b+2': array([0., 0., 0., 0., 0., 0., 0., 0.]), 'b+3': array([0., 0., 0., 0., 0., 0., 0., 0.]), 'y+1': array([0.02545355, 0.03241288, 0.04846234, 0.05146945, 0.0751761 , 0.04874546, 0.07394751, 0.03826709]), 'y+2': array([0., 0., 0., 0., 0., 0., 0., 0.]), 'y+3': array([0., 0., 0., 0., 0., 0., 0., 0.])}	9	11
0.5377458327266322	train	402	ALSPN(N-Glycosylation)STISSAPK{Hex:7; HexNAc:2}	MouseHeart-Z-T-1.mgf.controllerType=0 controllerNumber=1 scan=21546	1383341.5600585938	2	(4, 'N-Glycosylation')	{'b+1': array([0. , 0.04060707, 0.02915485, 0. , 0. , 0.02210231, 0.02651537, 0. , 0.02735236, 0. , 0. , 0. ]), 'b+2': array([0., 0., 0., 0., 0., 0., 0., 0., 0., 0., 0., 0.]), 'b+3': array([0., 0., 0., 0., 0., 0., 0., 0., 0., 0., 0., 0.]), 'y+1': array([0.02220964, 0.07524483, 0. , 0.02509318, 0.07530593, 0.04217285, 0.02803785, 0.04243069, 0. , 0.05806911, 0.05181037, 0. ]), 'y+2': array([0., 0.…	13	9
0.03739533287524577	train	403	ALSPN(N-Glycosylation)STISSAPK{Hex:7; HexNAc:2}	MouseHeart-Z-T-1.mgf.controllerType=0 controllerNumber=1 scan=21556	998679.0358886719	3	(4, 'N-Glycosylation')	{'b+1': array([0. , 0.04932617, 0.0355067 , 0. , 0. , 0. , 0. , 0. , 0. , 0. , 0. , 0. ]), 'b+2': array([0., 0., 0., 0., 0., 0., 0., 0., 0., 0., 0., 0.]), 'b+3': array([0., 0., 0., 0., 0., 0., 0., 0., 0., 0., 0., 0.]), 'y+1': array([0.02465439, 0.0641897 , 0. , 0. , 0.05979834, 0.0357877 , 0.02961654, 0.03409479, 0. , 0.06194942, 0. , 0. ]), 'y+2': array([0., 0., 0., 0., 0., 0., 0., 0., 0., 0., 0…	13	9
0.1387863767076432	train	404	ALSPN(N-Glycosylation)STISSAPK{Hex:7; HexNAc:2}	MouseHeart-Z-T-1.mgf.controllerType=0 controllerNumber=1 scan=21568	1113353.0452270508	3	(4, 'N-Glycosylation')	{'b+1': array([0. , 0.05951878, 0.03056755, 0. , 0. , 0. , 0. , 0. , 0. , 0. , 0. , 0. ]), 'b+2': array([0., 0., 0., 0., 0., 0., 0., 0., 0., 0., 0., 0.]), 'b+3': array([0., 0., 0., 0., 0., 0., 0., 0., 0., 0., 0., 0.]), 'y+1': array([0.02621068, 0.07161923, 0.02616214, 0.03303007, 0.06757334, 0.03404028, 0.03269429, 0.03115312, 0. , 0.06289902, 0.05707021, 0. ]), 'y+2': array([0., 0., 0., 0., 0., …	13	9
0.1915643775320031	train	405	KN(N-Glycosylation)ASNMEYR{Hex:8; HexNAc:2}	MouseHeart-Z-T-1.mgf.controllerType=0 controllerNumber=1 scan=10890	1852573.9969482422	3	(1, 'N-Glycosylation')	{'b+1': array([0.03500093, 0. , 0. , 0. , 0. , 0. , 0. , 0. ]), 'b+2': array([0., 0., 0., 0., 0., 0., 0., 0.]), 'b+3': array([0., 0., 0., 0., 0., 0., 0., 0.]), 'y+1': array([0.03730593, 0.05705453, 0.02091505, 0. , 0.01923736, 0.04184189, 0.05947833, 0.02767076]), 'y+2': array([0., 0., 0., 0., 0., 0., 0., 0.]), 'y+3': array([0., 0., 0., 0., 0., 0., 0., 0.])}	9	10
0.4802500934681473	train	406	SAEGTFFIN(N-Glycosylation)K{Hex:8; HexNAc:2}	MouseHeart-Z-T-1.mgf.controllerType=0 controllerNumber=1 scan=25949	992619.0448608398	2	(8, 'N-Glycosylation')	{'b+1': array([0. , 0.03597037, 0.03212858, 0. , 0.04001315, 0.04861816, 0.055912 , 0.03495617, 0. ]), 'b+2': array([0., 0., 0., 0., 0., 0., 0., 0., 0.]), 'b+3': array([0., 0., 0., 0., 0., 0., 0., 0., 0.]), 'y+1': array([0.03323662, 0.07474027, 0.03460143, 0.05167152, 0.03322207, 0. , 0. , 0. , 0. ]), 'y+2': array([0., 0., 0., 0., 0., 0., 0., 0., 0.]), 'y+3': array([0., 0., 0., 0., 0., 0., 0., 0.…	10	10
0.5605633259025731	train	407	SAEGTFFIN(N-Glycosylation)K{Hex:8; HexNAc:2}	MouseHeart-Z-T-1.mgf.controllerType=0 controllerNumber=1 scan=26027	764641.6529541016	2	(8, 'N-Glycosylation')	{'b+1': array([0. , 0.03280407, 0. , 0. , 0. , 0.03733175, 0.05493385, 0. , 0. ]), 'b+2': array([0., 0., 0., 0., 0., 0., 0., 0., 0.]), 'b+3': array([0., 0., 0., 0., 0., 0., 0., 0., 0.]), 'y+1': array([0.03119355, 0.06598395, 0.03063441, 0.03788988, 0. , 0. , 0. , 0. , 0. ]), 'y+2': array([0., 0., 0., 0., 0., 0., 0., 0., 0.]), 'y+3': array([0., 0., 0., 0., 0., 0., 0., 0., 0.])}	10	10
0.899835868775328	train	408	VQPFN(N-Glycosylation)VTK{Hex:6; HexNAc:3; Neu5Gc:1}	MouseHeart-Z-T-1.mgf.controllerType=0 controllerNumber=1 scan=24930	1512551.0469665527	3	(4, 'N-Glycosylation')	{'b+1': array([0. , 0.0615052 , 0.02078453, 0. , 0. , 0.03998804, 0. ]), 'b+2': array([0., 0., 0., 0., 0., 0., 0.]), 'b+3': array([0., 0., 0., 0., 0., 0., 0.]), 'y+1': array([0.029944 , 0. , 0. , 0.02531869, 0. , 0.08842803, 0. ]), 'y+2': array([0., 0., 0., 0., 0., 0., 0.]), 'y+3': array([0., 0., 0., 0., 0., 0., 0.])}	8	10
0.9250458359012329	train	409	VQPFN(N-Glycosylation)VTK{Hex:6; HexNAc:3; Neu5Gc:1}	MouseHeart-Z-T-1.mgf.controllerType=0 controllerNumber=1 scan=24974	1003048.6095733643	2	(4, 'N-Glycosylation')	{'b+1': array([0. , 0.06028989, 0. , 0. , 0.02670219, 0.0730853 , 0. ]), 'b+2': array([0., 0., 0., 0., 0., 0., 0.]), 'b+3': array([0., 0., 0., 0., 0., 0., 0.]), 'y+1': array([0. , 0.03021815, 0. , 0.0269865 , 0. , 0.11306214, 0. ]), 'y+2': array([0., 0., 0., 0., 0., 0., 0.]), 'y+3': array([0., 0., 0., 0., 0., 0., 0.])}	8	10
0.8918338381872919	train	410	SN(N-Glycosylation)ISILR{Fuc:1; Hex:6; HexNAc:3; Neu5Ac:1}	MouseHeart-Z-T-1.mgf.controllerType=0 controllerNumber=1 scan=25586	2255004.503387451	2	(1, 'N-Glycosylation')	{'b+1': array([0. , 0.03150614, 0.03163715, 0. , 0. , 0. ]), 'b+2': array([0., 0., 0., 0., 0., 0.]), 'b+3': array([0., 0., 0., 0., 0., 0.]), 'y+1': array([0.07427571, 0.03512433, 0.02350667, 0.03761759, 0.03235599, 0. ]), 'y+2': array([0., 0., 0., 0., 0., 0.]), 'y+3': array([0., 0., 0., 0., 0., 0.])}	7	11
0.8859676632274353	train	411	SN(N-Glycosylation)ISILR{Fuc:1; Hex:6; HexNAc:3; Neu5Ac:1}	MouseHeart-Z-T-1.mgf.controllerType=0 controllerNumber=1 scan=25623	2812398.9185180664	3	(1, 'N-Glycosylation')	{'b+1': array([0. , 0.01700453, 0.02027661, 0.01773157, 0. , 0. ]), 'b+2': array([0., 0., 0., 0., 0., 0.]), 'b+3': array([0., 0., 0., 0., 0., 0.]), 'y+1': array([0.05997593, 0. , 0.01888071, 0.0420576 , 0.03244249, 0. ]), 'y+2': array([0., 0., 0., 0., 0., 0.]), 'y+3': array([0., 0., 0., 0., 0., 0.])}	7	11
0.8024551355064853	train	412	SN(N-Glycosylation)ISILR{Fuc:1; Hex:6; HexNAc:3; Neu5Ac:1}	MouseHeart-Z-T-1.mgf.controllerType=0 controllerNumber=1 scan=25646	2036694.0068969727	2	(1, 'N-Glycosylation')	{'b+1': array([0. , 0.01779755, 0.04161911, 0. , 0. , 0.01790865]), 'b+2': array([0., 0., 0., 0., 0., 0.]), 'b+3': array([0., 0., 0., 0., 0., 0.]), 'y+1': array([0.0680772 , 0. , 0.01902183, 0.03922724, 0.02453928, 0. ]), 'y+2': array([0., 0., 0., 0., 0., 0.]), 'y+3': array([0., 0., 0., 0., 0., 0.])}	7	11
0.8437817463415392	train	413	LQLLN(N-Glycosylation)LSR{Hex:9; HexNAc:2}	MouseHeart-Z-T-1.mgf.controllerType=0 controllerNumber=1 scan=29836	700147.851348877	2	(4, 'N-Glycosylation')	{'b+1': array([0. , 0.07220888, 0.05918465, 0. , 0. , 0. , 0. ]), 'b+2': array([0., 0., 0., 0., 0., 0., 0.]), 'b+3': array([0., 0., 0., 0., 0., 0., 0.]), 'y+1': array([0.05759762, 0.03186622, 0.03243014, 0. , 0. , 0. , 0. ]), 'y+2': array([0., 0., 0., 0., 0., 0., 0.]), 'y+3': array([0., 0., 0., 0., 0., 0., 0.])}	8	11
0.7422652250047338	train	414	N(N-Glycosylation)TSLEHTR{Hex:9; HexNAc:2}	MouseHeart-Z-T-1.mgf.controllerType=0 controllerNumber=1 scan=7923	1843675.7539672852	3	(0, 'N-Glycosylation')	{'b+1': array([0. , 0.01873316, 0. , 0. , 0.02045479, 0. , 0. ]), 'b+2': array([0., 0., 0., 0., 0., 0., 0.]), 'b+3': array([0., 0., 0., 0., 0., 0., 0.]), 'y+1': array([0.03651895, 0.02558877, 0.05645363, 0.03944346, 0.02209767, 0.04683706, 0.03694319]), 'y+2': array([0., 0., 0., 0., 0., 0., 0.]), 'y+3': array([0., 0., 0., 0., 0., 0., 0.])}	8	11
0.4463095131507366	train	415	N(N-Glycosylation)TSLEHTR{Hex:9; HexNAc:2}	MouseHeart-Z-T-1.mgf.controllerType=0 controllerNumber=1 scan=7984	1139446.3059997559	3	(0, 'N-Glycosylation')	{'b+1': array([0. , 0.022608, 0. , 0. , 0. , 0. , 0. ]), 'b+2': array([0., 0., 0., 0., 0., 0., 0.]), 'b+3': array([0., 0., 0., 0., 0., 0., 0.]), 'y+1': array([0.02631856, 0. , 0.0448714 , 0.02386633, 0. , 0. , 0. ]), 'y+2': array([0., 0., 0., 0., 0., 0., 0.]), 'y+3': array([0., 0., 0., 0., 0., 0., 0.])}	8	11
0.5956722270953102	train	416	AQAALDKAN(N-Glycosylation)ASR{Fuc:1; Hex:4; HexNAc:4}	MouseHeart-Z-T-1.mgf.controllerType=0 controllerNumber=1 scan=14088	3023405.6925964355	3	(8, 'N-Glycosylation')	{'b+1': array([0. , 0.04273007, 0.04257674, 0.03338797, 0.018002 , 0.02957453, 0. , 0.03455344, 0. , 0.01840364, 0. ]), 'b+2': array([0., 0., 0., 0., 0., 0., 0., 0., 0., 0., 0.]), 'b+3': array([0., 0., 0., 0., 0., 0., 0., 0., 0., 0., 0.]), 'y+1': array([0.02929141, 0.01466882, 0.02834975, 0. , 0. , 0.0269232 , 0. , 0. , 0. , 0. , 0. ]), 'y+2': array([0., 0., 0., 0., 0., 0., 0., 0., 0., 0., 0.]), …	12	9
0.3293248083598525	train	417	AQAALDKAN(N-Glycosylation)ASR{Fuc:1; Hex:4; HexNAc:4}	MouseHeart-Z-T-1.mgf.controllerType=0 controllerNumber=1 scan=14154	3280816.616088867	3	(8, 'N-Glycosylation')	{'b+1': array([0. , 0.04567287, 0.04785719, 0.03077383, 0. , 0.03121233, 0.01529342, 0.02870262, 0. , 0. , 0. ]), 'b+2': array([0., 0., 0., 0., 0., 0., 0., 0., 0., 0., 0.]), 'b+3': array([0., 0., 0., 0., 0., 0., 0., 0., 0., 0., 0.]), 'y+1': array([0.02931464, 0.01871549, 0.0294437 , 0. , 0. , 0.03014187, 0. , 0. , 0. , 0. , 0. ]), 'y+2': array([0., 0., 0., 0., 0., 0., 0., 0., 0., 0., 0.]), 'y+3':…	12	9
0.707524339573261	train	418	AQAALDKAN(N-Glycosylation)ASR{Fuc:1; Hex:4; HexNAc:4}	MouseHeart-Z-T-1.mgf.controllerType=0 controllerNumber=1 scan=14222	1797783.7196502686	3	(8, 'N-Glycosylation')	{'b+1': array([0. , 0.03944305, 0.04378818, 0.03554143, 0. , 0. , 0. , 0.02263303, 0. , 0. , 0. ]), 'b+2': array([0., 0., 0., 0., 0., 0., 0., 0., 0., 0., 0.]), 'b+3': array([0., 0., 0., 0., 0., 0., 0., 0., 0., 0., 0.]), 'y+1': array([0.03728426, 0.01860802, 0.02310779, 0. , 0. , 0. , 0. , 0. , 0. , 0. , 0. ]), 'y+2': array([0., 0., 0., 0., 0., 0., 0., 0., 0., 0., 0.]), 'y+3': array([0., 0., 0., 0…	12	9
0.7548610730860759	train	419	VFNGKDN(N-Glycosylation)ISK{Hex:8; HexNAc:2}	MouseHeart-Z-T-1.mgf.controllerType=0 controllerNumber=1 scan=14650	3925724.5647888184	3	(6, 'N-Glycosylation')	{'b+1': array([0. , 0.03712169, 0.01836418, 0.01758297, 0.02751413, 0.04987667, 0.05001369, 0.07569349, 0.0375503 ]), 'b+2': array([0., 0., 0., 0., 0., 0., 0., 0., 0.]), 'b+3': array([0., 0., 0., 0., 0., 0., 0., 0., 0.]), 'y+1': array([0.01775721, 0.04316965, 0.01356279, 0.03996354, 0.03350865, 0. , 0.03069881, 0.03656954, 0.02058644]), 'y+2': array([0., 0., 0., 0., 0., 0., 0., 0., 0.]), 'y+3': a…	10	10
0.788445450735235	train	420	VFNGKDN(N-Glycosylation)ISK{Hex:8; HexNAc:2}	MouseHeart-Z-T-1.mgf.controllerType=0 controllerNumber=1 scan=14723	2483489.7869262695	3	(6, 'N-Glycosylation')	{'b+1': array([0. , 0.03315257, 0.02299489, 0. , 0.01856395, 0.04357779, 0.04680119, 0.07231994, 0.03005992]), 'b+2': array([0., 0., 0., 0., 0., 0., 0., 0., 0.]), 'b+3': array([0., 0., 0., 0., 0., 0., 0., 0., 0.]), 'y+1': array([0.01896588, 0.04282366, 0. , 0.03247515, 0.03325477, 0. , 0.02135771, 0.04127565, 0.02363044]), 'y+2': array([0., 0., 0., 0., 0., 0., 0., 0., 0.]), 'y+3': array([0., 0., …	10	10
0.6371516546789849	train	421	VFNGKDN(N-Glycosylation)ISK{Hex:8; HexNAc:2}	MouseHeart-Z-T-1.mgf.controllerType=0 controllerNumber=1 scan=14790	1319035.1327209473	3	(6, 'N-Glycosylation')	{'b+1': array([0. , 0.03125519, 0. , 0. , 0. , 0.04470775, 0.04351388, 0.05712853, 0. ]), 'b+2': array([0., 0., 0., 0., 0., 0., 0., 0., 0.]), 'b+3': array([0., 0., 0., 0., 0., 0., 0., 0., 0.]), 'y+1': array([0.02795115, 0.04550287, 0. , 0.02978329, 0. , 0. , 0. , 0.03000448, 0. ]), 'y+2': array([0., 0., 0., 0., 0., 0., 0., 0., 0.]), 'y+3': array([0., 0., 0., 0., 0., 0., 0., 0., 0.])}	10	10
0.4281345723630563	train	422	N(N-Glycosylation)STKEEILAALEK{Hex:6; HexNAc:2}	MouseHeart-Z-T-1.mgf.controllerType=0 controllerNumber=1 scan=29104	2254755.6949157715	3	(0, 'N-Glycosylation')	{'b+1': array([0. , 0.03200695, 0.015785 , 0. , 0. , 0.03833235, 0.05344111, 0.04823015, 0.05816325, 0.05373255, 0. , 0.03263724]), 'b+2': array([0., 0., 0., 0., 0., 0., 0., 0., 0., 0., 0., 0.]), 'b+3': array([0., 0., 0., 0., 0., 0., 0., 0., 0., 0., 0., 0.]), 'y+1': array([0.05383863, 0.05109583, 0.04953552, 0.0567483 , 0.05950134, 0.06375852, 0.03850901, 0.04852124, 0.07757345, 0. , 0. , 0. ]), …	13	8
0.6507928155305529	train	423	N(N-Glycosylation)STKEEILAALEK{Hex:6; HexNAc:2}	MouseHeart-Z-T-1.mgf.controllerType=0 controllerNumber=1 scan=29169	4506261.222137451	3	(0, 'N-Glycosylation')	{'b+1': array([0. , 0.03077945, 0.01490048, 0.01245028, 0.02831762, 0.03835326, 0.05326956, 0.04640516, 0.05433415, 0.06115962, 0. , 0.03592016]), 'b+2': array([0., 0., 0., 0., 0., 0., 0., 0., 0., 0., 0., 0.]), 'b+3': array([0., 0., 0., 0., 0., 0., 0., 0., 0., 0., 0., 0.]), 'y+1': array([0.04793008, 0.05209042, 0.05132275, 0.05645796, 0.06004773, 0.05953425, 0. , 0.05162896, 0.0718912 , 0.0407007…	13	8
0.7504359375146107	train	424	RSVSTMN(N-Glycosylation)LSK{Hex:8; HexNAc:2}	MouseHeart-Z-T-1.mgf.controllerType=0 controllerNumber=1 scan=16501	7980463.283843994	3	(6, 'N-Glycosylation')	{'b+1': array([0. , 0. , 0. , 0. , 0. , 0. , 0.04138803, 0.06125616, 0.03702849]), 'b+2': array([0., 0., 0., 0., 0., 0., 0., 0., 0.]), 'b+3': array([0., 0., 0., 0., 0., 0., 0., 0., 0.]), 'y+1': array([0.02015234, 0.03737373, 0.01306972, 0.04170373, 0. , 0. , 0. , 0. , 0.0357668 ]), 'y+2': array([0., 0., 0., 0., 0., 0., 0., 0., 0.]), 'y+3': array([0., 0., 0., 0., 0., 0., 0., 0., 0.])}	10	10
0.9721864683519097	train	425	RSVSTMN(N-Glycosylation)LSK{Hex:8; HexNAc:2}	MouseHeart-Z-T-1.mgf.controllerType=0 controllerNumber=1 scan=16527	919795.0568237305	2	(6, 'N-Glycosylation')	{'b+1': array([0. , 0. , 0. , 0. , 0. , 0. , 0. , 0.07292247, 0. ]), 'b+2': array([0., 0., 0., 0., 0., 0., 0., 0., 0.]), 'b+3': array([0., 0., 0., 0., 0., 0., 0., 0., 0.]), 'y+1': array([0.02800207, 0.03712617, 0. , 0.03435202, 0. , 0. , 0. , 0. , 0. ]), 'y+2': array([0., 0., 0., 0., 0., 0., 0., 0., 0.]), 'y+3': array([0., 0., 0., 0., 0., 0., 0., 0., 0.])}	10	10
0.7548776664568726	train	426	RSVSTMN(N-Glycosylation)LSK{Hex:8; HexNAc:2}	MouseHeart-Z-T-1.mgf.controllerType=0 controllerNumber=1 scan=16569	5706796.358520508	3	(6, 'N-Glycosylation')	{'b+1': array([0. , 0. , 0. , 0. , 0. , 0.03445839, 0. , 0.05631087, 0.03482552]), 'b+2': array([0., 0., 0., 0., 0., 0., 0., 0., 0.]), 'b+3': array([0., 0., 0., 0., 0., 0., 0., 0., 0.]), 'y+1': array([0.0197655 , 0.04019377, 0.01104748, 0.0401934 , 0. , 0. , 0. , 0. , 0.03245662]), 'y+2': array([0., 0., 0., 0., 0., 0., 0., 0., 0.]), 'y+3': array([0., 0., 0., 0., 0., 0., 0., 0., 0.])}	10	10
0.8432330702007682	train	427	RSVSTMN(N-Glycosylation)LSK{Hex:8; HexNAc:2}	MouseHeart-Z-T-1.mgf.controllerType=0 controllerNumber=1 scan=16634	5645447.428894043	3	(6, 'N-Glycosylation')	{'b+1': array([0. , 0. , 0. , 0. , 0. , 0. , 0. , 0.06449807, 0. ]), 'b+2': array([0., 0., 0., 0., 0., 0., 0., 0., 0.]), 'b+3': array([0., 0., 0., 0., 0., 0., 0., 0., 0.]), 'y+1': array([0.02355433, 0.04287309, 0. , 0.04041876, 0. , 0. , 0. , 0. , 0.02896418]), 'y+2': array([0., 0., 0., 0., 0., 0., 0., 0., 0.]), 'y+3': array([0., 0., 0., 0., 0., 0., 0., 0., 0.])}	10	10
0.5826049546099114	train	428	RSVSTMN(N-Glycosylation)LSK{Hex:8; HexNAc:2}	MouseHeart-Z-T-1.mgf.controllerType=0 controllerNumber=1 scan=16699	4087220.872528076	3	(6, 'N-Glycosylation')	{'b+1': array([0. , 0. , 0. , 0. , 0. , 0. , 0.04616466, 0. , 0.03321464]), 'b+2': array([0., 0., 0., 0., 0., 0., 0., 0., 0.]), 'b+3': array([0., 0., 0., 0., 0., 0., 0., 0., 0.]), 'y+1': array([0.02471747, 0.04310852, 0.01313384, 0.04064075, 0. , 0. , 0. , 0. , 0.02970329]), 'y+2': array([0., 0., 0., 0., 0., 0., 0., 0., 0.]), 'y+3': array([0., 0., 0., 0., 0., 0., 0., 0., 0.])}	10	10
0.295054027669971	train	429	VLKDAVNN(N-Glycosylation)ITAK{Hex:7; HexNAc:2}	MouseHeart-Z-T-1.mgf.controllerType=0 controllerNumber=1 scan=20487	1655314.1659851074	3	(7, 'N-Glycosylation')	{'b+1': array([0. , 0.02609573, 0. , 0.02618336, 0.03811621, 0.03743745, 0.0249137 , 0.0340413 , 0.04446386, 0. , 0. ]), 'b+2': array([0., 0., 0., 0., 0., 0., 0., 0., 0., 0., 0.]), 'b+3': array([0., 0., 0., 0., 0., 0., 0., 0., 0., 0., 0.]), 'y+1': array([0.03974128, 0.04269807, 0.05299606, 0.02435312, 0. , 0.0272428 , 0.0211743 , 0.03095509, 0. , 0.03442882, 0. ]), 'y+2': array([0., 0., 0., 0., 0…	12	9
0.35134613603868237	train	430	VLKDAVNN(N-Glycosylation)ITAK{Hex:7; HexNAc:2}	MouseHeart-Z-T-1.mgf.controllerType=0 controllerNumber=1 scan=20555	1997247.0938568115	3	(7, 'N-Glycosylation')	{'b+1': array([0. , 0.03141835, 0. , 0.04044644, 0.03859867, 0.0359843 , 0.02233266, 0.02394629, 0.05565314, 0.02372541, 0.02661817]), 'b+2': array([0., 0., 0., 0., 0., 0., 0., 0., 0., 0., 0.]), 'b+3': array([0., 0., 0., 0., 0., 0., 0., 0., 0., 0., 0.]), 'y+1': array([0.03362443, 0.04147443, 0.05079436, 0.01996622, 0. , 0.03391504, 0.01935474, 0.0367468 , 0.04999198, 0.03853697, 0. ]), 'y+2': arr…	12	9
0.8940610690271912	train	431	LHN(N-Glycosylation)DTR{Fuc:1; Hex:5; HexNAc:4; Neu5Gc:1}	MouseHeart-Z-T-1.mgf.controllerType=0 controllerNumber=1 scan=8049	1162439.6251831055	3	(2, 'N-Glycosylation')	{'b+1': array([0. , 0.02500828, 0. , 0. , 0.02513401]), 'b+2': array([0., 0., 0., 0., 0.]), 'b+3': array([0., 0., 0., 0., 0.]), 'y+1': array([0.02267322, 0.06230797, 0. , 0. , 0. ]), 'y+2': array([0., 0., 0., 0., 0.]), 'y+3': array([0., 0., 0., 0., 0.])}	6	11
0.877848483950578	train	432	LHN(N-Glycosylation)DTR{Fuc:1; Hex:5; HexNAc:4; Neu5Gc:1}	MouseHeart-Z-T-1.mgf.controllerType=0 controllerNumber=1 scan=8113	1985090.633239746	3	(2, 'N-Glycosylation')	{'b+1': array([0. , 0.03838422, 0. , 0. , 0.03997688]), 'b+2': array([0., 0., 0., 0., 0.]), 'b+3': array([0., 0., 0., 0., 0.]), 'y+1': array([0.03508563, 0.08377279, 0. , 0. , 0. ]), 'y+2': array([0., 0., 0., 0., 0.]), 'y+3': array([0., 0., 0., 0., 0.])}	6	11
0.9125615802697911	train	433	LHN(N-Glycosylation)DTR{Fuc:1; Hex:5; HexNAc:4; Neu5Gc:1}	MouseHeart-Z-T-1.mgf.controllerType=0 controllerNumber=1 scan=8177	1812176.7130126953	3	(2, 'N-Glycosylation')	{'b+1': array([0. , 0.03307828, 0. , 0. , 0.02638149]), 'b+2': array([0., 0., 0., 0., 0.]), 'b+3': array([0., 0., 0., 0., 0.]), 'y+1': array([0.02352913, 0.077019 , 0. , 0. , 0. ]), 'y+2': array([0., 0., 0., 0., 0.]), 'y+3': array([0., 0., 0., 0., 0.])}	6	11
0.9998994699388468	train	434	LHN(N-Glycosylation)DTR{Fuc:1; Hex:5; HexNAc:4; Neu5Gc:1}	MouseHeart-Z-T-1.mgf.controllerType=0 controllerNumber=1 scan=7334	1456940.978302002	3	(2, 'N-Glycosylation')	{'b+1': array([0. , 0.02766889, 0. , 0. , 0. ]), 'b+2': array([0., 0., 0., 0., 0.]), 'b+3': array([0., 0., 0., 0., 0.]), 'y+1': array([0.02667113, 0.0800273 , 0. , 0. , 0. ]), 'y+2': array([0., 0., 0., 0., 0.]), 'y+3': array([0., 0., 0., 0., 0.])}	6	11
0.8085275560221663	train	435	TN(N-Glycosylation)VSKFDLPNR{Hex:7; HexNAc:2}	MouseHeart-Z-T-1.mgf.controllerType=0 controllerNumber=1 scan=22779	13995065.79272461	3	(1, 'N-Glycosylation')	{'b+1': array([0. , 0.062384 , 0.0443562 , 0.02758179, 0.01817986, 0.01515974, 0.03750291, 0.02824697, 0. , 0. ]), 'b+2': array([0., 0., 0., 0., 0., 0., 0., 0., 0., 0.]), 'b+3': array([0., 0., 0., 0., 0., 0., 0., 0., 0., 0.]), 'y+1': array([0.04043556, 0.01933748, 0.0827994 , 0.1480282 , 0.06525747, 0.08940071, 0.04532112, 0.07546259, 0.04991042, 0.01836031]), 'y+2': array([0. , 0. , 0. , 0. , 0.…	11	9
0.7564845794960999	train	436	TN(N-Glycosylation)VSKFDLPNR{Hex:7; HexNAc:2}	MouseHeart-Z-T-1.mgf.controllerType=0 controllerNumber=1 scan=22798	1476093.9687194824	2	(1, 'N-Glycosylation')	{'b+1': array([0. , 0.04931183, 0.02406086, 0. , 0. , 0. , 0.03366449, 0. , 0. , 0. ]), 'b+2': array([0., 0., 0., 0., 0., 0., 0., 0., 0., 0.]), 'b+3': array([0., 0., 0., 0., 0., 0., 0., 0., 0., 0.]), 'y+1': array([0.05454246, 0. , 0.08766313, 0.17632828, 0.05447436, 0.07407393, 0.04805507, 0.06691547, 0.03410476, 0. ]), 'y+2': array([0., 0., 0., 0., 0., 0., 0., 0., 0., 0.]), 'y+3': array([0., 0.,…	11	9
0.8552420491557733	train	437	TN(N-Glycosylation)VSKFDLPNR{Hex:7; HexNAc:2}	MouseHeart-Z-T-1.mgf.controllerType=0 controllerNumber=1 scan=22863	115321494.21435547	3	(1, 'N-Glycosylation')	{'b+1': array([0. , 0.06217553, 0.04492821, 0.02657958, 0.01622801, 0.01129318, 0.0372939 , 0.03093301, 0. , 0. ]), 'b+2': array([0., 0., 0., 0., 0., 0., 0., 0., 0., 0.]), 'b+3': array([0., 0., 0., 0., 0., 0., 0., 0., 0., 0.]), 'y+1': array([0.04015484, 0.01780763, 0.08428972, 0.15291167, 0.06910593, 0.09231239, 0.05095226, 0.0833188 , 0.05639365, 0. ]), 'y+2': array([0. , 0. , 0. , 0. , 0. , 0. …	11	9
0.7558376524696532	train	438	TN(N-Glycosylation)VSKFDLPNR{Hex:7; HexNAc:2}	MouseHeart-Z-T-1.mgf.controllerType=0 controllerNumber=1 scan=22908	2130621.350982666	2	(1, 'N-Glycosylation')	{'b+1': array([0. , 0.04749229, 0.04121198, 0. , 0. , 0. , 0.03142379, 0.02391678, 0. , 0. ]), 'b+2': array([0., 0., 0., 0., 0., 0., 0., 0., 0., 0.]), 'b+3': array([0., 0., 0., 0., 0., 0., 0., 0., 0., 0.]), 'y+1': array([0.04514988, 0.01663135, 0.08946457, 0.17768563, 0.06728921, 0.074278 , 0.04041289, 0.06278121, 0.04577842, 0. ]), 'y+2': array([0., 0., 0., 0., 0., 0., 0., 0., 0., 0.]), 'y+3': a…	11	9
0.8577400196963552	train	439	TN(N-Glycosylation)VSKFDLPNR{Hex:7; HexNAc:2}	MouseHeart-Z-T-1.mgf.controllerType=0 controllerNumber=1 scan=22932	56791240.111572266	3	(1, 'N-Glycosylation')	{'b+1': array([0. , 0.05806054, 0.03879929, 0.02043512, 0.00926972, 0.01150095, 0.03148021, 0.02722418, 0. , 0. ]), 'b+2': array([0., 0., 0., 0., 0., 0., 0., 0., 0., 0.]), 'b+3': array([0., 0., 0., 0., 0., 0., 0., 0., 0., 0.]), 'y+1': array([0.0366651 , 0.01200656, 0.07833992, 0.13967899, 0.06209917, 0.08613647, 0.04523447, 0.07675454, 0.05084495, 0. ]), 'y+2': array([0. , 0. , 0. , 0. , 0. , 0. …	11	9
0.8837900552493874	train	440	YYHGELSYLN(N-Glycosylation)VTR{Hex:5; HexNAc:2}	MouseHeart-Z-T-1.mgf.controllerType=0 controllerNumber=1 scan=28570	2517238.043685913	3	(9, 'N-Glycosylation')	{'b+1': array([0. , 0.01670794, 0.11709544, 0.03655452, 0.07708851, 0.06811715, 0.05424835, 0. , 0.04581014, 0. , 0. , 0. ]), 'b+2': array([0., 0., 0., 0., 0., 0., 0., 0., 0., 0., 0., 0.]), 'b+3': array([0., 0., 0., 0., 0., 0., 0., 0., 0., 0., 0., 0.]), 'y+1': array([0.05980166, 0.04371244, 0.04063975, 0. , 0. , 0. , 0.02198469, 0. , 0. , 0.04717102, 0.04171395, 0. ]), 'y+2': array([0. , 0. , 0. …	13	7
0.9109065605348332	train	441	VN(N-Glycosylation)SSLHSQISR{Fuc:1; Hex:4; HexNAc:4}	MouseHeart-Z-T-1.mgf.controllerType=0 controllerNumber=1 scan=16050	4845813.955047607	3	(1, 'N-Glycosylation')	{'b+1': array([0. , 0. , 0. , 0. , 0. , 0.02425047, 0. , 0.01392898, 0. , 0. ]), 'b+2': array([0., 0., 0., 0., 0., 0., 0., 0., 0., 0.]), 'b+3': array([0., 0., 0., 0., 0., 0., 0., 0., 0., 0.]), 'y+1': array([0. , 0.0282485 , 0.02240606, 0.02701106, 0.05633897, 0.05479793, 0.03292516, 0.03712809, 0.04802016, 0. ]), 'y+2': array([0., 0., 0., 0., 0., 0., 0., 0., 0., 0.]), 'y+3': array([0., 0., 0., 0.…	11	9
0.8630817720111752	train	442	VN(N-Glycosylation)SSLHSQISR{Fuc:1; Hex:4; HexNAc:4}	MouseHeart-Z-T-1.mgf.controllerType=0 controllerNumber=1 scan=16118	1249190.9191894531	3	(1, 'N-Glycosylation')	{'b+1': array([0., 0., 0., 0., 0., 0., 0., 0., 0., 0.]), 'b+2': array([0., 0., 0., 0., 0., 0., 0., 0., 0., 0.]), 'b+3': array([0., 0., 0., 0., 0., 0., 0., 0., 0., 0.]), 'y+1': array([0.02913955, 0.02238632, 0. , 0.0253134 , 0.05274187, 0.04627114, 0. , 0. , 0.0481046 , 0. ]), 'y+2': array([0., 0., 0., 0., 0., 0., 0., 0., 0., 0.]), 'y+3': array([0., 0., 0., 0., 0., 0., 0., 0., 0., 0.])}	11	9
0.824567605757379	train	443	AN(N-Glycosylation)HSGAVVLLK{Hex:5; HexNAc:3; Neu5Gc:1}	MouseHeart-Z-T-1.mgf.controllerType=0 controllerNumber=1 scan=21481	1108706.0890045166	3	(1, 'N-Glycosylation')	{'b+1': array([0. , 0. , 0.02513171, 0. , 0. , 0.02693648, 0.04237958, 0.04353608, 0. , 0. ]), 'b+2': array([0., 0., 0., 0., 0., 0., 0., 0., 0., 0.]), 'b+3': array([0., 0., 0., 0., 0., 0., 0., 0., 0., 0.]), 'y+1': array([0.03059772, 0.02608639, 0. , 0. , 0. , 0. , 0. , 0.0312129 , 0. , 0. ]), 'y+2': array([0., 0., 0., 0., 0., 0., 0., 0., 0., 0.]), 'y+3': array([0., 0., 0., 0., 0., 0., 0., 0., 0.,…	11	9
0.7982493980952973	train	445	YHYN(N-Glycosylation)GTFEDGKK{Hex:6; HexNAc:2}	MouseHeart-Z-T-1.mgf.controllerType=0 controllerNumber=1 scan=18210	856809.9828796387	4	(3, 'N-Glycosylation')	{'b+1': array([0. , 0.12018214, 0.04966042, 0. , 0. , 0. , 0. , 0. , 0. , 0. , 0. ]), 'b+2': array([0., 0., 0., 0., 0., 0., 0., 0., 0., 0., 0.]), 'b+3': array([0., 0., 0., 0., 0., 0., 0., 0., 0., 0., 0.]), 'y+1': array([0.06308673, 0. , 0.05754008, 0.03515215, 0.02773397, 0.03603016, 0. , 0.0646936 , 0. , 0.06197826, 0. ]), 'y+2': array([0., 0., 0., 0., 0., 0., 0., 0., 0., 0., 0.]), 'y+3': array(…	12	8
0.938062422760073	train	446	YHYN(N-Glycosylation)GTFEDGKK{Hex:6; HexNAc:2}	MouseHeart-Z-T-1.mgf.controllerType=0 controllerNumber=1 scan=18214	762189.0851135254	3	(3, 'N-Glycosylation')	{'b+1': array([0. , 0.09982667, 0.03803117, 0. , 0. , 0. , 0. , 0. , 0. , 0. , 0. ]), 'b+2': array([0., 0., 0., 0., 0., 0., 0., 0., 0., 0., 0.]), 'b+3': array([0., 0., 0., 0., 0., 0., 0., 0., 0., 0., 0.]), 'y+1': array([0.02891008, 0. , 0.0387226 , 0.03009942, 0. , 0. , 0. , 0.03830696, 0. , 0. , 0. ]), 'y+2': array([0., 0., 0., 0., 0., 0., 0., 0., 0., 0., 0.]), 'y+3': array([0., 0., 0., 0., 0., …	12	8
1.0	train	447	SN(N-Glycosylation)ISILR{Fuc:1; Hex:4; HexNAc:3; Neu5Gc:2}	MouseHeart-Z-T-1.mgf.controllerType=0 controllerNumber=1 scan=25447	1717743.7592163086	3	(1, 'N-Glycosylation')	{'b+1': array([0. , 0. , 0.02215958, 0. , 0. , 0. ]), 'b+2': array([0., 0., 0., 0., 0., 0.]), 'b+3': array([0., 0., 0., 0., 0., 0.]), 'y+1': array([0.06975313, 0. , 0. , 0. , 0. , 0. ]), 'y+2': array([0., 0., 0., 0., 0., 0.]), 'y+3': array([0., 0., 0., 0., 0., 0.])}	7	10
0.8417042209595871	train	448	SN(N-Glycosylation)ISILR{Fuc:1; Hex:6; HexNAc:3; Neu5Gc:1}	MouseHeart-Z-T-1.mgf.controllerType=0 controllerNumber=1 scan=25516	2172132.424133301	2	(1, 'N-Glycosylation')	{'b+1': array([0. , 0. , 0.03677127, 0.01803077, 0. , 0. ]), 'b+2': array([0., 0., 0., 0., 0., 0.]), 'b+3': array([0., 0., 0., 0., 0., 0.]), 'y+1': array([0.06702149, 0. , 0.02308563, 0.04617725, 0.03638771, 0. ]), 'y+2': array([0., 0., 0., 0., 0., 0.]), 'y+3': array([0., 0., 0., 0., 0., 0.])}	7	11
0.409343872002629	train	449	AQAALDKAN(N-Glycosylation)ASR{Hex:5; HexNAc:4}	MouseHeart-Z-T-1.mgf.controllerType=0 controllerNumber=1 scan=13672	2954641.8174743652	3	(8, 'N-Glycosylation')	{'b+1': array([0. , 0.04010221, 0.04216403, 0.03117917, 0.01645101, 0.0265102 , 0. , 0.03468317, 0. , 0. , 0. ]), 'b+2': array([0., 0., 0., 0., 0., 0., 0., 0., 0., 0., 0.]), 'b+3': array([0., 0., 0., 0., 0., 0., 0., 0., 0., 0., 0.]), 'y+1': array([0.02045518, 0.01418903, 0.01459252, 0. , 0. , 0.01444556, 0. , 0. , 0. , 0. , 0. ]), 'y+2': array([0., 0., 0., 0., 0., 0., 0., 0., 0., 0., 0.]), 'y+3':…	12	9
0.5441955033617691	train	450	AQAALDKAN(N-Glycosylation)ASR{Hex:5; HexNAc:4}	MouseHeart-Z-T-1.mgf.controllerType=0 controllerNumber=1 scan=13741	2577507.0523376465	3	(8, 'N-Glycosylation')	{'b+1': array([0. , 0.04070585, 0.03943124, 0.03022682, 0. , 0. , 0. , 0.02175438, 0. , 0. , 0. ]), 'b+2': array([0., 0., 0., 0., 0., 0., 0., 0., 0., 0., 0.]), 'b+3': array([0., 0., 0., 0., 0., 0., 0., 0., 0., 0., 0.]), 'y+1': array([0.03171148, 0. , 0.01831233, 0. , 0. , 0.02111231, 0. , 0. , 0. , 0. , 0. ]), 'y+2': array([0., 0., 0., 0., 0., 0., 0., 0., 0., 0., 0.]), 'y+3': array([0., 0., 0., 0…	12	9
0.45884261706729446	train	451	SPN(N-Glycosylation)DSEAWHQK{Hex:7; HexNAc:2}	MouseHeart-Z-T-1.mgf.controllerType=0 controllerNumber=1 scan=15346	828447.455657959	3	(2, 'N-Glycosylation')	{'b+1': array([0. , 0.02795267, 0. , 0. , 0. , 0. , 0. , 0. , 0. , 0. ]), 'b+2': array([0., 0., 0., 0., 0., 0., 0., 0., 0., 0.]), 'b+3': array([0., 0., 0., 0., 0., 0., 0., 0., 0., 0.]), 'y+1': array([0. , 0.03574831, 0.08205587, 0.0386984 , 0.05117467, 0. , 0.07149842, 0.03877125, 0.0399868 , 0. ]), 'y+2': array([0., 0., 0., 0., 0., 0., 0., 0., 0., 0.]), 'y+3': array([0., 0., 0., 0., 0., 0., 0., …	11	9
0.3569804922733393	train	452	SPN(N-Glycosylation)DSEAWHQK{Hex:7; HexNAc:2}	MouseHeart-Z-T-1.mgf.controllerType=0 controllerNumber=1 scan=15535	1204097.7682800293	3	(2, 'N-Glycosylation')	{'b+1': array([0. , 0. , 0. , 0.02465673, 0. , 0. , 0. , 0. , 0.03198061, 0. ]), 'b+2': array([0., 0., 0., 0., 0., 0., 0., 0., 0., 0.]), 'b+3': array([0., 0., 0., 0., 0., 0., 0., 0., 0., 0.]), 'y+1': array([0.03194213, 0.03085358, 0.06412297, 0.02618661, 0.04471512, 0. , 0.0539732 , 0. , 0. , 0. ]), 'y+2': array([0., 0., 0., 0., 0., 0., 0., 0., 0., 0.]), 'y+3': array([0., 0., 0., 0., 0., 0., 0., …	11	9
0.827035724847971	train	453	VIYN(N-Glycosylation)LTEK{Hex:9; HexNAc:2}	MouseHeart-Z-T-1.mgf.controllerType=0 controllerNumber=1 scan=23351	1196253.5892333984	2	(3, 'N-Glycosylation')	{'b+1': array([0. , 0.05162119, 0.04222149, 0. , 0.0527787 , 0. , 0. ]), 'b+2': array([0., 0., 0., 0., 0., 0., 0.]), 'b+3': array([0., 0., 0., 0., 0., 0., 0.]), 'y+1': array([0.03124733, 0.02667357, 0.05891129, 0. , 0. , 0.06937102, 0. ]), 'y+2': array([0., 0., 0., 0., 0., 0., 0.]), 'y+3': array([0., 0., 0., 0., 0., 0., 0.])}	8	11
0.7257189092824855	train	454	N(N-Glycosylation)ITAQIC(Carbamidomethyl)IDKK{Hex:7; HexNAc:2}	MouseHeart-Z-T-1.mgf.controllerType=0 controllerNumber=1 scan=22209	2543946.2982788086	3	(0, 'N-Glycosylation')(6, 'Carbamidomethyl')	{'b+1': array([0. , 0.0536078 , 0.02304128, 0.01918781, 0.0411464 , 0.03217427, 0.02611517, 0. , 0.04019006, 0. ]), 'b+2': array([0., 0., 0., 0., 0., 0., 0., 0., 0., 0.]), 'b+3': array([0., 0., 0., 0., 0., 0., 0., 0., 0., 0.]), 'y+1': array([0.03312564, 0.05501604, 0.03369235, 0.02042048, 0.06059593, 0.05481559, 0.03889513, 0.07576853, 0.09218422, 0. ]), 'y+2': array([0. , 0. , 0. , 0. , 0. , 0. …	11	9
0.8313792320363268	train	455	N(N-Glycosylation)MTILETKK{Fuc:1; Hex:5; HexNAc:4}	MouseHeart-Z-T-1.mgf.controllerType=0 controllerNumber=1 scan=19278	6019195.062301636	3	(0, 'N-Glycosylation')	{'b+1': array([0. , 0.03959343, 0.03639143, 0.03236388, 0.02926478, 0.03004744, 0.02694742, 0.02472532]), 'b+2': array([0., 0., 0., 0., 0., 0., 0., 0.]), 'b+3': array([0., 0., 0., 0., 0., 0., 0., 0.]), 'y+1': array([0.01833895, 0.02399093, 0.0422329 , 0.04383587, 0.05991979, 0.03528746, 0.0445238 , 0.01994566]), 'y+2': array([0., 0., 0., 0., 0., 0., 0., 0.]), 'y+3': array([0., 0., 0., 0., 0., 0.,…	9	10
0.9151049926337789	train	456	PN(N-Glycosylation)TTLVQ{Fuc:1; Hex:5; HexNAc:4; Neu5Gc:1}	MouseHeart-Z-T-1.mgf.controllerType=0 controllerNumber=1 scan=22302	10322732.258331299	3	(1, 'N-Glycosylation')	{'b+1': array([0. , 0. , 0.02178383, 0. , 0. , 0. ]), 'b+2': array([0., 0., 0., 0., 0., 0.]), 'b+3': array([0., 0., 0., 0., 0., 0.]), 'y+1': array([0. , 0. , 0. , 0. , 0.00927024, 0.01023094]), 'y+2': array([0., 0., 0., 0., 0., 0.]), 'y+3': array([0., 0., 0., 0., 0., 0.])}	7	11
0.05629687888397196	train	464	KN(N-Glycosylation)STAYFR{Hex:9; HexNAc:2}	MouseHeart-Z-T-1.mgf.controllerType=0 controllerNumber=1 scan=14006	1303513.079864502	3	(1, 'N-Glycosylation')	{'b+1': array([0.02778024, 0. , 0. , 0. , 0. , 0. , 0. ]), 'b+2': array([0., 0., 0., 0., 0., 0., 0.]), 'b+3': array([0., 0., 0., 0., 0., 0., 0.]), 'y+1': array([0.05215603, 0. , 0.03144225, 0. , 0. , 0.05761333, 0.02974039]), 'y+2': array([0., 0., 0., 0., 0., 0., 0.]), 'y+3': array([0., 0., 0., 0., 0., 0., 0.])}	8	11
0.1427617202327268	train	465	KN(N-Glycosylation)STAYFR{Hex:9; HexNAc:2}	MouseHeart-Z-T-1.mgf.controllerType=0 controllerNumber=1 scan=14075	959101.0338134766	3	(1, 'N-Glycosylation')	{'b+1': array([0.03328327, 0. , 0. , 0. , 0. , 0. , 0. ]), 'b+2': array([0., 0., 0., 0., 0., 0., 0.]), 'b+3': array([0., 0., 0., 0., 0., 0., 0.]), 'y+1': array([0.05605398, 0.02767355, 0. , 0. , 0.02821803, 0.0331259 , 0. ]), 'y+2': array([0., 0., 0., 0., 0., 0., 0.]), 'y+3': array([0., 0., 0., 0., 0., 0., 0.])}	8	11
0.7024647396180951	train	466	LSVEKN(N-Glycosylation)K{Fuc:1; Hex:6; HexNAc:3; Neu5Gc:1}	MouseHeart-Z-T-1.mgf.controllerType=0 controllerNumber=1 scan=11105	1500831.1903686523	3	(5, 'N-Glycosylation')	{'b+1': array([0. , 0.01841862, 0. , 0.04451269, 0. , 0. ]), 'b+2': array([0., 0., 0., 0., 0., 0.]), 'b+3': array([0., 0., 0., 0., 0., 0.]), 'y+1': array([0.01977538, 0.02214985, 0. , 0. , 0. , 0. ]), 'y+2': array([0., 0., 0., 0., 0., 0.]), 'y+3': array([0., 0., 0., 0., 0., 0.])}	7	11
0.6947609150734857	train	467	N(N-Glycosylation)LSLNIHGK{Fuc:1; Hex:5; HexNAc:3; Neu5Ac:1}	MouseHeart-Z-T-1.mgf.controllerType=0 controllerNumber=1 scan=23635	1233692.4335021973	3	(0, 'N-Glycosylation')	{'b+1': array([0. , 0.04298626, 0.02195338, 0. , 0.03821366, 0.02709437, 0. , 0. ]), 'b+2': array([0., 0., 0., 0., 0., 0., 0., 0.]), 'b+3': array([0., 0., 0., 0., 0., 0., 0., 0.]), 'y+1': array([0.02709838, 0.04537768, 0.07063296, 0.03252667, 0.02826587, 0. , 0.04861227, 0. ]), 'y+2': array([0., 0., 0., 0., 0., 0., 0., 0.]), 'y+3': array([0., 0., 0., 0., 0., 0., 0., 0.])}	9	10
0.2297072523365551	train	470	SQNDKFN(N-Glycosylation)VSLTVK{Hex:6; HexNAc:2}	MouseHeart-Z-T-1.mgf.controllerType=0 controllerNumber=1 scan=25246	964611.384185791	3	(6, 'N-Glycosylation')	{'b+1': array([0. , 0.05031695, 0. , 0. , 0.02494985, 0.032264 , 0. , 0.03992568, 0. , 0. , 0. , 0. ]), 'b+2': array([0., 0., 0., 0., 0., 0., 0., 0., 0., 0., 0., 0.]), 'b+3': array([0., 0., 0., 0., 0., 0., 0., 0., 0., 0., 0., 0.]), 'y+1': array([0.05335332, 0.02579654, 0.03701965, 0. , 0.04936082, 0. , 0. , 0. , 0. , 0. , 0. , 0. ]), 'y+2': array([0., 0., 0., 0., 0., 0., 0., 0., 0., 0., 0., 0.]),…	13	8
0.9129793928275289	train	471	N(N-Glycosylation)LSLNIHGK{Hex:9; HexNAc:2}	MouseHeart-Z-T-1.mgf.controllerType=0 controllerNumber=1 scan=20794	2480074.8231811523	3	(0, 'N-Glycosylation')	{'b+1': array([0. , 0.04215518, 0.0326623 , 0.0158768 , 0.03852855, 0.03534036, 0.04603473, 0.03733821]), 'b+2': array([0., 0., 0., 0., 0., 0., 0., 0.]), 'b+3': array([0., 0., 0., 0., 0., 0., 0., 0.]), 'y+1': array([0. , 0.04306106, 0.0784194 , 0.041574 , 0.05683711, 0.04019405, 0.07781585, 0. ]), 'y+2': array([0., 0., 0., 0., 0., 0., 0., 0.]), 'y+3': array([0., 0., 0., 0., 0., 0., 0., 0.])}	9	11
0.7440724557454456	train	475	N(N-Glycosylation)LSLNIHGK{Hex:6; HexNAc:3; Neu5Ac:1}	MouseHeart-Z-T-1.mgf.controllerType=0 controllerNumber=1 scan=23500	2567328.852294922	3	(0, 'N-Glycosylation')	{'b+1': array([0. , 0.02139385, 0.01905303, 0. , 0.02776308, 0.02282929, 0.02934434, 0. ]), 'b+2': array([0., 0., 0., 0., 0., 0., 0., 0.]), 'b+3': array([0., 0., 0., 0., 0., 0., 0., 0.]), 'y+1': array([0.03078753, 0.03578362, 0.05618888, 0.02966485, 0.03356688, 0.01750645, 0.04953634, 0. ]), 'y+2': array([0., 0., 0., 0., 0., 0., 0., 0.]), 'y+3': array([0., 0., 0., 0., 0., 0., 0., 0.])}	9	10
0.3912108711501514	train	476	LSAITN(N-Glycosylation)DTAAK{Fuc:1; Hex:5; HexNAc:4}	MouseHeart-Z-T-1.mgf.controllerType=0 controllerNumber=1 scan=18786	1276110.171875	3	(5, 'N-Glycosylation')	{'b+1': array([0. , 0. , 0.02467739, 0. , 0. , 0. , 0. , 0. , 0.01977522, 0. ]), 'b+2': array([0., 0., 0., 0., 0., 0., 0., 0., 0., 0.]), 'b+3': array([0., 0., 0., 0., 0., 0., 0., 0., 0., 0.]), 'y+1': array([0. , 0. , 0. , 0.03220744, 0.0259621 , 0. , 0.03993694, 0. , 0. , 0. ]), 'y+2': array([0., 0., 0., 0., 0., 0., 0., 0., 0., 0.]), 'y+3': array([0., 0., 0., 0., 0., 0., 0., 0., 0., 0.])}	11	10
-0.0032819107337832823	train	477	HN(N-Glycosylation)LTITQGK{Hex:9; HexNAc:2}	MouseHeart-Z-T-1.mgf.controllerType=0 controllerNumber=1 scan=13564	792833.3321685791	3	(1, 'N-Glycosylation')	{'b+1': array([0.03802146, 0.03703107, 0. , 0. , 0. , 0. , 0. , 0. ]), 'b+2': array([0., 0., 0., 0., 0., 0., 0., 0.]), 'b+3': array([0., 0., 0., 0., 0., 0., 0., 0.]), 'y+1': array([0.02786354, 0.03129452, 0. , 0.03454165, 0. , 0.0335058 , 0.04926315, 0. ]), 'y+2': array([0., 0., 0., 0., 0., 0., 0., 0.]), 'y+3': array([0., 0., 0., 0., 0., 0., 0., 0.])}	9	11
0.6193486368338472	train	478	LSVEKN(N-Glycosylation)K{Fuc:1; Hex:5; HexNAc:4; Neu5Ac:1}	MouseHeart-Z-T-1.mgf.controllerType=0 controllerNumber=1 scan=12442	1454352.4974365234	3	(5, 'N-Glycosylation')	{'b+1': array([0. , 0. , 0. , 0.03714931, 0.02631866, 0. ]), 'b+2': array([0., 0., 0., 0., 0., 0.]), 'b+3': array([0., 0., 0., 0., 0., 0.]), 'y+1': array([0. , 0.02565722, 0.02534387, 0. , 0. , 0. ]), 'y+2': array([0., 0., 0., 0., 0., 0.]), 'y+3': array([0., 0., 0., 0., 0., 0.])}	7	11
0.4867318447867566	train	479	EQYIHEN(N-Glycosylation)YSR{Hex:7; HexNAc:2}	MouseHeart-Z-T-1.mgf.controllerType=0 controllerNumber=1 scan=20121	1193030.5192565918	3	(6, 'N-Glycosylation')	{'b+1': array([0. , 0.04934351, 0.04398021, 0. , 0. , 0.03573327, 0. , 0. , 0. ]), 'b+2': array([0., 0., 0., 0., 0., 0., 0., 0., 0.]), 'b+3': array([0., 0., 0., 0., 0., 0., 0., 0., 0.]), 'y+1': array([0.04332974, 0. , 0. , 0. , 0. , 0. , 0. , 0.03696392, 0. ]), 'y+2': array([0., 0., 0., 0., 0., 0., 0., 0., 0.]), 'y+3': array([0., 0., 0., 0., 0., 0., 0., 0., 0.])}	10	9
0.5418465117978479	train	480	LLNN(N-Glycosylation)LTSIK{Hex:9; HexNAc:2}	MouseHeart-Z-T-1.mgf.controllerType=0 controllerNumber=1 scan=26086	2268599.491882324	2	(3, 'N-Glycosylation')	{'b+1': array([0. , 0.0359803 , 0.02372733, 0.05567978, 0.06538685, 0.03741981, 0.03193208, 0.02383972]), 'b+2': array([0., 0., 0., 0., 0., 0., 0., 0.]), 'b+3': array([0., 0., 0., 0., 0., 0., 0., 0.]), 'y+1': array([0.04004787, 0.02021186, 0.04225028, 0.07088065, 0.03680454, 0.03126678, 0.04181457, 0. ]), 'y+2': array([0., 0., 0., 0., 0., 0., 0., 0.]), 'y+3': array([0., 0., 0., 0., 0., 0., 0., 0.…	9	11
0.47104694744553754	train	481	LLNN(N-Glycosylation)LTSIK{Hex:9; HexNAc:2}	MouseHeart-Z-T-1.mgf.controllerType=0 controllerNumber=1 scan=26101	1671679.6228027344	3	(3, 'N-Glycosylation')	{'b+1': array([0. , 0.01959083, 0. , 0.03790831, 0.0383911 , 0. , 0.02050851, 0. ]), 'b+2': array([0., 0., 0., 0., 0., 0., 0., 0.]), 'b+3': array([0., 0., 0., 0., 0., 0., 0., 0.]), 'y+1': array([0.04467772, 0. , 0.04021531, 0.05423474, 0.02444248, 0. , 0.026288 , 0. ]), 'y+2': array([0., 0., 0., 0., 0., 0., 0., 0.]), 'y+3': array([0., 0., 0., 0., 0., 0., 0., 0.])}	9	11
0.6664754477912731	train	482	N(N-Glycosylation)ITAQIC(Carbamidomethyl)IDKK{Hex:6; HexNAc:3}	MouseHeart-Z-T-1.mgf.controllerType=0 controllerNumber=1 scan=22369	4098744.886657715	3	(0, 'N-Glycosylation')(6, 'Carbamidomethyl')	{'b+1': array([0. , 0.03963734, 0.0238616 , 0.01596796, 0.03632141, 0.03400178, 0.02978006, 0. , 0.03340905, 0. ]), 'b+2': array([0., 0., 0., 0., 0., 0., 0., 0., 0., 0.]), 'b+3': array([0., 0., 0., 0., 0., 0., 0., 0., 0., 0.]), 'y+1': array([0.02670224, 0.04851259, 0.02809615, 0.02307037, 0.062909 , 0.0469353 , 0.0348402 , 0.04724855, 0.06768516, 0. ]), 'y+2': array([0. , 0. , 0. , 0. , 0. , 0. ,…	11	9
0.7172474555143749	train	483	TN(N-Glycosylation)QSAELIQPVATNGK{Hex:5; HexNAc:2}	MouseHeart-Z-T-1.mgf.controllerType=0 controllerNumber=1 scan=23765	1695398.8709716797	3	(1, 'N-Glycosylation')	{'b+1': array([0. , 0.05376524, 0.06013796, 0.02429829, 0.02514394, 0.04138997, 0.06270489, 0.07511292, 0.0578098 , 0. , 0. , 0. , 0. , 0. , 0. ]), 'b+2': array([0., 0., 0., 0., 0., 0., 0., 0., 0., 0., 0., 0., 0., 0., 0.]), 'b+3': array([0., 0., 0., 0., 0., 0., 0., 0., 0., 0., 0., 0., 0., 0., 0.]), 'y+1': array([0.02748647, 0. , 0.06693634, 0.08599644, 0.10608167, 0.04204403, 0.22402193, 0.137682…	16	7
0.7697924081319193	train	484	TN(N-Glycosylation)QSAELIQPVATNGK{Hex:5; HexNAc:2}	MouseHeart-Z-T-1.mgf.controllerType=0 controllerNumber=1 scan=23783	1454862.0453186035	3	(1, 'N-Glycosylation')	{'b+1': array([0. , 0.04447711, 0.04536853, 0.02438091, 0.02480267, 0.02601337, 0.05532358, 0.0649884 , 0. , 0. , 0. , 0. , 0. , 0. , 0. ]), 'b+2': array([0., 0., 0., 0., 0., 0., 0., 0., 0., 0., 0., 0., 0., 0., 0.]), 'b+3': array([0., 0., 0., 0., 0., 0., 0., 0., 0., 0., 0., 0., 0., 0., 0.]), 'y+1': array([0.02760123, 0. , 0.04676688, 0.07677679, 0.09459031, 0.02693995, 0.18991026, 0.12046616, 0. …	16	7
0.6705097716348485	train	485	TN(N-Glycosylation)QSAELIQPVATNGK{Hex:5; HexNAc:2}	MouseHeart-Z-T-1.mgf.controllerType=0 controllerNumber=1 scan=23792	607672.9267272949	2	(1, 'N-Glycosylation')	{'b+1': array([0. , 0.03268726, 0.03912821, 0. , 0. , 0.03736244, 0.03994393, 0.0525854 , 0. , 0. , 0. , 0. , 0. , 0. , 0. ]), 'b+2': array([0., 0., 0., 0., 0., 0., 0., 0., 0., 0., 0., 0., 0., 0., 0.]), 'b+3': array([0., 0., 0., 0., 0., 0., 0., 0., 0., 0., 0., 0., 0., 0., 0.]), 'y+1': array([0. , 0. , 0.06188068, 0.08015478, 0.10274524, 0. , 0.21030968, 0.12670153, 0.095076 , 0.07119573, 0.049935…	16	7
0.5945230049105962	train	486	TN(N-Glycosylation)QSAELIQPVATNGK{Hex:5; HexNAc:2}	MouseHeart-Z-T-1.mgf.controllerType=0 controllerNumber=1 scan=23836	964421.9210205078	3	(1, 'N-Glycosylation')	{'b+1': array([0. , 0.05332756, 0.05720213, 0. , 0. , 0.05693442, 0.05897395, 0.06460632, 0.04241319, 0. , 0. , 0. , 0. , 0. , 0. ]), 'b+2': array([0., 0., 0., 0., 0., 0., 0., 0., 0., 0., 0., 0., 0., 0., 0.]), 'b+3': array([0., 0., 0., 0., 0., 0., 0., 0., 0., 0., 0., 0., 0., 0., 0.]), 'y+1': array([0.02360626, 0.06269157, 0.07181514, 0.09847582, 0.11199873, 0.04580321, 0.23386613, 0.14545775, 0.1…	16	7
0.6353801050566379	train	487	TN(N-Glycosylation)QSAELIQPVATNGK{Hex:5; HexNAc:2}	MouseHeart-Z-T-1.mgf.controllerType=0 controllerNumber=1 scan=23827	1376467.545501709	3	(1, 'N-Glycosylation')	{'b+1': array([0. , 0.04976964, 0.05949217, 0. , 0.02150862, 0.04730668, 0.06744288, 0.07510156, 0.05479227, 0. , 0. , 0. , 0. , 0. , 0. ]), 'b+2': array([0., 0., 0., 0., 0., 0., 0., 0., 0., 0., 0., 0., 0., 0., 0.]), 'b+3': array([0., 0., 0., 0., 0., 0., 0., 0., 0., 0., 0., 0., 0., 0., 0.]), 'y+1': array([0.02835862, 0. , 0.0620964 , 0.0878667 , 0.10409455, 0.03057922, 0.22771328, 0.14021292, 0.1…	16	7
0.965287589293634	train	488	FSDGLESN(N-Glycosylation)R{Hex:9; HexNAc:2}	MouseHeart-Z-T-1.mgf.controllerType=0 controllerNumber=1 scan=19938	1126897.0778198242	2	(7, 'N-Glycosylation')	{'b+1': array([0. , 0. , 0. , 0. , 0.02872513, 0. , 0. , 0. ]), 'b+2': array([0., 0., 0., 0., 0., 0., 0., 0.]), 'b+3': array([0., 0., 0., 0., 0., 0., 0., 0.]), 'y+1': array([0.05057303, 0. , 0. , 0. , 0. , 0.02759233, 0. , 0. ]), 'y+2': array([0., 0., 0., 0., 0., 0., 0., 0.]), 'y+3': array([0., 0., 0., 0., 0., 0., 0., 0.])}	9	11
0.3955917693547635	train	489	FVFMEEGSN(N-Glycosylation)K{Hex:8; HexNAc:2}	MouseHeart-Z-T-1.mgf.controllerType=0 controllerNumber=1 scan=26868	752385.0440063477	2	(8, 'N-Glycosylation')	{'b+1': array([0. , 0.07543911, 0.07234013, 0. , 0.03352752, 0. , 0.02955743, 0. , 0. ]), 'b+2': array([0., 0., 0., 0., 0., 0., 0., 0., 0.]), 'b+3': array([0., 0., 0., 0., 0., 0., 0., 0., 0.]), 'y+1': array([0. , 0. , 0. , 0.04146837, 0.05949478, 0. , 0.03070745, 0.05469298, 0. ]), 'y+2': array([0., 0., 0., 0., 0., 0., 0., 0., 0.]), 'y+3': array([0., 0., 0., 0., 0., 0., 0., 0., 0.])}	10	10
0.22862397806012055	train	490	EAFN(N-Glycosylation)ITLDHK{Hex:8; HexNAc:2}	MouseHeart-Z-T-1.mgf.controllerType=0 controllerNumber=1 scan=25355	844663.5165710449	3	(3, 'N-Glycosylation')	{'b+1': array([0. , 0.02621574, 0. , 0. , 0. , 0.02974836, 0. , 0. , 0. ]), 'b+2': array([0., 0., 0., 0., 0., 0., 0., 0., 0.]), 'b+3': array([0., 0., 0., 0., 0., 0., 0., 0., 0.]), 'y+1': array([0.05279988, 0.06872981, 0.03213354, 0.02534942, 0.06794063, 0. , 0. , 0. , 0. ]), 'y+2': array([0., 0., 0., 0., 0., 0., 0., 0., 0.]), 'y+3': array([0., 0., 0., 0., 0., 0., 0., 0., 0.])}	10	10
0.8070495055388496	train	491	VN(N-Glycosylation)SSLHSQISR{Hex:4; HexNAc:5}	MouseHeart-Z-T-1.mgf.controllerType=0 controllerNumber=1 scan=16117	2075237.5932922363	3	(1, 'N-Glycosylation')	{'b+1': array([0., 0., 0., 0., 0., 0., 0., 0., 0., 0.]), 'b+2': array([0., 0., 0., 0., 0., 0., 0., 0., 0., 0.]), 'b+3': array([0., 0., 0., 0., 0., 0., 0., 0., 0., 0.]), 'y+1': array([0.02342863, 0.02244533, 0. , 0.02157957, 0.05419035, 0.05815445, 0. , 0.02731701, 0.04583508, 0. ]), 'y+2': array([0., 0., 0., 0., 0., 0., 0., 0., 0., 0.]), 'y+3': array([0., 0., 0., 0., 0., 0., 0., 0., 0., 0.])}	11	9
0.5596418168075424	train	492	AN(N-Glycosylation)HSGAVVLLK{Hex:6; HexNAc:4}	MouseHeart-Z-T-1.mgf.controllerType=0 controllerNumber=1 scan=18962	1010901.418045044	3	(1, 'N-Glycosylation')	{'b+1': array([0. , 0. , 0. , 0. , 0. , 0.03497661, 0.05107779, 0.03312389, 0.04536687, 0. ]), 'b+2': array([0., 0., 0., 0., 0., 0., 0., 0., 0., 0.]), 'b+3': array([0., 0., 0., 0., 0., 0., 0., 0., 0., 0.]), 'y+1': array([0.02945237, 0. , 0. , 0. , 0. , 0. , 0.02723479, 0.04188488, 0.04117177, 0. ]), 'y+2': array([0., 0., 0., 0., 0., 0., 0., 0., 0., 0.]), 'y+3': array([0., 0., 0., 0., 0., 0., 0., …	11	10
0.697499266116572	train	493	AN(N-Glycosylation)HSGAVVLLK{Hex:6; HexNAc:4}	MouseHeart-Z-T-1.mgf.controllerType=0 controllerNumber=1 scan=19038	899819.5859375	3	(1, 'N-Glycosylation')	{'b+1': array([0. , 0. , 0. , 0. , 0. , 0. , 0.03144253, 0.05271494, 0.04109846, 0.0533776 ]), 'b+2': array([0., 0., 0., 0., 0., 0., 0., 0., 0., 0.]), 'b+3': array([0., 0., 0., 0., 0., 0., 0., 0., 0., 0.]), 'y+1': array([0.02752753, 0.02845882, 0. , 0. , 0. , 0. , 0. , 0.03635139, 0.03824989, 0. ]), 'y+2': array([0., 0., 0., 0., 0., 0., 0., 0., 0., 0.]), 'y+3': array([0., 0., 0., 0., 0., 0., 0., …	11	10
0.5798157891950191	train	494	VFGSQN(N-Glycosylation)LTTVK{Hex:8; HexNAc:2}	MouseHeart-Z-T-1.mgf.controllerType=0 controllerNumber=1 scan=24899	800681.663482666	2	(5, 'N-Glycosylation')	{'b+1': array([0. , 0.05016708, 0. , 0. , 0. , 0.03211149, 0.06072628, 0. , 0. , 0. ]), 'b+2': array([0., 0., 0., 0., 0., 0., 0., 0., 0., 0.]), 'b+3': array([0., 0., 0., 0., 0., 0., 0., 0., 0., 0.]), 'y+1': array([0.04010548, 0.02993464, 0.05008668, 0.06551838, 0.02894226, 0.02975301, 0. , 0. , 0. , 0. ]), 'y+2': array([0., 0., 0., 0., 0., 0., 0., 0., 0., 0.]), 'y+3': array([0., 0., 0., 0., 0., 0…	11	10
0.7653209918108298	train	495	VFGSQN(N-Glycosylation)LTTVK{Hex:8; HexNAc:2}	MouseHeart-Z-T-1.mgf.controllerType=0 controllerNumber=1 scan=24972	1996549.7507324219	2	(5, 'N-Glycosylation')	{'b+1': array([0. , 0.04249985, 0.02176576, 0. , 0.0228428 , 0.02546372, 0.06494396, 0.03264644, 0. , 0.04331466]), 'b+2': array([0., 0., 0., 0., 0., 0., 0., 0., 0., 0.]), 'b+3': array([0., 0., 0., 0., 0., 0., 0., 0., 0., 0.]), 'y+1': array([0.0500907 , 0.03803659, 0.04210841, 0.06873204, 0.04580278, 0.03298648, 0. , 0. , 0.05210248, 0.01242268]), 'y+2': array([0., 0., 0., 0., 0., 0., 0., 0., 0.,…	11	10
0.6064704732212141	train	496	VFGSQN(N-Glycosylation)LTTVK{Hex:8; HexNAc:2}	MouseHeart-Z-T-1.mgf.controllerType=0 controllerNumber=1 scan=24940	2562473.2328796387	3	(5, 'N-Glycosylation')	{'b+1': array([0. , 0.04080475, 0.02103134, 0. , 0.02242711, 0.02346719, 0.05292241, 0.02502183, 0.04267558, 0. ]), 'b+2': array([0., 0., 0., 0., 0., 0., 0., 0., 0., 0.]), 'b+3': array([0., 0., 0., 0., 0., 0., 0., 0., 0., 0.]), 'y+1': array([0.04418349, 0.02325901, 0.03995038, 0.05472586, 0.03012168, 0.01656779, 0. , 0. , 0.05222666, 0.0296798 ]), 'y+2': array([0., 0., 0., 0., 0., 0., 0., 0., 0.,…	11	10
0.9674234925316425	train	497	RIPAIN(N-Glycosylation)R{Fuc:1; Hex:5; HexNAc:4; Neu5Ac:1}	MouseHeart-Z-T-1.mgf.controllerType=0 controllerNumber=1 scan=19880	2112656.657989502	3	(5, 'N-Glycosylation')	{'b+1': array([0.01869692, 0.02093285, 0. , 0. , 0. , 0.02025583]), 'b+2': array([0., 0., 0., 0., 0., 0.]), 'b+3': array([0., 0., 0., 0., 0., 0.]), 'y+1': array([0.04343694, 0. , 0. , 0. , 0. , 0. ]), 'y+2': array([0., 0., 0., 0., 0., 0.]), 'y+3': array([0., 0., 0., 0., 0., 0.])}	7	11
0.9956723277787071	train	498	RIPAIN(N-Glycosylation)R{Fuc:1; Hex:5; HexNAc:4; Neu5Ac:1}	MouseHeart-Z-T-1.mgf.controllerType=0 controllerNumber=1 scan=19943	2217269.8084106445	3	(5, 'N-Glycosylation')	{'b+1': array([0.02154297, 0.01961865, 0. , 0. , 0. , 0.01812346]), 'b+2': array([0., 0., 0., 0., 0., 0.]), 'b+3': array([0., 0., 0., 0., 0., 0.]), 'y+1': array([0.04470903, 0. , 0. , 0. , 0. , 0. ]), 'y+2': array([0., 0., 0., 0., 0., 0.]), 'y+3': array([0., 0., 0., 0., 0., 0.])}	7	11
0.984198578101067	train	499	RIPAIN(N-Glycosylation)R{Fuc:1; Hex:5; HexNAc:4; Neu5Ac:1}	MouseHeart-Z-T-1.mgf.controllerType=0 controllerNumber=1 scan=20016	2504473.5859680176	3	(5, 'N-Glycosylation')	{'b+1': array([0.02176181, 0.01696831, 0. , 0. , 0. , 0.02125918]), 'b+2': array([0., 0., 0., 0., 0., 0.]), 'b+3': array([0., 0., 0., 0., 0., 0.]), 'y+1': array([0.04265852, 0. , 0. , 0. , 0. , 0.01748383]), 'y+2': array([0., 0., 0., 0., 0., 0.]), 'y+3': array([0., 0., 0., 0., 0., 0.])}	7	11
0.8362788475336641	train	500	RIPAIN(N-Glycosylation)R{Fuc:1; Hex:5; HexNAc:4; Neu5Ac:1}	MouseHeart-Z-T-1.mgf.controllerType=0 controllerNumber=1 scan=20086	3373186.124481201	3	(5, 'N-Glycosylation')	{'b+1': array([0.02948448, 0.02812129, 0. , 0. , 0.01576798, 0.0193501 ]), 'b+2': array([0., 0., 0., 0., 0., 0.]), 'b+3': array([0., 0., 0., 0., 0., 0.]), 'y+1': array([0.03675865, 0. , 0. , 0. , 0. , 0. ]), 'y+2': array([0., 0., 0., 0., 0., 0.]), 'y+3': array([0., 0., 0., 0., 0., 0.])}	7	11
0.9635296575108452	train	501	RIPAIN(N-Glycosylation)R{Fuc:1; Hex:5; HexNAc:4; Neu5Ac:1}	MouseHeart-Z-T-1.mgf.controllerType=0 controllerNumber=1 scan=20158	2797633.281982422	3	(5, 'N-Glycosylation')	{'b+1': array([0.02729562, 0.02981335, 0. , 0. , 0. , 0.02741296]), 'b+2': array([0., 0., 0., 0., 0., 0.]), 'b+3': array([0., 0., 0., 0., 0., 0.]), 'y+1': array([0.04612028, 0. , 0. , 0. , 0. , 0. ]), 'y+2': array([0., 0., 0., 0., 0., 0.]), 'y+3': array([0., 0., 0., 0., 0., 0.])}	7	11
0.46911990470440984	train	502	SQNDKFN(N-Glycosylation)VSLTVK{Hex:5; HexNAc:3}	MouseHeart-Z-T-1.mgf.controllerType=0 controllerNumber=1 scan=25387	1527503.853149414	3	(6, 'N-Glycosylation')	{'b+1': array([0. , 0.05408942, 0. , 0.02577737, 0. , 0.04092165, 0.02749683, 0.04994687, 0. , 0.02746738, 0. , 0. ]), 'b+2': array([0., 0., 0., 0., 0., 0., 0., 0., 0., 0., 0., 0.]), 'b+3': array([0., 0., 0., 0., 0., 0., 0., 0., 0., 0., 0., 0.]), 'y+1': array([0.0461087 , 0.03717306, 0.04612729, 0. , 0.05034671, 0.02544179, 0.02134713, 0. , 0. , 0. , 0. , 0. ]), 'y+2': array([0., 0., 0., 0., 0., …	13	8
0.9903522352408165	train	503	GMN(N-Glycosylation)YTVR{Fuc:1; Hex:5; HexNAc:4; Neu5Ac:1}	MouseHeart-Z-T-1.mgf.controllerType=0 controllerNumber=1 scan=22805	2889950.309326172	3	(2, 'N-Glycosylation')	{'b+1': array([0., 0., 0., 0., 0., 0.]), 'b+2': array([0., 0., 0., 0., 0., 0.]), 'b+3': array([0., 0., 0., 0., 0., 0.]), 'y+1': array([0.05890945, 0. , 0.01838991, 0.01903492, 0. , 0. ]), 'y+2': array([0., 0., 0., 0., 0., 0.]), 'y+3': array([0., 0., 0., 0., 0., 0.])}	7	11
0.8839020344968628	train	504	N(N-Glycosylation)LSLNIHGK{Hex:5; HexNAc:4; Neu5Ac:1}	MouseHeart-Z-T-1.mgf.controllerType=0 controllerNumber=1 scan=23311	1730729.0328674316	3	(0, 'N-Glycosylation')	{'b+1': array([0. , 0.02769821, 0.02733013, 0.0193673 , 0.04291885, 0.03777493, 0.0501737 , 0. ]), 'b+2': array([0., 0., 0., 0., 0., 0., 0., 0.]), 'b+3': array([0., 0., 0., 0., 0., 0., 0., 0.]), 'y+1': array([0.02132583, 0. , 0.08088485, 0.04130119, 0.05373595, 0.0340274 , 0.05320547, 0. ]), 'y+2': array([0., 0., 0., 0., 0., 0., 0., 0.]), 'y+3': array([0., 0., 0., 0., 0., 0., 0., 0.])}	9	10
0.9012374134709537	train	505	N(N-Glycosylation)LSLNIHGK{Hex:5; HexNAc:4; Neu5Ac:1}	MouseHeart-Z-T-1.mgf.controllerType=0 controllerNumber=1 scan=23385	6569916.278930664	3	(0, 'N-Glycosylation')	{'b+1': array([0. , 0.03730103, 0.03507841, 0.02577326, 0.03821644, 0.04757425, 0.04984011, 0.03109598]), 'b+2': array([0., 0., 0., 0., 0., 0., 0., 0.]), 'b+3': array([0., 0., 0., 0., 0., 0., 0., 0.]), 'y+1': array([0.01289392, 0. , 0.08091439, 0.04558402, 0.0548368 , 0.03841621, 0.06223339, 0.03177104]), 'y+2': array([0., 0., 0., 0., 0., 0., 0., 0.]), 'y+3': array([0., 0., 0., 0., 0., 0., 0., 0.…	9	10
0.8856506026096029	train	506	N(N-Glycosylation)LSLNIHGK{Hex:5; HexNAc:4; Neu5Ac:1}	MouseHeart-Z-T-1.mgf.controllerType=0 controllerNumber=1 scan=23456	3457446.3207702637	3	(0, 'N-Glycosylation')	{'b+1': array([0. , 0.03308535, 0.03030699, 0.02923533, 0.03590471, 0.04172537, 0.05431352, 0.03356301]), 'b+2': array([0., 0., 0., 0., 0., 0., 0., 0.]), 'b+3': array([0., 0., 0., 0., 0., 0., 0., 0.]), 'y+1': array([0.01599346, 0. , 0.08024042, 0.04071193, 0.05364768, 0.03594791, 0.05654957, 0.03232604]), 'y+2': array([0., 0., 0., 0., 0., 0., 0., 0.]), 'y+3': array([0., 0., 0., 0., 0., 0., 0., 0.…	9	10
0.9041499193464309	train	507	N(N-Glycosylation)LSLNIHGK{Hex:5; HexNAc:4; Neu5Ac:1}	MouseHeart-Z-T-1.mgf.controllerType=0 controllerNumber=1 scan=23533	8709171.995666504	3	(0, 'N-Glycosylation')	{'b+1': array([0. , 0.03601125, 0.02875967, 0.02639571, 0.04192682, 0.04704392, 0.05073242, 0.03087998]), 'b+2': array([0., 0., 0., 0., 0., 0., 0., 0.]), 'b+3': array([0., 0., 0., 0., 0., 0., 0., 0.]), 'y+1': array([0.01054358, 0. , 0.08164073, 0.04742864, 0.05700878, 0.03918491, 0.05835653, 0.03159051]), 'y+2': array([0., 0., 0., 0., 0., 0., 0., 0.]), 'y+3': array([0., 0., 0., 0., 0., 0., 0., 0.…	9	10
0.7155034494328361	train	508	N(N-Glycosylation)LSLNIHGK{Hex:5; HexNAc:4; Neu5Ac:1}	MouseHeart-Z-T-1.mgf.controllerType=0 controllerNumber=1 scan=23602	1001925.7219543457	3	(0, 'N-Glycosylation')	{'b+1': array([0. , 0.02553354, 0. , 0. , 0.02895171, 0.02978196, 0. , 0. ]), 'b+2': array([0., 0., 0., 0., 0., 0., 0., 0.]), 'b+3': array([0., 0., 0., 0., 0., 0., 0., 0.]), 'y+1': array([0.02623083, 0. , 0.07595372, 0.0314577 , 0.0485454 , 0.03258323, 0.03376338, 0. ]), 'y+2': array([0., 0., 0., 0., 0., 0., 0., 0.]), 'y+3': array([0., 0., 0., 0., 0., 0., 0., 0.])}	9	10
0.7479090128322847	train	509	N(N-Glycosylation)LSLNIHGK{Fuc:1; Hex:4; HexNAc:4; Neu5Gc:1}	MouseHeart-Z-T-1.mgf.controllerType=0 controllerNumber=1 scan=23675	1597902.0744934082	3	(0, 'N-Glycosylation')	{'b+1': array([0. , 0.03609972, 0.02476665, 0. , 0.02842419, 0.02708098, 0.02206146, 0. ]), 'b+2': array([0., 0., 0., 0., 0., 0., 0., 0.]), 'b+3': array([0., 0., 0., 0., 0., 0., 0., 0.]), 'y+1': array([0.02250861, 0.04481157, 0.07505529, 0.03749228, 0.05132258, 0.02278203, 0.04910418, 0. ]), 'y+2': array([0., 0., 0., 0., 0., 0., 0., 0.]), 'y+3': array([0., 0., 0., 0., 0., 0., 0., 0.])}	9	10
0.9780936000873206	train	510	SSSHLPPSSYFN(N-Glycosylation)ASGR{Hex:5; HexNAc:2}	MouseHeart-Z-T-1.mgf.controllerType=0 controllerNumber=1 scan=24222	1625774.487701416	3	(11, 'N-Glycosylation')	{'b+1': array([0. , 0. , 0. , 0.12729732, 0.16142268, 0. , 0. , 0. , 0.04927275, 0. , 0.03094317, 0. , 0. , 0. , 0. ]), 'b+2': array([0., 0., 0., 0., 0., 0., 0., 0., 0., 0., 0., 0., 0., 0., 0.]), 'b+3': array([0., 0., 0., 0., 0., 0., 0., 0., 0., 0., 0., 0., 0., 0., 0.]), 'y+1': array([0.04075722, 0. , 0.02497517, 0. , 0. , 0. , 0. , 0. , 0. , 0. , 0.05254893, 0. , 0. , 0. , 0. ]), 'y+2': array([0…	16	7
0.9648164264563852	train	511	SSSHLPPSSYFN(N-Glycosylation)ASGR{Hex:5; HexNAc:2}	MouseHeart-Z-T-1.mgf.controllerType=0 controllerNumber=1 scan=24319	2791580.9847106934	3	(11, 'N-Glycosylation')	{'b+1': array([0. , 0. , 0. , 0.14684796, 0.18677058, 0.03242181, 0. , 0. , 0. , 0.02379297, 0.03404946, 0. , 0. , 0. , 0. ]), 'b+2': array([0., 0., 0., 0., 0., 0., 0., 0., 0., 0., 0., 0., 0., 0., 0.]), 'b+3': array([0., 0., 0., 0., 0., 0., 0., 0., 0., 0., 0., 0., 0., 0., 0.]), 'y+1': array([0.03499211, 0.02000559, 0.03015981, 0.0373315 , 0.01843406, 0. , 0. , 0.02353558, 0. , 0. , 0.06165153, 0.…	16	7
0.9708453483059297	train	512	SSSHLPPSSYFN(N-Glycosylation)ASGR{Hex:5; HexNAc:2}	MouseHeart-Z-T-1.mgf.controllerType=0 controllerNumber=1 scan=24410	3090979.9512634277	3	(11, 'N-Glycosylation')	{'b+1': array([0. , 0. , 0. , 0.14983674, 0.18809138, 0.02867541, 0. , 0. , 0. , 0.03354678, 0.0234796 , 0. , 0. , 0. , 0. ]), 'b+2': array([0., 0., 0., 0., 0., 0., 0., 0., 0., 0., 0., 0., 0., 0., 0.]), 'b+3': array([0., 0., 0., 0., 0., 0., 0., 0., 0., 0., 0., 0., 0., 0., 0.]), 'y+1': array([0.03408809, 0.03210626, 0.03726016, 0.03809827, 0. , 0. , 0. , 0. , 0. , 0.02713807, 0.06635442, 0. , 0. ,…	16	7
0.9767161965081431	train	513	SSSHLPPSSYFN(N-Glycosylation)ASGR{Hex:5; HexNAc:2}	MouseHeart-Z-T-1.mgf.controllerType=0 controllerNumber=1 scan=24489	2173667.8844299316	3	(11, 'N-Glycosylation')	{'b+1': array([0. , 0. , 0. , 0.14433444, 0.18039409, 0.03218407, 0. , 0. , 0. , 0. , 0. , 0. , 0. , 0. , 0. ]), 'b+2': array([0., 0., 0., 0., 0., 0., 0., 0., 0., 0., 0., 0., 0., 0., 0.]), 'b+3': array([0., 0., 0., 0., 0., 0., 0., 0., 0., 0., 0., 0., 0., 0., 0.]), 'y+1': array([0.04186549, 0.03377305, 0.03686775, 0.03361312, 0. , 0.02208351, 0. , 0. , 0. , 0. , 0.06204346, 0. , 0. , 0. , 0. ]), '…	16	7
0.4828166878891467	train	514	MYYN(N-Glycosylation)VTEK{Hex:9; HexNAc:2}	MouseHeart-Z-T-1.mgf.controllerType=0 controllerNumber=1 scan=22202	671670.4704589844	2	(3, 'N-Glycosylation')	{'b+1': array([0. , 0.06540686, 0.03770675, 0.05478563, 0.07703548, 0. , 0. ]), 'b+2': array([0., 0., 0., 0., 0., 0., 0.]), 'b+3': array([0., 0., 0., 0., 0., 0., 0.]), 'y+1': array([0.043668 , 0. , 0.06811156, 0.03998722, 0. , 0. , 0. ]), 'y+2': array([0., 0., 0., 0., 0., 0., 0.]), 'y+3': array([0., 0., 0., 0., 0., 0., 0.])}	8	11
0.7248563174509932	train	515	RVNN(N-Glycosylation)C(Carbamidomethyl)SDMC(Carbamidomethyl)FHQK{Hex:5; HexNAc:2}	MouseHeart-Z-T-1.mgf.controllerType=0 controllerNumber=1 scan=16331	1212862.956451416	4	(3, 'N-Glycosylation')(4, 'Carbamidomethyl')(8, 'Carbamidomethyl')	{'b+1': array([0. , 0. , 0. , 0. , 0. , 0.02599637, 0. , 0. , 0. , 0. , 0. , 0. ]), 'b+2': array([0., 0., 0., 0., 0., 0., 0., 0., 0., 0., 0., 0.]), 'b+3': array([0., 0., 0., 0., 0., 0., 0., 0., 0., 0., 0., 0.]), 'y+1': array([0.02940303, 0.03266689, 0.05267953, 0.02287845, 0. , 0.05917375, 0. , 0. , 0. , 0. , 0. , 0. ]), 'y+2': array([0., 0., 0., 0., 0., 0., 0., 0., 0., 0., 0., 0.]), 'y+3': array…	13	7
0.965055562865861	train	516	RIPAIN(N-Glycosylation)R{Fuc:1; Hex:5; HexNAc:4; Neu5Gc:1}	MouseHeart-Z-T-1.mgf.controllerType=0 controllerNumber=1 scan=19468	1550476.752380371	3	(5, 'N-Glycosylation')	{'b+1': array([0.02088703, 0.02340279, 0. , 0. , 0. , 0. ]), 'b+2': array([0., 0., 0., 0., 0., 0.]), 'b+3': array([0., 0., 0., 0., 0., 0.]), 'y+1': array([0.04515271, 0. , 0. , 0. , 0. , 0. ]), 'y+2': array([0., 0., 0., 0., 0., 0.]), 'y+3': array([0., 0., 0., 0., 0., 0.])}	7	11
0.9587925311586364	train	517	RIPAIN(N-Glycosylation)R{Fuc:1; Hex:5; HexNAc:4; Neu5Gc:1}	MouseHeart-Z-T-1.mgf.controllerType=0 controllerNumber=1 scan=19542	2265136.903198242	3	(5, 'N-Glycosylation')	{'b+1': array([0.01884655, 0. , 0. , 0. , 0.01980722, 0.01775266]), 'b+2': array([0., 0., 0., 0., 0., 0.]), 'b+3': array([0., 0., 0., 0., 0., 0.]), 'y+1': array([0.03891634, 0. , 0. , 0. , 0. , 0. ]), 'y+2': array([0., 0., 0., 0., 0., 0.]), 'y+3': array([0., 0., 0., 0., 0., 0.])}	7	11
0.9242199297751381	train	518	RIPAIN(N-Glycosylation)R{Fuc:1; Hex:5; HexNAc:4; Neu5Gc:1}	MouseHeart-Z-T-1.mgf.controllerType=0 controllerNumber=1 scan=19607	3405824.983734131	3	(5, 'N-Glycosylation')	{'b+1': array([0.0276016 , 0.01800776, 0. , 0.01440466, 0.01571882, 0.02508417]), 'b+2': array([0., 0., 0., 0., 0., 0.]), 'b+3': array([0., 0., 0., 0., 0., 0.]), 'y+1': array([0.04081711, 0. , 0. , 0. , 0. , 0.02420641]), 'y+2': array([0., 0., 0., 0., 0., 0.]), 'y+3': array([0., 0., 0., 0., 0., 0.])}	7	11
0.9622986129229548	train	519	RIPAIN(N-Glycosylation)R{Fuc:1; Hex:5; HexNAc:4; Neu5Gc:1}	MouseHeart-Z-T-1.mgf.controllerType=0 controllerNumber=1 scan=19676	3887666.2072753906	3	(5, 'N-Glycosylation')	{'b+1': array([0.02760403, 0.02598614, 0. , 0. , 0.01759021, 0.02505296]), 'b+2': array([0., 0., 0., 0., 0., 0.]), 'b+3': array([0., 0., 0., 0., 0., 0.]), 'y+1': array([0.0408266 , 0. , 0. , 0. , 0. , 0.02041107]), 'y+2': array([0., 0., 0., 0., 0., 0.]), 'y+3': array([0., 0., 0., 0., 0., 0.])}	7	11
0.9680056192079968	train	520	RIPAIN(N-Glycosylation)R{Fuc:1; Hex:5; HexNAc:4; Neu5Gc:1}	MouseHeart-Z-T-1.mgf.controllerType=0 controllerNumber=1 scan=19745	4417331.079498291	3	(5, 'N-Glycosylation')	{'b+1': array([0.02792659, 0.02816078, 0. , 0. , 0.02116469, 0.02357784]), 'b+2': array([0., 0., 0., 0., 0., 0.]), 'b+3': array([0., 0., 0., 0., 0., 0.]), 'y+1': array([0.04067072, 0. , 0. , 0. , 0. , 0.02163867]), 'y+2': array([0., 0., 0., 0., 0., 0.]), 'y+3': array([0., 0., 0., 0., 0., 0.])}	7	11
0.878978831633546	train	521	RIPAIN(N-Glycosylation)R{Fuc:1; Hex:5; HexNAc:4; Neu5Gc:1}	MouseHeart-Z-T-1.mgf.controllerType=0 controllerNumber=1 scan=19814	5564481.604125977	3	(5, 'N-Glycosylation')	{'b+1': array([0.02533789, 0.02961887, 0. , 0.01105815, 0.0256191 , 0.02537084]), 'b+2': array([0., 0., 0., 0., 0., 0.]), 'b+3': array([0., 0., 0., 0., 0., 0.]), 'y+1': array([0.04015155, 0. , 0. , 0. , 0. , 0.02110182]), 'y+2': array([0., 0., 0., 0., 0., 0.]), 'y+3': array([0., 0., 0., 0., 0., 0.])}	7	11
0.8880694220719961	train	522	RIPAIN(N-Glycosylation)R{Fuc:1; Hex:5; HexNAc:4; Neu5Gc:1}	MouseHeart-Z-T-1.mgf.controllerType=0 controllerNumber=1 scan=19890	7035103.109603882	3	(5, 'N-Glycosylation')	{'b+1': array([0.02539665, 0.02816252, 0. , 0.01180954, 0.01822451, 0.02308173]), 'b+2': array([0., 0., 0., 0., 0., 0.]), 'b+3': array([0., 0., 0., 0., 0., 0.]), 'y+1': array([0.03752515, 0. , 0. , 0. , 0. , 0.02382207]), 'y+2': array([0., 0., 0., 0., 0., 0.]), 'y+3': array([0., 0., 0., 0., 0., 0.])}	7	11
0.8571257827060713	train	523	RIPAIN(N-Glycosylation)R{Fuc:1; Hex:5; HexNAc:4; Neu5Gc:1}	MouseHeart-Z-T-1.mgf.controllerType=0 controllerNumber=1 scan=19962	7252189.517669678	3	(5, 'N-Glycosylation')	{'b+1': array([0.02682119, 0.02765514, 0. , 0.01106211, 0.0219089 , 0.02440755]), 'b+2': array([0., 0., 0., 0., 0., 0.]), 'b+3': array([0., 0., 0., 0., 0., 0.]), 'y+1': array([0.03631928, 0. , 0. , 0. , 0. , 0.02465288]), 'y+2': array([0., 0., 0., 0., 0., 0.]), 'y+3': array([0., 0., 0., 0., 0., 0.])}	7	11
0.9385140648890822	train	524	RIPAIN(N-Glycosylation)R{Fuc:1; Hex:5; HexNAc:4; Neu5Gc:1}	MouseHeart-Z-T-1.mgf.controllerType=0 controllerNumber=1 scan=20037	3794556.8113250732	3	(5, 'N-Glycosylation')	{'b+1': array([0.02566394, 0.02389897, 0. , 0. , 0.01547144, 0.02488253]), 'b+2': array([0., 0., 0., 0., 0., 0.]), 'b+3': array([0., 0., 0., 0., 0., 0.]), 'y+1': array([0.04006033, 0. , 0. , 0. , 0. , 0.02267285]), 'y+2': array([0., 0., 0., 0., 0., 0.]), 'y+3': array([0., 0., 0., 0., 0., 0.])}	7	11
1.0	train	525	RIPAIN(N-Glycosylation)R{Fuc:1; Hex:5; HexNAc:4; Neu5Gc:1}	MouseHeart-Z-T-1.mgf.controllerType=0 controllerNumber=1 scan=20179	1619144.497894287	3	(5, 'N-Glycosylation')	{'b+1': array([0.02072798, 0. , 0. , 0. , 0. , 0. ]), 'b+2': array([0., 0., 0., 0., 0., 0.]), 'b+3': array([0., 0., 0., 0., 0., 0.]), 'y+1': array([0.04426384, 0. , 0. , 0. , 0. , 0. ]), 'y+2': array([0., 0., 0., 0., 0., 0.]), 'y+3': array([0., 0., 0., 0., 0., 0.])}	7	11
0.7873061959328654	train	526	RIPAIN(N-Glycosylation)R{Fuc:1; Hex:5; HexNAc:4; Neu5Gc:1}	MouseHeart-Z-T-1.mgf.controllerType=0 controllerNumber=1 scan=20254	2293378.688293457	3	(5, 'N-Glycosylation')	{'b+1': array([0.02016525, 0.03223795, 0. , 0. , 0. , 0.02371394]), 'b+2': array([0., 0., 0., 0., 0., 0.]), 'b+3': array([0., 0., 0., 0., 0., 0.]), 'y+1': array([0.04294764, 0. , 0. , 0. , 0. , 0. ]), 'y+2': array([0., 0., 0., 0., 0., 0.]), 'y+3': array([0., 0., 0., 0., 0., 0.])}	7	11
0.9689902580820542	train	527	GMN(N-Glycosylation)YTVR{Fuc:1; Hex:5; HexNAc:4; Neu5Gc:1}	MouseHeart-Z-T-1.mgf.controllerType=0 controllerNumber=1 scan=22627	2268087.3004455566	3	(2, 'N-Glycosylation')	{'b+1': array([0. , 0. , 0. , 0.01836164, 0. , 0. ]), 'b+2': array([0., 0., 0., 0., 0., 0.]), 'b+3': array([0., 0., 0., 0., 0., 0.]), 'y+1': array([0.05622604, 0.01701559, 0.01887702, 0.01883969, 0. , 0. ]), 'y+2': array([0., 0., 0., 0., 0., 0.]), 'y+3': array([0., 0., 0., 0., 0., 0.])}	7	11
0.9534139486254709	train	528	GMN(N-Glycosylation)YTVR{Fuc:1; Hex:5; HexNAc:4; Neu5Gc:1}	MouseHeart-Z-T-1.mgf.controllerType=0 controllerNumber=1 scan=22702	3244497.3853759766	3	(2, 'N-Glycosylation')	{'b+1': array([0. , 0. , 0. , 0.01670191, 0. , 0.01520581]), 'b+2': array([0., 0., 0., 0., 0., 0.]), 'b+3': array([0., 0., 0., 0., 0., 0.]), 'y+1': array([0.05368385, 0.01414685, 0.01815595, 0.01993062, 0. , 0. ]), 'y+2': array([0., 0., 0., 0., 0., 0.]), 'y+3': array([0., 0., 0., 0., 0., 0.])}	7	11
0.9846799229098326	train	529	GMN(N-Glycosylation)YTVR{Fuc:1; Hex:5; HexNAc:4; Neu5Gc:1}	MouseHeart-Z-T-1.mgf.controllerType=0 controllerNumber=1 scan=22781	3410545.5594787598	3	(2, 'N-Glycosylation')	{'b+1': array([0. , 0. , 0. , 0. , 0. , 0.01579938]), 'b+2': array([0., 0., 0., 0., 0., 0.]), 'b+3': array([0., 0., 0., 0., 0., 0.]), 'y+1': array([0.05479311, 0.02450096, 0.01534952, 0.01746647, 0. , 0. ]), 'y+2': array([0., 0., 0., 0., 0., 0.]), 'y+3': array([0., 0., 0., 0., 0., 0.])}	7	11
0.9389835715648612	train	530	GMN(N-Glycosylation)YTVR{Fuc:1; Hex:5; HexNAc:4; Neu5Gc:1}	MouseHeart-Z-T-1.mgf.controllerType=0 controllerNumber=1 scan=22795	1722651.1226043701	2	(2, 'N-Glycosylation')	{'b+1': array([0. , 0.01818359, 0.02154528, 0. , 0. , 0. ]), 'b+2': array([0., 0., 0., 0., 0., 0.]), 'b+3': array([0., 0., 0., 0., 0., 0.]), 'y+1': array([0.07077821, 0.01903554, 0. , 0.02223081, 0. , 0. ]), 'y+2': array([0., 0., 0., 0., 0., 0.]), 'y+3': array([0., 0., 0., 0., 0., 0.])}	7	11
0.9248799760766092	train	531	GMN(N-Glycosylation)YTVR{Fuc:1; Hex:5; HexNAc:4; Neu5Gc:1}	MouseHeart-Z-T-1.mgf.controllerType=0 controllerNumber=1 scan=22851	4110721.8576049805	3	(2, 'N-Glycosylation')	{'b+1': array([0. , 0. , 0.01586885, 0.01595527, 0.01543004, 0. ]), 'b+2': array([0., 0., 0., 0., 0., 0.]), 'b+3': array([0., 0., 0., 0., 0., 0.]), 'y+1': array([0.05514169, 0.01749274, 0.02517923, 0.02787303, 0. , 0. ]), 'y+2': array([0., 0., 0., 0., 0., 0.]), 'y+3': array([0., 0., 0., 0., 0., 0.])}	7	11
0.7721994763804584	train	532	N(N-Glycosylation)ISQDLEK{Fuc:1; Hex:5; HexNAc:5}	MouseHeart-Z-T-1.mgf.controllerType=0 controllerNumber=1 scan=20759	1983974.898651123	3	(0, 'N-Glycosylation')	{'b+1': array([0. , 0.0447064 , 0.02450549, 0. , 0.04140751, 0.03529219, 0.04373763]), 'b+2': array([0., 0., 0., 0., 0., 0., 0.]), 'b+3': array([0., 0., 0., 0., 0., 0., 0.]), 'y+1': array([0.02296878, 0.02014469, 0.04080334, 0.04453255, 0.02350575, 0.08280245, 0.02377141]), 'y+2': array([0., 0., 0., 0., 0., 0., 0.]), 'y+3': array([0., 0., 0., 0., 0., 0., 0.])}	8	11
0.899630875087398	train	533	RFN(N-Glycosylation)GSVSFFR{Hex:8; HexNAc:2}	MouseHeart-Z-T-1.mgf.controllerType=0 controllerNumber=1 scan=27042	2603029.765350342	3	(2, 'N-Glycosylation')	{'b+1': array([0.01788142, 0. , 0. , 0. , 0. , 0. , 0. , 0. , 0.02604522]), 'b+2': array([0., 0., 0., 0., 0., 0., 0., 0., 0.]), 'b+3': array([0., 0., 0., 0., 0., 0., 0., 0., 0.]), 'y+1': array([0.07427015, 0. , 0. , 0.01639821, 0. , 0. , 0.03029082, 0. , 0. ]), 'y+2': array([0., 0., 0., 0., 0., 0., 0., 0., 0.]), 'y+3': array([0., 0., 0., 0., 0., 0., 0., 0., 0.])}	10	10
0.9039823079398052	train	534	RFN(N-Glycosylation)GSVSFFR{Hex:8; HexNAc:2}	MouseHeart-Z-T-1.mgf.controllerType=0 controllerNumber=1 scan=27109	3357208.4401550293	3	(2, 'N-Glycosylation')	{'b+1': array([0.01802536, 0. , 0. , 0. , 0. , 0. , 0. , 0. , 0. ]), 'b+2': array([0., 0., 0., 0., 0., 0., 0., 0., 0.]), 'b+3': array([0., 0., 0., 0., 0., 0., 0., 0., 0.]), 'y+1': array([0.06663042, 0.01857527, 0. , 0.01916454, 0. , 0. , 0.02780755, 0. , 0. ]), 'y+2': array([0., 0., 0., 0., 0., 0., 0., 0., 0.]), 'y+3': array([0., 0., 0., 0., 0., 0., 0., 0., 0.])}	10	10
0.846121106935406	train	536	FN(N-Glycosylation)GSVSFFR{Hex:9; HexNAc:2}	MouseHeart-Z-T-1.mgf.controllerType=0 controllerNumber=1 scan=30450	1513081.2107543945	2	(1, 'N-Glycosylation')	{'b+1': array([0., 0., 0., 0., 0., 0., 0., 0.]), 'b+2': array([0., 0., 0., 0., 0., 0., 0., 0.]), 'b+3': array([0., 0., 0., 0., 0., 0., 0., 0.]), 'y+1': array([0.07239405, 0.03932406, 0.02782029, 0.06643492, 0.0358403 , 0.02345588, 0.06379425, 0. ]), 'y+2': array([0., 0., 0., 0., 0., 0., 0., 0.]), 'y+3': array([0., 0., 0., 0., 0., 0., 0., 0.])}	9	11
0.8527011326397441	train	537	FN(N-Glycosylation)GSVSFFR{Hex:9; HexNAc:2}	MouseHeart-Z-T-1.mgf.controllerType=0 controllerNumber=1 scan=30520	1843304.3578796387	2	(1, 'N-Glycosylation')	{'b+1': array([0. , 0.02076862, 0. , 0. , 0. , 0. , 0. , 0. ]), 'b+2': array([0., 0., 0., 0., 0., 0., 0., 0.]), 'b+3': array([0., 0., 0., 0., 0., 0., 0., 0.]), 'y+1': array([0.06396699, 0.02554091, 0.02146129, 0.06169824, 0.03346546, 0. , 0.06244137, 0. ]), 'y+2': array([0., 0., 0., 0., 0., 0., 0., 0.]), 'y+3': array([0., 0., 0., 0., 0., 0., 0., 0.])}	9	11
0.8976217565754316	train	538	N(N-Glycosylation)LSLNIHGK{Hex:5; HexNAc:4; Neu5Gc:1}	MouseHeart-Z-T-1.mgf.controllerType=0 controllerNumber=1 scan=23185	5080685.980010986	3	(0, 'N-Glycosylation')	{'b+1': array([0. , 0.03960468, 0.03273321, 0.02434771, 0.04143502, 0.04721791, 0.05190004, 0.02775253]), 'b+2': array([0., 0., 0., 0., 0., 0., 0., 0.]), 'b+3': array([0., 0., 0., 0., 0., 0., 0., 0.]), 'y+1': array([0.01277969, 0. , 0.08256584, 0.04509809, 0.05646188, 0.04011653, 0.05975815, 0.02921043]), 'y+2': array([0., 0., 0., 0., 0., 0., 0., 0.]), 'y+3': array([0., 0., 0., 0., 0., 0., 0., 0.…	9	10
0.8933561592352566	train	539	N(N-Glycosylation)LSLNIHGK{Hex:5; HexNAc:4; Neu5Gc:1}	MouseHeart-Z-T-1.mgf.controllerType=0 controllerNumber=1 scan=23256	9975466.470596313	3	(0, 'N-Glycosylation')	{'b+1': array([0. , 0.03293096, 0.03238369, 0.02496863, 0.03998324, 0.04610971, 0.05275915, 0.03322598]), 'b+2': array([0., 0., 0., 0., 0., 0., 0., 0.]), 'b+3': array([0., 0., 0., 0., 0., 0., 0., 0.]), 'y+1': array([0.00865474, 0. , 0.08413167, 0.04524499, 0.05970459, 0.03951915, 0.06004556, 0.03052254]), 'y+2': array([0., 0., 0., 0., 0., 0., 0., 0.]), 'y+3': array([0., 0., 0., 0., 0., 0., 0., 0.…	9	10
0.8842513276540971	train	540	N(N-Glycosylation)LSLNIHGK{Hex:5; HexNAc:4; Neu5Gc:1}	MouseHeart-Z-T-1.mgf.controllerType=0 controllerNumber=1 scan=23327	2668414.1601867676	3	(0, 'N-Glycosylation')	{'b+1': array([0. , 0.03572833, 0.031179 , 0.01740816, 0.04325523, 0.03888534, 0.04752686, 0.02577906]), 'b+2': array([0., 0., 0., 0., 0., 0., 0., 0.]), 'b+3': array([0., 0., 0., 0., 0., 0., 0., 0.]), 'y+1': array([0.01736901, 0. , 0.08031868, 0.04293 , 0.05149461, 0.0293921 , 0.05683681, 0. ]), 'y+2': array([0., 0., 0., 0., 0., 0., 0., 0.]), 'y+3': array([0., 0., 0., 0., 0., 0., 0., 0.])}	9	10
0.7653569380240461	train	541	N(N-Glycosylation)LSLNIHGK{Hex:5; HexNAc:4; Neu5Gc:1}	MouseHeart-Z-T-1.mgf.controllerType=0 controllerNumber=1 scan=23381	1012286.6806030273	2	(0, 'N-Glycosylation')	{'b+1': array([0. , 0.03322685, 0.04853477, 0.02385942, 0.02958608, 0.0432468 , 0.05655271, 0. ]), 'b+2': array([0., 0., 0., 0., 0., 0., 0., 0.]), 'b+3': array([0., 0., 0., 0., 0., 0., 0., 0.]), 'y+1': array([0.02541497, 0.04855305, 0.09667618, 0.05047679, 0.05899138, 0.034655 , 0.04874868, 0. ]), 'y+2': array([0., 0., 0., 0., 0., 0., 0., 0.]), 'y+3': array([0., 0., 0., 0., 0., 0., 0., 0.])}	9	10
0.8923914135704225	train	542	N(N-Glycosylation)LSLNIHGK{Hex:5; HexNAc:4; Neu5Gc:1}	MouseHeart-Z-T-1.mgf.controllerType=0 controllerNumber=1 scan=23397	27999191.523773193	3	(0, 'N-Glycosylation')	{'b+1': array([0. , 0.03780742, 0.03029955, 0.02930175, 0.04098876, 0.04847836, 0.05146248, 0.03307549]), 'b+2': array([0., 0., 0., 0., 0., 0., 0., 0.]), 'b+3': array([0., 0., 0., 0., 0., 0., 0., 0.]), 'y+1': array([0.00717448, 0. , 0.08361714, 0.04838839, 0.05796912, 0.04152366, 0.0629158 , 0.02821076]), 'y+2': array([0., 0., 0., 0., 0., 0., 0., 0.]), 'y+3': array([0., 0., 0., 0., 0., 0., 0., 0.…	9	10
0.9061444309255315	train	543	N(N-Glycosylation)LSLNIHGK{Hex:5; HexNAc:4; Neu5Gc:1}	MouseHeart-Z-T-1.mgf.controllerType=0 controllerNumber=1 scan=23468	5282827.668441772	3	(0, 'N-Glycosylation')	{'b+1': array([0. , 0.03637777, 0.03052547, 0.02615101, 0.03815512, 0.04618083, 0.05096953, 0.02901483]), 'b+2': array([0., 0., 0., 0., 0., 0., 0., 0.]), 'b+3': array([0., 0., 0., 0., 0., 0., 0., 0.]), 'y+1': array([0.01236376, 0. , 0.07869211, 0.04352792, 0.05371062, 0.0372299 , 0.05768426, 0.03523436]), 'y+2': array([0., 0., 0., 0., 0., 0., 0., 0.]), 'y+3': array([0., 0., 0., 0., 0., 0., 0., 0.…	9	10
0.7954294186005305	train	545	N(N-Glycosylation)ITAQIC(Carbamidomethyl)IDKK{Hex:5; HexNAc:4}	MouseHeart-Z-T-1.mgf.controllerType=0 controllerNumber=1 scan=22404	2689340.7066345215	3	(0, 'N-Glycosylation')(6, 'Carbamidomethyl')	{'b+1': array([0. , 0.03371504, 0.0168331 , 0. , 0.03680741, 0.03474125, 0.02414346, 0. , 0.03487985, 0. ]), 'b+2': array([0., 0., 0., 0., 0., 0., 0., 0., 0., 0.]), 'b+3': array([0., 0., 0., 0., 0., 0., 0., 0., 0., 0.]), 'y+1': array([0.01642522, 0.04106347, 0.02761086, 0. , 0.06249431, 0.03728165, 0. , 0. , 0.05173238, 0. ]), 'y+2': array([0., 0., 0., 0., 0., 0., 0., 0., 0., 0.]), 'y+3': array([…	11	9
0.3499733736107089	train	546	EQIN(N-Glycosylation)ISLDHR{Hex:8; HexNAc:2}	MouseHeart-Z-T-1.mgf.controllerType=0 controllerNumber=1 scan=23701	1406640.4979858398	3	(3, 'N-Glycosylation')	{'b+1': array([0. , 0.04931664, 0. , 0. , 0. , 0. , 0. , 0. , 0. ]), 'b+2': array([0., 0., 0., 0., 0., 0., 0., 0., 0.]), 'b+3': array([0., 0., 0., 0., 0., 0., 0., 0., 0.]), 'y+1': array([0.0605543 , 0.1519734 , 0.02419448, 0.02067186, 0.07193365, 0.03882584, 0. , 0. , 0. ]), 'y+2': array([0., 0., 0., 0., 0., 0., 0., 0., 0.]), 'y+3': array([0., 0., 0., 0., 0., 0., 0., 0., 0.])}	10	10
0.9970158419306808	train	548	RIPAIN(N-Glycosylation)R{Hex:6; HexNAc:4; Neu5Gc:1}	MouseHeart-Z-T-1.mgf.controllerType=0 controllerNumber=1 scan=19645	1463678.750152588	3	(5, 'N-Glycosylation')	{'b+1': array([0.02330112, 0.02010243, 0. , 0. , 0. , 0. ]), 'b+2': array([0., 0., 0., 0., 0., 0.]), 'b+3': array([0., 0., 0., 0., 0., 0.]), 'y+1': array([0.05125729, 0. , 0. , 0. , 0. , 0. ]), 'y+2': array([0., 0., 0., 0., 0., 0.]), 'y+3': array([0., 0., 0., 0., 0., 0.])}	7	11
0.8318027623936146	train	549	YIHEN(N-Glycosylation)YTK{Hex:9; HexNAc:2}	MouseHeart-Z-T-1.mgf.controllerType=0 controllerNumber=1 scan=15265	4240322.383605957	3	(4, 'N-Glycosylation')	{'b+1': array([0. , 0.0113693 , 0.07311054, 0.04802048, 0.05114778, 0.04274543, 0.03932919]), 'b+2': array([0., 0., 0., 0., 0., 0., 0.]), 'b+3': array([0., 0., 0., 0., 0., 0., 0.]), 'y+1': array([0.02367421, 0.02470501, 0.01709724, 0.04830279, 0.04041358, 0.04238052, 0. ]), 'y+2': array([0., 0., 0., 0., 0., 0., 0.]), 'y+3': array([0., 0., 0., 0., 0., 0., 0.])}	8	11
0.9483222027563165	train	550	YIHEN(N-Glycosylation)YTK{Hex:9; HexNAc:2}	MouseHeart-Z-T-1.mgf.controllerType=0 controllerNumber=1 scan=15331	3012285.328125	3	(4, 'N-Glycosylation')	{'b+1': array([0. , 0.01481176, 0.07125221, 0.0574759 , 0.05139151, 0.07152416, 0.04182778]), 'b+2': array([0., 0., 0., 0., 0., 0., 0.]), 'b+3': array([0., 0., 0., 0., 0., 0., 0.]), 'y+1': array([0.01931785, 0.02989516, 0. , 0.04429523, 0.04259287, 0.06224531, 0. ]), 'y+2': array([0., 0., 0., 0., 0., 0., 0.]), 'y+3': array([0., 0., 0., 0., 0., 0., 0.])}	8	11
0.9292517668385024	train	551	RIPAIN(N-Glycosylation)R{Fuc:1; Hex:7; HexNAc:4}	MouseHeart-Z-T-1.mgf.controllerType=0 controllerNumber=1 scan=17515	1697137.6555786133	3	(5, 'N-Glycosylation')	{'b+1': array([0.01699081, 0.02167774, 0. , 0. , 0. , 0.01914403]), 'b+2': array([0., 0., 0., 0., 0., 0.]), 'b+3': array([0., 0., 0., 0., 0., 0.]), 'y+1': array([0.03680922, 0. , 0. , 0. , 0. , 0. ]), 'y+2': array([0., 0., 0., 0., 0., 0.]), 'y+3': array([0., 0., 0., 0., 0., 0.])}	7	12
0.7804546621506812	train	552	N(N-Glycosylation)LSEIK{Hex:5; HexNAc:4; Neu5Gc:2}	MouseHeart-Z-T-1.mgf.controllerType=0 controllerNumber=1 scan=22690	2349825.550354004	3	(0, 'N-Glycosylation')	{'b+1': array([0. , 0.04833721, 0.01597697, 0.0437965 , 0.02940551]), 'b+2': array([0., 0., 0., 0., 0.]), 'b+3': array([0., 0., 0., 0., 0.]), 'y+1': array([0.03604155, 0.03078825, 0. , 0.06033177, 0.01938247]), 'y+2': array([0., 0., 0., 0., 0.]), 'y+3': array([0., 0., 0., 0., 0.])}	6	11
0.8781262987952089	train	553	FINYN(N-Glycosylation)QTVSR{Hex:8; HexNAc:2}	MouseHeart-Z-T-1.mgf.controllerType=0 controllerNumber=1 scan=23777	942353.7757263184	2	(4, 'N-Glycosylation')	{'b+1': array([0. , 0.029639 , 0.03493332, 0. , 0. , 0. , 0. , 0. , 0. ]), 'b+2': array([0., 0., 0., 0., 0., 0., 0., 0., 0.]), 'b+3': array([0., 0., 0., 0., 0., 0., 0., 0., 0.]), 'y+1': array([0.05196003, 0.05631102, 0. , 0.03507007, 0.02708661, 0. , 0. , 0.03353429, 0. ]), 'y+2': array([0., 0., 0., 0., 0., 0., 0., 0., 0.]), 'y+3': array([0., 0., 0., 0., 0., 0., 0., 0., 0.])}	10	10
0.9069662427124193	train	554	N(N-Glycosylation)ETHFDAGAK{Hex:9; HexNAc:2}	MouseHeart-Z-T-1.mgf.controllerType=0 controllerNumber=1 scan=11588	2841079.2133483887	3	(0, 'N-Glycosylation')	{'b+1': array([0. , 0.03141355, 0. , 0.03363591, 0.06341619, 0.04851413, 0.04512502, 0.04223527, 0.05409668]), 'b+2': array([0., 0., 0., 0., 0., 0., 0., 0., 0.]), 'b+3': array([0., 0., 0., 0., 0., 0., 0., 0., 0.]), 'y+1': array([0.0357835 , 0. , 0.02195772, 0.05744917, 0.04127847, 0.0661803 , 0.05378486, 0.07349497, 0.03603273]), 'y+2': array([0., 0., 0., 0., 0., 0., 0., 0., 0.]), 'y+3': array([0…	10	11
0.9269864428766829	train	555	N(N-Glycosylation)ETHFDAGAK{Hex:9; HexNAc:2}	MouseHeart-Z-T-1.mgf.controllerType=0 controllerNumber=1 scan=11656	3819309.1267089844	3	(0, 'N-Glycosylation')	{'b+1': array([0. , 0.02821772, 0.01353021, 0.04661666, 0.06194268, 0.05172526, 0.0492875 , 0.04047744, 0.05451621]), 'b+2': array([0., 0., 0., 0., 0., 0., 0., 0., 0.]), 'b+3': array([0., 0., 0., 0., 0., 0., 0., 0., 0.]), 'y+1': array([0.03589905, 0.01273471, 0.02424972, 0.06497267, 0.04261848, 0.06502789, 0.06250088, 0.07269284, 0.03463485]), 'y+2': array([0., 0., 0., 0., 0., 0., 0., 0., 0.]), '…	10	11
0.8604576808803067	train	556	N(N-Glycosylation)ETHFDAGAK{Hex:9; HexNAc:2}	MouseHeart-Z-T-1.mgf.controllerType=0 controllerNumber=1 scan=11725	1204772.643585205	3	(0, 'N-Glycosylation')	{'b+1': array([0. , 0.02472743, 0. , 0.0281834 , 0. , 0.03189536, 0. , 0. , 0.03853922]), 'b+2': array([0., 0., 0., 0., 0., 0., 0., 0., 0.]), 'b+3': array([0., 0., 0., 0., 0., 0., 0., 0., 0.]), 'y+1': array([0.0283397 , 0. , 0. , 0.05502241, 0.03128128, 0.05819409, 0.04547978, 0.06468424, 0. ]), 'y+2': array([0., 0., 0., 0., 0., 0., 0., 0., 0.]), 'y+3': array([0., 0., 0., 0., 0., 0., 0., 0., 0.])}	10	11
-0.0337375699431525	train	557	NGN(N-Glycosylation)SSSLLTVHK{Hex:8; HexNAc:2}	MouseHeart-Z-T-1.mgf.controllerType=0 controllerNumber=1 scan=18571	1086613.7449951172	3	(2, 'N-Glycosylation')	{'b+1': array([0., 0., 0., 0., 0., 0., 0., 0., 0., 0., 0.]), 'b+2': array([0., 0., 0., 0., 0., 0., 0., 0., 0., 0., 0.]), 'b+3': array([0., 0., 0., 0., 0., 0., 0., 0., 0., 0., 0.]), 'y+1': array([0.02016351, 0.07183569, 0.02808775, 0.06602626, 0.0568442 , 0.02890028, 0.03193247, 0.03091392, 0.03729229, 0. , 0. ]), 'y+2': array([0., 0., 0., 0., 0., 0., 0., 0., 0., 0., 0.]), 'y+3': array([0., 0., 0.…	12	10
0.9261513399743206	train	558	N(N-Glycosylation)QSVGDPNVDLIR{Hex:7; HexNAc:2}	MouseHeart-Z-T-1.mgf.controllerType=0 controllerNumber=1 scan=26527	1673677.079650879	3	(0, 'N-Glycosylation')	{'b+1': array([0. , 0.08453583, 0.0395982 , 0.01955333, 0. , 0.04564602, 0. , 0. , 0. , 0. , 0. , 0. ]), 'b+2': array([0., 0., 0., 0., 0., 0., 0., 0., 0., 0., 0., 0.]), 'b+3': array([0., 0., 0., 0., 0., 0., 0., 0., 0., 0., 0., 0.]), 'y+1': array([0.07979611, 0.03613041, 0.08196848, 0.0606892 , 0.02586717, 0.02234993, 0.23773893, 0.0589228 , 0.1665047 , 0.08398876, 0.11552037, 0.04799299]), 'y+2':…	13	9
0.9191089132015586	train	559	N(N-Glycosylation)QSVGDPNVDLIR{Hex:7; HexNAc:2}	MouseHeart-Z-T-1.mgf.controllerType=0 controllerNumber=1 scan=26441	1472580.0613708496	3	(0, 'N-Glycosylation')	{'b+1': array([0. , 0.07956075, 0.02471411, 0. , 0.02091783, 0.04209577, 0. , 0. , 0. , 0. , 0. , 0. ]), 'b+2': array([0., 0., 0., 0., 0., 0., 0., 0., 0., 0., 0., 0.]), 'b+3': array([0., 0., 0., 0., 0., 0., 0., 0., 0., 0., 0., 0.]), 'y+1': array([0.07903855, 0.02937237, 0.08111486, 0.04526999, 0.02385824, 0. , 0.21726668, 0.05289252, 0.15244044, 0.07213714, 0.11566678, 0. ]), 'y+2': array([0. , 0…	13	9
0.9397553130587816	train	560	N(N-Glycosylation)QSVGDPNVDLIR{Hex:7; HexNAc:2}	MouseHeart-Z-T-1.mgf.controllerType=0 controllerNumber=1 scan=26462	990233.1510009766	2	(0, 'N-Glycosylation')	{'b+1': array([0. , 0.05021909, 0. , 0. , 0. , 0. , 0. , 0. , 0. , 0. , 0. , 0. ]), 'b+2': array([0., 0., 0., 0., 0., 0., 0., 0., 0., 0., 0., 0.]), 'b+3': array([0., 0., 0., 0., 0., 0., 0., 0., 0., 0., 0., 0.]), 'y+1': array([0.07553429, 0.02958643, 0.10494038, 0.0460675 , 0.02627622, 0. , 0.2748832 , 0.03465234, 0.11584565, 0.05692004, 0.08692071, 0. ]), 'y+2': array([0., 0., 0., 0., 0., 0., 0.,…	13	9
0.9417026099752295	train	561	N(N-Glycosylation)QSVGDPNVDLIR{Hex:7; HexNAc:2}	MouseHeart-Z-T-1.mgf.controllerType=0 controllerNumber=1 scan=26492	2580406.9496765137	3	(0, 'N-Glycosylation')	{'b+1': array([0. , 0.06726729, 0.02765479, 0.01552058, 0. , 0.03867632, 0. , 0. , 0. , 0.02578586, 0. , 0. ]), 'b+2': array([0., 0., 0., 0., 0., 0., 0., 0., 0., 0., 0., 0.]), 'b+3': array([0., 0., 0., 0., 0., 0., 0., 0., 0., 0., 0., 0.]), 'y+1': array([0.07036495, 0.02229804, 0.06447701, 0.05429789, 0.03113888, 0.01980588, 0.20213458, 0.04384186, 0.1341753 , 0. , 0.09608649, 0. ]), 'y+2': array(…	13	9
0.9974176304809815	train	562	VPAVMN(N-Glycosylation)TSASK{Hex:9; HexNAc:2}	MouseHeart-Z-T-1.mgf.controllerType=0 controllerNumber=1 scan=16170	1457643.1441192627	3	(5, 'N-Glycosylation')	{'b+1': array([0. , 0. , 0. , 0. , 0. , 0. , 0. , 0. , 0.07951856, 0.05788536]), 'b+2': array([0., 0., 0., 0., 0., 0., 0., 0., 0., 0.]), 'b+3': array([0., 0., 0., 0., 0., 0., 0., 0., 0., 0.]), 'y+1': array([0. , 0.04256725, 0. , 0. , 0. , 0. , 0. , 0. , 0. , 0. ]), 'y+2': array([0., 0., 0., 0., 0., 0., 0., 0., 0., 0.]), 'y+3': array([0., 0., 0., 0., 0., 0., 0., 0., 0., 0.])}	11	11
0.4621447473976831	train	563	VPAVMN(N-Glycosylation)TSASK{Hex:9; HexNAc:2}	MouseHeart-Z-T-1.mgf.controllerType=0 controllerNumber=1 scan=16235	1201332.4305114746	3	(5, 'N-Glycosylation')	{'b+1': array([0. , 0. , 0. , 0. , 0. , 0. , 0. , 0. , 0.0862658 , 0.03946813]), 'b+2': array([0., 0., 0., 0., 0., 0., 0., 0., 0., 0.]), 'b+3': array([0., 0., 0., 0., 0., 0., 0., 0., 0., 0.]), 'y+1': array([0. , 0.04804541, 0. , 0. , 0. , 0. , 0. , 0. , 0. , 0.03179785]), 'y+2': array([0., 0., 0., 0., 0., 0., 0., 0., 0., 0.]), 'y+3': array([0., 0., 0., 0., 0., 0., 0., 0., 0., 0.])}	11	11
0.4756314486992886	train	564	ALSPN(N-Glycosylation)STISSAPK{Hex:8; HexNAc:2}	MouseHeart-Z-T-1.mgf.controllerType=0 controllerNumber=1 scan=21472	2257133.4113464355	3	(4, 'N-Glycosylation')	{'b+1': array([0. , 0.0471237 , 0.03366109, 0. , 0. , 0. , 0. , 0. , 0. , 0.02056067, 0. , 0. ]), 'b+2': array([0., 0., 0., 0., 0., 0., 0., 0., 0., 0., 0., 0.]), 'b+3': array([0., 0., 0., 0., 0., 0., 0., 0., 0., 0., 0., 0.]), 'y+1': array([0.02019853, 0.05707211, 0.02367181, 0.01768304, 0.05827717, 0.03228112, 0.02396602, 0.04724856, 0. , 0.04936826, 0.04017724, 0. ]), 'y+2': array([0., 0., 0., 0…	13	10
0.3791424824629658	train	565	ALSPN(N-Glycosylation)STISSAPK{Hex:8; HexNAc:2}	MouseHeart-Z-T-1.mgf.controllerType=0 controllerNumber=1 scan=21474	1349388.0	2	(4, 'N-Glycosylation')	{'b+1': array([0. , 0.04499682, 0.02921121, 0. , 0. , 0. , 0. , 0. , 0. , 0. , 0.04086007, 0. ]), 'b+2': array([0., 0., 0., 0., 0., 0., 0., 0., 0., 0., 0., 0.]), 'b+3': array([0., 0., 0., 0., 0., 0., 0., 0., 0., 0., 0., 0.]), 'y+1': array([0. , 0.08230721, 0.02719881, 0.04452423, 0.0786851 , 0.047903 , 0.05050995, 0.0518985 , 0. , 0.05449789, 0.05562962, 0. ]), 'y+2': array([0., 0., 0., 0., 0., 0…	13	10
0.42018616018524674	train	566	ALSPN(N-Glycosylation)STISSAPK{Hex:8; HexNAc:2}	MouseHeart-Z-T-1.mgf.controllerType=0 controllerNumber=1 scan=21461	2679769.872238159	3	(4, 'N-Glycosylation')	{'b+1': array([0. , 0.05542548, 0.04207334, 0. , 0. , 0. , 0.01835651, 0. , 0. , 0. , 0.04415357, 0. ]), 'b+2': array([0., 0., 0., 0., 0., 0., 0., 0., 0., 0., 0., 0.]), 'b+3': array([0., 0., 0., 0., 0., 0., 0., 0., 0., 0., 0., 0.]), 'y+1': array([0.01729479, 0.05972431, 0.03050343, 0.02966003, 0.06426499, 0.0405121 , 0.03883652, 0.05031482, 0.0216533 , 0.05243175, 0.04809731, 0. ]), 'y+2': array(…	13	10
0.9117444186692998	train	567	DHLLN(N-Glycosylation)K{Hex:5; HexNAc:4; Neu5Gc:2}	MouseHeart-Z-T-1.mgf.controllerType=0 controllerNumber=1 scan=17387	1254111.5159606934	3	(4, 'N-Glycosylation')	{'b+1': array([0. , 0.08529883, 0.0834193 , 0.06594827, 0.03638894]), 'b+2': array([0., 0., 0., 0., 0.]), 'b+3': array([0., 0., 0., 0., 0.]), 'y+1': array([0.01998901, 0.02963138, 0.04068541, 0.02514374, 0.02860253]), 'y+2': array([0., 0., 0., 0., 0.]), 'y+3': array([0., 0., 0., 0., 0.])}	6	11
0.5617402982837421	train	568	GELN(N-Glycosylation)STLFSSRPK{Hex:7; HexNAc:2}	MouseHeart-Z-T-1.mgf.controllerType=0 controllerNumber=1 scan=25020	2545567.21673584	3	(3, 'N-Glycosylation')	{'b+1': array([0., 0., 0., 0., 0., 0., 0., 0., 0., 0., 0., 0.]), 'b+2': array([0., 0., 0., 0., 0., 0., 0., 0., 0., 0., 0., 0.]), 'b+3': array([0., 0., 0., 0., 0., 0., 0., 0., 0., 0., 0., 0.]), 'y+1': array([0.01724249, 0.04032626, 0.01549673, 0.02495432, 0.06347476, 0.07511416, 0.06022929, 0. , 0.04748118, 0.03733164, 0. , 0. ]), 'y+2': array([0., 0., 0., 0., 0., 0., 0., 0., 0., 0., 0., 0.]), 'y+…	13	9
0.5511792981738555	train	569	KN(N-Glycosylation)ASNMEYR{Hex:9; HexNAc:2}	MouseHeart-Z-T-1.mgf.controllerType=0 controllerNumber=1 scan=10939	1374415.8271331787	3	(1, 'N-Glycosylation')	{'b+1': array([0.03855968, 0. , 0. , 0. , 0. , 0. , 0. , 0. ]), 'b+2': array([0., 0., 0., 0., 0., 0., 0., 0.]), 'b+3': array([0., 0., 0., 0., 0., 0., 0., 0.]), 'y+1': array([0.04862003, 0.04881764, 0. , 0.02607248, 0. , 0.02944549, 0.0329329 , 0. ]), 'y+2': array([0., 0., 0., 0., 0., 0., 0., 0.]), 'y+3': array([0., 0., 0., 0., 0., 0., 0., 0.])}	9	11
0.48095511114023015	train	570	AQAALDKAN(N-Glycosylation)ASR{Fuc:1; Hex:5; HexNAc:4}	MouseHeart-Z-T-1.mgf.controllerType=0 controllerNumber=1 scan=14035	7023000.22265625	3	(8, 'N-Glycosylation')	{'b+1': array([0. , 0.04012388, 0.04028725, 0.02955874, 0.01974077, 0.02803774, 0.01285982, 0.03382224, 0. , 0.01324018, 0. ]), 'b+2': array([0., 0., 0., 0., 0., 0., 0., 0., 0., 0., 0.]), 'b+3': array([0., 0., 0., 0., 0., 0., 0., 0., 0., 0., 0.]), 'y+1': array([0.0269123 , 0.02536005, 0.02396007, 0. , 0. , 0.02164967, 0. , 0. , 0. , 0. , 0. ]), 'y+2': array([0., 0., 0., 0., 0., 0., 0., 0., 0., 0.…	12	10
0.5329006461317924	train	571	AQAALDKAN(N-Glycosylation)ASR{Fuc:1; Hex:5; HexNAc:4}	MouseHeart-Z-T-1.mgf.controllerType=0 controllerNumber=1 scan=14101	13801523.229064941	3	(8, 'N-Glycosylation')	{'b+1': array([0. , 0.04140087, 0.04128941, 0.03209843, 0.02357426, 0.02576834, 0.0150421 , 0.03021307, 0.01700054, 0.01273522, 0.01213764]), 'b+2': array([0., 0., 0., 0., 0., 0., 0., 0., 0., 0., 0.]), 'b+3': array([0., 0., 0., 0., 0., 0., 0., 0., 0., 0., 0.]), 'y+1': array([0.02479077, 0.02143696, 0.02696628, 0. , 0.00817943, 0.0192385 , 0. , 0. , 0. , 0. , 0. ]), 'y+2': array([0., 0., 0., 0., 0…	12	10
0.509301541083839	train	572	AQAALDKAN(N-Glycosylation)ASR{Fuc:1; Hex:5; HexNAc:4}	MouseHeart-Z-T-1.mgf.controllerType=0 controllerNumber=1 scan=14170	6671967.134887695	3	(8, 'N-Glycosylation')	{'b+1': array([0. , 0.04085529, 0.04227437, 0.02844233, 0.02292357, 0.0265102 , 0. , 0.02963046, 0.02198533, 0.01434387, 0. ]), 'b+2': array([0., 0., 0., 0., 0., 0., 0., 0., 0., 0., 0.]), 'b+3': array([0., 0., 0., 0., 0., 0., 0., 0., 0., 0., 0.]), 'y+1': array([0.02821075, 0.02327881, 0.026413 , 0. , 0.01077981, 0.02115721, 0. , 0. , 0. , 0. , 0. ]), 'y+2': array([0., 0., 0., 0., 0., 0., 0., 0., …	12	10
-0.12128724620993421	train	573	AQAALDKAN(N-Glycosylation)ASR{Fuc:1; Hex:3; HexNAc:4; Neu5Gc:1}	MouseHeart-Z-T-1.mgf.controllerType=0 controllerNumber=1 scan=14242	1376425.729675293	3	(8, 'N-Glycosylation')	{'b+1': array([0. , 0.03970459, 0.0299603 , 0. , 0. , 0. , 0. , 0. , 0. , 0. , 0. ]), 'b+2': array([0., 0., 0., 0., 0., 0., 0., 0., 0., 0., 0.]), 'b+3': array([0., 0., 0., 0., 0., 0., 0., 0., 0., 0., 0.]), 'y+1': array([0.04709721, 0. , 0. , 0. , 0. , 0. , 0. , 0. , 0. , 0. , 0. ]), 'y+2': array([0., 0., 0., 0., 0., 0., 0., 0., 0., 0., 0.]), 'y+3': array([0., 0., 0., 0., 0., 0., 0., 0., 0., 0., 0…	12	9
0.8083831276801947	train	574	EALNQAVN(N-Glycosylation)TTR{Fuc:1; Hex:5; HexNAc:4}	MouseHeart-Z-T-1.mgf.controllerType=0 controllerNumber=1 scan=20156	1970125.781616211	3	(7, 'N-Glycosylation')	{'b+1': array([0. , 0.02353114, 0. , 0. , 0.03273896, 0.02223547, 0.02277118, 0. , 0. , 0. ]), 'b+2': array([0., 0., 0., 0., 0., 0., 0., 0., 0., 0.]), 'b+3': array([0., 0., 0., 0., 0., 0., 0., 0., 0., 0.]), 'y+1': array([0.06282178, 0. , 0.02175481, 0. , 0. , 0. , 0. , 0. , 0. , 0. ]), 'y+2': array([0., 0., 0., 0., 0., 0., 0., 0., 0., 0.]), 'y+3': array([0., 0., 0., 0., 0., 0., 0., 0., 0., 0.])}	11	10
0.33202080229969905	train	575	VFNGKDN(N-Glycosylation)ISK{Hex:9; HexNAc:2}	MouseHeart-Z-T-1.mgf.controllerType=0 controllerNumber=1 scan=14418	1091360.2533569336	3	(6, 'N-Glycosylation')	{'b+1': array([0. , 0. , 0. , 0. , 0.03327152, 0.03360102, 0. , 0. , 0. ]), 'b+2': array([0., 0., 0., 0., 0., 0., 0., 0., 0.]), 'b+3': array([0., 0., 0., 0., 0., 0., 0., 0., 0.]), 'y+1': array([0.02556233, 0.04048335, 0. , 0.028787 , 0.05757289, 0. , 0. , 0. , 0. ]), 'y+2': array([0., 0., 0., 0., 0., 0., 0., 0., 0.]), 'y+3': array([0., 0., 0., 0., 0., 0., 0., 0., 0.])}	10	11
0.7354876606598337	train	576	VFNGKDN(N-Glycosylation)ISK{Hex:9; HexNAc:2}	MouseHeart-Z-T-1.mgf.controllerType=0 controllerNumber=1 scan=14594	2613413.1141967773	3	(6, 'N-Glycosylation')	{'b+1': array([0. , 0.03553847, 0.02234515, 0.01566478, 0. , 0.04966013, 0.03935676, 0.07168322, 0.02480302]), 'b+2': array([0., 0., 0., 0., 0., 0., 0., 0., 0.]), 'b+3': array([0., 0., 0., 0., 0., 0., 0., 0., 0.]), 'y+1': array([0.02029392, 0.04268149, 0. , 0.02946765, 0.02842118, 0. , 0.03117845, 0.03651195, 0. ]), 'y+2': array([0., 0., 0., 0., 0., 0., 0., 0., 0.]), 'y+3': array([0., 0., 0., 0.,…	10	11
0.753865623187933	train	577	VFNGKDN(N-Glycosylation)ISK{Hex:9; HexNAc:2}	MouseHeart-Z-T-1.mgf.controllerType=0 controllerNumber=1 scan=14674	19304190.478637695	3	(6, 'N-Glycosylation')	{'b+1': array([0. , 0.03880662, 0.02493423, 0.02509805, 0.02722289, 0.0507572 , 0.04826935, 0.07192564, 0.03785932]), 'b+2': array([0., 0., 0., 0., 0., 0., 0., 0., 0.]), 'b+3': array([0., 0., 0., 0., 0., 0., 0., 0., 0.]), 'y+1': array([0. , 0.04227614, 0.01638294, 0.03676169, 0.0376325 , 0. , 0.03318894, 0.03942301, 0.02254811]), 'y+2': array([0., 0., 0., 0., 0., 0., 0., 0., 0.]), 'y+3': array([0…	10	11
0.883348688628393	train	578	VFNGKDN(N-Glycosylation)ISK{Hex:9; HexNAc:2}	MouseHeart-Z-T-1.mgf.controllerType=0 controllerNumber=1 scan=14675	1200494.3192443848	2	(6, 'N-Glycosylation')	{'b+1': array([0. , 0.03131622, 0. , 0.02750371, 0.02755865, 0.06019522, 0.05306283, 0.0762062 , 0. ]), 'b+2': array([0., 0., 0., 0., 0., 0., 0., 0., 0.]), 'b+3': array([0., 0., 0., 0., 0., 0., 0., 0., 0.]), 'y+1': array([0. , 0.03128669, 0. , 0.04020739, 0.03037546, 0. , 0. , 0. , 0. ]), 'y+2': array([0., 0., 0., 0., 0., 0., 0., 0., 0.]), 'y+3': array([0., 0., 0., 0., 0., 0., 0., 0., 0.])}	10	11
0.7177800477223111	train	579	VFNGKDN(N-Glycosylation)ISK{Hex:9; HexNAc:2}	MouseHeart-Z-T-1.mgf.controllerType=0 controllerNumber=1 scan=14741	6961714.887786865	3	(6, 'N-Glycosylation')	{'b+1': array([0. , 0.03970026, 0.02709381, 0.02254961, 0.02432403, 0.04818675, 0.04613586, 0.06857082, 0.03695341]), 'b+2': array([0., 0., 0., 0., 0., 0., 0., 0., 0.]), 'b+3': array([0., 0., 0., 0., 0., 0., 0., 0., 0.]), 'y+1': array([0. , 0.04371584, 0.01302915, 0.03574195, 0.03519137, 0. , 0.02961885, 0.03708628, 0.01609511]), 'y+2': array([0., 0., 0., 0., 0., 0., 0., 0., 0.]), 'y+3': array([0…	10	11
0.3531093826301389	train	580	VFNGKDN(N-Glycosylation)ISK{Hex:9; HexNAc:2}	MouseHeart-Z-T-1.mgf.controllerType=0 controllerNumber=1 scan=14821	1036440.8410339355	3	(6, 'N-Glycosylation')	{'b+1': array([0. , 0.02666251, 0. , 0. , 0. , 0.0299709 , 0. , 0.0387124 , 0. ]), 'b+2': array([0., 0., 0., 0., 0., 0., 0., 0., 0.]), 'b+3': array([0., 0., 0., 0., 0., 0., 0., 0., 0.]), 'y+1': array([0. , 0.03517572, 0. , 0.02329607, 0.02498039, 0. , 0. , 0. , 0. ]), 'y+2': array([0., 0., 0., 0., 0., 0., 0., 0., 0.]), 'y+3': array([0., 0., 0., 0., 0., 0., 0., 0., 0.])}	10	11
0.30541807498364976	train	581	N(N-Glycosylation)STKEEILAALEK{Hex:7; HexNAc:2}	MouseHeart-Z-T-1.mgf.controllerType=0 controllerNumber=1 scan=29043	3280468.0287628174	3	(0, 'N-Glycosylation')	{'b+1': array([0. , 0.025505 , 0. , 0. , 0.01579298, 0.02907967, 0.04203951, 0.03485014, 0. , 0.04464928, 0. , 0. ]), 'b+2': array([0., 0., 0., 0., 0., 0., 0., 0., 0., 0., 0., 0.]), 'b+3': array([0., 0., 0., 0., 0., 0., 0., 0., 0., 0., 0., 0.]), 'y+1': array([0.04973689, 0.04013214, 0.03965768, 0.0414012 , 0.03559453, 0.04471095, 0.01868206, 0.0456826 , 0.05702909, 0.03241299, 0. , 0. ]), 'y+2': …	13	9
0.41735256023671563	train	582	N(N-Glycosylation)STKEEILAALEK{Hex:7; HexNAc:2}	MouseHeart-Z-T-1.mgf.controllerType=0 controllerNumber=1 scan=29116	1894602.7248840332	3	(0, 'N-Glycosylation')	{'b+1': array([0. , 0.02660006, 0. , 0. , 0.02268838, 0.02188625, 0.04871826, 0. , 0.02921054, 0.02990593, 0. , 0. ]), 'b+2': array([0., 0., 0., 0., 0., 0., 0., 0., 0., 0., 0., 0.]), 'b+3': array([0., 0., 0., 0., 0., 0., 0., 0., 0., 0., 0., 0.]), 'y+1': array([0.04568083, 0.03687126, 0.03839602, 0.03844897, 0.02562803, 0.04921184, 0. , 0.04304047, 0.04406828, 0.02768268, 0. , 0. ]), 'y+2': array(…	13	9
0.762959620440247	train	583	RSVSTMN(N-Glycosylation)LSK{Hex:9; HexNAc:2}	MouseHeart-Z-T-1.mgf.controllerType=0 controllerNumber=1 scan=16463	16476396.146240234	3	(6, 'N-Glycosylation')	{'b+1': array([0. , 0. , 0. , 0. , 0. , 0.03565844, 0.04042345, 0.05963468, 0.03446662]), 'b+2': array([0., 0., 0., 0., 0., 0., 0., 0., 0.]), 'b+3': array([0., 0., 0., 0., 0., 0., 0., 0., 0.]), 'y+1': array([0.02409856, 0.04336437, 0.01836619, 0.04278258, 0. , 0. , 0. , 0. , 0.03241585]), 'y+2': array([0., 0., 0., 0., 0., 0., 0., 0., 0.]), 'y+3': array([0., 0., 0., 0., 0., 0., 0., 0., 0.])}	10	11
0.7996047329790341	train	584	RSVSTMN(N-Glycosylation)LSK{Hex:9; HexNAc:2}	MouseHeart-Z-T-1.mgf.controllerType=0 controllerNumber=1 scan=16507	4608021.909912109	2	(6, 'N-Glycosylation')	{'b+1': array([0. , 0. , 0. , 0. , 0. , 0. , 0.04912294, 0.06513549, 0.03758604]), 'b+2': array([0., 0., 0., 0., 0., 0., 0., 0., 0.]), 'b+3': array([0., 0., 0., 0., 0., 0., 0., 0., 0.]), 'y+1': array([0.02268217, 0.0410788 , 0.01664574, 0.04683217, 0. , 0. , 0. , 0. , 0. ]), 'y+2': array([0., 0., 0., 0., 0., 0., 0., 0., 0.]), 'y+3': array([0., 0., 0., 0., 0., 0., 0., 0., 0.])}	10	11
0.7066298620069408	train	585	RSVSTMN(N-Glycosylation)LSK{Hex:9; HexNAc:2}	MouseHeart-Z-T-1.mgf.controllerType=0 controllerNumber=1 scan=16538	52340029.116378784	3	(6, 'N-Glycosylation')	{'b+1': array([0. , 0. , 0. , 0. , 0. , 0.03429707, 0. , 0.06318141, 0.03835519]), 'b+2': array([0., 0., 0., 0., 0., 0., 0., 0., 0.]), 'b+3': array([0., 0., 0., 0., 0., 0., 0., 0., 0.]), 'y+1': array([0.02198486, 0.04113619, 0.01512048, 0.0459154 , 0. , 0. , 0. , 0. , 0.03871475]), 'y+2': array([0., 0., 0., 0., 0., 0., 0., 0., 0.]), 'y+3': array([0., 0., 0., 0., 0., 0., 0., 0., 0.])}	10	11
0.8123852438892964	train	586	RSVSTMN(N-Glycosylation)LSK{Hex:9; HexNAc:2}	MouseHeart-Z-T-1.mgf.controllerType=0 controllerNumber=1 scan=16575	2167779.5953063965	2	(6, 'N-Glycosylation')	{'b+1': array([0. , 0. , 0. , 0. , 0. , 0. , 0.05263528, 0.0726844 , 0.04165689]), 'b+2': array([0., 0., 0., 0., 0., 0., 0., 0., 0.]), 'b+3': array([0., 0., 0., 0., 0., 0., 0., 0., 0.]), 'y+1': array([0. , 0.04439957, 0. , 0.04664801, 0. , 0. , 0. , 0. , 0. ]), 'y+2': array([0., 0., 0., 0., 0., 0., 0., 0., 0.]), 'y+3': array([0., 0., 0., 0., 0., 0., 0., 0., 0.])}	10	11
0.8415963208545936	train	587	RSVSTMN(N-Glycosylation)LSK{Hex:9; HexNAc:2}	MouseHeart-Z-T-1.mgf.controllerType=0 controllerNumber=1 scan=16605	21940644.621520996	3	(6, 'N-Glycosylation')	{'b+1': array([0. , 0. , 0. , 0. , 0. , 0. , 0.04651684, 0.06693018, 0. ]), 'b+2': array([0., 0., 0., 0., 0., 0., 0., 0., 0.]), 'b+3': array([0., 0., 0., 0., 0., 0., 0., 0., 0.]), 'y+1': array([0.02268222, 0.03888913, 0.0117222 , 0.04191378, 0. , 0. , 0. , 0. , 0.03220086]), 'y+2': array([0., 0., 0., 0., 0., 0., 0., 0., 0.]), 'y+3': array([0., 0., 0., 0., 0., 0., 0., 0., 0.])}	10	11
0.7506898595340391	train	588	RSVSTMN(N-Glycosylation)LSK{Hex:9; HexNAc:2}	MouseHeart-Z-T-1.mgf.controllerType=0 controllerNumber=1 scan=16642	1752823.7133483887	2	(6, 'N-Glycosylation')	{'b+1': array([0. , 0. , 0. , 0. , 0. , 0. , 0.06390428, 0. , 0.04524961]), 'b+2': array([0., 0., 0., 0., 0., 0., 0., 0., 0.]), 'b+3': array([0., 0., 0., 0., 0., 0., 0., 0., 0.]), 'y+1': array([0. , 0.05035729, 0.01783022, 0.04551985, 0. , 0. , 0.02081847, 0. , 0. ]), 'y+2': array([0., 0., 0., 0., 0., 0., 0., 0., 0.]), 'y+3': array([0., 0., 0., 0., 0., 0., 0., 0., 0.])}	10	11
0.8490324224250131	train	589	RSVSTMN(N-Glycosylation)LSK{Hex:9; HexNAc:2}	MouseHeart-Z-T-1.mgf.controllerType=0 controllerNumber=1 scan=16668	15231093.363800049	3	(6, 'N-Glycosylation')	{'b+1': array([0. , 0. , 0. , 0. , 0. , 0.04178622, 0.04900883, 0.07063319, 0.03773065]), 'b+2': array([0., 0., 0., 0., 0., 0., 0., 0., 0.]), 'b+3': array([0., 0., 0., 0., 0., 0., 0., 0., 0.]), 'y+1': array([0.02381503, 0.04600841, 0.01773661, 0.04104885, 0. , 0. , 0. , 0. , 0.02793249]), 'y+2': array([0., 0., 0., 0., 0., 0., 0., 0., 0.]), 'y+3': array([0., 0., 0., 0., 0., 0., 0., 0., 0.])}	10	11
0.9077828602158119	train	590	RSVSTMN(N-Glycosylation)LSK{Hex:9; HexNAc:2}	MouseHeart-Z-T-1.mgf.controllerType=0 controllerNumber=1 scan=16712	786494.6799316406	2	(6, 'N-Glycosylation')	{'b+1': array([0. , 0. , 0. , 0. , 0. , 0.03692204, 0.06175659, 0.09094391, 0. ]), 'b+2': array([0., 0., 0., 0., 0., 0., 0., 0., 0.]), 'b+3': array([0., 0., 0., 0., 0., 0., 0., 0., 0.]), 'y+1': array([0. , 0.0470167 , 0. , 0.03121136, 0. , 0. , 0. , 0. , 0. ]), 'y+2': array([0., 0., 0., 0., 0., 0., 0., 0., 0.]), 'y+3': array([0., 0., 0., 0., 0., 0., 0., 0., 0.])}	10	11
0.82165998468854	train	591	RSVSTMN(N-Glycosylation)LSK{Hex:9; HexNAc:2}	MouseHeart-Z-T-1.mgf.controllerType=0 controllerNumber=1 scan=16733	6762870.4833984375	3	(6, 'N-Glycosylation')	{'b+1': array([0. , 0. , 0. , 0. , 0. , 0. , 0. , 0.06567527, 0.03276284]), 'b+2': array([0., 0., 0., 0., 0., 0., 0., 0., 0.]), 'b+3': array([0., 0., 0., 0., 0., 0., 0., 0., 0.]), 'y+1': array([0.02127894, 0.03818043, 0.02026693, 0.03830827, 0. , 0. , 0. , 0. , 0.02848357]), 'y+2': array([0., 0., 0., 0., 0., 0., 0., 0., 0.]), 'y+3': array([0., 0., 0., 0., 0., 0., 0., 0., 0.])}	10	11
0.9026153061555527	train	592	QYRQAN(N-Glycosylation)GSAK{Hex:9; HexNAc:2}	MouseHeart-Z-T-1.mgf.controllerType=0 controllerNumber=1 scan=16800	1468786.0991210938	3	(5, 'N-Glycosylation')	{'b+1': array([0.01609628, 0. , 0. , 0.02801246, 0. , 0. , 0. , 0. , 0. ]), 'b+2': array([0., 0., 0., 0., 0., 0., 0., 0., 0.]), 'b+3': array([0., 0., 0., 0., 0., 0., 0., 0., 0.]), 'y+1': array([0.02243153, 0. , 0. , 0. , 0. , 0.02398736, 0. , 0. , 0. ]), 'y+2': array([0., 0., 0., 0., 0., 0., 0., 0., 0.]), 'y+3': array([0., 0., 0., 0., 0., 0., 0., 0., 0.])}	10	11
0.9486893240451606	train	593	RSVSTMN(N-Glycosylation)LSK{Hex:9; HexNAc:2}	MouseHeart-Z-T-1.mgf.controllerType=0 controllerNumber=1 scan=16873	1034314.4216308594	3	(6, 'N-Glycosylation')	{'b+1': array([0. , 0. , 0. , 0. , 0. , 0.02875176, 0. , 0.04653244, 0. ]), 'b+2': array([0., 0., 0., 0., 0., 0., 0., 0., 0.]), 'b+3': array([0., 0., 0., 0., 0., 0., 0., 0., 0.]), 'y+1': array([0.02656323, 0.03523384, 0. , 0.02590197, 0. , 0. , 0. , 0. , 0. ]), 'y+2': array([0., 0., 0., 0., 0., 0., 0., 0., 0.]), 'y+3': array([0., 0., 0., 0., 0., 0., 0., 0., 0.])}	10	11
0.872294295555662	train	594	RSVSTMN(N-Glycosylation)LSK{Hex:9; HexNAc:2}	MouseHeart-Z-T-1.mgf.controllerType=0 controllerNumber=1 scan=17542	2389734.362976074	3	(6, 'N-Glycosylation')	{'b+1': array([0. , 0. , 0. , 0. , 0. , 0.04390134, 0. , 0.07242813, 0.04181656]), 'b+2': array([0., 0., 0., 0., 0., 0., 0., 0., 0.]), 'b+3': array([0., 0., 0., 0., 0., 0., 0., 0., 0.]), 'y+1': array([0.0206419 , 0.04388632, 0. , 0.03510185, 0. , 0. , 0. , 0. , 0. ]), 'y+2': array([0., 0., 0., 0., 0., 0., 0., 0., 0.]), 'y+3': array([0., 0., 0., 0., 0., 0., 0., 0., 0.])}	10	11
0.4809840165352208	train	595	VLKDAVNN(N-Glycosylation)ITAK{Hex:8; HexNAc:2}	MouseHeart-Z-T-1.mgf.controllerType=0 controllerNumber=1 scan=20426	3530342.1003875732	3	(7, 'N-Glycosylation')	{'b+1': array([0. , 0.02799048, 0. , 0.03517367, 0.04297201, 0.04164693, 0.03056608, 0.03525153, 0.05280111, 0.02234736, 0.03229478]), 'b+2': array([0., 0., 0., 0., 0., 0., 0., 0., 0., 0., 0.]), 'b+3': array([0., 0., 0., 0., 0., 0., 0., 0., 0., 0., 0.]), 'y+1': array([0.03350509, 0.03292365, 0.05411922, 0.02879353, 0. , 0.04520757, 0.02311888, 0.03794674, 0.0505405 , 0.03761227, 0. ]), 'y+2': arr…	12	10
0.5429330478046893	train	596	VLKDAVNN(N-Glycosylation)ITAK{Hex:8; HexNAc:2}	MouseHeart-Z-T-1.mgf.controllerType=0 controllerNumber=1 scan=20497	3180428.945831299	3	(7, 'N-Glycosylation')	{'b+1': array([0. , 0.02692929, 0. , 0.03901693, 0.03454973, 0.04183076, 0.02049335, 0.02945702, 0.05047832, 0. , 0.03534522]), 'b+2': array([0., 0., 0., 0., 0., 0., 0., 0., 0., 0., 0.]), 'b+3': array([0., 0., 0., 0., 0., 0., 0., 0., 0., 0., 0.]), 'y+1': array([0.03355485, 0.03093269, 0.05387274, 0.02638537, 0. , 0.03668639, 0.02069366, 0.03420087, 0.0407685 , 0.03995107, 0. ]), 'y+2': array([0.,…	12	10
0.8512120875742258	train	597	TN(N-Glycosylation)VSKFDLPNR{Hex:8; HexNAc:2}	MouseHeart-Z-T-1.mgf.controllerType=0 controllerNumber=1 scan=22691	3355915.585708618	3	(1, 'N-Glycosylation')	{'b+1': array([0. , 0.05766321, 0.03847729, 0.01543176, 0. , 0.01472765, 0.03934116, 0.0248018 , 0. , 0. ]), 'b+2': array([0., 0., 0., 0., 0., 0., 0., 0., 0., 0.]), 'b+3': array([0., 0., 0., 0., 0., 0., 0., 0., 0., 0.]), 'y+1': array([0.04429542, 0. , 0.07971593, 0.14603109, 0.06208115, 0.08796856, 0.0384041 , 0.07571429, 0.05423989, 0. ]), 'y+2': array([0. , 0. , 0. , 0. , 0. , 0. , 0. , 0.01926…	11	10
0.7146236347661595	train	598	TN(N-Glycosylation)VSKFDLPNR{Hex:8; HexNAc:2}	MouseHeart-Z-T-1.mgf.controllerType=0 controllerNumber=1 scan=22731	833040.3185424805	2	(1, 'N-Glycosylation')	{'b+1': array([0. , 0.03810739, 0.02914442, 0. , 0. , 0. , 0. , 0. , 0. , 0. ]), 'b+2': array([0., 0., 0., 0., 0., 0., 0., 0., 0., 0.]), 'b+3': array([0., 0., 0., 0., 0., 0., 0., 0., 0., 0.]), 'y+1': array([0.06030882, 0. , 0.07365576, 0.17580144, 0.05080627, 0.06904184, 0.04081623, 0.06031724, 0.04572373, 0. ]), 'y+2': array([0., 0., 0., 0., 0., 0., 0., 0., 0., 0.]), 'y+3': array([0., 0., 0., 0.…	11	10
0.8307439449334544	train	599	TN(N-Glycosylation)VSKFDLPNR{Hex:8; HexNAc:2}	MouseHeart-Z-T-1.mgf.controllerType=0 controllerNumber=1 scan=22769	207656721.7619629	3	(1, 'N-Glycosylation')	{'b+1': array([0. , 0.06109499, 0.04297178, 0.02294996, 0.01338753, 0.01813738, 0.03615257, 0.03083983, 0. , 0. ]), 'b+2': array([0., 0., 0., 0., 0., 0., 0., 0., 0., 0.]), 'b+3': array([0., 0., 0., 0., 0., 0., 0., 0., 0., 0.]), 'y+1': array([0.04073671, 0.01902371, 0.08832256, 0.15960831, 0.06624191, 0.08811526, 0.04910869, 0.07703808, 0.05185639, 0. ]), 'y+2': array([0. , 0. , 0. , 0. , 0. , 0. …	11	10
0.8601940169035676	train	600	TN(N-Glycosylation)VSKFDLPNR{Hex:8; HexNAc:2}	MouseHeart-Z-T-1.mgf.controllerType=0 controllerNumber=1 scan=22839	245212693.19970703	3	(1, 'N-Glycosylation')	{'b+1': array([0. , 0.05720499, 0.04243023, 0.02193373, 0.01721812, 0.01023162, 0.03450358, 0.03122501, 0. , 0. ]), 'b+2': array([0., 0., 0., 0., 0., 0., 0., 0., 0., 0.]), 'b+3': array([0., 0., 0., 0., 0., 0., 0., 0., 0., 0.]), 'y+1': array([0.03507135, 0.01681732, 0.08376204, 0.1520959 , 0.0678031 , 0.08903265, 0.04859875, 0.08126208, 0.05418301, 0. ]), 'y+2': array([0. , 0. , 0. , 0. , 0. , 0. …	11	10
0.7028885926304272	train	601	TN(N-Glycosylation)VSKFDLPNR{Hex:8; HexNAc:2}	MouseHeart-Z-T-1.mgf.controllerType=0 controllerNumber=1 scan=22876	1564389.2119140625	2	(1, 'N-Glycosylation')	{'b+1': array([0. , 0.04414851, 0.03912324, 0. , 0. , 0. , 0. , 0.02878905, 0. , 0. ]), 'b+2': array([0., 0., 0., 0., 0., 0., 0., 0., 0., 0.]), 'b+3': array([0., 0., 0., 0., 0., 0., 0., 0., 0., 0.]), 'y+1': array([0.04720016, 0. , 0.0882117 , 0.17319936, 0.05452305, 0.07379976, 0.0319254 , 0.06075184, 0.04757859, 0. ]), 'y+2': array([0., 0., 0., 0., 0., 0., 0., 0., 0., 0.]), 'y+3': array([0., 0.,…	11	10
0.8605842346148146	train	602	TN(N-Glycosylation)VSKFDLPNR{Hex:8; HexNAc:2}	MouseHeart-Z-T-1.mgf.controllerType=0 controllerNumber=1 scan=22944	17321678.18878174	3	(1, 'N-Glycosylation')	{'b+1': array([0. , 0.05818572, 0.0429881 , 0.02162612, 0.01763965, 0.01564595, 0.0353523 , 0.03245481, 0. , 0. ]), 'b+2': array([0., 0., 0., 0., 0., 0., 0., 0., 0., 0.]), 'b+3': array([0., 0., 0., 0., 0., 0., 0., 0., 0., 0.]), 'y+1': array([0.04115306, 0.01743505, 0.08346022, 0.15270865, 0.06543724, 0.08695282, 0.049259 , 0.0791705 , 0.05534668, 0. ]), 'y+2': array([0. , 0. , 0. , 0. , 0. , 0. ,…	11	10
0.8498996513600493	train	603	TN(N-Glycosylation)VSKFDLPNR{Hex:8; HexNAc:2}	MouseHeart-Z-T-1.mgf.controllerType=0 controllerNumber=1 scan=23012	9375337.638824463	3	(1, 'N-Glycosylation')	{'b+1': array([0. , 0.05970593, 0.04132538, 0.02366815, 0.01172923, 0.02014591, 0.03454727, 0.03122541, 0. , 0. ]), 'b+2': array([0., 0., 0., 0., 0., 0., 0., 0., 0., 0.]), 'b+3': array([0., 0., 0., 0., 0., 0., 0., 0., 0., 0.]), 'y+1': array([0.03946036, 0.01759841, 0.08499592, 0.15199031, 0.06592936, 0.08864388, 0.0498874 , 0.07566523, 0.05292939, 0. ]), 'y+2': array([0. , 0. , 0. , 0. , 0. , 0. …	11	10
0.8244977655948995	train	604	TN(N-Glycosylation)VSKFDLPNR{Hex:8; HexNAc:2}	MouseHeart-Z-T-1.mgf.controllerType=0 controllerNumber=1 scan=23083	6198281.7626953125	3	(1, 'N-Glycosylation')	{'b+1': array([0. , 0.05340411, 0.0392973 , 0.02438711, 0.01347439, 0. , 0.03596595, 0.03324555, 0. , 0. ]), 'b+2': array([0., 0., 0., 0., 0., 0., 0., 0., 0., 0.]), 'b+3': array([0., 0., 0., 0., 0., 0., 0., 0., 0., 0.]), 'y+1': array([0.03740933, 0.01386985, 0.0803867 , 0.14834821, 0.06275672, 0.08604851, 0.04633157, 0.07558304, 0.0532933 , 0. ]), 'y+2': array([0. , 0. , 0. , 0. , 0. , 0. , 0. , …	11	10
0.8476178544637027	train	605	TN(N-Glycosylation)VSKFDLPNR{Hex:8; HexNAc:2}	MouseHeart-Z-T-1.mgf.controllerType=0 controllerNumber=1 scan=23151	4027266.679962158	3	(1, 'N-Glycosylation')	{'b+1': array([0. , 0.05468753, 0.04200017, 0.01834029, 0.01377524, 0. , 0.0336469 , 0.03240385, 0. , 0. ]), 'b+2': array([0., 0., 0., 0., 0., 0., 0., 0., 0., 0.]), 'b+3': array([0., 0., 0., 0., 0., 0., 0., 0., 0., 0.]), 'y+1': array([0.04136689, 0.01668782, 0.07655404, 0.14298742, 0.06478927, 0.0846451 , 0.04839213, 0.07152618, 0.04898773, 0. ]), 'y+2': array([0. , 0. , 0. , 0. , 0. , 0. , 0. , …	11	10
0.8064940467390023	train	606	TN(N-Glycosylation)VSKFDLPNR{Hex:8; HexNAc:2}	MouseHeart-Z-T-1.mgf.controllerType=0 controllerNumber=1 scan=23222	2785796.770751953	3	(1, 'N-Glycosylation')	{'b+1': array([0. , 0.05339974, 0.03679432, 0.0168652 , 0.01673738, 0. , 0.03159339, 0.02235716, 0. , 0. ]), 'b+2': array([0., 0., 0., 0., 0., 0., 0., 0., 0., 0.]), 'b+3': array([0., 0., 0., 0., 0., 0., 0., 0., 0., 0.]), 'y+1': array([0.03852365, 0. , 0.07412267, 0.13836226, 0.04610644, 0.08299332, 0.04169275, 0.0607442 , 0.04911414, 0. ]), 'y+2': array([0., 0., 0., 0., 0., 0., 0., 0., 0., 0.]), …	11	10
0.8370869302964964	train	607	TN(N-Glycosylation)VSKFDLPNR{Hex:8; HexNAc:2}	MouseHeart-Z-T-1.mgf.controllerType=0 controllerNumber=1 scan=23302	2702287.274536133	3	(1, 'N-Glycosylation')	{'b+1': array([0. , 0.04968458, 0.03682605, 0.0183328 , 0. , 0. , 0.02770424, 0. , 0. , 0. ]), 'b+2': array([0., 0., 0., 0., 0., 0., 0., 0., 0., 0.]), 'b+3': array([0., 0., 0., 0., 0., 0., 0., 0., 0., 0.]), 'y+1': array([0.04401859, 0. , 0.072448 , 0.13017359, 0.05347415, 0.07783253, 0.03972782, 0.06934306, 0.04430111, 0. ]), 'y+2': array([0. , 0. , 0. , 0. , 0. , 0. , 0.02408618, 0. , 0. , 0. ])…	11	10
0.8323193939467568	train	608	TN(N-Glycosylation)VSKFDLPNR{Hex:8; HexNAc:2}	MouseHeart-Z-T-1.mgf.controllerType=0 controllerNumber=1 scan=23376	2862772.5058288574	3	(1, 'N-Glycosylation')	{'b+1': array([0. , 0.05390662, 0.04002391, 0.01497556, 0. , 0. , 0.02711234, 0.02299121, 0. , 0. ]), 'b+2': array([0., 0., 0., 0., 0., 0., 0., 0., 0., 0.]), 'b+3': array([0., 0., 0., 0., 0., 0., 0., 0., 0., 0.]), 'y+1': array([0.04145684, 0. , 0.07598685, 0.13775391, 0.05449152, 0.08305824, 0.04712172, 0.07051757, 0.04800257, 0. ]), 'y+2': array([0., 0., 0., 0., 0., 0., 0., 0., 0., 0.]), 'y+3': …	11	10
0.7161336958616555	train	609	TN(N-Glycosylation)VSKFDLPNR{Hex:8; HexNAc:2}	MouseHeart-Z-T-1.mgf.controllerType=0 controllerNumber=1 scan=23457	2144785.5537872314	3	(1, 'N-Glycosylation')	{'b+1': array([0. , 0.04826614, 0.03374324, 0.03188021, 0. , 0. , 0. , 0. , 0. , 0. ]), 'b+2': array([0., 0., 0., 0., 0., 0., 0., 0., 0., 0.]), 'b+3': array([0., 0., 0., 0., 0., 0., 0., 0., 0., 0.]), 'y+1': array([0.04239307, 0. , 0.07396707, 0.13460215, 0.05460595, 0.08617446, 0.02685095, 0.06875988, 0.04920816, 0. ]), 'y+2': array([0., 0., 0., 0., 0., 0., 0., 0., 0., 0.]), 'y+3': array([0., 0.,…	11	10
0.7858348961685312	train	610	TN(N-Glycosylation)VSKFDLPNR{Hex:8; HexNAc:2}	MouseHeart-Z-T-1.mgf.controllerType=0 controllerNumber=1 scan=23534	1609610.5295715332	3	(1, 'N-Glycosylation')	{'b+1': array([0. , 0.05842785, 0.03747552, 0.01988407, 0. , 0. , 0.02518433, 0. , 0. , 0. ]), 'b+2': array([0., 0., 0., 0., 0., 0., 0., 0., 0., 0.]), 'b+3': array([0., 0., 0., 0., 0., 0., 0., 0., 0., 0.]), 'y+1': array([0.04875372, 0. , 0.0697741 , 0.13072802, 0.0520003 , 0.07859649, 0.03175974, 0.06917222, 0.05761763, 0. ]), 'y+2': array([0., 0., 0., 0., 0., 0., 0., 0., 0., 0.]), 'y+3': array([…	11	10
0.7380709842526835	train	611	TN(N-Glycosylation)VSKFDLPNR{Hex:8; HexNAc:2}	MouseHeart-Z-T-1.mgf.controllerType=0 controllerNumber=1 scan=23601	2196334.3361968994	3	(1, 'N-Glycosylation')	{'b+1': array([0. , 0.05084623, 0.03888905, 0.01800285, 0. , 0. , 0.02138505, 0.02355213, 0. , 0. ]), 'b+2': array([0., 0., 0., 0., 0., 0., 0., 0., 0., 0.]), 'b+3': array([0., 0., 0., 0., 0., 0., 0., 0., 0., 0.]), 'y+1': array([0.06023126, 0. , 0.05567525, 0.0913729 , 0.03971848, 0.05337482, 0.03974867, 0.04128039, 0.03924464, 0. ]), 'y+2': array([0., 0., 0., 0., 0., 0., 0., 0., 0., 0.]), 'y+3': …	11	10
0.6953245187029928	train	612	TN(N-Glycosylation)VSKFDLPNR{Hex:8; HexNAc:2}	MouseHeart-Z-T-1.mgf.controllerType=0 controllerNumber=1 scan=23748	3295696.1766662598	3	(1, 'N-Glycosylation')	{'b+1': array([0. , 0.03421822, 0. , 0. , 0. , 0. , 0.01895917, 0. , 0. , 0. ]), 'b+2': array([0., 0., 0., 0., 0., 0., 0., 0., 0., 0.]), 'b+3': array([0., 0., 0., 0., 0., 0., 0., 0., 0., 0.]), 'y+1': array([0.04761683, 0. , 0.04337901, 0.08088208, 0.02570733, 0.05002184, 0. , 0.0317599 , 0. , 0. ]), 'y+2': array([0., 0., 0., 0., 0., 0., 0., 0., 0., 0.]), 'y+3': array([0., 0., 0., 0., 0., 0., 0., …	11	10
0.8078046865498947	train	613	TN(N-Glycosylation)VSKFDLPNR{Hex:8; HexNAc:2}	MouseHeart-Z-T-1.mgf.controllerType=0 controllerNumber=1 scan=23825	1328369.8322753906	3	(1, 'N-Glycosylation')	{'b+1': array([0. , 0.04979916, 0.02651927, 0. , 0. , 0. , 0.02657383, 0. , 0. , 0. ]), 'b+2': array([0., 0., 0., 0., 0., 0., 0., 0., 0., 0.]), 'b+3': array([0., 0., 0., 0., 0., 0., 0., 0., 0., 0.]), 'y+1': array([0.0524731 , 0. , 0.06824122, 0.13076734, 0.04372605, 0.07792105, 0.03429341, 0.07117373, 0. , 0. ]), 'y+2': array([0., 0., 0., 0., 0., 0., 0., 0., 0., 0.]), 'y+3': array([0., 0., 0., 0.…	11	10
0.8596367663856052	train	614	TN(N-Glycosylation)VSKFDLPNR{Hex:8; HexNAc:2}	MouseHeart-Z-T-1.mgf.controllerType=0 controllerNumber=1 scan=23899	1250401.849029541	3	(1, 'N-Glycosylation')	{'b+1': array([0. , 0.04458481, 0.02729148, 0. , 0. , 0. , 0. , 0. , 0. , 0. ]), 'b+2': array([0., 0., 0., 0., 0., 0., 0., 0., 0., 0.]), 'b+3': array([0., 0., 0., 0., 0., 0., 0., 0., 0., 0.]), 'y+1': array([0.05291671, 0. , 0.06910098, 0.11507697, 0.04805194, 0.06586072, 0. , 0. , 0. , 0. ]), 'y+2': array([0., 0., 0., 0., 0., 0., 0., 0., 0., 0.]), 'y+3': array([0., 0., 0., 0., 0., 0., 0., 0., 0.,…	11	10
0.6482502298618917	train	615	TN(N-Glycosylation)VSKFDLPNR{Hex:8; HexNAc:2}	MouseHeart-Z-T-1.mgf.controllerType=0 controllerNumber=1 scan=23989	886458.6245422363	3	(1, 'N-Glycosylation')	{'b+1': array([0. , 0.04857508, 0.02769667, 0. , 0. , 0. , 0. , 0. , 0. , 0. ]), 'b+2': array([0., 0., 0., 0., 0., 0., 0., 0., 0., 0.]), 'b+3': array([0., 0., 0., 0., 0., 0., 0., 0., 0., 0.]), 'y+1': array([0.06223486, 0. , 0.05684947, 0.11109489, 0.03053951, 0.06432721, 0. , 0.04281026, 0. , 0. ]), 'y+2': array([0., 0., 0., 0., 0., 0., 0., 0., 0., 0.]), 'y+3': array([0., 0., 0., 0., 0., 0., 0., …	11	10
0.6541921845233849	train	616	TN(N-Glycosylation)VSKFDLPNR{Hex:8; HexNAc:2}	MouseHeart-Z-T-1.mgf.controllerType=0 controllerNumber=1 scan=24055	756902.3124694824	3	(1, 'N-Glycosylation')	{'b+1': array([0. , 0.0374581 , 0.03009579, 0.02756688, 0. , 0. , 0. , 0. , 0. , 0. ]), 'b+2': array([0., 0., 0., 0., 0., 0., 0., 0., 0., 0.]), 'b+3': array([0., 0., 0., 0., 0., 0., 0., 0., 0., 0.]), 'y+1': array([0.05984112, 0. , 0.06566112, 0.12211957, 0.03993007, 0.05210177, 0. , 0.03831317, 0. , 0. ]), 'y+2': array([0., 0., 0., 0., 0., 0., 0., 0., 0., 0.]), 'y+3': array([0., 0., 0., 0., 0., 0…	11	10
0.5016764748111935	train	617	TN(N-Glycosylation)VSKFDLPNR{Hex:8; HexNAc:2}	MouseHeart-Z-T-1.mgf.controllerType=0 controllerNumber=1 scan=24202	804533.4163818359	3	(1, 'N-Glycosylation')	{'b+1': array([0. , 0.05342974, 0. , 0. , 0. , 0. , 0. , 0. , 0. , 0. ]), 'b+2': array([0., 0., 0., 0., 0., 0., 0., 0., 0., 0.]), 'b+3': array([0., 0., 0., 0., 0., 0., 0., 0., 0., 0.]), 'y+1': array([0.07419162, 0. , 0.07061701, 0.1167545 , 0.03288816, 0.05565518, 0. , 0. , 0. , 0. ]), 'y+2': array([0., 0., 0., 0., 0., 0., 0., 0., 0., 0.]), 'y+3': array([0., 0., 0., 0., 0., 0., 0., 0., 0., 0.])}	11	10
0.8073937804210278	train	618	TN(N-Glycosylation)VSKFDLPNR{Hex:8; HexNAc:2}	MouseHeart-Z-T-1.mgf.controllerType=0 controllerNumber=1 scan=24330	1005367.8069458008	3	(1, 'N-Glycosylation')	{'b+1': array([0. , 0.04615765, 0.02807628, 0. , 0. , 0. , 0. , 0. , 0. , 0. ]), 'b+2': array([0., 0., 0., 0., 0., 0., 0., 0., 0., 0.]), 'b+3': array([0., 0., 0., 0., 0., 0., 0., 0., 0., 0.]), 'y+1': array([0.0588272 , 0. , 0.06010709, 0.11247007, 0. , 0.0539922 , 0. , 0.06280393, 0. , 0. ]), 'y+2': array([0., 0., 0., 0., 0., 0., 0., 0., 0., 0.]), 'y+3': array([0., 0., 0., 0., 0., 0., 0., 0., 0.,…	11	10
0.8836278616144568	train	619	YYHGELSYLN(N-Glycosylation)VTR{Hex:6; HexNAc:2}	MouseHeart-Z-T-1.mgf.controllerType=0 controllerNumber=1 scan=28523	1768550.3393249512	3	(9, 'N-Glycosylation')	{'b+1': array([0. , 0. , 0.08483543, 0.0215152 , 0.0415049 , 0.052029 , 0.0395993 , 0. , 0.05180913, 0. , 0. , 0. ]), 'b+2': array([0., 0., 0., 0., 0., 0., 0., 0., 0., 0., 0., 0.]), 'b+3': array([0., 0., 0., 0., 0., 0., 0., 0., 0., 0., 0., 0.]), 'y+1': array([0.05770508, 0.03897306, 0. , 0. , 0. , 0. , 0. , 0. , 0. , 0.03203169, 0. , 0. ]), 'y+2': array([0., 0., 0., 0., 0., 0., 0., 0., 0., 0., 0.…	13	8
0.8179584695265935	train	620	VN(N-Glycosylation)SSLHSQISR{Hex:4; HexNAc:4; Neu5Gc:1}	MouseHeart-Z-T-1.mgf.controllerType=0 controllerNumber=1 scan=17922	957079.7875671387	3	(1, 'N-Glycosylation')	{'b+1': array([0., 0., 0., 0., 0., 0., 0., 0., 0., 0.]), 'b+2': array([0., 0., 0., 0., 0., 0., 0., 0., 0., 0.]), 'b+3': array([0., 0., 0., 0., 0., 0., 0., 0., 0., 0.]), 'y+1': array([0.03391984, 0.0248319 , 0. , 0. , 0.03493932, 0.05447157, 0. , 0. , 0. , 0. ]), 'y+2': array([0., 0., 0., 0., 0., 0., 0., 0., 0., 0.]), 'y+3': array([0., 0., 0., 0., 0., 0., 0., 0., 0., 0.])}	11	9
0.8868588387293924	train	621	VN(N-Glycosylation)SSLHSQISR{Hex:4; HexNAc:4; Neu5Gc:1}	MouseHeart-Z-T-1.mgf.controllerType=0 controllerNumber=1 scan=17985	982687.8755493164	3	(1, 'N-Glycosylation')	{'b+1': array([0., 0., 0., 0., 0., 0., 0., 0., 0., 0.]), 'b+2': array([0., 0., 0., 0., 0., 0., 0., 0., 0., 0.]), 'b+3': array([0., 0., 0., 0., 0., 0., 0., 0., 0., 0.]), 'y+1': array([0.0269668 , 0.02322826, 0. , 0. , 0. , 0.03363893, 0. , 0. , 0.0382026 , 0. ]), 'y+2': array([0., 0., 0., 0., 0., 0., 0., 0., 0., 0.]), 'y+3': array([0., 0., 0., 0., 0., 0., 0., 0., 0., 0.])}	11	9
0.9502671248654678	train	622	VN(N-Glycosylation)SSLHSQISR{Fuc:1; Hex:5; HexNAc:4}	MouseHeart-Z-T-1.mgf.controllerType=0 controllerNumber=1 scan=16009	34835890.78994751	3	(1, 'N-Glycosylation')	{'b+1': array([0. , 0.01046865, 0. , 0. , 0.00851728, 0.02268756, 0.01367343, 0.01700502, 0.01918198, 0. ]), 'b+2': array([0., 0., 0., 0., 0., 0., 0., 0., 0., 0.]), 'b+3': array([0., 0., 0., 0., 0., 0., 0., 0., 0., 0.]), 'y+1': array([0. , 0.02587957, 0.0232298 , 0.02604159, 0.04706103, 0.04879686, 0.0261198 , 0.03121468, 0.04458223, 0. ]), 'y+2': array([0., 0., 0., 0., 0., 0., 0., 0., 0., 0.]), …	11	10
0.8318325686048865	train	623	VN(N-Glycosylation)SSLHSQISR{Fuc:1; Hex:5; HexNAc:4}	MouseHeart-Z-T-1.mgf.controllerType=0 controllerNumber=1 scan=16027	4650775.446426392	3	(1, 'N-Glycosylation')	{'b+1': array([0. , 0.01409736, 0. , 0. , 0. , 0. , 0. , 0. , 0.01771962, 0. ]), 'b+2': array([0., 0., 0., 0., 0., 0., 0., 0., 0., 0.]), 'b+3': array([0., 0., 0., 0., 0., 0., 0., 0., 0., 0.]), 'y+1': array([0.02595129, 0.02707015, 0.01316119, 0.02040577, 0.04708013, 0.05011198, 0.01897361, 0.02761292, 0.03926076, 0. ]), 'y+2': array([0., 0., 0., 0., 0., 0., 0., 0., 0., 0.]), 'y+3': array([0., 0.,…	11	10
0.8723812944853017	train	624	VN(N-Glycosylation)SSLHSQISR{Fuc:1; Hex:5; HexNAc:4}	MouseHeart-Z-T-1.mgf.controllerType=0 controllerNumber=1 scan=16083	1817704.598236084	3	(1, 'N-Glycosylation')	{'b+1': array([0., 0., 0., 0., 0., 0., 0., 0., 0., 0.]), 'b+2': array([0., 0., 0., 0., 0., 0., 0., 0., 0., 0.]), 'b+3': array([0., 0., 0., 0., 0., 0., 0., 0., 0., 0.]), 'y+1': array([0.02550051, 0.0215828 , 0. , 0. , 0.04346599, 0.05090658, 0.02774345, 0. , 0.04861067, 0. ]), 'y+2': array([0., 0., 0., 0., 0., 0., 0., 0., 0., 0.]), 'y+3': array([0., 0., 0., 0., 0., 0., 0., 0., 0., 0.])}	11	10
0.0818557049984321	train	625	VIN(N-Glycosylation)DTWAWK{Hex:9; HexNAc:2}	MouseHeart-Z-T-1.mgf.controllerType=0 controllerNumber=1 scan=29978	698562.4301147461	2	(2, 'N-Glycosylation')	{'b+1': array([0. , 0.02850266, 0. , 0. , 0. , 0. , 0. , 0. ]), 'b+2': array([0., 0., 0., 0., 0., 0., 0., 0.]), 'b+3': array([0., 0., 0., 0., 0., 0., 0., 0.]), 'y+1': array([0.03665481, 0.05627582, 0.05971898, 0.06980548, 0.03209958, 0.03672455, 0. , 0. ]), 'y+2': array([0., 0., 0., 0., 0., 0., 0., 0.]), 'y+3': array([0., 0., 0., 0., 0., 0., 0., 0.])}	9	11
0.519874373711344	train	626	VIN(N-Glycosylation)DTWAWK{Hex:9; HexNAc:2}	MouseHeart-Z-T-1.mgf.controllerType=0 controllerNumber=1 scan=29945	1507017.7700195312	3	(2, 'N-Glycosylation')	{'b+1': array([0. , 0.02643923, 0. , 0. , 0.02826071, 0.02334278, 0.05213483, 0. ]), 'b+2': array([0., 0., 0., 0., 0., 0., 0., 0.]), 'b+3': array([0., 0., 0., 0., 0., 0., 0., 0.]), 'y+1': array([0.03066286, 0.04340825, 0.05689191, 0.06327963, 0.05502309, 0.04957011, 0.04902609, 0. ]), 'y+2': array([0., 0., 0., 0., 0., 0., 0., 0.]), 'y+3': array([0., 0., 0., 0., 0., 0., 0., 0.])}	9	11
0.5734033691289606	train	627	SPN(N-Glycosylation)DSEAWHQK{Hex:8; HexNAc:2}	MouseHeart-Z-T-1.mgf.controllerType=0 controllerNumber=1 scan=15255	2095884.896484375	3	(2, 'N-Glycosylation')	{'b+1': array([0. , 0.03033482, 0. , 0.02219152, 0. , 0. , 0. , 0. , 0.03335177, 0.02766825]), 'b+2': array([0., 0., 0., 0., 0., 0., 0., 0., 0., 0.]), 'b+3': array([0., 0., 0., 0., 0., 0., 0., 0., 0., 0.]), 'y+1': array([0.02034099, 0.04593466, 0.08179509, 0.06229769, 0.05873001, 0.0316908 , 0.07496022, 0. , 0.02509429, 0. ]), 'y+2': array([0., 0., 0., 0., 0., 0., 0., 0., 0., 0.]), 'y+3': array([…	11	10
0.6395103492360369	train	628	SPN(N-Glycosylation)DSEAWHQK{Hex:8; HexNAc:2}	MouseHeart-Z-T-1.mgf.controllerType=0 controllerNumber=1 scan=15315	1484298.208831787	3	(2, 'N-Glycosylation')	{'b+1': array([0. , 0.02064396, 0. , 0.02403084, 0. , 0. , 0.0247346 , 0. , 0.0478404 , 0.03305731]), 'b+2': array([0., 0., 0., 0., 0., 0., 0., 0., 0., 0.]), 'b+3': array([0., 0., 0., 0., 0., 0., 0., 0., 0., 0.]), 'y+1': array([0. , 0.04096023, 0.08194814, 0.06140716, 0.06137265, 0.02663612, 0.07102996, 0.0521024 , 0.03414428, 0. ]), 'y+2': array([0., 0., 0., 0., 0., 0., 0., 0., 0., 0.]), 'y+3': …	11	10
0.4915571859072415	train	629	N(N-Glycosylation)TTGEHC(Carbamidomethyl)EK{Hex:5; HexNAc:4; Neu5Gc:1}	MouseHeart-Z-T-1.mgf.controllerType=0 controllerNumber=1 scan=6825	1738900.5480957031	3	(0, 'N-Glycosylation')(6, 'Carbamidomethyl')	{'b+1': array([0. , 0. , 0. , 0. , 0. , 0. , 0. , 0.03144216]), 'b+2': array([0., 0., 0., 0., 0., 0., 0., 0.]), 'b+3': array([0., 0., 0., 0., 0., 0., 0., 0.]), 'y+1': array([0. , 0. , 0.03635899, 0.0681626 , 0. , 0.0477105 , 0.03418424, 0.02671627]), 'y+2': array([0., 0., 0., 0., 0., 0., 0., 0.]), 'y+3': array([0., 0., 0., 0., 0., 0., 0., 0.])}	9	10
0.438558179261218	train	630	N(N-Glycosylation)TTGEHC(Carbamidomethyl)EK{Hex:5; HexNAc:4; Neu5Gc:1}	MouseHeart-Z-T-1.mgf.controllerType=0 controllerNumber=1 scan=6889	1476195.4998168945	3	(0, 'N-Glycosylation')(6, 'Carbamidomethyl')	{'b+1': array([0. , 0. , 0. , 0. , 0. , 0. , 0.02576804, 0. ]), 'b+2': array([0., 0., 0., 0., 0., 0., 0., 0.]), 'b+3': array([0., 0., 0., 0., 0., 0., 0., 0.]), 'y+1': array([0. , 0. , 0.02760898, 0.05631482, 0. , 0.02425439, 0.03315746, 0. ]), 'y+2': array([0., 0., 0., 0., 0., 0., 0., 0.]), 'y+3': array([0., 0., 0., 0., 0., 0., 0., 0.])}	9	10
0.9024730979641157	train	631	N(N-Glycosylation)ISQDLEK{Fuc:1; Hex:5; HexNAc:4; Neu5Ac:1}	MouseHeart-Z-T-1.mgf.controllerType=0 controllerNumber=1 scan=22875	5220662.399536133	3	(0, 'N-Glycosylation')	{'b+1': array([0. , 0.0418902 , 0.02553542, 0.01263023, 0.04620664, 0.03606336, 0.04598595]), 'b+2': array([0., 0., 0., 0., 0., 0., 0.]), 'b+3': array([0., 0., 0., 0., 0., 0., 0.]), 'y+1': array([0.02267758, 0.02287962, 0.03878587, 0.05199545, 0.03765918, 0.09247836, 0.03190703]), 'y+2': array([0., 0., 0., 0., 0., 0., 0.]), 'y+3': array([0., 0., 0., 0., 0., 0., 0.])}	8	11
0.8745083372435979	train	632	N(N-Glycosylation)ISQDLEK{Fuc:1; Hex:5; HexNAc:4; Neu5Ac:1}	MouseHeart-Z-T-1.mgf.controllerType=0 controllerNumber=1 scan=23059	2083113.057220459	3	(0, 'N-Glycosylation')	{'b+1': array([0. , 0.03963019, 0. , 0. , 0.04466237, 0.02985058, 0.04092059]), 'b+2': array([0., 0., 0., 0., 0., 0., 0.]), 'b+3': array([0., 0., 0., 0., 0., 0., 0.]), 'y+1': array([0.02505618, 0.01874082, 0.04214862, 0.04826614, 0.04203334, 0.08719407, 0.02261792]), 'y+2': array([0., 0., 0., 0., 0., 0., 0.]), 'y+3': array([0., 0., 0., 0., 0., 0., 0.])}	8	11
0.968910663109424	train	633	N(N-Glycosylation)QSVGDPNVDLIR{Hex:6; HexNAc:3}	MouseHeart-Z-T-1.mgf.controllerType=0 controllerNumber=1 scan=26559	3982044.733642578	3	(0, 'N-Glycosylation')	{'b+1': array([0. , 0.05452094, 0.01258354, 0.01329144, 0. , 0.03118861, 0. , 0. , 0. , 0. , 0. , 0. ]), 'b+2': array([0., 0., 0., 0., 0., 0., 0., 0., 0., 0., 0., 0.]), 'b+3': array([0., 0., 0., 0., 0., 0., 0., 0., 0., 0., 0., 0.]), 'y+1': array([0.0713454 , 0.03954178, 0.09529908, 0.04584518, 0.02559437, 0. , 0.24690693, 0. , 0.12186305, 0.06002844, 0.08946006, 0. ]), 'y+2': array([0., 0., 0., 0…	13	9
0.8264848143175325	train	634	DHTETN(N-Glycosylation)SSVR{Hex:9; HexNAc:2}	MouseHeart-Z-T-1.mgf.controllerType=0 controllerNumber=1 scan=7470	2190705.747406006	3	(5, 'N-Glycosylation')	{'b+1': array([0. , 0.08361992, 0.04198266, 0.02449878, 0.01962952, 0. , 0. , 0. , 0. ]), 'b+2': array([0., 0., 0., 0., 0., 0., 0., 0., 0.]), 'b+3': array([0., 0., 0., 0., 0., 0., 0., 0., 0.]), 'y+1': array([0.03408136, 0. , 0.0164244 , 0.03141304, 0. , 0. , 0. , 0. , 0. ]), 'y+2': array([0., 0., 0., 0., 0., 0., 0., 0., 0.]), 'y+3': array([0., 0., 0., 0., 0., 0., 0., 0., 0.])}	10	11
0.8797627967322019	train	635	VN(N-Glycosylation)SSLHSQISR{Hex:6; HexNAc:4}	MouseHeart-Z-T-1.mgf.controllerType=0 controllerNumber=1 scan=15522	1753282.9843444824	3	(1, 'N-Glycosylation')	{'b+1': array([0., 0., 0., 0., 0., 0., 0., 0., 0., 0.]), 'b+2': array([0., 0., 0., 0., 0., 0., 0., 0., 0., 0.]), 'b+3': array([0., 0., 0., 0., 0., 0., 0., 0., 0., 0.]), 'y+1': array([0.03277223, 0.02203328, 0. , 0.02181551, 0.04463744, 0.03618955, 0. , 0. , 0.04280617, 0. ]), 'y+2': array([0., 0., 0., 0., 0., 0., 0., 0., 0., 0.]), 'y+3': array([0., 0., 0., 0., 0., 0., 0., 0., 0., 0.])}	11	10
0.318045681245411	train	636	VN(N-Glycosylation)SSLHSQISR{Hex:6; HexNAc:4}	MouseHeart-Z-T-1.mgf.controllerType=0 controllerNumber=1 scan=15585	1012796.3867492676	3	(1, 'N-Glycosylation')	{'b+1': array([0., 0., 0., 0., 0., 0., 0., 0., 0., 0.]), 'b+2': array([0., 0., 0., 0., 0., 0., 0., 0., 0., 0.]), 'b+3': array([0., 0., 0., 0., 0., 0., 0., 0., 0., 0.]), 'y+1': array([0.04370098, 0. , 0. , 0.0237161 , 0.02945724, 0.0262536 , 0. , 0. , 0.0385066 , 0. ]), 'y+2': array([0., 0., 0., 0., 0., 0., 0., 0., 0., 0.]), 'y+3': array([0., 0., 0., 0., 0., 0., 0., 0., 0., 0.])}	11	10
0.9103518656323134	train	637	VN(N-Glycosylation)SSLHSQISR{Hex:6; HexNAc:4}	MouseHeart-Z-T-1.mgf.controllerType=0 controllerNumber=1 scan=15657	2524447.2341308594	3	(1, 'N-Glycosylation')	{'b+1': array([0., 0., 0., 0., 0., 0., 0., 0., 0., 0.]), 'b+2': array([0., 0., 0., 0., 0., 0., 0., 0., 0., 0.]), 'b+3': array([0., 0., 0., 0., 0., 0., 0., 0., 0., 0.]), 'y+1': array([0.02999073, 0.02036261, 0.01733633, 0.0188854 , 0.04702713, 0.05058726, 0.02466109, 0.02358824, 0.04125527, 0. ]), 'y+2': array([0., 0., 0., 0., 0., 0., 0., 0., 0., 0.]), 'y+3': array([0., 0., 0., 0., 0., 0., 0., 0.,…	11	10
0.906173680711923	train	638	VN(N-Glycosylation)SSLHSQISR{Hex:6; HexNAc:4}	MouseHeart-Z-T-1.mgf.controllerType=0 controllerNumber=1 scan=15729	5305797.816635132	3	(1, 'N-Glycosylation')	{'b+1': array([0. , 0.01083406, 0. , 0. , 0. , 0.01493027, 0.01403255, 0.02514049, 0.02580338, 0. ]), 'b+2': array([0., 0., 0., 0., 0., 0., 0., 0., 0., 0.]), 'b+3': array([0., 0., 0., 0., 0., 0., 0., 0., 0., 0.]), 'y+1': array([0.02472253, 0.02757064, 0.02138391, 0.02650519, 0.04978824, 0.04981348, 0.02773307, 0.03385506, 0.04532128, 0. ]), 'y+2': array([0., 0., 0., 0., 0., 0., 0., 0., 0., 0.]), …	11	10
0.7999548619406422	train	639	N(N-Glycosylation)ETHSIC(Carbamidomethyl)SAC(Carbamidomethyl)DESC(Carbamidomethyl)K{Hex:5; HexNAc:2}	MouseHeart-Z-T-1.mgf.controllerType=0 controllerNumber=1 scan=16216	655871.6231384277	3	(0, 'N-Glycosylation')(6, 'Carbamidomethyl')(9, 'Carbamidomethyl')(13, 'Carbamidomethyl')	{'b+1': array([0. , 0.03451477, 0. , 0.04574085, 0. , 0.03191005, 0. , 0. , 0. , 0. , 0. , 0. , 0. , 0. ]), 'b+2': array([0., 0., 0., 0., 0., 0., 0., 0., 0., 0., 0., 0., 0., 0.]), 'b+3': array([0., 0., 0., 0., 0., 0., 0., 0., 0., 0., 0., 0., 0., 0.]), 'y+1': array([0.0426959 , 0.06469436, 0.0635624 , 0.05975591, 0.03677183, 0. , 0.03701283, 0.0759514 , 0.09174878, 0.07981469, 0.0901404 , 0. , 0. …	15	7
0.8054411492441321	train	640	N(N-Glycosylation)ETHSIC(Carbamidomethyl)SAC(Carbamidomethyl)DESC(Carbamidomethyl)K{Hex:5; HexNAc:2}	MouseHeart-Z-T-1.mgf.controllerType=0 controllerNumber=1 scan=16276	862299.467010498	3	(0, 'N-Glycosylation')(6, 'Carbamidomethyl')(9, 'Carbamidomethyl')(13, 'Carbamidomethyl')	{'b+1': array([0. , 0.0373938 , 0. , 0.02940038, 0. , 0. , 0. , 0. , 0. , 0. , 0. , 0. , 0. , 0. ]), 'b+2': array([0., 0., 0., 0., 0., 0., 0., 0., 0., 0., 0., 0., 0., 0.]), 'b+3': array([0., 0., 0., 0., 0., 0., 0., 0., 0., 0., 0., 0., 0., 0.]), 'y+1': array([0.03205927, 0.06370446, 0.06469896, 0.06421419, 0.03682051, 0.0532875 , 0.04395819, 0.08298048, 0.09600313, 0.06418038, 0.08026624, 0. , 0. …	15	7
0.665085528293976	train	641	N(N-Glycosylation)ITAQIC(Carbamidomethyl)IDKK{Hex:5; HexNAc:3; Neu5Ac:1}	MouseHeart-Z-T-1.mgf.controllerType=0 controllerNumber=1 scan=24719	2924980.4078063965	3	(0, 'N-Glycosylation')(6, 'Carbamidomethyl')	{'b+1': array([0. , 0.04406313, 0.02825062, 0. , 0.04139347, 0.04122144, 0.02325305, 0.04000775, 0.03532474, 0. ]), 'b+2': array([0., 0., 0., 0., 0., 0., 0., 0., 0., 0.]), 'b+3': array([0., 0., 0., 0., 0., 0., 0., 0., 0., 0.]), 'y+1': array([0.02778195, 0.04693305, 0.03092188, 0.02140862, 0.06070139, 0.04838471, 0.03999533, 0.05503872, 0.06983133, 0. ]), 'y+2': array([0., 0., 0., 0., 0., 0., 0., …	11	9
0.7989562734276383	train	642	KIYIPLN(N-Glycosylation)K{Hex:10; HexNAc:2}	MouseHeart-Z-T-1.mgf.controllerType=0 controllerNumber=1 scan=22236	1015118.7508544922	3	(6, 'N-Glycosylation')	{'b+1': array([0.1234897 , 0.03506629, 0. , 0.06160877, 0. , 0. , 0. ]), 'b+2': array([0., 0., 0., 0., 0., 0., 0.]), 'b+3': array([0., 0., 0., 0., 0., 0., 0.]), 'y+1': array([0.0236182 , 0.02654618, 0. , 0.08526878, 0. , 0.0284616 , 0. ]), 'y+2': array([0., 0., 0., 0., 0., 0., 0.]), 'y+3': array([0., 0., 0., 0., 0., 0., 0.])}	8	12
0.8927790416957717	train	643	N(N-Glycosylation)ISQDLEK{Fuc:1; Hex:5; HexNAc:4; Neu5Gc:1}	MouseHeart-Z-T-1.mgf.controllerType=0 controllerNumber=1 scan=22842	3675924.53515625	3	(0, 'N-Glycosylation')	{'b+1': array([0. , 0.03654396, 0.01978728, 0.01344253, 0.03093215, 0.03120486, 0.03615927]), 'b+2': array([0., 0., 0., 0., 0., 0., 0.]), 'b+3': array([0., 0., 0., 0., 0., 0., 0.]), 'y+1': array([0.01929072, 0.0144874 , 0.03523316, 0.0416082 , 0.02907939, 0.07908607, 0.02890229]), 'y+2': array([0., 0., 0., 0., 0., 0., 0.]), 'y+3': array([0., 0., 0., 0., 0., 0., 0.])}	8	11
0.8433163746419183	train	644	N(N-Glycosylation)ISQDLEK{Fuc:1; Hex:5; HexNAc:4; Neu5Gc:1}	MouseHeart-Z-T-1.mgf.controllerType=0 controllerNumber=1 scan=22878	986603.850692749	2	(0, 'N-Glycosylation')	{'b+1': array([0. , 0.05648218, 0. , 0. , 0.06490221, 0.04159184, 0.06032951]), 'b+2': array([0., 0., 0., 0., 0., 0., 0.]), 'b+3': array([0., 0., 0., 0., 0., 0., 0.]), 'y+1': array([0. , 0.02649663, 0.04891161, 0.05862056, 0.05497566, 0.11639541, 0.0341087 ]), 'y+2': array([0., 0., 0., 0., 0., 0., 0.]), 'y+3': array([0., 0., 0., 0., 0., 0., 0.])}	8	11
0.906995860907826	train	645	N(N-Glycosylation)ISQDLEK{Fuc:1; Hex:5; HexNAc:4; Neu5Gc:1}	MouseHeart-Z-T-1.mgf.controllerType=0 controllerNumber=1 scan=22920	3601179.5366516113	3	(0, 'N-Glycosylation')	{'b+1': array([0. , 0.03964989, 0.0171804 , 0.01466922, 0.04990532, 0.02824466, 0.04173539]), 'b+2': array([0., 0., 0., 0., 0., 0., 0.]), 'b+3': array([0., 0., 0., 0., 0., 0., 0.]), 'y+1': array([0.0256221 , 0.01747383, 0.03561705, 0.05235068, 0.03641992, 0.08615209, 0.03486309]), 'y+2': array([0., 0., 0., 0., 0., 0., 0.]), 'y+3': array([0., 0., 0., 0., 0., 0., 0.])}	8	11
0.32244185488212285	train	646	LSAANQKN(N-Glycosylation)M(Oxidation)TILETKK{Hex:5; HexNAc:2}	MouseHeart-Z-T-1.mgf.controllerType=0 controllerNumber=1 scan=16947	846262.7420654297	4	(7, 'N-Glycosylation')(8, 'Oxidation')	{'b+1': array([0. , 0. , 0. , 0. , 0. , 0.03149861, 0. , 0. , 0. , 0. , 0. , 0. , 0. , 0. , 0. ]), 'b+2': array([0., 0., 0., 0., 0., 0., 0., 0., 0., 0., 0., 0., 0., 0., 0.]), 'b+3': array([0., 0., 0., 0., 0., 0., 0., 0., 0., 0., 0., 0., 0., 0., 0.]), 'y+1': array([0.03746588, 0.03088559, 0.06060925, 0.03526784, 0.05491708, 0. , 0. , 0. , 0. , 0. , 0. , 0. , 0. , 0. , 0. ]), 'y+2': array([0., 0., …	16	7
0.7096827063430039	train	647	YN(N-Glycosylation)HTGQVVIYK{Hex:8; HexNAc:2}	MouseHeart-Z-T-1.mgf.controllerType=0 controllerNumber=1 scan=19990	1510703.6782226562	3	(1, 'N-Glycosylation')	{'b+1': array([0. , 0.01979994, 0.02438123, 0.02251826, 0. , 0.04569904, 0.05663069, 0.06826182, 0.0522216 , 0. ]), 'b+2': array([0., 0., 0., 0., 0., 0., 0., 0., 0., 0.]), 'b+3': array([0., 0., 0., 0., 0., 0., 0., 0., 0., 0.]), 'y+1': array([0.04687891, 0.07318633, 0.04827186, 0.03674414, 0. , 0. , 0.05241782, 0.05600777, 0.07348512, 0. ]), 'y+2': array([0. , 0. , 0. , 0. , 0. , 0. , 0. , 0. , 0.…	11	10
0.6246853990035244	train	648	YN(N-Glycosylation)HTGQVVIYK{Hex:8; HexNAc:2}	MouseHeart-Z-T-1.mgf.controllerType=0 controllerNumber=1 scan=20078	4624467.830932617	3	(1, 'N-Glycosylation')	{'b+1': array([0. , 0.02380524, 0.01614281, 0.01698916, 0.01659707, 0.04337222, 0.05473011, 0.06029206, 0.05654518, 0.01964283]), 'b+2': array([0., 0., 0., 0., 0., 0., 0., 0., 0., 0.]), 'b+3': array([0., 0., 0., 0., 0., 0., 0., 0., 0., 0.]), 'y+1': array([0.04907091, 0.07425615, 0.055731 , 0.03215628, 0.02272714, 0.01512777, 0.06240362, 0.0663178 , 0.07806083, 0. ]), 'y+2': array([0. , 0. , 0. , …	11	10
0.16472573961106166	train	649	LSIIC(Carbamidomethyl)LN(N-Glycosylation)SSR{Hex:9; HexNAc:2}	MouseHeart-Z-T-1.mgf.controllerType=0 controllerNumber=1 scan=22713	4981963.8575286865	3	(4, 'Carbamidomethyl')(6, 'N-Glycosylation')	{'b+1': array([0. , 0.01038022, 0. , 0. , 0.03505731, 0. , 0. , 0.02210315, 0. ]), 'b+2': array([0., 0., 0., 0., 0., 0., 0., 0., 0.]), 'b+3': array([0., 0., 0., 0., 0., 0., 0., 0., 0.]), 'y+1': array([0.02399002, 0. , 0. , 0. , 0.0256403 , 0. , 0. , 0. , 0. ]), 'y+2': array([0., 0., 0., 0., 0., 0., 0., 0., 0.]), 'y+3': array([0., 0., 0., 0., 0., 0., 0., 0., 0.])}	10	11
0.9191969650594126	train	650	N(N-Glycosylation)FTAADWGHSR{Fuc:1; Hex:5; HexNAc:4}	MouseHeart-Z-T-1.mgf.controllerType=0 controllerNumber=1 scan=23290	2838541.211456299	3	(0, 'N-Glycosylation')	{'b+1': array([0. , 0.02035993, 0. , 0. , 0. , 0. , 0. , 0. , 0. , 0. ]), 'b+2': array([0., 0., 0., 0., 0., 0., 0., 0., 0., 0.]), 'b+3': array([0., 0., 0., 0., 0., 0., 0., 0., 0., 0.]), 'y+1': array([0.0383418 , 0.02904401, 0.02077359, 0.03862788, 0.14567617, 0.04186743, 0.04370578, 0.04706636, 0.05577139, 0.02430769]), 'y+2': array([0., 0., 0., 0., 0., 0., 0., 0., 0., 0.]), 'y+3': array([0., 0.,…	11	10
0.9216182124281678	train	651	N(N-Glycosylation)FTAADWGHSR{Fuc:1; Hex:5; HexNAc:4}	MouseHeart-Z-T-1.mgf.controllerType=0 controllerNumber=1 scan=23362	9569153.49987793	3	(0, 'N-Glycosylation')	{'b+1': array([0. , 0.02339749, 0.01026194, 0. , 0. , 0.00980982, 0. , 0. , 0. , 0.03068249]), 'b+2': array([0., 0., 0., 0., 0., 0., 0., 0., 0., 0.]), 'b+3': array([0., 0., 0., 0., 0., 0., 0., 0., 0., 0.]), 'y+1': array([0.03282032, 0.02965504, 0.02902512, 0.04225883, 0.15503424, 0.04764028, 0.04462996, 0.05029246, 0.06015614, 0.03744935]), 'y+2': array([0. , 0. , 0. , 0. , 0. , 0. , 0. , 0. , 0.…	11	10
0.611650542127721	train	652	N(N-Glycosylation)ITAQIC(Carbamidomethyl)IDKK{Hex:5; HexNAc:3; Neu5Gc:1}	MouseHeart-Z-T-1.mgf.controllerType=0 controllerNumber=1 scan=24626	4247268.91494751	3	(0, 'N-Glycosylation')(6, 'Carbamidomethyl')	{'b+1': array([0. , 0.0382597 , 0.02764191, 0.02268652, 0.04138561, 0.04399754, 0.03986415, 0.02652564, 0.0400905 , 0. ]), 'b+2': array([0., 0., 0., 0., 0., 0., 0., 0., 0., 0.]), 'b+3': array([0., 0., 0., 0., 0., 0., 0., 0., 0., 0.]), 'y+1': array([0.01760207, 0.05373662, 0.02972747, 0.02398965, 0.06245305, 0.05474106, 0.04232386, 0.04606439, 0.07169354, 0. ]), 'y+2': array([0. , 0. , 0. , 0. , 0…	11	9
0.20634871622951986	train	653	SGLN(N-Glycosylation)ATFMAFNR{Hex:8; HexNAc:2}	MouseHeart-Z-T-1.mgf.controllerType=0 controllerNumber=1 scan=22793	3970648.4064941406	3	(3, 'N-Glycosylation')	{'b+1': array([0. , 0. , 0. , 0. , 0. , 0. , 0.01563141, 0. , 0. , 0. , 0. ]), 'b+2': array([0., 0., 0., 0., 0., 0., 0., 0., 0., 0., 0.]), 'b+3': array([0., 0., 0., 0., 0., 0., 0., 0., 0., 0., 0.]), 'y+1': array([0.04423515, 0.0115836 , 0. , 0. , 0. , 0.01796219, 0. , 0. , 0. , 0. , 0. ]), 'y+2': array([0., 0., 0., 0., 0., 0., 0., 0., 0., 0., 0.]), 'y+3': array([0., 0., 0., 0., 0., 0., 0., 0., 0.…	12	10
0.6804378245777012	train	654	YHYN(N-Glycosylation)GTFEDGK{Hex:8; HexNAc:2}	MouseHeart-Z-T-1.mgf.controllerType=0 controllerNumber=1 scan=20844	1093791.5899658203	3	(3, 'N-Glycosylation')	{'b+1': array([0. , 0.08840897, 0.04638718, 0.02564578, 0. , 0. , 0. , 0.07599472, 0. , 0. ]), 'b+2': array([0., 0., 0., 0., 0., 0., 0., 0., 0., 0.]), 'b+3': array([0., 0., 0., 0., 0., 0., 0., 0., 0., 0.]), 'y+1': array([0.02396272, 0. , 0.04823306, 0.02957557, 0. , 0. , 0.05196694, 0.06324663, 0. , 0. ]), 'y+2': array([0., 0., 0., 0., 0., 0., 0., 0., 0., 0.]), 'y+3': array([0., 0., 0., 0., 0., 0…	11	10
0.28656141134604673	train	655	AMSSN(N-Glycosylation)ETAAYK{Hex:9; HexNAc:2}	MouseHeart-Z-T-1.mgf.controllerType=0 controllerNumber=1 scan=16841	2069101.2157287598	2	(4, 'N-Glycosylation')	{'b+1': array([0. , 0.03253789, 0. , 0. , 0.02371588, 0.03842374, 0.03784187, 0.04580549, 0.05115509, 0.03109023]), 'b+2': array([0., 0., 0., 0., 0., 0., 0., 0., 0., 0.]), 'b+3': array([0., 0., 0., 0., 0., 0., 0., 0., 0., 0.]), 'y+1': array([0.03971997, 0.05317779, 0.05436674, 0.06579382, 0.07509806, 0.04396626, 0.02016293, 0. , 0.04478816, 0. ]), 'y+2': array([0., 0., 0., 0., 0., 0., 0., 0., 0.,…	11	11
0.41105512617488366	train	656	AMSSN(N-Glycosylation)ETAAYK{Hex:9; HexNAc:2}	MouseHeart-Z-T-1.mgf.controllerType=0 controllerNumber=1 scan=16856	2108843.1557617188	3	(4, 'N-Glycosylation')	{'b+1': array([0. , 0.03663533, 0.01890803, 0. , 0. , 0.018522 , 0.02147801, 0.03542967, 0.02679794, 0.04011568]), 'b+2': array([0., 0., 0., 0., 0., 0., 0., 0., 0., 0.]), 'b+3': array([0., 0., 0., 0., 0., 0., 0., 0., 0., 0.]), 'y+1': array([0.03315898, 0.04493757, 0.04493932, 0.04701579, 0.06507325, 0.02422032, 0. , 0. , 0.04273187, 0. ]), 'y+2': array([0., 0., 0., 0., 0., 0., 0., 0., 0., 0.]), '…	11	11
0.41206764819175834	train	657	AMSSN(N-Glycosylation)ETAAYK{Hex:9; HexNAc:2}	MouseHeart-Z-T-1.mgf.controllerType=0 controllerNumber=1 scan=16842	3594392.0315856934	3	(4, 'N-Glycosylation')	{'b+1': array([0. , 0.03382242, 0.02391607, 0. , 0.01450909, 0.03679677, 0.02372773, 0.03455572, 0.04783919, 0.03582902]), 'b+2': array([0., 0., 0., 0., 0., 0., 0., 0., 0., 0.]), 'b+3': array([0., 0., 0., 0., 0., 0., 0., 0., 0., 0.]), 'y+1': array([0.04278509, 0.04652346, 0.041503 , 0.05370728, 0.06486841, 0.03836003, 0.01706639, 0. , 0.04627367, 0. ]), 'y+2': array([0., 0., 0., 0., 0., 0., 0., 0…	11	11
0.6178852320155872	train	658	VNDN(N-Glycosylation)KTAAEEALR{Fuc:1; Hex:4; HexNAc:4}	MouseHeart-Z-T-1.mgf.controllerType=0 controllerNumber=1 scan=18781	1252303.1999511719	3	(3, 'N-Glycosylation')	{'b+1': array([0., 0., 0., 0., 0., 0., 0., 0., 0., 0., 0., 0.]), 'b+2': array([0., 0., 0., 0., 0., 0., 0., 0., 0., 0., 0., 0.]), 'b+3': array([0., 0., 0., 0., 0., 0., 0., 0., 0., 0., 0., 0.]), 'y+1': array([0.05060721, 0. , 0.04527573, 0.0401016 , 0.02714181, 0.05053951, 0.05154898, 0.07467913, 0. , 0. , 0. , 0. ]), 'y+2': array([0., 0., 0., 0., 0., 0., 0., 0., 0., 0., 0., 0.]), 'y+3': array([0.,…	13	9
0.8392539369126086	train	659	AN(N-Glycosylation)HSGAVVLLK{Hex:5; HexNAc:4; Neu5Gc:1}	MouseHeart-Z-T-1.mgf.controllerType=0 controllerNumber=1 scan=21425	1628492.5440979004	3	(1, 'N-Glycosylation')	{'b+1': array([0. , 0. , 0. , 0.02299669, 0. , 0.03823417, 0.05214351, 0.04554739, 0.04329454, 0. ]), 'b+2': array([0., 0., 0., 0., 0., 0., 0., 0., 0., 0.]), 'b+3': array([0., 0., 0., 0., 0., 0., 0., 0., 0., 0.]), 'y+1': array([0.02160884, 0.01970631, 0.02246607, 0.01961709, 0. , 0. , 0.03881919, 0.04482915, 0.04639616, 0. ]), 'y+2': array([0., 0., 0., 0., 0., 0., 0., 0., 0., 0.]), 'y+3': array([…	11	10
0.6176308490327284	train	660	YHYN(N-Glycosylation)C(Carbamidomethyl)SLLDGTR{Hex:7; HexNAc:2}	MouseHeart-Z-T-1.mgf.controllerType=0 controllerNumber=1 scan=25576	2852805.4244384766	3	(3, 'N-Glycosylation')(4, 'Carbamidomethyl')	{'b+1': array([0. , 0.11578239, 0.0667886 , 0.01907982, 0. , 0. , 0.02180469, 0. , 0.03732303, 0. , 0. ]), 'b+2': array([0., 0., 0., 0., 0., 0., 0., 0., 0., 0., 0.]), 'b+3': array([0., 0., 0., 0., 0., 0., 0., 0., 0., 0., 0.]), 'y+1': array([0.05492126, 0. , 0.1262554 , 0.04632997, 0.05138577, 0.02976193, 0.0490748 , 0.05395034, 0. , 0. , 0. ]), 'y+2': array([0., 0., 0., 0., 0., 0., 0., 0., 0., 0.…	12	9
0.6524713583901984	train	661	LFIEEAN(N-Glycosylation)K{Fuc:1; Hex:5; HexNAc:4; Neu5Gc:1}	MouseHeart-Z-T-1.mgf.controllerType=0 controllerNumber=1 scan=25969	2120529.0273132324	3	(6, 'N-Glycosylation')	{'b+1': array([0. , 0.06675027, 0.02568318, 0.04309129, 0.03956363, 0.06049028, 0.025614 ]), 'b+2': array([0., 0., 0., 0., 0., 0., 0.]), 'b+3': array([0., 0., 0., 0., 0., 0., 0.]), 'y+1': array([0.01960478, 0.06675027, 0.02472737, 0.03239698, 0.05028889, 0.06049028, 0. ]), 'y+2': array([0., 0., 0., 0., 0., 0., 0.]), 'y+3': array([0., 0., 0., 0., 0., 0., 0.])}	8	11
0.7655800644500994	train	662	EQYIHEN(N-Glycosylation)YSR{Hex:8; HexNAc:2}	MouseHeart-Z-T-1.mgf.controllerType=0 controllerNumber=1 scan=19975	2261827.6634368896	3	(6, 'N-Glycosylation')	{'b+1': array([0. , 0.06339537, 0.06004914, 0.0230095 , 0.0455366 , 0.03890511, 0. , 0. , 0.02325792]), 'b+2': array([0., 0., 0., 0., 0., 0., 0., 0., 0.]), 'b+3': array([0., 0., 0., 0., 0., 0., 0., 0., 0.]), 'y+1': array([0.03672149, 0.02338984, 0.03583439, 0. , 0. , 0.02195953, 0. , 0. , 0. ]), 'y+2': array([0., 0., 0., 0., 0., 0., 0., 0., 0.]), 'y+3': array([0., 0., 0., 0., 0., 0., 0., 0., 0.])}	10	10
-0.39732900185885967	train	663	LN(N-Glycosylation)SSSQTNSLK{Hex:9; HexNAc:2}	MouseHeart-Z-T-1.mgf.controllerType=0 controllerNumber=1 scan=14748	1132217.4348144531	3	(1, 'N-Glycosylation')	{'b+1': array([0. , 0. , 0. , 0. , 0. , 0. , 0.054222 , 0.05200312, 0. , 0.03510938]), 'b+2': array([0., 0., 0., 0., 0., 0., 0., 0., 0., 0.]), 'b+3': array([0., 0., 0., 0., 0., 0., 0., 0., 0., 0.]), 'y+1': array([0.02345611, 0. , 0. , 0. , 0. , 0. , 0. , 0. , 0. , 0. ]), 'y+2': array([0., 0., 0., 0., 0., 0., 0., 0., 0., 0.]), 'y+3': array([0., 0., 0., 0., 0., 0., 0., 0., 0., 0.])}	11	11
0.7258372842558839	train	664	YEQLQN(N-Glycosylation)ETR{Hex:9; HexNAc:2}	MouseHeart-Z-T-1.mgf.controllerType=0 controllerNumber=1 scan=17485	1145530.7112426758	3	(5, 'N-Glycosylation')	{'b+1': array([0. , 0.02876672, 0.04551967, 0. , 0.02759359, 0. , 0. , 0. ]), 'b+2': array([0., 0., 0., 0., 0., 0., 0., 0.]), 'b+3': array([0., 0., 0., 0., 0., 0., 0., 0.]), 'y+1': array([0.04889904, 0.05931055, 0. , 0. , 0. , 0. , 0. , 0. ]), 'y+2': array([0., 0., 0., 0., 0., 0., 0., 0.]), 'y+3': array([0., 0., 0., 0., 0., 0., 0., 0.])}	9	11
0.9409026836669453	train	669	N(N-Glycosylation)LSLNIHGK{Fuc:2; Hex:4; HexNAc:4; Neu5Gc:1}	MouseHeart-Z-T-1.mgf.controllerType=0 controllerNumber=1 scan=23469	8077130.618835449	3	(0, 'N-Glycosylation')	{'b+1': array([0. , 0.02762262, 0.02337983, 0.01807709, 0.02846756, 0.03876972, 0.04293858, 0.02758396]), 'b+2': array([0., 0., 0., 0., 0., 0., 0., 0.]), 'b+3': array([0., 0., 0., 0., 0., 0., 0., 0.]), 'y+1': array([0.01902574, 0. , 0.06456666, 0.03564343, 0.04593124, 0.03479898, 0.05043931, 0.02283442]), 'y+2': array([0., 0., 0., 0., 0., 0., 0., 0.]), 'y+3': array([0., 0., 0., 0., 0., 0., 0., 0.…	9	11
0.9259341837669063	train	670	N(N-Glycosylation)LSLNIHGK{Fuc:1; Hex:5; HexNAc:4; Neu5Ac:1}	MouseHeart-Z-T-1.mgf.controllerType=0 controllerNumber=1 scan=23544	6587432.084655762	3	(0, 'N-Glycosylation')	{'b+1': array([0. , 0.0316085 , 0.02871943, 0.01449195, 0.035435 , 0.03733488, 0.04484587, 0.02700231]), 'b+2': array([0., 0., 0., 0., 0., 0., 0., 0.]), 'b+3': array([0., 0., 0., 0., 0., 0., 0., 0.]), 'y+1': array([0.01295237, 0. , 0.07003536, 0.04061642, 0.05082588, 0.032236 , 0.05657183, 0.02330111]), 'y+2': array([0., 0., 0., 0., 0., 0., 0., 0.]), 'y+3': array([0., 0., 0., 0., 0., 0., 0., 0.])}	9	11
0.9258625988383142	train	671	N(N-Glycosylation)LSLNIHGK{Fuc:1; Hex:5; HexNAc:4; Neu5Ac:1}	MouseHeart-Z-T-1.mgf.controllerType=0 controllerNumber=1 scan=23625	5869996.636871338	3	(0, 'N-Glycosylation')	{'b+1': array([0. , 0.03229521, 0.02703715, 0.02201849, 0.0371311 , 0.04434641, 0.04735761, 0.03234092]), 'b+2': array([0., 0., 0., 0., 0., 0., 0., 0.]), 'b+3': array([0., 0., 0., 0., 0., 0., 0., 0.]), 'y+1': array([0. , 0. , 0.07422756, 0.04178758, 0.0504529 , 0.03714374, 0.05950347, 0.02685032]), 'y+2': array([0., 0., 0., 0., 0., 0., 0., 0.]), 'y+3': array([0., 0., 0., 0., 0., 0., 0., 0.])}	9	11
0.8696774223147071	train	672	AN(N-Glycosylation)HSGAVVLLK{Hex:7; HexNAc:4}	MouseHeart-Z-T-1.mgf.controllerType=0 controllerNumber=1 scan=18832	1839687.9083251953	3	(1, 'N-Glycosylation')	{'b+1': array([0. , 0. , 0. , 0. , 0. , 0.03709333, 0.05261429, 0.05664708, 0.04451328, 0.03580077]), 'b+2': array([0., 0., 0., 0., 0., 0., 0., 0., 0., 0.]), 'b+3': array([0., 0., 0., 0., 0., 0., 0., 0., 0., 0.]), 'y+1': array([0.02459047, 0.01917136, 0.02230691, 0. , 0.02097474, 0. , 0.04350576, 0.04609434, 0.04909113, 0. ]), 'y+2': array([0., 0., 0., 0., 0., 0., 0., 0., 0., 0.]), 'y+3': array([…	11	11
0.9207731482926886	train	673	ALVN(N-Glycosylation)FTR{Hex:5; HexNAc:4; Neu5Gc:2}	MouseHeart-Z-T-1.mgf.controllerType=0 controllerNumber=1 scan=31848	4356136.500061035	3	(3, 'N-Glycosylation')	{'b+1': array([0. , 0.02594626, 0.014985 , 0.01294526, 0.01636243, 0. ]), 'b+2': array([0., 0., 0., 0., 0., 0.]), 'b+3': array([0., 0., 0., 0., 0., 0.]), 'y+1': array([0.05375785, 0.02388008, 0.02510338, 0. , 0. , 0. ]), 'y+2': array([0., 0., 0., 0., 0., 0.]), 'y+3': array([0., 0., 0., 0., 0., 0.])}	7	11
0.6966456238303891	train	674	VFGSQN(N-Glycosylation)LTTVK{Hex:9; HexNAc:2}	MouseHeart-Z-T-1.mgf.controllerType=0 controllerNumber=1 scan=24824	798118.5617675781	2	(5, 'N-Glycosylation')	{'b+1': array([0. , 0.03705532, 0. , 0. , 0. , 0.03097029, 0.03970289, 0.03602886, 0. , 0.04316345]), 'b+2': array([0., 0., 0., 0., 0., 0., 0., 0., 0., 0.]), 'b+3': array([0., 0., 0., 0., 0., 0., 0., 0., 0., 0.]), 'y+1': array([0.0310825 , 0. , 0.0396275 , 0.06415416, 0.03683611, 0.02928914, 0. , 0. , 0.05726187, 0. ]), 'y+2': array([0., 0., 0., 0., 0., 0., 0., 0., 0., 0.]), 'y+3': array([0., 0.,…	11	11
0.5180904700638687	train	675	VFGSQN(N-Glycosylation)LTTVK{Hex:9; HexNAc:2}	MouseHeart-Z-T-1.mgf.controllerType=0 controllerNumber=1 scan=24844	2372073.378173828	3	(5, 'N-Glycosylation')	{'b+1': array([0. , 0.04656833, 0.01741909, 0. , 0.01789643, 0.02066614, 0.04738471, 0. , 0. , 0. ]), 'b+2': array([0., 0., 0., 0., 0., 0., 0., 0., 0., 0.]), 'b+3': array([0., 0., 0., 0., 0., 0., 0., 0., 0., 0.]), 'y+1': array([0.04241837, 0.03082031, 0.0357076 , 0.05448631, 0.03832911, 0. , 0. , 0. , 0.05440948, 0.04155133]), 'y+2': array([0., 0., 0., 0., 0., 0., 0., 0., 0., 0.]), 'y+3': array([…	11	11
0.8267528765545086	train	676	VFGSQN(N-Glycosylation)LTTVK{Hex:9; HexNAc:2}	MouseHeart-Z-T-1.mgf.controllerType=0 controllerNumber=1 scan=24882	2874463.4767456055	2	(5, 'N-Glycosylation')	{'b+1': array([0. , 0.04182759, 0.03064336, 0.01888611, 0.03358806, 0.04116941, 0.06666459, 0.03771682, 0. , 0.04348745]), 'b+2': array([0., 0., 0., 0., 0., 0., 0., 0., 0., 0.]), 'b+3': array([0., 0., 0., 0., 0., 0., 0., 0., 0., 0.]), 'y+1': array([0.04154555, 0.03676886, 0.04961759, 0.07086287, 0.0545869 , 0.03300073, 0. , 0. , 0.05120109, 0.03578613]), 'y+2': array([0., 0., 0., 0., 0., 0., 0., …	11	11
0.6202075481421884	train	677	VFGSQN(N-Glycosylation)LTTVK{Hex:9; HexNAc:2}	MouseHeart-Z-T-1.mgf.controllerType=0 controllerNumber=1 scan=24892	3468211.6583862305	2	(5, 'N-Glycosylation')	{'b+1': array([0. , 0.04235854, 0.02485163, 0. , 0.02878487, 0.03685385, 0.06488067, 0.03730378, 0. , 0.03157001]), 'b+2': array([0., 0., 0., 0., 0., 0., 0., 0., 0., 0.]), 'b+3': array([0., 0., 0., 0., 0., 0., 0., 0., 0., 0.]), 'y+1': array([0.04408369, 0.03334625, 0.04308014, 0.07369558, 0.04782867, 0.03194228, 0. , 0.01895426, 0.05799311, 0.02749544]), 'y+2': array([0., 0., 0., 0., 0., 0., 0., …	11	11
0.6055527153985426	train	678	VFGSQN(N-Glycosylation)LTTVK{Hex:9; HexNAc:2}	MouseHeart-Z-T-1.mgf.controllerType=0 controllerNumber=1 scan=24917	1748714.1694793701	3	(5, 'N-Glycosylation')	{'b+1': array([0. , 0.0456645 , 0. , 0.01762302, 0.02163874, 0.0200646 , 0.04674073, 0.02716481, 0. , 0. ]), 'b+2': array([0., 0., 0., 0., 0., 0., 0., 0., 0., 0.]), 'b+3': array([0., 0., 0., 0., 0., 0., 0., 0., 0., 0.]), 'y+1': array([0.04747204, 0.02361262, 0.04069355, 0.05144911, 0.02687656, 0. , 0. , 0. , 0.0498524 , 0. ]), 'y+2': array([0., 0., 0., 0., 0., 0., 0., 0., 0., 0.]), 'y+3': array([…	11	11
0.5590184933947919	train	679	VFGSQN(N-Glycosylation)LTTVK{Hex:9; HexNAc:2}	MouseHeart-Z-T-1.mgf.controllerType=0 controllerNumber=1 scan=24868	7169094.615722656	3	(5, 'N-Glycosylation')	{'b+1': array([0. , 0.04288202, 0.02753402, 0.02066737, 0.0279651 , 0.03316032, 0.05165721, 0.02952186, 0. , 0.03366642]), 'b+2': array([0., 0., 0., 0., 0., 0., 0., 0., 0., 0.]), 'b+3': array([0., 0., 0., 0., 0., 0., 0., 0., 0., 0.]), 'y+1': array([0.04069169, 0.03271029, 0.04012654, 0.06349718, 0.04000227, 0.02535615, 0. , 0.02217415, 0.05270273, 0.0374831 ]), 'y+2': array([0., 0., 0., 0., 0., 0…	11	11
0.9949821816516426	train	680	RIPAIN(N-Glycosylation)R{Hex:5; HexNAc:4; Neu5Ac:1; Neu5Gc:1}	MouseHeart-Z-T-1.mgf.controllerType=0 controllerNumber=1 scan=22509	3166697.962890625	3	(5, 'N-Glycosylation')	{'b+1': array([0.02607408, 0.0180075 , 0. , 0. , 0.01483863, 0.0197002 ]), 'b+2': array([0., 0., 0., 0., 0., 0.]), 'b+3': array([0., 0., 0., 0., 0., 0.]), 'y+1': array([0.04581577, 0. , 0. , 0. , 0. , 0.01516703]), 'y+2': array([0., 0., 0., 0., 0., 0.]), 'y+3': array([0., 0., 0., 0., 0., 0.])}	7	11
0.45097946997134664	train	681	SQNDKFN(N-Glycosylation)VSLTVK{Hex:6; HexNAc:3}	MouseHeart-Z-T-1.mgf.controllerType=0 controllerNumber=1 scan=25303	2333207.0729675293	3	(6, 'N-Glycosylation')	{'b+1': array([0. , 0.04862837, 0. , 0.03446324, 0.03096995, 0.04547479, 0. , 0.05809505, 0.04473303, 0.04022248, 0. , 0. ]), 'b+2': array([0., 0., 0., 0., 0., 0., 0., 0., 0., 0., 0., 0.]), 'b+3': array([0., 0., 0., 0., 0., 0., 0., 0., 0., 0., 0., 0.]), 'y+1': array([0.04172153, 0.02450283, 0.03904594, 0.02335557, 0.05129912, 0.01861875, 0.02149511, 0.02134029, 0. , 0. , 0. , 0. ]), 'y+2': array(…	13	9
0.6456536545527959	train	682	WTGHN(N-Glycosylation)VTVVQR{Fuc:1; Hex:5; HexNAc:4}	MouseHeart-Z-T-1.mgf.controllerType=0 controllerNumber=1 scan=20159	1648431.141784668	3	(4, 'N-Glycosylation')	{'b+1': array([0. , 0. , 0. , 0. , 0. , 0.0204776, 0. , 0. , 0. , 0. ]), 'b+2': array([0., 0., 0., 0., 0., 0., 0., 0., 0., 0.]), 'b+3': array([0., 0., 0., 0., 0., 0., 0., 0., 0., 0.]), 'y+1': array([0.04647981, 0.02600614, 0.02394639, 0. , 0.04483875, 0.0373912 , 0. , 0. , 0. , 0. ]), 'y+2': array([0., 0., 0., 0., 0., 0., 0., 0., 0., 0.]), 'y+3': array([0., 0., 0., 0., 0., 0., 0., 0., 0., 0.])}	11	10
0.9527643589795004	train	683	IPAIN(N-Glycosylation)R{Fuc:1; Hex:5; HexNAc:4; Neu5Gc:2}	MouseHeart-Z-T-1.mgf.controllerType=0 controllerNumber=1 scan=24555	2297125.3653259277	3	(4, 'N-Glycosylation')	{'b+1': array([0. , 0.01719716, 0.01689183, 0. , 0. ]), 'b+2': array([0., 0., 0., 0., 0.]), 'b+3': array([0., 0., 0., 0., 0.]), 'y+1': array([0.0413079, 0. , 0. , 0. , 0. ]), 'y+2': array([0., 0., 0., 0., 0.]), 'y+3': array([0., 0., 0., 0., 0.])}	6	12
0.6321459727154244	train	684	KN(N-Glycosylation)ISEIK{Hex:5; HexNAc:4; Neu5Gc:2}	MouseHeart-Z-T-1.mgf.controllerType=0 controllerNumber=1 scan=17748	1930736.7734832764	3	(1, 'N-Glycosylation')	{'b+1': array([0.01884679, 0. , 0.01972237, 0. , 0.0442715 , 0.06011176]), 'b+2': array([0., 0., 0., 0., 0., 0.]), 'b+3': array([0., 0., 0., 0., 0., 0.]), 'y+1': array([0.01966998, 0.02377872, 0. , 0.03450125, 0.03696082, 0.02191998]), 'y+2': array([0., 0., 0., 0., 0., 0.]), 'y+3': array([0., 0., 0., 0., 0., 0.])}	7	11
0.7537016739385493	train	685	RPASN(N-Glycosylation)ISASIQR{Fuc:1; Hex:5; HexNAc:4}	MouseHeart-Z-T-1.mgf.controllerType=0 controllerNumber=1 scan=18576	2550863.8544921875	3	(4, 'N-Glycosylation')	{'b+1': array([0.03103505, 0.02842715, 0. , 0. , 0. , 0. , 0. , 0. , 0. , 0. , 0. ]), 'b+2': array([0., 0., 0., 0., 0., 0., 0., 0., 0., 0., 0.]), 'b+3': array([0., 0., 0., 0., 0., 0., 0., 0., 0., 0., 0.]), 'y+1': array([0.05767232, 0. , 0. , 0. , 0. , 0.02698244, 0.01616573, 0. , 0. , 0. , 0. ]), 'y+2': array([0., 0., 0., 0., 0., 0., 0., 0., 0., 0., 0.]), 'y+3': array([0., 0., 0., 0., 0., 0., 0.,…	12	10
0.8735532827566792	train	686	RPASN(N-Glycosylation)ISASIQR{Fuc:1; Hex:5; HexNAc:4}	MouseHeart-Z-T-1.mgf.controllerType=0 controllerNumber=1 scan=18642	9851692.110198975	3	(4, 'N-Glycosylation')	{'b+1': array([0.03390258, 0.02479093, 0. , 0.01607612, 0. , 0. , 0. , 0. , 0. , 0. , 0. ]), 'b+2': array([0., 0., 0., 0., 0., 0., 0., 0., 0., 0., 0.]), 'b+3': array([0., 0., 0., 0., 0., 0., 0., 0., 0., 0., 0.]), 'y+1': array([0.05694047, 0.02060263, 0.01027488, 0.01670898, 0.02076976, 0.03016559, 0.02214228, 0. , 0. , 0. , 0.02291945]), 'y+2': array([0., 0., 0., 0., 0., 0., 0., 0., 0., 0., 0.]),…	12	10
0.8742491864932836	train	687	RPASN(N-Glycosylation)ISASIQR{Fuc:1; Hex:5; HexNAc:4}	MouseHeart-Z-T-1.mgf.controllerType=0 controllerNumber=1 scan=18706	6455086.7052612305	3	(4, 'N-Glycosylation')	{'b+1': array([0.03105933, 0.02546448, 0. , 0.0103256 , 0. , 0. , 0. , 0. , 0. , 0. , 0. ]), 'b+2': array([0., 0., 0., 0., 0., 0., 0., 0., 0., 0., 0.]), 'b+3': array([0., 0., 0., 0., 0., 0., 0., 0., 0., 0., 0.]), 'y+1': array([0.05688499, 0.01255304, 0.01243769, 0.01189465, 0.01436432, 0.03097099, 0.01870512, 0. , 0. , 0. , 0.0213066 ]), 'y+2': array([0., 0., 0., 0., 0., 0., 0., 0., 0., 0., 0.]),…	12	10
0.694199772009484	train	688	LEN(N-Glycosylation)ITTGTYTIHAQK{Hex:6; HexNAc:2}	MouseHeart-Z-T-1.mgf.controllerType=0 controllerNumber=1 scan=24746	1296175.8724365234	3	(2, 'N-Glycosylation')	{'b+1': array([0. , 0.03173461, 0.04065566, 0.02724446, 0. , 0. , 0. , 0. , 0. , 0. , 0. , 0. , 0. , 0. ]), 'b+2': array([0., 0., 0., 0., 0., 0., 0., 0., 0., 0., 0., 0., 0., 0.]), 'b+3': array([0., 0., 0., 0., 0., 0., 0., 0., 0., 0., 0., 0., 0., 0.]), 'y+1': array([0.04117626, 0. , 0.03168349, 0.06970221, 0. , 0. , 0. , 0.03756518, 0.06851773, 0. , 0.09348715, 0. , 0. , 0. ]), 'y+2': array([0., 0…	15	8
0.7745505213960623	train	689	N(N-Glycosylation)VTVNILNDQTK{Hex:5; HexNAc:3; Neu5Ac:1}	MouseHeart-Z-T-1.mgf.controllerType=0 controllerNumber=1 scan=29150	2109591.258544922	3	(0, 'N-Glycosylation')	{'b+1': array([0. , 0.04428837, 0.04212495, 0. , 0.04326601, 0.02551862, 0. , 0. , 0. , 0. , 0. ]), 'b+2': array([0., 0., 0., 0., 0., 0., 0., 0., 0., 0., 0.]), 'b+3': array([0., 0., 0., 0., 0., 0., 0., 0., 0., 0., 0.]), 'y+1': array([0.03849689, 0.02396696, 0.02041762, 0.04186895, 0.07480811, 0.0798323 , 0.04395636, 0.08412719, 0.05166995, 0.08588961, 0. ]), 'y+2': array([0., 0., 0., 0., 0., 0., …	12	9
0.95592115060227	train	691	N(N-Glycosylation)LSLNIHGK{Fuc:1; Hex:5; HexNAc:4; Neu5Gc:1}	MouseHeart-Z-T-1.mgf.controllerType=0 controllerNumber=1 scan=23267	4682890.375961304	3	(0, 'N-Glycosylation')	{'b+1': array([0. , 0.0315527 , 0.02711388, 0.01455503, 0.03394982, 0.04435549, 0.05213448, 0.0341479 ]), 'b+2': array([0., 0., 0., 0., 0., 0., 0., 0.]), 'b+3': array([0., 0., 0., 0., 0., 0., 0., 0.]), 'y+1': array([0. , 0. , 0.07596197, 0.04773956, 0.05852263, 0.03575949, 0.06280881, 0.03041968]), 'y+2': array([0., 0., 0., 0., 0., 0., 0., 0.]), 'y+3': array([0., 0., 0., 0., 0., 0., 0., 0.])}	9	11
0.9014468968205008	train	692	N(N-Glycosylation)LSLNIHGK{Fuc:1; Hex:5; HexNAc:4; Neu5Gc:1}	MouseHeart-Z-T-1.mgf.controllerType=0 controllerNumber=1 scan=23338	10772916.028198242	3	(0, 'N-Glycosylation')	{'b+1': array([0. , 0.03257104, 0.02991437, 0.02638586, 0.03745026, 0.04467573, 0.05136255, 0.03213189]), 'b+2': array([0., 0., 0., 0., 0., 0., 0., 0.]), 'b+3': array([0., 0., 0., 0., 0., 0., 0., 0.]), 'y+1': array([0.00759262, 0. , 0.07708487, 0.04411905, 0.05359825, 0.03754101, 0.06034761, 0.02934587]), 'y+2': array([0., 0., 0., 0., 0., 0., 0., 0.]), 'y+3': array([0., 0., 0., 0., 0., 0., 0., 0.…	9	11
0.9237743381247818	train	693	N(N-Glycosylation)LSLNIHGK{Fuc:1; Hex:5; HexNAc:4; Neu5Gc:1}	MouseHeart-Z-T-1.mgf.controllerType=0 controllerNumber=1 scan=23410	3451793.3715515137	3	(0, 'N-Glycosylation')	{'b+1': array([0. , 0.03191657, 0.0201606 , 0.01495832, 0.03640071, 0.03580622, 0.04645744, 0.03237109]), 'b+2': array([0., 0., 0., 0., 0., 0., 0., 0.]), 'b+3': array([0., 0., 0., 0., 0., 0., 0., 0.]), 'y+1': array([0. , 0. , 0.07194383, 0.04035868, 0.04837869, 0.0285954 , 0.05704357, 0.02269019]), 'y+2': array([0., 0., 0., 0., 0., 0., 0., 0.]), 'y+3': array([0., 0., 0., 0., 0., 0., 0., 0.])}	9	11
0.9133044049708774	train	694	N(N-Glycosylation)LSLNIHGK{Fuc:1; Hex:5; HexNAc:4; Neu5Gc:1}	MouseHeart-Z-T-1.mgf.controllerType=0 controllerNumber=1 scan=23480	26955154.746887207	3	(0, 'N-Glycosylation')	{'b+1': array([0. , 0.03568915, 0.03103525, 0.02445402, 0.0402531 , 0.04753178, 0.05181194, 0.03044796]), 'b+2': array([0., 0., 0., 0., 0., 0., 0., 0.]), 'b+3': array([0., 0., 0., 0., 0., 0., 0., 0.]), 'y+1': array([0. , 0. , 0.081167 , 0.04618933, 0.05537754, 0.03842226, 0.06288746, 0.02862542]), 'y+2': array([0., 0., 0., 0., 0., 0., 0., 0.]), 'y+3': array([0., 0., 0., 0., 0., 0., 0., 0.])}	9	11
0.9456465598616801	train	695	N(N-Glycosylation)LSLNIHGK{Fuc:1; Hex:5; HexNAc:4; Neu5Gc:1}	MouseHeart-Z-T-1.mgf.controllerType=0 controllerNumber=1 scan=23556	3653584.088256836	3	(0, 'N-Glycosylation')	{'b+1': array([0. , 0.02514382, 0.01700354, 0.01318603, 0.03282132, 0.04124905, 0.04104282, 0.01769623]), 'b+2': array([0., 0., 0., 0., 0., 0., 0., 0.]), 'b+3': array([0., 0., 0., 0., 0., 0., 0., 0.]), 'y+1': array([0. , 0. , 0.06144819, 0.03644675, 0.04184333, 0.03058591, 0.0568709 , 0.02715601]), 'y+2': array([0., 0., 0., 0., 0., 0., 0., 0.]), 'y+3': array([0., 0., 0., 0., 0., 0., 0., 0.])}	9	11
0.9533633268260546	train	696	SSSHLPPSSYFN(N-Glycosylation)ASGR{Hex:6; HexNAc:2}	MouseHeart-Z-T-1.mgf.controllerType=0 controllerNumber=1 scan=24221	1644835.8258209229	3	(11, 'N-Glycosylation')	{'b+1': array([0. , 0. , 0. , 0.13631311, 0.16804821, 0.03101691, 0. , 0. , 0. , 0. , 0. , 0. , 0. , 0. , 0. ]), 'b+2': array([0., 0., 0., 0., 0., 0., 0., 0., 0., 0., 0., 0., 0., 0., 0.]), 'b+3': array([0., 0., 0., 0., 0., 0., 0., 0., 0., 0., 0., 0., 0., 0., 0.]), 'y+1': array([0.05051541, 0.02375244, 0.02801032, 0.02391893, 0.02006498, 0. , 0. , 0. , 0. , 0. , 0.0625781 , 0. , 0. , 0. , 0. ]), '…	16	8
0.9642656384827607	train	697	SSSHLPPSSYFN(N-Glycosylation)ASGR{Hex:6; HexNAc:2}	MouseHeart-Z-T-1.mgf.controllerType=0 controllerNumber=1 scan=24298	1848474.5237731934	3	(11, 'N-Glycosylation')	{'b+1': array([0. , 0. , 0. , 0.14015733, 0.17941683, 0.02320676, 0. , 0. , 0. , 0. , 0.02991562, 0. , 0. , 0. , 0. ]), 'b+2': array([0., 0., 0., 0., 0., 0., 0., 0., 0., 0., 0., 0., 0., 0., 0.]), 'b+3': array([0., 0., 0., 0., 0., 0., 0., 0., 0., 0., 0., 0., 0., 0., 0.]), 'y+1': array([0.04464726, 0.02143025, 0.02586064, 0.03472746, 0. , 0. , 0. , 0. , 0. , 0. , 0.06399136, 0. , 0. , 0. , 0. ]), '…	16	8
0.9757657276476515	train	698	SSSHLPPSSYFN(N-Glycosylation)ASGR{Hex:6; HexNAc:2}	MouseHeart-Z-T-1.mgf.controllerType=0 controllerNumber=1 scan=24376	1756236.914276123	3	(11, 'N-Glycosylation')	{'b+1': array([0. , 0. , 0. , 0.12467269, 0.15325421, 0.02150483, 0. , 0. , 0. , 0. , 0.03033102, 0. , 0. , 0. , 0. ]), 'b+2': array([0., 0., 0., 0., 0., 0., 0., 0., 0., 0., 0., 0., 0., 0., 0.]), 'b+3': array([0., 0., 0., 0., 0., 0., 0., 0., 0., 0., 0., 0., 0., 0., 0.]), 'y+1': array([0.04375377, 0.02142154, 0. , 0.02404061, 0. , 0. , 0. , 0. , 0. , 0. , 0.04580456, 0. , 0. , 0. , 0. ]), 'y+2': a…	16	8
0.9675958976757127	train	699	SSSHLPPSSYFN(N-Glycosylation)ASGR{Hex:6; HexNAc:2}	MouseHeart-Z-T-1.mgf.controllerType=0 controllerNumber=1 scan=24453	2222182.30809021	3	(11, 'N-Glycosylation')	{'b+1': array([0. , 0. , 0. , 0.1043091, 0.1272007, 0. , 0. , 0. , 0. , 0. , 0. , 0. , 0. , 0. , 0. ]), 'b+2': array([0., 0., 0., 0., 0., 0., 0., 0., 0., 0., 0., 0., 0., 0., 0.]), 'b+3': array([0., 0., 0., 0., 0., 0., 0., 0., 0., 0., 0., 0., 0., 0., 0.]), 'y+1': array([0.03651795, 0.01924592, 0. , 0.01997408, 0. , 0. , 0. , 0. , 0. , 0. , 0.05093333, 0. , 0. , 0. , 0. ]), 'y+2': array([0., 0., 0.…	16	8
0.9995554852175506	train	701	LTDN(N-Glycosylation)GTEFSVK{Hex:9; HexNAc:2}	MouseHeart-Z-T-1.mgf.controllerType=0 controllerNumber=1 scan=27433	1962183.588256836	2	(3, 'N-Glycosylation')	{'b+1': array([0. , 0. , 0. , 0. , 0.01955629, 0. , 0. , 0. , 0. , 0. ]), 'b+2': array([0., 0., 0., 0., 0., 0., 0., 0., 0., 0.]), 'b+3': array([0., 0., 0., 0., 0., 0., 0., 0., 0., 0.]), 'y+1': array([0. , 0. , 0. , 0. , 0.04612393, 0.04692217, 0. , 0. , 0. , 0. ]), 'y+2': array([0., 0., 0., 0., 0., 0., 0., 0., 0., 0.]), 'y+3': array([0., 0., 0., 0., 0., 0., 0., 0., 0., 0.])}	11	11
0.982251529201181	train	702	RIPAIN(N-Glycosylation)R{Hex:5; HexNAc:4; Neu5Gc:2}	MouseHeart-Z-T-1.mgf.controllerType=0 controllerNumber=1 scan=22118	1616888.2835083008	3	(5, 'N-Glycosylation')	{'b+1': array([0.02067387, 0. , 0. , 0. , 0. , 0.02140309]), 'b+2': array([0., 0., 0., 0., 0., 0.]), 'b+3': array([0., 0., 0., 0., 0., 0.]), 'y+1': array([0.05247323, 0. , 0. , 0. , 0. , 0. ]), 'y+2': array([0., 0., 0., 0., 0., 0.]), 'y+3': array([0., 0., 0., 0., 0., 0.])}	7	11
0.8197862786787492	train	703	RIPAIN(N-Glycosylation)R{Hex:5; HexNAc:4; Neu5Gc:2}	MouseHeart-Z-T-1.mgf.controllerType=0 controllerNumber=1 scan=22200	2550972.8200683594	3	(5, 'N-Glycosylation')	{'b+1': array([0.01701946, 0.02289998, 0. , 0. , 0.01695278, 0.02858619]), 'b+2': array([0., 0., 0., 0., 0., 0.]), 'b+3': array([0., 0., 0., 0., 0., 0.]), 'y+1': array([0.04358512, 0. , 0. , 0. , 0.01658744, 0. ]), 'y+2': array([0., 0., 0., 0., 0., 0.]), 'y+3': array([0., 0., 0., 0., 0., 0.])}	7	11
0.9728098496124351	train	704	RIPAIN(N-Glycosylation)R{Hex:5; HexNAc:4; Neu5Gc:2}	MouseHeart-Z-T-1.mgf.controllerType=0 controllerNumber=1 scan=22268	2868421.5321655273	3	(5, 'N-Glycosylation')	{'b+1': array([0.01896368, 0.02130551, 0. , 0. , 0. , 0.01682026]), 'b+2': array([0., 0., 0., 0., 0., 0.]), 'b+3': array([0., 0., 0., 0., 0., 0.]), 'y+1': array([0.04414212, 0. , 0. , 0. , 0. , 0. ]), 'y+2': array([0., 0., 0., 0., 0., 0.]), 'y+3': array([0., 0., 0., 0., 0., 0.])}	7	11
0.9018857946343702	train	705	RIPAIN(N-Glycosylation)R{Hex:5; HexNAc:4; Neu5Gc:2}	MouseHeart-Z-T-1.mgf.controllerType=0 controllerNumber=1 scan=22370	4440326.292663574	3	(5, 'N-Glycosylation')	{'b+1': array([0.0253126 , 0.02487302, 0. , 0. , 0. , 0.01396647]), 'b+2': array([0., 0., 0., 0., 0., 0.]), 'b+3': array([0., 0., 0., 0., 0., 0.]), 'y+1': array([0.0380081 , 0. , 0. , 0. , 0. , 0.01340439]), 'y+2': array([0., 0., 0., 0., 0., 0.]), 'y+3': array([0., 0., 0., 0., 0., 0.])}	7	11
0.9183389667990445	train	706	RIPAIN(N-Glycosylation)R{Hex:5; HexNAc:4; Neu5Gc:2}	MouseHeart-Z-T-1.mgf.controllerType=0 controllerNumber=1 scan=22438	5413481.506896973	3	(5, 'N-Glycosylation')	{'b+1': array([0.02759675, 0.0233646 , 0. , 0.01543824, 0.01379634, 0.02543981]), 'b+2': array([0., 0., 0., 0., 0., 0.]), 'b+3': array([0., 0., 0., 0., 0., 0.]), 'y+1': array([0.03744516, 0. , 0. , 0. , 0. , 0.01955451]), 'y+2': array([0., 0., 0., 0., 0., 0.]), 'y+3': array([0., 0., 0., 0., 0., 0.])}	7	11
-0.4345361261309496	train	707	LNSAPVEGYSEHVGN(N-Glycosylation)K{Hex:6; HexNAc:2}	MouseHeart-Z-T-1.mgf.controllerType=0 controllerNumber=1 scan=21794	1315277.4896392822	3	(14, 'N-Glycosylation')	{'b+1': array([0. , 0.06656683, 0.06011849, 0.02935058, 0. , 0. , 0. , 0. , 0. , 0. , 0. , 0. , 0.04439794, 0. , 0. ]), 'b+2': array([0., 0., 0., 0., 0., 0., 0., 0., 0., 0., 0., 0., 0., 0., 0.]), 'b+3': array([0., 0., 0., 0., 0., 0., 0., 0., 0., 0., 0., 0., 0., 0., 0.]), 'y+1': array([0.01951433, 0. , 0. , 0. , 0. , 0. , 0.02877927, 0.03365752, 0.03304775, 0. , 0. , 0.06539788, 0. , 0. , 0. ]), '…	16	8
0.7793763509794309	train	708	RFN(N-Glycosylation)GSVSFFR{Hex:9; HexNAc:2}	MouseHeart-Z-T-1.mgf.controllerType=0 controllerNumber=1 scan=27041	2884392.7258911133	3	(2, 'N-Glycosylation')	{'b+1': array([0.01954205, 0. , 0. , 0. , 0. , 0. , 0. , 0. , 0. ]), 'b+2': array([0., 0., 0., 0., 0., 0., 0., 0., 0.]), 'b+3': array([0., 0., 0., 0., 0., 0., 0., 0., 0.]), 'y+1': array([0.06381777, 0. , 0. , 0.01536796, 0. , 0. , 0.02649751, 0.04678049, 0.03298767]), 'y+2': array([0., 0., 0., 0., 0., 0., 0., 0., 0.]), 'y+3': array([0., 0., 0., 0., 0., 0., 0., 0., 0.])}	10	11
0.8395724027629643	train	709	N(N-Glycosylation)VTVNILNDQTK{Hex:5; HexNAc:3; Neu5Gc:1}	MouseHeart-Z-T-1.mgf.controllerType=0 controllerNumber=1 scan=29044	1480977.9201049805	3	(0, 'N-Glycosylation')	{'b+1': array([0. , 0.05225573, 0.04008786, 0. , 0.02897927, 0.02348604, 0. , 0. , 0. , 0. , 0. ]), 'b+2': array([0., 0., 0., 0., 0., 0., 0., 0., 0., 0., 0.]), 'b+3': array([0., 0., 0., 0., 0., 0., 0., 0., 0., 0., 0.]), 'y+1': array([0.02325511, 0. , 0.0263967 , 0.04450865, 0.07233118, 0.08955956, 0.04741606, 0.09111969, 0.0563799 , 0.08111208, 0. ]), 'y+2': array([0., 0., 0., 0., 0., 0., 0., 0.,…	12	9
0.8376084560795137	train	710	N(N-Glycosylation)VTVNILNDQTK{Hex:5; HexNAc:3; Neu5Gc:1}	MouseHeart-Z-T-1.mgf.controllerType=0 controllerNumber=1 scan=29118	1589674.9710083008	3	(0, 'N-Glycosylation')	{'b+1': array([0. , 0.04602415, 0.04397721, 0.02098731, 0.03613683, 0.02516301, 0. , 0. , 0. , 0. , 0. ]), 'b+2': array([0., 0., 0., 0., 0., 0., 0., 0., 0., 0., 0.]), 'b+3': array([0., 0., 0., 0., 0., 0., 0., 0., 0., 0., 0.]), 'y+1': array([0.03586537, 0. , 0.0241565 , 0.05238395, 0.07238943, 0.08197455, 0.04834264, 0.08058072, 0. , 0.09154646, 0. ]), 'y+2': array([0., 0., 0., 0., 0., 0., 0., 0.,…	12	9
0.8705885620624332	train	711	N(N-Glycosylation)VTVNILNDQTK{Hex:5; HexNAc:3; Neu5Gc:1}	MouseHeart-Z-T-1.mgf.controllerType=0 controllerNumber=1 scan=29097	1722268.7581481934	3	(0, 'N-Glycosylation')	{'b+1': array([0. , 0.0496435 , 0.04024134, 0. , 0. , 0.02755308, 0. , 0. , 0. , 0. , 0. ]), 'b+2': array([0., 0., 0., 0., 0., 0., 0., 0., 0., 0., 0.]), 'b+3': array([0., 0., 0., 0., 0., 0., 0., 0., 0., 0., 0.]), 'y+1': array([0.02615011, 0.01776434, 0.02819762, 0.04076148, 0.07517932, 0.08947146, 0.04398023, 0.08474046, 0.04854706, 0.09323322, 0. ]), 'y+2': array([0., 0., 0., 0., 0., 0., 0., 0.,…	12	9
-0.6769451725856049	train	712	RN(N-Glycosylation)QSLSLLYK{Hex:9; HexNAc:2}	MouseHeart-Z-T-1.mgf.controllerType=0 controllerNumber=1 scan=22811	2871394.0762023926	3	(1, 'N-Glycosylation')	{'b+1': array([0., 0., 0., 0., 0., 0., 0., 0., 0.]), 'b+2': array([0., 0., 0., 0., 0., 0., 0., 0., 0.]), 'b+3': array([0., 0., 0., 0., 0., 0., 0., 0., 0.]), 'y+1': array([0.04288006, 0.05430515, 0.03367418, 0. , 0.01873455, 0. , 0. , 0. , 0. ]), 'y+2': array([0., 0., 0., 0., 0., 0., 0., 0., 0.]), 'y+3': array([0., 0., 0., 0., 0., 0., 0., 0., 0.])}	10	11
0.7517119841986688	train	713	N(N-Glycosylation)LSLNIHGK{Hex:6; HexNAc:4; Neu5Gc:1}	MouseHeart-Z-T-1.mgf.controllerType=0 controllerNumber=1 scan=23037	2085158.5051879883	3	(0, 'N-Glycosylation')	{'b+1': array([0. , 0.0228627 , 0.03306203, 0. , 0.03493461, 0.02509245, 0.03053002, 0.02161364]), 'b+2': array([0., 0., 0., 0., 0., 0., 0., 0.]), 'b+3': array([0., 0., 0., 0., 0., 0., 0., 0.]), 'y+1': array([0.01812173, 0. , 0.0738304 , 0.0375829 , 0.04949225, 0.02416488, 0.04565839, 0. ]), 'y+2': array([0., 0., 0., 0., 0., 0., 0., 0.]), 'y+3': array([0., 0., 0., 0., 0., 0., 0., 0.])}	9	11
0.8053917388062019	train	714	N(N-Glycosylation)LSLNIHGK{Hex:6; HexNAc:4; Neu5Gc:1}	MouseHeart-Z-T-1.mgf.controllerType=0 controllerNumber=1 scan=23188	1187829.656829834	3	(0, 'N-Glycosylation')	{'b+1': array([0. , 0.02270073, 0.02754843, 0. , 0.02961631, 0.02663032, 0.03127086, 0. ]), 'b+2': array([0., 0., 0., 0., 0., 0., 0., 0.]), 'b+3': array([0., 0., 0., 0., 0., 0., 0., 0.]), 'y+1': array([0.02243688, 0. , 0.07626854, 0.03087751, 0.04769979, 0. , 0.05058574, 0. ]), 'y+2': array([0., 0., 0., 0., 0., 0., 0., 0.]), 'y+3': array([0., 0., 0., 0., 0., 0., 0., 0.])}	9	11
0.4394791625576081	train	715	EQIN(N-Glycosylation)ISLDHR{Hex:9; HexNAc:2}	MouseHeart-Z-T-1.mgf.controllerType=0 controllerNumber=1 scan=23685	2606777.560836792	3	(3, 'N-Glycosylation')	{'b+1': array([0. , 0.04668174, 0.01712923, 0. , 0. , 0. , 0. , 0. , 0. ]), 'b+2': array([0., 0., 0., 0., 0., 0., 0., 0., 0.]), 'b+3': array([0., 0., 0., 0., 0., 0., 0., 0., 0.]), 'y+1': array([0.05706993, 0.14111487, 0.03288445, 0.02281507, 0.07095677, 0.04478189, 0. , 0.02267285, 0. ]), 'y+2': array([0., 0., 0., 0., 0., 0., 0., 0., 0.]), 'y+3': array([0., 0., 0., 0., 0., 0., 0., 0., 0.])}	10	11
0.7527017837269215	train	718	FVHVN(N-Glycosylation)TSAILK{Hex:9; HexNAc:2}	MouseHeart-Z-T-1.mgf.controllerType=0 controllerNumber=1 scan=26408	1757254.185180664	3	(4, 'N-Glycosylation')	{'b+1': array([0. , 0. , 0.07580706, 0.05503966, 0. , 0.0351872 , 0. , 0.03355647, 0. , 0. ]), 'b+2': array([0., 0., 0., 0., 0., 0., 0., 0., 0., 0.]), 'b+3': array([0., 0., 0., 0., 0., 0., 0., 0., 0., 0.]), 'y+1': array([0.0493792 , 0.05027045, 0.01920932, 0. , 0. , 0.02120974, 0.02419407, 0. , 0. , 0. ]), 'y+2': array([0., 0., 0., 0., 0., 0., 0., 0., 0., 0.]), 'y+3': array([0., 0., 0., 0., 0., 0…	11	11
0.25518600765890626	train	719	GIFSDVSASVC(Carbamidomethyl)N(N-Glycosylation)SSK{Hex:7; HexNAc:2}	MouseHeart-Z-T-1.mgf.controllerType=0 controllerNumber=1 scan=30367	1399221.7599945068	3	(10, 'Carbamidomethyl')(11, 'N-Glycosylation')	{'b+1': array([0. , 0.03850693, 0.02653828, 0. , 0.02238467, 0.03086646, 0.02648374, 0. , 0.03440213, 0. , 0. , 0. , 0.03513864, 0. ]), 'b+2': array([0., 0., 0., 0., 0., 0., 0., 0., 0., 0., 0., 0., 0., 0.]), 'b+3': array([0., 0., 0., 0., 0., 0., 0., 0., 0., 0., 0., 0., 0., 0.]), 'y+1': array([0.02997789, 0.02435994, 0.02202492, 0. , 0.02711067, 0.02545091, 0.04095865, 0. , 0.05484307, 0.03333778,…	15	9
0.5871331063435584	train	720	N(N-Glycosylation)GSISVR{Fuc:1; Hex:5; HexNAc:4; Neu5Ac:1; Neu5Gc:1}	MouseHeart-Z-T-1.mgf.controllerType=0 controllerNumber=1 scan=20639	3106865.8383789062	3	(0, 'N-Glycosylation')	{'b+1': array([0. , 0. , 0.01569343, 0. , 0. , 0. ]), 'b+2': array([0., 0., 0., 0., 0., 0.]), 'b+3': array([0., 0., 0., 0., 0., 0.]), 'y+1': array([0.05195708, 0. , 0.01972856, 0.01496646, 0.01446972, 0.02746832]), 'y+2': array([0., 0., 0., 0., 0., 0.]), 'y+3': array([0., 0., 0., 0., 0., 0.])}	7	12
0.6526887845422435	train	721	SQLDSILSN(N-Glycosylation)YTR{Hex:8; HexNAc:2}	MouseHeart-Z-T-1.mgf.controllerType=0 controllerNumber=1 scan=19163	4938613.240264893	3	(8, 'N-Glycosylation')	{'b+1': array([0. , 0. , 0. , 0. , 0. , 0.02043919, 0. , 0. , 0.02953066, 0. , 0.01850602]), 'b+2': array([0., 0., 0., 0., 0., 0., 0., 0., 0., 0., 0.]), 'b+3': array([0., 0., 0., 0., 0., 0., 0., 0., 0., 0., 0.]), 'y+1': array([0.05786545, 0. , 0. , 0. , 0. , 0. , 0. , 0. , 0. , 0. , 0. ]), 'y+2': array([0., 0., 0., 0., 0., 0., 0., 0., 0., 0., 0.]), 'y+3': array([0., 0., 0., 0., 0., 0., 0., 0., 0.…	12	10
0.4668253038856659	train	722	VN(N-Glycosylation)SSLHSQISR{Hex:6; HexNAc:3; Neu5Ac:1}	MouseHeart-Z-T-1.mgf.controllerType=0 controllerNumber=1 scan=17919	1365137.9409484863	3	(1, 'N-Glycosylation')	{'b+1': array([0., 0., 0., 0., 0., 0., 0., 0., 0., 0.]), 'b+2': array([0., 0., 0., 0., 0., 0., 0., 0., 0., 0.]), 'b+3': array([0., 0., 0., 0., 0., 0., 0., 0., 0., 0.]), 'y+1': array([0.04108528, 0. , 0. , 0. , 0.06068887, 0.05289887, 0.02687008, 0. , 0.03164641, 0. ]), 'y+2': array([0., 0., 0., 0., 0., 0., 0., 0., 0., 0.]), 'y+3': array([0., 0., 0., 0., 0., 0., 0., 0., 0., 0.])}	11	10
0.6512976447164995	train	723	VN(N-Glycosylation)SSLHSQISR{Hex:6; HexNAc:3; Neu5Ac:1}	MouseHeart-Z-T-1.mgf.controllerType=0 controllerNumber=1 scan=18060	1140053.9844665527	3	(1, 'N-Glycosylation')	{'b+1': array([0., 0., 0., 0., 0., 0., 0., 0., 0., 0.]), 'b+2': array([0., 0., 0., 0., 0., 0., 0., 0., 0., 0.]), 'b+3': array([0., 0., 0., 0., 0., 0., 0., 0., 0., 0.]), 'y+1': array([0.04538123, 0.02295269, 0. , 0. , 0.04903355, 0.06230306, 0. , 0.03639991, 0.03059291, 0. ]), 'y+2': array([0., 0., 0., 0., 0., 0., 0., 0., 0., 0.]), 'y+3': array([0., 0., 0., 0., 0., 0., 0., 0., 0., 0.])}	11	10
0.7402645070439596	train	724	MSVINFEC(Carbamidomethyl)N(N-Glycosylation)K{Hex:9; HexNAc:2}	MouseHeart-Z-T-1.mgf.controllerType=0 controllerNumber=1 scan=27251	489929.349029541	2	(7, 'Carbamidomethyl')(8, 'N-Glycosylation')	{'b+1': array([0. , 0.03720392, 0.06246909, 0. , 0. , 0.04597705, 0. , 0. , 0. ]), 'b+2': array([0., 0., 0., 0., 0., 0., 0., 0., 0.]), 'b+3': array([0., 0., 0., 0., 0., 0., 0., 0., 0.]), 'y+1': array([0. , 0. , 0.04611444, 0. , 0.04578817, 0.05837782, 0. , 0. , 0. ]), 'y+2': array([0., 0., 0., 0., 0., 0., 0., 0., 0.]), 'y+3': array([0., 0., 0., 0., 0., 0., 0., 0., 0.])}	10	11
0.8844543743969712	train	725	MSVINFEC(Carbamidomethyl)N(N-Glycosylation)K{Hex:9; HexNAc:2}	MouseHeart-Z-T-1.mgf.controllerType=0 controllerNumber=1 scan=27245	1200990.411102295	3	(7, 'Carbamidomethyl')(8, 'N-Glycosylation')	{'b+1': array([0. , 0.03200684, 0.05628529, 0.0317806 , 0.02439929, 0.02650172, 0. , 0. , 0. ]), 'b+2': array([0., 0., 0., 0., 0., 0., 0., 0., 0.]), 'b+3': array([0., 0., 0., 0., 0., 0., 0., 0., 0.]), 'y+1': array([0.02686387, 0.02198632, 0.03240823, 0.02786374, 0.03220316, 0.06921624, 0.05235105, 0. , 0. ]), 'y+2': array([0., 0., 0., 0., 0., 0., 0., 0., 0.]), 'y+3': array([0., 0., 0., 0., 0., 0.…	10	11
0.8694875823486189	train	726	FINYN(N-Glycosylation)QTVSR{Hex:9; HexNAc:2}	MouseHeart-Z-T-1.mgf.controllerType=0 controllerNumber=1 scan=23757	4102705.576538086	2	(4, 'N-Glycosylation')	{'b+1': array([0. , 0.03993172, 0.05088885, 0.03039455, 0.02598809, 0.03671439, 0. , 0.01694231, 0. ]), 'b+2': array([0., 0., 0., 0., 0., 0., 0., 0., 0.]), 'b+3': array([0., 0., 0., 0., 0., 0., 0., 0., 0.]), 'y+1': array([0.05387872, 0.06441531, 0. , 0.05723802, 0.04559071, 0. , 0.0295587 , 0.04783761, 0. ]), 'y+2': array([0., 0., 0., 0., 0., 0., 0., 0., 0.]), 'y+3': array([0., 0., 0., 0., 0., 0.…	10	11
0.7106061365140587	train	727	FINYN(N-Glycosylation)QTVSR{Hex:9; HexNAc:2}	MouseHeart-Z-T-1.mgf.controllerType=0 controllerNumber=1 scan=23835	1020949.6563110352	2	(4, 'N-Glycosylation')	{'b+1': array([0. , 0. , 0.04295206, 0. , 0. , 0. , 0. , 0. , 0. ]), 'b+2': array([0., 0., 0., 0., 0., 0., 0., 0., 0.]), 'b+3': array([0., 0., 0., 0., 0., 0., 0., 0., 0.]), 'y+1': array([0.05511342, 0.0588 , 0. , 0.05164423, 0.03467439, 0. , 0. , 0.03483099, 0. ]), 'y+2': array([0., 0., 0., 0., 0., 0., 0., 0., 0.]), 'y+3': array([0., 0., 0., 0., 0., 0., 0., 0., 0.])}	10	11
0.8094620243355923	train	728	FINYN(N-Glycosylation)QTVSR{Hex:9; HexNAc:2}	MouseHeart-Z-T-1.mgf.controllerType=0 controllerNumber=1 scan=23775	8850507.501464844	3	(4, 'N-Glycosylation')	{'b+1': array([0. , 0.04784883, 0.04791166, 0.02263331, 0.02710453, 0.02939002, 0.01137388, 0. , 0. ]), 'b+2': array([0., 0., 0., 0., 0., 0., 0., 0., 0.]), 'b+3': array([0., 0., 0., 0., 0., 0., 0., 0., 0.]), 'y+1': array([0.04330261, 0.06533377, 0. , 0.05642563, 0.04639677, 0.03281567, 0.03123302, 0.0572213 , 0.01841116]), 'y+2': array([0., 0., 0., 0., 0., 0., 0., 0., 0.]), 'y+3': array([0., 0., …	10	11
0.17392422974571897	train	729	LYLDHNN(N-Glycosylation)LTR{Fuc:1; Hex:3; HexNAc:6}	MouseHeart-Z-T-1.mgf.controllerType=0 controllerNumber=1 scan=22978	2031880.1409454346	3	(6, 'N-Glycosylation')	{'b+1': array([0. , 0.0163148 , 0. , 0. , 0.03879908, 0.03173675, 0.02755327, 0. , 0. ]), 'b+2': array([0., 0., 0., 0., 0., 0., 0., 0., 0.]), 'b+3': array([0., 0., 0., 0., 0., 0., 0., 0., 0.]), 'y+1': array([0.03984106, 0. , 0. , 0. , 0. , 0. , 0. , 0. , 0. ]), 'y+2': array([0., 0., 0., 0., 0., 0., 0., 0., 0.]), 'y+3': array([0., 0., 0., 0., 0., 0., 0., 0., 0.])}	10	10
0.7493048697599318	train	730	LIASN(N-Glycosylation)ITETMR{Hex:9; HexNAc:2}	MouseHeart-Z-T-1.mgf.controllerType=0 controllerNumber=1 scan=26217	5600978.167938232	3	(4, 'N-Glycosylation')	{'b+1': array([0. , 0.06249492, 0.03556744, 0.01437821, 0.020875 , 0.03101293, 0. , 0.01560985, 0. , 0. ]), 'b+2': array([0., 0., 0., 0., 0., 0., 0., 0., 0., 0.]), 'b+3': array([0., 0., 0., 0., 0., 0., 0., 0., 0., 0.]), 'y+1': array([0.05270086, 0.03468949, 0.06351167, 0.04855007, 0.08963363, 0.0487413 , 0.01760251, 0.03274897, 0.06381098, 0. ]), 'y+2': array([0., 0., 0., 0., 0., 0., 0., 0., 0., …	11	11
0.21407652152526918	train	731	LIASN(N-Glycosylation)ITETMR{Hex:9; HexNAc:2}	MouseHeart-Z-T-1.mgf.controllerType=0 controllerNumber=1 scan=26172	1193691.2865905762	2	(4, 'N-Glycosylation')	{'b+1': array([0. , 0.05431219, 0. , 0. , 0. , 0. , 0. , 0. , 0. , 0. ]), 'b+2': array([0., 0., 0., 0., 0., 0., 0., 0., 0., 0.]), 'b+3': array([0., 0., 0., 0., 0., 0., 0., 0., 0., 0.]), 'y+1': array([0.07046654, 0.04384782, 0.07074608, 0.04272466, 0.07848747, 0.03068443, 0. , 0.03298478, 0.05274158, 0. ]), 'y+2': array([0., 0., 0., 0., 0., 0., 0., 0., 0., 0.]), 'y+3': array([0., 0., 0., 0., 0., 0…	11	11
0.675351767683644	train	732	LIASN(N-Glycosylation)ITETMR{Hex:9; HexNAc:2}	MouseHeart-Z-T-1.mgf.controllerType=0 controllerNumber=1 scan=26173	1751540.1680908203	3	(4, 'N-Glycosylation')	{'b+1': array([0. , 0.06322503, 0.03526501, 0. , 0.02282275, 0. , 0. , 0. , 0. , 0. ]), 'b+2': array([0., 0., 0., 0., 0., 0., 0., 0., 0., 0.]), 'b+3': array([0., 0., 0., 0., 0., 0., 0., 0., 0., 0.]), 'y+1': array([0.07033795, 0.03411375, 0.0538761 , 0.03985482, 0.09170666, 0.04711412, 0. , 0.04207795, 0.07290523, 0. ]), 'y+2': array([0., 0., 0., 0., 0., 0., 0., 0., 0., 0.]), 'y+3': array([0., 0.,…	11	11
-0.06147342098634474	train	733	LIASN(N-Glycosylation)ITETMR{Hex:9; HexNAc:2}	MouseHeart-Z-T-1.mgf.controllerType=0 controllerNumber=1 scan=26244	681233.9440307617	2	(4, 'N-Glycosylation')	{'b+1': array([0. , 0.05815649, 0. , 0. , 0. , 0. , 0. , 0. , 0. , 0. ]), 'b+2': array([0., 0., 0., 0., 0., 0., 0., 0., 0., 0.]), 'b+3': array([0., 0., 0., 0., 0., 0., 0., 0., 0., 0.]), 'y+1': array([0.07612724, 0.03231636, 0.06307326, 0. , 0.06901649, 0.03567934, 0. , 0. , 0. , 0. ]), 'y+2': array([0., 0., 0., 0., 0., 0., 0., 0., 0., 0.]), 'y+3': array([0., 0., 0., 0., 0., 0., 0., 0., 0., 0.])}	11	11
0.8288217349523325	train	734	ESGIQN(N-Glycosylation)VSTC(Carbamidomethyl)R{Hex:9; HexNAc:2}	MouseHeart-Z-T-1.mgf.controllerType=0 controllerNumber=1 scan=19199	1108837.0613708496	3	(5, 'N-Glycosylation')(9, 'Carbamidomethyl')	{'b+1': array([0. , 0. , 0. , 0.02542198, 0. , 0. , 0. , 0. , 0. , 0. ]), 'b+2': array([0., 0., 0., 0., 0., 0., 0., 0., 0., 0.]), 'b+3': array([0., 0., 0., 0., 0., 0., 0., 0., 0., 0.]), 'y+1': array([0.03291008, 0.03018821, 0.03337286, 0.10054077, 0.04463332, 0. , 0. , 0. , 0. , 0. ]), 'y+2': array([0., 0., 0., 0., 0., 0., 0., 0., 0., 0.]), 'y+3': array([0., 0., 0., 0., 0., 0., 0., 0., 0., 0.])}	11	11
0.6137683920129549	train	735	N(N-Glycosylation)GSISVR{Fuc:1; Hex:5; HexNAc:4; Neu5Gc:2}	MouseHeart-Z-T-1.mgf.controllerType=0 controllerNumber=1 scan=20366	6066287.200927734	3	(0, 'N-Glycosylation')	{'b+1': array([0. , 0. , 0.01510407, 0.01035299, 0.01064969, 0. ]), 'b+2': array([0., 0., 0., 0., 0., 0.]), 'b+3': array([0., 0., 0., 0., 0., 0.]), 'y+1': array([0.0537364 , 0.0206489 , 0.02335809, 0.02213285, 0.01197758, 0.03471647]), 'y+2': array([0., 0., 0., 0., 0., 0.]), 'y+3': array([0., 0., 0., 0., 0., 0.])}	7	12
0.8042338349736409	train	736	N(N-Glycosylation)GSISVR{Fuc:1; Hex:5; HexNAc:4; Neu5Gc:2}	MouseHeart-Z-T-1.mgf.controllerType=0 controllerNumber=1 scan=20438	2461543.645111084	3	(0, 'N-Glycosylation')	{'b+1': array([0., 0., 0., 0., 0., 0.]), 'b+2': array([0., 0., 0., 0., 0., 0.]), 'b+3': array([0., 0., 0., 0., 0., 0.]), 'y+1': array([0.05370629, 0. , 0.01979412, 0.01668719, 0. , 0.03388378]), 'y+2': array([0., 0., 0., 0., 0., 0.]), 'y+3': array([0., 0., 0., 0., 0., 0.])}	7	12
0.6216335241188221	train	737	VN(N-Glycosylation)SSLHSQISR{Hex:6; HexNAc:3; Neu5Gc:1}	MouseHeart-Z-T-1.mgf.controllerType=0 controllerNumber=1 scan=17797	1203126.7087402344	3	(1, 'N-Glycosylation')	{'b+1': array([0., 0., 0., 0., 0., 0., 0., 0., 0., 0.]), 'b+2': array([0., 0., 0., 0., 0., 0., 0., 0., 0., 0.]), 'b+3': array([0., 0., 0., 0., 0., 0., 0., 0., 0., 0.]), 'y+1': array([0.06814576, 0.02257979, 0. , 0. , 0.04961839, 0.0414716 , 0. , 0. , 0. , 0. ]), 'y+2': array([0., 0., 0., 0., 0., 0., 0., 0., 0., 0.]), 'y+3': array([0., 0., 0., 0., 0., 0., 0., 0., 0., 0.])}	11	10
-0.9289158035701942	train	738	VN(N-Glycosylation)SSLHSQISR{Hex:6; HexNAc:3; Neu5Gc:1}	MouseHeart-Z-T-1.mgf.controllerType=0 controllerNumber=1 scan=17901	1058209.4978027344	3	(1, 'N-Glycosylation')	{'b+1': array([0., 0., 0., 0., 0., 0., 0., 0., 0., 0.]), 'b+2': array([0., 0., 0., 0., 0., 0., 0., 0., 0., 0.]), 'b+3': array([0., 0., 0., 0., 0., 0., 0., 0., 0., 0.]), 'y+1': array([0.05561504, 0. , 0. , 0. , 0.05489723, 0.04639039, 0. , 0. , 0. , 0. ]), 'y+2': array([0., 0., 0., 0., 0., 0., 0., 0., 0., 0.]), 'y+3': array([0., 0., 0., 0., 0., 0., 0., 0., 0., 0.])}	11	10
0.4600582117286768	train	739	NGN(N-Glycosylation)SSSLLTVHK{Hex:9; HexNAc:2}	MouseHeart-Z-T-1.mgf.controllerType=0 controllerNumber=1 scan=18513	1807179.7922973633	3	(2, 'N-Glycosylation')	{'b+1': array([0. , 0. , 0. , 0. , 0. , 0. , 0. , 0.02346862, 0.0250139 , 0. , 0. ]), 'b+2': array([0., 0., 0., 0., 0., 0., 0., 0., 0., 0., 0.]), 'b+3': array([0., 0., 0., 0., 0., 0., 0., 0., 0., 0., 0.]), 'y+1': array([0.02289152, 0.07063035, 0.04143381, 0.07120944, 0.05597204, 0.03449705, 0.04193372, 0.03446102, 0.04829181, 0. , 0. ]), 'y+2': array([0., 0., 0., 0., 0., 0., 0., 0., 0., 0., 0.]),…	12	11
0.38900840228768735	train	740	IALN(N-Glycosylation)DTTEINR{Hex:9; HexNAc:2}	MouseHeart-Z-T-1.mgf.controllerType=0 controllerNumber=1 scan=24383	351903.60345458984	2	(3, 'N-Glycosylation')	{'b+1': array([0., 0., 0., 0., 0., 0., 0., 0., 0., 0.]), 'b+2': array([0., 0., 0., 0., 0., 0., 0., 0., 0., 0.]), 'b+3': array([0., 0., 0., 0., 0., 0., 0., 0., 0., 0.]), 'y+1': array([0.05349621, 0.04273071, 0.04979863, 0.04362346, 0.04573047, 0.10667423, 0.04124128, 0. , 0. , 0. ]), 'y+2': array([0., 0., 0., 0., 0., 0., 0., 0., 0., 0.]), 'y+3': array([0., 0., 0., 0., 0., 0., 0., 0., 0., 0.])}	11	11
0.38932126614884555	train	741	IALN(N-Glycosylation)DTTEINR{Hex:9; HexNAc:2}	MouseHeart-Z-T-1.mgf.controllerType=0 controllerNumber=1 scan=24400	1204183.9069366455	3	(3, 'N-Glycosylation')	{'b+1': array([0. , 0.04656294, 0. , 0. , 0.02447685, 0. , 0. , 0. , 0. , 0. ]), 'b+2': array([0., 0., 0., 0., 0., 0., 0., 0., 0., 0.]), 'b+3': array([0., 0., 0., 0., 0., 0., 0., 0., 0., 0.]), 'y+1': array([0.0606572 , 0.04897516, 0.04541591, 0.02847651, 0.03864166, 0.10401977, 0.06202287, 0.05049119, 0.03668539, 0. ]), 'y+2': array([0., 0., 0., 0., 0., 0., 0., 0., 0., 0.]), 'y+3': array([0., 0.,…	11	11
0.3119965164039603	train	742	EHC(Carbamidomethyl)N(N-Glycosylation)GSDC(Carbamidomethyl)HC(Carbamidomethyl)DK{Fuc:1; Hex:4; HexNAc:4}	MouseHeart-Z-T-1.mgf.controllerType=0 controllerNumber=1 scan=6047	1079781.3218078613	4	(2, 'Carbamidomethyl')(3, 'N-Glycosylation')(7, 'Carbamidomethyl')(9, 'Carbamidomethyl')	{'b+1': array([0. , 0.06848095, 0.03354848, 0. , 0. , 0. , 0. , 0. , 0. , 0. , 0. ]), 'b+2': array([0., 0., 0., 0., 0., 0., 0., 0., 0., 0., 0.]), 'b+3': array([0., 0., 0., 0., 0., 0., 0., 0., 0., 0., 0.]), 'y+1': array([0. , 0. , 0.05082101, 0. , 0.08076689, 0. , 0. , 0.05619409, 0. , 0.03565569, 0. ]), 'y+2': array([0., 0., 0., 0., 0., 0., 0., 0., 0., 0., 0.]), 'y+3': array([0., 0., 0., 0., 0., …	12	9
0.9340610437637439	train	744	N(N-Glycosylation)QSVGDPNVDLIR{Hex:8; HexNAc:2}	MouseHeart-Z-T-1.mgf.controllerType=0 controllerNumber=1 scan=26403	2004059.4890441895	3	(0, 'N-Glycosylation')	{'b+1': array([0. , 0.07240613, 0.02607996, 0. , 0. , 0.03771 , 0. , 0. , 0. , 0.04026295, 0. , 0. ]), 'b+2': array([0., 0., 0., 0., 0., 0., 0., 0., 0., 0., 0., 0.]), 'b+3': array([0., 0., 0., 0., 0., 0., 0., 0., 0., 0., 0., 0.]), 'y+1': array([0.07266393, 0.03417598, 0.08254578, 0.05135965, 0.02166519, 0. , 0.22116973, 0.05749962, 0.15354998, 0.06894655, 0.10463736, 0. ]), 'y+2': array([0. , 0. …	13	10
0.8068234814348502	train	745	QSN(N-Glycosylation)GSIAVISSLAGK{Hex:8; HexNAc:2}	MouseHeart-Z-T-1.mgf.controllerType=0 controllerNumber=1 scan=29231	842600.1491546631	3	(2, 'N-Glycosylation')	{'b+1': array([0.02313498, 0.03741795, 0. , 0. , 0. , 0.02744615, 0. , 0. , 0. , 0. , 0. , 0. , 0. , 0. ]), 'b+2': array([0., 0., 0., 0., 0., 0., 0., 0., 0., 0., 0., 0., 0., 0.]), 'b+3': array([0., 0., 0., 0., 0., 0., 0., 0., 0., 0., 0., 0., 0., 0.]), 'y+1': array([0.03878892, 0.06435801, 0.05255399, 0. , 0.03646674, 0.09102258, 0.10912609, 0.05461747, 0.09529301, 0.04563623, 0. , 0.04495002, 0. …	15	10
0.8768710343972027	train	746	QSN(N-Glycosylation)GSIAVISSLAGK{Hex:8; HexNAc:2}	MouseHeart-Z-T-1.mgf.controllerType=0 controllerNumber=1 scan=29283	2689575.7337646484	3	(2, 'N-Glycosylation')	{'b+1': array([0.01686957, 0.03702191, 0. , 0.01928166, 0. , 0.01902274, 0.03073563, 0.01878689, 0. , 0. , 0. , 0. , 0. , 0. ]), 'b+2': array([0., 0., 0., 0., 0., 0., 0., 0., 0., 0., 0., 0., 0., 0.]), 'b+3': array([0., 0., 0., 0., 0., 0., 0., 0., 0., 0., 0., 0., 0., 0.]), 'y+1': array([0.03337621, 0. , 0.05692825, 0.02243701, 0.05222451, 0.08943605, 0.10375613, 0.0775264 , 0.09827642, 0.05499895,…	15	10
0.8250316311197002	train	747	N(N-Glycosylation)MTLFSDLVAEK{Fuc:1; Hex:3; HexNAc:4; Neu5Gc:1}	MouseHeart-Z-T-1.mgf.controllerType=0 controllerNumber=1 scan=36329	3535957.0682373047	3	(0, 'N-Glycosylation')	{'b+1': array([0. , 0.03100817, 0.01815418, 0.01900098, 0.02551299, 0.01508869, 0.03274911, 0.03401686, 0. , 0. , 0. ]), 'b+2': array([0., 0., 0., 0., 0., 0., 0., 0., 0., 0., 0.]), 'b+3': array([0., 0., 0., 0., 0., 0., 0., 0., 0., 0., 0.]), 'y+1': array([0.02113378, 0. , 0.03657706, 0.0333664 , 0.04593271, 0.03257792, 0.05505463, 0.06049504, 0. , 0.04502482, 0.02779022]), 'y+2': array([0., 0., 0.…	12	9
0.05889612711787036	train	748	ALSPN(N-Glycosylation)STISSAPK{Hex:9; HexNAc:2}	MouseHeart-Z-T-1.mgf.controllerType=0 controllerNumber=1 scan=21440	929069.1744842529	3	(4, 'N-Glycosylation')	{'b+1': array([0. , 0.04799133, 0.03370778, 0. , 0. , 0. , 0. , 0. , 0. , 0. , 0. , 0. ]), 'b+2': array([0., 0., 0., 0., 0., 0., 0., 0., 0., 0., 0., 0.]), 'b+3': array([0., 0., 0., 0., 0., 0., 0., 0., 0., 0., 0., 0.]), 'y+1': array([0. , 0.0664934 , 0.02511763, 0. , 0.06673496, 0.02956771, 0.03447729, 0.03645973, 0. , 0.0667233 , 0. , 0. ]), 'y+2': array([0., 0., 0., 0., 0., 0., 0., 0., 0., 0., 0…	13	11
0.714271523150525	train	749	GELN(N-Glycosylation)STLFSSRPK{Hex:8; HexNAc:2}	MouseHeart-Z-T-1.mgf.controllerType=0 controllerNumber=1 scan=24905	4010457.922454834	3	(3, 'N-Glycosylation')	{'b+1': array([0. , 0.03294256, 0.01676483, 0. , 0.01480101, 0. , 0. , 0. , 0. , 0. , 0.02489277, 0. ]), 'b+2': array([0., 0., 0., 0., 0., 0., 0., 0., 0., 0., 0., 0.]), 'b+3': array([0., 0., 0., 0., 0., 0., 0., 0., 0., 0., 0., 0.]), 'y+1': array([0.01364799, 0.03692291, 0.01598575, 0.0379846 , 0.06008351, 0.07015678, 0.05483009, 0.04477405, 0. , 0. , 0. , 0. ]), 'y+2': array([0., 0., 0., 0., 0., …	13	10
0.79120943538648	train	750	GELN(N-Glycosylation)STLFSSRPK{Hex:8; HexNAc:2}	MouseHeart-Z-T-1.mgf.controllerType=0 controllerNumber=1 scan=24996	5873681.675689697	3	(3, 'N-Glycosylation')	{'b+1': array([0. , 0. , 0.02227704, 0.01098257, 0.01457258, 0.01538792, 0. , 0.01532128, 0. , 0. , 0.02547838, 0. ]), 'b+2': array([0., 0., 0., 0., 0., 0., 0., 0., 0., 0., 0., 0.]), 'b+3': array([0., 0., 0., 0., 0., 0., 0., 0., 0., 0., 0., 0.]), 'y+1': array([0.01367754, 0.03636286, 0.02841635, 0.03247254, 0.06231241, 0.06605608, 0.05197328, 0.04712383, 0.05456414, 0.03244305, 0. , 0. ]), 'y+2':…	13	10
0.611151289332858	train	751	VN(N-Glycosylation)SSLHSQISR{Hex:5; HexNAc:4; Neu5Ac:1}	MouseHeart-Z-T-1.mgf.controllerType=0 controllerNumber=1 scan=17963	1005862.0364379883	3	(1, 'N-Glycosylation')	{'b+1': array([0., 0., 0., 0., 0., 0., 0., 0., 0., 0.]), 'b+2': array([0., 0., 0., 0., 0., 0., 0., 0., 0., 0.]), 'b+3': array([0., 0., 0., 0., 0., 0., 0., 0., 0., 0.]), 'y+1': array([0.04529874, 0.02246628, 0. , 0. , 0.03011126, 0.03500088, 0. , 0. , 0. , 0. ]), 'y+2': array([0., 0., 0., 0., 0., 0., 0., 0., 0., 0.]), 'y+3': array([0., 0., 0., 0., 0., 0., 0., 0., 0., 0.])}	11	10
0.918019367522355	train	752	VN(N-Glycosylation)SSLHSQISR{Hex:5; HexNAc:4; Neu5Ac:1}	MouseHeart-Z-T-1.mgf.controllerType=0 controllerNumber=1 scan=18038	4245267.667694092	3	(1, 'N-Glycosylation')	{'b+1': array([0. , 0.0117681 , 0. , 0. , 0. , 0.0150425 , 0.01624378, 0.01626251, 0.01912397, 0. ]), 'b+2': array([0., 0., 0., 0., 0., 0., 0., 0., 0., 0.]), 'b+3': array([0., 0., 0., 0., 0., 0., 0., 0., 0., 0.]), 'y+1': array([0.02587599, 0.02750888, 0.02217497, 0.02583171, 0.03909985, 0.04482724, 0.03420713, 0.02804887, 0.03967421, 0. ]), 'y+2': array([0., 0., 0., 0., 0., 0., 0., 0., 0., 0.]), …	11	10
0.0642159843319804	train	753	VN(N-Glycosylation)SSLHSQISR{Hex:5; HexNAc:4; Neu5Ac:1}	MouseHeart-Z-T-1.mgf.controllerType=0 controllerNumber=1 scan=18172	1354501.7142944336	3	(1, 'N-Glycosylation')	{'b+1': array([0., 0., 0., 0., 0., 0., 0., 0., 0., 0.]), 'b+2': array([0., 0., 0., 0., 0., 0., 0., 0., 0., 0.]), 'b+3': array([0., 0., 0., 0., 0., 0., 0., 0., 0., 0.]), 'y+1': array([0.04130005, 0. , 0. , 0. , 0.0278685 , 0.02816598, 0. , 0. , 0.04853752, 0. ]), 'y+2': array([0., 0., 0., 0., 0., 0., 0., 0., 0., 0.]), 'y+3': array([0., 0., 0., 0., 0., 0., 0., 0., 0., 0.])}	11	10
0.7708952448596328	train	754	VN(N-Glycosylation)SSLHSQISR{Hex:5; HexNAc:4; Neu5Ac:1}	MouseHeart-Z-T-1.mgf.controllerType=0 controllerNumber=1 scan=18243	1623716.513244629	3	(1, 'N-Glycosylation')	{'b+1': array([0. , 0. , 0. , 0. , 0. , 0.022221, 0. , 0. , 0. , 0. ]), 'b+2': array([0., 0., 0., 0., 0., 0., 0., 0., 0., 0.]), 'b+3': array([0., 0., 0., 0., 0., 0., 0., 0., 0., 0.]), 'y+1': array([0.03873201, 0.02445482, 0. , 0. , 0.04475875, 0.046161 , 0. , 0. , 0.02929416, 0. ]), 'y+2': array([0., 0., 0., 0., 0., 0., 0., 0., 0., 0.]), 'y+3': array([0., 0., 0., 0., 0., 0., 0., 0., 0., 0.])}	11	10
0.8217026130214217	train	755	AC(Carbamidomethyl)PLDPATN(N-Glycosylation)K{Fuc:1; Hex:5; HexNAc:4; Neu5Ac:1}	MouseHeart-Z-T-1.mgf.controllerType=0 controllerNumber=1 scan=21342	1837158.310119629	3	(1, 'Carbamidomethyl')(8, 'N-Glycosylation')	{'b+1': array([0. , 0. , 0. , 0. , 0.03981824, 0. , 0.02056378, 0.04338196, 0. ]), 'b+2': array([0., 0., 0., 0., 0., 0., 0., 0., 0.]), 'b+3': array([0., 0., 0., 0., 0., 0., 0., 0., 0.]), 'y+1': array([0. , 0.02142993, 0.02333982, 0. , 0.10529822, 0.02351126, 0. , 0.05748013, 0. ]), 'y+2': array([0., 0., 0., 0., 0., 0., 0., 0., 0.]), 'y+3': array([0., 0., 0., 0., 0., 0., 0., 0., 0.])}	10	11
0.2481606997625077	train	756	AQAALDKAN(N-Glycosylation)ASR{Fuc:1; Hex:6; HexNAc:4}	MouseHeart-Z-T-1.mgf.controllerType=0 controllerNumber=1 scan=14038	1479882.6319580078	3	(8, 'N-Glycosylation')	{'b+1': array([0. , 0.0279008 , 0.02659724, 0.02356276, 0. , 0. , 0. , 0. , 0. , 0. , 0. ]), 'b+2': array([0., 0., 0., 0., 0., 0., 0., 0., 0., 0., 0.]), 'b+3': array([0., 0., 0., 0., 0., 0., 0., 0., 0., 0., 0.]), 'y+1': array([0.02975967, 0. , 0. , 0. , 0. , 0. , 0. , 0. , 0. , 0. , 0. ]), 'y+2': array([0., 0., 0., 0., 0., 0., 0., 0., 0., 0., 0.]), 'y+3': array([0., 0., 0., 0., 0., 0., 0., 0., 0.…	12	11
0.7540144328847794	train	757	AQAALDKAN(N-Glycosylation)ASR{Fuc:1; Hex:6; HexNAc:4}	MouseHeart-Z-T-1.mgf.controllerType=0 controllerNumber=1 scan=14108	1238530.8446044922	3	(8, 'N-Glycosylation')	{'b+1': array([0. , 0.02685129, 0.02652701, 0.02490922, 0. , 0.023504 , 0. , 0. , 0. , 0. , 0. ]), 'b+2': array([0., 0., 0., 0., 0., 0., 0., 0., 0., 0., 0.]), 'b+3': array([0., 0., 0., 0., 0., 0., 0., 0., 0., 0., 0.]), 'y+1': array([0.02891091, 0. , 0. , 0. , 0. , 0. , 0. , 0. , 0. , 0. , 0. ]), 'y+2': array([0., 0., 0., 0., 0., 0., 0., 0., 0., 0., 0.]), 'y+3': array([0., 0., 0., 0., 0., 0., 0., …	12	11
0.9113673935619778	train	758	AHLNN(N-Glycosylation)LSFPIR{Hex:9; HexNAc:2}	MouseHeart-Z-T-1.mgf.controllerType=0 controllerNumber=1 scan=26951	1281344.4121398926	3	(4, 'N-Glycosylation')	{'b+1': array([0. , 0.08148098, 0.04312147, 0.02277677, 0. , 0.03013641, 0. , 0. , 0. , 0. ]), 'b+2': array([0., 0., 0., 0., 0., 0., 0., 0., 0., 0.]), 'b+3': array([0., 0., 0., 0., 0., 0., 0., 0., 0., 0.]), 'y+1': array([0.06714013, 0. , 0.05623752, 0.03039702, 0.06081239, 0. , 0. , 0. , 0. , 0. ]), 'y+2': array([0., 0., 0., 0., 0., 0., 0., 0., 0., 0.]), 'y+3': array([0., 0., 0., 0., 0., 0., 0., …	11	11
0.5095793368245346	train	759	VFNGKDN(N-Glycosylation)ISK{Hex:10; HexNAc:2}	MouseHeart-Z-T-1.mgf.controllerType=0 controllerNumber=1 scan=14724	3408005.9436950684	3	(6, 'N-Glycosylation')	{'b+1': array([0. , 0.03295122, 0.02531318, 0.02350722, 0.01507106, 0.04062621, 0.03380237, 0.06007292, 0.02660906]), 'b+2': array([0., 0., 0., 0., 0., 0., 0., 0., 0.]), 'b+3': array([0., 0., 0., 0., 0., 0., 0., 0., 0.]), 'y+1': array([0.02563277, 0.0426654 , 0. , 0.02782986, 0.01538384, 0. , 0.0196139 , 0.01931457, 0. ]), 'y+2': array([0., 0., 0., 0., 0., 0., 0., 0., 0.]), 'y+3': array([0., 0., …	10	12
0.7617578653112114	train	760	VFNGKDN(N-Glycosylation)ISK{Hex:10; HexNAc:2}	MouseHeart-Z-T-1.mgf.controllerType=0 controllerNumber=1 scan=14789	4454009.741363525	3	(6, 'N-Glycosylation')	{'b+1': array([0. , 0.03564485, 0.02442712, 0.01733435, 0.02270764, 0.0493792 , 0.04363506, 0.06574447, 0.03437088]), 'b+2': array([0., 0., 0., 0., 0., 0., 0., 0., 0.]), 'b+3': array([0., 0., 0., 0., 0., 0., 0., 0., 0.]), 'y+1': array([0.02399094, 0.03800166, 0.0117131 , 0.03603426, 0.03113837, 0. , 0.02960373, 0.03534869, 0.01691598]), 'y+2': array([0., 0., 0., 0., 0., 0., 0., 0., 0.]), 'y+3': a…	10	12
0.5008530847412969	train	765	FVN(N-Glycosylation)DTKDKR{Hex:10; HexNAc:2}	MouseHeart-Z-T-1.mgf.controllerType=0 controllerNumber=1 scan=16796	1300969.2093811035	3	(2, 'N-Glycosylation')	{'b+1': array([0. , 0.02532973, 0. , 0. , 0. , 0. , 0. , 0.02832059]), 'b+2': array([0., 0., 0., 0., 0., 0., 0., 0.]), 'b+3': array([0., 0., 0., 0., 0., 0., 0., 0.]), 'y+1': array([0.0286223 , 0. , 0. , 0. , 0. , 0.02492696, 0.03274125, 0. ]), 'y+2': array([0., 0., 0., 0., 0., 0., 0., 0.]), 'y+3': array([0., 0., 0., 0., 0., 0., 0., 0.])}	9	12
0.8062133597671166	train	766	ITSN(N-Glycosylation)ATSDLNIK{Hex:6; HexNAc:3; Neu5Ac:1}	MouseHeart-Z-T-1.mgf.controllerType=0 controllerNumber=1 scan=25720	2876715.4422302246	3	(3, 'N-Glycosylation')	{'b+1': array([0. , 0.01976586, 0. , 0. , 0. , 0. , 0. , 0. , 0. , 0. , 0.02147113]), 'b+2': array([0., 0., 0., 0., 0., 0., 0., 0., 0., 0., 0.]), 'b+3': array([0., 0., 0., 0., 0., 0., 0., 0., 0., 0., 0.]), 'y+1': array([0.02174656, 0.01934281, 0.01855916, 0.0358815 , 0.02777427, 0.03809295, 0.02972226, 0.02296128, 0. , 0.02375864, 0. ]), 'y+2': array([0., 0., 0., 0., 0., 0., 0., 0., 0., 0., 0.]),…	12	10
0.9006254150279852	train	769	N(N-Glycosylation)VTVVLR{Fuc:1; Hex:5; HexNAc:4; Neu5Ac:2}	MouseHeart-Z-T-1.mgf.controllerType=0 controllerNumber=1 scan=28173	3721874.021759033	3	(0, 'N-Glycosylation')	{'b+1': array([0. , 0.01567615, 0.0140102 , 0.02627523, 0.02312203, 0. ]), 'b+2': array([0., 0., 0., 0., 0., 0.]), 'b+3': array([0., 0., 0., 0., 0., 0.]), 'y+1': array([0.05729706, 0.01915828, 0.0251194 , 0. , 0.0303487 , 0. ]), 'y+2': array([0., 0., 0., 0., 0., 0.]), 'y+3': array([0., 0., 0., 0., 0., 0.])}	7	12
0.2421692945874159	train	770	LEEQIKN(N-Glycosylation)LTAK{Hex:9; HexNAc:2}	MouseHeart-Z-T-1.mgf.controllerType=0 controllerNumber=1 scan=19849	1291729.1296081543	3	(6, 'N-Glycosylation')	{'b+1': array([0. , 0. , 0. , 0. , 0. , 0.05314293, 0. , 0. , 0. , 0. ]), 'b+2': array([0., 0., 0., 0., 0., 0., 0., 0., 0., 0.]), 'b+3': array([0., 0., 0., 0., 0., 0., 0., 0., 0., 0.]), 'y+1': array([0.02699016, 0.0258864 , 0.04904002, 0.02541934, 0.04628737, 0. , 0. , 0. , 0. , 0. ]), 'y+2': array([0., 0., 0., 0., 0., 0., 0., 0., 0., 0.]), 'y+3': array([0., 0., 0., 0., 0., 0., 0., 0., 0., 0.])}	11	11
0.7795368176941717	train	771	LAVTN(N-Glycosylation)TTMTGTVLK{Hex:8; HexNAc:2}	MouseHeart-Z-T-1.mgf.controllerType=0 controllerNumber=1 scan=27145	1728786.5772399902	3	(4, 'N-Glycosylation')	{'b+1': array([0. , 0.06480927, 0.0369243 , 0.03503915, 0. , 0. , 0. , 0.02491663, 0. , 0. , 0. , 0. , 0. ]), 'b+2': array([0., 0., 0., 0., 0., 0., 0., 0., 0., 0., 0., 0., 0.]), 'b+3': array([0., 0., 0., 0., 0., 0., 0., 0., 0., 0., 0., 0., 0.]), 'y+1': array([0.04578801, 0.04468943, 0.02408377, 0.02357013, 0.05743993, 0.06306633, 0.05790343, 0.07780471, 0.06654716, 0.04715138, 0.05067259, 0.04852…	14	10
0.8740974645473052	train	772	AGPN(N-Glycosylation)GTLFVVDAYK{Hex:8; HexNAc:2}	MouseHeart-Z-T-1.mgf.controllerType=0 controllerNumber=1 scan=31695	1566647.8042297363	3	(3, 'N-Glycosylation')	{'b+1': array([0. , 0.01986867, 0.04223326, 0.02167557, 0. , 0.02302918, 0.02269241, 0. , 0. , 0.03010617, 0. , 0. , 0. ]), 'b+2': array([0., 0., 0., 0., 0., 0., 0., 0., 0., 0., 0., 0., 0.]), 'b+3': array([0., 0., 0., 0., 0., 0., 0., 0., 0., 0., 0., 0., 0.]), 'y+1': array([0.05233251, 0.03884303, 0.0435972 , 0.06209026, 0.06512156, 0.06055016, 0.08086471, 0.05966137, 0. , 0.04765152, 0. , 0. , 0.…	14	10
0.8516617291127152	train	773	TN(N-Glycosylation)VSKFDLPNR{Hex:9; HexNAc:2}	MouseHeart-Z-T-1.mgf.controllerType=0 controllerNumber=1 scan=22668	3451599.6963806152	3	(1, 'N-Glycosylation')	{'b+1': array([0. , 0.05379915, 0.03781607, 0.01557518, 0.01811386, 0. , 0.02730054, 0.0277013 , 0. , 0. ]), 'b+2': array([0., 0., 0., 0., 0., 0., 0., 0., 0., 0.]), 'b+3': array([0., 0., 0., 0., 0., 0., 0., 0., 0., 0.]), 'y+1': array([0.0415113 , 0. , 0.07638517, 0.13735105, 0.05971627, 0.07868279, 0.04448217, 0.06886757, 0.05158108, 0. ]), 'y+2': array([0., 0., 0., 0., 0., 0., 0., 0., 0., 0.]), …	11	11
0.8071460816683754	train	774	TN(N-Glycosylation)VSKFDLPNR{Hex:9; HexNAc:2}	MouseHeart-Z-T-1.mgf.controllerType=0 controllerNumber=1 scan=22737	84844126.8885498	3	(1, 'N-Glycosylation')	{'b+1': array([0. , 0.05815089, 0.04020095, 0.02348122, 0.0125533 , 0.01401247, 0.03534009, 0.03039696, 0. , 0. ]), 'b+2': array([0., 0., 0., 0., 0., 0., 0., 0., 0., 0.]), 'b+3': array([0., 0., 0., 0., 0., 0., 0., 0., 0., 0.]), 'y+1': array([0.03926903, 0.0179837 , 0.08615823, 0.15411183, 0.0640475 , 0.08626658, 0.04385092, 0.07363562, 0.04716675, 0.01221942]), 'y+2': array([0. , 0. , 0. , 0. , 0…	11	11
0.8503602535469167	train	775	TN(N-Glycosylation)VSKFDLPNR{Hex:9; HexNAc:2}	MouseHeart-Z-T-1.mgf.controllerType=0 controllerNumber=1 scan=22815	97014882.05029297	3	(1, 'N-Glycosylation')	{'b+1': array([0. , 0.05685559, 0.04213509, 0.02309295, 0.01254302, 0.01280413, 0.03501889, 0.03032655, 0. , 0. ]), 'b+2': array([0., 0., 0., 0., 0., 0., 0., 0., 0., 0.]), 'b+3': array([0., 0., 0., 0., 0., 0., 0., 0., 0., 0.]), 'y+1': array([0.03770321, 0.01803096, 0.08545203, 0.15471924, 0.06715993, 0.08876464, 0.04872132, 0.07623806, 0.05521921, 0. ]), 'y+2': array([0. , 0. , 0. , 0. , 0. , 0. …	11	11
0.8554840949055981	train	776	TN(N-Glycosylation)VSKFDLPNR{Hex:9; HexNAc:2}	MouseHeart-Z-T-1.mgf.controllerType=0 controllerNumber=1 scan=22887	13069583.02178955	3	(1, 'N-Glycosylation')	{'b+1': array([0. , 0.05370804, 0.03931994, 0.02140267, 0.01122967, 0.00918821, 0.0316946 , 0.03271065, 0. , 0. ]), 'b+2': array([0., 0., 0., 0., 0., 0., 0., 0., 0., 0.]), 'b+3': array([0., 0., 0., 0., 0., 0., 0., 0., 0., 0.]), 'y+1': array([0.03923376, 0.01290883, 0.07931174, 0.14872499, 0.0618142 , 0.08211364, 0.04895806, 0.07210442, 0.05136642, 0. ]), 'y+2': array([0. , 0. , 0. , 0. , 0. , 0. …	11	11
0.8477780246397776	train	777	TN(N-Glycosylation)VSKFDLPNR{Hex:9; HexNAc:2}	MouseHeart-Z-T-1.mgf.controllerType=0 controllerNumber=1 scan=22956	6495684.721405029	3	(1, 'N-Glycosylation')	{'b+1': array([0. , 0.05674635, 0.04019929, 0.01329265, 0. , 0.01428702, 0.03522413, 0.02988849, 0. , 0. ]), 'b+2': array([0., 0., 0., 0., 0., 0., 0., 0., 0., 0.]), 'b+3': array([0., 0., 0., 0., 0., 0., 0., 0., 0., 0.]), 'y+1': array([0.03847567, 0.01456145, 0.0786288 , 0.14849295, 0.06156675, 0.08276439, 0.04593274, 0.07395737, 0.05140716, 0. ]), 'y+2': array([0. , 0. , 0. , 0. , 0. , 0. , 0. , …	11	11
0.8460146169785585	train	778	TN(N-Glycosylation)VSKFDLPNR{Hex:9; HexNAc:2}	MouseHeart-Z-T-1.mgf.controllerType=0 controllerNumber=1 scan=23024	4831264.3790130615	3	(1, 'N-Glycosylation')	{'b+1': array([0. , 0.05238811, 0.04160043, 0.01369021, 0.0152376 , 0. , 0.02621523, 0.03478567, 0. , 0. ]), 'b+2': array([0., 0., 0., 0., 0., 0., 0., 0., 0., 0.]), 'b+3': array([0., 0., 0., 0., 0., 0., 0., 0., 0., 0.]), 'y+1': array([0.03798395, 0.02229684, 0.07656594, 0.14705114, 0.06216449, 0.08184177, 0.04461441, 0.07585574, 0.04965617, 0. ]), 'y+2': array([0., 0., 0., 0., 0., 0., 0., 0., 0.,…	11	11
0.8610369521298293	train	779	TN(N-Glycosylation)VSKFDLPNR{Hex:9; HexNAc:2}	MouseHeart-Z-T-1.mgf.controllerType=0 controllerNumber=1 scan=23094	4134732.691253662	3	(1, 'N-Glycosylation')	{'b+1': array([0. , 0.04738683, 0.03644952, 0. , 0.01312603, 0. , 0.02612519, 0.0285235 , 0. , 0. ]), 'b+2': array([0., 0., 0., 0., 0., 0., 0., 0., 0., 0.]), 'b+3': array([0., 0., 0., 0., 0., 0., 0., 0., 0., 0.]), 'y+1': array([0.03973709, 0.01603248, 0.06673725, 0.12914889, 0.05409839, 0.07530641, 0.03777109, 0.07256155, 0.04745419, 0. ]), 'y+2': array([0. , 0. , 0. , 0. , 0. , 0. , 0. , 0. , 0.…	11	11
0.8240817481667327	train	780	TN(N-Glycosylation)VSKFDLPNR{Hex:9; HexNAc:2}	MouseHeart-Z-T-1.mgf.controllerType=0 controllerNumber=1 scan=23199	1705395.202911377	3	(1, 'N-Glycosylation')	{'b+1': array([0. , 0.04936603, 0.03437259, 0. , 0. , 0. , 0.02113366, 0. , 0. , 0. ]), 'b+2': array([0., 0., 0., 0., 0., 0., 0., 0., 0., 0.]), 'b+3': array([0., 0., 0., 0., 0., 0., 0., 0., 0., 0.]), 'y+1': array([0.05512329, 0. , 0.06897548, 0.13681157, 0.05165081, 0.07415868, 0.04613968, 0.0696666 , 0.0457618 , 0. ]), 'y+2': array([0., 0., 0., 0., 0., 0., 0., 0., 0., 0.]), 'y+3': array([0., 0.,…	11	11
0.7984993331089164	train	781	TN(N-Glycosylation)VSKFDLPNR{Hex:9; HexNAc:2}	MouseHeart-Z-T-1.mgf.controllerType=0 controllerNumber=1 scan=23292	1813765.649963379	3	(1, 'N-Glycosylation')	{'b+1': array([0. , 0.04024842, 0.02521477, 0. , 0. , 0. , 0. , 0. , 0. , 0. ]), 'b+2': array([0., 0., 0., 0., 0., 0., 0., 0., 0., 0.]), 'b+3': array([0., 0., 0., 0., 0., 0., 0., 0., 0., 0.]), 'y+1': array([0.04490746, 0. , 0.05831301, 0.12040186, 0.05402488, 0.07276963, 0.02564835, 0.06219621, 0. , 0. ]), 'y+2': array([0., 0., 0., 0., 0., 0., 0., 0., 0., 0.]), 'y+3': array([0., 0., 0., 0., 0., 0…	11	11
0.8082792341424891	train	782	TN(N-Glycosylation)VSKFDLPNR{Hex:9; HexNAc:2}	MouseHeart-Z-T-1.mgf.controllerType=0 controllerNumber=1 scan=23378	1774868.1181030273	3	(1, 'N-Glycosylation')	{'b+1': array([0. , 0.04717706, 0.02355462, 0. , 0. , 0. , 0.02230916, 0. , 0. , 0. ]), 'b+2': array([0., 0., 0., 0., 0., 0., 0., 0., 0., 0.]), 'b+3': array([0., 0., 0., 0., 0., 0., 0., 0., 0., 0.]), 'y+1': array([0.04216867, 0. , 0.06546662, 0.13033367, 0.05130294, 0.06944663, 0.02874929, 0.06653257, 0.04380679, 0. ]), 'y+2': array([0., 0., 0., 0., 0., 0., 0., 0., 0., 0.]), 'y+3': array([0., 0.,…	11	11
0.6569179118527316	train	783	TN(N-Glycosylation)VSKFDLPNR{Hex:9; HexNAc:2}	MouseHeart-Z-T-1.mgf.controllerType=0 controllerNumber=1 scan=23472	1385452.6743011475	3	(1, 'N-Glycosylation')	{'b+1': array([0. , 0.04722768, 0. , 0. , 0. , 0. , 0. , 0. , 0. , 0. ]), 'b+2': array([0., 0., 0., 0., 0., 0., 0., 0., 0., 0.]), 'b+3': array([0., 0., 0., 0., 0., 0., 0., 0., 0., 0.]), 'y+1': array([0.04979677, 0. , 0.06245095, 0.10807615, 0.03991246, 0.0573237 , 0. , 0.05194491, 0. , 0. ]), 'y+2': array([0., 0., 0., 0., 0., 0., 0., 0., 0., 0.]), 'y+3': array([0., 0., 0., 0., 0., 0., 0., 0., 0.,…	11	11
0.8125243549012812	train	784	TN(N-Glycosylation)VSKFDLPNR{Hex:9; HexNAc:2}	MouseHeart-Z-T-1.mgf.controllerType=0 controllerNumber=1 scan=23848	838935.6893615723	3	(1, 'N-Glycosylation')	{'b+1': array([0. , 0.03401965, 0.03068539, 0. , 0. , 0. , 0. , 0. , 0. , 0. ]), 'b+2': array([0., 0., 0., 0., 0., 0., 0., 0., 0., 0.]), 'b+3': array([0., 0., 0., 0., 0., 0., 0., 0., 0., 0.]), 'y+1': array([0.05132054, 0. , 0.05974892, 0.11679676, 0.03362491, 0.07096404, 0. , 0. , 0. , 0. ]), 'y+2': array([0., 0., 0., 0., 0., 0., 0., 0., 0., 0.]), 'y+3': array([0., 0., 0., 0., 0., 0., 0., 0., 0.,…	11	11
0.915139428101929	train	785	VN(N-Glycosylation)SSLHSQISR{Hex:5; HexNAc:4; Neu5Gc:1}	MouseHeart-Z-T-1.mgf.controllerType=0 controllerNumber=1 scan=17893	7352253.85836792	3	(1, 'N-Glycosylation')	{'b+1': array([0. , 0.00918166, 0. , 0. , 0. , 0.02223981, 0.01361706, 0.01457342, 0.01883528, 0. ]), 'b+2': array([0., 0., 0., 0., 0., 0., 0., 0., 0., 0.]), 'b+3': array([0., 0., 0., 0., 0., 0., 0., 0., 0., 0.]), 'y+1': array([0.02533465, 0.02384988, 0.02126518, 0.02639269, 0.04712676, 0.04630785, 0.02775418, 0.03105077, 0.04418159, 0. ]), 'y+2': array([0., 0., 0., 0., 0., 0., 0., 0., 0., 0.]), …	11	10
0.2622189256715353	train	786	VN(N-Glycosylation)SSLHSQISR{Hex:5; HexNAc:4; Neu5Gc:1}	MouseHeart-Z-T-1.mgf.controllerType=0 controllerNumber=1 scan=17954	1151307.9194335938	3	(1, 'N-Glycosylation')	{'b+1': array([0., 0., 0., 0., 0., 0., 0., 0., 0., 0.]), 'b+2': array([0., 0., 0., 0., 0., 0., 0., 0., 0., 0.]), 'b+3': array([0., 0., 0., 0., 0., 0., 0., 0., 0., 0.]), 'y+1': array([0.02916317, 0. , 0. , 0. , 0.03371952, 0.03070697, 0. , 0. , 0. , 0. ]), 'y+2': array([0., 0., 0., 0., 0., 0., 0., 0., 0., 0.]), 'y+3': array([0., 0., 0., 0., 0., 0., 0., 0., 0., 0.])}	11	10
0.774832276720155	train	787	VN(N-Glycosylation)SSLHSQISR{Hex:5; HexNAc:4; Neu5Gc:1}	MouseHeart-Z-T-1.mgf.controllerType=0 controllerNumber=1 scan=18020	4430094.765625	3	(1, 'N-Glycosylation')	{'b+1': array([0. , 0. , 0. , 0. , 0. , 0.01698977, 0. , 0.03185676, 0.01982829, 0. ]), 'b+2': array([0., 0., 0., 0., 0., 0., 0., 0., 0., 0.]), 'b+3': array([0., 0., 0., 0., 0., 0., 0., 0., 0., 0.]), 'y+1': array([0.02696052, 0.02579016, 0.01585985, 0.01689413, 0.04783606, 0.04762331, 0.02499141, 0.02708589, 0.03840784, 0. ]), 'y+2': array([0., 0., 0., 0., 0., 0., 0., 0., 0., 0.]), 'y+3': array([…	11	10
0.8876336784033955	train	788	VN(N-Glycosylation)SSLHSQISR{Hex:5; HexNAc:4; Neu5Gc:1}	MouseHeart-Z-T-1.mgf.controllerType=0 controllerNumber=1 scan=18093	2081017.1281738281	3	(1, 'N-Glycosylation')	{'b+1': array([0. , 0. , 0. , 0. , 0. , 0.0182743, 0. , 0. , 0. , 0. ]), 'b+2': array([0., 0., 0., 0., 0., 0., 0., 0., 0., 0.]), 'b+3': array([0., 0., 0., 0., 0., 0., 0., 0., 0., 0.]), 'y+1': array([0.03524798, 0. , 0. , 0.01616619, 0.03887293, 0.04190693, 0.02136013, 0. , 0.03868872, 0. ]), 'y+2': array([0., 0., 0., 0., 0., 0., 0., 0., 0., 0.]), 'y+3': array([0., 0., 0., 0., 0., 0., 0., 0., 0., …	11	10
0.6761616691969089	train	789	VN(N-Glycosylation)SSLHSQISR{Fuc:1; Hex:6; HexNAc:4}	MouseHeart-Z-T-1.mgf.controllerType=0 controllerNumber=1 scan=15922	1254140.5771484375	3	(1, 'N-Glycosylation')	{'b+1': array([0., 0., 0., 0., 0., 0., 0., 0., 0., 0.]), 'b+2': array([0., 0., 0., 0., 0., 0., 0., 0., 0., 0.]), 'b+3': array([0., 0., 0., 0., 0., 0., 0., 0., 0., 0.]), 'y+1': array([0.05060619, 0.02498845, 0. , 0. , 0.02867458, 0.050593 , 0. , 0. , 0.04533063, 0. ]), 'y+2': array([0., 0., 0., 0., 0., 0., 0., 0., 0., 0.]), 'y+3': array([0., 0., 0., 0., 0., 0., 0., 0., 0., 0.])}	11	11
0.8730326504691002	train	790	VN(N-Glycosylation)SSLHSQISR{Fuc:1; Hex:6; HexNAc:4}	MouseHeart-Z-T-1.mgf.controllerType=0 controllerNumber=1 scan=15995	968032.4096679688	3	(1, 'N-Glycosylation')	{'b+1': array([0., 0., 0., 0., 0., 0., 0., 0., 0., 0.]), 'b+2': array([0., 0., 0., 0., 0., 0., 0., 0., 0., 0.]), 'b+3': array([0., 0., 0., 0., 0., 0., 0., 0., 0., 0.]), 'y+1': array([0.02989953, 0. , 0.02362284, 0.02577791, 0.03259932, 0.0287182 , 0. , 0. , 0.03409331, 0. ]), 'y+2': array([0., 0., 0., 0., 0., 0., 0., 0., 0., 0.]), 'y+3': array([0., 0., 0., 0., 0., 0., 0., 0., 0., 0.])}	11	11
0.8683320585483605	train	791	YHYN(N-Glycosylation)GTFEDGKK{Hex:8; HexNAc:2}	MouseHeart-Z-T-1.mgf.controllerType=0 controllerNumber=1 scan=17937	782374.2882385254	4	(3, 'N-Glycosylation')	{'b+1': array([0. , 0.09597209, 0.05496341, 0. , 0. , 0. , 0. , 0. , 0. , 0. , 0. ]), 'b+2': array([0., 0., 0., 0., 0., 0., 0., 0., 0., 0., 0.]), 'b+3': array([0., 0., 0., 0., 0., 0., 0., 0., 0., 0., 0.]), 'y+1': array([0.03496684, 0. , 0.0572592 , 0.03729389, 0. , 0. , 0. , 0.03966244, 0. , 0. , 0. ]), 'y+2': array([0., 0., 0., 0., 0., 0., 0., 0., 0., 0., 0.]), 'y+3': array([0., 0., 0., 0., 0., …	12	10
0.43535903552306604	train	792	WTGHN(N-Glycosylation)VTVVQR{Hex:9; HexNAc:2}	MouseHeart-Z-T-1.mgf.controllerType=0 controllerNumber=1 scan=19824	1538389.4971618652	3	(4, 'N-Glycosylation')	{'b+1': array([0. , 0. , 0. , 0.02697956, 0. , 0.02220773, 0. , 0. , 0. , 0. ]), 'b+2': array([0., 0., 0., 0., 0., 0., 0., 0., 0., 0.]), 'b+3': array([0., 0., 0., 0., 0., 0., 0., 0., 0., 0.]), 'y+1': array([0.04988225, 0.04041124, 0.04820558, 0.03792524, 0.06508955, 0.04099828, 0.0275732 , 0. , 0. , 0. ]), 'y+2': array([0., 0., 0., 0., 0., 0., 0., 0., 0., 0.]), 'y+3': array([0., 0., 0., 0., 0., 0…	11	11
0.89888619791948	train	793	AC(Carbamidomethyl)PLDPATN(N-Glycosylation)K{Fuc:1; Hex:5; HexNAc:4; Neu5Gc:1}	MouseHeart-Z-T-1.mgf.controllerType=0 controllerNumber=1 scan=21205	4358309.3539123535	3	(1, 'Carbamidomethyl')(8, 'N-Glycosylation')	{'b+1': array([0. , 0.05544368, 0. , 0.01783103, 0.04866481, 0.0133864 , 0.03224439, 0.04220103, 0.02010479]), 'b+2': array([0., 0., 0., 0., 0., 0., 0., 0., 0.]), 'b+3': array([0., 0., 0., 0., 0., 0., 0., 0., 0.]), 'y+1': array([0. , 0.02750839, 0.03356818, 0. , 0.10418551, 0. , 0. , 0.055261 , 0. ]), 'y+2': array([0., 0., 0., 0., 0., 0., 0., 0., 0.]), 'y+3': array([0., 0., 0., 0., 0., 0., 0., 0.…	10	11
0.9118286607971529	train	794	AC(Carbamidomethyl)PLDPATN(N-Glycosylation)K{Fuc:1; Hex:5; HexNAc:4; Neu5Gc:1}	MouseHeart-Z-T-1.mgf.controllerType=0 controllerNumber=1 scan=21275	3900613.2894592285	3	(1, 'Carbamidomethyl')(8, 'N-Glycosylation')	{'b+1': array([0. , 0. , 0. , 0.01300613, 0.03781993, 0. , 0.01459256, 0.03843135, 0. ]), 'b+2': array([0., 0., 0., 0., 0., 0., 0., 0., 0.]), 'b+3': array([0., 0., 0., 0., 0., 0., 0., 0., 0.]), 'y+1': array([0.01459902, 0. , 0.01830555, 0. , 0.0870698 , 0.03759252, 0. , 0.03817089, 0. ]), 'y+2': array([0., 0., 0., 0., 0., 0., 0., 0., 0.]), 'y+3': array([0., 0., 0., 0., 0., 0., 0., 0., 0.])}	10	11
0.17367802047766756	train	795	LNAIN(N-Glycosylation)ITSALDR{Hex:9; HexNAc:2}	MouseHeart-Z-T-1.mgf.controllerType=0 controllerNumber=1 scan=32577	1057872.5710754395	2	(4, 'N-Glycosylation')	{'b+1': array([0. , 0.05731529, 0.06955018, 0.03324981, 0. , 0. , 0. , 0. , 0. , 0. , 0. ]), 'b+2': array([0., 0., 0., 0., 0., 0., 0., 0., 0., 0., 0.]), 'b+3': array([0., 0., 0., 0., 0., 0., 0., 0., 0., 0., 0.]), 'y+1': array([0.09106392, 0.03485652, 0.04176233, 0.04327993, 0.05223609, 0.09190464, 0.05965569, 0.03024398, 0. , 0. , 0. ]), 'y+2': array([0., 0., 0., 0., 0., 0., 0., 0., 0., 0., 0.]),…	12	11
0.5173833621686067	train	796	LNAIN(N-Glycosylation)ITSALDR{Hex:9; HexNAc:2}	MouseHeart-Z-T-1.mgf.controllerType=0 controllerNumber=1 scan=32589	1886969.9603271484	3	(4, 'N-Glycosylation')	{'b+1': array([0. , 0.06607921, 0.07375736, 0.02568505, 0.02933245, 0.02074029, 0. , 0. , 0. , 0. , 0. ]), 'b+2': array([0., 0., 0., 0., 0., 0., 0., 0., 0., 0., 0.]), 'b+3': array([0., 0., 0., 0., 0., 0., 0., 0., 0., 0., 0.]), 'y+1': array([0.08613599, 0.02606802, 0.02875757, 0.03349687, 0.05718746, 0.09867309, 0.05782069, 0.05461891, 0. , 0. , 0. ]), 'y+2': array([0., 0., 0., 0., 0., 0., 0., 0.,…	12	11
0.5548943724431795	train	797	LNAIN(N-Glycosylation)ITSALDR{Hex:9; HexNAc:2}	MouseHeart-Z-T-1.mgf.controllerType=0 controllerNumber=1 scan=32609	3128433.880004883	3	(4, 'N-Glycosylation')	{'b+1': array([0. , 0.06918858, 0.07932472, 0.03709899, 0.01762825, 0.0348929 , 0. , 0. , 0. , 0. , 0. ]), 'b+2': array([0., 0., 0., 0., 0., 0., 0., 0., 0., 0., 0.]), 'b+3': array([0., 0., 0., 0., 0., 0., 0., 0., 0., 0., 0.]), 'y+1': array([0.08234925, 0.03668865, 0.04442919, 0.04553104, 0.06565674, 0.10638792, 0.06497777, 0.06451345, 0.03685269, 0.03779735, 0. ]), 'y+2': array([0., 0., 0., 0., 0…	12	11
0.9285944845126173	train	798	N(N-Glycosylation)ASFVYTK{Hex:5; HexNAc:4; Neu5Gc:2}	MouseHeart-Z-T-1.mgf.controllerType=0 controllerNumber=1 scan=26063	3015618.928588867	3	(0, 'N-Glycosylation')	{'b+1': array([0. , 0. , 0.02098532, 0.03783147, 0.05330852, 0.03123726, 0.02681296]), 'b+2': array([0., 0., 0., 0., 0., 0., 0.]), 'b+3': array([0., 0., 0., 0., 0., 0., 0.]), 'y+1': array([0.02927979, 0.03872106, 0.07529169, 0.05372697, 0.04182544, 0.05392919, 0.03718933]), 'y+2': array([0., 0., 0., 0., 0., 0., 0.]), 'y+3': array([0., 0., 0., 0., 0., 0., 0.])}	8	11
0.7959540437505421	train	799	N(N-Glycosylation)ASFVYTK{Hex:5; HexNAc:4; Neu5Gc:2}	MouseHeart-Z-T-1.mgf.controllerType=0 controllerNumber=1 scan=26242	2599375.589477539	3	(0, 'N-Glycosylation')	{'b+1': array([0. , 0. , 0.02009933, 0.03359065, 0.05418671, 0.02215786, 0.02141693]), 'b+2': array([0., 0., 0., 0., 0., 0., 0.]), 'b+3': array([0., 0., 0., 0., 0., 0., 0.]), 'y+1': array([0.03645621, 0.03810536, 0.07282322, 0.04975625, 0.03438907, 0.04145317, 0.02869227]), 'y+2': array([0., 0., 0., 0., 0., 0., 0.]), 'y+3': array([0., 0., 0., 0., 0., 0., 0.])}	8	11
0.3301500232017423	train	802	LSVEKN(N-Glycosylation)K{Fuc:1; Hex:5; HexNAc:4; Neu5Ac:2}	MouseHeart-Z-T-1.mgf.controllerType=0 controllerNumber=1 scan=15237	4431869.129486084	3	(5, 'N-Glycosylation')	{'b+1': array([0. , 0.02402309, 0.01472916, 0.05007156, 0.03561918, 0.03774243]), 'b+2': array([0., 0., 0., 0., 0., 0.]), 'b+3': array([0., 0., 0., 0., 0., 0.]), 'y+1': array([0. , 0.03353816, 0.03155541, 0.02728352, 0.01591383, 0. ]), 'y+2': array([0., 0., 0., 0., 0., 0.]), 'y+3': array([0., 0., 0., 0., 0., 0.])}	7	12
0.737701080758951	train	803	LSVEKN(N-Glycosylation)K{Fuc:1; Hex:5; HexNAc:4; Neu5Ac:2}	MouseHeart-Z-T-1.mgf.controllerType=0 controllerNumber=1 scan=15330	4606097.871887207	3	(5, 'N-Glycosylation')	{'b+1': array([0. , 0.02260822, 0.01609189, 0.04700475, 0.03270563, 0.0351742 ]), 'b+2': array([0., 0., 0., 0., 0., 0.]), 'b+3': array([0., 0., 0., 0., 0., 0.]), 'y+1': array([0. , 0.03029186, 0.02851549, 0.01641225, 0. , 0. ]), 'y+2': array([0., 0., 0., 0., 0., 0.]), 'y+3': array([0., 0., 0., 0., 0., 0.])}	7	12
0.47214775898424255	train	804	VPTREENLQVYN(N-Glycosylation)VTK{Hex:6; HexNAc:2}	MouseHeart-Z-T-1.mgf.controllerType=0 controllerNumber=1 scan=24223	912136.3782958984	3	(11, 'N-Glycosylation')	{'b+1': array([0. , 0. , 0. , 0. , 0. , 0. , 0. , 0.03718204, 0.08158656, 0.07387189, 0.06725038, 0. , 0. , 0. ]), 'b+2': array([0. , 0. , 0. , 0. , 0. , 0. , 0. , 0. , 0. , 0. , 0. , 0. , 0.03992683, 0. ]), 'b+3': array([0., 0., 0., 0., 0., 0., 0., 0., 0., 0., 0., 0., 0., 0.]), 'y+1': array([0.04926081, 0.05346549, 0.03504063, 0.02499621, 0. , 0. , 0. , 0. , 0. , 0. , 0. , 0. , 0. , 0. ]), 'y+2'…	15	8
0.963349195275809	train	805	DHTETN(N-Glycosylation)SSVR{Hex:10; HexNAc:2}	MouseHeart-Z-T-1.mgf.controllerType=0 controllerNumber=1 scan=7693	1478787.7332458496	3	(5, 'N-Glycosylation')	{'b+1': array([0. , 0.05782822, 0.02640636, 0.02310028, 0. , 0. , 0. , 0. , 0. ]), 'b+2': array([0., 0., 0., 0., 0., 0., 0., 0., 0.]), 'b+3': array([0., 0., 0., 0., 0., 0., 0., 0., 0.]), 'y+1': array([0.03825524, 0. , 0. , 0. , 0. , 0. , 0. , 0. , 0. ]), 'y+2': array([0., 0., 0., 0., 0., 0., 0., 0., 0.]), 'y+3': array([0., 0., 0., 0., 0., 0., 0., 0., 0.])}	10	12
0.821253881087723	train	806	AN(N-Glycosylation)NSWFQSILK{Hex:9; HexNAc:2}	MouseHeart-Z-T-1.mgf.controllerType=0 controllerNumber=1 scan=36077	1497713.4371643066	3	(1, 'N-Glycosylation')	{'b+1': array([0. , 0. , 0.021006 , 0.02582679, 0. , 0. , 0. , 0. , 0. , 0. ]), 'b+2': array([0., 0., 0., 0., 0., 0., 0., 0., 0., 0.]), 'b+3': array([0., 0., 0., 0., 0., 0., 0., 0., 0., 0.]), 'y+1': array([0.04770554, 0.04388238, 0.02430331, 0.04829299, 0.05100307, 0.0822897 , 0.06164765, 0.04806992, 0.06515193, 0. ]), 'y+2': array([0., 0., 0., 0., 0., 0., 0., 0., 0., 0.]), 'y+3': array([0., 0., …	11	11
0.9082911412239104	train	807	AN(N-Glycosylation)NSWFQSILK{Hex:9; HexNAc:2}	MouseHeart-Z-T-1.mgf.controllerType=0 controllerNumber=1 scan=36083	972424.2971801758	2	(1, 'N-Glycosylation')	{'b+1': array([0. , 0. , 0.02593719, 0. , 0. , 0. , 0.03134597, 0. , 0. , 0. ]), 'b+2': array([0., 0., 0., 0., 0., 0., 0., 0., 0., 0.]), 'b+3': array([0., 0., 0., 0., 0., 0., 0., 0., 0., 0.]), 'y+1': array([0.03185705, 0.03624165, 0. , 0.06054149, 0.04947755, 0.07640119, 0. , 0.05678393, 0. , 0. ]), 'y+2': array([0., 0., 0., 0., 0., 0., 0., 0., 0., 0.]), 'y+3': array([0., 0., 0., 0., 0., 0., 0., …	11	11
[truncated: 92,245 more rows]
