# Supplementary material for: Expanding N-glycopeptide identifications by modeling fragmentation, elution, and glycome connectivity
Source: Nat Commun. 2024 Jul 22;15:6168. doi: 10.1038/s41467-024-50338-5 (PMC11263600; doi:10.1038/s41467-024-50338-5)
Supplement: Supplementary file 4 — Source Data [file 41467_2024_50338_MOESM4_ESM.zip › source_data/figs4_peptide_intensity_regression_features.csv]

Name	Value	SE	Z	p-value	peptide_length_range	glycan_size_range	charge	proton_mobility	glycan_type	glycan_count
n-term pro	0.0				(5, 10)	(1, 25)	2	immobile	N-Linked	1
n-term gly	0.0				(5, 10)	(1, 25)	2	immobile	N-Linked	1
n-term ser_thr	-1.2435442400075385				(5, 10)	(1, 25)	2	immobile	N-Linked	1
n-term leu_iso_val_ala	-1.2817642306403123				(5, 10)	(1, 25)	2	immobile	N-Linked	1
n-term asn	0.6160354648027594				(5, 10)	(1, 25)	2	immobile	N-Linked	1
n-term his	0.0				(5, 10)	(1, 25)	2	immobile	N-Linked	1
n-term arg_lys	0.0				(5, 10)	(1, 25)	2	immobile	N-Linked	1
n-term x	-1.1884583817520094				(5, 10)	(1, 25)	2	immobile	N-Linked	1
c-term pro	0.4665069487032201				(5, 10)	(1, 25)	2	immobile	N-Linked	1
c-term gly	0.0				(5, 10)	(1, 25)	2	immobile	N-Linked	1
c-term ser_thr	-1.8689137153920417				(5, 10)	(1, 25)	2	immobile	N-Linked	1
c-term leu_iso_val_ala	1.7678149281349682				(5, 10)	(1, 25)	2	immobile	N-Linked	1
c-term asn	-1.8051532382699207				(5, 10)	(1, 25)	2	immobile	N-Linked	1
c-term his	0.0				(5, 10)	(1, 25)	2	immobile	N-Linked	1
c-term arg_lys	0.0				(5, 10)	(1, 25)	2	immobile	N-Linked	1
c-term x	-1.6579863072152785				(5, 10)	(1, 25)	2	immobile	N-Linked	1
series b	-1.3899832487293318				(5, 10)	(1, 25)	2	immobile	N-Linked	1
series y	-1.7077481451724366				(5, 10)	(1, 25)	2	immobile	N-Linked	1
series stub_glycopeptide	0.0				(5, 10)	(1, 25)	2	immobile	N-Linked	1
charge 1	-1.7801145864011785				(5, 10)	(1, 25)	2	immobile	N-Linked	1
charge 2	-1.317616800627854				(5, 10)	(1, 25)	2	immobile	N-Linked	1
charge 3	0.0				(5, 10)	(1, 25)	2	immobile	N-Linked	1
charge 4	0.0				(5, 10)	(1, 25)	2	immobile	N-Linked	1
charge 5	0.0				(5, 10)	(1, 25)	2	immobile	N-Linked	1
series b:charge 1	-1.3899832491921702				(5, 10)	(1, 25)	2	immobile	N-Linked	1
series b:charge 2	0.0				(5, 10)	(1, 25)	2	immobile	N-Linked	1
series b:charge 3	0.0				(5, 10)	(1, 25)	2	immobile	N-Linked	1
series b:charge 4	0.0				(5, 10)	(1, 25)	2	immobile	N-Linked	1
series b:charge 5	0.0				(5, 10)	(1, 25)	2	immobile	N-Linked	1
series y:charge 1	-0.3901313417510826				(5, 10)	(1, 25)	2	immobile	N-Linked	1
series y:charge 2	-1.3176168006344935				(5, 10)	(1, 25)	2	immobile	N-Linked	1
series y:charge 3	0.0				(5, 10)	(1, 25)	2	immobile	N-Linked	1
series y:charge 4	0.0				(5, 10)	(1, 25)	2	immobile	N-Linked	1
series y:charge 5	0.0				(5, 10)	(1, 25)	2	immobile	N-Linked	1
series stub_glycopeptide:charge 1	0.0				(5, 10)	(1, 25)	2	immobile	N-Linked	1
series stub_glycopeptide:charge 2	0.0				(5, 10)	(1, 25)	2	immobile	N-Linked	1
series stub_glycopeptide:charge 3	0.0				(5, 10)	(1, 25)	2	immobile	N-Linked	1
series stub_glycopeptide:charge 4	0.0				(5, 10)	(1, 25)	2	immobile	N-Linked	1
series stub_glycopeptide:charge 5	0.0				(5, 10)	(1, 25)	2	immobile	N-Linked	1
is_glycosylated 0	-1.2385682621909873				(5, 10)	(1, 25)	2	immobile	N-Linked	1
is_glycosylated 1	-0.2794757648052791				(5, 10)	(1, 25)	2	immobile	N-Linked	1
is_glycosylated 2	-1.579687360579003				(5, 10)	(1, 25)	2	immobile	N-Linked	1
charge 1:c-term pro	0.4665069486987473				(5, 10)	(1, 25)	2	immobile	N-Linked	1
charge 2:c-term pro	0.0				(5, 10)	(1, 25)	2	immobile	N-Linked	1
charge 3:c-term pro	0.0				(5, 10)	(1, 25)	2	immobile	N-Linked	1
charge 4:c-term pro	0.0				(5, 10)	(1, 25)	2	immobile	N-Linked	1
charge 5:c-term pro	0.0				(5, 10)	(1, 25)	2	immobile	N-Linked	1
series:c-term pro b	0.4665069487042989				(5, 10)	(1, 25)	2	immobile	N-Linked	1
series:c-term pro y	0.0				(5, 10)	(1, 25)	2	immobile	N-Linked	1
is_glycosylated:c-term pro 0	0.4665069487022964				(5, 10)	(1, 25)	2	immobile	N-Linked	1
is_glycosylated:c-term pro 1	0.0				(5, 10)	(1, 25)	2	immobile	N-Linked	1
is_glycosylated:c-term pro 2	0.0				(5, 10)	(1, 25)	2	immobile	N-Linked	1
stub glycopeptide:is_glycosylated 0	0.0				(5, 10)	(1, 25)	2	immobile	N-Linked	1
stub glycopeptide:is_glycosylated 1	0.0				(5, 10)	(1, 25)	2	immobile	N-Linked	1
stub glycopeptide:is_glycosylated 2	0.0				(5, 10)	(1, 25)	2	immobile	N-Linked	1
stub glycopeptide:is_glycosylated 3	0.0				(5, 10)	(1, 25)	2	immobile	N-Linked	1
stub glycopeptide:is_glycosylated 4	0.0				(5, 10)	(1, 25)	2	immobile	N-Linked	1
stub glycopeptide:is_glycosylated 5	0.0				(5, 10)	(1, 25)	2	immobile	N-Linked	1
stub glycopeptide:is_glycosylated 6	0.0				(5, 10)	(1, 25)	2	immobile	N-Linked	1
stub glycopeptide:is_glycosylated 7	0.0				(5, 10)	(1, 25)	2	immobile	N-Linked	1
stub glycopeptide:is_glycosylated 8	0.0				(5, 10)	(1, 25)	2	immobile	N-Linked	1
stub glycopeptide:is_glycosylated 9	0.0				(5, 10)	(1, 25)	2	immobile	N-Linked	1
stub glycopeptide:is_glycosylated 10	0.0				(5, 10)	(1, 25)	2	immobile	N-Linked	1
stub glycopeptide:is_glycosylated 11	0.0				(5, 10)	(1, 25)	2	immobile	N-Linked	1
stub glycopeptide:is_glycosylated 12	0.0				(5, 10)	(1, 25)	2	immobile	N-Linked	1
stub glycopeptide:is_glycosylated 13	0.0				(5, 10)	(1, 25)	2	immobile	N-Linked	1
stub glycopeptide:is_glycosylated 14	0.0				(5, 10)	(1, 25)	2	immobile	N-Linked	1
stub glycopeptide:composition pro	0.0				(5, 10)	(1, 25)	2	immobile	N-Linked	1
stub glycopeptide:composition gly	0.0				(5, 10)	(1, 25)	2	immobile	N-Linked	1
stub glycopeptide:composition ser_thr	0.0				(5, 10)	(1, 25)	2	immobile	N-Linked	1
stub glycopeptide:composition leu_iso_val_ala	0.0				(5, 10)	(1, 25)	2	immobile	N-Linked	1
stub glycopeptide:composition asn	0.0				(5, 10)	(1, 25)	2	immobile	N-Linked	1
stub glycopeptide:composition his	0.0				(5, 10)	(1, 25)	2	immobile	N-Linked	1
stub glycopeptide:composition arg_lys	0.0				(5, 10)	(1, 25)	2	immobile	N-Linked	1
stub glycopeptide:composition x	0.0				(5, 10)	(1, 25)	2	immobile	N-Linked	1
stub glycopeptide:charge 1:fucose 0	0.0				(5, 10)	(1, 25)	2	immobile	N-Linked	1
stub glycopeptide:charge 1:fucose 1	0.0				(5, 10)	(1, 25)	2	immobile	N-Linked	1
stub glycopeptide:charge 1:fucose 2	0.0				(5, 10)	(1, 25)	2	immobile	N-Linked	1
stub glycopeptide:charge 1:fucose 3	0.0				(5, 10)	(1, 25)	2	immobile	N-Linked	1
stub glycopeptide:charge 1:fucose 4	0.0				(5, 10)	(1, 25)	2	immobile	N-Linked	1
stub glycopeptide:charge 1:fucose 5	0.0				(5, 10)	(1, 25)	2	immobile	N-Linked	1
stub glycopeptide:charge 1:fucose 6	0.0				(5, 10)	(1, 25)	2	immobile	N-Linked	1
stub glycopeptide:charge 2:fucose 0	0.0				(5, 10)	(1, 25)	2	immobile	N-Linked	1
stub glycopeptide:charge 2:fucose 1	0.0				(5, 10)	(1, 25)	2	immobile	N-Linked	1
stub glycopeptide:charge 2:fucose 2	0.0				(5, 10)	(1, 25)	2	immobile	N-Linked	1
stub glycopeptide:charge 2:fucose 3	0.0				(5, 10)	(1, 25)	2	immobile	N-Linked	1
stub glycopeptide:charge 2:fucose 4	0.0				(5, 10)	(1, 25)	2	immobile	N-Linked	1
stub glycopeptide:charge 2:fucose 5	0.0				(5, 10)	(1, 25)	2	immobile	N-Linked	1
stub glycopeptide:charge 2:fucose 6	0.0				(5, 10)	(1, 25)	2	immobile	N-Linked	1
stub glycopeptide:charge 3:fucose 0	0.0				(5, 10)	(1, 25)	2	immobile	N-Linked	1
stub glycopeptide:charge 3:fucose 1	0.0				(5, 10)	(1, 25)	2	immobile	N-Linked	1
stub glycopeptide:charge 3:fucose 2	0.0				(5, 10)	(1, 25)	2	immobile	N-Linked	1
stub glycopeptide:charge 3:fucose 3	0.0				(5, 10)	(1, 25)	2	immobile	N-Linked	1
stub glycopeptide:charge 3:fucose 4	0.0				(5, 10)	(1, 25)	2	immobile	N-Linked	1
stub glycopeptide:charge 3:fucose 5	0.0				(5, 10)	(1, 25)	2	immobile	N-Linked	1
stub glycopeptide:charge 3:fucose 6	0.0				(5, 10)	(1, 25)	2	immobile	N-Linked	1
stub glycopeptide:charge 4:fucose 0	0.0				(5, 10)	(1, 25)	2	immobile	N-Linked	1
stub glycopeptide:charge 4:fucose 1	0.0				(5, 10)	(1, 25)	2	immobile	N-Linked	1
stub glycopeptide:charge 4:fucose 2	0.0				(5, 10)	(1, 25)	2	immobile	N-Linked	1
stub glycopeptide:charge 4:fucose 3	0.0				(5, 10)	(1, 25)	2	immobile	N-Linked	1
stub glycopeptide:charge 4:fucose 4	0.0				(5, 10)	(1, 25)	2	immobile	N-Linked	1
stub glycopeptide:charge 4:fucose 5	0.0				(5, 10)	(1, 25)	2	immobile	N-Linked	1
stub glycopeptide:charge 4:fucose 6	0.0				(5, 10)	(1, 25)	2	immobile	N-Linked	1
stub glycopeptide:charge 5:fucose 0	0.0				(5, 10)	(1, 25)	2	immobile	N-Linked	1
stub glycopeptide:charge 5:fucose 1	0.0				(5, 10)	(1, 25)	2	immobile	N-Linked	1
stub glycopeptide:charge 5:fucose 2	0.0				(5, 10)	(1, 25)	2	immobile	N-Linked	1
stub glycopeptide:charge 5:fucose 3	0.0				(5, 10)	(1, 25)	2	immobile	N-Linked	1
stub glycopeptide:charge 5:fucose 4	0.0				(5, 10)	(1, 25)	2	immobile	N-Linked	1
stub glycopeptide:charge 5:fucose 5	0.0				(5, 10)	(1, 25)	2	immobile	N-Linked	1
stub glycopeptide:charge 5:fucose 6	0.0				(5, 10)	(1, 25)	2	immobile	N-Linked	1
n-term - 1 pro	4.402585213384958				(5, 10)	(1, 25)	2	immobile	N-Linked	1
n-term - 1 gly	2.8625969174033186				(5, 10)	(1, 25)	2	immobile	N-Linked	1
n-term - 1 ser_thr	1.9448405523560148				(5, 10)	(1, 25)	2	immobile	N-Linked	1
n-term - 1 leu_iso_val_ala	2.7331618252134664				(5, 10)	(1, 25)	2	immobile	N-Linked	1
n-term - 1 asn	1.946838363953188				(5, 10)	(1, 25)	2	immobile	N-Linked	1
n-term - 1 his	2.8229296776122297				(5, 10)	(1, 25)	2	immobile	N-Linked	1
n-term - 1 arg_lys	2.0418558181484183				(5, 10)	(1, 25)	2	immobile	N-Linked	1
n-term - 1 x	1.2694984056321337				(5, 10)	(1, 25)	2	immobile	N-Linked	1
n-term - 2 pro	0.0				(5, 10)	(1, 25)	2	immobile	N-Linked	1
n-term - 2 gly	0.0				(5, 10)	(1, 25)	2	immobile	N-Linked	1
n-term - 2 ser_thr	-0.7807189371423899				(5, 10)	(1, 25)	2	immobile	N-Linked	1
n-term - 2 leu_iso_val_ala	-3.895016106341246				(5, 10)	(1, 25)	2	immobile	N-Linked	1
n-term - 2 asn	0.1867155289385864				(5, 10)	(1, 25)	2	immobile	N-Linked	1
n-term - 2 his	0.3782301908139397				(5, 10)	(1, 25)	2	immobile	N-Linked	1
n-term - 2 arg_lys	0.7369694674579881				(5, 10)	(1, 25)	2	immobile	N-Linked	1
n-term - 2 x	1.028747905817765				(5, 10)	(1, 25)	2	immobile	N-Linked	1
c-term + 1 pro	0.0				(5, 10)	(1, 25)	2	immobile	N-Linked	1
c-term + 1 gly	0.0				(5, 10)	(1, 25)	2	immobile	N-Linked	1
c-term + 1 ser_thr	-2.7355848390873523				(5, 10)	(1, 25)	2	immobile	N-Linked	1
c-term + 1 leu_iso_val_ala	1.8124599070700749				(5, 10)	(1, 25)	2	immobile	N-Linked	1
c-term + 1 asn	7.795203225116842				(5, 10)	(1, 25)	2	immobile	N-Linked	1
c-term + 1 his	0.0				(5, 10)	(1, 25)	2	immobile	N-Linked	1
c-term + 1 arg_lys	-0.8466311871698603				(5, 10)	(1, 25)	2	immobile	N-Linked	1
c-term + 1 x	0.0830327411999886				(5, 10)	(1, 25)	2	immobile	N-Linked	1
c-term + 2 pro	0.0				(5, 10)	(1, 25)	2	immobile	N-Linked	1
c-term + 2 gly	0.0				(5, 10)	(1, 25)	2	immobile	N-Linked	1
c-term + 2 ser_thr	1.5709586039500896				(5, 10)	(1, 25)	2	immobile	N-Linked	1
c-term + 2 leu_iso_val_ala	0.0				(5, 10)	(1, 25)	2	immobile	N-Linked	1
c-term + 2 asn	-4.052715359833196				(5, 10)	(1, 25)	2	immobile	N-Linked	1
c-term + 2 his	0.0				(5, 10)	(1, 25)	2	immobile	N-Linked	1
c-term + 2 arg_lys	-0.7222996859881328				(5, 10)	(1, 25)	2	immobile	N-Linked	1
c-term + 2 x	-1.6364566648420358				(5, 10)	(1, 25)	2	immobile	N-Linked	1
stub glycopeptide:charge 1:glycan loss 0	0.0				(5, 10)	(1, 25)	2	immobile	N-Linked	1
stub glycopeptide:charge 1:glycan loss 1	0.0				(5, 10)	(1, 25)	2	immobile	N-Linked	1
stub glycopeptide:charge 1:glycan loss 2	0.0				(5, 10)	(1, 25)	2	immobile	N-Linked	1
stub glycopeptide:charge 1:glycan loss 3	0.0				(5, 10)	(1, 25)	2	immobile	N-Linked	1
stub glycopeptide:charge 1:glycan loss 4	0.0				(5, 10)	(1, 25)	2	immobile	N-Linked	1
stub glycopeptide:charge 1:glycan loss 5	0.0				(5, 10)	(1, 25)	2	immobile	N-Linked	1
stub glycopeptide:charge 1:glycan loss 6	0.0				(5, 10)	(1, 25)	2	immobile	N-Linked	1
stub glycopeptide:charge 1:glycan loss 7	0.0				(5, 10)	(1, 25)	2	immobile	N-Linked	1
stub glycopeptide:charge 1:glycan loss 8	0.0				(5, 10)	(1, 25)	2	immobile	N-Linked	1
stub glycopeptide:charge 1:glycan loss 9	0.0				(5, 10)	(1, 25)	2	immobile	N-Linked	1
stub glycopeptide:charge 1:glycan loss 10	0.0				(5, 10)	(1, 25)	2	immobile	N-Linked	1
stub glycopeptide:charge 1:glycan loss 11	0.0				(5, 10)	(1, 25)	2	immobile	N-Linked	1
stub glycopeptide:charge 1:glycan loss 12	0.0				(5, 10)	(1, 25)	2	immobile	N-Linked	1
stub glycopeptide:charge 1:glycan loss 13	0.0				(5, 10)	(1, 25)	2	immobile	N-Linked	1
stub glycopeptide:charge 1:glycan loss 14	0.0				(5, 10)	(1, 25)	2	immobile	N-Linked	1
stub glycopeptide:charge 1:glycan loss 15	0.0				(5, 10)	(1, 25)	2	immobile	N-Linked	1
stub glycopeptide:charge 1:glycan loss 16	0.0				(5, 10)	(1, 25)	2	immobile	N-Linked	1
stub glycopeptide:charge 1:glycan loss 17	0.0				(5, 10)	(1, 25)	2	immobile	N-Linked	1
stub glycopeptide:charge 1:glycan loss 18	0.0				(5, 10)	(1, 25)	2	immobile	N-Linked	1
stub glycopeptide:charge 1:glycan loss 19	0.0				(5, 10)	(1, 25)	2	immobile	N-Linked	1
stub glycopeptide:charge 1:glycan loss 20	0.0				(5, 10)	(1, 25)	2	immobile	N-Linked	1
stub glycopeptide:charge 1:glycan loss 21	0.0				(5, 10)	(1, 25)	2	immobile	N-Linked	1
stub glycopeptide:charge 1:glycan loss 22	0.0				(5, 10)	(1, 25)	2	immobile	N-Linked	1
stub glycopeptide:charge 1:glycan loss 23	0.0				(5, 10)	(1, 25)	2	immobile	N-Linked	1
stub glycopeptide:charge 1:glycan loss 24	0.0				(5, 10)	(1, 25)	2	immobile	N-Linked	1
stub glycopeptide:charge 1:glycan loss 25	0.0				(5, 10)	(1, 25)	2	immobile	N-Linked	1
stub glycopeptide:charge 1:glycan loss 26	0.0				(5, 10)	(1, 25)	2	immobile	N-Linked	1
stub glycopeptide:charge 1:glycan loss 27	0.0				(5, 10)	(1, 25)	2	immobile	N-Linked	1
stub glycopeptide:charge 1:glycan loss 28	0.0				(5, 10)	(1, 25)	2	immobile	N-Linked	1
stub glycopeptide:charge 2:glycan loss 0	0.0				(5, 10)	(1, 25)	2	immobile	N-Linked	1
stub glycopeptide:charge 2:glycan loss 1	0.0				(5, 10)	(1, 25)	2	immobile	N-Linked	1
stub glycopeptide:charge 2:glycan loss 2	0.0				(5, 10)	(1, 25)	2	immobile	N-Linked	1
stub glycopeptide:charge 2:glycan loss 3	0.0				(5, 10)	(1, 25)	2	immobile	N-Linked	1
stub glycopeptide:charge 2:glycan loss 4	0.0				(5, 10)	(1, 25)	2	immobile	N-Linked	1
stub glycopeptide:charge 2:glycan loss 5	0.0				(5, 10)	(1, 25)	2	immobile	N-Linked	1
stub glycopeptide:charge 2:glycan loss 6	0.0				(5, 10)	(1, 25)	2	immobile	N-Linked	1
stub glycopeptide:charge 2:glycan loss 7	0.0				(5, 10)	(1, 25)	2	immobile	N-Linked	1
stub glycopeptide:charge 2:glycan loss 8	0.0				(5, 10)	(1, 25)	2	immobile	N-Linked	1
stub glycopeptide:charge 2:glycan loss 9	0.0				(5, 10)	(1, 25)	2	immobile	N-Linked	1
stub glycopeptide:charge 2:glycan loss 10	0.0				(5, 10)	(1, 25)	2	immobile	N-Linked	1
stub glycopeptide:charge 2:glycan loss 11	0.0				(5, 10)	(1, 25)	2	immobile	N-Linked	1
stub glycopeptide:charge 2:glycan loss 12	0.0				(5, 10)	(1, 25)	2	immobile	N-Linked	1
stub glycopeptide:charge 2:glycan loss 13	0.0				(5, 10)	(1, 25)	2	immobile	N-Linked	1
stub glycopeptide:charge 2:glycan loss 14	0.0				(5, 10)	(1, 25)	2	immobile	N-Linked	1
stub glycopeptide:charge 2:glycan loss 15	0.0				(5, 10)	(1, 25)	2	immobile	N-Linked	1
stub glycopeptide:charge 2:glycan loss 16	0.0				(5, 10)	(1, 25)	2	immobile	N-Linked	1
stub glycopeptide:charge 2:glycan loss 17	0.0				(5, 10)	(1, 25)	2	immobile	N-Linked	1
stub glycopeptide:charge 2:glycan loss 18	0.0				(5, 10)	(1, 25)	2	immobile	N-Linked	1
stub glycopeptide:charge 2:glycan loss 19	0.0				(5, 10)	(1, 25)	2	immobile	N-Linked	1
stub glycopeptide:charge 2:glycan loss 20	0.0				(5, 10)	(1, 25)	2	immobile	N-Linked	1
stub glycopeptide:charge 2:glycan loss 21	0.0				(5, 10)	(1, 25)	2	immobile	N-Linked	1
stub glycopeptide:charge 2:glycan loss 22	0.0				(5, 10)	(1, 25)	2	immobile	N-Linked	1
stub glycopeptide:charge 2:glycan loss 23	0.0				(5, 10)	(1, 25)	2	immobile	N-Linked	1
stub glycopeptide:charge 2:glycan loss 24	0.0				(5, 10)	(1, 25)	2	immobile	N-Linked	1
stub glycopeptide:charge 2:glycan loss 25	0.0				(5, 10)	(1, 25)	2	immobile	N-Linked	1
stub glycopeptide:charge 2:glycan loss 26	0.0				(5, 10)	(1, 25)	2	immobile	N-Linked	1
stub glycopeptide:charge 2:glycan loss 27	0.0				(5, 10)	(1, 25)	2	immobile	N-Linked	1
stub glycopeptide:charge 2:glycan loss 28	0.0				(5, 10)	(1, 25)	2	immobile	N-Linked	1
stub glycopeptide:charge 3:glycan loss 0	0.0				(5, 10)	(1, 25)	2	immobile	N-Linked	1
stub glycopeptide:charge 3:glycan loss 1	0.0				(5, 10)	(1, 25)	2	immobile	N-Linked	1
stub glycopeptide:charge 3:glycan loss 2	0.0				(5, 10)	(1, 25)	2	immobile	N-Linked	1
stub glycopeptide:charge 3:glycan loss 3	0.0				(5, 10)	(1, 25)	2	immobile	N-Linked	1
stub glycopeptide:charge 3:glycan loss 4	0.0				(5, 10)	(1, 25)	2	immobile	N-Linked	1
stub glycopeptide:charge 3:glycan loss 5	0.0				(5, 10)	(1, 25)	2	immobile	N-Linked	1
stub glycopeptide:charge 3:glycan loss 6	0.0				(5, 10)	(1, 25)	2	immobile	N-Linked	1
stub glycopeptide:charge 3:glycan loss 7	0.0				(5, 10)	(1, 25)	2	immobile	N-Linked	1
stub glycopeptide:charge 3:glycan loss 8	0.0				(5, 10)	(1, 25)	2	immobile	N-Linked	1
stub glycopeptide:charge 3:glycan loss 9	0.0				(5, 10)	(1, 25)	2	immobile	N-Linked	1
stub glycopeptide:charge 3:glycan loss 10	0.0				(5, 10)	(1, 25)	2	immobile	N-Linked	1
stub glycopeptide:charge 3:glycan loss 11	0.0				(5, 10)	(1, 25)	2	immobile	N-Linked	1
stub glycopeptide:charge 3:glycan loss 12	0.0				(5, 10)	(1, 25)	2	immobile	N-Linked	1
stub glycopeptide:charge 3:glycan loss 13	0.0				(5, 10)	(1, 25)	2	immobile	N-Linked	1
stub glycopeptide:charge 3:glycan loss 14	0.0				(5, 10)	(1, 25)	2	immobile	N-Linked	1
stub glycopeptide:charge 3:glycan loss 15	0.0				(5, 10)	(1, 25)	2	immobile	N-Linked	1
stub glycopeptide:charge 3:glycan loss 16	0.0				(5, 10)	(1, 25)	2	immobile	N-Linked	1
stub glycopeptide:charge 3:glycan loss 17	0.0				(5, 10)	(1, 25)	2	immobile	N-Linked	1
stub glycopeptide:charge 3:glycan loss 18	0.0				(5, 10)	(1, 25)	2	immobile	N-Linked	1
stub glycopeptide:charge 3:glycan loss 19	0.0				(5, 10)	(1, 25)	2	immobile	N-Linked	1
stub glycopeptide:charge 3:glycan loss 20	0.0				(5, 10)	(1, 25)	2	immobile	N-Linked	1
stub glycopeptide:charge 3:glycan loss 21	0.0				(5, 10)	(1, 25)	2	immobile	N-Linked	1
stub glycopeptide:charge 3:glycan loss 22	0.0				(5, 10)	(1, 25)	2	immobile	N-Linked	1
stub glycopeptide:charge 3:glycan loss 23	0.0				(5, 10)	(1, 25)	2	immobile	N-Linked	1
stub glycopeptide:charge 3:glycan loss 24	0.0				(5, 10)	(1, 25)	2	immobile	N-Linked	1
stub glycopeptide:charge 3:glycan loss 25	0.0				(5, 10)	(1, 25)	2	immobile	N-Linked	1
stub glycopeptide:charge 3:glycan loss 26	0.0				(5, 10)	(1, 25)	2	immobile	N-Linked	1
stub glycopeptide:charge 3:glycan loss 27	0.0				(5, 10)	(1, 25)	2	immobile	N-Linked	1
stub glycopeptide:charge 3:glycan loss 28	0.0				(5, 10)	(1, 25)	2	immobile	N-Linked	1
stub glycopeptide:charge 4:glycan loss 0	0.0				(5, 10)	(1, 25)	2	immobile	N-Linked	1
stub glycopeptide:charge 4:glycan loss 1	0.0				(5, 10)	(1, 25)	2	immobile	N-Linked	1
stub glycopeptide:charge 4:glycan loss 2	0.0				(5, 10)	(1, 25)	2	immobile	N-Linked	1
stub glycopeptide:charge 4:glycan loss 3	0.0				(5, 10)	(1, 25)	2	immobile	N-Linked	1
stub glycopeptide:charge 4:glycan loss 4	0.0				(5, 10)	(1, 25)	2	immobile	N-Linked	1
stub glycopeptide:charge 4:glycan loss 5	0.0				(5, 10)	(1, 25)	2	immobile	N-Linked	1
stub glycopeptide:charge 4:glycan loss 6	0.0				(5, 10)	(1, 25)	2	immobile	N-Linked	1
stub glycopeptide:charge 4:glycan loss 7	0.0				(5, 10)	(1, 25)	2	immobile	N-Linked	1
stub glycopeptide:charge 4:glycan loss 8	0.0				(5, 10)	(1, 25)	2	immobile	N-Linked	1
stub glycopeptide:charge 4:glycan loss 9	0.0				(5, 10)	(1, 25)	2	immobile	N-Linked	1
stub glycopeptide:charge 4:glycan loss 10	0.0				(5, 10)	(1, 25)	2	immobile	N-Linked	1
stub glycopeptide:charge 4:glycan loss 11	0.0				(5, 10)	(1, 25)	2	immobile	N-Linked	1
stub glycopeptide:charge 4:glycan loss 12	0.0				(5, 10)	(1, 25)	2	immobile	N-Linked	1
stub glycopeptide:charge 4:glycan loss 13	0.0				(5, 10)	(1, 25)	2	immobile	N-Linked	1
stub glycopeptide:charge 4:glycan loss 14	0.0				(5, 10)	(1, 25)	2	immobile	N-Linked	1
stub glycopeptide:charge 4:glycan loss 15	0.0				(5, 10)	(1, 25)	2	immobile	N-Linked	1
stub glycopeptide:charge 4:glycan loss 16	0.0				(5, 10)	(1, 25)	2	immobile	N-Linked	1
stub glycopeptide:charge 4:glycan loss 17	0.0				(5, 10)	(1, 25)	2	immobile	N-Linked	1
stub glycopeptide:charge 4:glycan loss 18	0.0				(5, 10)	(1, 25)	2	immobile	N-Linked	1
stub glycopeptide:charge 4:glycan loss 19	0.0				(5, 10)	(1, 25)	2	immobile	N-Linked	1
stub glycopeptide:charge 4:glycan loss 20	0.0				(5, 10)	(1, 25)	2	immobile	N-Linked	1
stub glycopeptide:charge 4:glycan loss 21	0.0				(5, 10)	(1, 25)	2	immobile	N-Linked	1
stub glycopeptide:charge 4:glycan loss 22	0.0				(5, 10)	(1, 25)	2	immobile	N-Linked	1
stub glycopeptide:charge 4:glycan loss 23	0.0				(5, 10)	(1, 25)	2	immobile	N-Linked	1
stub glycopeptide:charge 4:glycan loss 24	0.0				(5, 10)	(1, 25)	2	immobile	N-Linked	1
stub glycopeptide:charge 4:glycan loss 25	0.0				(5, 10)	(1, 25)	2	immobile	N-Linked	1
stub glycopeptide:charge 4:glycan loss 26	0.0				(5, 10)	(1, 25)	2	immobile	N-Linked	1
stub glycopeptide:charge 4:glycan loss 27	0.0				(5, 10)	(1, 25)	2	immobile	N-Linked	1
stub glycopeptide:charge 4:glycan loss 28	0.0				(5, 10)	(1, 25)	2	immobile	N-Linked	1
stub glycopeptide:charge 5:glycan loss 0	0.0				(5, 10)	(1, 25)	2	immobile	N-Linked	1
stub glycopeptide:charge 5:glycan loss 1	0.0				(5, 10)	(1, 25)	2	immobile	N-Linked	1
stub glycopeptide:charge 5:glycan loss 2	0.0				(5, 10)	(1, 25)	2	immobile	N-Linked	1
stub glycopeptide:charge 5:glycan loss 3	0.0				(5, 10)	(1, 25)	2	immobile	N-Linked	1
stub glycopeptide:charge 5:glycan loss 4	0.0				(5, 10)	(1, 25)	2	immobile	N-Linked	1
stub glycopeptide:charge 5:glycan loss 5	0.0				(5, 10)	(1, 25)	2	immobile	N-Linked	1
stub glycopeptide:charge 5:glycan loss 6	0.0				(5, 10)	(1, 25)	2	immobile	N-Linked	1
stub glycopeptide:charge 5:glycan loss 7	0.0				(5, 10)	(1, 25)	2	immobile	N-Linked	1
stub glycopeptide:charge 5:glycan loss 8	0.0				(5, 10)	(1, 25)	2	immobile	N-Linked	1
stub glycopeptide:charge 5:glycan loss 9	0.0				(5, 10)	(1, 25)	2	immobile	N-Linked	1
stub glycopeptide:charge 5:glycan loss 10	0.0				(5, 10)	(1, 25)	2	immobile	N-Linked	1
stub glycopeptide:charge 5:glycan loss 11	0.0				(5, 10)	(1, 25)	2	immobile	N-Linked	1
stub glycopeptide:charge 5:glycan loss 12	0.0				(5, 10)	(1, 25)	2	immobile	N-Linked	1
stub glycopeptide:charge 5:glycan loss 13	0.0				(5, 10)	(1, 25)	2	immobile	N-Linked	1
stub glycopeptide:charge 5:glycan loss 14	0.0				(5, 10)	(1, 25)	2	immobile	N-Linked	1
stub glycopeptide:charge 5:glycan loss 15	0.0				(5, 10)	(1, 25)	2	immobile	N-Linked	1
stub glycopeptide:charge 5:glycan loss 16	0.0				(5, 10)	(1, 25)	2	immobile	N-Linked	1
stub glycopeptide:charge 5:glycan loss 17	0.0				(5, 10)	(1, 25)	2	immobile	N-Linked	1
stub glycopeptide:charge 5:glycan loss 18	0.0				(5, 10)	(1, 25)	2	immobile	N-Linked	1
stub glycopeptide:charge 5:glycan loss 19	0.0				(5, 10)	(1, 25)	2	immobile	N-Linked	1
stub glycopeptide:charge 5:glycan loss 20	0.0				(5, 10)	(1, 25)	2	immobile	N-Linked	1
stub glycopeptide:charge 5:glycan loss 21	0.0				(5, 10)	(1, 25)	2	immobile	N-Linked	1
stub glycopeptide:charge 5:glycan loss 22	0.0				(5, 10)	(1, 25)	2	immobile	N-Linked	1
stub glycopeptide:charge 5:glycan loss 23	0.0				(5, 10)	(1, 25)	2	immobile	N-Linked	1
stub glycopeptide:charge 5:glycan loss 24	0.0				(5, 10)	(1, 25)	2	immobile	N-Linked	1
stub glycopeptide:charge 5:glycan loss 25	0.0				(5, 10)	(1, 25)	2	immobile	N-Linked	1
stub glycopeptide:charge 5:glycan loss 26	0.0				(5, 10)	(1, 25)	2	immobile	N-Linked	1
stub glycopeptide:charge 5:glycan loss 27	0.0				(5, 10)	(1, 25)	2	immobile	N-Linked	1
stub glycopeptide:charge 5:glycan loss 28	0.0				(5, 10)	(1, 25)	2	immobile	N-Linked	1
stub glycopeptide:charge 1:labile monosaccharides 0	0.0				(5, 10)	(1, 25)	2	immobile	N-Linked	1
stub glycopeptide:charge 1:labile monosaccharides 1	0.0				(5, 10)	(1, 25)	2	immobile	N-Linked	1
stub glycopeptide:charge 1:labile monosaccharides 2	0.0				(5, 10)	(1, 25)	2	immobile	N-Linked	1
stub glycopeptide:charge 1:labile monosaccharides 3	0.0				(5, 10)	(1, 25)	2	immobile	N-Linked	1
stub glycopeptide:charge 1:labile monosaccharides 4	0.0				(5, 10)	(1, 25)	2	immobile	N-Linked	1
stub glycopeptide:charge 1:labile monosaccharides 5	0.0				(5, 10)	(1, 25)	2	immobile	N-Linked	1
stub glycopeptide:charge 1:labile monosaccharides 6	0.0				(5, 10)	(1, 25)	2	immobile	N-Linked	1
stub glycopeptide:charge 2:labile monosaccharides 0	0.0				(5, 10)	(1, 25)	2	immobile	N-Linked	1
stub glycopeptide:charge 2:labile monosaccharides 1	0.0				(5, 10)	(1, 25)	2	immobile	N-Linked	1
stub glycopeptide:charge 2:labile monosaccharides 2	0.0				(5, 10)	(1, 25)	2	immobile	N-Linked	1
stub glycopeptide:charge 2:labile monosaccharides 3	0.0				(5, 10)	(1, 25)	2	immobile	N-Linked	1
stub glycopeptide:charge 2:labile monosaccharides 4	0.0				(5, 10)	(1, 25)	2	immobile	N-Linked	1
stub glycopeptide:charge 2:labile monosaccharides 5	0.0				(5, 10)	(1, 25)	2	immobile	N-Linked	1
stub glycopeptide:charge 2:labile monosaccharides 6	0.0				(5, 10)	(1, 25)	2	immobile	N-Linked	1
stub glycopeptide:charge 3:labile monosaccharides 0	0.0				(5, 10)	(1, 25)	2	immobile	N-Linked	1
stub glycopeptide:charge 3:labile monosaccharides 1	0.0				(5, 10)	(1, 25)	2	immobile	N-Linked	1
stub glycopeptide:charge 3:labile monosaccharides 2	0.0				(5, 10)	(1, 25)	2	immobile	N-Linked	1
stub glycopeptide:charge 3:labile monosaccharides 3	0.0				(5, 10)	(1, 25)	2	immobile	N-Linked	1
stub glycopeptide:charge 3:labile monosaccharides 4	0.0				(5, 10)	(1, 25)	2	immobile	N-Linked	1
stub glycopeptide:charge 3:labile monosaccharides 5	0.0				(5, 10)	(1, 25)	2	immobile	N-Linked	1
stub glycopeptide:charge 3:labile monosaccharides 6	0.0				(5, 10)	(1, 25)	2	immobile	N-Linked	1
stub glycopeptide:charge 4:labile monosaccharides 0	0.0				(5, 10)	(1, 25)	2	immobile	N-Linked	1
stub glycopeptide:charge 4:labile monosaccharides 1	0.0				(5, 10)	(1, 25)	2	immobile	N-Linked	1
stub glycopeptide:charge 4:labile monosaccharides 2	0.0				(5, 10)	(1, 25)	2	immobile	N-Linked	1
stub glycopeptide:charge 4:labile monosaccharides 3	0.0				(5, 10)	(1, 25)	2	immobile	N-Linked	1
stub glycopeptide:charge 4:labile monosaccharides 4	0.0				(5, 10)	(1, 25)	2	immobile	N-Linked	1
stub glycopeptide:charge 4:labile monosaccharides 5	0.0				(5, 10)	(1, 25)	2	immobile	N-Linked	1
stub glycopeptide:charge 4:labile monosaccharides 6	0.0				(5, 10)	(1, 25)	2	immobile	N-Linked	1
stub glycopeptide:charge 5:labile monosaccharides 0	0.0				(5, 10)	(1, 25)	2	immobile	N-Linked	1
stub glycopeptide:charge 5:labile monosaccharides 1	0.0				(5, 10)	(1, 25)	2	immobile	N-Linked	1
stub glycopeptide:charge 5:labile monosaccharides 2	0.0				(5, 10)	(1, 25)	2	immobile	N-Linked	1
stub glycopeptide:charge 5:labile monosaccharides 3	0.0				(5, 10)	(1, 25)	2	immobile	N-Linked	1
stub glycopeptide:charge 5:labile monosaccharides 4	0.0				(5, 10)	(1, 25)	2	immobile	N-Linked	1
stub glycopeptide:charge 5:labile monosaccharides 5	0.0				(5, 10)	(1, 25)	2	immobile	N-Linked	1
stub glycopeptide:charge 5:labile monosaccharides 6	0.0				(5, 10)	(1, 25)	2	immobile	N-Linked	1
n-term pro	-1.0402628403741772	158.32052990318974	-0.0065706124215872	0.9947574475165636	(5, 10)	(1, 25)	2	mobile	N-Linked	1
n-term gly	-1.517893472877356	158.32052964013678	-0.0095874709131376	0.9923504221724608	(5, 10)	(1, 25)	2	mobile	N-Linked	1
n-term ser_thr	-0.8138326643547764	158.32049869918856	-0.0051404124610614	0.9958985623237908	(5, 10)	(1, 25)	2	mobile	N-Linked	1
n-term leu_iso_val_ala	-0.1863346001186619	158.32049564783756	-0.0011769455328963	0.9990609335471954	(5, 10)	(1, 25)	2	mobile	N-Linked	1
n-term asn	-0.5413031844832016	158.32050349194876	-0.0034190340009291	0.997272010872738	(5, 10)	(1, 25)	2	mobile	N-Linked	1
n-term his	0.0	405.67604880957015	0.0	1.0	(5, 10)	(1, 25)	2	mobile	N-Linked	1
n-term arg_lys	0.0	405.67604880957015	0.0	1.0	(5, 10)	(1, 25)	2	mobile	N-Linked	1
n-term x	0.1123338715946241	158.32049626771806	0.0007095346101282	0.9994338733367252	(5, 10)	(1, 25)	2	mobile	N-Linked	1
c-term pro	0.0807530804359736	314.7693036895885	0.0002565468725489	0.9997953052135164	(5, 10)	(1, 25)	2	mobile	N-Linked	1
c-term gly	-0.9667645000556806	165.61660837703073	-0.0058373644378395	0.9953424834899588	(5, 10)	(1, 25)	2	mobile	N-Linked	1
c-term ser_thr	-0.7402592395981609	165.6166031169867	-0.0044697163549192	0.996433694204072	(5, 10)	(1, 25)	2	mobile	N-Linked	1
c-term leu_iso_val_ala	-0.7342053286043991	165.61660242688535	-0.0044331626047486	0.9964628595880088	(5, 10)	(1, 25)	2	mobile	N-Linked	1
c-term asn	-1.0790924853883033	165.61661952305514	-0.0065156050672685	0.9948013360958048	(5, 10)	(1, 25)	2	mobile	N-Linked	1
c-term his	0.0	405.67604880957015	0.0	1.0	(5, 10)	(1, 25)	2	mobile	N-Linked	1
c-term arg_lys	0.0	405.67604880957015	0.0	1.0	(5, 10)	(1, 25)	2	mobile	N-Linked	1
c-term x	-0.5477226738403945	165.61660153015225	-0.0033071725224398	0.9973612629145842	(5, 10)	(1, 25)	2	mobile	N-Linked	1
series b	-2.065732703745154	297.3954271381617	-0.0069460809253985	0.994457873837694	(5, 10)	(1, 25)	2	mobile	N-Linked	1
series y	-1.9215688681070655	297.3953468721985	-0.0064613279539065	0.9948446420549516	(5, 10)	(1, 25)	2	mobile	N-Linked	1
series stub_glycopeptide	0.0	405.67604880957015	0.0	1.0	(5, 10)	(1, 25)	2	mobile	N-Linked	1
charge 1	-2.0038394840323157	297.3953053786987	-0.0067379660935826	0.9946239215619092	(5, 10)	(1, 25)	2	mobile	N-Linked	1
charge 2	-1.983468486572676	297.39557307510984	-0.0066694620436455	0.9946785786575428	(5, 10)	(1, 25)	2	mobile	N-Linked	1
charge 3	0.0	405.67604880957015	0.0	1.0	(5, 10)	(1, 25)	2	mobile	N-Linked	1
charge 4	0.0	405.67604880957015	0.0	1.0	(5, 10)	(1, 25)	2	mobile	N-Linked	1
charge 5	0.0	405.67604880957015	0.0	1.0	(5, 10)	(1, 25)	2	mobile	N-Linked	1
series b:charge 1	-1.3124533464038544	301.1363879569814	-0.0043583352888968	0.9965225625712278	(5, 10)	(1, 25)	2	mobile	N-Linked	1
series b:charge 2	-0.7532781815313384	301.1369564965026	-0.0025014471498123	0.9980041360209332	(5, 10)	(1, 25)	2	mobile	N-Linked	1
series b:charge 3	0.0	405.67604880957015	0.0	1.0	(5, 10)	(1, 25)	2	mobile	N-Linked	1
series b:charge 4	0.0	405.67604880957015	0.0	1.0	(5, 10)	(1, 25)	2	mobile	N-Linked	1
series b:charge 5	0.0	405.67604880957015	0.0	1.0	(5, 10)	(1, 25)	2	mobile	N-Linked	1
series y:charge 1	-0.691380456036821	301.1362981843724	-0.0022959054096279	0.998168134129944	(5, 10)	(1, 25)	2	mobile	N-Linked	1
series y:charge 2	-1.2301903001835108	301.1365584147549	-0.0040851575997928	0.9967405248886464	(5, 10)	(1, 25)	2	mobile	N-Linked	1
series y:charge 3	0.0	405.67604880957015	0.0	1.0	(5, 10)	(1, 25)	2	mobile	N-Linked	1
series y:charge 4	0.0	405.67604880957015	0.0	1.0	(5, 10)	(1, 25)	2	mobile	N-Linked	1
series y:charge 5	0.0	405.67604880957015	0.0	1.0	(5, 10)	(1, 25)	2	mobile	N-Linked	1
series stub_glycopeptide:charge 1	0.0	405.67604880957015	0.0	1.0	(5, 10)	(1, 25)	2	mobile	N-Linked	1
series stub_glycopeptide:charge 2	0.0	405.67604880957015	0.0	1.0	(5, 10)	(1, 25)	2	mobile	N-Linked	1
series stub_glycopeptide:charge 3	0.0	405.67604880957015	0.0	1.0	(5, 10)	(1, 25)	2	mobile	N-Linked	1
series stub_glycopeptide:charge 4	0.0	405.67604880957015	0.0	1.0	(5, 10)	(1, 25)	2	mobile	N-Linked	1
series stub_glycopeptide:charge 5	0.0	405.67604880957015	0.0	1.0	(5, 10)	(1, 25)	2	mobile	N-Linked	1
is_glycosylated 0	-0.8414394109206703	213.0814580567142	-0.0039489095794375	0.9968492342033431	(5, 10)	(1, 25)	2	mobile	N-Linked	1
is_glycosylated 1	-1.2938073433013366	213.0814587263762	-0.0060718907737662	0.9951553618653204	(5, 10)	(1, 25)	2	mobile	N-Linked	1
is_glycosylated 2	-1.85207089356148	213.0814661537121	-0.00869184414296	0.9930649990746244	(5, 10)	(1, 25)	2	mobile	N-Linked	1
charge 1:c-term pro	0.389220526914518	256.7356903861519	0.0015160359135463	0.9987903788143172	(5, 10)	(1, 25)	2	mobile	N-Linked	1
charge 2:c-term pro	-0.3084672822857247	256.7357355144718	-0.0012014972581342	0.9990413441185396	(5, 10)	(1, 25)	2	mobile	N-Linked	1
charge 3:c-term pro	0.0	405.67604880957015	0.0	1.0	(5, 10)	(1, 25)	2	mobile	N-Linked	1
charge 4:c-term pro	0.0	405.67604880957015	0.0	1.0	(5, 10)	(1, 25)	2	mobile	N-Linked	1
charge 5:c-term pro	0.0	405.67604880957015	0.0	1.0	(5, 10)	(1, 25)	2	mobile	N-Linked	1
series:c-term pro b	-0.1778847910822365	256.73564973191674	-0.000692871407878	0.9994471686452654	(5, 10)	(1, 25)	2	mobile	N-Linked	1
series:c-term pro y	0.2586372932950039	256.7356464782972	0.0010074070229155	0.9991962056259288	(5, 10)	(1, 25)	2	mobile	N-Linked	1
is_glycosylated:c-term pro 0	-0.0593339647949527	218.12990273596745	-0.0002720120627696	0.9997829657774404	(5, 10)	(1, 25)	2	mobile	N-Linked	1
is_glycosylated:c-term pro 1	0.1616331394140016	218.12990402503343	0.0007409948678813	0.999408771689388	(5, 10)	(1, 25)	2	mobile	N-Linked	1
is_glycosylated:c-term pro 2	-0.0215468566038965	218.1299209229065	-9.87799221341664e-05	0.99992118502534	(5, 10)	(1, 25)	2	mobile	N-Linked	1
stub glycopeptide:is_glycosylated 0	0.0	405.67604880957015	0.0	1.0	(5, 10)	(1, 25)	2	mobile	N-Linked	1
stub glycopeptide:is_glycosylated 1	0.0	405.67604880957015	0.0	1.0	(5, 10)	(1, 25)	2	mobile	N-Linked	1
stub glycopeptide:is_glycosylated 2	0.0	405.67604880957015	0.0	1.0	(5, 10)	(1, 25)	2	mobile	N-Linked	1
stub glycopeptide:is_glycosylated 3	0.0	405.67604880957015	0.0	1.0	(5, 10)	(1, 25)	2	mobile	N-Linked	1
stub glycopeptide:is_glycosylated 4	0.0	405.67604880957015	0.0	1.0	(5, 10)	(1, 25)	2	mobile	N-Linked	1
stub glycopeptide:is_glycosylated 5	0.0	405.67604880957015	0.0	1.0	(5, 10)	(1, 25)	2	mobile	N-Linked	1
stub glycopeptide:is_glycosylated 6	0.0	405.67604880957015	0.0	1.0	(5, 10)	(1, 25)	2	mobile	N-Linked	1
stub glycopeptide:is_glycosylated 7	0.0	405.67604880957015	0.0	1.0	(5, 10)	(1, 25)	2	mobile	N-Linked	1
stub glycopeptide:is_glycosylated 8	0.0	405.67604880957015	0.0	1.0	(5, 10)	(1, 25)	2	mobile	N-Linked	1
stub glycopeptide:is_glycosylated 9	0.0	405.67604880957015	0.0	1.0	(5, 10)	(1, 25)	2	mobile	N-Linked	1
stub glycopeptide:is_glycosylated 10	0.0	405.67604880957015	0.0	1.0	(5, 10)	(1, 25)	2	mobile	N-Linked	1
stub glycopeptide:is_glycosylated 11	0.0	405.67604880957015	0.0	1.0	(5, 10)	(1, 25)	2	mobile	N-Linked	1
stub glycopeptide:is_glycosylated 12	0.0	405.67604880957015	0.0	1.0	(5, 10)	(1, 25)	2	mobile	N-Linked	1
stub glycopeptide:is_glycosylated 13	0.0	405.67604880957015	0.0	1.0	(5, 10)	(1, 25)	2	mobile	N-Linked	1
stub glycopeptide:is_glycosylated 14	0.0	405.67604880957015	0.0	1.0	(5, 10)	(1, 25)	2	mobile	N-Linked	1
stub glycopeptide:composition pro	0.0	405.67604880957015	0.0	1.0	(5, 10)	(1, 25)	2	mobile	N-Linked	1
stub glycopeptide:composition gly	0.0	405.67604880957015	0.0	1.0	(5, 10)	(1, 25)	2	mobile	N-Linked	1
stub glycopeptide:composition ser_thr	0.0	405.67604880957015	0.0	1.0	(5, 10)	(1, 25)	2	mobile	N-Linked	1
stub glycopeptide:composition leu_iso_val_ala	0.0	405.67604880957015	0.0	1.0	(5, 10)	(1, 25)	2	mobile	N-Linked	1
stub glycopeptide:composition asn	0.0	405.67604880957015	0.0	1.0	(5, 10)	(1, 25)	2	mobile	N-Linked	1
stub glycopeptide:composition his	0.0	405.67604880957015	0.0	1.0	(5, 10)	(1, 25)	2	mobile	N-Linked	1
stub glycopeptide:composition arg_lys	0.0	405.67604880957015	0.0	1.0	(5, 10)	(1, 25)	2	mobile	N-Linked	1
stub glycopeptide:composition x	0.0	405.67604880957015	0.0	1.0	(5, 10)	(1, 25)	2	mobile	N-Linked	1
stub glycopeptide:charge 1:fucose 0	0.0	405.67604880957015	0.0	1.0	(5, 10)	(1, 25)	2	mobile	N-Linked	1
stub glycopeptide:charge 1:fucose 1	0.0	405.67604880957015	0.0	1.0	(5, 10)	(1, 25)	2	mobile	N-Linked	1
stub glycopeptide:charge 1:fucose 2	0.0	405.67604880957015	0.0	1.0	(5, 10)	(1, 25)	2	mobile	N-Linked	1
stub glycopeptide:charge 1:fucose 3	0.0	405.67604880957015	0.0	1.0	(5, 10)	(1, 25)	2	mobile	N-Linked	1
stub glycopeptide:charge 1:fucose 4	0.0	405.67604880957015	0.0	1.0	(5, 10)	(1, 25)	2	mobile	N-Linked	1
stub glycopeptide:charge 1:fucose 5	0.0	405.67604880957015	0.0	1.0	(5, 10)	(1, 25)	2	mobile	N-Linked	1
stub glycopeptide:charge 1:fucose 6	0.0	405.67604880957015	0.0	1.0	(5, 10)	(1, 25)	2	mobile	N-Linked	1
stub glycopeptide:charge 2:fucose 0	0.0	405.67604880957015	0.0	1.0	(5, 10)	(1, 25)	2	mobile	N-Linked	1
stub glycopeptide:charge 2:fucose 1	0.0	405.67604880957015	0.0	1.0	(5, 10)	(1, 25)	2	mobile	N-Linked	1
stub glycopeptide:charge 2:fucose 2	0.0	405.67604880957015	0.0	1.0	(5, 10)	(1, 25)	2	mobile	N-Linked	1
stub glycopeptide:charge 2:fucose 3	0.0	405.67604880957015	0.0	1.0	(5, 10)	(1, 25)	2	mobile	N-Linked	1
stub glycopeptide:charge 2:fucose 4	0.0	405.67604880957015	0.0	1.0	(5, 10)	(1, 25)	2	mobile	N-Linked	1
stub glycopeptide:charge 2:fucose 5	0.0	405.67604880957015	0.0	1.0	(5, 10)	(1, 25)	2	mobile	N-Linked	1
stub glycopeptide:charge 2:fucose 6	0.0	405.67604880957015	0.0	1.0	(5, 10)	(1, 25)	2	mobile	N-Linked	1
stub glycopeptide:charge 3:fucose 0	0.0	405.67604880957015	0.0	1.0	(5, 10)	(1, 25)	2	mobile	N-Linked	1
stub glycopeptide:charge 3:fucose 1	0.0	405.67604880957015	0.0	1.0	(5, 10)	(1, 25)	2	mobile	N-Linked	1
stub glycopeptide:charge 3:fucose 2	0.0	405.67604880957015	0.0	1.0	(5, 10)	(1, 25)	2	mobile	N-Linked	1
stub glycopeptide:charge 3:fucose 3	0.0	405.67604880957015	0.0	1.0	(5, 10)	(1, 25)	2	mobile	N-Linked	1
stub glycopeptide:charge 3:fucose 4	0.0	405.67604880957015	0.0	1.0	(5, 10)	(1, 25)	2	mobile	N-Linked	1
stub glycopeptide:charge 3:fucose 5	0.0	405.67604880957015	0.0	1.0	(5, 10)	(1, 25)	2	mobile	N-Linked	1
stub glycopeptide:charge 3:fucose 6	0.0	405.67604880957015	0.0	1.0	(5, 10)	(1, 25)	2	mobile	N-Linked	1
stub glycopeptide:charge 4:fucose 0	0.0	405.67604880957015	0.0	1.0	(5, 10)	(1, 25)	2	mobile	N-Linked	1
stub glycopeptide:charge 4:fucose 1	0.0	405.67604880957015	0.0	1.0	(5, 10)	(1, 25)	2	mobile	N-Linked	1
stub glycopeptide:charge 4:fucose 2	0.0	405.67604880957015	0.0	1.0	(5, 10)	(1, 25)	2	mobile	N-Linked	1
stub glycopeptide:charge 4:fucose 3	0.0	405.67604880957015	0.0	1.0	(5, 10)	(1, 25)	2	mobile	N-Linked	1
stub glycopeptide:charge 4:fucose 4	0.0	405.67604880957015	0.0	1.0	(5, 10)	(1, 25)	2	mobile	N-Linked	1
stub glycopeptide:charge 4:fucose 5	0.0	405.67604880957015	0.0	1.0	(5, 10)	(1, 25)	2	mobile	N-Linked	1
stub glycopeptide:charge 4:fucose 6	0.0	405.67604880957015	0.0	1.0	(5, 10)	(1, 25)	2	mobile	N-Linked	1
stub glycopeptide:charge 5:fucose 0	0.0	405.67604880957015	0.0	1.0	(5, 10)	(1, 25)	2	mobile	N-Linked	1
stub glycopeptide:charge 5:fucose 1	0.0	405.67604880957015	0.0	1.0	(5, 10)	(1, 25)	2	mobile	N-Linked	1
stub glycopeptide:charge 5:fucose 2	0.0	405.67604880957015	0.0	1.0	(5, 10)	(1, 25)	2	mobile	N-Linked	1
stub glycopeptide:charge 5:fucose 3	0.0	405.67604880957015	0.0	1.0	(5, 10)	(1, 25)	2	mobile	N-Linked	1
stub glycopeptide:charge 5:fucose 4	0.0	405.67604880957015	0.0	1.0	(5, 10)	(1, 25)	2	mobile	N-Linked	1
stub glycopeptide:charge 5:fucose 5	0.0	405.67604880957015	0.0	1.0	(5, 10)	(1, 25)	2	mobile	N-Linked	1
stub glycopeptide:charge 5:fucose 6	0.0	405.67604880957015	0.0	1.0	(5, 10)	(1, 25)	2	mobile	N-Linked	1
n-term - 1 pro	0.1556657822429261	0.1424555749875642	1.0927321184623002	0.274511433428961	(5, 10)	(1, 25)	2	mobile	N-Linked	1
n-term - 1 gly	0.390504587268226	0.1039012552724283	3.758420302472053	0.0001709894836918	(5, 10)	(1, 25)	2	mobile	N-Linked	1
n-term - 1 ser_thr	0.9921433051425472	0.0768232813136986	12.914617654656652	3.722886982667789e-38	(5, 10)	(1, 25)	2	mobile	N-Linked	1
n-term - 1 leu_iso_val_ala	0.95841797375767	0.0730784651505289	13.114916573350236	2.704797144471125e-39	(5, 10)	(1, 25)	2	mobile	N-Linked	1
n-term - 1 asn	1.0557822255388631	0.0849065807781242	12.434633639267696	1.6951620342357992e-35	(5, 10)	(1, 25)	2	mobile	N-Linked	1
n-term - 1 his	0.0	405.67604880957015	0.0	1.0	(5, 10)	(1, 25)	2	mobile	N-Linked	1
n-term - 1 arg_lys	0.0	405.67604880957015	0.0	1.0	(5, 10)	(1, 25)	2	mobile	N-Linked	1
n-term - 1 x	1.2396895994964037	0.0744463841623292	16.652112972918584	2.921040013534792e-62	(5, 10)	(1, 25)	2	mobile	N-Linked	1
n-term - 2 pro	-0.945779470277392	0.1754071915146459	-5.391908177256361	6.971339113294191e-08	(5, 10)	(1, 25)	2	mobile	N-Linked	1
n-term - 2 gly	-0.5235869653400027	0.0750536095745304	-6.976173008975213	3.0332915943711183e-12	(5, 10)	(1, 25)	2	mobile	N-Linked	1
n-term - 2 ser_thr	0.1090902055940208	0.0483809116887437	2.254819138089983	0.0241446835063827	(5, 10)	(1, 25)	2	mobile	N-Linked	1
n-term - 2 leu_iso_val_ala	-0.2204037754552175	0.0436227635560557	-5.052494557617743	4.3607678660863204e-07	(5, 10)	(1, 25)	2	mobile	N-Linked	1
n-term - 2 asn	0.2554320457901603	0.0594313526122565	4.2979342478818605	1.7239728357531072e-05	(5, 10)	(1, 25)	2	mobile	N-Linked	1
n-term - 2 his	0.0	405.67604880957015	0.0	1.0	(5, 10)	(1, 25)	2	mobile	N-Linked	1
n-term - 2 arg_lys	0.0	405.67604880957015	0.0	1.0	(5, 10)	(1, 25)	2	mobile	N-Linked	1
n-term - 2 x	0.3419292354319377	0.043161906132855	7.922014249775204	2.336935216391231e-15	(5, 10)	(1, 25)	2	mobile	N-Linked	1
c-term + 1 pro	-0.0932529051036415	1.0868120599408104	-0.0858040764736455	0.9316221658752788	(5, 10)	(1, 25)	2	mobile	N-Linked	1
c-term + 1 gly	-0.69278242985085	1.0897786307785875	-0.6357093177317074	0.5249659021065707	(5, 10)	(1, 25)	2	mobile	N-Linked	1
c-term + 1 ser_thr	-0.3104442792047979	1.0842321068263725	-0.2863264030369764	0.7746281375627376	(5, 10)	(1, 25)	2	mobile	N-Linked	1
c-term + 1 leu_iso_val_ala	-0.1402784840192278	1.0850803516084346	-0.1292793513506077	0.897136609548199	(5, 10)	(1, 25)	2	mobile	N-Linked	1
c-term + 1 asn	-0.6068345348569726	1.085780917921796	-0.5588922450566407	0.5762352622709465	(5, 10)	(1, 25)	2	mobile	N-Linked	1
c-term + 1 his	0.0	405.67604880957015	0.0	1.0	(5, 10)	(1, 25)	2	mobile	N-Linked	1
c-term + 1 arg_lys	0.0455696731559323	0.0549519473801872	0.8292640266350654	0.4069550219552605	(5, 10)	(1, 25)	2	mobile	N-Linked	1
c-term + 1 x	-0.1352577558143877	1.084906723858477	-0.1246722440186772	0.9007830319895668	(5, 10)	(1, 25)	2	mobile	N-Linked	1
c-term + 2 pro	1.4304837093960872	1.087313032131227	1.3156135051487576	0.1883037983745955	(5, 10)	(1, 25)	2	mobile	N-Linked	1
c-term + 2 gly	0.7511139450255003	1.0935683707002466	0.6868468082562942	0.4921792693614126	(5, 10)	(1, 25)	2	mobile	N-Linked	1
c-term + 2 ser_thr	0.6165357538938756	1.0845393487478872	0.5684770724138991	0.5697110696905675	(5, 10)	(1, 25)	2	mobile	N-Linked	1
c-term + 2 leu_iso_val_ala	0.7469771452475026	1.084125752603999	0.6890133764033485	0.4908148498729868	(5, 10)	(1, 25)	2	mobile	N-Linked	1
c-term + 2 asn	0.6763683881776497	1.0848779690248096	0.6234511230656046	0.5329881117997763	(5, 10)	(1, 25)	2	mobile	N-Linked	1
c-term + 2 his	0.0	405.67604880957015	0.0	1.0	(5, 10)	(1, 25)	2	mobile	N-Linked	1
c-term + 2 arg_lys	0.5732903205181641	1.0841523066161864	0.5287913119029329	0.5969502253615527	(5, 10)	(1, 25)	2	mobile	N-Linked	1
c-term + 2 x	1.056615807954402	1.0840289615464496	0.9747117885550396	0.3297032437173532	(5, 10)	(1, 25)	2	mobile	N-Linked	1
stub glycopeptide:charge 1:glycan loss 0	0.0	405.67604880957015	0.0	1.0	(5, 10)	(1, 25)	2	mobile	N-Linked	1
stub glycopeptide:charge 1:glycan loss 1	0.0	405.67604880957015	0.0	1.0	(5, 10)	(1, 25)	2	mobile	N-Linked	1
stub glycopeptide:charge 1:glycan loss 2	0.0	405.67604880957015	0.0	1.0	(5, 10)	(1, 25)	2	mobile	N-Linked	1
stub glycopeptide:charge 1:glycan loss 3	0.0	405.67604880957015	0.0	1.0	(5, 10)	(1, 25)	2	mobile	N-Linked	1
stub glycopeptide:charge 1:glycan loss 4	0.0	405.67604880957015	0.0	1.0	(5, 10)	(1, 25)	2	mobile	N-Linked	1
stub glycopeptide:charge 1:glycan loss 5	0.0	405.67604880957015	0.0	1.0	(5, 10)	(1, 25)	2	mobile	N-Linked	1
stub glycopeptide:charge 1:glycan loss 6	0.0	405.67604880957015	0.0	1.0	(5, 10)	(1, 25)	2	mobile	N-Linked	1
stub glycopeptide:charge 1:glycan loss 7	0.0	405.67604880957015	0.0	1.0	(5, 10)	(1, 25)	2	mobile	N-Linked	1
stub glycopeptide:charge 1:glycan loss 8	0.0	405.67604880957015	0.0	1.0	(5, 10)	(1, 25)	2	mobile	N-Linked	1
stub glycopeptide:charge 1:glycan loss 9	0.0	405.67604880957015	0.0	1.0	(5, 10)	(1, 25)	2	mobile	N-Linked	1
stub glycopeptide:charge 1:glycan loss 10	0.0	405.67604880957015	0.0	1.0	(5, 10)	(1, 25)	2	mobile	N-Linked	1
stub glycopeptide:charge 1:glycan loss 11	0.0	405.67604880957015	0.0	1.0	(5, 10)	(1, 25)	2	mobile	N-Linked	1
stub glycopeptide:charge 1:glycan loss 12	0.0	405.67604880957015	0.0	1.0	(5, 10)	(1, 25)	2	mobile	N-Linked	1
stub glycopeptide:charge 1:glycan loss 13	0.0	405.67604880957015	0.0	1.0	(5, 10)	(1, 25)	2	mobile	N-Linked	1
stub glycopeptide:charge 1:glycan loss 14	0.0	405.67604880957015	0.0	1.0	(5, 10)	(1, 25)	2	mobile	N-Linked	1
stub glycopeptide:charge 1:glycan loss 15	0.0	405.67604880957015	0.0	1.0	(5, 10)	(1, 25)	2	mobile	N-Linked	1
stub glycopeptide:charge 1:glycan loss 16	0.0	405.67604880957015	0.0	1.0	(5, 10)	(1, 25)	2	mobile	N-Linked	1
stub glycopeptide:charge 1:glycan loss 17	0.0	405.67604880957015	0.0	1.0	(5, 10)	(1, 25)	2	mobile	N-Linked	1
stub glycopeptide:charge 1:glycan loss 18	0.0	405.67604880957015	0.0	1.0	(5, 10)	(1, 25)	2	mobile	N-Linked	1
stub glycopeptide:charge 1:glycan loss 19	0.0	405.67604880957015	0.0	1.0	(5, 10)	(1, 25)	2	mobile	N-Linked	1
stub glycopeptide:charge 1:glycan loss 20	0.0	405.67604880957015	0.0	1.0	(5, 10)	(1, 25)	2	mobile	N-Linked	1
stub glycopeptide:charge 1:glycan loss 21	0.0	405.67604880957015	0.0	1.0	(5, 10)	(1, 25)	2	mobile	N-Linked	1
stub glycopeptide:charge 1:glycan loss 22	0.0	405.67604880957015	0.0	1.0	(5, 10)	(1, 25)	2	mobile	N-Linked	1
stub glycopeptide:charge 1:glycan loss 23	0.0	405.67604880957015	0.0	1.0	(5, 10)	(1, 25)	2	mobile	N-Linked	1
stub glycopeptide:charge 1:glycan loss 24	0.0	405.67604880957015	0.0	1.0	(5, 10)	(1, 25)	2	mobile	N-Linked	1
stub glycopeptide:charge 1:glycan loss 25	0.0	405.67604880957015	0.0	1.0	(5, 10)	(1, 25)	2	mobile	N-Linked	1
stub glycopeptide:charge 1:glycan loss 26	0.0	405.67604880957015	0.0	1.0	(5, 10)	(1, 25)	2	mobile	N-Linked	1
stub glycopeptide:charge 1:glycan loss 27	0.0	405.67604880957015	0.0	1.0	(5, 10)	(1, 25)	2	mobile	N-Linked	1
stub glycopeptide:charge 1:glycan loss 28	0.0	405.67604880957015	0.0	1.0	(5, 10)	(1, 25)	2	mobile	N-Linked	1
stub glycopeptide:charge 2:glycan loss 0	0.0	405.67604880957015	0.0	1.0	(5, 10)	(1, 25)	2	mobile	N-Linked	1
stub glycopeptide:charge 2:glycan loss 1	0.0	405.67604880957015	0.0	1.0	(5, 10)	(1, 25)	2	mobile	N-Linked	1
stub glycopeptide:charge 2:glycan loss 2	0.0	405.67604880957015	0.0	1.0	(5, 10)	(1, 25)	2	mobile	N-Linked	1
stub glycopeptide:charge 2:glycan loss 3	0.0	405.67604880957015	0.0	1.0	(5, 10)	(1, 25)	2	mobile	N-Linked	1
stub glycopeptide:charge 2:glycan loss 4	0.0	405.67604880957015	0.0	1.0	(5, 10)	(1, 25)	2	mobile	N-Linked	1
stub glycopeptide:charge 2:glycan loss 5	0.0	405.67604880957015	0.0	1.0	(5, 10)	(1, 25)	2	mobile	N-Linked	1
stub glycopeptide:charge 2:glycan loss 6	0.0	405.67604880957015	0.0	1.0	(5, 10)	(1, 25)	2	mobile	N-Linked	1
stub glycopeptide:charge 2:glycan loss 7	0.0	405.67604880957015	0.0	1.0	(5, 10)	(1, 25)	2	mobile	N-Linked	1
stub glycopeptide:charge 2:glycan loss 8	0.0	405.67604880957015	0.0	1.0	(5, 10)	(1, 25)	2	mobile	N-Linked	1
stub glycopeptide:charge 2:glycan loss 9	0.0	405.67604880957015	0.0	1.0	(5, 10)	(1, 25)	2	mobile	N-Linked	1
stub glycopeptide:charge 2:glycan loss 10	0.0	405.67604880957015	0.0	1.0	(5, 10)	(1, 25)	2	mobile	N-Linked	1
stub glycopeptide:charge 2:glycan loss 11	0.0	405.67604880957015	0.0	1.0	(5, 10)	(1, 25)	2	mobile	N-Linked	1
stub glycopeptide:charge 2:glycan loss 12	0.0	405.67604880957015	0.0	1.0	(5, 10)	(1, 25)	2	mobile	N-Linked	1
stub glycopeptide:charge 2:glycan loss 13	0.0	405.67604880957015	0.0	1.0	(5, 10)	(1, 25)	2	mobile	N-Linked	1
stub glycopeptide:charge 2:glycan loss 14	0.0	405.67604880957015	0.0	1.0	(5, 10)	(1, 25)	2	mobile	N-Linked	1
stub glycopeptide:charge 2:glycan loss 15	0.0	405.67604880957015	0.0	1.0	(5, 10)	(1, 25)	2	mobile	N-Linked	1
stub glycopeptide:charge 2:glycan loss 16	0.0	405.67604880957015	0.0	1.0	(5, 10)	(1, 25)	2	mobile	N-Linked	1
stub glycopeptide:charge 2:glycan loss 17	0.0	405.67604880957015	0.0	1.0	(5, 10)	(1, 25)	2	mobile	N-Linked	1
stub glycopeptide:charge 2:glycan loss 18	0.0	405.67604880957015	0.0	1.0	(5, 10)	(1, 25)	2	mobile	N-Linked	1
stub glycopeptide:charge 2:glycan loss 19	0.0	405.67604880957015	0.0	1.0	(5, 10)	(1, 25)	2	mobile	N-Linked	1
stub glycopeptide:charge 2:glycan loss 20	0.0	405.67604880957015	0.0	1.0	(5, 10)	(1, 25)	2	mobile	N-Linked	1
stub glycopeptide:charge 2:glycan loss 21	0.0	405.67604880957015	0.0	1.0	(5, 10)	(1, 25)	2	mobile	N-Linked	1
stub glycopeptide:charge 2:glycan loss 22	0.0	405.67604880957015	0.0	1.0	(5, 10)	(1, 25)	2	mobile	N-Linked	1
stub glycopeptide:charge 2:glycan loss 23	0.0	405.67604880957015	0.0	1.0	(5, 10)	(1, 25)	2	mobile	N-Linked	1
stub glycopeptide:charge 2:glycan loss 24	0.0	405.67604880957015	0.0	1.0	(5, 10)	(1, 25)	2	mobile	N-Linked	1
stub glycopeptide:charge 2:glycan loss 25	0.0	405.67604880957015	0.0	1.0	(5, 10)	(1, 25)	2	mobile	N-Linked	1
stub glycopeptide:charge 2:glycan loss 26	0.0	405.67604880957015	0.0	1.0	(5, 10)	(1, 25)	2	mobile	N-Linked	1
stub glycopeptide:charge 2:glycan loss 27	0.0	405.67604880957015	0.0	1.0	(5, 10)	(1, 25)	2	mobile	N-Linked	1
stub glycopeptide:charge 2:glycan loss 28	0.0	405.67604880957015	0.0	1.0	(5, 10)	(1, 25)	2	mobile	N-Linked	1
stub glycopeptide:charge 3:glycan loss 0	0.0	405.67604880957015	0.0	1.0	(5, 10)	(1, 25)	2	mobile	N-Linked	1
stub glycopeptide:charge 3:glycan loss 1	0.0	405.67604880957015	0.0	1.0	(5, 10)	(1, 25)	2	mobile	N-Linked	1
stub glycopeptide:charge 3:glycan loss 2	0.0	405.67604880957015	0.0	1.0	(5, 10)	(1, 25)	2	mobile	N-Linked	1
stub glycopeptide:charge 3:glycan loss 3	0.0	405.67604880957015	0.0	1.0	(5, 10)	(1, 25)	2	mobile	N-Linked	1
stub glycopeptide:charge 3:glycan loss 4	0.0	405.67604880957015	0.0	1.0	(5, 10)	(1, 25)	2	mobile	N-Linked	1
stub glycopeptide:charge 3:glycan loss 5	0.0	405.67604880957015	0.0	1.0	(5, 10)	(1, 25)	2	mobile	N-Linked	1
stub glycopeptide:charge 3:glycan loss 6	0.0	405.67604880957015	0.0	1.0	(5, 10)	(1, 25)	2	mobile	N-Linked	1
stub glycopeptide:charge 3:glycan loss 7	0.0	405.67604880957015	0.0	1.0	(5, 10)	(1, 25)	2	mobile	N-Linked	1
stub glycopeptide:charge 3:glycan loss 8	0.0	405.67604880957015	0.0	1.0	(5, 10)	(1, 25)	2	mobile	N-Linked	1
stub glycopeptide:charge 3:glycan loss 9	0.0	405.67604880957015	0.0	1.0	(5, 10)	(1, 25)	2	mobile	N-Linked	1
stub glycopeptide:charge 3:glycan loss 10	0.0	405.67604880957015	0.0	1.0	(5, 10)	(1, 25)	2	mobile	N-Linked	1
stub glycopeptide:charge 3:glycan loss 11	0.0	405.67604880957015	0.0	1.0	(5, 10)	(1, 25)	2	mobile	N-Linked	1
stub glycopeptide:charge 3:glycan loss 12	0.0	405.67604880957015	0.0	1.0	(5, 10)	(1, 25)	2	mobile	N-Linked	1
stub glycopeptide:charge 3:glycan loss 13	0.0	405.67604880957015	0.0	1.0	(5, 10)	(1, 25)	2	mobile	N-Linked	1
stub glycopeptide:charge 3:glycan loss 14	0.0	405.67604880957015	0.0	1.0	(5, 10)	(1, 25)	2	mobile	N-Linked	1
stub glycopeptide:charge 3:glycan loss 15	0.0	405.67604880957015	0.0	1.0	(5, 10)	(1, 25)	2	mobile	N-Linked	1
stub glycopeptide:charge 3:glycan loss 16	0.0	405.67604880957015	0.0	1.0	(5, 10)	(1, 25)	2	mobile	N-Linked	1
stub glycopeptide:charge 3:glycan loss 17	0.0	405.67604880957015	0.0	1.0	(5, 10)	(1, 25)	2	mobile	N-Linked	1
stub glycopeptide:charge 3:glycan loss 18	0.0	405.67604880957015	0.0	1.0	(5, 10)	(1, 25)	2	mobile	N-Linked	1
stub glycopeptide:charge 3:glycan loss 19	0.0	405.67604880957015	0.0	1.0	(5, 10)	(1, 25)	2	mobile	N-Linked	1
stub glycopeptide:charge 3:glycan loss 20	0.0	405.67604880957015	0.0	1.0	(5, 10)	(1, 25)	2	mobile	N-Linked	1
stub glycopeptide:charge 3:glycan loss 21	0.0	405.67604880957015	0.0	1.0	(5, 10)	(1, 25)	2	mobile	N-Linked	1
stub glycopeptide:charge 3:glycan loss 22	0.0	405.67604880957015	0.0	1.0	(5, 10)	(1, 25)	2	mobile	N-Linked	1
stub glycopeptide:charge 3:glycan loss 23	0.0	405.67604880957015	0.0	1.0	(5, 10)	(1, 25)	2	mobile	N-Linked	1
stub glycopeptide:charge 3:glycan loss 24	0.0	405.67604880957015	0.0	1.0	(5, 10)	(1, 25)	2	mobile	N-Linked	1
stub glycopeptide:charge 3:glycan loss 25	0.0	405.67604880957015	0.0	1.0	(5, 10)	(1, 25)	2	mobile	N-Linked	1
stub glycopeptide:charge 3:glycan loss 26	0.0	405.67604880957015	0.0	1.0	(5, 10)	(1, 25)	2	mobile	N-Linked	1
stub glycopeptide:charge 3:glycan loss 27	0.0	405.67604880957015	0.0	1.0	(5, 10)	(1, 25)	2	mobile	N-Linked	1
stub glycopeptide:charge 3:glycan loss 28	0.0	405.67604880957015	0.0	1.0	(5, 10)	(1, 25)	2	mobile	N-Linked	1
stub glycopeptide:charge 4:glycan loss 0	0.0	405.67604880957015	0.0	1.0	(5, 10)	(1, 25)	2	mobile	N-Linked	1
stub glycopeptide:charge 4:glycan loss 1	0.0	405.67604880957015	0.0	1.0	(5, 10)	(1, 25)	2	mobile	N-Linked	1
stub glycopeptide:charge 4:glycan loss 2	0.0	405.67604880957015	0.0	1.0	(5, 10)	(1, 25)	2	mobile	N-Linked	1
stub glycopeptide:charge 4:glycan loss 3	0.0	405.67604880957015	0.0	1.0	(5, 10)	(1, 25)	2	mobile	N-Linked	1
stub glycopeptide:charge 4:glycan loss 4	0.0	405.67604880957015	0.0	1.0	(5, 10)	(1, 25)	2	mobile	N-Linked	1
stub glycopeptide:charge 4:glycan loss 5	0.0	405.67604880957015	0.0	1.0	(5, 10)	(1, 25)	2	mobile	N-Linked	1
stub glycopeptide:charge 4:glycan loss 6	0.0	405.67604880957015	0.0	1.0	(5, 10)	(1, 25)	2	mobile	N-Linked	1
stub glycopeptide:charge 4:glycan loss 7	0.0	405.67604880957015	0.0	1.0	(5, 10)	(1, 25)	2	mobile	N-Linked	1
stub glycopeptide:charge 4:glycan loss 8	0.0	405.67604880957015	0.0	1.0	(5, 10)	(1, 25)	2	mobile	N-Linked	1
stub glycopeptide:charge 4:glycan loss 9	0.0	405.67604880957015	0.0	1.0	(5, 10)	(1, 25)	2	mobile	N-Linked	1
stub glycopeptide:charge 4:glycan loss 10	0.0	405.67604880957015	0.0	1.0	(5, 10)	(1, 25)	2	mobile	N-Linked	1
stub glycopeptide:charge 4:glycan loss 11	0.0	405.67604880957015	0.0	1.0	(5, 10)	(1, 25)	2	mobile	N-Linked	1
stub glycopeptide:charge 4:glycan loss 12	0.0	405.67604880957015	0.0	1.0	(5, 10)	(1, 25)	2	mobile	N-Linked	1
stub glycopeptide:charge 4:glycan loss 13	0.0	405.67604880957015	0.0	1.0	(5, 10)	(1, 25)	2	mobile	N-Linked	1
stub glycopeptide:charge 4:glycan loss 14	0.0	405.67604880957015	0.0	1.0	(5, 10)	(1, 25)	2	mobile	N-Linked	1
stub glycopeptide:charge 4:glycan loss 15	0.0	405.67604880957015	0.0	1.0	(5, 10)	(1, 25)	2	mobile	N-Linked	1
stub glycopeptide:charge 4:glycan loss 16	0.0	405.67604880957015	0.0	1.0	(5, 10)	(1, 25)	2	mobile	N-Linked	1
stub glycopeptide:charge 4:glycan loss 17	0.0	405.67604880957015	0.0	1.0	(5, 10)	(1, 25)	2	mobile	N-Linked	1
stub glycopeptide:charge 4:glycan loss 18	0.0	405.67604880957015	0.0	1.0	(5, 10)	(1, 25)	2	mobile	N-Linked	1
stub glycopeptide:charge 4:glycan loss 19	0.0	405.67604880957015	0.0	1.0	(5, 10)	(1, 25)	2	mobile	N-Linked	1
stub glycopeptide:charge 4:glycan loss 20	0.0	405.67604880957015	0.0	1.0	(5, 10)	(1, 25)	2	mobile	N-Linked	1
stub glycopeptide:charge 4:glycan loss 21	0.0	405.67604880957015	0.0	1.0	(5, 10)	(1, 25)	2	mobile	N-Linked	1
stub glycopeptide:charge 4:glycan loss 22	0.0	405.67604880957015	0.0	1.0	(5, 10)	(1, 25)	2	mobile	N-Linked	1
stub glycopeptide:charge 4:glycan loss 23	0.0	405.67604880957015	0.0	1.0	(5, 10)	(1, 25)	2	mobile	N-Linked	1
stub glycopeptide:charge 4:glycan loss 24	0.0	405.67604880957015	0.0	1.0	(5, 10)	(1, 25)	2	mobile	N-Linked	1
stub glycopeptide:charge 4:glycan loss 25	0.0	405.67604880957015	0.0	1.0	(5, 10)	(1, 25)	2	mobile	N-Linked	1
stub glycopeptide:charge 4:glycan loss 26	0.0	405.67604880957015	0.0	1.0	(5, 10)	(1, 25)	2	mobile	N-Linked	1
stub glycopeptide:charge 4:glycan loss 27	0.0	405.67604880957015	0.0	1.0	(5, 10)	(1, 25)	2	mobile	N-Linked	1
stub glycopeptide:charge 4:glycan loss 28	0.0	405.67604880957015	0.0	1.0	(5, 10)	(1, 25)	2	mobile	N-Linked	1
stub glycopeptide:charge 5:glycan loss 0	0.0	405.67604880957015	0.0	1.0	(5, 10)	(1, 25)	2	mobile	N-Linked	1
stub glycopeptide:charge 5:glycan loss 1	0.0	405.67604880957015	0.0	1.0	(5, 10)	(1, 25)	2	mobile	N-Linked	1
stub glycopeptide:charge 5:glycan loss 2	0.0	405.67604880957015	0.0	1.0	(5, 10)	(1, 25)	2	mobile	N-Linked	1
stub glycopeptide:charge 5:glycan loss 3	0.0	405.67604880957015	0.0	1.0	(5, 10)	(1, 25)	2	mobile	N-Linked	1
stub glycopeptide:charge 5:glycan loss 4	0.0	405.67604880957015	0.0	1.0	(5, 10)	(1, 25)	2	mobile	N-Linked	1
stub glycopeptide:charge 5:glycan loss 5	0.0	405.67604880957015	0.0	1.0	(5, 10)	(1, 25)	2	mobile	N-Linked	1
stub glycopeptide:charge 5:glycan loss 6	0.0	405.67604880957015	0.0	1.0	(5, 10)	(1, 25)	2	mobile	N-Linked	1
stub glycopeptide:charge 5:glycan loss 7	0.0	405.67604880957015	0.0	1.0	(5, 10)	(1, 25)	2	mobile	N-Linked	1
stub glycopeptide:charge 5:glycan loss 8	0.0	405.67604880957015	0.0	1.0	(5, 10)	(1, 25)	2	mobile	N-Linked	1
stub glycopeptide:charge 5:glycan loss 9	0.0	405.67604880957015	0.0	1.0	(5, 10)	(1, 25)	2	mobile	N-Linked	1
stub glycopeptide:charge 5:glycan loss 10	0.0	405.67604880957015	0.0	1.0	(5, 10)	(1, 25)	2	mobile	N-Linked	1
stub glycopeptide:charge 5:glycan loss 11	0.0	405.67604880957015	0.0	1.0	(5, 10)	(1, 25)	2	mobile	N-Linked	1
stub glycopeptide:charge 5:glycan loss 12	0.0	405.67604880957015	0.0	1.0	(5, 10)	(1, 25)	2	mobile	N-Linked	1
stub glycopeptide:charge 5:glycan loss 13	0.0	405.67604880957015	0.0	1.0	(5, 10)	(1, 25)	2	mobile	N-Linked	1
stub glycopeptide:charge 5:glycan loss 14	0.0	405.67604880957015	0.0	1.0	(5, 10)	(1, 25)	2	mobile	N-Linked	1
stub glycopeptide:charge 5:glycan loss 15	0.0	405.67604880957015	0.0	1.0	(5, 10)	(1, 25)	2	mobile	N-Linked	1
stub glycopeptide:charge 5:glycan loss 16	0.0	405.67604880957015	0.0	1.0	(5, 10)	(1, 25)	2	mobile	N-Linked	1
stub glycopeptide:charge 5:glycan loss 17	0.0	405.67604880957015	0.0	1.0	(5, 10)	(1, 25)	2	mobile	N-Linked	1
stub glycopeptide:charge 5:glycan loss 18	0.0	405.67604880957015	0.0	1.0	(5, 10)	(1, 25)	2	mobile	N-Linked	1
stub glycopeptide:charge 5:glycan loss 19	0.0	405.67604880957015	0.0	1.0	(5, 10)	(1, 25)	2	mobile	N-Linked	1
stub glycopeptide:charge 5:glycan loss 20	0.0	405.67604880957015	0.0	1.0	(5, 10)	(1, 25)	2	mobile	N-Linked	1
stub glycopeptide:charge 5:glycan loss 21	0.0	405.67604880957015	0.0	1.0	(5, 10)	(1, 25)	2	mobile	N-Linked	1
stub glycopeptide:charge 5:glycan loss 22	0.0	405.67604880957015	0.0	1.0	(5, 10)	(1, 25)	2	mobile	N-Linked	1
stub glycopeptide:charge 5:glycan loss 23	0.0	405.67604880957015	0.0	1.0	(5, 10)	(1, 25)	2	mobile	N-Linked	1
stub glycopeptide:charge 5:glycan loss 24	0.0	405.67604880957015	0.0	1.0	(5, 10)	(1, 25)	2	mobile	N-Linked	1
stub glycopeptide:charge 5:glycan loss 25	0.0	405.67604880957015	0.0	1.0	(5, 10)	(1, 25)	2	mobile	N-Linked	1
stub glycopeptide:charge 5:glycan loss 26	0.0	405.67604880957015	0.0	1.0	(5, 10)	(1, 25)	2	mobile	N-Linked	1
stub glycopeptide:charge 5:glycan loss 27	0.0	405.67604880957015	0.0	1.0	(5, 10)	(1, 25)	2	mobile	N-Linked	1
stub glycopeptide:charge 5:glycan loss 28	0.0	405.67604880957015	0.0	1.0	(5, 10)	(1, 25)	2	mobile	N-Linked	1
stub glycopeptide:charge 1:labile monosaccharides 0	0.0	405.67604880957015	0.0	1.0	(5, 10)	(1, 25)	2	mobile	N-Linked	1
stub glycopeptide:charge 1:labile monosaccharides 1	0.0	405.67604880957015	0.0	1.0	(5, 10)	(1, 25)	2	mobile	N-Linked	1
stub glycopeptide:charge 1:labile monosaccharides 2	0.0	405.67604880957015	0.0	1.0	(5, 10)	(1, 25)	2	mobile	N-Linked	1
stub glycopeptide:charge 1:labile monosaccharides 3	0.0	405.67604880957015	0.0	1.0	(5, 10)	(1, 25)	2	mobile	N-Linked	1
stub glycopeptide:charge 1:labile monosaccharides 4	0.0	405.67604880957015	0.0	1.0	(5, 10)	(1, 25)	2	mobile	N-Linked	1
stub glycopeptide:charge 1:labile monosaccharides 5	0.0	405.67604880957015	0.0	1.0	(5, 10)	(1, 25)	2	mobile	N-Linked	1
stub glycopeptide:charge 1:labile monosaccharides 6	0.0	405.67604880957015	0.0	1.0	(5, 10)	(1, 25)	2	mobile	N-Linked	1
stub glycopeptide:charge 2:labile monosaccharides 0	0.0	405.67604880957015	0.0	1.0	(5, 10)	(1, 25)	2	mobile	N-Linked	1
stub glycopeptide:charge 2:labile monosaccharides 1	0.0	405.67604880957015	0.0	1.0	(5, 10)	(1, 25)	2	mobile	N-Linked	1
stub glycopeptide:charge 2:labile monosaccharides 2	0.0	405.67604880957015	0.0	1.0	(5, 10)	(1, 25)	2	mobile	N-Linked	1
stub glycopeptide:charge 2:labile monosaccharides 3	0.0	405.67604880957015	0.0	1.0	(5, 10)	(1, 25)	2	mobile	N-Linked	1
stub glycopeptide:charge 2:labile monosaccharides 4	0.0	405.67604880957015	0.0	1.0	(5, 10)	(1, 25)	2	mobile	N-Linked	1
stub glycopeptide:charge 2:labile monosaccharides 5	0.0	405.67604880957015	0.0	1.0	(5, 10)	(1, 25)	2	mobile	N-Linked	1
stub glycopeptide:charge 2:labile monosaccharides 6	0.0	405.67604880957015	0.0	1.0	(5, 10)	(1, 25)	2	mobile	N-Linked	1
stub glycopeptide:charge 3:labile monosaccharides 0	0.0	405.67604880957015	0.0	1.0	(5, 10)	(1, 25)	2	mobile	N-Linked	1
stub glycopeptide:charge 3:labile monosaccharides 1	0.0	405.67604880957015	0.0	1.0	(5, 10)	(1, 25)	2	mobile	N-Linked	1
stub glycopeptide:charge 3:labile monosaccharides 2	0.0	405.67604880957015	0.0	1.0	(5, 10)	(1, 25)	2	mobile	N-Linked	1
stub glycopeptide:charge 3:labile monosaccharides 3	0.0	405.67604880957015	0.0	1.0	(5, 10)	(1, 25)	2	mobile	N-Linked	1
stub glycopeptide:charge 3:labile monosaccharides 4	0.0	405.67604880957015	0.0	1.0	(5, 10)	(1, 25)	2	mobile	N-Linked	1
stub glycopeptide:charge 3:labile monosaccharides 5	0.0	405.67604880957015	0.0	1.0	(5, 10)	(1, 25)	2	mobile	N-Linked	1
stub glycopeptide:charge 3:labile monosaccharides 6	0.0	405.67604880957015	0.0	1.0	(5, 10)	(1, 25)	2	mobile	N-Linked	1
stub glycopeptide:charge 4:labile monosaccharides 0	0.0	405.67604880957015	0.0	1.0	(5, 10)	(1, 25)	2	mobile	N-Linked	1
stub glycopeptide:charge 4:labile monosaccharides 1	0.0	405.67604880957015	0.0	1.0	(5, 10)	(1, 25)	2	mobile	N-Linked	1
stub glycopeptide:charge 4:labile monosaccharides 2	0.0	405.67604880957015	0.0	1.0	(5, 10)	(1, 25)	2	mobile	N-Linked	1
stub glycopeptide:charge 4:labile monosaccharides 3	0.0	405.67604880957015	0.0	1.0	(5, 10)	(1, 25)	2	mobile	N-Linked	1
stub glycopeptide:charge 4:labile monosaccharides 4	0.0	405.67604880957015	0.0	1.0	(5, 10)	(1, 25)	2	mobile	N-Linked	1
stub glycopeptide:charge 4:labile monosaccharides 5	0.0	405.67604880957015	0.0	1.0	(5, 10)	(1, 25)	2	mobile	N-Linked	1
stub glycopeptide:charge 4:labile monosaccharides 6	0.0	405.67604880957015	0.0	1.0	(5, 10)	(1, 25)	2	mobile	N-Linked	1
stub glycopeptide:charge 5:labile monosaccharides 0	0.0	405.67604880957015	0.0	1.0	(5, 10)	(1, 25)	2	mobile	N-Linked	1
stub glycopeptide:charge 5:labile monosaccharides 1	0.0	405.67604880957015	0.0	1.0	(5, 10)	(1, 25)	2	mobile	N-Linked	1
stub glycopeptide:charge 5:labile monosaccharides 2	0.0	405.67604880957015	0.0	1.0	(5, 10)	(1, 25)	2	mobile	N-Linked	1
stub glycopeptide:charge 5:labile monosaccharides 3	0.0	405.67604880957015	0.0	1.0	(5, 10)	(1, 25)	2	mobile	N-Linked	1
stub glycopeptide:charge 5:labile monosaccharides 4	0.0	405.67604880957015	0.0	1.0	(5, 10)	(1, 25)	2	mobile	N-Linked	1
stub glycopeptide:charge 5:labile monosaccharides 5	0.0	405.67604880957015	0.0	1.0	(5, 10)	(1, 25)	2	mobile	N-Linked	1
stub glycopeptide:charge 5:labile monosaccharides 6	0.0	405.67604880957015	0.0	1.0	(5, 10)	(1, 25)	2	mobile	N-Linked	1
n-term pro	-0.6254107174265592	201.6994380384614	-0.0031007062960051	0.9975259982831658	(5, 10)	(1, 25)	2	partial	N-Linked	1
n-term gly	-0.418248007490669	201.69856402135832	-0.0020736290787195	0.9983454845589768	(5, 10)	(1, 25)	2	partial	N-Linked	1
n-term ser_thr	-1.0637669134876575	201.6985369008671	-0.0052740437775733	0.9957919414051204	(5, 10)	(1, 25)	2	partial	N-Linked	1
n-term leu_iso_val_ala	-0.2518336024113298	201.6984079736406	-0.0012485651470498	0.9990037894048468	(5, 10)	(1, 25)	2	partial	N-Linked	1
n-term asn	-0.3705112489852157	201.69849095608944	-0.0018369559793378	0.998534322009511	(5, 10)	(1, 25)	2	partial	N-Linked	1
n-term his	-0.0600583519153031	201.6985497965805	-0.0002977629337239	0.999762419555913	(5, 10)	(1, 25)	2	partial	N-Linked	1
n-term arg_lys	0.0	555.131246826287	0.0	1.0	(5, 10)	(1, 25)	2	partial	N-Linked	1
n-term x	-0.3426341820530002	201.698452075908	-0.0016987447277188	0.998644598460896	(5, 10)	(1, 25)	2	partial	N-Linked	1
c-term pro	0.0057142093649967	429.1599387082821	1.3314871332575489e-05	0.9999893762697348	(5, 10)	(1, 25)	2	partial	N-Linked	1
c-term gly	-0.7892119484616074	209.7024567207311	-0.0037634845142164	0.9969971808998505	(5, 10)	(1, 25)	2	partial	N-Linked	1
c-term ser_thr	-0.8601898034353855	209.7023121914288	-0.0041019566949273	0.9967271212623076	(5, 10)	(1, 25)	2	partial	N-Linked	1
c-term leu_iso_val_ala	-0.368281107588263	209.70225032188475	-0.0017562096115943	0.9985987481856824	(5, 10)	(1, 25)	2	partial	N-Linked	1
c-term asn	-0.4343825006010077	209.7023751879538	-0.0020714238463521	0.9983472440760568	(5, 10)	(1, 25)	2	partial	N-Linked	1
c-term his	-0.0113059774764444	209.70261557014013	-5.391433695619721e-05	0.9999569825829576	(5, 10)	(1, 25)	2	partial	N-Linked	1
c-term arg_lys	0.0	555.131246826287	0.0	1.0	(5, 10)	(1, 25)	2	partial	N-Linked	1
c-term x	-0.6748049144974185	209.70229420661497	-0.0032179186071877	0.9974324768565224	(5, 10)	(1, 25)	2	partial	N-Linked	1
series b	-1.4373581867673422	405.5981701050837	-0.0035437984998673	0.9971724638086332	(5, 10)	(1, 25)	2	partial	N-Linked	1
series y	-1.6951044875191956	405.5933178097556	-0.0041793205486543	0.9966653943670226	(5, 10)	(1, 25)	2	partial	N-Linked	1
series stub_glycopeptide	0.0	555.131246826287	0.0	1.0	(5, 10)	(1, 25)	2	partial	N-Linked	1
charge 1	-1.6228519031929955	405.5933150188841	-0.0040011801060316	0.9968075286866888	(5, 10)	(1, 25)	2	partial	N-Linked	1
charge 2	-1.5096108006496038	405.5981739476528	-0.0037219368764821	0.9970303308863526	(5, 10)	(1, 25)	2	partial	N-Linked	1
charge 3	0.0	555.131246826287	0.0	1.0	(5, 10)	(1, 25)	2	partial	N-Linked	1
charge 4	0.0	555.131246826287	0.0	1.0	(5, 10)	(1, 25)	2	partial	N-Linked	1
charge 5	0.0	555.131246826287	0.0	1.0	(5, 10)	(1, 25)	2	partial	N-Linked	1
series b:charge 1	-0.924546830218234	411.7461773267344	-0.002245429055883	0.9982084083294528	(5, 10)	(1, 25)	2	partial	N-Linked	1
series b:charge 2	-0.5128114280396158	411.7629848435863	-0.0012454043877557	0.9990063113239274	(5, 10)	(1, 25)	2	partial	N-Linked	1
series b:charge 3	0.0	555.131246826287	0.0	1.0	(5, 10)	(1, 25)	2	partial	N-Linked	1
series b:charge 4	0.0	555.131246826287	0.0	1.0	(5, 10)	(1, 25)	2	partial	N-Linked	1
series b:charge 5	0.0	555.131246826287	0.0	1.0	(5, 10)	(1, 25)	2	partial	N-Linked	1
series y:charge 1	-0.6983051817046502	411.7425657035088	-0.0016959752036117	0.9986468082182384	(5, 10)	(1, 25)	2	partial	N-Linked	1
series y:charge 2	-0.9967993785726296	411.7462122120127	-0.002420907221508	0.9980683973916096	(5, 10)	(1, 25)	2	partial	N-Linked	1
series y:charge 3	0.0	555.131246826287	0.0	1.0	(5, 10)	(1, 25)	2	partial	N-Linked	1
series y:charge 4	0.0	555.131246826287	0.0	1.0	(5, 10)	(1, 25)	2	partial	N-Linked	1
series y:charge 5	0.0	555.131246826287	0.0	1.0	(5, 10)	(1, 25)	2	partial	N-Linked	1
series stub_glycopeptide:charge 1	0.0	555.131246826287	0.0	1.0	(5, 10)	(1, 25)	2	partial	N-Linked	1
series stub_glycopeptide:charge 2	0.0	555.131246826287	0.0	1.0	(5, 10)	(1, 25)	2	partial	N-Linked	1
series stub_glycopeptide:charge 3	0.0	555.131246826287	0.0	1.0	(5, 10)	(1, 25)	2	partial	N-Linked	1
series stub_glycopeptide:charge 4	0.0	555.131246826287	0.0	1.0	(5, 10)	(1, 25)	2	partial	N-Linked	1
series stub_glycopeptide:charge 5	0.0	555.131246826287	0.0	1.0	(5, 10)	(1, 25)	2	partial	N-Linked	1
is_glycosylated 0	-0.7030993676348529	290.7357197240852	-0.0024183453216622	0.9980704414859592	(5, 10)	(1, 25)	2	partial	N-Linked	1
is_glycosylated 1	-0.8644121156640866	290.7357211930926	-0.0029731885442793	0.9976277422592312	(5, 10)	(1, 25)	2	partial	N-Linked	1
is_glycosylated 2	-1.5649514341852622	290.73575005822494	-0.0053827279028184	0.9957052252506436	(5, 10)	(1, 25)	2	partial	N-Linked	1
charge 1:c-term pro	0.2625114119953787	350.8575942084147	0.0007481993159864	0.9994030233730692	(5, 10)	(1, 25)	2	partial	N-Linked	1
charge 2:c-term pro	-0.2567972024904375	350.8837024995271	-0.0007318584495692	0.9994160614945234	(5, 10)	(1, 25)	2	partial	N-Linked	1
charge 3:c-term pro	0.0	555.131246826287	0.0	1.0	(5, 10)	(1, 25)	2	partial	N-Linked	1
charge 4:c-term pro	0.0	555.131246826287	0.0	1.0	(5, 10)	(1, 25)	2	partial	N-Linked	1
charge 5:c-term pro	0.0	555.131246826287	0.0	1.0	(5, 10)	(1, 25)	2	partial	N-Linked	1
series:c-term pro b	-0.1627577533907419	350.8379956917674	-0.0004639114217655	0.99962985225227	(5, 10)	(1, 25)	2	partial	N-Linked	1
series:c-term pro y	0.1684719843728148	350.8379608540656	0.0004801988472475	0.9996168567683908	(5, 10)	(1, 25)	2	partial	N-Linked	1
is_glycosylated:c-term pro 0	0.1196525354428628	298.23953532843785	0.0004011960899519	0.9996798918425602	(5, 10)	(1, 25)	2	partial	N-Linked	1
is_glycosylated:c-term pro 1	0.3667543117638245	298.239591469767	0.0012297304658861	0.9990188172946172	(5, 10)	(1, 25)	2	partial	N-Linked	1
is_glycosylated:c-term pro 2	-0.4806926135436814	298.24006588172057	-0.0016117640402289	0.998713998913436	(5, 10)	(1, 25)	2	partial	N-Linked	1
stub glycopeptide:is_glycosylated 0	0.0	555.131246826287	0.0	1.0	(5, 10)	(1, 25)	2	partial	N-Linked	1
stub glycopeptide:is_glycosylated 1	0.0	555.131246826287	0.0	1.0	(5, 10)	(1, 25)	2	partial	N-Linked	1
stub glycopeptide:is_glycosylated 2	0.0	555.131246826287	0.0	1.0	(5, 10)	(1, 25)	2	partial	N-Linked	1
stub glycopeptide:is_glycosylated 3	0.0	555.131246826287	0.0	1.0	(5, 10)	(1, 25)	2	partial	N-Linked	1
stub glycopeptide:is_glycosylated 4	0.0	555.131246826287	0.0	1.0	(5, 10)	(1, 25)	2	partial	N-Linked	1
stub glycopeptide:is_glycosylated 5	0.0	555.131246826287	0.0	1.0	(5, 10)	(1, 25)	2	partial	N-Linked	1
stub glycopeptide:is_glycosylated 6	0.0	555.131246826287	0.0	1.0	(5, 10)	(1, 25)	2	partial	N-Linked	1
stub glycopeptide:is_glycosylated 7	0.0	555.131246826287	0.0	1.0	(5, 10)	(1, 25)	2	partial	N-Linked	1
stub glycopeptide:is_glycosylated 8	0.0	555.131246826287	0.0	1.0	(5, 10)	(1, 25)	2	partial	N-Linked	1
stub glycopeptide:is_glycosylated 9	0.0	555.131246826287	0.0	1.0	(5, 10)	(1, 25)	2	partial	N-Linked	1
stub glycopeptide:is_glycosylated 10	0.0	555.131246826287	0.0	1.0	(5, 10)	(1, 25)	2	partial	N-Linked	1
stub glycopeptide:is_glycosylated 11	0.0	555.131246826287	0.0	1.0	(5, 10)	(1, 25)	2	partial	N-Linked	1
stub glycopeptide:is_glycosylated 12	0.0	555.131246826287	0.0	1.0	(5, 10)	(1, 25)	2	partial	N-Linked	1
stub glycopeptide:is_glycosylated 13	0.0	555.131246826287	0.0	1.0	(5, 10)	(1, 25)	2	partial	N-Linked	1
stub glycopeptide:is_glycosylated 14	0.0	555.131246826287	0.0	1.0	(5, 10)	(1, 25)	2	partial	N-Linked	1
stub glycopeptide:composition pro	0.0	555.131246826287	0.0	1.0	(5, 10)	(1, 25)	2	partial	N-Linked	1
stub glycopeptide:composition gly	0.0	555.131246826287	0.0	1.0	(5, 10)	(1, 25)	2	partial	N-Linked	1
stub glycopeptide:composition ser_thr	0.0	555.131246826287	0.0	1.0	(5, 10)	(1, 25)	2	partial	N-Linked	1
stub glycopeptide:composition leu_iso_val_ala	0.0	555.131246826287	0.0	1.0	(5, 10)	(1, 25)	2	partial	N-Linked	1
stub glycopeptide:composition asn	0.0	555.131246826287	0.0	1.0	(5, 10)	(1, 25)	2	partial	N-Linked	1
stub glycopeptide:composition his	0.0	555.131246826287	0.0	1.0	(5, 10)	(1, 25)	2	partial	N-Linked	1
stub glycopeptide:composition arg_lys	0.0	555.131246826287	0.0	1.0	(5, 10)	(1, 25)	2	partial	N-Linked	1
stub glycopeptide:composition x	0.0	555.131246826287	0.0	1.0	(5, 10)	(1, 25)	2	partial	N-Linked	1
stub glycopeptide:charge 1:fucose 0	0.0	555.131246826287	0.0	1.0	(5, 10)	(1, 25)	2	partial	N-Linked	1
stub glycopeptide:charge 1:fucose 1	0.0	555.131246826287	0.0	1.0	(5, 10)	(1, 25)	2	partial	N-Linked	1
stub glycopeptide:charge 1:fucose 2	0.0	555.131246826287	0.0	1.0	(5, 10)	(1, 25)	2	partial	N-Linked	1
stub glycopeptide:charge 1:fucose 3	0.0	555.131246826287	0.0	1.0	(5, 10)	(1, 25)	2	partial	N-Linked	1
stub glycopeptide:charge 1:fucose 4	0.0	555.131246826287	0.0	1.0	(5, 10)	(1, 25)	2	partial	N-Linked	1
stub glycopeptide:charge 1:fucose 5	0.0	555.131246826287	0.0	1.0	(5, 10)	(1, 25)	2	partial	N-Linked	1
stub glycopeptide:charge 1:fucose 6	0.0	555.131246826287	0.0	1.0	(5, 10)	(1, 25)	2	partial	N-Linked	1
stub glycopeptide:charge 2:fucose 0	0.0	555.131246826287	0.0	1.0	(5, 10)	(1, 25)	2	partial	N-Linked	1
stub glycopeptide:charge 2:fucose 1	0.0	555.131246826287	0.0	1.0	(5, 10)	(1, 25)	2	partial	N-Linked	1
stub glycopeptide:charge 2:fucose 2	0.0	555.131246826287	0.0	1.0	(5, 10)	(1, 25)	2	partial	N-Linked	1
stub glycopeptide:charge 2:fucose 3	0.0	555.131246826287	0.0	1.0	(5, 10)	(1, 25)	2	partial	N-Linked	1
stub glycopeptide:charge 2:fucose 4	0.0	555.131246826287	0.0	1.0	(5, 10)	(1, 25)	2	partial	N-Linked	1
stub glycopeptide:charge 2:fucose 5	0.0	555.131246826287	0.0	1.0	(5, 10)	(1, 25)	2	partial	N-Linked	1
stub glycopeptide:charge 2:fucose 6	0.0	555.131246826287	0.0	1.0	(5, 10)	(1, 25)	2	partial	N-Linked	1
stub glycopeptide:charge 3:fucose 0	0.0	555.131246826287	0.0	1.0	(5, 10)	(1, 25)	2	partial	N-Linked	1
stub glycopeptide:charge 3:fucose 1	0.0	555.131246826287	0.0	1.0	(5, 10)	(1, 25)	2	partial	N-Linked	1
stub glycopeptide:charge 3:fucose 2	0.0	555.131246826287	0.0	1.0	(5, 10)	(1, 25)	2	partial	N-Linked	1
stub glycopeptide:charge 3:fucose 3	0.0	555.131246826287	0.0	1.0	(5, 10)	(1, 25)	2	partial	N-Linked	1
stub glycopeptide:charge 3:fucose 4	0.0	555.131246826287	0.0	1.0	(5, 10)	(1, 25)	2	partial	N-Linked	1
stub glycopeptide:charge 3:fucose 5	0.0	555.131246826287	0.0	1.0	(5, 10)	(1, 25)	2	partial	N-Linked	1
stub glycopeptide:charge 3:fucose 6	0.0	555.131246826287	0.0	1.0	(5, 10)	(1, 25)	2	partial	N-Linked	1
stub glycopeptide:charge 4:fucose 0	0.0	555.131246826287	0.0	1.0	(5, 10)	(1, 25)	2	partial	N-Linked	1
stub glycopeptide:charge 4:fucose 1	0.0	555.131246826287	0.0	1.0	(5, 10)	(1, 25)	2	partial	N-Linked	1
stub glycopeptide:charge 4:fucose 2	0.0	555.131246826287	0.0	1.0	(5, 10)	(1, 25)	2	partial	N-Linked	1
stub glycopeptide:charge 4:fucose 3	0.0	555.131246826287	0.0	1.0	(5, 10)	(1, 25)	2	partial	N-Linked	1
stub glycopeptide:charge 4:fucose 4	0.0	555.131246826287	0.0	1.0	(5, 10)	(1, 25)	2	partial	N-Linked	1
stub glycopeptide:charge 4:fucose 5	0.0	555.131246826287	0.0	1.0	(5, 10)	(1, 25)	2	partial	N-Linked	1
stub glycopeptide:charge 4:fucose 6	0.0	555.131246826287	0.0	1.0	(5, 10)	(1, 25)	2	partial	N-Linked	1
stub glycopeptide:charge 5:fucose 0	0.0	555.131246826287	0.0	1.0	(5, 10)	(1, 25)	2	partial	N-Linked	1
stub glycopeptide:charge 5:fucose 1	0.0	555.131246826287	0.0	1.0	(5, 10)	(1, 25)	2	partial	N-Linked	1
stub glycopeptide:charge 5:fucose 2	0.0	555.131246826287	0.0	1.0	(5, 10)	(1, 25)	2	partial	N-Linked	1
stub glycopeptide:charge 5:fucose 3	0.0	555.131246826287	0.0	1.0	(5, 10)	(1, 25)	2	partial	N-Linked	1
stub glycopeptide:charge 5:fucose 4	0.0	555.131246826287	0.0	1.0	(5, 10)	(1, 25)	2	partial	N-Linked	1
stub glycopeptide:charge 5:fucose 5	0.0	555.131246826287	0.0	1.0	(5, 10)	(1, 25)	2	partial	N-Linked	1
stub glycopeptide:charge 5:fucose 6	0.0	555.131246826287	0.0	1.0	(5, 10)	(1, 25)	2	partial	N-Linked	1
n-term - 1 pro	-0.2142086445708213	0.6021197957810239	-0.3557575188056492	0.7220221654517738	(5, 10)	(1, 25)	2	partial	N-Linked	1
n-term - 1 gly	0.0191519049624966	0.4110824637510915	0.0465889612213987	0.9628408301472052	(5, 10)	(1, 25)	2	partial	N-Linked	1
n-term - 1 ser_thr	0.1207670080551081	0.3212803106185799	0.375892963445498	0.7069964719103805	(5, 10)	(1, 25)	2	partial	N-Linked	1
n-term - 1 leu_iso_val_ala	-0.0670350842616185	0.3363129852907968	-0.199323508735935	0.8420096908071408	(5, 10)	(1, 25)	2	partial	N-Linked	1
n-term - 1 asn	0.3993327656920616	0.3878059532449906	1.029723144656805	0.3031399876263647	(5, 10)	(1, 25)	2	partial	N-Linked	1
n-term - 1 his	0.5428268201889114	0.3565802835701326	1.5223130531897386	0.1279306589262525	(5, 10)	(1, 25)	2	partial	N-Linked	1
n-term - 1 arg_lys	-0.0755702014316711	0.4321195944741626	-0.1748826074958045	0.8611718768682609	(5, 10)	(1, 25)	2	partial	N-Linked	1
n-term - 1 x	-0.0216047024657557	0.3275286448600375	-0.0659627876975097	0.9474074520172666	(5, 10)	(1, 25)	2	partial	N-Linked	1
n-term - 2 pro	0.07021385616732	0.5240275742248525	0.1339888578786739	0.8934113851099168	(5, 10)	(1, 25)	2	partial	N-Linked	1
n-term - 2 gly	0.0499061083157443	0.5975038288254008	0.0835243322437815	0.9334346306544852	(5, 10)	(1, 25)	2	partial	N-Linked	1
n-term - 2 ser_thr	0.3946475859926193	0.2637555988492122	1.4962624024456723	0.1345852886210461	(5, 10)	(1, 25)	2	partial	N-Linked	1
n-term - 2 leu_iso_val_ala	0.3818424121234846	0.2655332562057572	1.4380210508457043	0.1504280813650867	(5, 10)	(1, 25)	2	partial	N-Linked	1
n-term - 2 asn	0.7061074363677277	0.4074285917208011	1.733082681766238	0.0830809740236317	(5, 10)	(1, 25)	2	partial	N-Linked	1
n-term - 2 his	0.5546927443420238	0.347178212223098	1.5977176124911203	0.1101058372503703	(5, 10)	(1, 25)	2	partial	N-Linked	1
n-term - 2 arg_lys	-0.203878346296089	0.429445726193537	-0.4747476429750468	0.634966855254151	(5, 10)	(1, 25)	2	partial	N-Linked	1
n-term - 2 x	0.5124454454522935	0.2676908096342083	1.9143184114259848	0.0555794833293818	(5, 10)	(1, 25)	2	partial	N-Linked	1
c-term + 1 pro	0.4345937542744924	1.3037721491169123	0.3333356634200669	0.7388809216929055	(5, 10)	(1, 25)	2	partial	N-Linked	1
c-term + 1 gly	0.7805686576929218	1.2781696357439776	0.6106925370970656	0.5414031475831602	(5, 10)	(1, 25)	2	partial	N-Linked	1
c-term + 1 ser_thr	0.4622769445261345	1.245909038131692	0.3710358704992973	0.7106108148000781	(5, 10)	(1, 25)	2	partial	N-Linked	1
c-term + 1 leu_iso_val_ala	0.5262122237363142	1.2299809103698274	0.4278214558452733	0.6687811147124945	(5, 10)	(1, 25)	2	partial	N-Linked	1
c-term + 1 asn	0.8055201972748387	1.2333761925896238	0.6531017885010013	0.5136906593356061	(5, 10)	(1, 25)	2	partial	N-Linked	1
c-term + 1 his	0.771454310174951	1.2543579755985763	0.6150192570082038	0.5385420031001265	(5, 10)	(1, 25)	2	partial	N-Linked	1
c-term + 1 arg_lys	0.0653480323234984	0.2382236558935232	0.274313783315904	0.7838434930786695	(5, 10)	(1, 25)	2	partial	N-Linked	1
c-term + 1 x	0.5912137067764577	1.2410426659711624	0.4763846747475122	0.6338003507399033	(5, 10)	(1, 25)	2	partial	N-Linked	1
c-term + 2 pro	-0.2517374421557782	1.3739812125401654	-0.1832175286373642	0.8546273412995526	(5, 10)	(1, 25)	2	partial	N-Linked	1
c-term + 2 gly	-0.56261039126366	1.2691650714086489	-0.443291738748544	0.6575547304680158	(5, 10)	(1, 25)	2	partial	N-Linked	1
c-term + 2 ser_thr	-0.3945916739063415	1.2417800205621452	-0.3177629430112046	0.7506647620434449	(5, 10)	(1, 25)	2	partial	N-Linked	1
c-term + 2 leu_iso_val_ala	-0.3298377469217747	1.232464418422082	-0.2676245593719162	0.7889883246838603	(5, 10)	(1, 25)	2	partial	N-Linked	1
c-term + 2 asn	-0.1684349031506387	1.23973120175827	-0.1358640509424567	0.8919287550903875	(5, 10)	(1, 25)	2	partial	N-Linked	1
c-term + 2 his	0.5505498885342501	1.239220445457551	0.4442711468748995	0.6568465591299881	(5, 10)	(1, 25)	2	partial	N-Linked	1
c-term + 2 arg_lys	-0.4401875189178999	1.2310749653769473	-0.3575635369882753	0.7206699697925614	(5, 10)	(1, 25)	2	partial	N-Linked	1
c-term + 2 x	-0.2710168783435036	1.2137457516578654	-0.2232896617543825	0.8233100728907994	(5, 10)	(1, 25)	2	partial	N-Linked	1
stub glycopeptide:charge 1:glycan loss 0	0.0	555.131246826287	0.0	1.0	(5, 10)	(1, 25)	2	partial	N-Linked	1
stub glycopeptide:charge 1:glycan loss 1	0.0	555.131246826287	0.0	1.0	(5, 10)	(1, 25)	2	partial	N-Linked	1
stub glycopeptide:charge 1:glycan loss 2	0.0	555.131246826287	0.0	1.0	(5, 10)	(1, 25)	2	partial	N-Linked	1
stub glycopeptide:charge 1:glycan loss 3	0.0	555.131246826287	0.0	1.0	(5, 10)	(1, 25)	2	partial	N-Linked	1
stub glycopeptide:charge 1:glycan loss 4	0.0	555.131246826287	0.0	1.0	(5, 10)	(1, 25)	2	partial	N-Linked	1
stub glycopeptide:charge 1:glycan loss 5	0.0	555.131246826287	0.0	1.0	(5, 10)	(1, 25)	2	partial	N-Linked	1
stub glycopeptide:charge 1:glycan loss 6	0.0	555.131246826287	0.0	1.0	(5, 10)	(1, 25)	2	partial	N-Linked	1
stub glycopeptide:charge 1:glycan loss 7	0.0	555.131246826287	0.0	1.0	(5, 10)	(1, 25)	2	partial	N-Linked	1
stub glycopeptide:charge 1:glycan loss 8	0.0	555.131246826287	0.0	1.0	(5, 10)	(1, 25)	2	partial	N-Linked	1
stub glycopeptide:charge 1:glycan loss 9	0.0	555.131246826287	0.0	1.0	(5, 10)	(1, 25)	2	partial	N-Linked	1
stub glycopeptide:charge 1:glycan loss 10	0.0	555.131246826287	0.0	1.0	(5, 10)	(1, 25)	2	partial	N-Linked	1
stub glycopeptide:charge 1:glycan loss 11	0.0	555.131246826287	0.0	1.0	(5, 10)	(1, 25)	2	partial	N-Linked	1
stub glycopeptide:charge 1:glycan loss 12	0.0	555.131246826287	0.0	1.0	(5, 10)	(1, 25)	2	partial	N-Linked	1
stub glycopeptide:charge 1:glycan loss 13	0.0	555.131246826287	0.0	1.0	(5, 10)	(1, 25)	2	partial	N-Linked	1
stub glycopeptide:charge 1:glycan loss 14	0.0	555.131246826287	0.0	1.0	(5, 10)	(1, 25)	2	partial	N-Linked	1
stub glycopeptide:charge 1:glycan loss 15	0.0	555.131246826287	0.0	1.0	(5, 10)	(1, 25)	2	partial	N-Linked	1
stub glycopeptide:charge 1:glycan loss 16	0.0	555.131246826287	0.0	1.0	(5, 10)	(1, 25)	2	partial	N-Linked	1
stub glycopeptide:charge 1:glycan loss 17	0.0	555.131246826287	0.0	1.0	(5, 10)	(1, 25)	2	partial	N-Linked	1
stub glycopeptide:charge 1:glycan loss 18	0.0	555.131246826287	0.0	1.0	(5, 10)	(1, 25)	2	partial	N-Linked	1
stub glycopeptide:charge 1:glycan loss 19	0.0	555.131246826287	0.0	1.0	(5, 10)	(1, 25)	2	partial	N-Linked	1
stub glycopeptide:charge 1:glycan loss 20	0.0	555.131246826287	0.0	1.0	(5, 10)	(1, 25)	2	partial	N-Linked	1
stub glycopeptide:charge 1:glycan loss 21	0.0	555.131246826287	0.0	1.0	(5, 10)	(1, 25)	2	partial	N-Linked	1
stub glycopeptide:charge 1:glycan loss 22	0.0	555.131246826287	0.0	1.0	(5, 10)	(1, 25)	2	partial	N-Linked	1
stub glycopeptide:charge 1:glycan loss 23	0.0	555.131246826287	0.0	1.0	(5, 10)	(1, 25)	2	partial	N-Linked	1
stub glycopeptide:charge 1:glycan loss 24	0.0	555.131246826287	0.0	1.0	(5, 10)	(1, 25)	2	partial	N-Linked	1
stub glycopeptide:charge 1:glycan loss 25	0.0	555.131246826287	0.0	1.0	(5, 10)	(1, 25)	2	partial	N-Linked	1
stub glycopeptide:charge 1:glycan loss 26	0.0	555.131246826287	0.0	1.0	(5, 10)	(1, 25)	2	partial	N-Linked	1
stub glycopeptide:charge 1:glycan loss 27	0.0	555.131246826287	0.0	1.0	(5, 10)	(1, 25)	2	partial	N-Linked	1
stub glycopeptide:charge 1:glycan loss 28	0.0	555.131246826287	0.0	1.0	(5, 10)	(1, 25)	2	partial	N-Linked	1
stub glycopeptide:charge 2:glycan loss 0	0.0	555.131246826287	0.0	1.0	(5, 10)	(1, 25)	2	partial	N-Linked	1
stub glycopeptide:charge 2:glycan loss 1	0.0	555.131246826287	0.0	1.0	(5, 10)	(1, 25)	2	partial	N-Linked	1
stub glycopeptide:charge 2:glycan loss 2	0.0	555.131246826287	0.0	1.0	(5, 10)	(1, 25)	2	partial	N-Linked	1
stub glycopeptide:charge 2:glycan loss 3	0.0	555.131246826287	0.0	1.0	(5, 10)	(1, 25)	2	partial	N-Linked	1
stub glycopeptide:charge 2:glycan loss 4	0.0	555.131246826287	0.0	1.0	(5, 10)	(1, 25)	2	partial	N-Linked	1
stub glycopeptide:charge 2:glycan loss 5	0.0	555.131246826287	0.0	1.0	(5, 10)	(1, 25)	2	partial	N-Linked	1
stub glycopeptide:charge 2:glycan loss 6	0.0	555.131246826287	0.0	1.0	(5, 10)	(1, 25)	2	partial	N-Linked	1
stub glycopeptide:charge 2:glycan loss 7	0.0	555.131246826287	0.0	1.0	(5, 10)	(1, 25)	2	partial	N-Linked	1
stub glycopeptide:charge 2:glycan loss 8	0.0	555.131246826287	0.0	1.0	(5, 10)	(1, 25)	2	partial	N-Linked	1
stub glycopeptide:charge 2:glycan loss 9	0.0	555.131246826287	0.0	1.0	(5, 10)	(1, 25)	2	partial	N-Linked	1
stub glycopeptide:charge 2:glycan loss 10	0.0	555.131246826287	0.0	1.0	(5, 10)	(1, 25)	2	partial	N-Linked	1
stub glycopeptide:charge 2:glycan loss 11	0.0	555.131246826287	0.0	1.0	(5, 10)	(1, 25)	2	partial	N-Linked	1
stub glycopeptide:charge 2:glycan loss 12	0.0	555.131246826287	0.0	1.0	(5, 10)	(1, 25)	2	partial	N-Linked	1
stub glycopeptide:charge 2:glycan loss 13	0.0	555.131246826287	0.0	1.0	(5, 10)	(1, 25)	2	partial	N-Linked	1
stub glycopeptide:charge 2:glycan loss 14	0.0	555.131246826287	0.0	1.0	(5, 10)	(1, 25)	2	partial	N-Linked	1
stub glycopeptide:charge 2:glycan loss 15	0.0	555.131246826287	0.0	1.0	(5, 10)	(1, 25)	2	partial	N-Linked	1
stub glycopeptide:charge 2:glycan loss 16	0.0	555.131246826287	0.0	1.0	(5, 10)	(1, 25)	2	partial	N-Linked	1
stub glycopeptide:charge 2:glycan loss 17	0.0	555.131246826287	0.0	1.0	(5, 10)	(1, 25)	2	partial	N-Linked	1
stub glycopeptide:charge 2:glycan loss 18	0.0	555.131246826287	0.0	1.0	(5, 10)	(1, 25)	2	partial	N-Linked	1
stub glycopeptide:charge 2:glycan loss 19	0.0	555.131246826287	0.0	1.0	(5, 10)	(1, 25)	2	partial	N-Linked	1
stub glycopeptide:charge 2:glycan loss 20	0.0	555.131246826287	0.0	1.0	(5, 10)	(1, 25)	2	partial	N-Linked	1
stub glycopeptide:charge 2:glycan loss 21	0.0	555.131246826287	0.0	1.0	(5, 10)	(1, 25)	2	partial	N-Linked	1
stub glycopeptide:charge 2:glycan loss 22	0.0	555.131246826287	0.0	1.0	(5, 10)	(1, 25)	2	partial	N-Linked	1
stub glycopeptide:charge 2:glycan loss 23	0.0	555.131246826287	0.0	1.0	(5, 10)	(1, 25)	2	partial	N-Linked	1
stub glycopeptide:charge 2:glycan loss 24	0.0	555.131246826287	0.0	1.0	(5, 10)	(1, 25)	2	partial	N-Linked	1
stub glycopeptide:charge 2:glycan loss 25	0.0	555.131246826287	0.0	1.0	(5, 10)	(1, 25)	2	partial	N-Linked	1
stub glycopeptide:charge 2:glycan loss 26	0.0	555.131246826287	0.0	1.0	(5, 10)	(1, 25)	2	partial	N-Linked	1
stub glycopeptide:charge 2:glycan loss 27	0.0	555.131246826287	0.0	1.0	(5, 10)	(1, 25)	2	partial	N-Linked	1
stub glycopeptide:charge 2:glycan loss 28	0.0	555.131246826287	0.0	1.0	(5, 10)	(1, 25)	2	partial	N-Linked	1
stub glycopeptide:charge 3:glycan loss 0	0.0	555.131246826287	0.0	1.0	(5, 10)	(1, 25)	2	partial	N-Linked	1
stub glycopeptide:charge 3:glycan loss 1	0.0	555.131246826287	0.0	1.0	(5, 10)	(1, 25)	2	partial	N-Linked	1
stub glycopeptide:charge 3:glycan loss 2	0.0	555.131246826287	0.0	1.0	(5, 10)	(1, 25)	2	partial	N-Linked	1
stub glycopeptide:charge 3:glycan loss 3	0.0	555.131246826287	0.0	1.0	(5, 10)	(1, 25)	2	partial	N-Linked	1
stub glycopeptide:charge 3:glycan loss 4	0.0	555.131246826287	0.0	1.0	(5, 10)	(1, 25)	2	partial	N-Linked	1
stub glycopeptide:charge 3:glycan loss 5	0.0	555.131246826287	0.0	1.0	(5, 10)	(1, 25)	2	partial	N-Linked	1
stub glycopeptide:charge 3:glycan loss 6	0.0	555.131246826287	0.0	1.0	(5, 10)	(1, 25)	2	partial	N-Linked	1
stub glycopeptide:charge 3:glycan loss 7	0.0	555.131246826287	0.0	1.0	(5, 10)	(1, 25)	2	partial	N-Linked	1
stub glycopeptide:charge 3:glycan loss 8	0.0	555.131246826287	0.0	1.0	(5, 10)	(1, 25)	2	partial	N-Linked	1
stub glycopeptide:charge 3:glycan loss 9	0.0	555.131246826287	0.0	1.0	(5, 10)	(1, 25)	2	partial	N-Linked	1
stub glycopeptide:charge 3:glycan loss 10	0.0	555.131246826287	0.0	1.0	(5, 10)	(1, 25)	2	partial	N-Linked	1
stub glycopeptide:charge 3:glycan loss 11	0.0	555.131246826287	0.0	1.0	(5, 10)	(1, 25)	2	partial	N-Linked	1
stub glycopeptide:charge 3:glycan loss 12	0.0	555.131246826287	0.0	1.0	(5, 10)	(1, 25)	2	partial	N-Linked	1
stub glycopeptide:charge 3:glycan loss 13	0.0	555.131246826287	0.0	1.0	(5, 10)	(1, 25)	2	partial	N-Linked	1
stub glycopeptide:charge 3:glycan loss 14	0.0	555.131246826287	0.0	1.0	(5, 10)	(1, 25)	2	partial	N-Linked	1
stub glycopeptide:charge 3:glycan loss 15	0.0	555.131246826287	0.0	1.0	(5, 10)	(1, 25)	2	partial	N-Linked	1
stub glycopeptide:charge 3:glycan loss 16	0.0	555.131246826287	0.0	1.0	(5, 10)	(1, 25)	2	partial	N-Linked	1
stub glycopeptide:charge 3:glycan loss 17	0.0	555.131246826287	0.0	1.0	(5, 10)	(1, 25)	2	partial	N-Linked	1
stub glycopeptide:charge 3:glycan loss 18	0.0	555.131246826287	0.0	1.0	(5, 10)	(1, 25)	2	partial	N-Linked	1
stub glycopeptide:charge 3:glycan loss 19	0.0	555.131246826287	0.0	1.0	(5, 10)	(1, 25)	2	partial	N-Linked	1
stub glycopeptide:charge 3:glycan loss 20	0.0	555.131246826287	0.0	1.0	(5, 10)	(1, 25)	2	partial	N-Linked	1
stub glycopeptide:charge 3:glycan loss 21	0.0	555.131246826287	0.0	1.0	(5, 10)	(1, 25)	2	partial	N-Linked	1
stub glycopeptide:charge 3:glycan loss 22	0.0	555.131246826287	0.0	1.0	(5, 10)	(1, 25)	2	partial	N-Linked	1
stub glycopeptide:charge 3:glycan loss 23	0.0	555.131246826287	0.0	1.0	(5, 10)	(1, 25)	2	partial	N-Linked	1
stub glycopeptide:charge 3:glycan loss 24	0.0	555.131246826287	0.0	1.0	(5, 10)	(1, 25)	2	partial	N-Linked	1
stub glycopeptide:charge 3:glycan loss 25	0.0	555.131246826287	0.0	1.0	(5, 10)	(1, 25)	2	partial	N-Linked	1
stub glycopeptide:charge 3:glycan loss 26	0.0	555.131246826287	0.0	1.0	(5, 10)	(1, 25)	2	partial	N-Linked	1
stub glycopeptide:charge 3:glycan loss 27	0.0	555.131246826287	0.0	1.0	(5, 10)	(1, 25)	2	partial	N-Linked	1
stub glycopeptide:charge 3:glycan loss 28	0.0	555.131246826287	0.0	1.0	(5, 10)	(1, 25)	2	partial	N-Linked	1
stub glycopeptide:charge 4:glycan loss 0	0.0	555.131246826287	0.0	1.0	(5, 10)	(1, 25)	2	partial	N-Linked	1
stub glycopeptide:charge 4:glycan loss 1	0.0	555.131246826287	0.0	1.0	(5, 10)	(1, 25)	2	partial	N-Linked	1
stub glycopeptide:charge 4:glycan loss 2	0.0	555.131246826287	0.0	1.0	(5, 10)	(1, 25)	2	partial	N-Linked	1
stub glycopeptide:charge 4:glycan loss 3	0.0	555.131246826287	0.0	1.0	(5, 10)	(1, 25)	2	partial	N-Linked	1
stub glycopeptide:charge 4:glycan loss 4	0.0	555.131246826287	0.0	1.0	(5, 10)	(1, 25)	2	partial	N-Linked	1
stub glycopeptide:charge 4:glycan loss 5	0.0	555.131246826287	0.0	1.0	(5, 10)	(1, 25)	2	partial	N-Linked	1
stub glycopeptide:charge 4:glycan loss 6	0.0	555.131246826287	0.0	1.0	(5, 10)	(1, 25)	2	partial	N-Linked	1
stub glycopeptide:charge 4:glycan loss 7	0.0	555.131246826287	0.0	1.0	(5, 10)	(1, 25)	2	partial	N-Linked	1
stub glycopeptide:charge 4:glycan loss 8	0.0	555.131246826287	0.0	1.0	(5, 10)	(1, 25)	2	partial	N-Linked	1
stub glycopeptide:charge 4:glycan loss 9	0.0	555.131246826287	0.0	1.0	(5, 10)	(1, 25)	2	partial	N-Linked	1
stub glycopeptide:charge 4:glycan loss 10	0.0	555.131246826287	0.0	1.0	(5, 10)	(1, 25)	2	partial	N-Linked	1
stub glycopeptide:charge 4:glycan loss 11	0.0	555.131246826287	0.0	1.0	(5, 10)	(1, 25)	2	partial	N-Linked	1
stub glycopeptide:charge 4:glycan loss 12	0.0	555.131246826287	0.0	1.0	(5, 10)	(1, 25)	2	partial	N-Linked	1
stub glycopeptide:charge 4:glycan loss 13	0.0	555.131246826287	0.0	1.0	(5, 10)	(1, 25)	2	partial	N-Linked	1
stub glycopeptide:charge 4:glycan loss 14	0.0	555.131246826287	0.0	1.0	(5, 10)	(1, 25)	2	partial	N-Linked	1
stub glycopeptide:charge 4:glycan loss 15	0.0	555.131246826287	0.0	1.0	(5, 10)	(1, 25)	2	partial	N-Linked	1
stub glycopeptide:charge 4:glycan loss 16	0.0	555.131246826287	0.0	1.0	(5, 10)	(1, 25)	2	partial	N-Linked	1
stub glycopeptide:charge 4:glycan loss 17	0.0	555.131246826287	0.0	1.0	(5, 10)	(1, 25)	2	partial	N-Linked	1
stub glycopeptide:charge 4:glycan loss 18	0.0	555.131246826287	0.0	1.0	(5, 10)	(1, 25)	2	partial	N-Linked	1
stub glycopeptide:charge 4:glycan loss 19	0.0	555.131246826287	0.0	1.0	(5, 10)	(1, 25)	2	partial	N-Linked	1
stub glycopeptide:charge 4:glycan loss 20	0.0	555.131246826287	0.0	1.0	(5, 10)	(1, 25)	2	partial	N-Linked	1
stub glycopeptide:charge 4:glycan loss 21	0.0	555.131246826287	0.0	1.0	(5, 10)	(1, 25)	2	partial	N-Linked	1
stub glycopeptide:charge 4:glycan loss 22	0.0	555.131246826287	0.0	1.0	(5, 10)	(1, 25)	2	partial	N-Linked	1
stub glycopeptide:charge 4:glycan loss 23	0.0	555.131246826287	0.0	1.0	(5, 10)	(1, 25)	2	partial	N-Linked	1
stub glycopeptide:charge 4:glycan loss 24	0.0	555.131246826287	0.0	1.0	(5, 10)	(1, 25)	2	partial	N-Linked	1
stub glycopeptide:charge 4:glycan loss 25	0.0	555.131246826287	0.0	1.0	(5, 10)	(1, 25)	2	partial	N-Linked	1
stub glycopeptide:charge 4:glycan loss 26	0.0	555.131246826287	0.0	1.0	(5, 10)	(1, 25)	2	partial	N-Linked	1
stub glycopeptide:charge 4:glycan loss 27	0.0	555.131246826287	0.0	1.0	(5, 10)	(1, 25)	2	partial	N-Linked	1
stub glycopeptide:charge 4:glycan loss 28	0.0	555.131246826287	0.0	1.0	(5, 10)	(1, 25)	2	partial	N-Linked	1
stub glycopeptide:charge 5:glycan loss 0	0.0	555.131246826287	0.0	1.0	(5, 10)	(1, 25)	2	partial	N-Linked	1
stub glycopeptide:charge 5:glycan loss 1	0.0	555.131246826287	0.0	1.0	(5, 10)	(1, 25)	2	partial	N-Linked	1
stub glycopeptide:charge 5:glycan loss 2	0.0	555.131246826287	0.0	1.0	(5, 10)	(1, 25)	2	partial	N-Linked	1
stub glycopeptide:charge 5:glycan loss 3	0.0	555.131246826287	0.0	1.0	(5, 10)	(1, 25)	2	partial	N-Linked	1
stub glycopeptide:charge 5:glycan loss 4	0.0	555.131246826287	0.0	1.0	(5, 10)	(1, 25)	2	partial	N-Linked	1
stub glycopeptide:charge 5:glycan loss 5	0.0	555.131246826287	0.0	1.0	(5, 10)	(1, 25)	2	partial	N-Linked	1
stub glycopeptide:charge 5:glycan loss 6	0.0	555.131246826287	0.0	1.0	(5, 10)	(1, 25)	2	partial	N-Linked	1
stub glycopeptide:charge 5:glycan loss 7	0.0	555.131246826287	0.0	1.0	(5, 10)	(1, 25)	2	partial	N-Linked	1
stub glycopeptide:charge 5:glycan loss 8	0.0	555.131246826287	0.0	1.0	(5, 10)	(1, 25)	2	partial	N-Linked	1
stub glycopeptide:charge 5:glycan loss 9	0.0	555.131246826287	0.0	1.0	(5, 10)	(1, 25)	2	partial	N-Linked	1
stub glycopeptide:charge 5:glycan loss 10	0.0	555.131246826287	0.0	1.0	(5, 10)	(1, 25)	2	partial	N-Linked	1
stub glycopeptide:charge 5:glycan loss 11	0.0	555.131246826287	0.0	1.0	(5, 10)	(1, 25)	2	partial	N-Linked	1
stub glycopeptide:charge 5:glycan loss 12	0.0	555.131246826287	0.0	1.0	(5, 10)	(1, 25)	2	partial	N-Linked	1
stub glycopeptide:charge 5:glycan loss 13	0.0	555.131246826287	0.0	1.0	(5, 10)	(1, 25)	2	partial	N-Linked	1
stub glycopeptide:charge 5:glycan loss 14	0.0	555.131246826287	0.0	1.0	(5, 10)	(1, 25)	2	partial	N-Linked	1
stub glycopeptide:charge 5:glycan loss 15	0.0	555.131246826287	0.0	1.0	(5, 10)	(1, 25)	2	partial	N-Linked	1
stub glycopeptide:charge 5:glycan loss 16	0.0	555.131246826287	0.0	1.0	(5, 10)	(1, 25)	2	partial	N-Linked	1
stub glycopeptide:charge 5:glycan loss 17	0.0	555.131246826287	0.0	1.0	(5, 10)	(1, 25)	2	partial	N-Linked	1
stub glycopeptide:charge 5:glycan loss 18	0.0	555.131246826287	0.0	1.0	(5, 10)	(1, 25)	2	partial	N-Linked	1
stub glycopeptide:charge 5:glycan loss 19	0.0	555.131246826287	0.0	1.0	(5, 10)	(1, 25)	2	partial	N-Linked	1
stub glycopeptide:charge 5:glycan loss 20	0.0	555.131246826287	0.0	1.0	(5, 10)	(1, 25)	2	partial	N-Linked	1
stub glycopeptide:charge 5:glycan loss 21	0.0	555.131246826287	0.0	1.0	(5, 10)	(1, 25)	2	partial	N-Linked	1
stub glycopeptide:charge 5:glycan loss 22	0.0	555.131246826287	0.0	1.0	(5, 10)	(1, 25)	2	partial	N-Linked	1
stub glycopeptide:charge 5:glycan loss 23	0.0	555.131246826287	0.0	1.0	(5, 10)	(1, 25)	2	partial	N-Linked	1
stub glycopeptide:charge 5:glycan loss 24	0.0	555.131246826287	0.0	1.0	(5, 10)	(1, 25)	2	partial	N-Linked	1
stub glycopeptide:charge 5:glycan loss 25	0.0	555.131246826287	0.0	1.0	(5, 10)	(1, 25)	2	partial	N-Linked	1
stub glycopeptide:charge 5:glycan loss 26	0.0	555.131246826287	0.0	1.0	(5, 10)	(1, 25)	2	partial	N-Linked	1
stub glycopeptide:charge 5:glycan loss 27	0.0	555.131246826287	0.0	1.0	(5, 10)	(1, 25)	2	partial	N-Linked	1
stub glycopeptide:charge 5:glycan loss 28	0.0	555.131246826287	0.0	1.0	(5, 10)	(1, 25)	2	partial	N-Linked	1
stub glycopeptide:charge 1:labile monosaccharides 0	0.0	555.131246826287	0.0	1.0	(5, 10)	(1, 25)	2	partial	N-Linked	1
stub glycopeptide:charge 1:labile monosaccharides 1	0.0	555.131246826287	0.0	1.0	(5, 10)	(1, 25)	2	partial	N-Linked	1
stub glycopeptide:charge 1:labile monosaccharides 2	0.0	555.131246826287	0.0	1.0	(5, 10)	(1, 25)	2	partial	N-Linked	1
stub glycopeptide:charge 1:labile monosaccharides 3	0.0	555.131246826287	0.0	1.0	(5, 10)	(1, 25)	2	partial	N-Linked	1
stub glycopeptide:charge 1:labile monosaccharides 4	0.0	555.131246826287	0.0	1.0	(5, 10)	(1, 25)	2	partial	N-Linked	1
stub glycopeptide:charge 1:labile monosaccharides 5	0.0	555.131246826287	0.0	1.0	(5, 10)	(1, 25)	2	partial	N-Linked	1
stub glycopeptide:charge 1:labile monosaccharides 6	0.0	555.131246826287	0.0	1.0	(5, 10)	(1, 25)	2	partial	N-Linked	1
stub glycopeptide:charge 2:labile monosaccharides 0	0.0	555.131246826287	0.0	1.0	(5, 10)	(1, 25)	2	partial	N-Linked	1
stub glycopeptide:charge 2:labile monosaccharides 1	0.0	555.131246826287	0.0	1.0	(5, 10)	(1, 25)	2	partial	N-Linked	1
stub glycopeptide:charge 2:labile monosaccharides 2	0.0	555.131246826287	0.0	1.0	(5, 10)	(1, 25)	2	partial	N-Linked	1
stub glycopeptide:charge 2:labile monosaccharides 3	0.0	555.131246826287	0.0	1.0	(5, 10)	(1, 25)	2	partial	N-Linked	1
stub glycopeptide:charge 2:labile monosaccharides 4	0.0	555.131246826287	0.0	1.0	(5, 10)	(1, 25)	2	partial	N-Linked	1
stub glycopeptide:charge 2:labile monosaccharides 5	0.0	555.131246826287	0.0	1.0	(5, 10)	(1, 25)	2	partial	N-Linked	1
stub glycopeptide:charge 2:labile monosaccharides 6	0.0	555.131246826287	0.0	1.0	(5, 10)	(1, 25)	2	partial	N-Linked	1
stub glycopeptide:charge 3:labile monosaccharides 0	0.0	555.131246826287	0.0	1.0	(5, 10)	(1, 25)	2	partial	N-Linked	1
stub glycopeptide:charge 3:labile monosaccharides 1	0.0	555.131246826287	0.0	1.0	(5, 10)	(1, 25)	2	partial	N-Linked	1
stub glycopeptide:charge 3:labile monosaccharides 2	0.0	555.131246826287	0.0	1.0	(5, 10)	(1, 25)	2	partial	N-Linked	1
stub glycopeptide:charge 3:labile monosaccharides 3	0.0	555.131246826287	0.0	1.0	(5, 10)	(1, 25)	2	partial	N-Linked	1
stub glycopeptide:charge 3:labile monosaccharides 4	0.0	555.131246826287	0.0	1.0	(5, 10)	(1, 25)	2	partial	N-Linked	1
stub glycopeptide:charge 3:labile monosaccharides 5	0.0	555.131246826287	0.0	1.0	(5, 10)	(1, 25)	2	partial	N-Linked	1
stub glycopeptide:charge 3:labile monosaccharides 6	0.0	555.131246826287	0.0	1.0	(5, 10)	(1, 25)	2	partial	N-Linked	1
stub glycopeptide:charge 4:labile monosaccharides 0	0.0	555.131246826287	0.0	1.0	(5, 10)	(1, 25)	2	partial	N-Linked	1
stub glycopeptide:charge 4:labile monosaccharides 1	0.0	555.131246826287	0.0	1.0	(5, 10)	(1, 25)	2	partial	N-Linked	1
stub glycopeptide:charge 4:labile monosaccharides 2	0.0	555.131246826287	0.0	1.0	(5, 10)	(1, 25)	2	partial	N-Linked	1
stub glycopeptide:charge 4:labile monosaccharides 3	0.0	555.131246826287	0.0	1.0	(5, 10)	(1, 25)	2	partial	N-Linked	1
stub glycopeptide:charge 4:labile monosaccharides 4	0.0	555.131246826287	0.0	1.0	(5, 10)	(1, 25)	2	partial	N-Linked	1
stub glycopeptide:charge 4:labile monosaccharides 5	0.0	555.131246826287	0.0	1.0	(5, 10)	(1, 25)	2	partial	N-Linked	1
stub glycopeptide:charge 4:labile monosaccharides 6	0.0	555.131246826287	0.0	1.0	(5, 10)	(1, 25)	2	partial	N-Linked	1
stub glycopeptide:charge 5:labile monosaccharides 0	0.0	555.131246826287	0.0	1.0	(5, 10)	(1, 25)	2	partial	N-Linked	1
stub glycopeptide:charge 5:labile monosaccharides 1	0.0	555.131246826287	0.0	1.0	(5, 10)	(1, 25)	2	partial	N-Linked	1
stub glycopeptide:charge 5:labile monosaccharides 2	0.0	555.131246826287	0.0	1.0	(5, 10)	(1, 25)	2	partial	N-Linked	1
stub glycopeptide:charge 5:labile monosaccharides 3	0.0	555.131246826287	0.0	1.0	(5, 10)	(1, 25)	2	partial	N-Linked	1
stub glycopeptide:charge 5:labile monosaccharides 4	0.0	555.131246826287	0.0	1.0	(5, 10)	(1, 25)	2	partial	N-Linked	1
stub glycopeptide:charge 5:labile monosaccharides 5	0.0	555.131246826287	0.0	1.0	(5, 10)	(1, 25)	2	partial	N-Linked	1
stub glycopeptide:charge 5:labile monosaccharides 6	0.0	555.131246826287	0.0	1.0	(5, 10)	(1, 25)	2	partial	N-Linked	1
n-term pro	0.0				(5, 10)	(1, 25)	3	immobile	N-Linked	1
n-term gly	0.0				(5, 10)	(1, 25)	3	immobile	N-Linked	1
n-term ser_thr	0.195081263414266				(5, 10)	(1, 25)	3	immobile	N-Linked	1
n-term leu_iso_val_ala	0.0398793560365857				(5, 10)	(1, 25)	3	immobile	N-Linked	1
n-term asn	-0.8764313796777832				(5, 10)	(1, 25)	3	immobile	N-Linked	1
n-term his	0.0				(5, 10)	(1, 25)	3	immobile	N-Linked	1
n-term arg_lys	0.0				(5, 10)	(1, 25)	3	immobile	N-Linked	1
n-term x	-1.1829428761210918				(5, 10)	(1, 25)	3	immobile	N-Linked	1
c-term pro	0.0				(5, 10)	(1, 25)	3	immobile	N-Linked	1
c-term gly	0.0				(5, 10)	(1, 25)	3	immobile	N-Linked	1
c-term ser_thr	-0.0284213335075676				(5, 10)	(1, 25)	3	immobile	N-Linked	1
c-term leu_iso_val_ala	-0.3933233595301217				(5, 10)	(1, 25)	3	immobile	N-Linked	1
c-term asn	-0.4127447760944594				(5, 10)	(1, 25)	3	immobile	N-Linked	1
c-term his	0.0				(5, 10)	(1, 25)	3	immobile	N-Linked	1
c-term arg_lys	0.0				(5, 10)	(1, 25)	3	immobile	N-Linked	1
c-term x	-0.9899241672661908				(5, 10)	(1, 25)	3	immobile	N-Linked	1
series b	-0.6541539235812126				(5, 10)	(1, 25)	3	immobile	N-Linked	1
series y	-1.170259712727711				(5, 10)	(1, 25)	3	immobile	N-Linked	1
series stub_glycopeptide	0.0				(5, 10)	(1, 25)	3	immobile	N-Linked	1
charge 1	-1.8244136364651808				(5, 10)	(1, 25)	3	immobile	N-Linked	1
charge 2	0.0				(5, 10)	(1, 25)	3	immobile	N-Linked	1
charge 3	0.0				(5, 10)	(1, 25)	3	immobile	N-Linked	1
charge 4	0.0				(5, 10)	(1, 25)	3	immobile	N-Linked	1
charge 5	0.0				(5, 10)	(1, 25)	3	immobile	N-Linked	1
series b:charge 1	-0.654153923570369				(5, 10)	(1, 25)	3	immobile	N-Linked	1
series b:charge 2	0.0				(5, 10)	(1, 25)	3	immobile	N-Linked	1
series b:charge 3	0.0				(5, 10)	(1, 25)	3	immobile	N-Linked	1
series b:charge 4	0.0				(5, 10)	(1, 25)	3	immobile	N-Linked	1
series b:charge 5	0.0				(5, 10)	(1, 25)	3	immobile	N-Linked	1
series y:charge 1	-1.170259712738763				(5, 10)	(1, 25)	3	immobile	N-Linked	1
series y:charge 2	0.0				(5, 10)	(1, 25)	3	immobile	N-Linked	1
series y:charge 3	0.0				(5, 10)	(1, 25)	3	immobile	N-Linked	1
series y:charge 4	0.0				(5, 10)	(1, 25)	3	immobile	N-Linked	1
series y:charge 5	0.0				(5, 10)	(1, 25)	3	immobile	N-Linked	1
series stub_glycopeptide:charge 1	0.0				(5, 10)	(1, 25)	3	immobile	N-Linked	1
series stub_glycopeptide:charge 2	0.0				(5, 10)	(1, 25)	3	immobile	N-Linked	1
series stub_glycopeptide:charge 3	0.0				(5, 10)	(1, 25)	3	immobile	N-Linked	1
series stub_glycopeptide:charge 4	0.0				(5, 10)	(1, 25)	3	immobile	N-Linked	1
series stub_glycopeptide:charge 5	0.0				(5, 10)	(1, 25)	3	immobile	N-Linked	1
is_glycosylated 0	-0.6194263425452743				(5, 10)	(1, 25)	3	immobile	N-Linked	1
is_glycosylated 1	0.0				(5, 10)	(1, 25)	3	immobile	N-Linked	1
is_glycosylated 2	-1.2049872938145454				(5, 10)	(1, 25)	3	immobile	N-Linked	1
charge 1:c-term pro	0.0				(5, 10)	(1, 25)	3	immobile	N-Linked	1
charge 2:c-term pro	0.0				(5, 10)	(1, 25)	3	immobile	N-Linked	1
charge 3:c-term pro	0.0				(5, 10)	(1, 25)	3	immobile	N-Linked	1
charge 4:c-term pro	0.0				(5, 10)	(1, 25)	3	immobile	N-Linked	1
charge 5:c-term pro	0.0				(5, 10)	(1, 25)	3	immobile	N-Linked	1
series:c-term pro b	0.0				(5, 10)	(1, 25)	3	immobile	N-Linked	1
series:c-term pro y	0.0				(5, 10)	(1, 25)	3	immobile	N-Linked	1
is_glycosylated:c-term pro 0	0.0				(5, 10)	(1, 25)	3	immobile	N-Linked	1
is_glycosylated:c-term pro 1	0.0				(5, 10)	(1, 25)	3	immobile	N-Linked	1
is_glycosylated:c-term pro 2	0.0				(5, 10)	(1, 25)	3	immobile	N-Linked	1
stub glycopeptide:is_glycosylated 0	0.0				(5, 10)	(1, 25)	3	immobile	N-Linked	1
stub glycopeptide:is_glycosylated 1	0.0				(5, 10)	(1, 25)	3	immobile	N-Linked	1
stub glycopeptide:is_glycosylated 2	0.0				(5, 10)	(1, 25)	3	immobile	N-Linked	1
stub glycopeptide:is_glycosylated 3	0.0				(5, 10)	(1, 25)	3	immobile	N-Linked	1
stub glycopeptide:is_glycosylated 4	0.0				(5, 10)	(1, 25)	3	immobile	N-Linked	1
stub glycopeptide:is_glycosylated 5	0.0				(5, 10)	(1, 25)	3	immobile	N-Linked	1
stub glycopeptide:is_glycosylated 6	0.0				(5, 10)	(1, 25)	3	immobile	N-Linked	1
stub glycopeptide:is_glycosylated 7	0.0				(5, 10)	(1, 25)	3	immobile	N-Linked	1
stub glycopeptide:is_glycosylated 8	0.0				(5, 10)	(1, 25)	3	immobile	N-Linked	1
stub glycopeptide:is_glycosylated 9	0.0				(5, 10)	(1, 25)	3	immobile	N-Linked	1
stub glycopeptide:is_glycosylated 10	0.0				(5, 10)	(1, 25)	3	immobile	N-Linked	1
stub glycopeptide:is_glycosylated 11	0.0				(5, 10)	(1, 25)	3	immobile	N-Linked	1
stub glycopeptide:is_glycosylated 12	0.0				(5, 10)	(1, 25)	3	immobile	N-Linked	1
stub glycopeptide:is_glycosylated 13	0.0				(5, 10)	(1, 25)	3	immobile	N-Linked	1
stub glycopeptide:is_glycosylated 14	0.0				(5, 10)	(1, 25)	3	immobile	N-Linked	1
stub glycopeptide:composition pro	0.0				(5, 10)	(1, 25)	3	immobile	N-Linked	1
stub glycopeptide:composition gly	0.0				(5, 10)	(1, 25)	3	immobile	N-Linked	1
stub glycopeptide:composition ser_thr	0.0				(5, 10)	(1, 25)	3	immobile	N-Linked	1
stub glycopeptide:composition leu_iso_val_ala	0.0				(5, 10)	(1, 25)	3	immobile	N-Linked	1
stub glycopeptide:composition asn	0.0				(5, 10)	(1, 25)	3	immobile	N-Linked	1
stub glycopeptide:composition his	0.0				(5, 10)	(1, 25)	3	immobile	N-Linked	1
stub glycopeptide:composition arg_lys	0.0				(5, 10)	(1, 25)	3	immobile	N-Linked	1
stub glycopeptide:composition x	0.0				(5, 10)	(1, 25)	3	immobile	N-Linked	1
stub glycopeptide:charge 1:fucose 0	0.0				(5, 10)	(1, 25)	3	immobile	N-Linked	1
stub glycopeptide:charge 1:fucose 1	0.0				(5, 10)	(1, 25)	3	immobile	N-Linked	1
stub glycopeptide:charge 1:fucose 2	0.0				(5, 10)	(1, 25)	3	immobile	N-Linked	1
stub glycopeptide:charge 1:fucose 3	0.0				(5, 10)	(1, 25)	3	immobile	N-Linked	1
stub glycopeptide:charge 1:fucose 4	0.0				(5, 10)	(1, 25)	3	immobile	N-Linked	1
stub glycopeptide:charge 1:fucose 5	0.0				(5, 10)	(1, 25)	3	immobile	N-Linked	1
stub glycopeptide:charge 1:fucose 6	0.0				(5, 10)	(1, 25)	3	immobile	N-Linked	1
stub glycopeptide:charge 2:fucose 0	0.0				(5, 10)	(1, 25)	3	immobile	N-Linked	1
stub glycopeptide:charge 2:fucose 1	0.0				(5, 10)	(1, 25)	3	immobile	N-Linked	1
stub glycopeptide:charge 2:fucose 2	0.0				(5, 10)	(1, 25)	3	immobile	N-Linked	1
stub glycopeptide:charge 2:fucose 3	0.0				(5, 10)	(1, 25)	3	immobile	N-Linked	1
stub glycopeptide:charge 2:fucose 4	0.0				(5, 10)	(1, 25)	3	immobile	N-Linked	1
stub glycopeptide:charge 2:fucose 5	0.0				(5, 10)	(1, 25)	3	immobile	N-Linked	1
stub glycopeptide:charge 2:fucose 6	0.0				(5, 10)	(1, 25)	3	immobile	N-Linked	1
stub glycopeptide:charge 3:fucose 0	0.0				(5, 10)	(1, 25)	3	immobile	N-Linked	1
stub glycopeptide:charge 3:fucose 1	0.0				(5, 10)	(1, 25)	3	immobile	N-Linked	1
stub glycopeptide:charge 3:fucose 2	0.0				(5, 10)	(1, 25)	3	immobile	N-Linked	1
stub glycopeptide:charge 3:fucose 3	0.0				(5, 10)	(1, 25)	3	immobile	N-Linked	1
stub glycopeptide:charge 3:fucose 4	0.0				(5, 10)	(1, 25)	3	immobile	N-Linked	1
stub glycopeptide:charge 3:fucose 5	0.0				(5, 10)	(1, 25)	3	immobile	N-Linked	1
stub glycopeptide:charge 3:fucose 6	0.0				(5, 10)	(1, 25)	3	immobile	N-Linked	1
stub glycopeptide:charge 4:fucose 0	0.0				(5, 10)	(1, 25)	3	immobile	N-Linked	1
stub glycopeptide:charge 4:fucose 1	0.0				(5, 10)	(1, 25)	3	immobile	N-Linked	1
stub glycopeptide:charge 4:fucose 2	0.0				(5, 10)	(1, 25)	3	immobile	N-Linked	1
stub glycopeptide:charge 4:fucose 3	0.0				(5, 10)	(1, 25)	3	immobile	N-Linked	1
stub glycopeptide:charge 4:fucose 4	0.0				(5, 10)	(1, 25)	3	immobile	N-Linked	1
stub glycopeptide:charge 4:fucose 5	0.0				(5, 10)	(1, 25)	3	immobile	N-Linked	1
stub glycopeptide:charge 4:fucose 6	0.0				(5, 10)	(1, 25)	3	immobile	N-Linked	1
stub glycopeptide:charge 5:fucose 0	0.0				(5, 10)	(1, 25)	3	immobile	N-Linked	1
stub glycopeptide:charge 5:fucose 1	0.0				(5, 10)	(1, 25)	3	immobile	N-Linked	1
stub glycopeptide:charge 5:fucose 2	0.0				(5, 10)	(1, 25)	3	immobile	N-Linked	1
stub glycopeptide:charge 5:fucose 3	0.0				(5, 10)	(1, 25)	3	immobile	N-Linked	1
stub glycopeptide:charge 5:fucose 4	0.0				(5, 10)	(1, 25)	3	immobile	N-Linked	1
stub glycopeptide:charge 5:fucose 5	0.0				(5, 10)	(1, 25)	3	immobile	N-Linked	1
stub glycopeptide:charge 5:fucose 6	0.0				(5, 10)	(1, 25)	3	immobile	N-Linked	1
n-term - 1 pro	0.0				(5, 10)	(1, 25)	3	immobile	N-Linked	1
n-term - 1 gly	0.0				(5, 10)	(1, 25)	3	immobile	N-Linked	1
n-term - 1 ser_thr	0.0				(5, 10)	(1, 25)	3	immobile	N-Linked	1
n-term - 1 leu_iso_val_ala	0.0				(5, 10)	(1, 25)	3	immobile	N-Linked	1
n-term - 1 asn	-0.4021370587809658				(5, 10)	(1, 25)	3	immobile	N-Linked	1
n-term - 1 his	0.0589776742013192				(5, 10)	(1, 25)	3	immobile	N-Linked	1
n-term - 1 arg_lys	-0.8277018010853993				(5, 10)	(1, 25)	3	immobile	N-Linked	1
n-term - 1 x	-0.2469716746893606				(5, 10)	(1, 25)	3	immobile	N-Linked	1
n-term - 2 pro	0.0				(5, 10)	(1, 25)	3	immobile	N-Linked	1
n-term - 2 gly	0.0				(5, 10)	(1, 25)	3	immobile	N-Linked	1
n-term - 2 ser_thr	-0.3830387406535651				(5, 10)	(1, 25)	3	immobile	N-Linked	1
n-term - 2 leu_iso_val_ala	-0.2469716746893928				(5, 10)	(1, 25)	3	immobile	N-Linked	1
n-term - 2 asn	0.0615362538225974				(5, 10)	(1, 25)	3	immobile	N-Linked	1
n-term - 2 his	0.0				(5, 10)	(1, 25)	3	immobile	N-Linked	1
n-term - 2 arg_lys	0.0				(5, 10)	(1, 25)	3	immobile	N-Linked	1
n-term - 2 x	0.0398793560401735				(5, 10)	(1, 25)	3	immobile	N-Linked	1
c-term + 1 pro	0.0				(5, 10)	(1, 25)	3	immobile	N-Linked	1
c-term + 1 gly	0.0				(5, 10)	(1, 25)	3	immobile	N-Linked	1
c-term + 1 ser_thr	-1.022783064513705				(5, 10)	(1, 25)	3	immobile	N-Linked	1
c-term + 1 leu_iso_val_ala	-0.4021370587806427				(5, 10)	(1, 25)	3	immobile	N-Linked	1
c-term + 1 asn	0.3737157252812429				(5, 10)	(1, 25)	3	immobile	N-Linked	1
c-term + 1 his	-0.3675517252093885				(5, 10)	(1, 25)	3	immobile	N-Linked	1
c-term + 1 arg_lys	-0.2597783499226723				(5, 10)	(1, 25)	3	immobile	N-Linked	1
c-term + 1 x	-0.3512085222913628				(5, 10)	(1, 25)	3	immobile	N-Linked	1
c-term + 2 pro	0.0				(5, 10)	(1, 25)	3	immobile	N-Linked	1
c-term + 2 gly	0.0				(5, 10)	(1, 25)	3	immobile	N-Linked	1
c-term + 2 ser_thr	-0.2791997665197709				(5, 10)	(1, 25)	3	immobile	N-Linked	1
c-term + 2 leu_iso_val_ala	0.0				(5, 10)	(1, 25)	3	immobile	N-Linked	1
c-term + 2 asn	0.0				(5, 10)	(1, 25)	3	immobile	N-Linked	1
c-term + 2 his	-0.9612468106822872				(5, 10)	(1, 25)	3	immobile	N-Linked	1
c-term + 2 arg_lys	0.3737157252812416				(5, 10)	(1, 25)	3	immobile	N-Linked	1
c-term + 2 x	-0.7696887839879017				(5, 10)	(1, 25)	3	immobile	N-Linked	1
stub glycopeptide:charge 1:glycan loss 0	0.0				(5, 10)	(1, 25)	3	immobile	N-Linked	1
stub glycopeptide:charge 1:glycan loss 1	0.0				(5, 10)	(1, 25)	3	immobile	N-Linked	1
stub glycopeptide:charge 1:glycan loss 2	0.0				(5, 10)	(1, 25)	3	immobile	N-Linked	1
stub glycopeptide:charge 1:glycan loss 3	0.0				(5, 10)	(1, 25)	3	immobile	N-Linked	1
stub glycopeptide:charge 1:glycan loss 4	0.0				(5, 10)	(1, 25)	3	immobile	N-Linked	1
stub glycopeptide:charge 1:glycan loss 5	0.0				(5, 10)	(1, 25)	3	immobile	N-Linked	1
stub glycopeptide:charge 1:glycan loss 6	0.0				(5, 10)	(1, 25)	3	immobile	N-Linked	1
stub glycopeptide:charge 1:glycan loss 7	0.0				(5, 10)	(1, 25)	3	immobile	N-Linked	1
stub glycopeptide:charge 1:glycan loss 8	0.0				(5, 10)	(1, 25)	3	immobile	N-Linked	1
stub glycopeptide:charge 1:glycan loss 9	0.0				(5, 10)	(1, 25)	3	immobile	N-Linked	1
stub glycopeptide:charge 1:glycan loss 10	0.0				(5, 10)	(1, 25)	3	immobile	N-Linked	1
stub glycopeptide:charge 1:glycan loss 11	0.0				(5, 10)	(1, 25)	3	immobile	N-Linked	1
stub glycopeptide:charge 1:glycan loss 12	0.0				(5, 10)	(1, 25)	3	immobile	N-Linked	1
stub glycopeptide:charge 1:glycan loss 13	0.0				(5, 10)	(1, 25)	3	immobile	N-Linked	1
stub glycopeptide:charge 1:glycan loss 14	0.0				(5, 10)	(1, 25)	3	immobile	N-Linked	1
stub glycopeptide:charge 1:glycan loss 15	0.0				(5, 10)	(1, 25)	3	immobile	N-Linked	1
stub glycopeptide:charge 1:glycan loss 16	0.0				(5, 10)	(1, 25)	3	immobile	N-Linked	1
stub glycopeptide:charge 1:glycan loss 17	0.0				(5, 10)	(1, 25)	3	immobile	N-Linked	1
stub glycopeptide:charge 1:glycan loss 18	0.0				(5, 10)	(1, 25)	3	immobile	N-Linked	1
stub glycopeptide:charge 1:glycan loss 19	0.0				(5, 10)	(1, 25)	3	immobile	N-Linked	1
stub glycopeptide:charge 1:glycan loss 20	0.0				(5, 10)	(1, 25)	3	immobile	N-Linked	1
stub glycopeptide:charge 1:glycan loss 21	0.0				(5, 10)	(1, 25)	3	immobile	N-Linked	1
stub glycopeptide:charge 1:glycan loss 22	0.0				(5, 10)	(1, 25)	3	immobile	N-Linked	1
stub glycopeptide:charge 1:glycan loss 23	0.0				(5, 10)	(1, 25)	3	immobile	N-Linked	1
stub glycopeptide:charge 1:glycan loss 24	0.0				(5, 10)	(1, 25)	3	immobile	N-Linked	1
stub glycopeptide:charge 1:glycan loss 25	0.0				(5, 10)	(1, 25)	3	immobile	N-Linked	1
stub glycopeptide:charge 1:glycan loss 26	0.0				(5, 10)	(1, 25)	3	immobile	N-Linked	1
stub glycopeptide:charge 1:glycan loss 27	0.0				(5, 10)	(1, 25)	3	immobile	N-Linked	1
stub glycopeptide:charge 1:glycan loss 28	0.0				(5, 10)	(1, 25)	3	immobile	N-Linked	1
stub glycopeptide:charge 2:glycan loss 0	0.0				(5, 10)	(1, 25)	3	immobile	N-Linked	1
stub glycopeptide:charge 2:glycan loss 1	0.0				(5, 10)	(1, 25)	3	immobile	N-Linked	1
stub glycopeptide:charge 2:glycan loss 2	0.0				(5, 10)	(1, 25)	3	immobile	N-Linked	1
stub glycopeptide:charge 2:glycan loss 3	0.0				(5, 10)	(1, 25)	3	immobile	N-Linked	1
stub glycopeptide:charge 2:glycan loss 4	0.0				(5, 10)	(1, 25)	3	immobile	N-Linked	1
stub glycopeptide:charge 2:glycan loss 5	0.0				(5, 10)	(1, 25)	3	immobile	N-Linked	1
stub glycopeptide:charge 2:glycan loss 6	0.0				(5, 10)	(1, 25)	3	immobile	N-Linked	1
stub glycopeptide:charge 2:glycan loss 7	0.0				(5, 10)	(1, 25)	3	immobile	N-Linked	1
stub glycopeptide:charge 2:glycan loss 8	0.0				(5, 10)	(1, 25)	3	immobile	N-Linked	1
stub glycopeptide:charge 2:glycan loss 9	0.0				(5, 10)	(1, 25)	3	immobile	N-Linked	1
stub glycopeptide:charge 2:glycan loss 10	0.0				(5, 10)	(1, 25)	3	immobile	N-Linked	1
stub glycopeptide:charge 2:glycan loss 11	0.0				(5, 10)	(1, 25)	3	immobile	N-Linked	1
stub glycopeptide:charge 2:glycan loss 12	0.0				(5, 10)	(1, 25)	3	immobile	N-Linked	1
stub glycopeptide:charge 2:glycan loss 13	0.0				(5, 10)	(1, 25)	3	immobile	N-Linked	1
stub glycopeptide:charge 2:glycan loss 14	0.0				(5, 10)	(1, 25)	3	immobile	N-Linked	1
stub glycopeptide:charge 2:glycan loss 15	0.0				(5, 10)	(1, 25)	3	immobile	N-Linked	1
stub glycopeptide:charge 2:glycan loss 16	0.0				(5, 10)	(1, 25)	3	immobile	N-Linked	1
stub glycopeptide:charge 2:glycan loss 17	0.0				(5, 10)	(1, 25)	3	immobile	N-Linked	1
stub glycopeptide:charge 2:glycan loss 18	0.0				(5, 10)	(1, 25)	3	immobile	N-Linked	1
stub glycopeptide:charge 2:glycan loss 19	0.0				(5, 10)	(1, 25)	3	immobile	N-Linked	1
stub glycopeptide:charge 2:glycan loss 20	0.0				(5, 10)	(1, 25)	3	immobile	N-Linked	1
stub glycopeptide:charge 2:glycan loss 21	0.0				(5, 10)	(1, 25)	3	immobile	N-Linked	1
stub glycopeptide:charge 2:glycan loss 22	0.0				(5, 10)	(1, 25)	3	immobile	N-Linked	1
stub glycopeptide:charge 2:glycan loss 23	0.0				(5, 10)	(1, 25)	3	immobile	N-Linked	1
stub glycopeptide:charge 2:glycan loss 24	0.0				(5, 10)	(1, 25)	3	immobile	N-Linked	1
stub glycopeptide:charge 2:glycan loss 25	0.0				(5, 10)	(1, 25)	3	immobile	N-Linked	1
stub glycopeptide:charge 2:glycan loss 26	0.0				(5, 10)	(1, 25)	3	immobile	N-Linked	1
stub glycopeptide:charge 2:glycan loss 27	0.0				(5, 10)	(1, 25)	3	immobile	N-Linked	1
stub glycopeptide:charge 2:glycan loss 28	0.0				(5, 10)	(1, 25)	3	immobile	N-Linked	1
stub glycopeptide:charge 3:glycan loss 0	0.0				(5, 10)	(1, 25)	3	immobile	N-Linked	1
stub glycopeptide:charge 3:glycan loss 1	0.0				(5, 10)	(1, 25)	3	immobile	N-Linked	1
stub glycopeptide:charge 3:glycan loss 2	0.0				(5, 10)	(1, 25)	3	immobile	N-Linked	1
stub glycopeptide:charge 3:glycan loss 3	0.0				(5, 10)	(1, 25)	3	immobile	N-Linked	1
stub glycopeptide:charge 3:glycan loss 4	0.0				(5, 10)	(1, 25)	3	immobile	N-Linked	1
stub glycopeptide:charge 3:glycan loss 5	0.0				(5, 10)	(1, 25)	3	immobile	N-Linked	1
stub glycopeptide:charge 3:glycan loss 6	0.0				(5, 10)	(1, 25)	3	immobile	N-Linked	1
stub glycopeptide:charge 3:glycan loss 7	0.0				(5, 10)	(1, 25)	3	immobile	N-Linked	1
stub glycopeptide:charge 3:glycan loss 8	0.0				(5, 10)	(1, 25)	3	immobile	N-Linked	1
stub glycopeptide:charge 3:glycan loss 9	0.0				(5, 10)	(1, 25)	3	immobile	N-Linked	1
stub glycopeptide:charge 3:glycan loss 10	0.0				(5, 10)	(1, 25)	3	immobile	N-Linked	1
stub glycopeptide:charge 3:glycan loss 11	0.0				(5, 10)	(1, 25)	3	immobile	N-Linked	1
stub glycopeptide:charge 3:glycan loss 12	0.0				(5, 10)	(1, 25)	3	immobile	N-Linked	1
stub glycopeptide:charge 3:glycan loss 13	0.0				(5, 10)	(1, 25)	3	immobile	N-Linked	1
stub glycopeptide:charge 3:glycan loss 14	0.0				(5, 10)	(1, 25)	3	immobile	N-Linked	1
stub glycopeptide:charge 3:glycan loss 15	0.0				(5, 10)	(1, 25)	3	immobile	N-Linked	1
stub glycopeptide:charge 3:glycan loss 16	0.0				(5, 10)	(1, 25)	3	immobile	N-Linked	1
stub glycopeptide:charge 3:glycan loss 17	0.0				(5, 10)	(1, 25)	3	immobile	N-Linked	1
stub glycopeptide:charge 3:glycan loss 18	0.0				(5, 10)	(1, 25)	3	immobile	N-Linked	1
stub glycopeptide:charge 3:glycan loss 19	0.0				(5, 10)	(1, 25)	3	immobile	N-Linked	1
stub glycopeptide:charge 3:glycan loss 20	0.0				(5, 10)	(1, 25)	3	immobile	N-Linked	1
stub glycopeptide:charge 3:glycan loss 21	0.0				(5, 10)	(1, 25)	3	immobile	N-Linked	1
stub glycopeptide:charge 3:glycan loss 22	0.0				(5, 10)	(1, 25)	3	immobile	N-Linked	1
stub glycopeptide:charge 3:glycan loss 23	0.0				(5, 10)	(1, 25)	3	immobile	N-Linked	1
stub glycopeptide:charge 3:glycan loss 24	0.0				(5, 10)	(1, 25)	3	immobile	N-Linked	1
stub glycopeptide:charge 3:glycan loss 25	0.0				(5, 10)	(1, 25)	3	immobile	N-Linked	1
stub glycopeptide:charge 3:glycan loss 26	0.0				(5, 10)	(1, 25)	3	immobile	N-Linked	1
stub glycopeptide:charge 3:glycan loss 27	0.0				(5, 10)	(1, 25)	3	immobile	N-Linked	1
stub glycopeptide:charge 3:glycan loss 28	0.0				(5, 10)	(1, 25)	3	immobile	N-Linked	1
stub glycopeptide:charge 4:glycan loss 0	0.0				(5, 10)	(1, 25)	3	immobile	N-Linked	1
stub glycopeptide:charge 4:glycan loss 1	0.0				(5, 10)	(1, 25)	3	immobile	N-Linked	1
stub glycopeptide:charge 4:glycan loss 2	0.0				(5, 10)	(1, 25)	3	immobile	N-Linked	1
stub glycopeptide:charge 4:glycan loss 3	0.0				(5, 10)	(1, 25)	3	immobile	N-Linked	1
stub glycopeptide:charge 4:glycan loss 4	0.0				(5, 10)	(1, 25)	3	immobile	N-Linked	1
stub glycopeptide:charge 4:glycan loss 5	0.0				(5, 10)	(1, 25)	3	immobile	N-Linked	1
stub glycopeptide:charge 4:glycan loss 6	0.0				(5, 10)	(1, 25)	3	immobile	N-Linked	1
stub glycopeptide:charge 4:glycan loss 7	0.0				(5, 10)	(1, 25)	3	immobile	N-Linked	1
stub glycopeptide:charge 4:glycan loss 8	0.0				(5, 10)	(1, 25)	3	immobile	N-Linked	1
stub glycopeptide:charge 4:glycan loss 9	0.0				(5, 10)	(1, 25)	3	immobile	N-Linked	1
stub glycopeptide:charge 4:glycan loss 10	0.0				(5, 10)	(1, 25)	3	immobile	N-Linked	1
stub glycopeptide:charge 4:glycan loss 11	0.0				(5, 10)	(1, 25)	3	immobile	N-Linked	1
stub glycopeptide:charge 4:glycan loss 12	0.0				(5, 10)	(1, 25)	3	immobile	N-Linked	1
stub glycopeptide:charge 4:glycan loss 13	0.0				(5, 10)	(1, 25)	3	immobile	N-Linked	1
stub glycopeptide:charge 4:glycan loss 14	0.0				(5, 10)	(1, 25)	3	immobile	N-Linked	1
stub glycopeptide:charge 4:glycan loss 15	0.0				(5, 10)	(1, 25)	3	immobile	N-Linked	1
stub glycopeptide:charge 4:glycan loss 16	0.0				(5, 10)	(1, 25)	3	immobile	N-Linked	1
stub glycopeptide:charge 4:glycan loss 17	0.0				(5, 10)	(1, 25)	3	immobile	N-Linked	1
stub glycopeptide:charge 4:glycan loss 18	0.0				(5, 10)	(1, 25)	3	immobile	N-Linked	1
stub glycopeptide:charge 4:glycan loss 19	0.0				(5, 10)	(1, 25)	3	immobile	N-Linked	1
stub glycopeptide:charge 4:glycan loss 20	0.0				(5, 10)	(1, 25)	3	immobile	N-Linked	1
stub glycopeptide:charge 4:glycan loss 21	0.0				(5, 10)	(1, 25)	3	immobile	N-Linked	1
stub glycopeptide:charge 4:glycan loss 22	0.0				(5, 10)	(1, 25)	3	immobile	N-Linked	1
stub glycopeptide:charge 4:glycan loss 23	0.0				(5, 10)	(1, 25)	3	immobile	N-Linked	1
stub glycopeptide:charge 4:glycan loss 24	0.0				(5, 10)	(1, 25)	3	immobile	N-Linked	1
stub glycopeptide:charge 4:glycan loss 25	0.0				(5, 10)	(1, 25)	3	immobile	N-Linked	1
stub glycopeptide:charge 4:glycan loss 26	0.0				(5, 10)	(1, 25)	3	immobile	N-Linked	1
stub glycopeptide:charge 4:glycan loss 27	0.0				(5, 10)	(1, 25)	3	immobile	N-Linked	1
stub glycopeptide:charge 4:glycan loss 28	0.0				(5, 10)	(1, 25)	3	immobile	N-Linked	1
stub glycopeptide:charge 5:glycan loss 0	0.0				(5, 10)	(1, 25)	3	immobile	N-Linked	1
stub glycopeptide:charge 5:glycan loss 1	0.0				(5, 10)	(1, 25)	3	immobile	N-Linked	1
stub glycopeptide:charge 5:glycan loss 2	0.0				(5, 10)	(1, 25)	3	immobile	N-Linked	1
stub glycopeptide:charge 5:glycan loss 3	0.0				(5, 10)	(1, 25)	3	immobile	N-Linked	1
stub glycopeptide:charge 5:glycan loss 4	0.0				(5, 10)	(1, 25)	3	immobile	N-Linked	1
stub glycopeptide:charge 5:glycan loss 5	0.0				(5, 10)	(1, 25)	3	immobile	N-Linked	1
stub glycopeptide:charge 5:glycan loss 6	0.0				(5, 10)	(1, 25)	3	immobile	N-Linked	1
stub glycopeptide:charge 5:glycan loss 7	0.0				(5, 10)	(1, 25)	3	immobile	N-Linked	1
stub glycopeptide:charge 5:glycan loss 8	0.0				(5, 10)	(1, 25)	3	immobile	N-Linked	1
stub glycopeptide:charge 5:glycan loss 9	0.0				(5, 10)	(1, 25)	3	immobile	N-Linked	1
stub glycopeptide:charge 5:glycan loss 10	0.0				(5, 10)	(1, 25)	3	immobile	N-Linked	1
stub glycopeptide:charge 5:glycan loss 11	0.0				(5, 10)	(1, 25)	3	immobile	N-Linked	1
stub glycopeptide:charge 5:glycan loss 12	0.0				(5, 10)	(1, 25)	3	immobile	N-Linked	1
stub glycopeptide:charge 5:glycan loss 13	0.0				(5, 10)	(1, 25)	3	immobile	N-Linked	1
stub glycopeptide:charge 5:glycan loss 14	0.0				(5, 10)	(1, 25)	3	immobile	N-Linked	1
stub glycopeptide:charge 5:glycan loss 15	0.0				(5, 10)	(1, 25)	3	immobile	N-Linked	1
stub glycopeptide:charge 5:glycan loss 16	0.0				(5, 10)	(1, 25)	3	immobile	N-Linked	1
stub glycopeptide:charge 5:glycan loss 17	0.0				(5, 10)	(1, 25)	3	immobile	N-Linked	1
stub glycopeptide:charge 5:glycan loss 18	0.0				(5, 10)	(1, 25)	3	immobile	N-Linked	1
stub glycopeptide:charge 5:glycan loss 19	0.0				(5, 10)	(1, 25)	3	immobile	N-Linked	1
stub glycopeptide:charge 5:glycan loss 20	0.0				(5, 10)	(1, 25)	3	immobile	N-Linked	1
stub glycopeptide:charge 5:glycan loss 21	0.0				(5, 10)	(1, 25)	3	immobile	N-Linked	1
stub glycopeptide:charge 5:glycan loss 22	0.0				(5, 10)	(1, 25)	3	immobile	N-Linked	1
stub glycopeptide:charge 5:glycan loss 23	0.0				(5, 10)	(1, 25)	3	immobile	N-Linked	1
stub glycopeptide:charge 5:glycan loss 24	0.0				(5, 10)	(1, 25)	3	immobile	N-Linked	1
stub glycopeptide:charge 5:glycan loss 25	0.0				(5, 10)	(1, 25)	3	immobile	N-Linked	1
stub glycopeptide:charge 5:glycan loss 26	0.0				(5, 10)	(1, 25)	3	immobile	N-Linked	1
stub glycopeptide:charge 5:glycan loss 27	0.0				(5, 10)	(1, 25)	3	immobile	N-Linked	1
stub glycopeptide:charge 5:glycan loss 28	0.0				(5, 10)	(1, 25)	3	immobile	N-Linked	1
stub glycopeptide:charge 1:labile monosaccharides 0	0.0				(5, 10)	(1, 25)	3	immobile	N-Linked	1
stub glycopeptide:charge 1:labile monosaccharides 1	0.0				(5, 10)	(1, 25)	3	immobile	N-Linked	1
stub glycopeptide:charge 1:labile monosaccharides 2	0.0				(5, 10)	(1, 25)	3	immobile	N-Linked	1
stub glycopeptide:charge 1:labile monosaccharides 3	0.0				(5, 10)	(1, 25)	3	immobile	N-Linked	1
stub glycopeptide:charge 1:labile monosaccharides 4	0.0				(5, 10)	(1, 25)	3	immobile	N-Linked	1
stub glycopeptide:charge 1:labile monosaccharides 5	0.0				(5, 10)	(1, 25)	3	immobile	N-Linked	1
stub glycopeptide:charge 1:labile monosaccharides 6	0.0				(5, 10)	(1, 25)	3	immobile	N-Linked	1
stub glycopeptide:charge 2:labile monosaccharides 0	0.0				(5, 10)	(1, 25)	3	immobile	N-Linked	1
stub glycopeptide:charge 2:labile monosaccharides 1	0.0				(5, 10)	(1, 25)	3	immobile	N-Linked	1
stub glycopeptide:charge 2:labile monosaccharides 2	0.0				(5, 10)	(1, 25)	3	immobile	N-Linked	1
stub glycopeptide:charge 2:labile monosaccharides 3	0.0				(5, 10)	(1, 25)	3	immobile	N-Linked	1
stub glycopeptide:charge 2:labile monosaccharides 4	0.0				(5, 10)	(1, 25)	3	immobile	N-Linked	1
stub glycopeptide:charge 2:labile monosaccharides 5	0.0				(5, 10)	(1, 25)	3	immobile	N-Linked	1
stub glycopeptide:charge 2:labile monosaccharides 6	0.0				(5, 10)	(1, 25)	3	immobile	N-Linked	1
stub glycopeptide:charge 3:labile monosaccharides 0	0.0				(5, 10)	(1, 25)	3	immobile	N-Linked	1
stub glycopeptide:charge 3:labile monosaccharides 1	0.0				(5, 10)	(1, 25)	3	immobile	N-Linked	1
stub glycopeptide:charge 3:labile monosaccharides 2	0.0				(5, 10)	(1, 25)	3	immobile	N-Linked	1
stub glycopeptide:charge 3:labile monosaccharides 3	0.0				(5, 10)	(1, 25)	3	immobile	N-Linked	1
stub glycopeptide:charge 3:labile monosaccharides 4	0.0				(5, 10)	(1, 25)	3	immobile	N-Linked	1
stub glycopeptide:charge 3:labile monosaccharides 5	0.0				(5, 10)	(1, 25)	3	immobile	N-Linked	1
stub glycopeptide:charge 3:labile monosaccharides 6	0.0				(5, 10)	(1, 25)	3	immobile	N-Linked	1
stub glycopeptide:charge 4:labile monosaccharides 0	0.0				(5, 10)	(1, 25)	3	immobile	N-Linked	1
stub glycopeptide:charge 4:labile monosaccharides 1	0.0				(5, 10)	(1, 25)	3	immobile	N-Linked	1
stub glycopeptide:charge 4:labile monosaccharides 2	0.0				(5, 10)	(1, 25)	3	immobile	N-Linked	1
stub glycopeptide:charge 4:labile monosaccharides 3	0.0				(5, 10)	(1, 25)	3	immobile	N-Linked	1
stub glycopeptide:charge 4:labile monosaccharides 4	0.0				(5, 10)	(1, 25)	3	immobile	N-Linked	1
stub glycopeptide:charge 4:labile monosaccharides 5	0.0				(5, 10)	(1, 25)	3	immobile	N-Linked	1
stub glycopeptide:charge 4:labile monosaccharides 6	0.0				(5, 10)	(1, 25)	3	immobile	N-Linked	1
stub glycopeptide:charge 5:labile monosaccharides 0	0.0				(5, 10)	(1, 25)	3	immobile	N-Linked	1
stub glycopeptide:charge 5:labile monosaccharides 1	0.0				(5, 10)	(1, 25)	3	immobile	N-Linked	1
stub glycopeptide:charge 5:labile monosaccharides 2	0.0				(5, 10)	(1, 25)	3	immobile	N-Linked	1
stub glycopeptide:charge 5:labile monosaccharides 3	0.0				(5, 10)	(1, 25)	3	immobile	N-Linked	1
stub glycopeptide:charge 5:labile monosaccharides 4	0.0				(5, 10)	(1, 25)	3	immobile	N-Linked	1
stub glycopeptide:charge 5:labile monosaccharides 5	0.0				(5, 10)	(1, 25)	3	immobile	N-Linked	1
stub glycopeptide:charge 5:labile monosaccharides 6	0.0				(5, 10)	(1, 25)	3	immobile	N-Linked	1
n-term pro	-1.0545372205334038	260.0827173939567	-0.0040546224335854	0.996764888224546	(5, 10)	(1, 25)	3	mobile	N-Linked	1
n-term gly	-0.6266274378917945	260.0826533379888	-0.0024093396074265	0.9980776269853732	(5, 10)	(1, 25)	3	mobile	N-Linked	1
n-term ser_thr	-0.8535685495101148	260.08264849081814	-0.003281912709145	0.9973814172202424	(5, 10)	(1, 25)	3	mobile	N-Linked	1
n-term leu_iso_val_ala	-0.348226592351283	260.08264307144697	-0.0013389074650999	0.9989317067244364	(5, 10)	(1, 25)	3	mobile	N-Linked	1
n-term asn	-0.6004267658731983	260.082648092974	-0.0023085998634501	0.9981580054480742	(5, 10)	(1, 25)	3	mobile	N-Linked	1
n-term his	-0.1000394520185588	260.0826594621207	-0.0003846448364741	0.9996930978311526	(5, 10)	(1, 25)	3	mobile	N-Linked	1
n-term arg_lys	0.0	720.3690404909662	0.0	1.0	(5, 10)	(1, 25)	3	mobile	N-Linked	1
n-term x	-0.4299795817116228	260.08264405326554	-0.0016532421195455	0.9986809042384398	(5, 10)	(1, 25)	3	mobile	N-Linked	1
c-term pro	0.0377617845960379	556.7275045556594	6.782812828005814e-05	0.9999458809836986	(5, 10)	(1, 25)	3	mobile	N-Linked	1
c-term gly	-0.6406454323463865	270.2360791345429	-0.0023706880087888	0.9981084664110944	(5, 10)	(1, 25)	3	mobile	N-Linked	1
c-term ser_thr	-0.77130434204573	270.23607360794006	-0.0028541871991699	0.9977226911921138	(5, 10)	(1, 25)	3	mobile	N-Linked	1
c-term leu_iso_val_ala	-0.8024004888880021	270.2360715273068	-0.0029692575249226	0.9976308787450394	(5, 10)	(1, 25)	3	mobile	N-Linked	1
c-term asn	-0.7211406615570835	270.2360851040258	-0.0026685579806245	0.9978708013147284	(5, 10)	(1, 25)	3	mobile	N-Linked	1
c-term his	-0.2815744582474671	270.23609942164035	-0.0010419572323982	0.999168638561684	(5, 10)	(1, 25)	3	mobile	N-Linked	1
c-term arg_lys	0.0	720.3690404909662	0.0	1.0	(5, 10)	(1, 25)	3	mobile	N-Linked	1
c-term x	-0.8341158595071811	270.2360715809028	-0.0030866192460078	0.997537238069079	(5, 10)	(1, 25)	3	mobile	N-Linked	1
series b	-2.0316566061437658	494.8126606821913	-0.0041059107164775	0.9967239664361268	(5, 10)	(1, 25)	3	mobile	N-Linked	1
series y	-1.981703167424466	494.81453801748575	-0.0040049412763099	0.9968045277310378	(5, 10)	(1, 25)	3	mobile	N-Linked	1
series stub_glycopeptide	0.0	720.3690404909662	0.0	1.0	(5, 10)	(1, 25)	3	mobile	N-Linked	1
charge 1	-1.1497849836007992	502.9564257829812	-0.0022860528758746	0.9981759952938803	(5, 10)	(1, 25)	3	mobile	N-Linked	1
charge 2	-1.2243166112973105	502.9553293549576	-0.0024342452298248	0.9980577552320596	(5, 10)	(1, 25)	3	mobile	N-Linked	1
charge 3	-1.639281551743456	503.0003354964726	-0.0032590068754635	0.9973996933335488	(5, 10)	(1, 25)	3	mobile	N-Linked	1
charge 4	0.0	720.3690404909662	0.0	1.0	(5, 10)	(1, 25)	3	mobile	N-Linked	1
charge 5	0.0	720.3690404909662	0.0	1.0	(5, 10)	(1, 25)	3	mobile	N-Linked	1
series b:charge 1	-0.70920106398152	507.79124842216	-0.0013966390050738	0.9988856436631138	(5, 10)	(1, 25)	3	mobile	N-Linked	1
series b:charge 2	-0.5475275793659765	507.7910341742243	-0.001078253735331	0.9991396781586576	(5, 10)	(1, 25)	3	mobile	N-Linked	1
series b:charge 3	-0.7749280547337992	507.8883986081831	-0.0015257841227667	0.9987826008776808	(5, 10)	(1, 25)	3	mobile	N-Linked	1
series b:charge 4	0.0	720.3690404909662	0.0	1.0	(5, 10)	(1, 25)	3	mobile	N-Linked	1
series b:charge 5	0.0	720.3690404909662	0.0	1.0	(5, 10)	(1, 25)	3	mobile	N-Linked	1
series y:charge 1	-0.4405489222554026	507.7929244216612	-0.0008675759370951	0.999307774641306	(5, 10)	(1, 25)	3	mobile	N-Linked	1
series y:charge 2	-0.6767889544964423	507.79230265572767	-0.0013328066434974	0.998936574471458	(5, 10)	(1, 25)	3	mobile	N-Linked	1
series y:charge 3	-0.8643534970133664	507.90371653396136	-0.0017018058125502	0.9986421560721	(5, 10)	(1, 25)	3	mobile	N-Linked	1
series y:charge 4	0.0	720.3690404909662	0.0	1.0	(5, 10)	(1, 25)	3	mobile	N-Linked	1
series y:charge 5	0.0	720.3690404909662	0.0	1.0	(5, 10)	(1, 25)	3	mobile	N-Linked	1
series stub_glycopeptide:charge 1	0.0	720.3690404909662	0.0	1.0	(5, 10)	(1, 25)	3	mobile	N-Linked	1
series stub_glycopeptide:charge 2	0.0	720.3690404909662	0.0	1.0	(5, 10)	(1, 25)	3	mobile	N-Linked	1
series stub_glycopeptide:charge 3	0.0	720.3690404909662	0.0	1.0	(5, 10)	(1, 25)	3	mobile	N-Linked	1
series stub_glycopeptide:charge 4	0.0	720.3690404909662	0.0	1.0	(5, 10)	(1, 25)	3	mobile	N-Linked	1
series stub_glycopeptide:charge 5	0.0	720.3690404909662	0.0	1.0	(5, 10)	(1, 25)	3	mobile	N-Linked	1
is_glycosylated 0	-0.9540035998962634	371.0013362506581	-0.0025714290129987	0.9979482987523872	(5, 10)	(1, 25)	3	mobile	N-Linked	1
is_glycosylated 1	-1.2118182139195808	371.00133664024753	-0.0032663446037518	0.9973938387045976	(5, 10)	(1, 25)	3	mobile	N-Linked	1
is_glycosylated 2	-1.847561863673266	371.0013418765469	-0.004979933103013	0.9960266046864724	(5, 10)	(1, 25)	3	mobile	N-Linked	1
charge 1:c-term pro	0.0619154994037778	455.2134594040994	0.0001360142107503	0.9998914763615272	(5, 10)	(1, 25)	3	mobile	N-Linked	1
charge 2:c-term pro	-0.0241538675464683	455.2134872217572	-5.3060527037288415e-05	0.9999576638247089	(5, 10)	(1, 25)	3	mobile	N-Linked	1
charge 3:c-term pro	0.0	720.3690404909662	0.0	1.0	(5, 10)	(1, 25)	3	mobile	N-Linked	1
charge 4:c-term pro	0.0	720.3690404909662	0.0	1.0	(5, 10)	(1, 25)	3	mobile	N-Linked	1
charge 5:c-term pro	0.0	720.3690404909662	0.0	1.0	(5, 10)	(1, 25)	3	mobile	N-Linked	1
series:c-term pro b	-0.2214157528869294	455.2134612030662	-0.000486399836028	0.9996119090957588	(5, 10)	(1, 25)	3	mobile	N-Linked	1
series:c-term pro y	0.25917625824637	455.2134579519032	0.0005693510455786	0.9995457236155988	(5, 10)	(1, 25)	3	mobile	N-Linked	1
is_glycosylated:c-term pro 0	-0.0183534925020532	386.9838630220439	-4.742702281879837e-05	0.9999621587107422	(5, 10)	(1, 25)	3	mobile	N-Linked	1
is_glycosylated:c-term pro 1	0.1767778111863891	386.98386561527184	0.0004568092545804	0.9996355189612148	(5, 10)	(1, 25)	3	mobile	N-Linked	1
is_glycosylated:c-term pro 2	-0.1206630547217903	386.9838969636617	-0.0003118038132039	0.9997512165554764	(5, 10)	(1, 25)	3	mobile	N-Linked	1
stub glycopeptide:is_glycosylated 0	0.0	720.3690404909662	0.0	1.0	(5, 10)	(1, 25)	3	mobile	N-Linked	1
stub glycopeptide:is_glycosylated 1	0.0	720.3690404909662	0.0	1.0	(5, 10)	(1, 25)	3	mobile	N-Linked	1
stub glycopeptide:is_glycosylated 2	0.0	720.3690404909662	0.0	1.0	(5, 10)	(1, 25)	3	mobile	N-Linked	1
stub glycopeptide:is_glycosylated 3	0.0	720.3690404909662	0.0	1.0	(5, 10)	(1, 25)	3	mobile	N-Linked	1
stub glycopeptide:is_glycosylated 4	0.0	720.3690404909662	0.0	1.0	(5, 10)	(1, 25)	3	mobile	N-Linked	1
stub glycopeptide:is_glycosylated 5	0.0	720.3690404909662	0.0	1.0	(5, 10)	(1, 25)	3	mobile	N-Linked	1
stub glycopeptide:is_glycosylated 6	0.0	720.3690404909662	0.0	1.0	(5, 10)	(1, 25)	3	mobile	N-Linked	1
stub glycopeptide:is_glycosylated 7	0.0	720.3690404909662	0.0	1.0	(5, 10)	(1, 25)	3	mobile	N-Linked	1
stub glycopeptide:is_glycosylated 8	0.0	720.3690404909662	0.0	1.0	(5, 10)	(1, 25)	3	mobile	N-Linked	1
stub glycopeptide:is_glycosylated 9	0.0	720.3690404909662	0.0	1.0	(5, 10)	(1, 25)	3	mobile	N-Linked	1
stub glycopeptide:is_glycosylated 10	0.0	720.3690404909662	0.0	1.0	(5, 10)	(1, 25)	3	mobile	N-Linked	1
stub glycopeptide:is_glycosylated 11	0.0	720.3690404909662	0.0	1.0	(5, 10)	(1, 25)	3	mobile	N-Linked	1
stub glycopeptide:is_glycosylated 12	0.0	720.3690404909662	0.0	1.0	(5, 10)	(1, 25)	3	mobile	N-Linked	1
stub glycopeptide:is_glycosylated 13	0.0	720.3690404909662	0.0	1.0	(5, 10)	(1, 25)	3	mobile	N-Linked	1
stub glycopeptide:is_glycosylated 14	0.0	720.3690404909662	0.0	1.0	(5, 10)	(1, 25)	3	mobile	N-Linked	1
stub glycopeptide:composition pro	0.0	720.3690404909662	0.0	1.0	(5, 10)	(1, 25)	3	mobile	N-Linked	1
stub glycopeptide:composition gly	0.0	720.3690404909662	0.0	1.0	(5, 10)	(1, 25)	3	mobile	N-Linked	1
stub glycopeptide:composition ser_thr	0.0	720.3690404909662	0.0	1.0	(5, 10)	(1, 25)	3	mobile	N-Linked	1
stub glycopeptide:composition leu_iso_val_ala	0.0	720.3690404909662	0.0	1.0	(5, 10)	(1, 25)	3	mobile	N-Linked	1
stub glycopeptide:composition asn	0.0	720.3690404909662	0.0	1.0	(5, 10)	(1, 25)	3	mobile	N-Linked	1
stub glycopeptide:composition his	0.0	720.3690404909662	0.0	1.0	(5, 10)	(1, 25)	3	mobile	N-Linked	1
stub glycopeptide:composition arg_lys	0.0	720.3690404909662	0.0	1.0	(5, 10)	(1, 25)	3	mobile	N-Linked	1
stub glycopeptide:composition x	0.0	720.3690404909662	0.0	1.0	(5, 10)	(1, 25)	3	mobile	N-Linked	1
stub glycopeptide:charge 1:fucose 0	0.0	720.3690404909662	0.0	1.0	(5, 10)	(1, 25)	3	mobile	N-Linked	1
stub glycopeptide:charge 1:fucose 1	0.0	720.3690404909662	0.0	1.0	(5, 10)	(1, 25)	3	mobile	N-Linked	1
stub glycopeptide:charge 1:fucose 2	0.0	720.3690404909662	0.0	1.0	(5, 10)	(1, 25)	3	mobile	N-Linked	1
stub glycopeptide:charge 1:fucose 3	0.0	720.3690404909662	0.0	1.0	(5, 10)	(1, 25)	3	mobile	N-Linked	1
stub glycopeptide:charge 1:fucose 4	0.0	720.3690404909662	0.0	1.0	(5, 10)	(1, 25)	3	mobile	N-Linked	1
stub glycopeptide:charge 1:fucose 5	0.0	720.3690404909662	0.0	1.0	(5, 10)	(1, 25)	3	mobile	N-Linked	1
stub glycopeptide:charge 1:fucose 6	0.0	720.3690404909662	0.0	1.0	(5, 10)	(1, 25)	3	mobile	N-Linked	1
stub glycopeptide:charge 2:fucose 0	0.0	720.3690404909662	0.0	1.0	(5, 10)	(1, 25)	3	mobile	N-Linked	1
stub glycopeptide:charge 2:fucose 1	0.0	720.3690404909662	0.0	1.0	(5, 10)	(1, 25)	3	mobile	N-Linked	1
stub glycopeptide:charge 2:fucose 2	0.0	720.3690404909662	0.0	1.0	(5, 10)	(1, 25)	3	mobile	N-Linked	1
stub glycopeptide:charge 2:fucose 3	0.0	720.3690404909662	0.0	1.0	(5, 10)	(1, 25)	3	mobile	N-Linked	1
stub glycopeptide:charge 2:fucose 4	0.0	720.3690404909662	0.0	1.0	(5, 10)	(1, 25)	3	mobile	N-Linked	1
stub glycopeptide:charge 2:fucose 5	0.0	720.3690404909662	0.0	1.0	(5, 10)	(1, 25)	3	mobile	N-Linked	1
stub glycopeptide:charge 2:fucose 6	0.0	720.3690404909662	0.0	1.0	(5, 10)	(1, 25)	3	mobile	N-Linked	1
stub glycopeptide:charge 3:fucose 0	0.0	720.3690404909662	0.0	1.0	(5, 10)	(1, 25)	3	mobile	N-Linked	1
stub glycopeptide:charge 3:fucose 1	0.0	720.3690404909662	0.0	1.0	(5, 10)	(1, 25)	3	mobile	N-Linked	1
stub glycopeptide:charge 3:fucose 2	0.0	720.3690404909662	0.0	1.0	(5, 10)	(1, 25)	3	mobile	N-Linked	1
stub glycopeptide:charge 3:fucose 3	0.0	720.3690404909662	0.0	1.0	(5, 10)	(1, 25)	3	mobile	N-Linked	1
stub glycopeptide:charge 3:fucose 4	0.0	720.3690404909662	0.0	1.0	(5, 10)	(1, 25)	3	mobile	N-Linked	1
stub glycopeptide:charge 3:fucose 5	0.0	720.3690404909662	0.0	1.0	(5, 10)	(1, 25)	3	mobile	N-Linked	1
stub glycopeptide:charge 3:fucose 6	0.0	720.3690404909662	0.0	1.0	(5, 10)	(1, 25)	3	mobile	N-Linked	1
stub glycopeptide:charge 4:fucose 0	0.0	720.3690404909662	0.0	1.0	(5, 10)	(1, 25)	3	mobile	N-Linked	1
stub glycopeptide:charge 4:fucose 1	0.0	720.3690404909662	0.0	1.0	(5, 10)	(1, 25)	3	mobile	N-Linked	1
stub glycopeptide:charge 4:fucose 2	0.0	720.3690404909662	0.0	1.0	(5, 10)	(1, 25)	3	mobile	N-Linked	1
stub glycopeptide:charge 4:fucose 3	0.0	720.3690404909662	0.0	1.0	(5, 10)	(1, 25)	3	mobile	N-Linked	1
stub glycopeptide:charge 4:fucose 4	0.0	720.3690404909662	0.0	1.0	(5, 10)	(1, 25)	3	mobile	N-Linked	1
stub glycopeptide:charge 4:fucose 5	0.0	720.3690404909662	0.0	1.0	(5, 10)	(1, 25)	3	mobile	N-Linked	1
stub glycopeptide:charge 4:fucose 6	0.0	720.3690404909662	0.0	1.0	(5, 10)	(1, 25)	3	mobile	N-Linked	1
stub glycopeptide:charge 5:fucose 0	0.0	720.3690404909662	0.0	1.0	(5, 10)	(1, 25)	3	mobile	N-Linked	1
stub glycopeptide:charge 5:fucose 1	0.0	720.3690404909662	0.0	1.0	(5, 10)	(1, 25)	3	mobile	N-Linked	1
stub glycopeptide:charge 5:fucose 2	0.0	720.3690404909662	0.0	1.0	(5, 10)	(1, 25)	3	mobile	N-Linked	1
stub glycopeptide:charge 5:fucose 3	0.0	720.3690404909662	0.0	1.0	(5, 10)	(1, 25)	3	mobile	N-Linked	1
stub glycopeptide:charge 5:fucose 4	0.0	720.3690404909662	0.0	1.0	(5, 10)	(1, 25)	3	mobile	N-Linked	1
stub glycopeptide:charge 5:fucose 5	0.0	720.3690404909662	0.0	1.0	(5, 10)	(1, 25)	3	mobile	N-Linked	1
stub glycopeptide:charge 5:fucose 6	0.0	720.3690404909662	0.0	1.0	(5, 10)	(1, 25)	3	mobile	N-Linked	1
n-term - 1 pro	-0.3956916872590422	0.197616053952641	-2.0023256175020587	0.0452497225641017	(5, 10)	(1, 25)	3	mobile	N-Linked	1
n-term - 1 gly	-0.1841122016844809	0.1258480295141614	-1.4629724628605585	0.1434749141075612	(5, 10)	(1, 25)	3	mobile	N-Linked	1
n-term - 1 ser_thr	0.0873897291151712	0.0962502992781573	0.9079424144191008	0.3639086469700561	(5, 10)	(1, 25)	3	mobile	N-Linked	1
n-term - 1 leu_iso_val_ala	0.0324865962551839	0.0922589414733314	0.3521240948182196	0.724745199097536	(5, 10)	(1, 25)	3	mobile	N-Linked	1
n-term - 1 asn	0.2499469280246216	0.1111750077769054	2.2482294629220045	0.0245615618789974	(5, 10)	(1, 25)	3	mobile	N-Linked	1
n-term - 1 his	0.686481534855568	0.110573190751284	6.208390390033091	5.35300388095669e-10	(5, 10)	(1, 25)	3	mobile	N-Linked	1
n-term - 1 arg_lys	-0.2802206664564131	0.1493251944101415	-1.8765799539945665	0.0605756869531521	(5, 10)	(1, 25)	3	mobile	N-Linked	1
n-term - 1 x	0.142623315813549	0.091455026214003	1.559491279132249	0.1188801470632077	(5, 10)	(1, 25)	3	mobile	N-Linked	1
n-term - 2 pro	-0.2142418848630751	0.1926103412589631	-1.1123072804020866	0.266006054662346	(5, 10)	(1, 25)	3	mobile	N-Linked	1
n-term - 2 gly	-0.2736926601492357	0.1135027214795182	-2.411331257802695	0.0158944049228809	(5, 10)	(1, 25)	3	mobile	N-Linked	1
n-term - 2 ser_thr	0.1048021681437987	0.0726797911885084	1.4419712334062014	0.149310489001145	(5, 10)	(1, 25)	3	mobile	N-Linked	1
n-term - 2 leu_iso_val_ala	0.0258477742210145	0.0699185062452071	0.369684302613178	0.7116177291953883	(5, 10)	(1, 25)	3	mobile	N-Linked	1
n-term - 2 asn	0.1034515258998942	0.0963029687653396	1.0742298729333408	0.2827196666243087	(5, 10)	(1, 25)	3	mobile	N-Linked	1
n-term - 2 his	0.2726094240274906	0.0960632115896543	2.8378129308436484	0.0045423796056566	(5, 10)	(1, 25)	3	mobile	N-Linked	1
n-term - 2 arg_lys	-0.3578804482072131	0.1595475701394723	-2.2430955726518644	0.0248906521205235	(5, 10)	(1, 25)	3	mobile	N-Linked	1
n-term - 2 x	0.2093905647321222	0.0665481596226245	3.146451621194575	0.0016526459972631	(5, 10)	(1, 25)	3	mobile	N-Linked	1
c-term + 1 pro	0.7628569974947366	0.3649853153819324	2.0901032598981644	0.0366085249145473	(5, 10)	(1, 25)	3	mobile	N-Linked	1
c-term + 1 gly	1.0122386100742615	0.3532898160723876	2.865179136289788	0.0041677340149478	(5, 10)	(1, 25)	3	mobile	N-Linked	1
c-term + 1 ser_thr	0.6304338120672588	0.3461410268989709	1.821320684563824	0.0685581239778014	(5, 10)	(1, 25)	3	mobile	N-Linked	1
c-term + 1 leu_iso_val_ala	0.6653027637108108	0.3449119308892309	1.928906205116094	0.0537425073678099	(5, 10)	(1, 25)	3	mobile	N-Linked	1
c-term + 1 asn	0.7748892279406651	0.3472508523138076	2.231496979136006	0.0256482273968679	(5, 10)	(1, 25)	3	mobile	N-Linked	1
c-term + 1 his	0.6544396961124361	0.3540861983331729	1.848249661221332	0.0645662342422382	(5, 10)	(1, 25)	3	mobile	N-Linked	1
c-term + 1 arg_lys	-0.1844912406278588	0.0762317110127681	-2.420137737653011	0.0155146292408317	(5, 10)	(1, 25)	3	mobile	N-Linked	1
c-term + 1 x	0.7436376591607551	0.3457028393560951	2.1510892434260938	0.0314691563618949	(5, 10)	(1, 25)	3	mobile	N-Linked	1
c-term + 2 pro	-0.233965596716622	0.3421348846619522	-0.6838402256109974	0.4940760625779742	(5, 10)	(1, 25)	3	mobile	N-Linked	1
c-term + 2 gly	-0.7757182021763125	0.3557031174553965	-2.1808023717238965	0.0291980370828924	(5, 10)	(1, 25)	3	mobile	N-Linked	1
c-term + 2 ser_thr	-0.8864239268315093	0.3463726248229588	-2.559162772417672	0.0104924600192732	(5, 10)	(1, 25)	3	mobile	N-Linked	1
c-term + 2 leu_iso_val_ala	-0.5723037621675765	0.3435357408972475	-1.665922039648137	0.0957289432288912	(5, 10)	(1, 25)	3	mobile	N-Linked	1
c-term + 2 asn	-0.5815474993401186	0.3448490325788287	-1.686382864383368	0.0917220797582807	(5, 10)	(1, 25)	3	mobile	N-Linked	1
c-term + 2 his	-0.5562402551520382	0.3532479751908969	-1.5746452753237814	0.1153383460611504	(5, 10)	(1, 25)	3	mobile	N-Linked	1
c-term + 2 arg_lys	-0.8181967750235593	0.3426904447171158	-2.387568103041112	0.0169602600923486	(5, 10)	(1, 25)	3	mobile	N-Linked	1
c-term + 2 x	-0.4243040648680788	0.3413101407242799	-1.2431627843452908	0.2138078535809108	(5, 10)	(1, 25)	3	mobile	N-Linked	1
stub glycopeptide:charge 1:glycan loss 0	0.0	720.3690404909662	0.0	1.0	(5, 10)	(1, 25)	3	mobile	N-Linked	1
stub glycopeptide:charge 1:glycan loss 1	0.0	720.3690404909662	0.0	1.0	(5, 10)	(1, 25)	3	mobile	N-Linked	1
stub glycopeptide:charge 1:glycan loss 2	0.0	720.3690404909662	0.0	1.0	(5, 10)	(1, 25)	3	mobile	N-Linked	1
stub glycopeptide:charge 1:glycan loss 3	0.0	720.3690404909662	0.0	1.0	(5, 10)	(1, 25)	3	mobile	N-Linked	1
stub glycopeptide:charge 1:glycan loss 4	0.0	720.3690404909662	0.0	1.0	(5, 10)	(1, 25)	3	mobile	N-Linked	1
stub glycopeptide:charge 1:glycan loss 5	0.0	720.3690404909662	0.0	1.0	(5, 10)	(1, 25)	3	mobile	N-Linked	1
stub glycopeptide:charge 1:glycan loss 6	0.0	720.3690404909662	0.0	1.0	(5, 10)	(1, 25)	3	mobile	N-Linked	1
stub glycopeptide:charge 1:glycan loss 7	0.0	720.3690404909662	0.0	1.0	(5, 10)	(1, 25)	3	mobile	N-Linked	1
stub glycopeptide:charge 1:glycan loss 8	0.0	720.3690404909662	0.0	1.0	(5, 10)	(1, 25)	3	mobile	N-Linked	1
stub glycopeptide:charge 1:glycan loss 9	0.0	720.3690404909662	0.0	1.0	(5, 10)	(1, 25)	3	mobile	N-Linked	1
stub glycopeptide:charge 1:glycan loss 10	0.0	720.3690404909662	0.0	1.0	(5, 10)	(1, 25)	3	mobile	N-Linked	1
stub glycopeptide:charge 1:glycan loss 11	0.0	720.3690404909662	0.0	1.0	(5, 10)	(1, 25)	3	mobile	N-Linked	1
stub glycopeptide:charge 1:glycan loss 12	0.0	720.3690404909662	0.0	1.0	(5, 10)	(1, 25)	3	mobile	N-Linked	1
stub glycopeptide:charge 1:glycan loss 13	0.0	720.3690404909662	0.0	1.0	(5, 10)	(1, 25)	3	mobile	N-Linked	1
stub glycopeptide:charge 1:glycan loss 14	0.0	720.3690404909662	0.0	1.0	(5, 10)	(1, 25)	3	mobile	N-Linked	1
stub glycopeptide:charge 1:glycan loss 15	0.0	720.3690404909662	0.0	1.0	(5, 10)	(1, 25)	3	mobile	N-Linked	1
stub glycopeptide:charge 1:glycan loss 16	0.0	720.3690404909662	0.0	1.0	(5, 10)	(1, 25)	3	mobile	N-Linked	1
stub glycopeptide:charge 1:glycan loss 17	0.0	720.3690404909662	0.0	1.0	(5, 10)	(1, 25)	3	mobile	N-Linked	1
stub glycopeptide:charge 1:glycan loss 18	0.0	720.3690404909662	0.0	1.0	(5, 10)	(1, 25)	3	mobile	N-Linked	1
stub glycopeptide:charge 1:glycan loss 19	0.0	720.3690404909662	0.0	1.0	(5, 10)	(1, 25)	3	mobile	N-Linked	1
stub glycopeptide:charge 1:glycan loss 20	0.0	720.3690404909662	0.0	1.0	(5, 10)	(1, 25)	3	mobile	N-Linked	1
stub glycopeptide:charge 1:glycan loss 21	0.0	720.3690404909662	0.0	1.0	(5, 10)	(1, 25)	3	mobile	N-Linked	1
stub glycopeptide:charge 1:glycan loss 22	0.0	720.3690404909662	0.0	1.0	(5, 10)	(1, 25)	3	mobile	N-Linked	1
stub glycopeptide:charge 1:glycan loss 23	0.0	720.3690404909662	0.0	1.0	(5, 10)	(1, 25)	3	mobile	N-Linked	1
stub glycopeptide:charge 1:glycan loss 24	0.0	720.3690404909662	0.0	1.0	(5, 10)	(1, 25)	3	mobile	N-Linked	1
stub glycopeptide:charge 1:glycan loss 25	0.0	720.3690404909662	0.0	1.0	(5, 10)	(1, 25)	3	mobile	N-Linked	1
stub glycopeptide:charge 1:glycan loss 26	0.0	720.3690404909662	0.0	1.0	(5, 10)	(1, 25)	3	mobile	N-Linked	1
stub glycopeptide:charge 1:glycan loss 27	0.0	720.3690404909662	0.0	1.0	(5, 10)	(1, 25)	3	mobile	N-Linked	1
stub glycopeptide:charge 1:glycan loss 28	0.0	720.3690404909662	0.0	1.0	(5, 10)	(1, 25)	3	mobile	N-Linked	1
stub glycopeptide:charge 2:glycan loss 0	0.0	720.3690404909662	0.0	1.0	(5, 10)	(1, 25)	3	mobile	N-Linked	1
stub glycopeptide:charge 2:glycan loss 1	0.0	720.3690404909662	0.0	1.0	(5, 10)	(1, 25)	3	mobile	N-Linked	1
stub glycopeptide:charge 2:glycan loss 2	0.0	720.3690404909662	0.0	1.0	(5, 10)	(1, 25)	3	mobile	N-Linked	1
stub glycopeptide:charge 2:glycan loss 3	0.0	720.3690404909662	0.0	1.0	(5, 10)	(1, 25)	3	mobile	N-Linked	1
stub glycopeptide:charge 2:glycan loss 4	0.0	720.3690404909662	0.0	1.0	(5, 10)	(1, 25)	3	mobile	N-Linked	1
stub glycopeptide:charge 2:glycan loss 5	0.0	720.3690404909662	0.0	1.0	(5, 10)	(1, 25)	3	mobile	N-Linked	1
stub glycopeptide:charge 2:glycan loss 6	0.0	720.3690404909662	0.0	1.0	(5, 10)	(1, 25)	3	mobile	N-Linked	1
stub glycopeptide:charge 2:glycan loss 7	0.0	720.3690404909662	0.0	1.0	(5, 10)	(1, 25)	3	mobile	N-Linked	1
stub glycopeptide:charge 2:glycan loss 8	0.0	720.3690404909662	0.0	1.0	(5, 10)	(1, 25)	3	mobile	N-Linked	1
stub glycopeptide:charge 2:glycan loss 9	0.0	720.3690404909662	0.0	1.0	(5, 10)	(1, 25)	3	mobile	N-Linked	1
stub glycopeptide:charge 2:glycan loss 10	0.0	720.3690404909662	0.0	1.0	(5, 10)	(1, 25)	3	mobile	N-Linked	1
stub glycopeptide:charge 2:glycan loss 11	0.0	720.3690404909662	0.0	1.0	(5, 10)	(1, 25)	3	mobile	N-Linked	1
stub glycopeptide:charge 2:glycan loss 12	0.0	720.3690404909662	0.0	1.0	(5, 10)	(1, 25)	3	mobile	N-Linked	1
stub glycopeptide:charge 2:glycan loss 13	0.0	720.3690404909662	0.0	1.0	(5, 10)	(1, 25)	3	mobile	N-Linked	1
stub glycopeptide:charge 2:glycan loss 14	0.0	720.3690404909662	0.0	1.0	(5, 10)	(1, 25)	3	mobile	N-Linked	1
stub glycopeptide:charge 2:glycan loss 15	0.0	720.3690404909662	0.0	1.0	(5, 10)	(1, 25)	3	mobile	N-Linked	1
stub glycopeptide:charge 2:glycan loss 16	0.0	720.3690404909662	0.0	1.0	(5, 10)	(1, 25)	3	mobile	N-Linked	1
stub glycopeptide:charge 2:glycan loss 17	0.0	720.3690404909662	0.0	1.0	(5, 10)	(1, 25)	3	mobile	N-Linked	1
stub glycopeptide:charge 2:glycan loss 18	0.0	720.3690404909662	0.0	1.0	(5, 10)	(1, 25)	3	mobile	N-Linked	1
stub glycopeptide:charge 2:glycan loss 19	0.0	720.3690404909662	0.0	1.0	(5, 10)	(1, 25)	3	mobile	N-Linked	1
stub glycopeptide:charge 2:glycan loss 20	0.0	720.3690404909662	0.0	1.0	(5, 10)	(1, 25)	3	mobile	N-Linked	1
stub glycopeptide:charge 2:glycan loss 21	0.0	720.3690404909662	0.0	1.0	(5, 10)	(1, 25)	3	mobile	N-Linked	1
stub glycopeptide:charge 2:glycan loss 22	0.0	720.3690404909662	0.0	1.0	(5, 10)	(1, 25)	3	mobile	N-Linked	1
stub glycopeptide:charge 2:glycan loss 23	0.0	720.3690404909662	0.0	1.0	(5, 10)	(1, 25)	3	mobile	N-Linked	1
stub glycopeptide:charge 2:glycan loss 24	0.0	720.3690404909662	0.0	1.0	(5, 10)	(1, 25)	3	mobile	N-Linked	1
stub glycopeptide:charge 2:glycan loss 25	0.0	720.3690404909662	0.0	1.0	(5, 10)	(1, 25)	3	mobile	N-Linked	1
stub glycopeptide:charge 2:glycan loss 26	0.0	720.3690404909662	0.0	1.0	(5, 10)	(1, 25)	3	mobile	N-Linked	1
stub glycopeptide:charge 2:glycan loss 27	0.0	720.3690404909662	0.0	1.0	(5, 10)	(1, 25)	3	mobile	N-Linked	1
stub glycopeptide:charge 2:glycan loss 28	0.0	720.3690404909662	0.0	1.0	(5, 10)	(1, 25)	3	mobile	N-Linked	1
stub glycopeptide:charge 3:glycan loss 0	0.0	720.3690404909662	0.0	1.0	(5, 10)	(1, 25)	3	mobile	N-Linked	1
stub glycopeptide:charge 3:glycan loss 1	0.0	720.3690404909662	0.0	1.0	(5, 10)	(1, 25)	3	mobile	N-Linked	1
stub glycopeptide:charge 3:glycan loss 2	0.0	720.3690404909662	0.0	1.0	(5, 10)	(1, 25)	3	mobile	N-Linked	1
stub glycopeptide:charge 3:glycan loss 3	0.0	720.3690404909662	0.0	1.0	(5, 10)	(1, 25)	3	mobile	N-Linked	1
stub glycopeptide:charge 3:glycan loss 4	0.0	720.3690404909662	0.0	1.0	(5, 10)	(1, 25)	3	mobile	N-Linked	1
stub glycopeptide:charge 3:glycan loss 5	0.0	720.3690404909662	0.0	1.0	(5, 10)	(1, 25)	3	mobile	N-Linked	1
stub glycopeptide:charge 3:glycan loss 6	0.0	720.3690404909662	0.0	1.0	(5, 10)	(1, 25)	3	mobile	N-Linked	1
stub glycopeptide:charge 3:glycan loss 7	0.0	720.3690404909662	0.0	1.0	(5, 10)	(1, 25)	3	mobile	N-Linked	1
stub glycopeptide:charge 3:glycan loss 8	0.0	720.3690404909662	0.0	1.0	(5, 10)	(1, 25)	3	mobile	N-Linked	1
stub glycopeptide:charge 3:glycan loss 9	0.0	720.3690404909662	0.0	1.0	(5, 10)	(1, 25)	3	mobile	N-Linked	1
stub glycopeptide:charge 3:glycan loss 10	0.0	720.3690404909662	0.0	1.0	(5, 10)	(1, 25)	3	mobile	N-Linked	1
stub glycopeptide:charge 3:glycan loss 11	0.0	720.3690404909662	0.0	1.0	(5, 10)	(1, 25)	3	mobile	N-Linked	1
stub glycopeptide:charge 3:glycan loss 12	0.0	720.3690404909662	0.0	1.0	(5, 10)	(1, 25)	3	mobile	N-Linked	1
stub glycopeptide:charge 3:glycan loss 13	0.0	720.3690404909662	0.0	1.0	(5, 10)	(1, 25)	3	mobile	N-Linked	1
stub glycopeptide:charge 3:glycan loss 14	0.0	720.3690404909662	0.0	1.0	(5, 10)	(1, 25)	3	mobile	N-Linked	1
stub glycopeptide:charge 3:glycan loss 15	0.0	720.3690404909662	0.0	1.0	(5, 10)	(1, 25)	3	mobile	N-Linked	1
stub glycopeptide:charge 3:glycan loss 16	0.0	720.3690404909662	0.0	1.0	(5, 10)	(1, 25)	3	mobile	N-Linked	1
stub glycopeptide:charge 3:glycan loss 17	0.0	720.3690404909662	0.0	1.0	(5, 10)	(1, 25)	3	mobile	N-Linked	1
stub glycopeptide:charge 3:glycan loss 18	0.0	720.3690404909662	0.0	1.0	(5, 10)	(1, 25)	3	mobile	N-Linked	1
stub glycopeptide:charge 3:glycan loss 19	0.0	720.3690404909662	0.0	1.0	(5, 10)	(1, 25)	3	mobile	N-Linked	1
stub glycopeptide:charge 3:glycan loss 20	0.0	720.3690404909662	0.0	1.0	(5, 10)	(1, 25)	3	mobile	N-Linked	1
stub glycopeptide:charge 3:glycan loss 21	0.0	720.3690404909662	0.0	1.0	(5, 10)	(1, 25)	3	mobile	N-Linked	1
stub glycopeptide:charge 3:glycan loss 22	0.0	720.3690404909662	0.0	1.0	(5, 10)	(1, 25)	3	mobile	N-Linked	1
stub glycopeptide:charge 3:glycan loss 23	0.0	720.3690404909662	0.0	1.0	(5, 10)	(1, 25)	3	mobile	N-Linked	1
stub glycopeptide:charge 3:glycan loss 24	0.0	720.3690404909662	0.0	1.0	(5, 10)	(1, 25)	3	mobile	N-Linked	1
stub glycopeptide:charge 3:glycan loss 25	0.0	720.3690404909662	0.0	1.0	(5, 10)	(1, 25)	3	mobile	N-Linked	1
stub glycopeptide:charge 3:glycan loss 26	0.0	720.3690404909662	0.0	1.0	(5, 10)	(1, 25)	3	mobile	N-Linked	1
stub glycopeptide:charge 3:glycan loss 27	0.0	720.3690404909662	0.0	1.0	(5, 10)	(1, 25)	3	mobile	N-Linked	1
stub glycopeptide:charge 3:glycan loss 28	0.0	720.3690404909662	0.0	1.0	(5, 10)	(1, 25)	3	mobile	N-Linked	1
stub glycopeptide:charge 4:glycan loss 0	0.0	720.3690404909662	0.0	1.0	(5, 10)	(1, 25)	3	mobile	N-Linked	1
stub glycopeptide:charge 4:glycan loss 1	0.0	720.3690404909662	0.0	1.0	(5, 10)	(1, 25)	3	mobile	N-Linked	1
stub glycopeptide:charge 4:glycan loss 2	0.0	720.3690404909662	0.0	1.0	(5, 10)	(1, 25)	3	mobile	N-Linked	1
stub glycopeptide:charge 4:glycan loss 3	0.0	720.3690404909662	0.0	1.0	(5, 10)	(1, 25)	3	mobile	N-Linked	1
stub glycopeptide:charge 4:glycan loss 4	0.0	720.3690404909662	0.0	1.0	(5, 10)	(1, 25)	3	mobile	N-Linked	1
stub glycopeptide:charge 4:glycan loss 5	0.0	720.3690404909662	0.0	1.0	(5, 10)	(1, 25)	3	mobile	N-Linked	1
stub glycopeptide:charge 4:glycan loss 6	0.0	720.3690404909662	0.0	1.0	(5, 10)	(1, 25)	3	mobile	N-Linked	1
stub glycopeptide:charge 4:glycan loss 7	0.0	720.3690404909662	0.0	1.0	(5, 10)	(1, 25)	3	mobile	N-Linked	1
stub glycopeptide:charge 4:glycan loss 8	0.0	720.3690404909662	0.0	1.0	(5, 10)	(1, 25)	3	mobile	N-Linked	1
stub glycopeptide:charge 4:glycan loss 9	0.0	720.3690404909662	0.0	1.0	(5, 10)	(1, 25)	3	mobile	N-Linked	1
stub glycopeptide:charge 4:glycan loss 10	0.0	720.3690404909662	0.0	1.0	(5, 10)	(1, 25)	3	mobile	N-Linked	1
stub glycopeptide:charge 4:glycan loss 11	0.0	720.3690404909662	0.0	1.0	(5, 10)	(1, 25)	3	mobile	N-Linked	1
stub glycopeptide:charge 4:glycan loss 12	0.0	720.3690404909662	0.0	1.0	(5, 10)	(1, 25)	3	mobile	N-Linked	1
stub glycopeptide:charge 4:glycan loss 13	0.0	720.3690404909662	0.0	1.0	(5, 10)	(1, 25)	3	mobile	N-Linked	1
stub glycopeptide:charge 4:glycan loss 14	0.0	720.3690404909662	0.0	1.0	(5, 10)	(1, 25)	3	mobile	N-Linked	1
stub glycopeptide:charge 4:glycan loss 15	0.0	720.3690404909662	0.0	1.0	(5, 10)	(1, 25)	3	mobile	N-Linked	1
stub glycopeptide:charge 4:glycan loss 16	0.0	720.3690404909662	0.0	1.0	(5, 10)	(1, 25)	3	mobile	N-Linked	1
stub glycopeptide:charge 4:glycan loss 17	0.0	720.3690404909662	0.0	1.0	(5, 10)	(1, 25)	3	mobile	N-Linked	1
stub glycopeptide:charge 4:glycan loss 18	0.0	720.3690404909662	0.0	1.0	(5, 10)	(1, 25)	3	mobile	N-Linked	1
stub glycopeptide:charge 4:glycan loss 19	0.0	720.3690404909662	0.0	1.0	(5, 10)	(1, 25)	3	mobile	N-Linked	1
stub glycopeptide:charge 4:glycan loss 20	0.0	720.3690404909662	0.0	1.0	(5, 10)	(1, 25)	3	mobile	N-Linked	1
stub glycopeptide:charge 4:glycan loss 21	0.0	720.3690404909662	0.0	1.0	(5, 10)	(1, 25)	3	mobile	N-Linked	1
stub glycopeptide:charge 4:glycan loss 22	0.0	720.3690404909662	0.0	1.0	(5, 10)	(1, 25)	3	mobile	N-Linked	1
stub glycopeptide:charge 4:glycan loss 23	0.0	720.3690404909662	0.0	1.0	(5, 10)	(1, 25)	3	mobile	N-Linked	1
stub glycopeptide:charge 4:glycan loss 24	0.0	720.3690404909662	0.0	1.0	(5, 10)	(1, 25)	3	mobile	N-Linked	1
stub glycopeptide:charge 4:glycan loss 25	0.0	720.3690404909662	0.0	1.0	(5, 10)	(1, 25)	3	mobile	N-Linked	1
stub glycopeptide:charge 4:glycan loss 26	0.0	720.3690404909662	0.0	1.0	(5, 10)	(1, 25)	3	mobile	N-Linked	1
stub glycopeptide:charge 4:glycan loss 27	0.0	720.3690404909662	0.0	1.0	(5, 10)	(1, 25)	3	mobile	N-Linked	1
stub glycopeptide:charge 4:glycan loss 28	0.0	720.3690404909662	0.0	1.0	(5, 10)	(1, 25)	3	mobile	N-Linked	1
stub glycopeptide:charge 5:glycan loss 0	0.0	720.3690404909662	0.0	1.0	(5, 10)	(1, 25)	3	mobile	N-Linked	1
stub glycopeptide:charge 5:glycan loss 1	0.0	720.3690404909662	0.0	1.0	(5, 10)	(1, 25)	3	mobile	N-Linked	1
stub glycopeptide:charge 5:glycan loss 2	0.0	720.3690404909662	0.0	1.0	(5, 10)	(1, 25)	3	mobile	N-Linked	1
stub glycopeptide:charge 5:glycan loss 3	0.0	720.3690404909662	0.0	1.0	(5, 10)	(1, 25)	3	mobile	N-Linked	1
stub glycopeptide:charge 5:glycan loss 4	0.0	720.3690404909662	0.0	1.0	(5, 10)	(1, 25)	3	mobile	N-Linked	1
stub glycopeptide:charge 5:glycan loss 5	0.0	720.3690404909662	0.0	1.0	(5, 10)	(1, 25)	3	mobile	N-Linked	1
stub glycopeptide:charge 5:glycan loss 6	0.0	720.3690404909662	0.0	1.0	(5, 10)	(1, 25)	3	mobile	N-Linked	1
stub glycopeptide:charge 5:glycan loss 7	0.0	720.3690404909662	0.0	1.0	(5, 10)	(1, 25)	3	mobile	N-Linked	1
stub glycopeptide:charge 5:glycan loss 8	0.0	720.3690404909662	0.0	1.0	(5, 10)	(1, 25)	3	mobile	N-Linked	1
stub glycopeptide:charge 5:glycan loss 9	0.0	720.3690404909662	0.0	1.0	(5, 10)	(1, 25)	3	mobile	N-Linked	1
stub glycopeptide:charge 5:glycan loss 10	0.0	720.3690404909662	0.0	1.0	(5, 10)	(1, 25)	3	mobile	N-Linked	1
stub glycopeptide:charge 5:glycan loss 11	0.0	720.3690404909662	0.0	1.0	(5, 10)	(1, 25)	3	mobile	N-Linked	1
stub glycopeptide:charge 5:glycan loss 12	0.0	720.3690404909662	0.0	1.0	(5, 10)	(1, 25)	3	mobile	N-Linked	1
stub glycopeptide:charge 5:glycan loss 13	0.0	720.3690404909662	0.0	1.0	(5, 10)	(1, 25)	3	mobile	N-Linked	1
stub glycopeptide:charge 5:glycan loss 14	0.0	720.3690404909662	0.0	1.0	(5, 10)	(1, 25)	3	mobile	N-Linked	1
stub glycopeptide:charge 5:glycan loss 15	0.0	720.3690404909662	0.0	1.0	(5, 10)	(1, 25)	3	mobile	N-Linked	1
stub glycopeptide:charge 5:glycan loss 16	0.0	720.3690404909662	0.0	1.0	(5, 10)	(1, 25)	3	mobile	N-Linked	1
stub glycopeptide:charge 5:glycan loss 17	0.0	720.3690404909662	0.0	1.0	(5, 10)	(1, 25)	3	mobile	N-Linked	1
stub glycopeptide:charge 5:glycan loss 18	0.0	720.3690404909662	0.0	1.0	(5, 10)	(1, 25)	3	mobile	N-Linked	1
stub glycopeptide:charge 5:glycan loss 19	0.0	720.3690404909662	0.0	1.0	(5, 10)	(1, 25)	3	mobile	N-Linked	1
stub glycopeptide:charge 5:glycan loss 20	0.0	720.3690404909662	0.0	1.0	(5, 10)	(1, 25)	3	mobile	N-Linked	1
stub glycopeptide:charge 5:glycan loss 21	0.0	720.3690404909662	0.0	1.0	(5, 10)	(1, 25)	3	mobile	N-Linked	1
stub glycopeptide:charge 5:glycan loss 22	0.0	720.3690404909662	0.0	1.0	(5, 10)	(1, 25)	3	mobile	N-Linked	1
stub glycopeptide:charge 5:glycan loss 23	0.0	720.3690404909662	0.0	1.0	(5, 10)	(1, 25)	3	mobile	N-Linked	1
stub glycopeptide:charge 5:glycan loss 24	0.0	720.3690404909662	0.0	1.0	(5, 10)	(1, 25)	3	mobile	N-Linked	1
stub glycopeptide:charge 5:glycan loss 25	0.0	720.3690404909662	0.0	1.0	(5, 10)	(1, 25)	3	mobile	N-Linked	1
stub glycopeptide:charge 5:glycan loss 26	0.0	720.3690404909662	0.0	1.0	(5, 10)	(1, 25)	3	mobile	N-Linked	1
stub glycopeptide:charge 5:glycan loss 27	0.0	720.3690404909662	0.0	1.0	(5, 10)	(1, 25)	3	mobile	N-Linked	1
stub glycopeptide:charge 5:glycan loss 28	0.0	720.3690404909662	0.0	1.0	(5, 10)	(1, 25)	3	mobile	N-Linked	1
stub glycopeptide:charge 1:labile monosaccharides 0	0.0	720.3690404909662	0.0	1.0	(5, 10)	(1, 25)	3	mobile	N-Linked	1
stub glycopeptide:charge 1:labile monosaccharides 1	0.0	720.3690404909662	0.0	1.0	(5, 10)	(1, 25)	3	mobile	N-Linked	1
stub glycopeptide:charge 1:labile monosaccharides 2	0.0	720.3690404909662	0.0	1.0	(5, 10)	(1, 25)	3	mobile	N-Linked	1
stub glycopeptide:charge 1:labile monosaccharides 3	0.0	720.3690404909662	0.0	1.0	(5, 10)	(1, 25)	3	mobile	N-Linked	1
stub glycopeptide:charge 1:labile monosaccharides 4	0.0	720.3690404909662	0.0	1.0	(5, 10)	(1, 25)	3	mobile	N-Linked	1
stub glycopeptide:charge 1:labile monosaccharides 5	0.0	720.3690404909662	0.0	1.0	(5, 10)	(1, 25)	3	mobile	N-Linked	1
stub glycopeptide:charge 1:labile monosaccharides 6	0.0	720.3690404909662	0.0	1.0	(5, 10)	(1, 25)	3	mobile	N-Linked	1
stub glycopeptide:charge 2:labile monosaccharides 0	0.0	720.3690404909662	0.0	1.0	(5, 10)	(1, 25)	3	mobile	N-Linked	1
stub glycopeptide:charge 2:labile monosaccharides 1	0.0	720.3690404909662	0.0	1.0	(5, 10)	(1, 25)	3	mobile	N-Linked	1
stub glycopeptide:charge 2:labile monosaccharides 2	0.0	720.3690404909662	0.0	1.0	(5, 10)	(1, 25)	3	mobile	N-Linked	1
stub glycopeptide:charge 2:labile monosaccharides 3	0.0	720.3690404909662	0.0	1.0	(5, 10)	(1, 25)	3	mobile	N-Linked	1
stub glycopeptide:charge 2:labile monosaccharides 4	0.0	720.3690404909662	0.0	1.0	(5, 10)	(1, 25)	3	mobile	N-Linked	1
stub glycopeptide:charge 2:labile monosaccharides 5	0.0	720.3690404909662	0.0	1.0	(5, 10)	(1, 25)	3	mobile	N-Linked	1
stub glycopeptide:charge 2:labile monosaccharides 6	0.0	720.3690404909662	0.0	1.0	(5, 10)	(1, 25)	3	mobile	N-Linked	1
stub glycopeptide:charge 3:labile monosaccharides 0	0.0	720.3690404909662	0.0	1.0	(5, 10)	(1, 25)	3	mobile	N-Linked	1
stub glycopeptide:charge 3:labile monosaccharides 1	0.0	720.3690404909662	0.0	1.0	(5, 10)	(1, 25)	3	mobile	N-Linked	1
stub glycopeptide:charge 3:labile monosaccharides 2	0.0	720.3690404909662	0.0	1.0	(5, 10)	(1, 25)	3	mobile	N-Linked	1
stub glycopeptide:charge 3:labile monosaccharides 3	0.0	720.3690404909662	0.0	1.0	(5, 10)	(1, 25)	3	mobile	N-Linked	1
stub glycopeptide:charge 3:labile monosaccharides 4	0.0	720.3690404909662	0.0	1.0	(5, 10)	(1, 25)	3	mobile	N-Linked	1
stub glycopeptide:charge 3:labile monosaccharides 5	0.0	720.3690404909662	0.0	1.0	(5, 10)	(1, 25)	3	mobile	N-Linked	1
stub glycopeptide:charge 3:labile monosaccharides 6	0.0	720.3690404909662	0.0	1.0	(5, 10)	(1, 25)	3	mobile	N-Linked	1
stub glycopeptide:charge 4:labile monosaccharides 0	0.0	720.3690404909662	0.0	1.0	(5, 10)	(1, 25)	3	mobile	N-Linked	1
stub glycopeptide:charge 4:labile monosaccharides 1	0.0	720.3690404909662	0.0	1.0	(5, 10)	(1, 25)	3	mobile	N-Linked	1
stub glycopeptide:charge 4:labile monosaccharides 2	0.0	720.3690404909662	0.0	1.0	(5, 10)	(1, 25)	3	mobile	N-Linked	1
stub glycopeptide:charge 4:labile monosaccharides 3	0.0	720.3690404909662	0.0	1.0	(5, 10)	(1, 25)	3	mobile	N-Linked	1
stub glycopeptide:charge 4:labile monosaccharides 4	0.0	720.3690404909662	0.0	1.0	(5, 10)	(1, 25)	3	mobile	N-Linked	1
stub glycopeptide:charge 4:labile monosaccharides 5	0.0	720.3690404909662	0.0	1.0	(5, 10)	(1, 25)	3	mobile	N-Linked	1
stub glycopeptide:charge 4:labile monosaccharides 6	0.0	720.3690404909662	0.0	1.0	(5, 10)	(1, 25)	3	mobile	N-Linked	1
stub glycopeptide:charge 5:labile monosaccharides 0	0.0	720.3690404909662	0.0	1.0	(5, 10)	(1, 25)	3	mobile	N-Linked	1
stub glycopeptide:charge 5:labile monosaccharides 1	0.0	720.3690404909662	0.0	1.0	(5, 10)	(1, 25)	3	mobile	N-Linked	1
stub glycopeptide:charge 5:labile monosaccharides 2	0.0	720.3690404909662	0.0	1.0	(5, 10)	(1, 25)	3	mobile	N-Linked	1
stub glycopeptide:charge 5:labile monosaccharides 3	0.0	720.3690404909662	0.0	1.0	(5, 10)	(1, 25)	3	mobile	N-Linked	1
stub glycopeptide:charge 5:labile monosaccharides 4	0.0	720.3690404909662	0.0	1.0	(5, 10)	(1, 25)	3	mobile	N-Linked	1
stub glycopeptide:charge 5:labile monosaccharides 5	0.0	720.3690404909662	0.0	1.0	(5, 10)	(1, 25)	3	mobile	N-Linked	1
stub glycopeptide:charge 5:labile monosaccharides 6	0.0	720.3690404909662	0.0	1.0	(5, 10)	(1, 25)	3	mobile	N-Linked	1
n-term pro	-1.2249258496228663				(5, 10)	(1, 25)	3	partial	N-Linked	1
n-term gly	-0.9488056648244104				(5, 10)	(1, 25)	3	partial	N-Linked	1
n-term ser_thr	-0.2374826155371574				(5, 10)	(1, 25)	3	partial	N-Linked	1
n-term leu_iso_val_ala	0.6247386147471469				(5, 10)	(1, 25)	3	partial	N-Linked	1
n-term asn	-0.8988116852968092				(5, 10)	(1, 25)	3	partial	N-Linked	1
n-term his	-0.7217994548642593				(5, 10)	(1, 25)	3	partial	N-Linked	1
n-term arg_lys	0.0				(5, 10)	(1, 25)	3	partial	N-Linked	1
n-term x	0.1988710570715245				(5, 10)	(1, 25)	3	partial	N-Linked	1
c-term pro	-0.1767795479861322				(5, 10)	(1, 25)	3	partial	N-Linked	1
c-term gly	-1.0942952292825343				(5, 10)	(1, 25)	3	partial	N-Linked	1
c-term ser_thr	-0.5431559553160896				(5, 10)	(1, 25)	3	partial	N-Linked	1
c-term leu_iso_val_ala	-0.3457478706190963				(5, 10)	(1, 25)	3	partial	N-Linked	1
c-term asn	-0.8169822280379857				(5, 10)	(1, 25)	3	partial	N-Linked	1
c-term his	0.3909148758383212				(5, 10)	(1, 25)	3	partial	N-Linked	1
c-term arg_lys	0.0				(5, 10)	(1, 25)	3	partial	N-Linked	1
c-term x	-0.6221696622057696				(5, 10)	(1, 25)	3	partial	N-Linked	1
series b	-1.3793213513378548				(5, 10)	(1, 25)	3	partial	N-Linked	1
series y	-1.8288942779374355				(5, 10)	(1, 25)	3	partial	N-Linked	1
series stub_glycopeptide	0.0				(5, 10)	(1, 25)	3	partial	N-Linked	1
charge 1	-1.3840954864544874				(5, 10)	(1, 25)	3	partial	N-Linked	1
charge 2	-1.824120046438644				(5, 10)	(1, 25)	3	partial	N-Linked	1
charge 3	0.0				(5, 10)	(1, 25)	3	partial	N-Linked	1
charge 4	0.0				(5, 10)	(1, 25)	3	partial	N-Linked	1
charge 5	0.0				(5, 10)	(1, 25)	3	partial	N-Linked	1
series b:charge 1	-0.6622445973776979				(5, 10)	(1, 25)	3	partial	N-Linked	1
series b:charge 2	-0.7170767433880785				(5, 10)	(1, 25)	3	partial	N-Linked	1
series b:charge 3	0.0				(5, 10)	(1, 25)	3	partial	N-Linked	1
series b:charge 4	0.0				(5, 10)	(1, 25)	3	partial	N-Linked	1
series b:charge 5	0.0				(5, 10)	(1, 25)	3	partial	N-Linked	1
series y:charge 1	-0.7218509667323156				(5, 10)	(1, 25)	3	partial	N-Linked	1
series y:charge 2	-1.1070433029525697				(5, 10)	(1, 25)	3	partial	N-Linked	1
series y:charge 3	0.0				(5, 10)	(1, 25)	3	partial	N-Linked	1
series y:charge 4	0.0				(5, 10)	(1, 25)	3	partial	N-Linked	1
series y:charge 5	0.0				(5, 10)	(1, 25)	3	partial	N-Linked	1
series stub_glycopeptide:charge 1	0.0				(5, 10)	(1, 25)	3	partial	N-Linked	1
series stub_glycopeptide:charge 2	0.0				(5, 10)	(1, 25)	3	partial	N-Linked	1
series stub_glycopeptide:charge 3	0.0				(5, 10)	(1, 25)	3	partial	N-Linked	1
series stub_glycopeptide:charge 4	0.0				(5, 10)	(1, 25)	3	partial	N-Linked	1
series stub_glycopeptide:charge 5	0.0				(5, 10)	(1, 25)	3	partial	N-Linked	1
is_glycosylated 0	-1.036337574581871				(5, 10)	(1, 25)	3	partial	N-Linked	1
is_glycosylated 1	-0.9159639136725498				(5, 10)	(1, 25)	3	partial	N-Linked	1
is_glycosylated 2	-1.2559141249996522				(5, 10)	(1, 25)	3	partial	N-Linked	1
charge 1:c-term pro	-0.1767795479741074				(5, 10)	(1, 25)	3	partial	N-Linked	1
charge 2:c-term pro	0.0				(5, 10)	(1, 25)	3	partial	N-Linked	1
charge 3:c-term pro	0.0				(5, 10)	(1, 25)	3	partial	N-Linked	1
charge 4:c-term pro	0.0				(5, 10)	(1, 25)	3	partial	N-Linked	1
charge 5:c-term pro	0.0				(5, 10)	(1, 25)	3	partial	N-Linked	1
series:c-term pro b	0.1501676492377973				(5, 10)	(1, 25)	3	partial	N-Linked	1
series:c-term pro y	-0.3269471972027953				(5, 10)	(1, 25)	3	partial	N-Linked	1
is_glycosylated:c-term pro 0	-1.207067016566858				(5, 10)	(1, 25)	3	partial	N-Linked	1
is_glycosylated:c-term pro 1	1.0302874687133925				(5, 10)	(1, 25)	3	partial	N-Linked	1
is_glycosylated:c-term pro 2	0.0				(5, 10)	(1, 25)	3	partial	N-Linked	1
stub glycopeptide:is_glycosylated 0	0.0				(5, 10)	(1, 25)	3	partial	N-Linked	1
stub glycopeptide:is_glycosylated 1	0.0				(5, 10)	(1, 25)	3	partial	N-Linked	1
stub glycopeptide:is_glycosylated 2	0.0				(5, 10)	(1, 25)	3	partial	N-Linked	1
stub glycopeptide:is_glycosylated 3	0.0				(5, 10)	(1, 25)	3	partial	N-Linked	1
stub glycopeptide:is_glycosylated 4	0.0				(5, 10)	(1, 25)	3	partial	N-Linked	1
stub glycopeptide:is_glycosylated 5	0.0				(5, 10)	(1, 25)	3	partial	N-Linked	1
stub glycopeptide:is_glycosylated 6	0.0				(5, 10)	(1, 25)	3	partial	N-Linked	1
stub glycopeptide:is_glycosylated 7	0.0				(5, 10)	(1, 25)	3	partial	N-Linked	1
stub glycopeptide:is_glycosylated 8	0.0				(5, 10)	(1, 25)	3	partial	N-Linked	1
stub glycopeptide:is_glycosylated 9	0.0				(5, 10)	(1, 25)	3	partial	N-Linked	1
stub glycopeptide:is_glycosylated 10	0.0				(5, 10)	(1, 25)	3	partial	N-Linked	1
stub glycopeptide:is_glycosylated 11	0.0				(5, 10)	(1, 25)	3	partial	N-Linked	1
stub glycopeptide:is_glycosylated 12	0.0				(5, 10)	(1, 25)	3	partial	N-Linked	1
stub glycopeptide:is_glycosylated 13	0.0				(5, 10)	(1, 25)	3	partial	N-Linked	1
stub glycopeptide:is_glycosylated 14	0.0				(5, 10)	(1, 25)	3	partial	N-Linked	1
stub glycopeptide:composition pro	0.0				(5, 10)	(1, 25)	3	partial	N-Linked	1
stub glycopeptide:composition gly	0.0				(5, 10)	(1, 25)	3	partial	N-Linked	1
stub glycopeptide:composition ser_thr	0.0				(5, 10)	(1, 25)	3	partial	N-Linked	1
stub glycopeptide:composition leu_iso_val_ala	0.0				(5, 10)	(1, 25)	3	partial	N-Linked	1
stub glycopeptide:composition asn	0.0				(5, 10)	(1, 25)	3	partial	N-Linked	1
stub glycopeptide:composition his	0.0				(5, 10)	(1, 25)	3	partial	N-Linked	1
stub glycopeptide:composition arg_lys	0.0				(5, 10)	(1, 25)	3	partial	N-Linked	1
stub glycopeptide:composition x	0.0				(5, 10)	(1, 25)	3	partial	N-Linked	1
stub glycopeptide:charge 1:fucose 0	0.0				(5, 10)	(1, 25)	3	partial	N-Linked	1
stub glycopeptide:charge 1:fucose 1	0.0				(5, 10)	(1, 25)	3	partial	N-Linked	1
stub glycopeptide:charge 1:fucose 2	0.0				(5, 10)	(1, 25)	3	partial	N-Linked	1
stub glycopeptide:charge 1:fucose 3	0.0				(5, 10)	(1, 25)	3	partial	N-Linked	1
stub glycopeptide:charge 1:fucose 4	0.0				(5, 10)	(1, 25)	3	partial	N-Linked	1
stub glycopeptide:charge 1:fucose 5	0.0				(5, 10)	(1, 25)	3	partial	N-Linked	1
stub glycopeptide:charge 1:fucose 6	0.0				(5, 10)	(1, 25)	3	partial	N-Linked	1
stub glycopeptide:charge 2:fucose 0	0.0				(5, 10)	(1, 25)	3	partial	N-Linked	1
stub glycopeptide:charge 2:fucose 1	0.0				(5, 10)	(1, 25)	3	partial	N-Linked	1
stub glycopeptide:charge 2:fucose 2	0.0				(5, 10)	(1, 25)	3	partial	N-Linked	1
stub glycopeptide:charge 2:fucose 3	0.0				(5, 10)	(1, 25)	3	partial	N-Linked	1
stub glycopeptide:charge 2:fucose 4	0.0				(5, 10)	(1, 25)	3	partial	N-Linked	1
stub glycopeptide:charge 2:fucose 5	0.0				(5, 10)	(1, 25)	3	partial	N-Linked	1
stub glycopeptide:charge 2:fucose 6	0.0				(5, 10)	(1, 25)	3	partial	N-Linked	1
stub glycopeptide:charge 3:fucose 0	0.0				(5, 10)	(1, 25)	3	partial	N-Linked	1
stub glycopeptide:charge 3:fucose 1	0.0				(5, 10)	(1, 25)	3	partial	N-Linked	1
stub glycopeptide:charge 3:fucose 2	0.0				(5, 10)	(1, 25)	3	partial	N-Linked	1
stub glycopeptide:charge 3:fucose 3	0.0				(5, 10)	(1, 25)	3	partial	N-Linked	1
stub glycopeptide:charge 3:fucose 4	0.0				(5, 10)	(1, 25)	3	partial	N-Linked	1
stub glycopeptide:charge 3:fucose 5	0.0				(5, 10)	(1, 25)	3	partial	N-Linked	1
stub glycopeptide:charge 3:fucose 6	0.0				(5, 10)	(1, 25)	3	partial	N-Linked	1
stub glycopeptide:charge 4:fucose 0	0.0				(5, 10)	(1, 25)	3	partial	N-Linked	1
stub glycopeptide:charge 4:fucose 1	0.0				(5, 10)	(1, 25)	3	partial	N-Linked	1
stub glycopeptide:charge 4:fucose 2	0.0				(5, 10)	(1, 25)	3	partial	N-Linked	1
stub glycopeptide:charge 4:fucose 3	0.0				(5, 10)	(1, 25)	3	partial	N-Linked	1
stub glycopeptide:charge 4:fucose 4	0.0				(5, 10)	(1, 25)	3	partial	N-Linked	1
stub glycopeptide:charge 4:fucose 5	0.0				(5, 10)	(1, 25)	3	partial	N-Linked	1
stub glycopeptide:charge 4:fucose 6	0.0				(5, 10)	(1, 25)	3	partial	N-Linked	1
stub glycopeptide:charge 5:fucose 0	0.0				(5, 10)	(1, 25)	3	partial	N-Linked	1
stub glycopeptide:charge 5:fucose 1	0.0				(5, 10)	(1, 25)	3	partial	N-Linked	1
stub glycopeptide:charge 5:fucose 2	0.0				(5, 10)	(1, 25)	3	partial	N-Linked	1
stub glycopeptide:charge 5:fucose 3	0.0				(5, 10)	(1, 25)	3	partial	N-Linked	1
stub glycopeptide:charge 5:fucose 4	0.0				(5, 10)	(1, 25)	3	partial	N-Linked	1
stub glycopeptide:charge 5:fucose 5	0.0				(5, 10)	(1, 25)	3	partial	N-Linked	1
stub glycopeptide:charge 5:fucose 6	0.0				(5, 10)	(1, 25)	3	partial	N-Linked	1
n-term - 1 pro	-1.4006508198944254				(5, 10)	(1, 25)	3	partial	N-Linked	1
n-term - 1 gly	0.175799732626135				(5, 10)	(1, 25)	3	partial	N-Linked	1
n-term - 1 ser_thr	0.1203121573813532				(5, 10)	(1, 25)	3	partial	N-Linked	1
n-term - 1 leu_iso_val_ala	-0.4221634654630771				(5, 10)	(1, 25)	3	partial	N-Linked	1
n-term - 1 asn	-0.815991073103797				(5, 10)	(1, 25)	3	partial	N-Linked	1
n-term - 1 his	-0.0890314585690829				(5, 10)	(1, 25)	3	partial	N-Linked	1
n-term - 1 arg_lys	-0.4520614954479954				(5, 10)	(1, 25)	3	partial	N-Linked	1
n-term - 1 x	-0.0121256034566179				(5, 10)	(1, 25)	3	partial	N-Linked	1
n-term - 2 pro	-0.8695236763619966				(5, 10)	(1, 25)	3	partial	N-Linked	1
n-term - 2 gly	-1.920558853398301				(5, 10)	(1, 25)	3	partial	N-Linked	1
n-term - 2 ser_thr	-0.3682252564728449				(5, 10)	(1, 25)	3	partial	N-Linked	1
n-term - 2 leu_iso_val_ala	0.0799109906026536				(5, 10)	(1, 25)	3	partial	N-Linked	1
n-term - 2 asn	-0.320967275373414				(5, 10)	(1, 25)	3	partial	N-Linked	1
n-term - 2 his	-0.562398200626378				(5, 10)	(1, 25)	3	partial	N-Linked	1
n-term - 2 arg_lys	-0.9995581113880092				(5, 10)	(1, 25)	3	partial	N-Linked	1
n-term - 2 x	-0.2059746280943015				(5, 10)	(1, 25)	3	partial	N-Linked	1
c-term + 1 pro	0.2298294274574182				(5, 10)	(1, 25)	3	partial	N-Linked	1
c-term + 1 gly	-0.4094366753773473				(5, 10)	(1, 25)	3	partial	N-Linked	1
c-term + 1 ser_thr	0.4070345094690688				(5, 10)	(1, 25)	3	partial	N-Linked	1
c-term + 1 leu_iso_val_ala	0.8507122885718503				(5, 10)	(1, 25)	3	partial	N-Linked	1
c-term + 1 asn	0.5827976352431358				(5, 10)	(1, 25)	3	partial	N-Linked	1
c-term + 1 his	0.2499902650265793				(5, 10)	(1, 25)	3	partial	N-Linked	1
c-term + 1 arg_lys	-0.1852865286060113				(5, 10)	(1, 25)	3	partial	N-Linked	1
c-term + 1 x	0.5506538587906612				(5, 10)	(1, 25)	3	partial	N-Linked	1
c-term + 2 pro	-1.6434390872567797				(5, 10)	(1, 25)	3	partial	N-Linked	1
c-term + 2 gly	0.7181010238198982				(5, 10)	(1, 25)	3	partial	N-Linked	1
c-term + 2 ser_thr	-0.9420153956982132				(5, 10)	(1, 25)	3	partial	N-Linked	1
c-term + 2 leu_iso_val_ala	-0.6433679837362382				(5, 10)	(1, 25)	3	partial	N-Linked	1
c-term + 2 asn	-1.1248026908640454				(5, 10)	(1, 25)	3	partial	N-Linked	1
c-term + 2 his	-1.2586388847905103				(5, 10)	(1, 25)	3	partial	N-Linked	1
c-term + 2 arg_lys	-0.9344584705947636				(5, 10)	(1, 25)	3	partial	N-Linked	1
c-term + 2 x	-0.452300116032046				(5, 10)	(1, 25)	3	partial	N-Linked	1
stub glycopeptide:charge 1:glycan loss 0	0.0				(5, 10)	(1, 25)	3	partial	N-Linked	1
stub glycopeptide:charge 1:glycan loss 1	0.0				(5, 10)	(1, 25)	3	partial	N-Linked	1
stub glycopeptide:charge 1:glycan loss 2	0.0				(5, 10)	(1, 25)	3	partial	N-Linked	1
stub glycopeptide:charge 1:glycan loss 3	0.0				(5, 10)	(1, 25)	3	partial	N-Linked	1
stub glycopeptide:charge 1:glycan loss 4	0.0				(5, 10)	(1, 25)	3	partial	N-Linked	1
stub glycopeptide:charge 1:glycan loss 5	0.0				(5, 10)	(1, 25)	3	partial	N-Linked	1
stub glycopeptide:charge 1:glycan loss 6	0.0				(5, 10)	(1, 25)	3	partial	N-Linked	1
stub glycopeptide:charge 1:glycan loss 7	0.0				(5, 10)	(1, 25)	3	partial	N-Linked	1
stub glycopeptide:charge 1:glycan loss 8	0.0				(5, 10)	(1, 25)	3	partial	N-Linked	1
stub glycopeptide:charge 1:glycan loss 9	0.0				(5, 10)	(1, 25)	3	partial	N-Linked	1
stub glycopeptide:charge 1:glycan loss 10	0.0				(5, 10)	(1, 25)	3	partial	N-Linked	1
stub glycopeptide:charge 1:glycan loss 11	0.0				(5, 10)	(1, 25)	3	partial	N-Linked	1
stub glycopeptide:charge 1:glycan loss 12	0.0				(5, 10)	(1, 25)	3	partial	N-Linked	1
stub glycopeptide:charge 1:glycan loss 13	0.0				(5, 10)	(1, 25)	3	partial	N-Linked	1
stub glycopeptide:charge 1:glycan loss 14	0.0				(5, 10)	(1, 25)	3	partial	N-Linked	1
stub glycopeptide:charge 1:glycan loss 15	0.0				(5, 10)	(1, 25)	3	partial	N-Linked	1
stub glycopeptide:charge 1:glycan loss 16	0.0				(5, 10)	(1, 25)	3	partial	N-Linked	1
stub glycopeptide:charge 1:glycan loss 17	0.0				(5, 10)	(1, 25)	3	partial	N-Linked	1
stub glycopeptide:charge 1:glycan loss 18	0.0				(5, 10)	(1, 25)	3	partial	N-Linked	1
stub glycopeptide:charge 1:glycan loss 19	0.0				(5, 10)	(1, 25)	3	partial	N-Linked	1
stub glycopeptide:charge 1:glycan loss 20	0.0				(5, 10)	(1, 25)	3	partial	N-Linked	1
stub glycopeptide:charge 1:glycan loss 21	0.0				(5, 10)	(1, 25)	3	partial	N-Linked	1
stub glycopeptide:charge 1:glycan loss 22	0.0				(5, 10)	(1, 25)	3	partial	N-Linked	1
stub glycopeptide:charge 1:glycan loss 23	0.0				(5, 10)	(1, 25)	3	partial	N-Linked	1
stub glycopeptide:charge 1:glycan loss 24	0.0				(5, 10)	(1, 25)	3	partial	N-Linked	1
stub glycopeptide:charge 1:glycan loss 25	0.0				(5, 10)	(1, 25)	3	partial	N-Linked	1
stub glycopeptide:charge 1:glycan loss 26	0.0				(5, 10)	(1, 25)	3	partial	N-Linked	1
stub glycopeptide:charge 1:glycan loss 27	0.0				(5, 10)	(1, 25)	3	partial	N-Linked	1
stub glycopeptide:charge 1:glycan loss 28	0.0				(5, 10)	(1, 25)	3	partial	N-Linked	1
stub glycopeptide:charge 2:glycan loss 0	0.0				(5, 10)	(1, 25)	3	partial	N-Linked	1
stub glycopeptide:charge 2:glycan loss 1	0.0				(5, 10)	(1, 25)	3	partial	N-Linked	1
stub glycopeptide:charge 2:glycan loss 2	0.0				(5, 10)	(1, 25)	3	partial	N-Linked	1
stub glycopeptide:charge 2:glycan loss 3	0.0				(5, 10)	(1, 25)	3	partial	N-Linked	1
stub glycopeptide:charge 2:glycan loss 4	0.0				(5, 10)	(1, 25)	3	partial	N-Linked	1
stub glycopeptide:charge 2:glycan loss 5	0.0				(5, 10)	(1, 25)	3	partial	N-Linked	1
stub glycopeptide:charge 2:glycan loss 6	0.0				(5, 10)	(1, 25)	3	partial	N-Linked	1
stub glycopeptide:charge 2:glycan loss 7	0.0				(5, 10)	(1, 25)	3	partial	N-Linked	1
stub glycopeptide:charge 2:glycan loss 8	0.0				(5, 10)	(1, 25)	3	partial	N-Linked	1
stub glycopeptide:charge 2:glycan loss 9	0.0				(5, 10)	(1, 25)	3	partial	N-Linked	1
stub glycopeptide:charge 2:glycan loss 10	0.0				(5, 10)	(1, 25)	3	partial	N-Linked	1
stub glycopeptide:charge 2:glycan loss 11	0.0				(5, 10)	(1, 25)	3	partial	N-Linked	1
stub glycopeptide:charge 2:glycan loss 12	0.0				(5, 10)	(1, 25)	3	partial	N-Linked	1
stub glycopeptide:charge 2:glycan loss 13	0.0				(5, 10)	(1, 25)	3	partial	N-Linked	1
stub glycopeptide:charge 2:glycan loss 14	0.0				(5, 10)	(1, 25)	3	partial	N-Linked	1
stub glycopeptide:charge 2:glycan loss 15	0.0				(5, 10)	(1, 25)	3	partial	N-Linked	1
stub glycopeptide:charge 2:glycan loss 16	0.0				(5, 10)	(1, 25)	3	partial	N-Linked	1
stub glycopeptide:charge 2:glycan loss 17	0.0				(5, 10)	(1, 25)	3	partial	N-Linked	1
stub glycopeptide:charge 2:glycan loss 18	0.0				(5, 10)	(1, 25)	3	partial	N-Linked	1
stub glycopeptide:charge 2:glycan loss 19	0.0				(5, 10)	(1, 25)	3	partial	N-Linked	1
stub glycopeptide:charge 2:glycan loss 20	0.0				(5, 10)	(1, 25)	3	partial	N-Linked	1
stub glycopeptide:charge 2:glycan loss 21	0.0				(5, 10)	(1, 25)	3	partial	N-Linked	1
stub glycopeptide:charge 2:glycan loss 22	0.0				(5, 10)	(1, 25)	3	partial	N-Linked	1
stub glycopeptide:charge 2:glycan loss 23	0.0				(5, 10)	(1, 25)	3	partial	N-Linked	1
stub glycopeptide:charge 2:glycan loss 24	0.0				(5, 10)	(1, 25)	3	partial	N-Linked	1
stub glycopeptide:charge 2:glycan loss 25	0.0				(5, 10)	(1, 25)	3	partial	N-Linked	1
stub glycopeptide:charge 2:glycan loss 26	0.0				(5, 10)	(1, 25)	3	partial	N-Linked	1
stub glycopeptide:charge 2:glycan loss 27	0.0				(5, 10)	(1, 25)	3	partial	N-Linked	1
stub glycopeptide:charge 2:glycan loss 28	0.0				(5, 10)	(1, 25)	3	partial	N-Linked	1
stub glycopeptide:charge 3:glycan loss 0	0.0				(5, 10)	(1, 25)	3	partial	N-Linked	1
stub glycopeptide:charge 3:glycan loss 1	0.0				(5, 10)	(1, 25)	3	partial	N-Linked	1
stub glycopeptide:charge 3:glycan loss 2	0.0				(5, 10)	(1, 25)	3	partial	N-Linked	1
stub glycopeptide:charge 3:glycan loss 3	0.0				(5, 10)	(1, 25)	3	partial	N-Linked	1
stub glycopeptide:charge 3:glycan loss 4	0.0				(5, 10)	(1, 25)	3	partial	N-Linked	1
stub glycopeptide:charge 3:glycan loss 5	0.0				(5, 10)	(1, 25)	3	partial	N-Linked	1
stub glycopeptide:charge 3:glycan loss 6	0.0				(5, 10)	(1, 25)	3	partial	N-Linked	1
stub glycopeptide:charge 3:glycan loss 7	0.0				(5, 10)	(1, 25)	3	partial	N-Linked	1
stub glycopeptide:charge 3:glycan loss 8	0.0				(5, 10)	(1, 25)	3	partial	N-Linked	1
stub glycopeptide:charge 3:glycan loss 9	0.0				(5, 10)	(1, 25)	3	partial	N-Linked	1
stub glycopeptide:charge 3:glycan loss 10	0.0				(5, 10)	(1, 25)	3	partial	N-Linked	1
stub glycopeptide:charge 3:glycan loss 11	0.0				(5, 10)	(1, 25)	3	partial	N-Linked	1
stub glycopeptide:charge 3:glycan loss 12	0.0				(5, 10)	(1, 25)	3	partial	N-Linked	1
stub glycopeptide:charge 3:glycan loss 13	0.0				(5, 10)	(1, 25)	3	partial	N-Linked	1
stub glycopeptide:charge 3:glycan loss 14	0.0				(5, 10)	(1, 25)	3	partial	N-Linked	1
stub glycopeptide:charge 3:glycan loss 15	0.0				(5, 10)	(1, 25)	3	partial	N-Linked	1
stub glycopeptide:charge 3:glycan loss 16	0.0				(5, 10)	(1, 25)	3	partial	N-Linked	1
stub glycopeptide:charge 3:glycan loss 17	0.0				(5, 10)	(1, 25)	3	partial	N-Linked	1
stub glycopeptide:charge 3:glycan loss 18	0.0				(5, 10)	(1, 25)	3	partial	N-Linked	1
stub glycopeptide:charge 3:glycan loss 19	0.0				(5, 10)	(1, 25)	3	partial	N-Linked	1
stub glycopeptide:charge 3:glycan loss 20	0.0				(5, 10)	(1, 25)	3	partial	N-Linked	1
stub glycopeptide:charge 3:glycan loss 21	0.0				(5, 10)	(1, 25)	3	partial	N-Linked	1
stub glycopeptide:charge 3:glycan loss 22	0.0				(5, 10)	(1, 25)	3	partial	N-Linked	1
stub glycopeptide:charge 3:glycan loss 23	0.0				(5, 10)	(1, 25)	3	partial	N-Linked	1
stub glycopeptide:charge 3:glycan loss 24	0.0				(5, 10)	(1, 25)	3	partial	N-Linked	1
stub glycopeptide:charge 3:glycan loss 25	0.0				(5, 10)	(1, 25)	3	partial	N-Linked	1
stub glycopeptide:charge 3:glycan loss 26	0.0				(5, 10)	(1, 25)	3	partial	N-Linked	1
stub glycopeptide:charge 3:glycan loss 27	0.0				(5, 10)	(1, 25)	3	partial	N-Linked	1
stub glycopeptide:charge 3:glycan loss 28	0.0				(5, 10)	(1, 25)	3	partial	N-Linked	1
stub glycopeptide:charge 4:glycan loss 0	0.0				(5, 10)	(1, 25)	3	partial	N-Linked	1
stub glycopeptide:charge 4:glycan loss 1	0.0				(5, 10)	(1, 25)	3	partial	N-Linked	1
stub glycopeptide:charge 4:glycan loss 2	0.0				(5, 10)	(1, 25)	3	partial	N-Linked	1
stub glycopeptide:charge 4:glycan loss 3	0.0				(5, 10)	(1, 25)	3	partial	N-Linked	1
stub glycopeptide:charge 4:glycan loss 4	0.0				(5, 10)	(1, 25)	3	partial	N-Linked	1
stub glycopeptide:charge 4:glycan loss 5	0.0				(5, 10)	(1, 25)	3	partial	N-Linked	1
stub glycopeptide:charge 4:glycan loss 6	0.0				(5, 10)	(1, 25)	3	partial	N-Linked	1
stub glycopeptide:charge 4:glycan loss 7	0.0				(5, 10)	(1, 25)	3	partial	N-Linked	1
stub glycopeptide:charge 4:glycan loss 8	0.0				(5, 10)	(1, 25)	3	partial	N-Linked	1
stub glycopeptide:charge 4:glycan loss 9	0.0				(5, 10)	(1, 25)	3	partial	N-Linked	1
stub glycopeptide:charge 4:glycan loss 10	0.0				(5, 10)	(1, 25)	3	partial	N-Linked	1
stub glycopeptide:charge 4:glycan loss 11	0.0				(5, 10)	(1, 25)	3	partial	N-Linked	1
stub glycopeptide:charge 4:glycan loss 12	0.0				(5, 10)	(1, 25)	3	partial	N-Linked	1
stub glycopeptide:charge 4:glycan loss 13	0.0				(5, 10)	(1, 25)	3	partial	N-Linked	1
stub glycopeptide:charge 4:glycan loss 14	0.0				(5, 10)	(1, 25)	3	partial	N-Linked	1
stub glycopeptide:charge 4:glycan loss 15	0.0				(5, 10)	(1, 25)	3	partial	N-Linked	1
stub glycopeptide:charge 4:glycan loss 16	0.0				(5, 10)	(1, 25)	3	partial	N-Linked	1
stub glycopeptide:charge 4:glycan loss 17	0.0				(5, 10)	(1, 25)	3	partial	N-Linked	1
stub glycopeptide:charge 4:glycan loss 18	0.0				(5, 10)	(1, 25)	3	partial	N-Linked	1
stub glycopeptide:charge 4:glycan loss 19	0.0				(5, 10)	(1, 25)	3	partial	N-Linked	1
stub glycopeptide:charge 4:glycan loss 20	0.0				(5, 10)	(1, 25)	3	partial	N-Linked	1
stub glycopeptide:charge 4:glycan loss 21	0.0				(5, 10)	(1, 25)	3	partial	N-Linked	1
stub glycopeptide:charge 4:glycan loss 22	0.0				(5, 10)	(1, 25)	3	partial	N-Linked	1
stub glycopeptide:charge 4:glycan loss 23	0.0				(5, 10)	(1, 25)	3	partial	N-Linked	1
stub glycopeptide:charge 4:glycan loss 24	0.0				(5, 10)	(1, 25)	3	partial	N-Linked	1
stub glycopeptide:charge 4:glycan loss 25	0.0				(5, 10)	(1, 25)	3	partial	N-Linked	1
stub glycopeptide:charge 4:glycan loss 26	0.0				(5, 10)	(1, 25)	3	partial	N-Linked	1
stub glycopeptide:charge 4:glycan loss 27	0.0				(5, 10)	(1, 25)	3	partial	N-Linked	1
stub glycopeptide:charge 4:glycan loss 28	0.0				(5, 10)	(1, 25)	3	partial	N-Linked	1
stub glycopeptide:charge 5:glycan loss 0	0.0				(5, 10)	(1, 25)	3	partial	N-Linked	1
stub glycopeptide:charge 5:glycan loss 1	0.0				(5, 10)	(1, 25)	3	partial	N-Linked	1
stub glycopeptide:charge 5:glycan loss 2	0.0				(5, 10)	(1, 25)	3	partial	N-Linked	1
stub glycopeptide:charge 5:glycan loss 3	0.0				(5, 10)	(1, 25)	3	partial	N-Linked	1
stub glycopeptide:charge 5:glycan loss 4	0.0				(5, 10)	(1, 25)	3	partial	N-Linked	1
stub glycopeptide:charge 5:glycan loss 5	0.0				(5, 10)	(1, 25)	3	partial	N-Linked	1
stub glycopeptide:charge 5:glycan loss 6	0.0				(5, 10)	(1, 25)	3	partial	N-Linked	1
stub glycopeptide:charge 5:glycan loss 7	0.0				(5, 10)	(1, 25)	3	partial	N-Linked	1
stub glycopeptide:charge 5:glycan loss 8	0.0				(5, 10)	(1, 25)	3	partial	N-Linked	1
stub glycopeptide:charge 5:glycan loss 9	0.0				(5, 10)	(1, 25)	3	partial	N-Linked	1
stub glycopeptide:charge 5:glycan loss 10	0.0				(5, 10)	(1, 25)	3	partial	N-Linked	1
stub glycopeptide:charge 5:glycan loss 11	0.0				(5, 10)	(1, 25)	3	partial	N-Linked	1
stub glycopeptide:charge 5:glycan loss 12	0.0				(5, 10)	(1, 25)	3	partial	N-Linked	1
stub glycopeptide:charge 5:glycan loss 13	0.0				(5, 10)	(1, 25)	3	partial	N-Linked	1
stub glycopeptide:charge 5:glycan loss 14	0.0				(5, 10)	(1, 25)	3	partial	N-Linked	1
stub glycopeptide:charge 5:glycan loss 15	0.0				(5, 10)	(1, 25)	3	partial	N-Linked	1
stub glycopeptide:charge 5:glycan loss 16	0.0				(5, 10)	(1, 25)	3	partial	N-Linked	1
stub glycopeptide:charge 5:glycan loss 17	0.0				(5, 10)	(1, 25)	3	partial	N-Linked	1
stub glycopeptide:charge 5:glycan loss 18	0.0				(5, 10)	(1, 25)	3	partial	N-Linked	1
stub glycopeptide:charge 5:glycan loss 19	0.0				(5, 10)	(1, 25)	3	partial	N-Linked	1
stub glycopeptide:charge 5:glycan loss 20	0.0				(5, 10)	(1, 25)	3	partial	N-Linked	1
stub glycopeptide:charge 5:glycan loss 21	0.0				(5, 10)	(1, 25)	3	partial	N-Linked	1
stub glycopeptide:charge 5:glycan loss 22	0.0				(5, 10)	(1, 25)	3	partial	N-Linked	1
stub glycopeptide:charge 5:glycan loss 23	0.0				(5, 10)	(1, 25)	3	partial	N-Linked	1
stub glycopeptide:charge 5:glycan loss 24	0.0				(5, 10)	(1, 25)	3	partial	N-Linked	1
stub glycopeptide:charge 5:glycan loss 25	0.0				(5, 10)	(1, 25)	3	partial	N-Linked	1
stub glycopeptide:charge 5:glycan loss 26	0.0				(5, 10)	(1, 25)	3	partial	N-Linked	1
stub glycopeptide:charge 5:glycan loss 27	0.0				(5, 10)	(1, 25)	3	partial	N-Linked	1
stub glycopeptide:charge 5:glycan loss 28	0.0				(5, 10)	(1, 25)	3	partial	N-Linked	1
stub glycopeptide:charge 1:labile monosaccharides 0	0.0				(5, 10)	(1, 25)	3	partial	N-Linked	1
stub glycopeptide:charge 1:labile monosaccharides 1	0.0				(5, 10)	(1, 25)	3	partial	N-Linked	1
stub glycopeptide:charge 1:labile monosaccharides 2	0.0				(5, 10)	(1, 25)	3	partial	N-Linked	1
stub glycopeptide:charge 1:labile monosaccharides 3	0.0				(5, 10)	(1, 25)	3	partial	N-Linked	1
stub glycopeptide:charge 1:labile monosaccharides 4	0.0				(5, 10)	(1, 25)	3	partial	N-Linked	1
stub glycopeptide:charge 1:labile monosaccharides 5	0.0				(5, 10)	(1, 25)	3	partial	N-Linked	1
stub glycopeptide:charge 1:labile monosaccharides 6	0.0				(5, 10)	(1, 25)	3	partial	N-Linked	1
stub glycopeptide:charge 2:labile monosaccharides 0	0.0				(5, 10)	(1, 25)	3	partial	N-Linked	1
stub glycopeptide:charge 2:labile monosaccharides 1	0.0				(5, 10)	(1, 25)	3	partial	N-Linked	1
stub glycopeptide:charge 2:labile monosaccharides 2	0.0				(5, 10)	(1, 25)	3	partial	N-Linked	1
stub glycopeptide:charge 2:labile monosaccharides 3	0.0				(5, 10)	(1, 25)	3	partial	N-Linked	1
stub glycopeptide:charge 2:labile monosaccharides 4	0.0				(5, 10)	(1, 25)	3	partial	N-Linked	1
stub glycopeptide:charge 2:labile monosaccharides 5	0.0				(5, 10)	(1, 25)	3	partial	N-Linked	1
stub glycopeptide:charge 2:labile monosaccharides 6	0.0				(5, 10)	(1, 25)	3	partial	N-Linked	1
stub glycopeptide:charge 3:labile monosaccharides 0	0.0				(5, 10)	(1, 25)	3	partial	N-Linked	1
stub glycopeptide:charge 3:labile monosaccharides 1	0.0				(5, 10)	(1, 25)	3	partial	N-Linked	1
stub glycopeptide:charge 3:labile monosaccharides 2	0.0				(5, 10)	(1, 25)	3	partial	N-Linked	1
stub glycopeptide:charge 3:labile monosaccharides 3	0.0				(5, 10)	(1, 25)	3	partial	N-Linked	1
stub glycopeptide:charge 3:labile monosaccharides 4	0.0				(5, 10)	(1, 25)	3	partial	N-Linked	1
stub glycopeptide:charge 3:labile monosaccharides 5	0.0				(5, 10)	(1, 25)	3	partial	N-Linked	1
stub glycopeptide:charge 3:labile monosaccharides 6	0.0				(5, 10)	(1, 25)	3	partial	N-Linked	1
stub glycopeptide:charge 4:labile monosaccharides 0	0.0				(5, 10)	(1, 25)	3	partial	N-Linked	1
stub glycopeptide:charge 4:labile monosaccharides 1	0.0				(5, 10)	(1, 25)	3	partial	N-Linked	1
stub glycopeptide:charge 4:labile monosaccharides 2	0.0				(5, 10)	(1, 25)	3	partial	N-Linked	1
stub glycopeptide:charge 4:labile monosaccharides 3	0.0				(5, 10)	(1, 25)	3	partial	N-Linked	1
stub glycopeptide:charge 4:labile monosaccharides 4	0.0				(5, 10)	(1, 25)	3	partial	N-Linked	1
stub glycopeptide:charge 4:labile monosaccharides 5	0.0				(5, 10)	(1, 25)	3	partial	N-Linked	1
stub glycopeptide:charge 4:labile monosaccharides 6	0.0				(5, 10)	(1, 25)	3	partial	N-Linked	1
stub glycopeptide:charge 5:labile monosaccharides 0	0.0				(5, 10)	(1, 25)	3	partial	N-Linked	1
stub glycopeptide:charge 5:labile monosaccharides 1	0.0				(5, 10)	(1, 25)	3	partial	N-Linked	1
stub glycopeptide:charge 5:labile monosaccharides 2	0.0				(5, 10)	(1, 25)	3	partial	N-Linked	1
stub glycopeptide:charge 5:labile monosaccharides 3	0.0				(5, 10)	(1, 25)	3	partial	N-Linked	1
stub glycopeptide:charge 5:labile monosaccharides 4	0.0				(5, 10)	(1, 25)	3	partial	N-Linked	1
stub glycopeptide:charge 5:labile monosaccharides 5	0.0				(5, 10)	(1, 25)	3	partial	N-Linked	1
stub glycopeptide:charge 5:labile monosaccharides 6	0.0				(5, 10)	(1, 25)	3	partial	N-Linked	1
n-term pro	-0.0999689834141008				(5, 10)	(1, 25)	4	mobile	N-Linked	1
n-term gly	0.4675613351435684				(5, 10)	(1, 25)	4	mobile	N-Linked	1
n-term ser_thr	-0.4461689987371762				(5, 10)	(1, 25)	4	mobile	N-Linked	1
n-term leu_iso_val_ala	-0.1114387454517642				(5, 10)	(1, 25)	4	mobile	N-Linked	1
n-term asn	-0.8582400729504702				(5, 10)	(1, 25)	4	mobile	N-Linked	1
n-term his	-0.8768415601461605				(5, 10)	(1, 25)	4	mobile	N-Linked	1
n-term arg_lys	0.0				(5, 10)	(1, 25)	4	mobile	N-Linked	1
n-term x	-0.6423094943834928				(5, 10)	(1, 25)	4	mobile	N-Linked	1
c-term pro	0.0332076929612292				(5, 10)	(1, 25)	4	mobile	N-Linked	1
c-term gly	0.0567979188307921				(5, 10)	(1, 25)	4	mobile	N-Linked	1
c-term ser_thr	-0.3812717573909875				(5, 10)	(1, 25)	4	mobile	N-Linked	1
c-term leu_iso_val_ala	-0.0231590975938353				(5, 10)	(1, 25)	4	mobile	N-Linked	1
c-term asn	-1.0153385729275013				(5, 10)	(1, 25)	4	mobile	N-Linked	1
c-term his	-0.5021923611481813				(5, 10)	(1, 25)	4	mobile	N-Linked	1
c-term arg_lys	0.0				(5, 10)	(1, 25)	4	mobile	N-Linked	1
c-term x	-0.7354503363150924				(5, 10)	(1, 25)	4	mobile	N-Linked	1
series b	-1.1243866173895831				(5, 10)	(1, 25)	4	mobile	N-Linked	1
series y	-1.4430198879085967				(5, 10)	(1, 25)	4	mobile	N-Linked	1
series stub_glycopeptide	0.0				(5, 10)	(1, 25)	4	mobile	N-Linked	1
charge 1	-1.5522412633689946				(5, 10)	(1, 25)	4	mobile	N-Linked	1
charge 2	-1.015165242238873				(5, 10)	(1, 25)	4	mobile	N-Linked	1
charge 3	0.0				(5, 10)	(1, 25)	4	mobile	N-Linked	1
charge 4	0.0				(5, 10)	(1, 25)	4	mobile	N-Linked	1
charge 5	0.0				(5, 10)	(1, 25)	4	mobile	N-Linked	1
series b:charge 1	-0.8217140737248706				(5, 10)	(1, 25)	4	mobile	N-Linked	1
series b:charge 2	-0.3026725431486706				(5, 10)	(1, 25)	4	mobile	N-Linked	1
series b:charge 3	0.0				(5, 10)	(1, 25)	4	mobile	N-Linked	1
series b:charge 4	0.0				(5, 10)	(1, 25)	4	mobile	N-Linked	1
series b:charge 5	0.0				(5, 10)	(1, 25)	4	mobile	N-Linked	1
series y:charge 1	-0.7305272048779375				(5, 10)	(1, 25)	4	mobile	N-Linked	1
series y:charge 2	-0.7124926990549671				(5, 10)	(1, 25)	4	mobile	N-Linked	1
series y:charge 3	0.0				(5, 10)	(1, 25)	4	mobile	N-Linked	1
series y:charge 4	0.0				(5, 10)	(1, 25)	4	mobile	N-Linked	1
series y:charge 5	0.0				(5, 10)	(1, 25)	4	mobile	N-Linked	1
series stub_glycopeptide:charge 1	0.0				(5, 10)	(1, 25)	4	mobile	N-Linked	1
series stub_glycopeptide:charge 2	0.0				(5, 10)	(1, 25)	4	mobile	N-Linked	1
series stub_glycopeptide:charge 3	0.0				(5, 10)	(1, 25)	4	mobile	N-Linked	1
series stub_glycopeptide:charge 4	0.0				(5, 10)	(1, 25)	4	mobile	N-Linked	1
series stub_glycopeptide:charge 5	0.0				(5, 10)	(1, 25)	4	mobile	N-Linked	1
is_glycosylated 0	-0.654982723994369				(5, 10)	(1, 25)	4	mobile	N-Linked	1
is_glycosylated 1	-0.8160996372869262				(5, 10)	(1, 25)	4	mobile	N-Linked	1
is_glycosylated 2	-1.0963241474403185				(5, 10)	(1, 25)	4	mobile	N-Linked	1
charge 1:c-term pro	0.0332076929491311				(5, 10)	(1, 25)	4	mobile	N-Linked	1
charge 2:c-term pro	0.0				(5, 10)	(1, 25)	4	mobile	N-Linked	1
charge 3:c-term pro	0.0				(5, 10)	(1, 25)	4	mobile	N-Linked	1
charge 4:c-term pro	0.0				(5, 10)	(1, 25)	4	mobile	N-Linked	1
charge 5:c-term pro	0.0				(5, 10)	(1, 25)	4	mobile	N-Linked	1
series:c-term pro b	-0.0503389391241898				(5, 10)	(1, 25)	4	mobile	N-Linked	1
series:c-term pro y	0.0835466317569186				(5, 10)	(1, 25)	4	mobile	N-Linked	1
is_glycosylated:c-term pro 0	-0.7260005751845063				(5, 10)	(1, 25)	4	mobile	N-Linked	1
is_glycosylated:c-term pro 1	0.998309074109142				(5, 10)	(1, 25)	4	mobile	N-Linked	1
is_glycosylated:c-term pro 2	-0.2391008062150263				(5, 10)	(1, 25)	4	mobile	N-Linked	1
stub glycopeptide:is_glycosylated 0	0.0				(5, 10)	(1, 25)	4	mobile	N-Linked	1
stub glycopeptide:is_glycosylated 1	0.0				(5, 10)	(1, 25)	4	mobile	N-Linked	1
stub glycopeptide:is_glycosylated 2	0.0				(5, 10)	(1, 25)	4	mobile	N-Linked	1
stub glycopeptide:is_glycosylated 3	0.0				(5, 10)	(1, 25)	4	mobile	N-Linked	1
stub glycopeptide:is_glycosylated 4	0.0				(5, 10)	(1, 25)	4	mobile	N-Linked	1
stub glycopeptide:is_glycosylated 5	0.0				(5, 10)	(1, 25)	4	mobile	N-Linked	1
stub glycopeptide:is_glycosylated 6	0.0				(5, 10)	(1, 25)	4	mobile	N-Linked	1
stub glycopeptide:is_glycosylated 7	0.0				(5, 10)	(1, 25)	4	mobile	N-Linked	1
stub glycopeptide:is_glycosylated 8	0.0				(5, 10)	(1, 25)	4	mobile	N-Linked	1
stub glycopeptide:is_glycosylated 9	0.0				(5, 10)	(1, 25)	4	mobile	N-Linked	1
stub glycopeptide:is_glycosylated 10	0.0				(5, 10)	(1, 25)	4	mobile	N-Linked	1
stub glycopeptide:is_glycosylated 11	0.0				(5, 10)	(1, 25)	4	mobile	N-Linked	1
stub glycopeptide:is_glycosylated 12	0.0				(5, 10)	(1, 25)	4	mobile	N-Linked	1
stub glycopeptide:is_glycosylated 13	0.0				(5, 10)	(1, 25)	4	mobile	N-Linked	1
stub glycopeptide:is_glycosylated 14	0.0				(5, 10)	(1, 25)	4	mobile	N-Linked	1
[truncated: 19,575 more rows]
