# Supplementary material for: Expanding N-glycopeptide identifications by modeling fragmentation, elution, and glycome connectivity
Source: Nat Commun. 2024 Jul 22;15:6168. doi: 10.1038/s41467-024-50338-5 (PMC11263600; doi:10.1038/s41467-024-50338-5)
Supplement: Supplementary file 4 — Source Data [file 41467_2024_50338_MOESM4_ESM.zip › source_data/figs5_high_glycan_intensity_regression_features.csv]

Name	Value	SE	Z	p-value	peptide_length_range	glycan_size_range	charge	proton_mobility	glycan_type	glycan_count
n-term pro	0.0				(5, 10)	(1, 25)	2	immobile	N-Linked	1
n-term gly	0.0				(5, 10)	(1, 25)	2	immobile	N-Linked	1
n-term ser_thr	0.0				(5, 10)	(1, 25)	2	immobile	N-Linked	1
n-term leu_iso_val_ala	0.0				(5, 10)	(1, 25)	2	immobile	N-Linked	1
n-term asn	0.0				(5, 10)	(1, 25)	2	immobile	N-Linked	1
n-term his	0.0				(5, 10)	(1, 25)	2	immobile	N-Linked	1
n-term arg_lys	0.0				(5, 10)	(1, 25)	2	immobile	N-Linked	1
n-term x	0.0				(5, 10)	(1, 25)	2	immobile	N-Linked	1
c-term pro	0.0				(5, 10)	(1, 25)	2	immobile	N-Linked	1
c-term gly	0.0				(5, 10)	(1, 25)	2	immobile	N-Linked	1
c-term ser_thr	0.0				(5, 10)	(1, 25)	2	immobile	N-Linked	1
c-term leu_iso_val_ala	0.0				(5, 10)	(1, 25)	2	immobile	N-Linked	1
c-term asn	0.0				(5, 10)	(1, 25)	2	immobile	N-Linked	1
c-term his	0.0				(5, 10)	(1, 25)	2	immobile	N-Linked	1
c-term arg_lys	0.0				(5, 10)	(1, 25)	2	immobile	N-Linked	1
c-term x	0.0				(5, 10)	(1, 25)	2	immobile	N-Linked	1
series b	0.0				(5, 10)	(1, 25)	2	immobile	N-Linked	1
series y	0.0				(5, 10)	(1, 25)	2	immobile	N-Linked	1
series stub_glycopeptide	0.5446214505547855				(5, 10)	(1, 25)	2	immobile	N-Linked	1
charge 1	0.0				(5, 10)	(1, 25)	2	immobile	N-Linked	1
charge 2	0.0				(5, 10)	(1, 25)	2	immobile	N-Linked	1
charge 3	0.0				(5, 10)	(1, 25)	2	immobile	N-Linked	1
charge 4	0.0				(5, 10)	(1, 25)	2	immobile	N-Linked	1
charge 5	0.0				(5, 10)	(1, 25)	2	immobile	N-Linked	1
series b:charge 1	0.0				(5, 10)	(1, 25)	2	immobile	N-Linked	1
series b:charge 2	0.0				(5, 10)	(1, 25)	2	immobile	N-Linked	1
series b:charge 3	0.0				(5, 10)	(1, 25)	2	immobile	N-Linked	1
series b:charge 4	0.0				(5, 10)	(1, 25)	2	immobile	N-Linked	1
series b:charge 5	0.0				(5, 10)	(1, 25)	2	immobile	N-Linked	1
series y:charge 1	0.0				(5, 10)	(1, 25)	2	immobile	N-Linked	1
series y:charge 2	0.0				(5, 10)	(1, 25)	2	immobile	N-Linked	1
series y:charge 3	0.0				(5, 10)	(1, 25)	2	immobile	N-Linked	1
series y:charge 4	0.0				(5, 10)	(1, 25)	2	immobile	N-Linked	1
series y:charge 5	0.0				(5, 10)	(1, 25)	2	immobile	N-Linked	1
series stub_glycopeptide:charge 1	0.3867146762634593				(5, 10)	(1, 25)	2	immobile	N-Linked	1
series stub_glycopeptide:charge 2	0.157906817267966				(5, 10)	(1, 25)	2	immobile	N-Linked	1
series stub_glycopeptide:charge 3	0.0				(5, 10)	(1, 25)	2	immobile	N-Linked	1
series stub_glycopeptide:charge 4	0.0				(5, 10)	(1, 25)	2	immobile	N-Linked	1
series stub_glycopeptide:charge 5	0.0				(5, 10)	(1, 25)	2	immobile	N-Linked	1
is_glycosylated 0	0.0				(5, 10)	(1, 25)	2	immobile	N-Linked	1
is_glycosylated 1	0.0				(5, 10)	(1, 25)	2	immobile	N-Linked	1
is_glycosylated 2	0.0				(5, 10)	(1, 25)	2	immobile	N-Linked	1
charge 1:c-term pro	0.0				(5, 10)	(1, 25)	2	immobile	N-Linked	1
charge 2:c-term pro	0.0				(5, 10)	(1, 25)	2	immobile	N-Linked	1
charge 3:c-term pro	0.0				(5, 10)	(1, 25)	2	immobile	N-Linked	1
charge 4:c-term pro	0.0				(5, 10)	(1, 25)	2	immobile	N-Linked	1
charge 5:c-term pro	0.0				(5, 10)	(1, 25)	2	immobile	N-Linked	1
series:c-term pro b	0.0				(5, 10)	(1, 25)	2	immobile	N-Linked	1
series:c-term pro y	0.0				(5, 10)	(1, 25)	2	immobile	N-Linked	1
is_glycosylated:c-term pro 0	0.0				(5, 10)	(1, 25)	2	immobile	N-Linked	1
is_glycosylated:c-term pro 1	0.0				(5, 10)	(1, 25)	2	immobile	N-Linked	1
is_glycosylated:c-term pro 2	0.0				(5, 10)	(1, 25)	2	immobile	N-Linked	1
stub glycopeptide:is_glycosylated 0	-1.705642634115317				(5, 10)	(1, 25)	2	immobile	N-Linked	1
stub glycopeptide:is_glycosylated 1	0.6371780727614181				(5, 10)	(1, 25)	2	immobile	N-Linked	1
stub glycopeptide:is_glycosylated 2	0.0996840663705893				(5, 10)	(1, 25)	2	immobile	N-Linked	1
stub glycopeptide:is_glycosylated 3	-0.0065509935742401				(5, 10)	(1, 25)	2	immobile	N-Linked	1
stub glycopeptide:is_glycosylated 4	-0.3570792794086907				(5, 10)	(1, 25)	2	immobile	N-Linked	1
stub glycopeptide:is_glycosylated 5	0.0571124647831289				(5, 10)	(1, 25)	2	immobile	N-Linked	1
stub glycopeptide:is_glycosylated 6	0.0393158578657719				(5, 10)	(1, 25)	2	immobile	N-Linked	1
stub glycopeptide:is_glycosylated 7	0.4763153135161116				(5, 10)	(1, 25)	2	immobile	N-Linked	1
stub glycopeptide:is_glycosylated 8	0.5237633623036639				(5, 10)	(1, 25)	2	immobile	N-Linked	1
stub glycopeptide:is_glycosylated 9	0.7479787038656179				(5, 10)	(1, 25)	2	immobile	N-Linked	1
stub glycopeptide:is_glycosylated 10	0.8965787646107909				(5, 10)	(1, 25)	2	immobile	N-Linked	1
stub glycopeptide:is_glycosylated 11	-0.8640321928763347				(5, 10)	(1, 25)	2	immobile	N-Linked	1
stub glycopeptide:is_glycosylated 12	0.0				(5, 10)	(1, 25)	2	immobile	N-Linked	1
stub glycopeptide:is_glycosylated 13	0.0				(5, 10)	(1, 25)	2	immobile	N-Linked	1
stub glycopeptide:is_glycosylated 14	0.0				(5, 10)	(1, 25)	2	immobile	N-Linked	1
stub glycopeptide:composition pro	0.0				(5, 10)	(1, 25)	2	immobile	N-Linked	1
stub glycopeptide:composition gly	0.0				(5, 10)	(1, 25)	2	immobile	N-Linked	1
stub glycopeptide:composition ser_thr	0.406559175829917				(5, 10)	(1, 25)	2	immobile	N-Linked	1
stub glycopeptide:composition leu_iso_val_ala	0.0979759250922447				(5, 10)	(1, 25)	2	immobile	N-Linked	1
stub glycopeptide:composition asn	0.5446214688824486				(5, 10)	(1, 25)	2	immobile	N-Linked	1
stub glycopeptide:composition his	-0.9056639243895976				(5, 10)	(1, 25)	2	immobile	N-Linked	1
stub glycopeptide:composition arg_lys	-1.8403430340214304				(5, 10)	(1, 25)	2	immobile	N-Linked	1
stub glycopeptide:composition x	-0.0158242171354246				(5, 10)	(1, 25)	2	immobile	N-Linked	1
stub glycopeptide:charge 1:fucose 0	0.1065963416408533				(5, 10)	(1, 25)	2	immobile	N-Linked	1
stub glycopeptide:charge 1:fucose 1	0.2801183404331917				(5, 10)	(1, 25)	2	immobile	N-Linked	1
stub glycopeptide:charge 1:fucose 2	0.0				(5, 10)	(1, 25)	2	immobile	N-Linked	1
stub glycopeptide:charge 1:fucose 3	0.0				(5, 10)	(1, 25)	2	immobile	N-Linked	1
stub glycopeptide:charge 1:fucose 4	0.0				(5, 10)	(1, 25)	2	immobile	N-Linked	1
stub glycopeptide:charge 1:fucose 5	0.0				(5, 10)	(1, 25)	2	immobile	N-Linked	1
stub glycopeptide:charge 1:fucose 6	0.0				(5, 10)	(1, 25)	2	immobile	N-Linked	1
stub glycopeptide:charge 2:fucose 0	0.1089194383500535				(5, 10)	(1, 25)	2	immobile	N-Linked	1
stub glycopeptide:charge 2:fucose 1	0.0489874097150383				(5, 10)	(1, 25)	2	immobile	N-Linked	1
stub glycopeptide:charge 2:fucose 2	0.0				(5, 10)	(1, 25)	2	immobile	N-Linked	1
stub glycopeptide:charge 2:fucose 3	0.0				(5, 10)	(1, 25)	2	immobile	N-Linked	1
stub glycopeptide:charge 2:fucose 4	0.0				(5, 10)	(1, 25)	2	immobile	N-Linked	1
stub glycopeptide:charge 2:fucose 5	0.0				(5, 10)	(1, 25)	2	immobile	N-Linked	1
stub glycopeptide:charge 2:fucose 6	0.0				(5, 10)	(1, 25)	2	immobile	N-Linked	1
stub glycopeptide:charge 3:fucose 0	0.0				(5, 10)	(1, 25)	2	immobile	N-Linked	1
stub glycopeptide:charge 3:fucose 1	0.0				(5, 10)	(1, 25)	2	immobile	N-Linked	1
stub glycopeptide:charge 3:fucose 2	0.0				(5, 10)	(1, 25)	2	immobile	N-Linked	1
stub glycopeptide:charge 3:fucose 3	0.0				(5, 10)	(1, 25)	2	immobile	N-Linked	1
stub glycopeptide:charge 3:fucose 4	0.0				(5, 10)	(1, 25)	2	immobile	N-Linked	1
stub glycopeptide:charge 3:fucose 5	0.0				(5, 10)	(1, 25)	2	immobile	N-Linked	1
stub glycopeptide:charge 3:fucose 6	0.0				(5, 10)	(1, 25)	2	immobile	N-Linked	1
stub glycopeptide:charge 4:fucose 0	0.0				(5, 10)	(1, 25)	2	immobile	N-Linked	1
stub glycopeptide:charge 4:fucose 1	0.0				(5, 10)	(1, 25)	2	immobile	N-Linked	1
stub glycopeptide:charge 4:fucose 2	0.0				(5, 10)	(1, 25)	2	immobile	N-Linked	1
stub glycopeptide:charge 4:fucose 3	0.0				(5, 10)	(1, 25)	2	immobile	N-Linked	1
stub glycopeptide:charge 4:fucose 4	0.0				(5, 10)	(1, 25)	2	immobile	N-Linked	1
stub glycopeptide:charge 4:fucose 5	0.0				(5, 10)	(1, 25)	2	immobile	N-Linked	1
stub glycopeptide:charge 4:fucose 6	0.0				(5, 10)	(1, 25)	2	immobile	N-Linked	1
stub glycopeptide:charge 5:fucose 0	0.0				(5, 10)	(1, 25)	2	immobile	N-Linked	1
stub glycopeptide:charge 5:fucose 1	0.0				(5, 10)	(1, 25)	2	immobile	N-Linked	1
stub glycopeptide:charge 5:fucose 2	0.0				(5, 10)	(1, 25)	2	immobile	N-Linked	1
stub glycopeptide:charge 5:fucose 3	0.0				(5, 10)	(1, 25)	2	immobile	N-Linked	1
stub glycopeptide:charge 5:fucose 4	0.0				(5, 10)	(1, 25)	2	immobile	N-Linked	1
stub glycopeptide:charge 5:fucose 5	0.0				(5, 10)	(1, 25)	2	immobile	N-Linked	1
stub glycopeptide:charge 5:fucose 6	0.0				(5, 10)	(1, 25)	2	immobile	N-Linked	1
n-term - 1 pro	0.0				(5, 10)	(1, 25)	2	immobile	N-Linked	1
n-term - 1 gly	0.0				(5, 10)	(1, 25)	2	immobile	N-Linked	1
n-term - 1 ser_thr	0.0				(5, 10)	(1, 25)	2	immobile	N-Linked	1
n-term - 1 leu_iso_val_ala	0.0				(5, 10)	(1, 25)	2	immobile	N-Linked	1
n-term - 1 asn	0.0				(5, 10)	(1, 25)	2	immobile	N-Linked	1
n-term - 1 his	0.0				(5, 10)	(1, 25)	2	immobile	N-Linked	1
n-term - 1 arg_lys	0.0				(5, 10)	(1, 25)	2	immobile	N-Linked	1
n-term - 1 x	0.0				(5, 10)	(1, 25)	2	immobile	N-Linked	1
n-term - 2 pro	0.0				(5, 10)	(1, 25)	2	immobile	N-Linked	1
n-term - 2 gly	0.0				(5, 10)	(1, 25)	2	immobile	N-Linked	1
n-term - 2 ser_thr	0.0				(5, 10)	(1, 25)	2	immobile	N-Linked	1
n-term - 2 leu_iso_val_ala	0.0				(5, 10)	(1, 25)	2	immobile	N-Linked	1
n-term - 2 asn	0.0				(5, 10)	(1, 25)	2	immobile	N-Linked	1
n-term - 2 his	0.0				(5, 10)	(1, 25)	2	immobile	N-Linked	1
n-term - 2 arg_lys	0.0				(5, 10)	(1, 25)	2	immobile	N-Linked	1
n-term - 2 x	0.0				(5, 10)	(1, 25)	2	immobile	N-Linked	1
c-term + 1 pro	0.0				(5, 10)	(1, 25)	2	immobile	N-Linked	1
c-term + 1 gly	0.0				(5, 10)	(1, 25)	2	immobile	N-Linked	1
c-term + 1 ser_thr	0.0				(5, 10)	(1, 25)	2	immobile	N-Linked	1
c-term + 1 leu_iso_val_ala	0.0				(5, 10)	(1, 25)	2	immobile	N-Linked	1
c-term + 1 asn	0.0				(5, 10)	(1, 25)	2	immobile	N-Linked	1
c-term + 1 his	0.0				(5, 10)	(1, 25)	2	immobile	N-Linked	1
c-term + 1 arg_lys	0.0				(5, 10)	(1, 25)	2	immobile	N-Linked	1
c-term + 1 x	0.0				(5, 10)	(1, 25)	2	immobile	N-Linked	1
c-term + 2 pro	0.0				(5, 10)	(1, 25)	2	immobile	N-Linked	1
c-term + 2 gly	0.0				(5, 10)	(1, 25)	2	immobile	N-Linked	1
c-term + 2 ser_thr	0.0				(5, 10)	(1, 25)	2	immobile	N-Linked	1
c-term + 2 leu_iso_val_ala	0.0				(5, 10)	(1, 25)	2	immobile	N-Linked	1
c-term + 2 asn	0.0				(5, 10)	(1, 25)	2	immobile	N-Linked	1
c-term + 2 his	0.0				(5, 10)	(1, 25)	2	immobile	N-Linked	1
c-term + 2 arg_lys	0.0				(5, 10)	(1, 25)	2	immobile	N-Linked	1
c-term + 2 x	0.0				(5, 10)	(1, 25)	2	immobile	N-Linked	1
stub glycopeptide:charge 1:glycan loss 0	0.0				(5, 10)	(1, 25)	2	immobile	N-Linked	1
stub glycopeptide:charge 1:glycan loss 1	0.0				(5, 10)	(1, 25)	2	immobile	N-Linked	1
stub glycopeptide:charge 1:glycan loss 2	0.0				(5, 10)	(1, 25)	2	immobile	N-Linked	1
stub glycopeptide:charge 1:glycan loss 3	-0.472497502328667				(5, 10)	(1, 25)	2	immobile	N-Linked	1
stub glycopeptide:charge 1:glycan loss 4	-0.3070155579850054				(5, 10)	(1, 25)	2	immobile	N-Linked	1
stub glycopeptide:charge 1:glycan loss 5	-0.5073555845115724				(5, 10)	(1, 25)	2	immobile	N-Linked	1
stub glycopeptide:charge 1:glycan loss 6	-0.2106431823153681				(5, 10)	(1, 25)	2	immobile	N-Linked	1
stub glycopeptide:charge 1:glycan loss 7	0.1477144269302266				(5, 10)	(1, 25)	2	immobile	N-Linked	1
stub glycopeptide:charge 1:glycan loss 8	0.6807875879783413				(5, 10)	(1, 25)	2	immobile	N-Linked	1
stub glycopeptide:charge 1:glycan loss 9	0.6832907040834664				(5, 10)	(1, 25)	2	immobile	N-Linked	1
stub glycopeptide:charge 1:glycan loss 10	1.0268455975965365				(5, 10)	(1, 25)	2	immobile	N-Linked	1
stub glycopeptide:charge 1:glycan loss 11	-0.6544117995535851				(5, 10)	(1, 25)	2	immobile	N-Linked	1
stub glycopeptide:charge 1:glycan loss 12	0.0				(5, 10)	(1, 25)	2	immobile	N-Linked	1
stub glycopeptide:charge 1:glycan loss 13	0.0				(5, 10)	(1, 25)	2	immobile	N-Linked	1
stub glycopeptide:charge 1:glycan loss 14	0.0				(5, 10)	(1, 25)	2	immobile	N-Linked	1
stub glycopeptide:charge 1:glycan loss 15	0.0				(5, 10)	(1, 25)	2	immobile	N-Linked	1
stub glycopeptide:charge 1:glycan loss 16	0.0				(5, 10)	(1, 25)	2	immobile	N-Linked	1
stub glycopeptide:charge 1:glycan loss 17	0.0				(5, 10)	(1, 25)	2	immobile	N-Linked	1
stub glycopeptide:charge 1:glycan loss 18	0.0				(5, 10)	(1, 25)	2	immobile	N-Linked	1
stub glycopeptide:charge 1:glycan loss 19	0.0				(5, 10)	(1, 25)	2	immobile	N-Linked	1
stub glycopeptide:charge 1:glycan loss 20	0.0				(5, 10)	(1, 25)	2	immobile	N-Linked	1
stub glycopeptide:charge 1:glycan loss 21	0.0				(5, 10)	(1, 25)	2	immobile	N-Linked	1
stub glycopeptide:charge 1:glycan loss 22	0.0				(5, 10)	(1, 25)	2	immobile	N-Linked	1
stub glycopeptide:charge 1:glycan loss 23	0.0				(5, 10)	(1, 25)	2	immobile	N-Linked	1
stub glycopeptide:charge 1:glycan loss 24	0.0				(5, 10)	(1, 25)	2	immobile	N-Linked	1
stub glycopeptide:charge 1:glycan loss 25	0.0				(5, 10)	(1, 25)	2	immobile	N-Linked	1
stub glycopeptide:charge 1:glycan loss 26	0.0				(5, 10)	(1, 25)	2	immobile	N-Linked	1
stub glycopeptide:charge 1:glycan loss 27	0.0				(5, 10)	(1, 25)	2	immobile	N-Linked	1
stub glycopeptide:charge 1:glycan loss 28	0.0				(5, 10)	(1, 25)	2	immobile	N-Linked	1
stub glycopeptide:charge 2:glycan loss 0	2.6915749348385125				(5, 10)	(1, 25)	2	immobile	N-Linked	1
stub glycopeptide:charge 2:glycan loss 1	0.1778261513931331				(5, 10)	(1, 25)	2	immobile	N-Linked	1
stub glycopeptide:charge 2:glycan loss 2	0.3059180594428406				(5, 10)	(1, 25)	2	immobile	N-Linked	1
stub glycopeptide:charge 2:glycan loss 3	0.3028290175250037				(5, 10)	(1, 25)	2	immobile	N-Linked	1
stub glycopeptide:charge 2:glycan loss 4	0.586151494130305				(5, 10)	(1, 25)	2	immobile	N-Linked	1
stub glycopeptide:charge 2:glycan loss 5	0.4677887288359095				(5, 10)	(1, 25)	2	immobile	N-Linked	1
stub glycopeptide:charge 2:glycan loss 6	0.4452899200911762				(5, 10)	(1, 25)	2	immobile	N-Linked	1
stub glycopeptide:charge 2:glycan loss 7	0.097576391365169				(5, 10)	(1, 25)	2	immobile	N-Linked	1
stub glycopeptide:charge 2:glycan loss 8	-0.8827860207288238				(5, 10)	(1, 25)	2	immobile	N-Linked	1
stub glycopeptide:charge 2:glycan loss 9	-0.782431731843515				(5, 10)	(1, 25)	2	immobile	N-Linked	1
stub glycopeptide:charge 2:glycan loss 10	-3.2518301737163884				(5, 10)	(1, 25)	2	immobile	N-Linked	1
stub glycopeptide:charge 2:glycan loss 11	0.0				(5, 10)	(1, 25)	2	immobile	N-Linked	1
stub glycopeptide:charge 2:glycan loss 12	0.0				(5, 10)	(1, 25)	2	immobile	N-Linked	1
stub glycopeptide:charge 2:glycan loss 13	0.0				(5, 10)	(1, 25)	2	immobile	N-Linked	1
stub glycopeptide:charge 2:glycan loss 14	0.0				(5, 10)	(1, 25)	2	immobile	N-Linked	1
stub glycopeptide:charge 2:glycan loss 15	0.0				(5, 10)	(1, 25)	2	immobile	N-Linked	1
stub glycopeptide:charge 2:glycan loss 16	0.0				(5, 10)	(1, 25)	2	immobile	N-Linked	1
stub glycopeptide:charge 2:glycan loss 17	0.0				(5, 10)	(1, 25)	2	immobile	N-Linked	1
stub glycopeptide:charge 2:glycan loss 18	0.0				(5, 10)	(1, 25)	2	immobile	N-Linked	1
stub glycopeptide:charge 2:glycan loss 19	0.0				(5, 10)	(1, 25)	2	immobile	N-Linked	1
stub glycopeptide:charge 2:glycan loss 20	0.0				(5, 10)	(1, 25)	2	immobile	N-Linked	1
stub glycopeptide:charge 2:glycan loss 21	0.0				(5, 10)	(1, 25)	2	immobile	N-Linked	1
stub glycopeptide:charge 2:glycan loss 22	0.0				(5, 10)	(1, 25)	2	immobile	N-Linked	1
stub glycopeptide:charge 2:glycan loss 23	0.0				(5, 10)	(1, 25)	2	immobile	N-Linked	1
stub glycopeptide:charge 2:glycan loss 24	0.0				(5, 10)	(1, 25)	2	immobile	N-Linked	1
stub glycopeptide:charge 2:glycan loss 25	0.0				(5, 10)	(1, 25)	2	immobile	N-Linked	1
stub glycopeptide:charge 2:glycan loss 26	0.0				(5, 10)	(1, 25)	2	immobile	N-Linked	1
stub glycopeptide:charge 2:glycan loss 27	0.0				(5, 10)	(1, 25)	2	immobile	N-Linked	1
stub glycopeptide:charge 2:glycan loss 28	0.0				(5, 10)	(1, 25)	2	immobile	N-Linked	1
stub glycopeptide:charge 3:glycan loss 0	0.0				(5, 10)	(1, 25)	2	immobile	N-Linked	1
stub glycopeptide:charge 3:glycan loss 1	0.0				(5, 10)	(1, 25)	2	immobile	N-Linked	1
stub glycopeptide:charge 3:glycan loss 2	0.0				(5, 10)	(1, 25)	2	immobile	N-Linked	1
stub glycopeptide:charge 3:glycan loss 3	0.0				(5, 10)	(1, 25)	2	immobile	N-Linked	1
stub glycopeptide:charge 3:glycan loss 4	0.0				(5, 10)	(1, 25)	2	immobile	N-Linked	1
stub glycopeptide:charge 3:glycan loss 5	0.0				(5, 10)	(1, 25)	2	immobile	N-Linked	1
stub glycopeptide:charge 3:glycan loss 6	0.0				(5, 10)	(1, 25)	2	immobile	N-Linked	1
stub glycopeptide:charge 3:glycan loss 7	0.0				(5, 10)	(1, 25)	2	immobile	N-Linked	1
stub glycopeptide:charge 3:glycan loss 8	0.0				(5, 10)	(1, 25)	2	immobile	N-Linked	1
stub glycopeptide:charge 3:glycan loss 9	0.0				(5, 10)	(1, 25)	2	immobile	N-Linked	1
stub glycopeptide:charge 3:glycan loss 10	0.0				(5, 10)	(1, 25)	2	immobile	N-Linked	1
stub glycopeptide:charge 3:glycan loss 11	0.0				(5, 10)	(1, 25)	2	immobile	N-Linked	1
stub glycopeptide:charge 3:glycan loss 12	0.0				(5, 10)	(1, 25)	2	immobile	N-Linked	1
stub glycopeptide:charge 3:glycan loss 13	0.0				(5, 10)	(1, 25)	2	immobile	N-Linked	1
stub glycopeptide:charge 3:glycan loss 14	0.0				(5, 10)	(1, 25)	2	immobile	N-Linked	1
stub glycopeptide:charge 3:glycan loss 15	0.0				(5, 10)	(1, 25)	2	immobile	N-Linked	1
stub glycopeptide:charge 3:glycan loss 16	0.0				(5, 10)	(1, 25)	2	immobile	N-Linked	1
stub glycopeptide:charge 3:glycan loss 17	0.0				(5, 10)	(1, 25)	2	immobile	N-Linked	1
stub glycopeptide:charge 3:glycan loss 18	0.0				(5, 10)	(1, 25)	2	immobile	N-Linked	1
stub glycopeptide:charge 3:glycan loss 19	0.0				(5, 10)	(1, 25)	2	immobile	N-Linked	1
stub glycopeptide:charge 3:glycan loss 20	0.0				(5, 10)	(1, 25)	2	immobile	N-Linked	1
stub glycopeptide:charge 3:glycan loss 21	0.0				(5, 10)	(1, 25)	2	immobile	N-Linked	1
stub glycopeptide:charge 3:glycan loss 22	0.0				(5, 10)	(1, 25)	2	immobile	N-Linked	1
stub glycopeptide:charge 3:glycan loss 23	0.0				(5, 10)	(1, 25)	2	immobile	N-Linked	1
stub glycopeptide:charge 3:glycan loss 24	0.0				(5, 10)	(1, 25)	2	immobile	N-Linked	1
stub glycopeptide:charge 3:glycan loss 25	0.0				(5, 10)	(1, 25)	2	immobile	N-Linked	1
stub glycopeptide:charge 3:glycan loss 26	0.0				(5, 10)	(1, 25)	2	immobile	N-Linked	1
stub glycopeptide:charge 3:glycan loss 27	0.0				(5, 10)	(1, 25)	2	immobile	N-Linked	1
stub glycopeptide:charge 3:glycan loss 28	0.0				(5, 10)	(1, 25)	2	immobile	N-Linked	1
stub glycopeptide:charge 4:glycan loss 0	0.0				(5, 10)	(1, 25)	2	immobile	N-Linked	1
stub glycopeptide:charge 4:glycan loss 1	0.0				(5, 10)	(1, 25)	2	immobile	N-Linked	1
stub glycopeptide:charge 4:glycan loss 2	0.0				(5, 10)	(1, 25)	2	immobile	N-Linked	1
stub glycopeptide:charge 4:glycan loss 3	0.0				(5, 10)	(1, 25)	2	immobile	N-Linked	1
stub glycopeptide:charge 4:glycan loss 4	0.0				(5, 10)	(1, 25)	2	immobile	N-Linked	1
stub glycopeptide:charge 4:glycan loss 5	0.0				(5, 10)	(1, 25)	2	immobile	N-Linked	1
stub glycopeptide:charge 4:glycan loss 6	0.0				(5, 10)	(1, 25)	2	immobile	N-Linked	1
stub glycopeptide:charge 4:glycan loss 7	0.0				(5, 10)	(1, 25)	2	immobile	N-Linked	1
stub glycopeptide:charge 4:glycan loss 8	0.0				(5, 10)	(1, 25)	2	immobile	N-Linked	1
stub glycopeptide:charge 4:glycan loss 9	0.0				(5, 10)	(1, 25)	2	immobile	N-Linked	1
stub glycopeptide:charge 4:glycan loss 10	0.0				(5, 10)	(1, 25)	2	immobile	N-Linked	1
stub glycopeptide:charge 4:glycan loss 11	0.0				(5, 10)	(1, 25)	2	immobile	N-Linked	1
stub glycopeptide:charge 4:glycan loss 12	0.0				(5, 10)	(1, 25)	2	immobile	N-Linked	1
stub glycopeptide:charge 4:glycan loss 13	0.0				(5, 10)	(1, 25)	2	immobile	N-Linked	1
stub glycopeptide:charge 4:glycan loss 14	0.0				(5, 10)	(1, 25)	2	immobile	N-Linked	1
stub glycopeptide:charge 4:glycan loss 15	0.0				(5, 10)	(1, 25)	2	immobile	N-Linked	1
stub glycopeptide:charge 4:glycan loss 16	0.0				(5, 10)	(1, 25)	2	immobile	N-Linked	1
stub glycopeptide:charge 4:glycan loss 17	0.0				(5, 10)	(1, 25)	2	immobile	N-Linked	1
stub glycopeptide:charge 4:glycan loss 18	0.0				(5, 10)	(1, 25)	2	immobile	N-Linked	1
stub glycopeptide:charge 4:glycan loss 19	0.0				(5, 10)	(1, 25)	2	immobile	N-Linked	1
stub glycopeptide:charge 4:glycan loss 20	0.0				(5, 10)	(1, 25)	2	immobile	N-Linked	1
stub glycopeptide:charge 4:glycan loss 21	0.0				(5, 10)	(1, 25)	2	immobile	N-Linked	1
stub glycopeptide:charge 4:glycan loss 22	0.0				(5, 10)	(1, 25)	2	immobile	N-Linked	1
stub glycopeptide:charge 4:glycan loss 23	0.0				(5, 10)	(1, 25)	2	immobile	N-Linked	1
stub glycopeptide:charge 4:glycan loss 24	0.0				(5, 10)	(1, 25)	2	immobile	N-Linked	1
stub glycopeptide:charge 4:glycan loss 25	0.0				(5, 10)	(1, 25)	2	immobile	N-Linked	1
stub glycopeptide:charge 4:glycan loss 26	0.0				(5, 10)	(1, 25)	2	immobile	N-Linked	1
stub glycopeptide:charge 4:glycan loss 27	0.0				(5, 10)	(1, 25)	2	immobile	N-Linked	1
stub glycopeptide:charge 4:glycan loss 28	0.0				(5, 10)	(1, 25)	2	immobile	N-Linked	1
stub glycopeptide:charge 5:glycan loss 0	0.0				(5, 10)	(1, 25)	2	immobile	N-Linked	1
stub glycopeptide:charge 5:glycan loss 1	0.0				(5, 10)	(1, 25)	2	immobile	N-Linked	1
stub glycopeptide:charge 5:glycan loss 2	0.0				(5, 10)	(1, 25)	2	immobile	N-Linked	1
stub glycopeptide:charge 5:glycan loss 3	0.0				(5, 10)	(1, 25)	2	immobile	N-Linked	1
stub glycopeptide:charge 5:glycan loss 4	0.0				(5, 10)	(1, 25)	2	immobile	N-Linked	1
stub glycopeptide:charge 5:glycan loss 5	0.0				(5, 10)	(1, 25)	2	immobile	N-Linked	1
stub glycopeptide:charge 5:glycan loss 6	0.0				(5, 10)	(1, 25)	2	immobile	N-Linked	1
stub glycopeptide:charge 5:glycan loss 7	0.0				(5, 10)	(1, 25)	2	immobile	N-Linked	1
stub glycopeptide:charge 5:glycan loss 8	0.0				(5, 10)	(1, 25)	2	immobile	N-Linked	1
stub glycopeptide:charge 5:glycan loss 9	0.0				(5, 10)	(1, 25)	2	immobile	N-Linked	1
stub glycopeptide:charge 5:glycan loss 10	0.0				(5, 10)	(1, 25)	2	immobile	N-Linked	1
stub glycopeptide:charge 5:glycan loss 11	0.0				(5, 10)	(1, 25)	2	immobile	N-Linked	1
stub glycopeptide:charge 5:glycan loss 12	0.0				(5, 10)	(1, 25)	2	immobile	N-Linked	1
stub glycopeptide:charge 5:glycan loss 13	0.0				(5, 10)	(1, 25)	2	immobile	N-Linked	1
stub glycopeptide:charge 5:glycan loss 14	0.0				(5, 10)	(1, 25)	2	immobile	N-Linked	1
stub glycopeptide:charge 5:glycan loss 15	0.0				(5, 10)	(1, 25)	2	immobile	N-Linked	1
stub glycopeptide:charge 5:glycan loss 16	0.0				(5, 10)	(1, 25)	2	immobile	N-Linked	1
stub glycopeptide:charge 5:glycan loss 17	0.0				(5, 10)	(1, 25)	2	immobile	N-Linked	1
stub glycopeptide:charge 5:glycan loss 18	0.0				(5, 10)	(1, 25)	2	immobile	N-Linked	1
stub glycopeptide:charge 5:glycan loss 19	0.0				(5, 10)	(1, 25)	2	immobile	N-Linked	1
stub glycopeptide:charge 5:glycan loss 20	0.0				(5, 10)	(1, 25)	2	immobile	N-Linked	1
stub glycopeptide:charge 5:glycan loss 21	0.0				(5, 10)	(1, 25)	2	immobile	N-Linked	1
stub glycopeptide:charge 5:glycan loss 22	0.0				(5, 10)	(1, 25)	2	immobile	N-Linked	1
stub glycopeptide:charge 5:glycan loss 23	0.0				(5, 10)	(1, 25)	2	immobile	N-Linked	1
stub glycopeptide:charge 5:glycan loss 24	0.0				(5, 10)	(1, 25)	2	immobile	N-Linked	1
stub glycopeptide:charge 5:glycan loss 25	0.0				(5, 10)	(1, 25)	2	immobile	N-Linked	1
stub glycopeptide:charge 5:glycan loss 26	0.0				(5, 10)	(1, 25)	2	immobile	N-Linked	1
stub glycopeptide:charge 5:glycan loss 27	0.0				(5, 10)	(1, 25)	2	immobile	N-Linked	1
stub glycopeptide:charge 5:glycan loss 28	0.0				(5, 10)	(1, 25)	2	immobile	N-Linked	1
stub glycopeptide:charge 1:labile monosaccharides 0	0.3867146653207184				(5, 10)	(1, 25)	2	immobile	N-Linked	1
stub glycopeptide:charge 1:labile monosaccharides 1	0.0				(5, 10)	(1, 25)	2	immobile	N-Linked	1
stub glycopeptide:charge 1:labile monosaccharides 2	0.0				(5, 10)	(1, 25)	2	immobile	N-Linked	1
stub glycopeptide:charge 1:labile monosaccharides 3	0.0				(5, 10)	(1, 25)	2	immobile	N-Linked	1
stub glycopeptide:charge 1:labile monosaccharides 4	0.0				(5, 10)	(1, 25)	2	immobile	N-Linked	1
stub glycopeptide:charge 1:labile monosaccharides 5	0.0				(5, 10)	(1, 25)	2	immobile	N-Linked	1
stub glycopeptide:charge 1:labile monosaccharides 6	0.0				(5, 10)	(1, 25)	2	immobile	N-Linked	1
stub glycopeptide:charge 2:labile monosaccharides 0	0.1579068798883647				(5, 10)	(1, 25)	2	immobile	N-Linked	1
stub glycopeptide:charge 2:labile monosaccharides 1	0.0				(5, 10)	(1, 25)	2	immobile	N-Linked	1
stub glycopeptide:charge 2:labile monosaccharides 2	0.0				(5, 10)	(1, 25)	2	immobile	N-Linked	1
stub glycopeptide:charge 2:labile monosaccharides 3	0.0				(5, 10)	(1, 25)	2	immobile	N-Linked	1
stub glycopeptide:charge 2:labile monosaccharides 4	0.0				(5, 10)	(1, 25)	2	immobile	N-Linked	1
stub glycopeptide:charge 2:labile monosaccharides 5	0.0				(5, 10)	(1, 25)	2	immobile	N-Linked	1
stub glycopeptide:charge 2:labile monosaccharides 6	0.0				(5, 10)	(1, 25)	2	immobile	N-Linked	1
stub glycopeptide:charge 3:labile monosaccharides 0	0.0				(5, 10)	(1, 25)	2	immobile	N-Linked	1
stub glycopeptide:charge 3:labile monosaccharides 1	0.0				(5, 10)	(1, 25)	2	immobile	N-Linked	1
stub glycopeptide:charge 3:labile monosaccharides 2	0.0				(5, 10)	(1, 25)	2	immobile	N-Linked	1
stub glycopeptide:charge 3:labile monosaccharides 3	0.0				(5, 10)	(1, 25)	2	immobile	N-Linked	1
stub glycopeptide:charge 3:labile monosaccharides 4	0.0				(5, 10)	(1, 25)	2	immobile	N-Linked	1
stub glycopeptide:charge 3:labile monosaccharides 5	0.0				(5, 10)	(1, 25)	2	immobile	N-Linked	1
stub glycopeptide:charge 3:labile monosaccharides 6	0.0				(5, 10)	(1, 25)	2	immobile	N-Linked	1
stub glycopeptide:charge 4:labile monosaccharides 0	0.0				(5, 10)	(1, 25)	2	immobile	N-Linked	1
stub glycopeptide:charge 4:labile monosaccharides 1	0.0				(5, 10)	(1, 25)	2	immobile	N-Linked	1
stub glycopeptide:charge 4:labile monosaccharides 2	0.0				(5, 10)	(1, 25)	2	immobile	N-Linked	1
stub glycopeptide:charge 4:labile monosaccharides 3	0.0				(5, 10)	(1, 25)	2	immobile	N-Linked	1
stub glycopeptide:charge 4:labile monosaccharides 4	0.0				(5, 10)	(1, 25)	2	immobile	N-Linked	1
stub glycopeptide:charge 4:labile monosaccharides 5	0.0				(5, 10)	(1, 25)	2	immobile	N-Linked	1
stub glycopeptide:charge 4:labile monosaccharides 6	0.0				(5, 10)	(1, 25)	2	immobile	N-Linked	1
stub glycopeptide:charge 5:labile monosaccharides 0	0.0				(5, 10)	(1, 25)	2	immobile	N-Linked	1
stub glycopeptide:charge 5:labile monosaccharides 1	0.0				(5, 10)	(1, 25)	2	immobile	N-Linked	1
stub glycopeptide:charge 5:labile monosaccharides 2	0.0				(5, 10)	(1, 25)	2	immobile	N-Linked	1
stub glycopeptide:charge 5:labile monosaccharides 3	0.0				(5, 10)	(1, 25)	2	immobile	N-Linked	1
stub glycopeptide:charge 5:labile monosaccharides 4	0.0				(5, 10)	(1, 25)	2	immobile	N-Linked	1
stub glycopeptide:charge 5:labile monosaccharides 5	0.0				(5, 10)	(1, 25)	2	immobile	N-Linked	1
stub glycopeptide:charge 5:labile monosaccharides 6	0.0				(5, 10)	(1, 25)	2	immobile	N-Linked	1
n-term pro	0.0	914.8070600250752	0.0	1.0	(5, 10)	(1, 25)	2	mobile	N-Linked	1
n-term gly	0.0	914.8070600250752	0.0	1.0	(5, 10)	(1, 25)	2	mobile	N-Linked	1
n-term ser_thr	0.0	914.8070600250752	0.0	1.0	(5, 10)	(1, 25)	2	mobile	N-Linked	1
n-term leu_iso_val_ala	0.0	914.8070600250752	0.0	1.0	(5, 10)	(1, 25)	2	mobile	N-Linked	1
n-term asn	0.0	914.8070600250752	0.0	1.0	(5, 10)	(1, 25)	2	mobile	N-Linked	1
n-term his	0.0	914.8070600250752	0.0	1.0	(5, 10)	(1, 25)	2	mobile	N-Linked	1
n-term arg_lys	0.0	914.8070600250752	0.0	1.0	(5, 10)	(1, 25)	2	mobile	N-Linked	1
n-term x	0.0	914.8070600250752	0.0	1.0	(5, 10)	(1, 25)	2	mobile	N-Linked	1
c-term pro	0.0	914.8070600250752	0.0	1.0	(5, 10)	(1, 25)	2	mobile	N-Linked	1
c-term gly	0.0	914.8070600250752	0.0	1.0	(5, 10)	(1, 25)	2	mobile	N-Linked	1
c-term ser_thr	0.0	914.8070600250752	0.0	1.0	(5, 10)	(1, 25)	2	mobile	N-Linked	1
c-term leu_iso_val_ala	0.0	914.8070600250752	0.0	1.0	(5, 10)	(1, 25)	2	mobile	N-Linked	1
c-term asn	0.0	914.8070600250752	0.0	1.0	(5, 10)	(1, 25)	2	mobile	N-Linked	1
c-term his	0.0	914.8070600250752	0.0	1.0	(5, 10)	(1, 25)	2	mobile	N-Linked	1
c-term arg_lys	0.0	914.8070600250752	0.0	1.0	(5, 10)	(1, 25)	2	mobile	N-Linked	1
c-term x	0.0	914.8070600250752	0.0	1.0	(5, 10)	(1, 25)	2	mobile	N-Linked	1
series b	0.0	914.8070600250752	0.0	1.0	(5, 10)	(1, 25)	2	mobile	N-Linked	1
series y	0.0	914.8070600250752	0.0	1.0	(5, 10)	(1, 25)	2	mobile	N-Linked	1
series stub_glycopeptide	-1.8840589829183167	742.0383019704656	-0.002539031985162	0.9979741477563262	(5, 10)	(1, 25)	2	mobile	N-Linked	1
charge 1	0.0	914.8070600250752	0.0	1.0	(5, 10)	(1, 25)	2	mobile	N-Linked	1
charge 2	0.0	914.8070600250752	0.0	1.0	(5, 10)	(1, 25)	2	mobile	N-Linked	1
charge 3	0.0	914.8070600250752	0.0	1.0	(5, 10)	(1, 25)	2	mobile	N-Linked	1
charge 4	0.0	914.8070600250752	0.0	1.0	(5, 10)	(1, 25)	2	mobile	N-Linked	1
charge 5	0.0	914.8070600250752	0.0	1.0	(5, 10)	(1, 25)	2	mobile	N-Linked	1
series b:charge 1	0.0	914.8070600250752	0.0	1.0	(5, 10)	(1, 25)	2	mobile	N-Linked	1
series b:charge 2	0.0	914.8070600250752	0.0	1.0	(5, 10)	(1, 25)	2	mobile	N-Linked	1
series b:charge 3	0.0	914.8070600250752	0.0	1.0	(5, 10)	(1, 25)	2	mobile	N-Linked	1
series b:charge 4	0.0	914.8070600250752	0.0	1.0	(5, 10)	(1, 25)	2	mobile	N-Linked	1
series b:charge 5	0.0	914.8070600250752	0.0	1.0	(5, 10)	(1, 25)	2	mobile	N-Linked	1
series y:charge 1	0.0	914.8070600250752	0.0	1.0	(5, 10)	(1, 25)	2	mobile	N-Linked	1
series y:charge 2	0.0	914.8070600250752	0.0	1.0	(5, 10)	(1, 25)	2	mobile	N-Linked	1
series y:charge 3	0.0	914.8070600250752	0.0	1.0	(5, 10)	(1, 25)	2	mobile	N-Linked	1
series y:charge 4	0.0	914.8070600250752	0.0	1.0	(5, 10)	(1, 25)	2	mobile	N-Linked	1
series y:charge 5	0.0	914.8070600250752	0.0	1.0	(5, 10)	(1, 25)	2	mobile	N-Linked	1
series stub_glycopeptide:charge 1	-0.51747894864096	723.2583476807348	-0.0007154828565758	0.9994291273239254	(5, 10)	(1, 25)	2	mobile	N-Linked	1
series stub_glycopeptide:charge 2	-1.3665846847258902	718.7808199591137	-0.0019012536878816	0.998483019950191	(5, 10)	(1, 25)	2	mobile	N-Linked	1
series stub_glycopeptide:charge 3	0.0	914.8070600250752	0.0	1.0	(5, 10)	(1, 25)	2	mobile	N-Linked	1
series stub_glycopeptide:charge 4	0.0	914.8070600250752	0.0	1.0	(5, 10)	(1, 25)	2	mobile	N-Linked	1
series stub_glycopeptide:charge 5	0.0	914.8070600250752	0.0	1.0	(5, 10)	(1, 25)	2	mobile	N-Linked	1
is_glycosylated 0	0.0	914.8070600250752	0.0	1.0	(5, 10)	(1, 25)	2	mobile	N-Linked	1
is_glycosylated 1	0.0	914.8070600250752	0.0	1.0	(5, 10)	(1, 25)	2	mobile	N-Linked	1
is_glycosylated 2	0.0	914.8070600250752	0.0	1.0	(5, 10)	(1, 25)	2	mobile	N-Linked	1
charge 1:c-term pro	0.0	914.8070600250752	0.0	1.0	(5, 10)	(1, 25)	2	mobile	N-Linked	1
charge 2:c-term pro	0.0	914.8070600250752	0.0	1.0	(5, 10)	(1, 25)	2	mobile	N-Linked	1
charge 3:c-term pro	0.0	914.8070600250752	0.0	1.0	(5, 10)	(1, 25)	2	mobile	N-Linked	1
charge 4:c-term pro	0.0	914.8070600250752	0.0	1.0	(5, 10)	(1, 25)	2	mobile	N-Linked	1
charge 5:c-term pro	0.0	914.8070600250752	0.0	1.0	(5, 10)	(1, 25)	2	mobile	N-Linked	1
series:c-term pro b	0.0	914.8070600250752	0.0	1.0	(5, 10)	(1, 25)	2	mobile	N-Linked	1
series:c-term pro y	0.0	914.8070600250752	0.0	1.0	(5, 10)	(1, 25)	2	mobile	N-Linked	1
is_glycosylated:c-term pro 0	0.0	914.8070600250752	0.0	1.0	(5, 10)	(1, 25)	2	mobile	N-Linked	1
is_glycosylated:c-term pro 1	0.0	914.8070600250752	0.0	1.0	(5, 10)	(1, 25)	2	mobile	N-Linked	1
is_glycosylated:c-term pro 2	0.0	914.8070600250752	0.0	1.0	(5, 10)	(1, 25)	2	mobile	N-Linked	1
stub glycopeptide:is_glycosylated 0	-0.1535736595682606	241.48747810436285	-0.00063594874887	0.9994925863460168	(5, 10)	(1, 25)	2	mobile	N-Linked	1
stub glycopeptide:is_glycosylated 1	0.86634363332939	241.4874180127493	0.0035875311453437	0.9971375704278248	(5, 10)	(1, 25)	2	mobile	N-Linked	1
stub glycopeptide:is_glycosylated 2	-0.2816121563204353	241.4874009306212	-0.0011661567238505	0.9990695417654548	(5, 10)	(1, 25)	2	mobile	N-Linked	1
stub glycopeptide:is_glycosylated 3	-0.8978753316845821	241.48739197386868	-0.0037181043877509	0.9970333887487824	(5, 10)	(1, 25)	2	mobile	N-Linked	1
stub glycopeptide:is_glycosylated 4	-0.6392877335997681	241.4873628923614	-0.0026472927027851	0.9978877684916642	(5, 10)	(1, 25)	2	mobile	N-Linked	1
stub glycopeptide:is_glycosylated 5	-0.7431824624237782	241.4873519918628	-0.0030775212709642	0.9975444971684232	(5, 10)	(1, 25)	2	mobile	N-Linked	1
stub glycopeptide:is_glycosylated 6	-0.4615909727279612	241.48734206026143	-0.0019114499699647	0.9984748845089222	(5, 10)	(1, 25)	2	mobile	N-Linked	1
stub glycopeptide:is_glycosylated 7	-0.3362934392850876	241.4873421832916	-0.0013925924077206	0.998888872377526	(5, 10)	(1, 25)	2	mobile	N-Linked	1
stub glycopeptide:is_glycosylated 8	-0.3565679582575962	241.48738565618964	-0.0014765490018814	0.9988218847762173	(5, 10)	(1, 25)	2	mobile	N-Linked	1
stub glycopeptide:is_glycosylated 9	-0.3913869127131666	241.4873829719658	-0.0016207344164171	0.9987068415981194	(5, 10)	(1, 25)	2	mobile	N-Linked	1
stub glycopeptide:is_glycosylated 10	0.2792961581389798	241.4873966954072	0.001156566189213	0.9990771938998116	(5, 10)	(1, 25)	2	mobile	N-Linked	1
stub glycopeptide:is_glycosylated 11	0.278493589503526	241.48746226631093	0.0011532424370603	0.9990798458685696	(5, 10)	(1, 25)	2	mobile	N-Linked	1
stub glycopeptide:is_glycosylated 12	0.2472063386728738	241.48796286940848	0.00102367975503	0.999183221870908	(5, 10)	(1, 25)	2	mobile	N-Linked	1
stub glycopeptide:is_glycosylated 13	0.7059677766173158	241.49176222940903	0.0029233617333359	0.997667498129607	(5, 10)	(1, 25)	2	mobile	N-Linked	1
stub glycopeptide:is_glycosylated 14	0.0	914.8070600250752	0.0	1.0	(5, 10)	(1, 25)	2	mobile	N-Linked	1
stub glycopeptide:composition pro	0.3078665720465802	0.0867945944939937	3.547070803676432	0.0003895398865173	(5, 10)	(1, 25)	2	mobile	N-Linked	1
stub glycopeptide:composition gly	0.2993079087389861	0.0908740989800796	3.2936547607982	0.0009889388343	(5, 10)	(1, 25)	2	mobile	N-Linked	1
stub glycopeptide:composition ser_thr	0.220126922321184	0.0471544572035794	4.668210289662167	3.038348305494907e-06	(5, 10)	(1, 25)	2	mobile	N-Linked	1
stub glycopeptide:composition leu_iso_val_ala	0.2085916477497859	0.0564529611433581	3.694963798623118	0.0002199181185484	(5, 10)	(1, 25)	2	mobile	N-Linked	1
stub glycopeptide:composition asn	0.2832840918270238	0.1229427821741625	2.3041945758614726	0.0212117235581842	(5, 10)	(1, 25)	2	mobile	N-Linked	1
stub glycopeptide:composition his	0.0	914.8070600250752	0.0	1.0	(5, 10)	(1, 25)	2	mobile	N-Linked	1
stub glycopeptide:composition arg_lys	-1.8840586404991269	742.0382850288319	-0.0025390315816736	0.9979741480782622	(5, 10)	(1, 25)	2	mobile	N-Linked	1
stub glycopeptide:composition x	0.2368837144672008	0.0538083797232152	4.402357322143991	1.070810080043436e-05	(5, 10)	(1, 25)	2	mobile	N-Linked	1
stub glycopeptide:charge 1:fucose 0	0.3929417266307056	494.0593225593264	0.0007953330879279	0.999365416075348	(5, 10)	(1, 25)	2	mobile	N-Linked	1
stub glycopeptide:charge 1:fucose 1	0.641665777619577	494.0593237481364	0.0012987626116467	0.9989637376553442	(5, 10)	(1, 25)	2	mobile	N-Linked	1
stub glycopeptide:charge 1:fucose 2	-1.5520882134283005	494.0624281292767	-0.0031414819768933	0.9974934641553926	(5, 10)	(1, 25)	2	mobile	N-Linked	1
stub glycopeptide:charge 1:fucose 3	0.0	914.8070600250752	0.0	1.0	(5, 10)	(1, 25)	2	mobile	N-Linked	1
stub glycopeptide:charge 1:fucose 4	0.0	914.8070600250752	0.0	1.0	(5, 10)	(1, 25)	2	mobile	N-Linked	1
stub glycopeptide:charge 1:fucose 5	0.0	914.8070600250752	0.0	1.0	(5, 10)	(1, 25)	2	mobile	N-Linked	1
stub glycopeptide:charge 1:fucose 6	0.0	914.8070600250752	0.0	1.0	(5, 10)	(1, 25)	2	mobile	N-Linked	1
stub glycopeptide:charge 2:fucose 0	0.2589569574905101	434.9757843910334	0.0005953364917843	0.999524990232782	(5, 10)	(1, 25)	2	mobile	N-Linked	1
stub glycopeptide:charge 2:fucose 1	-0.3625445733966306	434.9757927206121	-0.0008334821832935	0.9993349775112434	(5, 10)	(1, 25)	2	mobile	N-Linked	1
stub glycopeptide:charge 2:fucose 2	-0.2647045921994779	434.97586680055696	-0.0006085500654243	0.9995144473282918	(5, 10)	(1, 25)	2	mobile	N-Linked	1
stub glycopeptide:charge 2:fucose 3	-0.998293086079262	434.9765163026734	-0.002295050534141	0.9981688162200992	(5, 10)	(1, 25)	2	mobile	N-Linked	1
stub glycopeptide:charge 2:fucose 4	0.0	914.8070600250752	0.0	1.0	(5, 10)	(1, 25)	2	mobile	N-Linked	1
stub glycopeptide:charge 2:fucose 5	0.0	914.8070600250752	0.0	1.0	(5, 10)	(1, 25)	2	mobile	N-Linked	1
stub glycopeptide:charge 2:fucose 6	0.0	914.8070600250752	0.0	1.0	(5, 10)	(1, 25)	2	mobile	N-Linked	1
stub glycopeptide:charge 3:fucose 0	0.0	914.8070600250752	0.0	1.0	(5, 10)	(1, 25)	2	mobile	N-Linked	1
stub glycopeptide:charge 3:fucose 1	0.0	914.8070600250752	0.0	1.0	(5, 10)	(1, 25)	2	mobile	N-Linked	1
stub glycopeptide:charge 3:fucose 2	0.0	914.8070600250752	0.0	1.0	(5, 10)	(1, 25)	2	mobile	N-Linked	1
stub glycopeptide:charge 3:fucose 3	0.0	914.8070600250752	0.0	1.0	(5, 10)	(1, 25)	2	mobile	N-Linked	1
stub glycopeptide:charge 3:fucose 4	0.0	914.8070600250752	0.0	1.0	(5, 10)	(1, 25)	2	mobile	N-Linked	1
stub glycopeptide:charge 3:fucose 5	0.0	914.8070600250752	0.0	1.0	(5, 10)	(1, 25)	2	mobile	N-Linked	1
stub glycopeptide:charge 3:fucose 6	0.0	914.8070600250752	0.0	1.0	(5, 10)	(1, 25)	2	mobile	N-Linked	1
stub glycopeptide:charge 4:fucose 0	0.0	914.8070600250752	0.0	1.0	(5, 10)	(1, 25)	2	mobile	N-Linked	1
stub glycopeptide:charge 4:fucose 1	0.0	914.8070600250752	0.0	1.0	(5, 10)	(1, 25)	2	mobile	N-Linked	1
stub glycopeptide:charge 4:fucose 2	0.0	914.8070600250752	0.0	1.0	(5, 10)	(1, 25)	2	mobile	N-Linked	1
stub glycopeptide:charge 4:fucose 3	0.0	914.8070600250752	0.0	1.0	(5, 10)	(1, 25)	2	mobile	N-Linked	1
stub glycopeptide:charge 4:fucose 4	0.0	914.8070600250752	0.0	1.0	(5, 10)	(1, 25)	2	mobile	N-Linked	1
stub glycopeptide:charge 4:fucose 5	0.0	914.8070600250752	0.0	1.0	(5, 10)	(1, 25)	2	mobile	N-Linked	1
stub glycopeptide:charge 4:fucose 6	0.0	914.8070600250752	0.0	1.0	(5, 10)	(1, 25)	2	mobile	N-Linked	1
stub glycopeptide:charge 5:fucose 0	0.0	914.8070600250752	0.0	1.0	(5, 10)	(1, 25)	2	mobile	N-Linked	1
stub glycopeptide:charge 5:fucose 1	0.0	914.8070600250752	0.0	1.0	(5, 10)	(1, 25)	2	mobile	N-Linked	1
stub glycopeptide:charge 5:fucose 2	0.0	914.8070600250752	0.0	1.0	(5, 10)	(1, 25)	2	mobile	N-Linked	1
stub glycopeptide:charge 5:fucose 3	0.0	914.8070600250752	0.0	1.0	(5, 10)	(1, 25)	2	mobile	N-Linked	1
stub glycopeptide:charge 5:fucose 4	0.0	914.8070600250752	0.0	1.0	(5, 10)	(1, 25)	2	mobile	N-Linked	1
stub glycopeptide:charge 5:fucose 5	0.0	914.8070600250752	0.0	1.0	(5, 10)	(1, 25)	2	mobile	N-Linked	1
stub glycopeptide:charge 5:fucose 6	0.0	914.8070600250752	0.0	1.0	(5, 10)	(1, 25)	2	mobile	N-Linked	1
n-term - 1 pro	0.0	914.8070600250752	0.0	1.0	(5, 10)	(1, 25)	2	mobile	N-Linked	1
n-term - 1 gly	0.0	914.8070600250752	0.0	1.0	(5, 10)	(1, 25)	2	mobile	N-Linked	1
n-term - 1 ser_thr	0.0	914.8070600250752	0.0	1.0	(5, 10)	(1, 25)	2	mobile	N-Linked	1
n-term - 1 leu_iso_val_ala	0.0	914.8070600250752	0.0	1.0	(5, 10)	(1, 25)	2	mobile	N-Linked	1
n-term - 1 asn	0.0	914.8070600250752	0.0	1.0	(5, 10)	(1, 25)	2	mobile	N-Linked	1
n-term - 1 his	0.0	914.8070600250752	0.0	1.0	(5, 10)	(1, 25)	2	mobile	N-Linked	1
n-term - 1 arg_lys	0.0	914.8070600250752	0.0	1.0	(5, 10)	(1, 25)	2	mobile	N-Linked	1
n-term - 1 x	0.0	914.8070600250752	0.0	1.0	(5, 10)	(1, 25)	2	mobile	N-Linked	1
n-term - 2 pro	0.0	914.8070600250752	0.0	1.0	(5, 10)	(1, 25)	2	mobile	N-Linked	1
n-term - 2 gly	0.0	914.8070600250752	0.0	1.0	(5, 10)	(1, 25)	2	mobile	N-Linked	1
n-term - 2 ser_thr	0.0	914.8070600250752	0.0	1.0	(5, 10)	(1, 25)	2	mobile	N-Linked	1
n-term - 2 leu_iso_val_ala	0.0	914.8070600250752	0.0	1.0	(5, 10)	(1, 25)	2	mobile	N-Linked	1
n-term - 2 asn	0.0	914.8070600250752	0.0	1.0	(5, 10)	(1, 25)	2	mobile	N-Linked	1
n-term - 2 his	0.0	914.8070600250752	0.0	1.0	(5, 10)	(1, 25)	2	mobile	N-Linked	1
n-term - 2 arg_lys	0.0	914.8070600250752	0.0	1.0	(5, 10)	(1, 25)	2	mobile	N-Linked	1
n-term - 2 x	0.0	914.8070600250752	0.0	1.0	(5, 10)	(1, 25)	2	mobile	N-Linked	1
c-term + 1 pro	0.0	914.8070600250752	0.0	1.0	(5, 10)	(1, 25)	2	mobile	N-Linked	1
c-term + 1 gly	0.0	914.8070600250752	0.0	1.0	(5, 10)	(1, 25)	2	mobile	N-Linked	1
c-term + 1 ser_thr	0.0	914.8070600250752	0.0	1.0	(5, 10)	(1, 25)	2	mobile	N-Linked	1
c-term + 1 leu_iso_val_ala	0.0	914.8070600250752	0.0	1.0	(5, 10)	(1, 25)	2	mobile	N-Linked	1
c-term + 1 asn	0.0	914.8070600250752	0.0	1.0	(5, 10)	(1, 25)	2	mobile	N-Linked	1
c-term + 1 his	0.0	914.8070600250752	0.0	1.0	(5, 10)	(1, 25)	2	mobile	N-Linked	1
c-term + 1 arg_lys	0.0	914.8070600250752	0.0	1.0	(5, 10)	(1, 25)	2	mobile	N-Linked	1
c-term + 1 x	0.0	914.8070600250752	0.0	1.0	(5, 10)	(1, 25)	2	mobile	N-Linked	1
c-term + 2 pro	0.0	914.8070600250752	0.0	1.0	(5, 10)	(1, 25)	2	mobile	N-Linked	1
c-term + 2 gly	0.0	914.8070600250752	0.0	1.0	(5, 10)	(1, 25)	2	mobile	N-Linked	1
c-term + 2 ser_thr	0.0	914.8070600250752	0.0	1.0	(5, 10)	(1, 25)	2	mobile	N-Linked	1
c-term + 2 leu_iso_val_ala	0.0	914.8070600250752	0.0	1.0	(5, 10)	(1, 25)	2	mobile	N-Linked	1
c-term + 2 asn	0.0	914.8070600250752	0.0	1.0	(5, 10)	(1, 25)	2	mobile	N-Linked	1
c-term + 2 his	0.0	914.8070600250752	0.0	1.0	(5, 10)	(1, 25)	2	mobile	N-Linked	1
c-term + 2 arg_lys	0.0	914.8070600250752	0.0	1.0	(5, 10)	(1, 25)	2	mobile	N-Linked	1
c-term + 2 x	0.0	914.8070600250752	0.0	1.0	(5, 10)	(1, 25)	2	mobile	N-Linked	1
stub glycopeptide:charge 1:glycan loss 0	0.0	914.8070600250752	0.0	1.0	(5, 10)	(1, 25)	2	mobile	N-Linked	1
stub glycopeptide:charge 1:glycan loss 1	0.7993851608171102	250.03662987765333	0.0031970722098128	0.9974491097895756	(5, 10)	(1, 25)	2	mobile	N-Linked	1
stub glycopeptide:charge 1:glycan loss 2	1.1590835536054456	250.03642248761244	0.0046356588455142	0.9963012926251452	(5, 10)	(1, 25)	2	mobile	N-Linked	1
stub glycopeptide:charge 1:glycan loss 3	0.8710798571753305	250.03638742515443	0.0034838123608551	0.997220325527335	(5, 10)	(1, 25)	2	mobile	N-Linked	1
stub glycopeptide:charge 1:glycan loss 4	0.4850112368169662	250.03637103412012	0.0019397627425602	0.9984522942266774	(5, 10)	(1, 25)	2	mobile	N-Linked	1
stub glycopeptide:charge 1:glycan loss 5	0.0209739794083211	250.03636650452563	8.388371540322126e-05	0.9999330704786554	(5, 10)	(1, 25)	2	mobile	N-Linked	1
stub glycopeptide:charge 1:glycan loss 6	-0.1699723671600144	250.03636010847052	-0.0006797905996003	0.9994576056177747	(5, 10)	(1, 25)	2	mobile	N-Linked	1
stub glycopeptide:charge 1:glycan loss 7	-0.3192858218867108	250.0363591373601	-0.0012769575712438	0.9989811355460012	(5, 10)	(1, 25)	2	mobile	N-Linked	1
stub glycopeptide:charge 1:glycan loss 8	-0.2557367477744727	250.0363585185973	-0.0010227982413823	0.9991839252166697	(5, 10)	(1, 25)	2	mobile	N-Linked	1
stub glycopeptide:charge 1:glycan loss 9	-0.4027850300962248	250.0363675138017	-0.0016109057818318	0.9987146837036712	(5, 10)	(1, 25)	2	mobile	N-Linked	1
stub glycopeptide:charge 1:glycan loss 10	-0.680399672255005	250.03639629998275	-0.0027212025222067	0.9978287972003193	(5, 10)	(1, 25)	2	mobile	N-Linked	1
stub glycopeptide:charge 1:glycan loss 11	-1.216877469809562	250.0366088146382	-0.0048667972085306	0.9961168729758676	(5, 10)	(1, 25)	2	mobile	N-Linked	1
stub glycopeptide:charge 1:glycan loss 12	-0.7699465662289858	250.03772868399165	-0.0030793215499172	0.9975430607604476	(5, 10)	(1, 25)	2	mobile	N-Linked	1
stub glycopeptide:charge 1:glycan loss 13	-0.0380088556316692	250.0403651770264	-0.0001520108787425	0.9998787128672444	(5, 10)	(1, 25)	2	mobile	N-Linked	1
stub glycopeptide:charge 1:glycan loss 14	0.0	914.8070600250752	0.0	1.0	(5, 10)	(1, 25)	2	mobile	N-Linked	1
stub glycopeptide:charge 1:glycan loss 15	0.0	914.8070600250752	0.0	1.0	(5, 10)	(1, 25)	2	mobile	N-Linked	1
stub glycopeptide:charge 1:glycan loss 16	0.0	914.8070600250752	0.0	1.0	(5, 10)	(1, 25)	2	mobile	N-Linked	1
stub glycopeptide:charge 1:glycan loss 17	0.0	914.8070600250752	0.0	1.0	(5, 10)	(1, 25)	2	mobile	N-Linked	1
stub glycopeptide:charge 1:glycan loss 18	0.0	914.8070600250752	0.0	1.0	(5, 10)	(1, 25)	2	mobile	N-Linked	1
stub glycopeptide:charge 1:glycan loss 19	0.0	914.8070600250752	0.0	1.0	(5, 10)	(1, 25)	2	mobile	N-Linked	1
stub glycopeptide:charge 1:glycan loss 20	0.0	914.8070600250752	0.0	1.0	(5, 10)	(1, 25)	2	mobile	N-Linked	1
stub glycopeptide:charge 1:glycan loss 21	0.0	914.8070600250752	0.0	1.0	(5, 10)	(1, 25)	2	mobile	N-Linked	1
stub glycopeptide:charge 1:glycan loss 22	0.0	914.8070600250752	0.0	1.0	(5, 10)	(1, 25)	2	mobile	N-Linked	1
stub glycopeptide:charge 1:glycan loss 23	0.0	914.8070600250752	0.0	1.0	(5, 10)	(1, 25)	2	mobile	N-Linked	1
stub glycopeptide:charge 1:glycan loss 24	0.0	914.8070600250752	0.0	1.0	(5, 10)	(1, 25)	2	mobile	N-Linked	1
stub glycopeptide:charge 1:glycan loss 25	0.0	914.8070600250752	0.0	1.0	(5, 10)	(1, 25)	2	mobile	N-Linked	1
stub glycopeptide:charge 1:glycan loss 26	0.0	914.8070600250752	0.0	1.0	(5, 10)	(1, 25)	2	mobile	N-Linked	1
stub glycopeptide:charge 1:glycan loss 27	0.0	914.8070600250752	0.0	1.0	(5, 10)	(1, 25)	2	mobile	N-Linked	1
stub glycopeptide:charge 1:glycan loss 28	0.0	914.8070600250752	0.0	1.0	(5, 10)	(1, 25)	2	mobile	N-Linked	1
stub glycopeptide:charge 2:glycan loss 0	2.1453966595710936	259.8378325647412	0.0082566754748331	0.993412200966486	(5, 10)	(1, 25)	2	mobile	N-Linked	1
stub glycopeptide:charge 2:glycan loss 1	1.1457662561945918	259.8377997328465	0.0044095441747606	0.9964817041844548	(5, 10)	(1, 25)	2	mobile	N-Linked	1
stub glycopeptide:charge 2:glycan loss 2	0.571921193515621	259.83778511552686	0.0022010701532932	0.9982438015254887	(5, 10)	(1, 25)	2	mobile	N-Linked	1
stub glycopeptide:charge 2:glycan loss 3	0.365538733894727	259.8377726490704	0.0014067959795376	0.9988775395779664	(5, 10)	(1, 25)	2	mobile	N-Linked	1
stub glycopeptide:charge 2:glycan loss 4	0.2340327331694266	259.8377858977924	0.0009006878363006	0.9992813551784782	(5, 10)	(1, 25)	2	mobile	N-Linked	1
stub glycopeptide:charge 2:glycan loss 5	-0.0516893566474944	259.8378514425019	-0.0001989292797817	0.9998412774000174	(5, 10)	(1, 25)	2	mobile	N-Linked	1
stub glycopeptide:charge 2:glycan loss 6	-0.3304170999615214	259.8379787265423	-0.0012716274256014	0.9989853883834632	(5, 10)	(1, 25)	2	mobile	N-Linked	1
stub glycopeptide:charge 2:glycan loss 7	-0.4090411474041276	259.83806328599906	-0.0015742156565949	0.9987439581510064	(5, 10)	(1, 25)	2	mobile	N-Linked	1
stub glycopeptide:charge 2:glycan loss 8	-0.6594876071190465	259.8381213518518	-0.0025380710254829	0.9979749144887472	(5, 10)	(1, 25)	2	mobile	N-Linked	1
stub glycopeptide:charge 2:glycan loss 9	-1.3210293557367494	259.8384774697358	-0.0050840405493471	0.995943540014058	(5, 10)	(1, 25)	2	mobile	N-Linked	1
stub glycopeptide:charge 2:glycan loss 10	-1.561582237785156	259.84009267384084	-0.0060097817150384	0.9952049168201766	(5, 10)	(1, 25)	2	mobile	N-Linked	1
stub glycopeptide:charge 2:glycan loss 11	-1.4959936171151722	259.8557747004147	-0.0057570150936221	0.995406591913895	(5, 10)	(1, 25)	2	mobile	N-Linked	1
stub glycopeptide:charge 2:glycan loss 12	0.0	914.8070600250752	0.0	1.0	(5, 10)	(1, 25)	2	mobile	N-Linked	1
stub glycopeptide:charge 2:glycan loss 13	0.0	914.8070600250752	0.0	1.0	(5, 10)	(1, 25)	2	mobile	N-Linked	1
stub glycopeptide:charge 2:glycan loss 14	0.0	914.8070600250752	0.0	1.0	(5, 10)	(1, 25)	2	mobile	N-Linked	1
stub glycopeptide:charge 2:glycan loss 15	0.0	914.8070600250752	0.0	1.0	(5, 10)	(1, 25)	2	mobile	N-Linked	1
stub glycopeptide:charge 2:glycan loss 16	0.0	914.8070600250752	0.0	1.0	(5, 10)	(1, 25)	2	mobile	N-Linked	1
stub glycopeptide:charge 2:glycan loss 17	0.0	914.8070600250752	0.0	1.0	(5, 10)	(1, 25)	2	mobile	N-Linked	1
stub glycopeptide:charge 2:glycan loss 18	0.0	914.8070600250752	0.0	1.0	(5, 10)	(1, 25)	2	mobile	N-Linked	1
stub glycopeptide:charge 2:glycan loss 19	0.0	914.8070600250752	0.0	1.0	(5, 10)	(1, 25)	2	mobile	N-Linked	1
stub glycopeptide:charge 2:glycan loss 20	0.0	914.8070600250752	0.0	1.0	(5, 10)	(1, 25)	2	mobile	N-Linked	1
stub glycopeptide:charge 2:glycan loss 21	0.0	914.8070600250752	0.0	1.0	(5, 10)	(1, 25)	2	mobile	N-Linked	1
stub glycopeptide:charge 2:glycan loss 22	0.0	914.8070600250752	0.0	1.0	(5, 10)	(1, 25)	2	mobile	N-Linked	1
stub glycopeptide:charge 2:glycan loss 23	0.0	914.8070600250752	0.0	1.0	(5, 10)	(1, 25)	2	mobile	N-Linked	1
stub glycopeptide:charge 2:glycan loss 24	0.0	914.8070600250752	0.0	1.0	(5, 10)	(1, 25)	2	mobile	N-Linked	1
stub glycopeptide:charge 2:glycan loss 25	0.0	914.8070600250752	0.0	1.0	(5, 10)	(1, 25)	2	mobile	N-Linked	1
stub glycopeptide:charge 2:glycan loss 26	0.0	914.8070600250752	0.0	1.0	(5, 10)	(1, 25)	2	mobile	N-Linked	1
stub glycopeptide:charge 2:glycan loss 27	0.0	914.8070600250752	0.0	1.0	(5, 10)	(1, 25)	2	mobile	N-Linked	1
stub glycopeptide:charge 2:glycan loss 28	0.0	914.8070600250752	0.0	1.0	(5, 10)	(1, 25)	2	mobile	N-Linked	1
stub glycopeptide:charge 3:glycan loss 0	0.0	914.8070600250752	0.0	1.0	(5, 10)	(1, 25)	2	mobile	N-Linked	1
stub glycopeptide:charge 3:glycan loss 1	0.0	914.8070600250752	0.0	1.0	(5, 10)	(1, 25)	2	mobile	N-Linked	1
stub glycopeptide:charge 3:glycan loss 2	0.0	914.8070600250752	0.0	1.0	(5, 10)	(1, 25)	2	mobile	N-Linked	1
stub glycopeptide:charge 3:glycan loss 3	0.0	914.8070600250752	0.0	1.0	(5, 10)	(1, 25)	2	mobile	N-Linked	1
stub glycopeptide:charge 3:glycan loss 4	0.0	914.8070600250752	0.0	1.0	(5, 10)	(1, 25)	2	mobile	N-Linked	1
stub glycopeptide:charge 3:glycan loss 5	0.0	914.8070600250752	0.0	1.0	(5, 10)	(1, 25)	2	mobile	N-Linked	1
stub glycopeptide:charge 3:glycan loss 6	0.0	914.8070600250752	0.0	1.0	(5, 10)	(1, 25)	2	mobile	N-Linked	1
stub glycopeptide:charge 3:glycan loss 7	0.0	914.8070600250752	0.0	1.0	(5, 10)	(1, 25)	2	mobile	N-Linked	1
stub glycopeptide:charge 3:glycan loss 8	0.0	914.8070600250752	0.0	1.0	(5, 10)	(1, 25)	2	mobile	N-Linked	1
stub glycopeptide:charge 3:glycan loss 9	0.0	914.8070600250752	0.0	1.0	(5, 10)	(1, 25)	2	mobile	N-Linked	1
stub glycopeptide:charge 3:glycan loss 10	0.0	914.8070600250752	0.0	1.0	(5, 10)	(1, 25)	2	mobile	N-Linked	1
stub glycopeptide:charge 3:glycan loss 11	0.0	914.8070600250752	0.0	1.0	(5, 10)	(1, 25)	2	mobile	N-Linked	1
stub glycopeptide:charge 3:glycan loss 12	0.0	914.8070600250752	0.0	1.0	(5, 10)	(1, 25)	2	mobile	N-Linked	1
stub glycopeptide:charge 3:glycan loss 13	0.0	914.8070600250752	0.0	1.0	(5, 10)	(1, 25)	2	mobile	N-Linked	1
stub glycopeptide:charge 3:glycan loss 14	0.0	914.8070600250752	0.0	1.0	(5, 10)	(1, 25)	2	mobile	N-Linked	1
stub glycopeptide:charge 3:glycan loss 15	0.0	914.8070600250752	0.0	1.0	(5, 10)	(1, 25)	2	mobile	N-Linked	1
stub glycopeptide:charge 3:glycan loss 16	0.0	914.8070600250752	0.0	1.0	(5, 10)	(1, 25)	2	mobile	N-Linked	1
stub glycopeptide:charge 3:glycan loss 17	0.0	914.8070600250752	0.0	1.0	(5, 10)	(1, 25)	2	mobile	N-Linked	1
stub glycopeptide:charge 3:glycan loss 18	0.0	914.8070600250752	0.0	1.0	(5, 10)	(1, 25)	2	mobile	N-Linked	1
stub glycopeptide:charge 3:glycan loss 19	0.0	914.8070600250752	0.0	1.0	(5, 10)	(1, 25)	2	mobile	N-Linked	1
stub glycopeptide:charge 3:glycan loss 20	0.0	914.8070600250752	0.0	1.0	(5, 10)	(1, 25)	2	mobile	N-Linked	1
stub glycopeptide:charge 3:glycan loss 21	0.0	914.8070600250752	0.0	1.0	(5, 10)	(1, 25)	2	mobile	N-Linked	1
stub glycopeptide:charge 3:glycan loss 22	0.0	914.8070600250752	0.0	1.0	(5, 10)	(1, 25)	2	mobile	N-Linked	1
stub glycopeptide:charge 3:glycan loss 23	0.0	914.8070600250752	0.0	1.0	(5, 10)	(1, 25)	2	mobile	N-Linked	1
stub glycopeptide:charge 3:glycan loss 24	0.0	914.8070600250752	0.0	1.0	(5, 10)	(1, 25)	2	mobile	N-Linked	1
stub glycopeptide:charge 3:glycan loss 25	0.0	914.8070600250752	0.0	1.0	(5, 10)	(1, 25)	2	mobile	N-Linked	1
stub glycopeptide:charge 3:glycan loss 26	0.0	914.8070600250752	0.0	1.0	(5, 10)	(1, 25)	2	mobile	N-Linked	1
stub glycopeptide:charge 3:glycan loss 27	0.0	914.8070600250752	0.0	1.0	(5, 10)	(1, 25)	2	mobile	N-Linked	1
stub glycopeptide:charge 3:glycan loss 28	0.0	914.8070600250752	0.0	1.0	(5, 10)	(1, 25)	2	mobile	N-Linked	1
stub glycopeptide:charge 4:glycan loss 0	0.0	914.8070600250752	0.0	1.0	(5, 10)	(1, 25)	2	mobile	N-Linked	1
stub glycopeptide:charge 4:glycan loss 1	0.0	914.8070600250752	0.0	1.0	(5, 10)	(1, 25)	2	mobile	N-Linked	1
stub glycopeptide:charge 4:glycan loss 2	0.0	914.8070600250752	0.0	1.0	(5, 10)	(1, 25)	2	mobile	N-Linked	1
stub glycopeptide:charge 4:glycan loss 3	0.0	914.8070600250752	0.0	1.0	(5, 10)	(1, 25)	2	mobile	N-Linked	1
stub glycopeptide:charge 4:glycan loss 4	0.0	914.8070600250752	0.0	1.0	(5, 10)	(1, 25)	2	mobile	N-Linked	1
stub glycopeptide:charge 4:glycan loss 5	0.0	914.8070600250752	0.0	1.0	(5, 10)	(1, 25)	2	mobile	N-Linked	1
stub glycopeptide:charge 4:glycan loss 6	0.0	914.8070600250752	0.0	1.0	(5, 10)	(1, 25)	2	mobile	N-Linked	1
stub glycopeptide:charge 4:glycan loss 7	0.0	914.8070600250752	0.0	1.0	(5, 10)	(1, 25)	2	mobile	N-Linked	1
stub glycopeptide:charge 4:glycan loss 8	0.0	914.8070600250752	0.0	1.0	(5, 10)	(1, 25)	2	mobile	N-Linked	1
stub glycopeptide:charge 4:glycan loss 9	0.0	914.8070600250752	0.0	1.0	(5, 10)	(1, 25)	2	mobile	N-Linked	1
stub glycopeptide:charge 4:glycan loss 10	0.0	914.8070600250752	0.0	1.0	(5, 10)	(1, 25)	2	mobile	N-Linked	1
stub glycopeptide:charge 4:glycan loss 11	0.0	914.8070600250752	0.0	1.0	(5, 10)	(1, 25)	2	mobile	N-Linked	1
stub glycopeptide:charge 4:glycan loss 12	0.0	914.8070600250752	0.0	1.0	(5, 10)	(1, 25)	2	mobile	N-Linked	1
stub glycopeptide:charge 4:glycan loss 13	0.0	914.8070600250752	0.0	1.0	(5, 10)	(1, 25)	2	mobile	N-Linked	1
stub glycopeptide:charge 4:glycan loss 14	0.0	914.8070600250752	0.0	1.0	(5, 10)	(1, 25)	2	mobile	N-Linked	1
stub glycopeptide:charge 4:glycan loss 15	0.0	914.8070600250752	0.0	1.0	(5, 10)	(1, 25)	2	mobile	N-Linked	1
stub glycopeptide:charge 4:glycan loss 16	0.0	914.8070600250752	0.0	1.0	(5, 10)	(1, 25)	2	mobile	N-Linked	1
stub glycopeptide:charge 4:glycan loss 17	0.0	914.8070600250752	0.0	1.0	(5, 10)	(1, 25)	2	mobile	N-Linked	1
stub glycopeptide:charge 4:glycan loss 18	0.0	914.8070600250752	0.0	1.0	(5, 10)	(1, 25)	2	mobile	N-Linked	1
stub glycopeptide:charge 4:glycan loss 19	0.0	914.8070600250752	0.0	1.0	(5, 10)	(1, 25)	2	mobile	N-Linked	1
stub glycopeptide:charge 4:glycan loss 20	0.0	914.8070600250752	0.0	1.0	(5, 10)	(1, 25)	2	mobile	N-Linked	1
stub glycopeptide:charge 4:glycan loss 21	0.0	914.8070600250752	0.0	1.0	(5, 10)	(1, 25)	2	mobile	N-Linked	1
stub glycopeptide:charge 4:glycan loss 22	0.0	914.8070600250752	0.0	1.0	(5, 10)	(1, 25)	2	mobile	N-Linked	1
stub glycopeptide:charge 4:glycan loss 23	0.0	914.8070600250752	0.0	1.0	(5, 10)	(1, 25)	2	mobile	N-Linked	1
stub glycopeptide:charge 4:glycan loss 24	0.0	914.8070600250752	0.0	1.0	(5, 10)	(1, 25)	2	mobile	N-Linked	1
stub glycopeptide:charge 4:glycan loss 25	0.0	914.8070600250752	0.0	1.0	(5, 10)	(1, 25)	2	mobile	N-Linked	1
stub glycopeptide:charge 4:glycan loss 26	0.0	914.8070600250752	0.0	1.0	(5, 10)	(1, 25)	2	mobile	N-Linked	1
stub glycopeptide:charge 4:glycan loss 27	0.0	914.8070600250752	0.0	1.0	(5, 10)	(1, 25)	2	mobile	N-Linked	1
stub glycopeptide:charge 4:glycan loss 28	0.0	914.8070600250752	0.0	1.0	(5, 10)	(1, 25)	2	mobile	N-Linked	1
stub glycopeptide:charge 5:glycan loss 0	0.0	914.8070600250752	0.0	1.0	(5, 10)	(1, 25)	2	mobile	N-Linked	1
stub glycopeptide:charge 5:glycan loss 1	0.0	914.8070600250752	0.0	1.0	(5, 10)	(1, 25)	2	mobile	N-Linked	1
stub glycopeptide:charge 5:glycan loss 2	0.0	914.8070600250752	0.0	1.0	(5, 10)	(1, 25)	2	mobile	N-Linked	1
stub glycopeptide:charge 5:glycan loss 3	0.0	914.8070600250752	0.0	1.0	(5, 10)	(1, 25)	2	mobile	N-Linked	1
stub glycopeptide:charge 5:glycan loss 4	0.0	914.8070600250752	0.0	1.0	(5, 10)	(1, 25)	2	mobile	N-Linked	1
stub glycopeptide:charge 5:glycan loss 5	0.0	914.8070600250752	0.0	1.0	(5, 10)	(1, 25)	2	mobile	N-Linked	1
stub glycopeptide:charge 5:glycan loss 6	0.0	914.8070600250752	0.0	1.0	(5, 10)	(1, 25)	2	mobile	N-Linked	1
stub glycopeptide:charge 5:glycan loss 7	0.0	914.8070600250752	0.0	1.0	(5, 10)	(1, 25)	2	mobile	N-Linked	1
stub glycopeptide:charge 5:glycan loss 8	0.0	914.8070600250752	0.0	1.0	(5, 10)	(1, 25)	2	mobile	N-Linked	1
stub glycopeptide:charge 5:glycan loss 9	0.0	914.8070600250752	0.0	1.0	(5, 10)	(1, 25)	2	mobile	N-Linked	1
stub glycopeptide:charge 5:glycan loss 10	0.0	914.8070600250752	0.0	1.0	(5, 10)	(1, 25)	2	mobile	N-Linked	1
stub glycopeptide:charge 5:glycan loss 11	0.0	914.8070600250752	0.0	1.0	(5, 10)	(1, 25)	2	mobile	N-Linked	1
stub glycopeptide:charge 5:glycan loss 12	0.0	914.8070600250752	0.0	1.0	(5, 10)	(1, 25)	2	mobile	N-Linked	1
stub glycopeptide:charge 5:glycan loss 13	0.0	914.8070600250752	0.0	1.0	(5, 10)	(1, 25)	2	mobile	N-Linked	1
stub glycopeptide:charge 5:glycan loss 14	0.0	914.8070600250752	0.0	1.0	(5, 10)	(1, 25)	2	mobile	N-Linked	1
stub glycopeptide:charge 5:glycan loss 15	0.0	914.8070600250752	0.0	1.0	(5, 10)	(1, 25)	2	mobile	N-Linked	1
stub glycopeptide:charge 5:glycan loss 16	0.0	914.8070600250752	0.0	1.0	(5, 10)	(1, 25)	2	mobile	N-Linked	1
stub glycopeptide:charge 5:glycan loss 17	0.0	914.8070600250752	0.0	1.0	(5, 10)	(1, 25)	2	mobile	N-Linked	1
stub glycopeptide:charge 5:glycan loss 18	0.0	914.8070600250752	0.0	1.0	(5, 10)	(1, 25)	2	mobile	N-Linked	1
stub glycopeptide:charge 5:glycan loss 19	0.0	914.8070600250752	0.0	1.0	(5, 10)	(1, 25)	2	mobile	N-Linked	1
stub glycopeptide:charge 5:glycan loss 20	0.0	914.8070600250752	0.0	1.0	(5, 10)	(1, 25)	2	mobile	N-Linked	1
stub glycopeptide:charge 5:glycan loss 21	0.0	914.8070600250752	0.0	1.0	(5, 10)	(1, 25)	2	mobile	N-Linked	1
stub glycopeptide:charge 5:glycan loss 22	0.0	914.8070600250752	0.0	1.0	(5, 10)	(1, 25)	2	mobile	N-Linked	1
stub glycopeptide:charge 5:glycan loss 23	0.0	914.8070600250752	0.0	1.0	(5, 10)	(1, 25)	2	mobile	N-Linked	1
stub glycopeptide:charge 5:glycan loss 24	0.0	914.8070600250752	0.0	1.0	(5, 10)	(1, 25)	2	mobile	N-Linked	1
stub glycopeptide:charge 5:glycan loss 25	0.0	914.8070600250752	0.0	1.0	(5, 10)	(1, 25)	2	mobile	N-Linked	1
stub glycopeptide:charge 5:glycan loss 26	0.0	914.8070600250752	0.0	1.0	(5, 10)	(1, 25)	2	mobile	N-Linked	1
stub glycopeptide:charge 5:glycan loss 27	0.0	914.8070600250752	0.0	1.0	(5, 10)	(1, 25)	2	mobile	N-Linked	1
stub glycopeptide:charge 5:glycan loss 28	0.0	914.8070600250752	0.0	1.0	(5, 10)	(1, 25)	2	mobile	N-Linked	1
stub glycopeptide:charge 1:labile monosaccharides 0	-0.3360237420813995	494.0588034689342	-0.0006801290448061	0.9994573355776328	(5, 10)	(1, 25)	2	mobile	N-Linked	1
stub glycopeptide:charge 1:labile monosaccharides 1	-0.1526507361829754	494.0588022750667	-0.0003089728094713	0.9997534753695372	(5, 10)	(1, 25)	2	mobile	N-Linked	1
stub glycopeptide:charge 1:labile monosaccharides 2	-0.0288028135078084	494.0589094533406	-5.829833843028505e-05	0.9999534846558724	(5, 10)	(1, 25)	2	mobile	N-Linked	1
stub glycopeptide:charge 1:labile monosaccharides 3	0.0	914.8070600250752	0.0	1.0	(5, 10)	(1, 25)	2	mobile	N-Linked	1
stub glycopeptide:charge 1:labile monosaccharides 4	0.0	914.8070600250752	0.0	1.0	(5, 10)	(1, 25)	2	mobile	N-Linked	1
stub glycopeptide:charge 1:labile monosaccharides 5	0.0	914.8070600250752	0.0	1.0	(5, 10)	(1, 25)	2	mobile	N-Linked	1
stub glycopeptide:charge 1:labile monosaccharides 6	0.0	914.8070600250752	0.0	1.0	(5, 10)	(1, 25)	2	mobile	N-Linked	1
stub glycopeptide:charge 2:labile monosaccharides 0	-0.5214807989893978	493.3323084535842	-0.0010570578696214	0.9991565900030208	(5, 10)	(1, 25)	2	mobile	N-Linked	1
stub glycopeptide:charge 2:labile monosaccharides 1	-0.5521054916897211	493.3323091665487	-0.0011191350767649	0.999107059587192	(5, 10)	(1, 25)	2	mobile	N-Linked	1
stub glycopeptide:charge 2:labile monosaccharides 2	-0.292998109053074	493.33294019071815	-0.000593915559216	0.9995261239727398	(5, 10)	(1, 25)	2	mobile	N-Linked	1
stub glycopeptide:charge 2:labile monosaccharides 3	0.0	914.8070600250752	0.0	1.0	(5, 10)	(1, 25)	2	mobile	N-Linked	1
stub glycopeptide:charge 2:labile monosaccharides 4	0.0	914.8070600250752	0.0	1.0	(5, 10)	(1, 25)	2	mobile	N-Linked	1
stub glycopeptide:charge 2:labile monosaccharides 5	0.0	914.8070600250752	0.0	1.0	(5, 10)	(1, 25)	2	mobile	N-Linked	1
stub glycopeptide:charge 2:labile monosaccharides 6	0.0	914.8070600250752	0.0	1.0	(5, 10)	(1, 25)	2	mobile	N-Linked	1
stub glycopeptide:charge 3:labile monosaccharides 0	0.0	914.8070600250752	0.0	1.0	(5, 10)	(1, 25)	2	mobile	N-Linked	1
stub glycopeptide:charge 3:labile monosaccharides 1	0.0	914.8070600250752	0.0	1.0	(5, 10)	(1, 25)	2	mobile	N-Linked	1
stub glycopeptide:charge 3:labile monosaccharides 2	0.0	914.8070600250752	0.0	1.0	(5, 10)	(1, 25)	2	mobile	N-Linked	1
stub glycopeptide:charge 3:labile monosaccharides 3	0.0	914.8070600250752	0.0	1.0	(5, 10)	(1, 25)	2	mobile	N-Linked	1
stub glycopeptide:charge 3:labile monosaccharides 4	0.0	914.8070600250752	0.0	1.0	(5, 10)	(1, 25)	2	mobile	N-Linked	1
stub glycopeptide:charge 3:labile monosaccharides 5	0.0	914.8070600250752	0.0	1.0	(5, 10)	(1, 25)	2	mobile	N-Linked	1
stub glycopeptide:charge 3:labile monosaccharides 6	0.0	914.8070600250752	0.0	1.0	(5, 10)	(1, 25)	2	mobile	N-Linked	1
stub glycopeptide:charge 4:labile monosaccharides 0	0.0	914.8070600250752	0.0	1.0	(5, 10)	(1, 25)	2	mobile	N-Linked	1
stub glycopeptide:charge 4:labile monosaccharides 1	0.0	914.8070600250752	0.0	1.0	(5, 10)	(1, 25)	2	mobile	N-Linked	1
stub glycopeptide:charge 4:labile monosaccharides 2	0.0	914.8070600250752	0.0	1.0	(5, 10)	(1, 25)	2	mobile	N-Linked	1
stub glycopeptide:charge 4:labile monosaccharides 3	0.0	914.8070600250752	0.0	1.0	(5, 10)	(1, 25)	2	mobile	N-Linked	1
stub glycopeptide:charge 4:labile monosaccharides 4	0.0	914.8070600250752	0.0	1.0	(5, 10)	(1, 25)	2	mobile	N-Linked	1
stub glycopeptide:charge 4:labile monosaccharides 5	0.0	914.8070600250752	0.0	1.0	(5, 10)	(1, 25)	2	mobile	N-Linked	1
stub glycopeptide:charge 4:labile monosaccharides 6	0.0	914.8070600250752	0.0	1.0	(5, 10)	(1, 25)	2	mobile	N-Linked	1
stub glycopeptide:charge 5:labile monosaccharides 0	0.0	914.8070600250752	0.0	1.0	(5, 10)	(1, 25)	2	mobile	N-Linked	1
stub glycopeptide:charge 5:labile monosaccharides 1	0.0	914.8070600250752	0.0	1.0	(5, 10)	(1, 25)	2	mobile	N-Linked	1
stub glycopeptide:charge 5:labile monosaccharides 2	0.0	914.8070600250752	0.0	1.0	(5, 10)	(1, 25)	2	mobile	N-Linked	1
stub glycopeptide:charge 5:labile monosaccharides 3	0.0	914.8070600250752	0.0	1.0	(5, 10)	(1, 25)	2	mobile	N-Linked	1
stub glycopeptide:charge 5:labile monosaccharides 4	0.0	914.8070600250752	0.0	1.0	(5, 10)	(1, 25)	2	mobile	N-Linked	1
stub glycopeptide:charge 5:labile monosaccharides 5	0.0	914.8070600250752	0.0	1.0	(5, 10)	(1, 25)	2	mobile	N-Linked	1
stub glycopeptide:charge 5:labile monosaccharides 6	0.0	914.8070600250752	0.0	1.0	(5, 10)	(1, 25)	2	mobile	N-Linked	1
n-term pro	0.0	1037.2675570810134	0.0	1.0	(5, 10)	(1, 25)	2	partial	N-Linked	1
n-term gly	0.0	1037.2675570810134	0.0	1.0	(5, 10)	(1, 25)	2	partial	N-Linked	1
n-term ser_thr	0.0	1037.2675570810134	0.0	1.0	(5, 10)	(1, 25)	2	partial	N-Linked	1
n-term leu_iso_val_ala	0.0	1037.2675570810134	0.0	1.0	(5, 10)	(1, 25)	2	partial	N-Linked	1
n-term asn	0.0	1037.2675570810134	0.0	1.0	(5, 10)	(1, 25)	2	partial	N-Linked	1
n-term his	0.0	1037.2675570810134	0.0	1.0	(5, 10)	(1, 25)	2	partial	N-Linked	1
n-term arg_lys	0.0	1037.2675570810134	0.0	1.0	(5, 10)	(1, 25)	2	partial	N-Linked	1
n-term x	0.0	1037.2675570810134	0.0	1.0	(5, 10)	(1, 25)	2	partial	N-Linked	1
c-term pro	0.0	1037.2675570810134	0.0	1.0	(5, 10)	(1, 25)	2	partial	N-Linked	1
c-term gly	0.0	1037.2675570810134	0.0	1.0	(5, 10)	(1, 25)	2	partial	N-Linked	1
c-term ser_thr	0.0	1037.2675570810134	0.0	1.0	(5, 10)	(1, 25)	2	partial	N-Linked	1
c-term leu_iso_val_ala	0.0	1037.2675570810134	0.0	1.0	(5, 10)	(1, 25)	2	partial	N-Linked	1
c-term asn	0.0	1037.2675570810134	0.0	1.0	(5, 10)	(1, 25)	2	partial	N-Linked	1
c-term his	0.0	1037.2675570810134	0.0	1.0	(5, 10)	(1, 25)	2	partial	N-Linked	1
c-term arg_lys	0.0	1037.2675570810134	0.0	1.0	(5, 10)	(1, 25)	2	partial	N-Linked	1
c-term x	0.0	1037.2675570810134	0.0	1.0	(5, 10)	(1, 25)	2	partial	N-Linked	1
series b	0.0	1037.2675570810134	0.0	1.0	(5, 10)	(1, 25)	2	partial	N-Linked	1
series y	0.0	1037.2675570810134	0.0	1.0	(5, 10)	(1, 25)	2	partial	N-Linked	1
series stub_glycopeptide	-0.9684617576873432	895.3132686793425	-0.0010817015580657	0.9991369271957334	(5, 10)	(1, 25)	2	partial	N-Linked	1
charge 1	0.0	1037.2675570810134	0.0	1.0	(5, 10)	(1, 25)	2	partial	N-Linked	1
charge 2	0.0	1037.2675570810134	0.0	1.0	(5, 10)	(1, 25)	2	partial	N-Linked	1
charge 3	0.0	1037.2675570810134	0.0	1.0	(5, 10)	(1, 25)	2	partial	N-Linked	1
charge 4	0.0	1037.2675570810134	0.0	1.0	(5, 10)	(1, 25)	2	partial	N-Linked	1
charge 5	0.0	1037.2675570810134	0.0	1.0	(5, 10)	(1, 25)	2	partial	N-Linked	1
series b:charge 1	0.0	1037.2675570810134	0.0	1.0	(5, 10)	(1, 25)	2	partial	N-Linked	1
series b:charge 2	0.0	1037.2675570810134	0.0	1.0	(5, 10)	(1, 25)	2	partial	N-Linked	1
series b:charge 3	0.0	1037.2675570810134	0.0	1.0	(5, 10)	(1, 25)	2	partial	N-Linked	1
series b:charge 4	0.0	1037.2675570810134	0.0	1.0	(5, 10)	(1, 25)	2	partial	N-Linked	1
series b:charge 5	0.0	1037.2675570810134	0.0	1.0	(5, 10)	(1, 25)	2	partial	N-Linked	1
series y:charge 1	0.0	1037.2675570810134	0.0	1.0	(5, 10)	(1, 25)	2	partial	N-Linked	1
series y:charge 2	0.0	1037.2675570810134	0.0	1.0	(5, 10)	(1, 25)	2	partial	N-Linked	1
series y:charge 3	0.0	1037.2675570810134	0.0	1.0	(5, 10)	(1, 25)	2	partial	N-Linked	1
series y:charge 4	0.0	1037.2675570810134	0.0	1.0	(5, 10)	(1, 25)	2	partial	N-Linked	1
series y:charge 5	0.0	1037.2675570810134	0.0	1.0	(5, 10)	(1, 25)	2	partial	N-Linked	1
series stub_glycopeptide:charge 1	-0.3657970433456615	833.4064479800527	-0.0004389179424184	0.9996497941615294	(5, 10)	(1, 25)	2	partial	N-Linked	1
series stub_glycopeptide:charge 2	-0.6026716656457994	829.3670110854267	-0.0007266646220435	0.9994202055682156	(5, 10)	(1, 25)	2	partial	N-Linked	1
series stub_glycopeptide:charge 3	0.0	1037.2675570810134	0.0	1.0	(5, 10)	(1, 25)	2	partial	N-Linked	1
series stub_glycopeptide:charge 4	0.0	1037.2675570810134	0.0	1.0	(5, 10)	(1, 25)	2	partial	N-Linked	1
series stub_glycopeptide:charge 5	0.0	1037.2675570810134	0.0	1.0	(5, 10)	(1, 25)	2	partial	N-Linked	1
is_glycosylated 0	0.0	1037.2675570810134	0.0	1.0	(5, 10)	(1, 25)	2	partial	N-Linked	1
is_glycosylated 1	0.0	1037.2675570810134	0.0	1.0	(5, 10)	(1, 25)	2	partial	N-Linked	1
is_glycosylated 2	0.0	1037.2675570810134	0.0	1.0	(5, 10)	(1, 25)	2	partial	N-Linked	1
charge 1:c-term pro	0.0	1037.2675570810134	0.0	1.0	(5, 10)	(1, 25)	2	partial	N-Linked	1
charge 2:c-term pro	0.0	1037.2675570810134	0.0	1.0	(5, 10)	(1, 25)	2	partial	N-Linked	1
charge 3:c-term pro	0.0	1037.2675570810134	0.0	1.0	(5, 10)	(1, 25)	2	partial	N-Linked	1
charge 4:c-term pro	0.0	1037.2675570810134	0.0	1.0	(5, 10)	(1, 25)	2	partial	N-Linked	1
charge 5:c-term pro	0.0	1037.2675570810134	0.0	1.0	(5, 10)	(1, 25)	2	partial	N-Linked	1
series:c-term pro b	0.0	1037.2675570810134	0.0	1.0	(5, 10)	(1, 25)	2	partial	N-Linked	1
series:c-term pro y	0.0	1037.2675570810134	0.0	1.0	(5, 10)	(1, 25)	2	partial	N-Linked	1
is_glycosylated:c-term pro 0	0.0	1037.2675570810134	0.0	1.0	(5, 10)	(1, 25)	2	partial	N-Linked	1
is_glycosylated:c-term pro 1	0.0	1037.2675570810134	0.0	1.0	(5, 10)	(1, 25)	2	partial	N-Linked	1
is_glycosylated:c-term pro 2	0.0	1037.2675570810134	0.0	1.0	(5, 10)	(1, 25)	2	partial	N-Linked	1
stub glycopeptide:is_glycosylated 0	-1.6774516429165427	274.68557276254404	-0.0061068065062399	0.99512750365795	(5, 10)	(1, 25)	2	partial	N-Linked	1
stub glycopeptide:is_glycosylated 1	0.1865996440677531	274.68553540473727	0.0006793209689502	0.9994579803287332	(5, 10)	(1, 25)	2	partial	N-Linked	1
stub glycopeptide:is_glycosylated 2	-0.6528538993025688	274.6855302498667	-0.0023767320350245	0.998103643989462	(5, 10)	(1, 25)	2	partial	N-Linked	1
stub glycopeptide:is_glycosylated 3	-0.8353654270984595	274.68552570973486	-0.0030411701706525	0.997573501014396	(5, 10)	(1, 25)	2	partial	N-Linked	1
stub glycopeptide:is_glycosylated 4	-0.9166451852122588	274.68552109527417	-0.0033370713591209	0.9973374072260532	(5, 10)	(1, 25)	2	partial	N-Linked	1
stub glycopeptide:is_glycosylated 5	-0.9013559529683122	274.68551648474005	-0.0032814105545254	0.9973818178795032	(5, 10)	(1, 25)	2	partial	N-Linked	1
stub glycopeptide:is_glycosylated 6	-0.3971870482127073	274.68550909963096	-0.0014459701551589	0.9988462831398546	(5, 10)	(1, 25)	2	partial	N-Linked	1
stub glycopeptide:is_glycosylated 7	-0.079717068802235	274.68550552447806	-0.000290212141518	0.9997684442161756	(5, 10)	(1, 25)	2	partial	N-Linked	1
stub glycopeptide:is_glycosylated 8	-0.0127055469984468	274.685511186035	-4.625488597336968e-05	0.9999630939406332	(5, 10)	(1, 25)	2	partial	N-Linked	1
stub glycopeptide:is_glycosylated 9	0.2426480242101816	274.6855132480112	0.0008833666593516	0.999295175472642	(5, 10)	(1, 25)	2	partial	N-Linked	1
stub glycopeptide:is_glycosylated 10	0.2454324534798062	274.6855165888437	0.0008935034381415	0.9992870874965414	(5, 10)	(1, 25)	2	partial	N-Linked	1
stub glycopeptide:is_glycosylated 11	0.4315095466083286	274.6855196662619	0.0015709220752976	0.998746586045424	(5, 10)	(1, 25)	2	partial	N-Linked	1
stub glycopeptide:is_glycosylated 12	0.5849948970950662	274.68565845734776	0.00212968853336	0.9983007556844212	(5, 10)	(1, 25)	2	partial	N-Linked	1
stub glycopeptide:is_glycosylated 13	2.813630211749543	274.7129980240809	0.0102420716601946	0.9918281520231296	(5, 10)	(1, 25)	2	partial	N-Linked	1
stub glycopeptide:is_glycosylated 14	0.0	1037.2675570810134	0.0	1.0	(5, 10)	(1, 25)	2	partial	N-Linked	1
stub glycopeptide:composition pro	-0.0224216567987528	0.095318475227194	-0.2352288656035493	0.8140311029615659	(5, 10)	(1, 25)	2	partial	N-Linked	1
stub glycopeptide:composition gly	-0.4101647325332809	0.0883587744530954	-4.642037364959307	3.44990452826934e-06	(5, 10)	(1, 25)	2	partial	N-Linked	1
stub glycopeptide:composition ser_thr	0.0023060549369303	0.032480229811655	0.0709987260035588	0.9433987694355248	(5, 10)	(1, 25)	2	partial	N-Linked	1
stub glycopeptide:composition leu_iso_val_ala	0.1663480264853725	0.0475334989903416	3.4995956539865234	0.0004659643892045	(5, 10)	(1, 25)	2	partial	N-Linked	1
stub glycopeptide:composition asn	0.1355734375692899	0.1362561034033723	0.9949898329907362	0.3197412092141757	(5, 10)	(1, 25)	2	partial	N-Linked	1
stub glycopeptide:composition his	-0.8882906795119944	513.4423633418232	-0.0017300689287311	0.9986196054012594	(5, 10)	(1, 25)	2	partial	N-Linked	1
stub glycopeptide:composition arg_lys	-1.048648807878231	513.4423632345078	-0.0020423885580303	0.9983704108353186	(5, 10)	(1, 25)	2	partial	N-Linked	1
stub glycopeptide:composition x	0.1507125641131242	0.0435378974419913	3.461640845516928	0.0005368931094902	(5, 10)	(1, 25)	2	partial	N-Linked	1
stub glycopeptide:charge 1:fucose 0	0.300487946483676	562.3789543655854	0.0005343157743565	0.9995736777133328	(5, 10)	(1, 25)	2	partial	N-Linked	1
stub glycopeptide:charge 1:fucose 1	0.8445876653708287	562.3789546278372	0.0015018123605456	0.9988017275547364	(5, 10)	(1, 25)	2	partial	N-Linked	1
stub glycopeptide:charge 1:fucose 2	-1.5108722772129353	562.3864936951643	-0.0026865372731228	0.9978564559662528	(5, 10)	(1, 25)	2	partial	N-Linked	1
stub glycopeptide:charge 1:fucose 3	0.0	1037.2675570810134	0.0	1.0	(5, 10)	(1, 25)	2	partial	N-Linked	1
stub glycopeptide:charge 1:fucose 4	0.0	1037.2675570810134	0.0	1.0	(5, 10)	(1, 25)	2	partial	N-Linked	1
stub glycopeptide:charge 1:fucose 5	0.0	1037.2675570810134	0.0	1.0	(5, 10)	(1, 25)	2	partial	N-Linked	1
stub glycopeptide:charge 1:fucose 6	0.0	1037.2675570810134	0.0	1.0	(5, 10)	(1, 25)	2	partial	N-Linked	1
stub glycopeptide:charge 2:fucose 0	0.7689561291905632	494.6991585032517	0.0015543914235008	0.9987597755811688	(5, 10)	(1, 25)	2	partial	N-Linked	1
stub glycopeptide:charge 2:fucose 1	0.5998076537339373	494.699163452965	0.0012124695128799	0.9990325895322576	(5, 10)	(1, 25)	2	partial	N-Linked	1
stub glycopeptide:charge 2:fucose 2	-0.2665807177988825	494.7000710184332	-0.000538873417281	0.9995700412409332	(5, 10)	(1, 25)	2	partial	N-Linked	1
stub glycopeptide:charge 2:fucose 3	-1.704856921333047	494.70708256052257	-0.0034461946906217	0.9972503399054452	(5, 10)	(1, 25)	2	partial	N-Linked	1
stub glycopeptide:charge 2:fucose 4	0.0	1037.2675570810134	0.0	1.0	(5, 10)	(1, 25)	2	partial	N-Linked	1
stub glycopeptide:charge 2:fucose 5	0.0	1037.2675570810134	0.0	1.0	(5, 10)	(1, 25)	2	partial	N-Linked	1
stub glycopeptide:charge 2:fucose 6	0.0	1037.2675570810134	0.0	1.0	(5, 10)	(1, 25)	2	partial	N-Linked	1
stub glycopeptide:charge 3:fucose 0	0.0	1037.2675570810134	0.0	1.0	(5, 10)	(1, 25)	2	partial	N-Linked	1
stub glycopeptide:charge 3:fucose 1	0.0	1037.2675570810134	0.0	1.0	(5, 10)	(1, 25)	2	partial	N-Linked	1
stub glycopeptide:charge 3:fucose 2	0.0	1037.2675570810134	0.0	1.0	(5, 10)	(1, 25)	2	partial	N-Linked	1
stub glycopeptide:charge 3:fucose 3	0.0	1037.2675570810134	0.0	1.0	(5, 10)	(1, 25)	2	partial	N-Linked	1
stub glycopeptide:charge 3:fucose 4	0.0	1037.2675570810134	0.0	1.0	(5, 10)	(1, 25)	2	partial	N-Linked	1
stub glycopeptide:charge 3:fucose 5	0.0	1037.2675570810134	0.0	1.0	(5, 10)	(1, 25)	2	partial	N-Linked	1
stub glycopeptide:charge 3:fucose 6	0.0	1037.2675570810134	0.0	1.0	(5, 10)	(1, 25)	2	partial	N-Linked	1
stub glycopeptide:charge 4:fucose 0	0.0	1037.2675570810134	0.0	1.0	(5, 10)	(1, 25)	2	partial	N-Linked	1
stub glycopeptide:charge 4:fucose 1	0.0	1037.2675570810134	0.0	1.0	(5, 10)	(1, 25)	2	partial	N-Linked	1
stub glycopeptide:charge 4:fucose 2	0.0	1037.2675570810134	0.0	1.0	(5, 10)	(1, 25)	2	partial	N-Linked	1
stub glycopeptide:charge 4:fucose 3	0.0	1037.2675570810134	0.0	1.0	(5, 10)	(1, 25)	2	partial	N-Linked	1
stub glycopeptide:charge 4:fucose 4	0.0	1037.2675570810134	0.0	1.0	(5, 10)	(1, 25)	2	partial	N-Linked	1
stub glycopeptide:charge 4:fucose 5	0.0	1037.2675570810134	0.0	1.0	(5, 10)	(1, 25)	2	partial	N-Linked	1
stub glycopeptide:charge 4:fucose 6	0.0	1037.2675570810134	0.0	1.0	(5, 10)	(1, 25)	2	partial	N-Linked	1
stub glycopeptide:charge 5:fucose 0	0.0	1037.2675570810134	0.0	1.0	(5, 10)	(1, 25)	2	partial	N-Linked	1
stub glycopeptide:charge 5:fucose 1	0.0	1037.2675570810134	0.0	1.0	(5, 10)	(1, 25)	2	partial	N-Linked	1
stub glycopeptide:charge 5:fucose 2	0.0	1037.2675570810134	0.0	1.0	(5, 10)	(1, 25)	2	partial	N-Linked	1
stub glycopeptide:charge 5:fucose 3	0.0	1037.2675570810134	0.0	1.0	(5, 10)	(1, 25)	2	partial	N-Linked	1
stub glycopeptide:charge 5:fucose 4	0.0	1037.2675570810134	0.0	1.0	(5, 10)	(1, 25)	2	partial	N-Linked	1
stub glycopeptide:charge 5:fucose 5	0.0	1037.2675570810134	0.0	1.0	(5, 10)	(1, 25)	2	partial	N-Linked	1
stub glycopeptide:charge 5:fucose 6	0.0	1037.2675570810134	0.0	1.0	(5, 10)	(1, 25)	2	partial	N-Linked	1
n-term - 1 pro	0.0	1037.2675570810134	0.0	1.0	(5, 10)	(1, 25)	2	partial	N-Linked	1
n-term - 1 gly	0.0	1037.2675570810134	0.0	1.0	(5, 10)	(1, 25)	2	partial	N-Linked	1
n-term - 1 ser_thr	0.0	1037.2675570810134	0.0	1.0	(5, 10)	(1, 25)	2	partial	N-Linked	1
n-term - 1 leu_iso_val_ala	0.0	1037.2675570810134	0.0	1.0	(5, 10)	(1, 25)	2	partial	N-Linked	1
n-term - 1 asn	0.0	1037.2675570810134	0.0	1.0	(5, 10)	(1, 25)	2	partial	N-Linked	1
n-term - 1 his	0.0	1037.2675570810134	0.0	1.0	(5, 10)	(1, 25)	2	partial	N-Linked	1
n-term - 1 arg_lys	0.0	1037.2675570810134	0.0	1.0	(5, 10)	(1, 25)	2	partial	N-Linked	1
n-term - 1 x	0.0	1037.2675570810134	0.0	1.0	(5, 10)	(1, 25)	2	partial	N-Linked	1
n-term - 2 pro	0.0	1037.2675570810134	0.0	1.0	(5, 10)	(1, 25)	2	partial	N-Linked	1
n-term - 2 gly	0.0	1037.2675570810134	0.0	1.0	(5, 10)	(1, 25)	2	partial	N-Linked	1
n-term - 2 ser_thr	0.0	1037.2675570810134	0.0	1.0	(5, 10)	(1, 25)	2	partial	N-Linked	1
n-term - 2 leu_iso_val_ala	0.0	1037.2675570810134	0.0	1.0	(5, 10)	(1, 25)	2	partial	N-Linked	1
n-term - 2 asn	0.0	1037.2675570810134	0.0	1.0	(5, 10)	(1, 25)	2	partial	N-Linked	1
n-term - 2 his	0.0	1037.2675570810134	0.0	1.0	(5, 10)	(1, 25)	2	partial	N-Linked	1
n-term - 2 arg_lys	0.0	1037.2675570810134	0.0	1.0	(5, 10)	(1, 25)	2	partial	N-Linked	1
n-term - 2 x	0.0	1037.2675570810134	0.0	1.0	(5, 10)	(1, 25)	2	partial	N-Linked	1
c-term + 1 pro	0.0	1037.2675570810134	0.0	1.0	(5, 10)	(1, 25)	2	partial	N-Linked	1
c-term + 1 gly	0.0	1037.2675570810134	0.0	1.0	(5, 10)	(1, 25)	2	partial	N-Linked	1
c-term + 1 ser_thr	0.0	1037.2675570810134	0.0	1.0	(5, 10)	(1, 25)	2	partial	N-Linked	1
c-term + 1 leu_iso_val_ala	0.0	1037.2675570810134	0.0	1.0	(5, 10)	(1, 25)	2	partial	N-Linked	1
c-term + 1 asn	0.0	1037.2675570810134	0.0	1.0	(5, 10)	(1, 25)	2	partial	N-Linked	1
c-term + 1 his	0.0	1037.2675570810134	0.0	1.0	(5, 10)	(1, 25)	2	partial	N-Linked	1
c-term + 1 arg_lys	0.0	1037.2675570810134	0.0	1.0	(5, 10)	(1, 25)	2	partial	N-Linked	1
c-term + 1 x	0.0	1037.2675570810134	0.0	1.0	(5, 10)	(1, 25)	2	partial	N-Linked	1
c-term + 2 pro	0.0	1037.2675570810134	0.0	1.0	(5, 10)	(1, 25)	2	partial	N-Linked	1
c-term + 2 gly	0.0	1037.2675570810134	0.0	1.0	(5, 10)	(1, 25)	2	partial	N-Linked	1
c-term + 2 ser_thr	0.0	1037.2675570810134	0.0	1.0	(5, 10)	(1, 25)	2	partial	N-Linked	1
c-term + 2 leu_iso_val_ala	0.0	1037.2675570810134	0.0	1.0	(5, 10)	(1, 25)	2	partial	N-Linked	1
c-term + 2 asn	0.0	1037.2675570810134	0.0	1.0	(5, 10)	(1, 25)	2	partial	N-Linked	1
c-term + 2 his	0.0	1037.2675570810134	0.0	1.0	(5, 10)	(1, 25)	2	partial	N-Linked	1
c-term + 2 arg_lys	0.0	1037.2675570810134	0.0	1.0	(5, 10)	(1, 25)	2	partial	N-Linked	1
c-term + 2 x	0.0	1037.2675570810134	0.0	1.0	(5, 10)	(1, 25)	2	partial	N-Linked	1
stub glycopeptide:charge 1:glycan loss 0	0.0	1037.2675570810134	0.0	1.0	(5, 10)	(1, 25)	2	partial	N-Linked	1
stub glycopeptide:charge 1:glycan loss 1	-1.0422940163141845	283.7397711179896	-0.0036734152995448	0.997069045238785	(5, 10)	(1, 25)	2	partial	N-Linked	1
stub glycopeptide:charge 1:glycan loss 2	0.1389898166156255	283.7392164032428	0.0004898505690454	0.999609155809489	(5, 10)	(1, 25)	2	partial	N-Linked	1
stub glycopeptide:charge 1:glycan loss 3	-0.2244928297224823	283.73920483613904	-0.0007911942583053	0.9993687183825648	(5, 10)	(1, 25)	2	partial	N-Linked	1
stub glycopeptide:charge 1:glycan loss 4	-0.3764133877115437	283.73919849009275	-0.0013266175054931	0.9989415126847508	(5, 10)	(1, 25)	2	partial	N-Linked	1
stub glycopeptide:charge 1:glycan loss 5	-0.6606923445632799	283.73919025796255	-0.002328519877577	0.9981421116190722	(5, 10)	(1, 25)	2	partial	N-Linked	1
stub glycopeptide:charge 1:glycan loss 6	-0.439413693619584	283.7391796091805	-0.0015486535705954	0.9987643537199038	(5, 10)	(1, 25)	2	partial	N-Linked	1
stub glycopeptide:charge 1:glycan loss 7	-0.2606850998951386	283.7391750144307	-0.0009187490584685	0.9992669444141244	(5, 10)	(1, 25)	2	partial	N-Linked	1
stub glycopeptide:charge 1:glycan loss 8	-0.0707953825099754	283.7391747026159	-0.0002495086643716	0.9998009208909768	(5, 10)	(1, 25)	2	partial	N-Linked	1
stub glycopeptide:charge 1:glycan loss 9	0.2806806084806995	283.73917560396	0.000989220497604	0.9992107163664584	(5, 10)	(1, 25)	2	partial	N-Linked	1
stub glycopeptide:charge 1:glycan loss 10	1.108521958968928	283.73917418434456	0.0039068343740534	0.9968828051011396	(5, 10)	(1, 25)	2	partial	N-Linked	1
stub glycopeptide:charge 1:glycan loss 11	0.7187243086820951	283.7392289054329	0.0025330452593907	0.997978924457028	(5, 10)	(1, 25)	2	partial	N-Linked	1
stub glycopeptide:charge 1:glycan loss 12	1.1477404806507971	283.7401940347393	0.0040450401627281	0.9967725337078228	(5, 10)	(1, 25)	2	partial	N-Linked	1
stub glycopeptide:charge 1:glycan loss 13	-0.685667340917088	284.0255602050751	-0.0024141043518126	0.9980738252804474	(5, 10)	(1, 25)	2	partial	N-Linked	1
stub glycopeptide:charge 1:glycan loss 14	0.0	1037.2675570810134	0.0	1.0	(5, 10)	(1, 25)	2	partial	N-Linked	1
stub glycopeptide:charge 1:glycan loss 15	0.0	1037.2675570810134	0.0	1.0	(5, 10)	(1, 25)	2	partial	N-Linked	1
stub glycopeptide:charge 1:glycan loss 16	0.0	1037.2675570810134	0.0	1.0	(5, 10)	(1, 25)	2	partial	N-Linked	1
stub glycopeptide:charge 1:glycan loss 17	0.0	1037.2675570810134	0.0	1.0	(5, 10)	(1, 25)	2	partial	N-Linked	1
stub glycopeptide:charge 1:glycan loss 18	0.0	1037.2675570810134	0.0	1.0	(5, 10)	(1, 25)	2	partial	N-Linked	1
stub glycopeptide:charge 1:glycan loss 19	0.0	1037.2675570810134	0.0	1.0	(5, 10)	(1, 25)	2	partial	N-Linked	1
stub glycopeptide:charge 1:glycan loss 20	0.0	1037.2675570810134	0.0	1.0	(5, 10)	(1, 25)	2	partial	N-Linked	1
stub glycopeptide:charge 1:glycan loss 21	0.0	1037.2675570810134	0.0	1.0	(5, 10)	(1, 25)	2	partial	N-Linked	1
stub glycopeptide:charge 1:glycan loss 22	0.0	1037.2675570810134	0.0	1.0	(5, 10)	(1, 25)	2	partial	N-Linked	1
stub glycopeptide:charge 1:glycan loss 23	0.0	1037.2675570810134	0.0	1.0	(5, 10)	(1, 25)	2	partial	N-Linked	1
stub glycopeptide:charge 1:glycan loss 24	0.0	1037.2675570810134	0.0	1.0	(5, 10)	(1, 25)	2	partial	N-Linked	1
stub glycopeptide:charge 1:glycan loss 25	0.0	1037.2675570810134	0.0	1.0	(5, 10)	(1, 25)	2	partial	N-Linked	1
stub glycopeptide:charge 1:glycan loss 26	0.0	1037.2675570810134	0.0	1.0	(5, 10)	(1, 25)	2	partial	N-Linked	1
stub glycopeptide:charge 1:glycan loss 27	0.0	1037.2675570810134	0.0	1.0	(5, 10)	(1, 25)	2	partial	N-Linked	1
stub glycopeptide:charge 1:glycan loss 28	0.0	1037.2675570810134	0.0	1.0	(5, 10)	(1, 25)	2	partial	N-Linked	1
stub glycopeptide:charge 2:glycan loss 0	2.167955763279858	283.67619576872704	0.0076423605350634	0.9939023378773864	(5, 10)	(1, 25)	2	partial	N-Linked	1
stub glycopeptide:charge 2:glycan loss 1	0.4032557941305051	283.6761943681819	0.0014215355469945	0.9988657791164192	(5, 10)	(1, 25)	2	partial	N-Linked	1
stub glycopeptide:charge 2:glycan loss 2	0.2587568500096463	283.6761895952826	0.0009121556884235	0.9992722051600826	(5, 10)	(1, 25)	2	partial	N-Linked	1
stub glycopeptide:charge 2:glycan loss 3	0.0082465623748012	283.6761886705855	2.907033689872861e-05	0.9999768052270144	(5, 10)	(1, 25)	2	partial	N-Linked	1
stub glycopeptide:charge 2:glycan loss 4	-0.2567049773836449	283.6761932095763	-0.0009049225262057	0.99927797638616	(5, 10)	(1, 25)	2	partial	N-Linked	1
stub glycopeptide:charge 2:glycan loss 5	0.1510985025726017	283.6761857938533	0.0005326442970521	0.999575011359078	(5, 10)	(1, 25)	2	partial	N-Linked	1
stub glycopeptide:charge 2:glycan loss 6	-0.2595551090472866	283.6762001511362	-0.0009149696340722	0.9992699599572316	(5, 10)	(1, 25)	2	partial	N-Linked	1
stub glycopeptide:charge 2:glycan loss 7	-0.0803350449115278	283.6761983412273	-0.0002831927577332	0.9997740448738937	(5, 10)	(1, 25)	2	partial	N-Linked	1
stub glycopeptide:charge 2:glycan loss 8	0.2099082405384519	283.6761951101586	0.0007399571911803	0.9994095996353798	(5, 10)	(1, 25)	2	partial	N-Linked	1
stub glycopeptide:charge 2:glycan loss 9	0.2040621407145868	283.6761984329665	0.0007193488274371	0.9994260427262563	(5, 10)	(1, 25)	2	partial	N-Linked	1
stub glycopeptide:charge 2:glycan loss 10	-0.7004336963836905	283.6762411544661	-0.0024691306312194	0.9980299207925444	(5, 10)	(1, 25)	2	partial	N-Linked	1
stub glycopeptide:charge 2:glycan loss 11	-1.3483497712561583	283.67736616951305	-0.0047531101598371	0.996207581067433	(5, 10)	(1, 25)	2	partial	N-Linked	1
stub glycopeptide:charge 2:glycan loss 12	-1.3605798611250928	285.0327712605903	-0.0047734155448433	0.9961913798980282	(5, 10)	(1, 25)	2	partial	N-Linked	1
stub glycopeptide:charge 2:glycan loss 13	0.0	1037.2675570810134	0.0	1.0	(5, 10)	(1, 25)	2	partial	N-Linked	1
stub glycopeptide:charge 2:glycan loss 14	0.0	1037.2675570810134	0.0	1.0	(5, 10)	(1, 25)	2	partial	N-Linked	1
stub glycopeptide:charge 2:glycan loss 15	0.0	1037.2675570810134	0.0	1.0	(5, 10)	(1, 25)	2	partial	N-Linked	1
stub glycopeptide:charge 2:glycan loss 16	0.0	1037.2675570810134	0.0	1.0	(5, 10)	(1, 25)	2	partial	N-Linked	1
stub glycopeptide:charge 2:glycan loss 17	0.0	1037.2675570810134	0.0	1.0	(5, 10)	(1, 25)	2	partial	N-Linked	1
stub glycopeptide:charge 2:glycan loss 18	0.0	1037.2675570810134	0.0	1.0	(5, 10)	(1, 25)	2	partial	N-Linked	1
stub glycopeptide:charge 2:glycan loss 19	0.0	1037.2675570810134	0.0	1.0	(5, 10)	(1, 25)	2	partial	N-Linked	1
stub glycopeptide:charge 2:glycan loss 20	0.0	1037.2675570810134	0.0	1.0	(5, 10)	(1, 25)	2	partial	N-Linked	1
stub glycopeptide:charge 2:glycan loss 21	0.0	1037.2675570810134	0.0	1.0	(5, 10)	(1, 25)	2	partial	N-Linked	1
stub glycopeptide:charge 2:glycan loss 22	0.0	1037.2675570810134	0.0	1.0	(5, 10)	(1, 25)	2	partial	N-Linked	1
stub glycopeptide:charge 2:glycan loss 23	0.0	1037.2675570810134	0.0	1.0	(5, 10)	(1, 25)	2	partial	N-Linked	1
stub glycopeptide:charge 2:glycan loss 24	0.0	1037.2675570810134	0.0	1.0	(5, 10)	(1, 25)	2	partial	N-Linked	1
stub glycopeptide:charge 2:glycan loss 25	0.0	1037.2675570810134	0.0	1.0	(5, 10)	(1, 25)	2	partial	N-Linked	1
stub glycopeptide:charge 2:glycan loss 26	0.0	1037.2675570810134	0.0	1.0	(5, 10)	(1, 25)	2	partial	N-Linked	1
stub glycopeptide:charge 2:glycan loss 27	0.0	1037.2675570810134	0.0	1.0	(5, 10)	(1, 25)	2	partial	N-Linked	1
stub glycopeptide:charge 2:glycan loss 28	0.0	1037.2675570810134	0.0	1.0	(5, 10)	(1, 25)	2	partial	N-Linked	1
stub glycopeptide:charge 3:glycan loss 0	0.0	1037.2675570810134	0.0	1.0	(5, 10)	(1, 25)	2	partial	N-Linked	1
stub glycopeptide:charge 3:glycan loss 1	0.0	1037.2675570810134	0.0	1.0	(5, 10)	(1, 25)	2	partial	N-Linked	1
stub glycopeptide:charge 3:glycan loss 2	0.0	1037.2675570810134	0.0	1.0	(5, 10)	(1, 25)	2	partial	N-Linked	1
stub glycopeptide:charge 3:glycan loss 3	0.0	1037.2675570810134	0.0	1.0	(5, 10)	(1, 25)	2	partial	N-Linked	1
stub glycopeptide:charge 3:glycan loss 4	0.0	1037.2675570810134	0.0	1.0	(5, 10)	(1, 25)	2	partial	N-Linked	1
stub glycopeptide:charge 3:glycan loss 5	0.0	1037.2675570810134	0.0	1.0	(5, 10)	(1, 25)	2	partial	N-Linked	1
stub glycopeptide:charge 3:glycan loss 6	0.0	1037.2675570810134	0.0	1.0	(5, 10)	(1, 25)	2	partial	N-Linked	1
stub glycopeptide:charge 3:glycan loss 7	0.0	1037.2675570810134	0.0	1.0	(5, 10)	(1, 25)	2	partial	N-Linked	1
stub glycopeptide:charge 3:glycan loss 8	0.0	1037.2675570810134	0.0	1.0	(5, 10)	(1, 25)	2	partial	N-Linked	1
stub glycopeptide:charge 3:glycan loss 9	0.0	1037.2675570810134	0.0	1.0	(5, 10)	(1, 25)	2	partial	N-Linked	1
stub glycopeptide:charge 3:glycan loss 10	0.0	1037.2675570810134	0.0	1.0	(5, 10)	(1, 25)	2	partial	N-Linked	1
stub glycopeptide:charge 3:glycan loss 11	0.0	1037.2675570810134	0.0	1.0	(5, 10)	(1, 25)	2	partial	N-Linked	1
stub glycopeptide:charge 3:glycan loss 12	0.0	1037.2675570810134	0.0	1.0	(5, 10)	(1, 25)	2	partial	N-Linked	1
stub glycopeptide:charge 3:glycan loss 13	0.0	1037.2675570810134	0.0	1.0	(5, 10)	(1, 25)	2	partial	N-Linked	1
stub glycopeptide:charge 3:glycan loss 14	0.0	1037.2675570810134	0.0	1.0	(5, 10)	(1, 25)	2	partial	N-Linked	1
stub glycopeptide:charge 3:glycan loss 15	0.0	1037.2675570810134	0.0	1.0	(5, 10)	(1, 25)	2	partial	N-Linked	1
stub glycopeptide:charge 3:glycan loss 16	0.0	1037.2675570810134	0.0	1.0	(5, 10)	(1, 25)	2	partial	N-Linked	1
stub glycopeptide:charge 3:glycan loss 17	0.0	1037.2675570810134	0.0	1.0	(5, 10)	(1, 25)	2	partial	N-Linked	1
stub glycopeptide:charge 3:glycan loss 18	0.0	1037.2675570810134	0.0	1.0	(5, 10)	(1, 25)	2	partial	N-Linked	1
stub glycopeptide:charge 3:glycan loss 19	0.0	1037.2675570810134	0.0	1.0	(5, 10)	(1, 25)	2	partial	N-Linked	1
stub glycopeptide:charge 3:glycan loss 20	0.0	1037.2675570810134	0.0	1.0	(5, 10)	(1, 25)	2	partial	N-Linked	1
stub glycopeptide:charge 3:glycan loss 21	0.0	1037.2675570810134	0.0	1.0	(5, 10)	(1, 25)	2	partial	N-Linked	1
stub glycopeptide:charge 3:glycan loss 22	0.0	1037.2675570810134	0.0	1.0	(5, 10)	(1, 25)	2	partial	N-Linked	1
stub glycopeptide:charge 3:glycan loss 23	0.0	1037.2675570810134	0.0	1.0	(5, 10)	(1, 25)	2	partial	N-Linked	1
stub glycopeptide:charge 3:glycan loss 24	0.0	1037.2675570810134	0.0	1.0	(5, 10)	(1, 25)	2	partial	N-Linked	1
stub glycopeptide:charge 3:glycan loss 25	0.0	1037.2675570810134	0.0	1.0	(5, 10)	(1, 25)	2	partial	N-Linked	1
stub glycopeptide:charge 3:glycan loss 26	0.0	1037.2675570810134	0.0	1.0	(5, 10)	(1, 25)	2	partial	N-Linked	1
stub glycopeptide:charge 3:glycan loss 27	0.0	1037.2675570810134	0.0	1.0	(5, 10)	(1, 25)	2	partial	N-Linked	1
stub glycopeptide:charge 3:glycan loss 28	0.0	1037.2675570810134	0.0	1.0	(5, 10)	(1, 25)	2	partial	N-Linked	1
stub glycopeptide:charge 4:glycan loss 0	0.0	1037.2675570810134	0.0	1.0	(5, 10)	(1, 25)	2	partial	N-Linked	1
stub glycopeptide:charge 4:glycan loss 1	0.0	1037.2675570810134	0.0	1.0	(5, 10)	(1, 25)	2	partial	N-Linked	1
stub glycopeptide:charge 4:glycan loss 2	0.0	1037.2675570810134	0.0	1.0	(5, 10)	(1, 25)	2	partial	N-Linked	1
stub glycopeptide:charge 4:glycan loss 3	0.0	1037.2675570810134	0.0	1.0	(5, 10)	(1, 25)	2	partial	N-Linked	1
stub glycopeptide:charge 4:glycan loss 4	0.0	1037.2675570810134	0.0	1.0	(5, 10)	(1, 25)	2	partial	N-Linked	1
stub glycopeptide:charge 4:glycan loss 5	0.0	1037.2675570810134	0.0	1.0	(5, 10)	(1, 25)	2	partial	N-Linked	1
stub glycopeptide:charge 4:glycan loss 6	0.0	1037.2675570810134	0.0	1.0	(5, 10)	(1, 25)	2	partial	N-Linked	1
stub glycopeptide:charge 4:glycan loss 7	0.0	1037.2675570810134	0.0	1.0	(5, 10)	(1, 25)	2	partial	N-Linked	1
stub glycopeptide:charge 4:glycan loss 8	0.0	1037.2675570810134	0.0	1.0	(5, 10)	(1, 25)	2	partial	N-Linked	1
stub glycopeptide:charge 4:glycan loss 9	0.0	1037.2675570810134	0.0	1.0	(5, 10)	(1, 25)	2	partial	N-Linked	1
stub glycopeptide:charge 4:glycan loss 10	0.0	1037.2675570810134	0.0	1.0	(5, 10)	(1, 25)	2	partial	N-Linked	1
stub glycopeptide:charge 4:glycan loss 11	0.0	1037.2675570810134	0.0	1.0	(5, 10)	(1, 25)	2	partial	N-Linked	1
stub glycopeptide:charge 4:glycan loss 12	0.0	1037.2675570810134	0.0	1.0	(5, 10)	(1, 25)	2	partial	N-Linked	1
stub glycopeptide:charge 4:glycan loss 13	0.0	1037.2675570810134	0.0	1.0	(5, 10)	(1, 25)	2	partial	N-Linked	1
stub glycopeptide:charge 4:glycan loss 14	0.0	1037.2675570810134	0.0	1.0	(5, 10)	(1, 25)	2	partial	N-Linked	1
stub glycopeptide:charge 4:glycan loss 15	0.0	1037.2675570810134	0.0	1.0	(5, 10)	(1, 25)	2	partial	N-Linked	1
stub glycopeptide:charge 4:glycan loss 16	0.0	1037.2675570810134	0.0	1.0	(5, 10)	(1, 25)	2	partial	N-Linked	1
stub glycopeptide:charge 4:glycan loss 17	0.0	1037.2675570810134	0.0	1.0	(5, 10)	(1, 25)	2	partial	N-Linked	1
stub glycopeptide:charge 4:glycan loss 18	0.0	1037.2675570810134	0.0	1.0	(5, 10)	(1, 25)	2	partial	N-Linked	1
stub glycopeptide:charge 4:glycan loss 19	0.0	1037.2675570810134	0.0	1.0	(5, 10)	(1, 25)	2	partial	N-Linked	1
stub glycopeptide:charge 4:glycan loss 20	0.0	1037.2675570810134	0.0	1.0	(5, 10)	(1, 25)	2	partial	N-Linked	1
stub glycopeptide:charge 4:glycan loss 21	0.0	1037.2675570810134	0.0	1.0	(5, 10)	(1, 25)	2	partial	N-Linked	1
stub glycopeptide:charge 4:glycan loss 22	0.0	1037.2675570810134	0.0	1.0	(5, 10)	(1, 25)	2	partial	N-Linked	1
stub glycopeptide:charge 4:glycan loss 23	0.0	1037.2675570810134	0.0	1.0	(5, 10)	(1, 25)	2	partial	N-Linked	1
stub glycopeptide:charge 4:glycan loss 24	0.0	1037.2675570810134	0.0	1.0	(5, 10)	(1, 25)	2	partial	N-Linked	1
stub glycopeptide:charge 4:glycan loss 25	0.0	1037.2675570810134	0.0	1.0	(5, 10)	(1, 25)	2	partial	N-Linked	1
stub glycopeptide:charge 4:glycan loss 26	0.0	1037.2675570810134	0.0	1.0	(5, 10)	(1, 25)	2	partial	N-Linked	1
stub glycopeptide:charge 4:glycan loss 27	0.0	1037.2675570810134	0.0	1.0	(5, 10)	(1, 25)	2	partial	N-Linked	1
stub glycopeptide:charge 4:glycan loss 28	0.0	1037.2675570810134	0.0	1.0	(5, 10)	(1, 25)	2	partial	N-Linked	1
stub glycopeptide:charge 5:glycan loss 0	0.0	1037.2675570810134	0.0	1.0	(5, 10)	(1, 25)	2	partial	N-Linked	1
stub glycopeptide:charge 5:glycan loss 1	0.0	1037.2675570810134	0.0	1.0	(5, 10)	(1, 25)	2	partial	N-Linked	1
stub glycopeptide:charge 5:glycan loss 2	0.0	1037.2675570810134	0.0	1.0	(5, 10)	(1, 25)	2	partial	N-Linked	1
stub glycopeptide:charge 5:glycan loss 3	0.0	1037.2675570810134	0.0	1.0	(5, 10)	(1, 25)	2	partial	N-Linked	1
stub glycopeptide:charge 5:glycan loss 4	0.0	1037.2675570810134	0.0	1.0	(5, 10)	(1, 25)	2	partial	N-Linked	1
stub glycopeptide:charge 5:glycan loss 5	0.0	1037.2675570810134	0.0	1.0	(5, 10)	(1, 25)	2	partial	N-Linked	1
stub glycopeptide:charge 5:glycan loss 6	0.0	1037.2675570810134	0.0	1.0	(5, 10)	(1, 25)	2	partial	N-Linked	1
stub glycopeptide:charge 5:glycan loss 7	0.0	1037.2675570810134	0.0	1.0	(5, 10)	(1, 25)	2	partial	N-Linked	1
stub glycopeptide:charge 5:glycan loss 8	0.0	1037.2675570810134	0.0	1.0	(5, 10)	(1, 25)	2	partial	N-Linked	1
stub glycopeptide:charge 5:glycan loss 9	0.0	1037.2675570810134	0.0	1.0	(5, 10)	(1, 25)	2	partial	N-Linked	1
stub glycopeptide:charge 5:glycan loss 10	0.0	1037.2675570810134	0.0	1.0	(5, 10)	(1, 25)	2	partial	N-Linked	1
stub glycopeptide:charge 5:glycan loss 11	0.0	1037.2675570810134	0.0	1.0	(5, 10)	(1, 25)	2	partial	N-Linked	1
stub glycopeptide:charge 5:glycan loss 12	0.0	1037.2675570810134	0.0	1.0	(5, 10)	(1, 25)	2	partial	N-Linked	1
stub glycopeptide:charge 5:glycan loss 13	0.0	1037.2675570810134	0.0	1.0	(5, 10)	(1, 25)	2	partial	N-Linked	1
stub glycopeptide:charge 5:glycan loss 14	0.0	1037.2675570810134	0.0	1.0	(5, 10)	(1, 25)	2	partial	N-Linked	1
stub glycopeptide:charge 5:glycan loss 15	0.0	1037.2675570810134	0.0	1.0	(5, 10)	(1, 25)	2	partial	N-Linked	1
stub glycopeptide:charge 5:glycan loss 16	0.0	1037.2675570810134	0.0	1.0	(5, 10)	(1, 25)	2	partial	N-Linked	1
stub glycopeptide:charge 5:glycan loss 17	0.0	1037.2675570810134	0.0	1.0	(5, 10)	(1, 25)	2	partial	N-Linked	1
stub glycopeptide:charge 5:glycan loss 18	0.0	1037.2675570810134	0.0	1.0	(5, 10)	(1, 25)	2	partial	N-Linked	1
stub glycopeptide:charge 5:glycan loss 19	0.0	1037.2675570810134	0.0	1.0	(5, 10)	(1, 25)	2	partial	N-Linked	1
stub glycopeptide:charge 5:glycan loss 20	0.0	1037.2675570810134	0.0	1.0	(5, 10)	(1, 25)	2	partial	N-Linked	1
stub glycopeptide:charge 5:glycan loss 21	0.0	1037.2675570810134	0.0	1.0	(5, 10)	(1, 25)	2	partial	N-Linked	1
stub glycopeptide:charge 5:glycan loss 22	0.0	1037.2675570810134	0.0	1.0	(5, 10)	(1, 25)	2	partial	N-Linked	1
stub glycopeptide:charge 5:glycan loss 23	0.0	1037.2675570810134	0.0	1.0	(5, 10)	(1, 25)	2	partial	N-Linked	1
stub glycopeptide:charge 5:glycan loss 24	0.0	1037.2675570810134	0.0	1.0	(5, 10)	(1, 25)	2	partial	N-Linked	1
stub glycopeptide:charge 5:glycan loss 25	0.0	1037.2675570810134	0.0	1.0	(5, 10)	(1, 25)	2	partial	N-Linked	1
stub glycopeptide:charge 5:glycan loss 26	0.0	1037.2675570810134	0.0	1.0	(5, 10)	(1, 25)	2	partial	N-Linked	1
stub glycopeptide:charge 5:glycan loss 27	0.0	1037.2675570810134	0.0	1.0	(5, 10)	(1, 25)	2	partial	N-Linked	1
stub glycopeptide:charge 5:glycan loss 28	0.0	1037.2675570810134	0.0	1.0	(5, 10)	(1, 25)	2	partial	N-Linked	1
stub glycopeptide:charge 1:labile monosaccharides 0	0.4604354820796776	562.377489092936	0.0008187302852792	0.9993467478188952	(5, 10)	(1, 25)	2	partial	N-Linked	1
stub glycopeptide:charge 1:labile monosaccharides 1	-0.0819618148716404	562.3774977938978	-0.0001457416329656	0.999883715001602	(5, 10)	(1, 25)	2	partial	N-Linked	1
stub glycopeptide:charge 1:labile monosaccharides 2	-0.7442703515703616	562.3780782249296	-0.0013234341457966	0.9989440526360744	(5, 10)	(1, 25)	2	partial	N-Linked	1
stub glycopeptide:charge 1:labile monosaccharides 3	0.0	1037.2675570810134	0.0	1.0	(5, 10)	(1, 25)	2	partial	N-Linked	1
stub glycopeptide:charge 1:labile monosaccharides 4	0.0	1037.2675570810134	0.0	1.0	(5, 10)	(1, 25)	2	partial	N-Linked	1
stub glycopeptide:charge 1:labile monosaccharides 5	0.0	1037.2675570810134	0.0	1.0	(5, 10)	(1, 25)	2	partial	N-Linked	1
stub glycopeptide:charge 1:labile monosaccharides 6	0.0	1037.2675570810134	0.0	1.0	(5, 10)	(1, 25)	2	partial	N-Linked	1
stub glycopeptide:charge 2:labile monosaccharides 0	-0.3671420288604214	561.7136713574615	-0.0006536106339964	0.9994784942034894	(5, 10)	(1, 25)	2	partial	N-Linked	1
stub glycopeptide:charge 2:labile monosaccharides 1	-0.1441297594826125	561.7136840923088	-0.0002565893685063	0.9997952713066492	(5, 10)	(1, 25)	2	partial	N-Linked	1
stub glycopeptide:charge 2:labile monosaccharides 2	-0.0913998400482263	561.7141336136023	-0.0001627159342782	0.9998701714688156	(5, 10)	(1, 25)	2	partial	N-Linked	1
stub glycopeptide:charge 2:labile monosaccharides 3	0.0	1037.2675570810134	0.0	1.0	(5, 10)	(1, 25)	2	partial	N-Linked	1
stub glycopeptide:charge 2:labile monosaccharides 4	0.0	1037.2675570810134	0.0	1.0	(5, 10)	(1, 25)	2	partial	N-Linked	1
stub glycopeptide:charge 2:labile monosaccharides 5	0.0	1037.2675570810134	0.0	1.0	(5, 10)	(1, 25)	2	partial	N-Linked	1
stub glycopeptide:charge 2:labile monosaccharides 6	0.0	1037.2675570810134	0.0	1.0	(5, 10)	(1, 25)	2	partial	N-Linked	1
stub glycopeptide:charge 3:labile monosaccharides 0	0.0	1037.2675570810134	0.0	1.0	(5, 10)	(1, 25)	2	partial	N-Linked	1
stub glycopeptide:charge 3:labile monosaccharides 1	0.0	1037.2675570810134	0.0	1.0	(5, 10)	(1, 25)	2	partial	N-Linked	1
stub glycopeptide:charge 3:labile monosaccharides 2	0.0	1037.2675570810134	0.0	1.0	(5, 10)	(1, 25)	2	partial	N-Linked	1
stub glycopeptide:charge 3:labile monosaccharides 3	0.0	1037.2675570810134	0.0	1.0	(5, 10)	(1, 25)	2	partial	N-Linked	1
stub glycopeptide:charge 3:labile monosaccharides 4	0.0	1037.2675570810134	0.0	1.0	(5, 10)	(1, 25)	2	partial	N-Linked	1
stub glycopeptide:charge 3:labile monosaccharides 5	0.0	1037.2675570810134	0.0	1.0	(5, 10)	(1, 25)	2	partial	N-Linked	1
stub glycopeptide:charge 3:labile monosaccharides 6	0.0	1037.2675570810134	0.0	1.0	(5, 10)	(1, 25)	2	partial	N-Linked	1
stub glycopeptide:charge 4:labile monosaccharides 0	0.0	1037.2675570810134	0.0	1.0	(5, 10)	(1, 25)	2	partial	N-Linked	1
stub glycopeptide:charge 4:labile monosaccharides 1	0.0	1037.2675570810134	0.0	1.0	(5, 10)	(1, 25)	2	partial	N-Linked	1
stub glycopeptide:charge 4:labile monosaccharides 2	0.0	1037.2675570810134	0.0	1.0	(5, 10)	(1, 25)	2	partial	N-Linked	1
stub glycopeptide:charge 4:labile monosaccharides 3	0.0	1037.2675570810134	0.0	1.0	(5, 10)	(1, 25)	2	partial	N-Linked	1
stub glycopeptide:charge 4:labile monosaccharides 4	0.0	1037.2675570810134	0.0	1.0	(5, 10)	(1, 25)	2	partial	N-Linked	1
stub glycopeptide:charge 4:labile monosaccharides 5	0.0	1037.2675570810134	0.0	1.0	(5, 10)	(1, 25)	2	partial	N-Linked	1
stub glycopeptide:charge 4:labile monosaccharides 6	0.0	1037.2675570810134	0.0	1.0	(5, 10)	(1, 25)	2	partial	N-Linked	1
stub glycopeptide:charge 5:labile monosaccharides 0	0.0	1037.2675570810134	0.0	1.0	(5, 10)	(1, 25)	2	partial	N-Linked	1
stub glycopeptide:charge 5:labile monosaccharides 1	0.0	1037.2675570810134	0.0	1.0	(5, 10)	(1, 25)	2	partial	N-Linked	1
stub glycopeptide:charge 5:labile monosaccharides 2	0.0	1037.2675570810134	0.0	1.0	(5, 10)	(1, 25)	2	partial	N-Linked	1
stub glycopeptide:charge 5:labile monosaccharides 3	0.0	1037.2675570810134	0.0	1.0	(5, 10)	(1, 25)	2	partial	N-Linked	1
stub glycopeptide:charge 5:labile monosaccharides 4	0.0	1037.2675570810134	0.0	1.0	(5, 10)	(1, 25)	2	partial	N-Linked	1
stub glycopeptide:charge 5:labile monosaccharides 5	0.0	1037.2675570810134	0.0	1.0	(5, 10)	(1, 25)	2	partial	N-Linked	1
stub glycopeptide:charge 5:labile monosaccharides 6	0.0	1037.2675570810134	0.0	1.0	(5, 10)	(1, 25)	2	partial	N-Linked	1
n-term pro	0.0				(5, 10)	(1, 25)	3	immobile	N-Linked	1
n-term gly	0.0				(5, 10)	(1, 25)	3	immobile	N-Linked	1
n-term ser_thr	0.0				(5, 10)	(1, 25)	3	immobile	N-Linked	1
n-term leu_iso_val_ala	0.0				(5, 10)	(1, 25)	3	immobile	N-Linked	1
n-term asn	0.0				(5, 10)	(1, 25)	3	immobile	N-Linked	1
n-term his	0.0				(5, 10)	(1, 25)	3	immobile	N-Linked	1
n-term arg_lys	0.0				(5, 10)	(1, 25)	3	immobile	N-Linked	1
n-term x	0.0				(5, 10)	(1, 25)	3	immobile	N-Linked	1
c-term pro	0.0				(5, 10)	(1, 25)	3	immobile	N-Linked	1
c-term gly	0.0				(5, 10)	(1, 25)	3	immobile	N-Linked	1
c-term ser_thr	0.0				(5, 10)	(1, 25)	3	immobile	N-Linked	1
c-term leu_iso_val_ala	0.0				(5, 10)	(1, 25)	3	immobile	N-Linked	1
c-term asn	0.0				(5, 10)	(1, 25)	3	immobile	N-Linked	1
c-term his	0.0				(5, 10)	(1, 25)	3	immobile	N-Linked	1
c-term arg_lys	0.0				(5, 10)	(1, 25)	3	immobile	N-Linked	1
c-term x	0.0				(5, 10)	(1, 25)	3	immobile	N-Linked	1
series b	0.0				(5, 10)	(1, 25)	3	immobile	N-Linked	1
series y	0.0				(5, 10)	(1, 25)	3	immobile	N-Linked	1
series stub_glycopeptide	-0.2680530769956949				(5, 10)	(1, 25)	3	immobile	N-Linked	1
charge 1	0.0				(5, 10)	(1, 25)	3	immobile	N-Linked	1
charge 2	0.0				(5, 10)	(1, 25)	3	immobile	N-Linked	1
charge 3	0.0				(5, 10)	(1, 25)	3	immobile	N-Linked	1
charge 4	0.0				(5, 10)	(1, 25)	3	immobile	N-Linked	1
charge 5	0.0				(5, 10)	(1, 25)	3	immobile	N-Linked	1
series b:charge 1	0.0				(5, 10)	(1, 25)	3	immobile	N-Linked	1
series b:charge 2	0.0				(5, 10)	(1, 25)	3	immobile	N-Linked	1
series b:charge 3	0.0				(5, 10)	(1, 25)	3	immobile	N-Linked	1
series b:charge 4	0.0				(5, 10)	(1, 25)	3	immobile	N-Linked	1
series b:charge 5	0.0				(5, 10)	(1, 25)	3	immobile	N-Linked	1
series y:charge 1	0.0				(5, 10)	(1, 25)	3	immobile	N-Linked	1
series y:charge 2	0.0				(5, 10)	(1, 25)	3	immobile	N-Linked	1
series y:charge 3	0.0				(5, 10)	(1, 25)	3	immobile	N-Linked	1
series y:charge 4	0.0				(5, 10)	(1, 25)	3	immobile	N-Linked	1
series y:charge 5	0.0				(5, 10)	(1, 25)	3	immobile	N-Linked	1
series stub_glycopeptide:charge 1	0.0354580958831772				(5, 10)	(1, 25)	3	immobile	N-Linked	1
series stub_glycopeptide:charge 2	-0.3035111730729351				(5, 10)	(1, 25)	3	immobile	N-Linked	1
series stub_glycopeptide:charge 3	0.0				(5, 10)	(1, 25)	3	immobile	N-Linked	1
series stub_glycopeptide:charge 4	0.0				(5, 10)	(1, 25)	3	immobile	N-Linked	1
series stub_glycopeptide:charge 5	0.0				(5, 10)	(1, 25)	3	immobile	N-Linked	1
is_glycosylated 0	0.0				(5, 10)	(1, 25)	3	immobile	N-Linked	1
is_glycosylated 1	0.0				(5, 10)	(1, 25)	3	immobile	N-Linked	1
is_glycosylated 2	0.0				(5, 10)	(1, 25)	3	immobile	N-Linked	1
charge 1:c-term pro	0.0				(5, 10)	(1, 25)	3	immobile	N-Linked	1
charge 2:c-term pro	0.0				(5, 10)	(1, 25)	3	immobile	N-Linked	1
charge 3:c-term pro	0.0				(5, 10)	(1, 25)	3	immobile	N-Linked	1
charge 4:c-term pro	0.0				(5, 10)	(1, 25)	3	immobile	N-Linked	1
charge 5:c-term pro	0.0				(5, 10)	(1, 25)	3	immobile	N-Linked	1
series:c-term pro b	0.0				(5, 10)	(1, 25)	3	immobile	N-Linked	1
series:c-term pro y	0.0				(5, 10)	(1, 25)	3	immobile	N-Linked	1
is_glycosylated:c-term pro 0	0.0				(5, 10)	(1, 25)	3	immobile	N-Linked	1
is_glycosylated:c-term pro 1	0.0				(5, 10)	(1, 25)	3	immobile	N-Linked	1
is_glycosylated:c-term pro 2	0.0				(5, 10)	(1, 25)	3	immobile	N-Linked	1
stub glycopeptide:is_glycosylated 0	0.46158902875628				(5, 10)	(1, 25)	3	immobile	N-Linked	1
stub glycopeptide:is_glycosylated 1	0.1408049740768072				(5, 10)	(1, 25)	3	immobile	N-Linked	1
stub glycopeptide:is_glycosylated 2	-1.2905133170663707				(5, 10)	(1, 25)	3	immobile	N-Linked	1
stub glycopeptide:is_glycosylated 3	-1.744658742123704				(5, 10)	(1, 25)	3	immobile	N-Linked	1
stub glycopeptide:is_glycosylated 4	-0.5413579349309067				(5, 10)	(1, 25)	3	immobile	N-Linked	1
stub glycopeptide:is_glycosylated 5	-0.2562818903817144				(5, 10)	(1, 25)	3	immobile	N-Linked	1
stub glycopeptide:is_glycosylated 6	0.521291246748088				(5, 10)	(1, 25)	3	immobile	N-Linked	1
stub glycopeptide:is_glycosylated 7	1.6395105924197777				(5, 10)	(1, 25)	3	immobile	N-Linked	1
stub glycopeptide:is_glycosylated 8	1.0955198765913057				(5, 10)	(1, 25)	3	immobile	N-Linked	1
stub glycopeptide:is_glycosylated 9	-0.2939569122821169				(5, 10)	(1, 25)	3	immobile	N-Linked	1
stub glycopeptide:is_glycosylated 10	0.0				(5, 10)	(1, 25)	3	immobile	N-Linked	1
stub glycopeptide:is_glycosylated 11	0.0				(5, 10)	(1, 25)	3	immobile	N-Linked	1
stub glycopeptide:is_glycosylated 12	0.0				(5, 10)	(1, 25)	3	immobile	N-Linked	1
stub glycopeptide:is_glycosylated 13	0.0				(5, 10)	(1, 25)	3	immobile	N-Linked	1
stub glycopeptide:is_glycosylated 14	0.0				(5, 10)	(1, 25)	3	immobile	N-Linked	1
stub glycopeptide:composition pro	0.0				(5, 10)	(1, 25)	3	immobile	N-Linked	1
stub glycopeptide:composition gly	0.0				(5, 10)	(1, 25)	3	immobile	N-Linked	1
stub glycopeptide:composition ser_thr	-0.5719553304452384				(5, 10)	(1, 25)	3	immobile	N-Linked	1
stub glycopeptide:composition leu_iso_val_ala	0.3039022547288207				(5, 10)	(1, 25)	3	immobile	N-Linked	1
stub glycopeptide:composition asn	-0.2680530757843338				(5, 10)	(1, 25)	3	immobile	N-Linked	1
stub glycopeptide:composition his	-0.2680530757843345				(5, 10)	(1, 25)	3	immobile	N-Linked	1
stub glycopeptide:composition arg_lys	-0.804159235390703				(5, 10)	(1, 25)	3	immobile	N-Linked	1
stub glycopeptide:composition x	0.0358491790742281				(5, 10)	(1, 25)	3	immobile	N-Linked	1
stub glycopeptide:charge 1:fucose 0	-0.2143384401070839				(5, 10)	(1, 25)	3	immobile	N-Linked	1
stub glycopeptide:charge 1:fucose 1	0.24979653585742				(5, 10)	(1, 25)	3	immobile	N-Linked	1
stub glycopeptide:charge 1:fucose 2	0.0				(5, 10)	(1, 25)	3	immobile	N-Linked	1
stub glycopeptide:charge 1:fucose 3	0.0				(5, 10)	(1, 25)	3	immobile	N-Linked	1
stub glycopeptide:charge 1:fucose 4	0.0				(5, 10)	(1, 25)	3	immobile	N-Linked	1
stub glycopeptide:charge 1:fucose 5	0.0				(5, 10)	(1, 25)	3	immobile	N-Linked	1
stub glycopeptide:charge 1:fucose 6	0.0				(5, 10)	(1, 25)	3	immobile	N-Linked	1
stub glycopeptide:charge 2:fucose 0	-0.5623969596921897				(5, 10)	(1, 25)	3	immobile	N-Linked	1
stub glycopeptide:charge 2:fucose 1	0.2588857879490424				(5, 10)	(1, 25)	3	immobile	N-Linked	1
stub glycopeptide:charge 2:fucose 2	0.0				(5, 10)	(1, 25)	3	immobile	N-Linked	1
stub glycopeptide:charge 2:fucose 3	0.0				(5, 10)	(1, 25)	3	immobile	N-Linked	1
stub glycopeptide:charge 2:fucose 4	0.0				(5, 10)	(1, 25)	3	immobile	N-Linked	1
stub glycopeptide:charge 2:fucose 5	0.0				(5, 10)	(1, 25)	3	immobile	N-Linked	1
stub glycopeptide:charge 2:fucose 6	0.0				(5, 10)	(1, 25)	3	immobile	N-Linked	1
stub glycopeptide:charge 3:fucose 0	0.0				(5, 10)	(1, 25)	3	immobile	N-Linked	1
stub glycopeptide:charge 3:fucose 1	0.0				(5, 10)	(1, 25)	3	immobile	N-Linked	1
stub glycopeptide:charge 3:fucose 2	0.0				(5, 10)	(1, 25)	3	immobile	N-Linked	1
stub glycopeptide:charge 3:fucose 3	0.0				(5, 10)	(1, 25)	3	immobile	N-Linked	1
stub glycopeptide:charge 3:fucose 4	0.0				(5, 10)	(1, 25)	3	immobile	N-Linked	1
stub glycopeptide:charge 3:fucose 5	0.0				(5, 10)	(1, 25)	3	immobile	N-Linked	1
stub glycopeptide:charge 3:fucose 6	0.0				(5, 10)	(1, 25)	3	immobile	N-Linked	1
stub glycopeptide:charge 4:fucose 0	0.0				(5, 10)	(1, 25)	3	immobile	N-Linked	1
stub glycopeptide:charge 4:fucose 1	0.0				(5, 10)	(1, 25)	3	immobile	N-Linked	1
stub glycopeptide:charge 4:fucose 2	0.0				(5, 10)	(1, 25)	3	immobile	N-Linked	1
stub glycopeptide:charge 4:fucose 3	0.0				(5, 10)	(1, 25)	3	immobile	N-Linked	1
stub glycopeptide:charge 4:fucose 4	0.0				(5, 10)	(1, 25)	3	immobile	N-Linked	1
stub glycopeptide:charge 4:fucose 5	0.0				(5, 10)	(1, 25)	3	immobile	N-Linked	1
stub glycopeptide:charge 4:fucose 6	0.0				(5, 10)	(1, 25)	3	immobile	N-Linked	1
stub glycopeptide:charge 5:fucose 0	0.0				(5, 10)	(1, 25)	3	immobile	N-Linked	1
stub glycopeptide:charge 5:fucose 1	0.0				(5, 10)	(1, 25)	3	immobile	N-Linked	1
stub glycopeptide:charge 5:fucose 2	0.0				(5, 10)	(1, 25)	3	immobile	N-Linked	1
stub glycopeptide:charge 5:fucose 3	0.0				(5, 10)	(1, 25)	3	immobile	N-Linked	1
stub glycopeptide:charge 5:fucose 4	0.0				(5, 10)	(1, 25)	3	immobile	N-Linked	1
stub glycopeptide:charge 5:fucose 5	0.0				(5, 10)	(1, 25)	3	immobile	N-Linked	1
stub glycopeptide:charge 5:fucose 6	0.0				(5, 10)	(1, 25)	3	immobile	N-Linked	1
n-term - 1 pro	0.0				(5, 10)	(1, 25)	3	immobile	N-Linked	1
n-term - 1 gly	0.0				(5, 10)	(1, 25)	3	immobile	N-Linked	1
n-term - 1 ser_thr	0.0				(5, 10)	(1, 25)	3	immobile	N-Linked	1
n-term - 1 leu_iso_val_ala	0.0				(5, 10)	(1, 25)	3	immobile	N-Linked	1
n-term - 1 asn	0.0				(5, 10)	(1, 25)	3	immobile	N-Linked	1
n-term - 1 his	0.0				(5, 10)	(1, 25)	3	immobile	N-Linked	1
n-term - 1 arg_lys	0.0				(5, 10)	(1, 25)	3	immobile	N-Linked	1
n-term - 1 x	0.0				(5, 10)	(1, 25)	3	immobile	N-Linked	1
n-term - 2 pro	0.0				(5, 10)	(1, 25)	3	immobile	N-Linked	1
n-term - 2 gly	0.0				(5, 10)	(1, 25)	3	immobile	N-Linked	1
n-term - 2 ser_thr	0.0				(5, 10)	(1, 25)	3	immobile	N-Linked	1
n-term - 2 leu_iso_val_ala	0.0				(5, 10)	(1, 25)	3	immobile	N-Linked	1
n-term - 2 asn	0.0				(5, 10)	(1, 25)	3	immobile	N-Linked	1
n-term - 2 his	0.0				(5, 10)	(1, 25)	3	immobile	N-Linked	1
n-term - 2 arg_lys	0.0				(5, 10)	(1, 25)	3	immobile	N-Linked	1
n-term - 2 x	0.0				(5, 10)	(1, 25)	3	immobile	N-Linked	1
c-term + 1 pro	0.0				(5, 10)	(1, 25)	3	immobile	N-Linked	1
c-term + 1 gly	0.0				(5, 10)	(1, 25)	3	immobile	N-Linked	1
c-term + 1 ser_thr	0.0				(5, 10)	(1, 25)	3	immobile	N-Linked	1
c-term + 1 leu_iso_val_ala	0.0				(5, 10)	(1, 25)	3	immobile	N-Linked	1
c-term + 1 asn	0.0				(5, 10)	(1, 25)	3	immobile	N-Linked	1
c-term + 1 his	0.0				(5, 10)	(1, 25)	3	immobile	N-Linked	1
c-term + 1 arg_lys	0.0				(5, 10)	(1, 25)	3	immobile	N-Linked	1
c-term + 1 x	0.0				(5, 10)	(1, 25)	3	immobile	N-Linked	1
c-term + 2 pro	0.0				(5, 10)	(1, 25)	3	immobile	N-Linked	1
c-term + 2 gly	0.0				(5, 10)	(1, 25)	3	immobile	N-Linked	1
c-term + 2 ser_thr	0.0				(5, 10)	(1, 25)	3	immobile	N-Linked	1
c-term + 2 leu_iso_val_ala	0.0				(5, 10)	(1, 25)	3	immobile	N-Linked	1
c-term + 2 asn	0.0				(5, 10)	(1, 25)	3	immobile	N-Linked	1
c-term + 2 his	0.0				(5, 10)	(1, 25)	3	immobile	N-Linked	1
c-term + 2 arg_lys	0.0				(5, 10)	(1, 25)	3	immobile	N-Linked	1
c-term + 2 x	0.0				(5, 10)	(1, 25)	3	immobile	N-Linked	1
stub glycopeptide:charge 1:glycan loss 0	0.0				(5, 10)	(1, 25)	3	immobile	N-Linked	1
stub glycopeptide:charge 1:glycan loss 1	0.0				(5, 10)	(1, 25)	3	immobile	N-Linked	1
stub glycopeptide:charge 1:glycan loss 2	0.0				(5, 10)	(1, 25)	3	immobile	N-Linked	1
stub glycopeptide:charge 1:glycan loss 3	0.0				(5, 10)	(1, 25)	3	immobile	N-Linked	1
stub glycopeptide:charge 1:glycan loss 4	-0.4324648135408316				(5, 10)	(1, 25)	3	immobile	N-Linked	1
stub glycopeptide:charge 1:glycan loss 5	0.1135140846786798				(5, 10)	(1, 25)	3	immobile	N-Linked	1
stub glycopeptide:charge 1:glycan loss 6	-0.0341900367176416				(5, 10)	(1, 25)	3	immobile	N-Linked	1
stub glycopeptide:charge 1:glycan loss 7	0.6166125372331662				(5, 10)	(1, 25)	3	immobile	N-Linked	1
stub glycopeptide:charge 1:glycan loss 8	1.047184898096827				(5, 10)	(1, 25)	3	immobile	N-Linked	1
stub glycopeptide:charge 1:glycan loss 9	0.8021669004512251				(5, 10)	(1, 25)	3	immobile	N-Linked	1
stub glycopeptide:charge 1:glycan loss 10	0.5552407922594305				(5, 10)	(1, 25)	3	immobile	N-Linked	1
stub glycopeptide:charge 1:glycan loss 11	-2.6326062673570294				(5, 10)	(1, 25)	3	immobile	N-Linked	1
stub glycopeptide:charge 1:glycan loss 12	0.0				(5, 10)	(1, 25)	3	immobile	N-Linked	1
stub glycopeptide:charge 1:glycan loss 13	0.0				(5, 10)	(1, 25)	3	immobile	N-Linked	1
stub glycopeptide:charge 1:glycan loss 14	0.0				(5, 10)	(1, 25)	3	immobile	N-Linked	1
stub glycopeptide:charge 1:glycan loss 15	0.0				(5, 10)	(1, 25)	3	immobile	N-Linked	1
stub glycopeptide:charge 1:glycan loss 16	0.0				(5, 10)	(1, 25)	3	immobile	N-Linked	1
stub glycopeptide:charge 1:glycan loss 17	0.0				(5, 10)	(1, 25)	3	immobile	N-Linked	1
stub glycopeptide:charge 1:glycan loss 18	0.0				(5, 10)	(1, 25)	3	immobile	N-Linked	1
stub glycopeptide:charge 1:glycan loss 19	0.0				(5, 10)	(1, 25)	3	immobile	N-Linked	1
stub glycopeptide:charge 1:glycan loss 20	0.0				(5, 10)	(1, 25)	3	immobile	N-Linked	1
stub glycopeptide:charge 1:glycan loss 21	0.0				(5, 10)	(1, 25)	3	immobile	N-Linked	1
stub glycopeptide:charge 1:glycan loss 22	0.0				(5, 10)	(1, 25)	3	immobile	N-Linked	1
stub glycopeptide:charge 1:glycan loss 23	0.0				(5, 10)	(1, 25)	3	immobile	N-Linked	1
stub glycopeptide:charge 1:glycan loss 24	0.0				(5, 10)	(1, 25)	3	immobile	N-Linked	1
stub glycopeptide:charge 1:glycan loss 25	0.0				(5, 10)	(1, 25)	3	immobile	N-Linked	1
stub glycopeptide:charge 1:glycan loss 26	0.0				(5, 10)	(1, 25)	3	immobile	N-Linked	1
stub glycopeptide:charge 1:glycan loss 27	0.0				(5, 10)	(1, 25)	3	immobile	N-Linked	1
stub glycopeptide:charge 1:glycan loss 28	0.0				(5, 10)	(1, 25)	3	immobile	N-Linked	1
stub glycopeptide:charge 2:glycan loss 0	0.0				(5, 10)	(1, 25)	3	immobile	N-Linked	1
stub glycopeptide:charge 2:glycan loss 1	0.0				(5, 10)	(1, 25)	3	immobile	N-Linked	1
stub glycopeptide:charge 2:glycan loss 2	0.8015629634650864				(5, 10)	(1, 25)	3	immobile	N-Linked	1
stub glycopeptide:charge 2:glycan loss 3	-0.4304744258758436				(5, 10)	(1, 25)	3	immobile	N-Linked	1
stub glycopeptide:charge 2:glycan loss 4	-0.2210273212914529				(5, 10)	(1, 25)	3	immobile	N-Linked	1
stub glycopeptide:charge 2:glycan loss 5	0.1110102937629993				(5, 10)	(1, 25)	3	immobile	N-Linked	1
stub glycopeptide:charge 2:glycan loss 6	0.0995195083594557				(5, 10)	(1, 25)	3	immobile	N-Linked	1
stub glycopeptide:charge 2:glycan loss 7	0.0583252862286969				(5, 10)	(1, 25)	3	immobile	N-Linked	1
stub glycopeptide:charge 2:glycan loss 8	0.7735654639592819				(5, 10)	(1, 25)	3	immobile	N-Linked	1
stub glycopeptide:charge 2:glycan loss 9	-0.6653299641897804				(5, 10)	(1, 25)	3	immobile	N-Linked	1
stub glycopeptide:charge 2:glycan loss 10	-0.8306629779605236				(5, 10)	(1, 25)	3	immobile	N-Linked	1
stub glycopeptide:charge 2:glycan loss 11	0.0				(5, 10)	(1, 25)	3	immobile	N-Linked	1
stub glycopeptide:charge 2:glycan loss 12	0.0				(5, 10)	(1, 25)	3	immobile	N-Linked	1
stub glycopeptide:charge 2:glycan loss 13	0.0				(5, 10)	(1, 25)	3	immobile	N-Linked	1
stub glycopeptide:charge 2:glycan loss 14	0.0				(5, 10)	(1, 25)	3	immobile	N-Linked	1
stub glycopeptide:charge 2:glycan loss 15	0.0				(5, 10)	(1, 25)	3	immobile	N-Linked	1
stub glycopeptide:charge 2:glycan loss 16	0.0				(5, 10)	(1, 25)	3	immobile	N-Linked	1
stub glycopeptide:charge 2:glycan loss 17	0.0				(5, 10)	(1, 25)	3	immobile	N-Linked	1
stub glycopeptide:charge 2:glycan loss 18	0.0				(5, 10)	(1, 25)	3	immobile	N-Linked	1
stub glycopeptide:charge 2:glycan loss 19	0.0				(5, 10)	(1, 25)	3	immobile	N-Linked	1
stub glycopeptide:charge 2:glycan loss 20	0.0				(5, 10)	(1, 25)	3	immobile	N-Linked	1
stub glycopeptide:charge 2:glycan loss 21	0.0				(5, 10)	(1, 25)	3	immobile	N-Linked	1
stub glycopeptide:charge 2:glycan loss 22	0.0				(5, 10)	(1, 25)	3	immobile	N-Linked	1
stub glycopeptide:charge 2:glycan loss 23	0.0				(5, 10)	(1, 25)	3	immobile	N-Linked	1
stub glycopeptide:charge 2:glycan loss 24	0.0				(5, 10)	(1, 25)	3	immobile	N-Linked	1
stub glycopeptide:charge 2:glycan loss 25	0.0				(5, 10)	(1, 25)	3	immobile	N-Linked	1
stub glycopeptide:charge 2:glycan loss 26	0.0				(5, 10)	(1, 25)	3	immobile	N-Linked	1
stub glycopeptide:charge 2:glycan loss 27	0.0				(5, 10)	(1, 25)	3	immobile	N-Linked	1
stub glycopeptide:charge 2:glycan loss 28	0.0				(5, 10)	(1, 25)	3	immobile	N-Linked	1
stub glycopeptide:charge 3:glycan loss 0	0.0				(5, 10)	(1, 25)	3	immobile	N-Linked	1
stub glycopeptide:charge 3:glycan loss 1	0.0				(5, 10)	(1, 25)	3	immobile	N-Linked	1
stub glycopeptide:charge 3:glycan loss 2	0.0				(5, 10)	(1, 25)	3	immobile	N-Linked	1
stub glycopeptide:charge 3:glycan loss 3	0.0				(5, 10)	(1, 25)	3	immobile	N-Linked	1
stub glycopeptide:charge 3:glycan loss 4	0.0				(5, 10)	(1, 25)	3	immobile	N-Linked	1
stub glycopeptide:charge 3:glycan loss 5	0.0				(5, 10)	(1, 25)	3	immobile	N-Linked	1
stub glycopeptide:charge 3:glycan loss 6	0.0				(5, 10)	(1, 25)	3	immobile	N-Linked	1
stub glycopeptide:charge 3:glycan loss 7	0.0				(5, 10)	(1, 25)	3	immobile	N-Linked	1
stub glycopeptide:charge 3:glycan loss 8	0.0				(5, 10)	(1, 25)	3	immobile	N-Linked	1
stub glycopeptide:charge 3:glycan loss 9	0.0				(5, 10)	(1, 25)	3	immobile	N-Linked	1
stub glycopeptide:charge 3:glycan loss 10	0.0				(5, 10)	(1, 25)	3	immobile	N-Linked	1
stub glycopeptide:charge 3:glycan loss 11	0.0				(5, 10)	(1, 25)	3	immobile	N-Linked	1
stub glycopeptide:charge 3:glycan loss 12	0.0				(5, 10)	(1, 25)	3	immobile	N-Linked	1
stub glycopeptide:charge 3:glycan loss 13	0.0				(5, 10)	(1, 25)	3	immobile	N-Linked	1
stub glycopeptide:charge 3:glycan loss 14	0.0				(5, 10)	(1, 25)	3	immobile	N-Linked	1
stub glycopeptide:charge 3:glycan loss 15	0.0				(5, 10)	(1, 25)	3	immobile	N-Linked	1
stub glycopeptide:charge 3:glycan loss 16	0.0				(5, 10)	(1, 25)	3	immobile	N-Linked	1
stub glycopeptide:charge 3:glycan loss 17	0.0				(5, 10)	(1, 25)	3	immobile	N-Linked	1
stub glycopeptide:charge 3:glycan loss 18	0.0				(5, 10)	(1, 25)	3	immobile	N-Linked	1
stub glycopeptide:charge 3:glycan loss 19	0.0				(5, 10)	(1, 25)	3	immobile	N-Linked	1
stub glycopeptide:charge 3:glycan loss 20	0.0				(5, 10)	(1, 25)	3	immobile	N-Linked	1
stub glycopeptide:charge 3:glycan loss 21	0.0				(5, 10)	(1, 25)	3	immobile	N-Linked	1
stub glycopeptide:charge 3:glycan loss 22	0.0				(5, 10)	(1, 25)	3	immobile	N-Linked	1
stub glycopeptide:charge 3:glycan loss 23	0.0				(5, 10)	(1, 25)	3	immobile	N-Linked	1
stub glycopeptide:charge 3:glycan loss 24	0.0				(5, 10)	(1, 25)	3	immobile	N-Linked	1
stub glycopeptide:charge 3:glycan loss 25	0.0				(5, 10)	(1, 25)	3	immobile	N-Linked	1
stub glycopeptide:charge 3:glycan loss 26	0.0				(5, 10)	(1, 25)	3	immobile	N-Linked	1
stub glycopeptide:charge 3:glycan loss 27	0.0				(5, 10)	(1, 25)	3	immobile	N-Linked	1
stub glycopeptide:charge 3:glycan loss 28	0.0				(5, 10)	(1, 25)	3	immobile	N-Linked	1
stub glycopeptide:charge 4:glycan loss 0	0.0				(5, 10)	(1, 25)	3	immobile	N-Linked	1
stub glycopeptide:charge 4:glycan loss 1	0.0				(5, 10)	(1, 25)	3	immobile	N-Linked	1
stub glycopeptide:charge 4:glycan loss 2	0.0				(5, 10)	(1, 25)	3	immobile	N-Linked	1
stub glycopeptide:charge 4:glycan loss 3	0.0				(5, 10)	(1, 25)	3	immobile	N-Linked	1
stub glycopeptide:charge 4:glycan loss 4	0.0				(5, 10)	(1, 25)	3	immobile	N-Linked	1
stub glycopeptide:charge 4:glycan loss 5	0.0				(5, 10)	(1, 25)	3	immobile	N-Linked	1
stub glycopeptide:charge 4:glycan loss 6	0.0				(5, 10)	(1, 25)	3	immobile	N-Linked	1
stub glycopeptide:charge 4:glycan loss 7	0.0				(5, 10)	(1, 25)	3	immobile	N-Linked	1
stub glycopeptide:charge 4:glycan loss 8	0.0				(5, 10)	(1, 25)	3	immobile	N-Linked	1
stub glycopeptide:charge 4:glycan loss 9	0.0				(5, 10)	(1, 25)	3	immobile	N-Linked	1
stub glycopeptide:charge 4:glycan loss 10	0.0				(5, 10)	(1, 25)	3	immobile	N-Linked	1
stub glycopeptide:charge 4:glycan loss 11	0.0				(5, 10)	(1, 25)	3	immobile	N-Linked	1
stub glycopeptide:charge 4:glycan loss 12	0.0				(5, 10)	(1, 25)	3	immobile	N-Linked	1
stub glycopeptide:charge 4:glycan loss 13	0.0				(5, 10)	(1, 25)	3	immobile	N-Linked	1
stub glycopeptide:charge 4:glycan loss 14	0.0				(5, 10)	(1, 25)	3	immobile	N-Linked	1
stub glycopeptide:charge 4:glycan loss 15	0.0				(5, 10)	(1, 25)	3	immobile	N-Linked	1
stub glycopeptide:charge 4:glycan loss 16	0.0				(5, 10)	(1, 25)	3	immobile	N-Linked	1
stub glycopeptide:charge 4:glycan loss 17	0.0				(5, 10)	(1, 25)	3	immobile	N-Linked	1
stub glycopeptide:charge 4:glycan loss 18	0.0				(5, 10)	(1, 25)	3	immobile	N-Linked	1
stub glycopeptide:charge 4:glycan loss 19	0.0				(5, 10)	(1, 25)	3	immobile	N-Linked	1
stub glycopeptide:charge 4:glycan loss 20	0.0				(5, 10)	(1, 25)	3	immobile	N-Linked	1
stub glycopeptide:charge 4:glycan loss 21	0.0				(5, 10)	(1, 25)	3	immobile	N-Linked	1
stub glycopeptide:charge 4:glycan loss 22	0.0				(5, 10)	(1, 25)	3	immobile	N-Linked	1
stub glycopeptide:charge 4:glycan loss 23	0.0				(5, 10)	(1, 25)	3	immobile	N-Linked	1
stub glycopeptide:charge 4:glycan loss 24	0.0				(5, 10)	(1, 25)	3	immobile	N-Linked	1
stub glycopeptide:charge 4:glycan loss 25	0.0				(5, 10)	(1, 25)	3	immobile	N-Linked	1
stub glycopeptide:charge 4:glycan loss 26	0.0				(5, 10)	(1, 25)	3	immobile	N-Linked	1
stub glycopeptide:charge 4:glycan loss 27	0.0				(5, 10)	(1, 25)	3	immobile	N-Linked	1
stub glycopeptide:charge 4:glycan loss 28	0.0				(5, 10)	(1, 25)	3	immobile	N-Linked	1
stub glycopeptide:charge 5:glycan loss 0	0.0				(5, 10)	(1, 25)	3	immobile	N-Linked	1
stub glycopeptide:charge 5:glycan loss 1	0.0				(5, 10)	(1, 25)	3	immobile	N-Linked	1
stub glycopeptide:charge 5:glycan loss 2	0.0				(5, 10)	(1, 25)	3	immobile	N-Linked	1
stub glycopeptide:charge 5:glycan loss 3	0.0				(5, 10)	(1, 25)	3	immobile	N-Linked	1
stub glycopeptide:charge 5:glycan loss 4	0.0				(5, 10)	(1, 25)	3	immobile	N-Linked	1
stub glycopeptide:charge 5:glycan loss 5	0.0				(5, 10)	(1, 25)	3	immobile	N-Linked	1
stub glycopeptide:charge 5:glycan loss 6	0.0				(5, 10)	(1, 25)	3	immobile	N-Linked	1
stub glycopeptide:charge 5:glycan loss 7	0.0				(5, 10)	(1, 25)	3	immobile	N-Linked	1
stub glycopeptide:charge 5:glycan loss 8	0.0				(5, 10)	(1, 25)	3	immobile	N-Linked	1
stub glycopeptide:charge 5:glycan loss 9	0.0				(5, 10)	(1, 25)	3	immobile	N-Linked	1
stub glycopeptide:charge 5:glycan loss 10	0.0				(5, 10)	(1, 25)	3	immobile	N-Linked	1
stub glycopeptide:charge 5:glycan loss 11	0.0				(5, 10)	(1, 25)	3	immobile	N-Linked	1
stub glycopeptide:charge 5:glycan loss 12	0.0				(5, 10)	(1, 25)	3	immobile	N-Linked	1
stub glycopeptide:charge 5:glycan loss 13	0.0				(5, 10)	(1, 25)	3	immobile	N-Linked	1
stub glycopeptide:charge 5:glycan loss 14	0.0				(5, 10)	(1, 25)	3	immobile	N-Linked	1
stub glycopeptide:charge 5:glycan loss 15	0.0				(5, 10)	(1, 25)	3	immobile	N-Linked	1
stub glycopeptide:charge 5:glycan loss 16	0.0				(5, 10)	(1, 25)	3	immobile	N-Linked	1
stub glycopeptide:charge 5:glycan loss 17	0.0				(5, 10)	(1, 25)	3	immobile	N-Linked	1
stub glycopeptide:charge 5:glycan loss 18	0.0				(5, 10)	(1, 25)	3	immobile	N-Linked	1
stub glycopeptide:charge 5:glycan loss 19	0.0				(5, 10)	(1, 25)	3	immobile	N-Linked	1
stub glycopeptide:charge 5:glycan loss 20	0.0				(5, 10)	(1, 25)	3	immobile	N-Linked	1
stub glycopeptide:charge 5:glycan loss 21	0.0				(5, 10)	(1, 25)	3	immobile	N-Linked	1
stub glycopeptide:charge 5:glycan loss 22	0.0				(5, 10)	(1, 25)	3	immobile	N-Linked	1
stub glycopeptide:charge 5:glycan loss 23	0.0				(5, 10)	(1, 25)	3	immobile	N-Linked	1
stub glycopeptide:charge 5:glycan loss 24	0.0				(5, 10)	(1, 25)	3	immobile	N-Linked	1
stub glycopeptide:charge 5:glycan loss 25	0.0				(5, 10)	(1, 25)	3	immobile	N-Linked	1
stub glycopeptide:charge 5:glycan loss 26	0.0				(5, 10)	(1, 25)	3	immobile	N-Linked	1
stub glycopeptide:charge 5:glycan loss 27	0.0				(5, 10)	(1, 25)	3	immobile	N-Linked	1
stub glycopeptide:charge 5:glycan loss 28	0.0				(5, 10)	(1, 25)	3	immobile	N-Linked	1
stub glycopeptide:charge 1:labile monosaccharides 0	-0.0595584875525688				(5, 10)	(1, 25)	3	immobile	N-Linked	1
stub glycopeptide:charge 1:labile monosaccharides 1	0.0				(5, 10)	(1, 25)	3	immobile	N-Linked	1
stub glycopeptide:charge 1:labile monosaccharides 2	0.0950165835985223				(5, 10)	(1, 25)	3	immobile	N-Linked	1
stub glycopeptide:charge 1:labile monosaccharides 3	0.0				(5, 10)	(1, 25)	3	immobile	N-Linked	1
stub glycopeptide:charge 1:labile monosaccharides 4	0.0				(5, 10)	(1, 25)	3	immobile	N-Linked	1
stub glycopeptide:charge 1:labile monosaccharides 5	0.0				(5, 10)	(1, 25)	3	immobile	N-Linked	1
stub glycopeptide:charge 1:labile monosaccharides 6	0.0				(5, 10)	(1, 25)	3	immobile	N-Linked	1
stub glycopeptide:charge 2:labile monosaccharides 0	-0.5123968443341225				(5, 10)	(1, 25)	3	immobile	N-Linked	1
stub glycopeptide:charge 2:labile monosaccharides 1	0.0				(5, 10)	(1, 25)	3	immobile	N-Linked	1
stub glycopeptide:charge 2:labile monosaccharides 2	0.208885671403725				(5, 10)	(1, 25)	3	immobile	N-Linked	1
stub glycopeptide:charge 2:labile monosaccharides 3	0.0				(5, 10)	(1, 25)	3	immobile	N-Linked	1
stub glycopeptide:charge 2:labile monosaccharides 4	0.0				(5, 10)	(1, 25)	3	immobile	N-Linked	1
stub glycopeptide:charge 2:labile monosaccharides 5	0.0				(5, 10)	(1, 25)	3	immobile	N-Linked	1
stub glycopeptide:charge 2:labile monosaccharides 6	0.0				(5, 10)	(1, 25)	3	immobile	N-Linked	1
stub glycopeptide:charge 3:labile monosaccharides 0	0.0				(5, 10)	(1, 25)	3	immobile	N-Linked	1
stub glycopeptide:charge 3:labile monosaccharides 1	0.0				(5, 10)	(1, 25)	3	immobile	N-Linked	1
stub glycopeptide:charge 3:labile monosaccharides 2	0.0				(5, 10)	(1, 25)	3	immobile	N-Linked	1
stub glycopeptide:charge 3:labile monosaccharides 3	0.0				(5, 10)	(1, 25)	3	immobile	N-Linked	1
stub glycopeptide:charge 3:labile monosaccharides 4	0.0				(5, 10)	(1, 25)	3	immobile	N-Linked	1
stub glycopeptide:charge 3:labile monosaccharides 5	0.0				(5, 10)	(1, 25)	3	immobile	N-Linked	1
stub glycopeptide:charge 3:labile monosaccharides 6	0.0				(5, 10)	(1, 25)	3	immobile	N-Linked	1
stub glycopeptide:charge 4:labile monosaccharides 0	0.0				(5, 10)	(1, 25)	3	immobile	N-Linked	1
stub glycopeptide:charge 4:labile monosaccharides 1	0.0				(5, 10)	(1, 25)	3	immobile	N-Linked	1
stub glycopeptide:charge 4:labile monosaccharides 2	0.0				(5, 10)	(1, 25)	3	immobile	N-Linked	1
stub glycopeptide:charge 4:labile monosaccharides 3	0.0				(5, 10)	(1, 25)	3	immobile	N-Linked	1
stub glycopeptide:charge 4:labile monosaccharides 4	0.0				(5, 10)	(1, 25)	3	immobile	N-Linked	1
stub glycopeptide:charge 4:labile monosaccharides 5	0.0				(5, 10)	(1, 25)	3	immobile	N-Linked	1
stub glycopeptide:charge 4:labile monosaccharides 6	0.0				(5, 10)	(1, 25)	3	immobile	N-Linked	1
stub glycopeptide:charge 5:labile monosaccharides 0	0.0				(5, 10)	(1, 25)	3	immobile	N-Linked	1
stub glycopeptide:charge 5:labile monosaccharides 1	0.0				(5, 10)	(1, 25)	3	immobile	N-Linked	1
stub glycopeptide:charge 5:labile monosaccharides 2	0.0				(5, 10)	(1, 25)	3	immobile	N-Linked	1
stub glycopeptide:charge 5:labile monosaccharides 3	0.0				(5, 10)	(1, 25)	3	immobile	N-Linked	1
stub glycopeptide:charge 5:labile monosaccharides 4	0.0				(5, 10)	(1, 25)	3	immobile	N-Linked	1
stub glycopeptide:charge 5:labile monosaccharides 5	0.0				(5, 10)	(1, 25)	3	immobile	N-Linked	1
stub glycopeptide:charge 5:labile monosaccharides 6	0.0				(5, 10)	(1, 25)	3	immobile	N-Linked	1
n-term pro	0.0	1798.9322817268812	0.0	1.0	(5, 10)	(1, 25)	3	mobile	N-Linked	1
n-term gly	0.0	1798.9322817268812	0.0	1.0	(5, 10)	(1, 25)	3	mobile	N-Linked	1
n-term ser_thr	0.0	1798.9322817268812	0.0	1.0	(5, 10)	(1, 25)	3	mobile	N-Linked	1
n-term leu_iso_val_ala	0.0	1798.9322817268812	0.0	1.0	(5, 10)	(1, 25)	3	mobile	N-Linked	1
n-term asn	0.0	1798.9322817268812	0.0	1.0	(5, 10)	(1, 25)	3	mobile	N-Linked	1
n-term his	0.0	1798.9322817268812	0.0	1.0	(5, 10)	(1, 25)	3	mobile	N-Linked	1
n-term arg_lys	0.0	1798.9322817268812	0.0	1.0	(5, 10)	(1, 25)	3	mobile	N-Linked	1
n-term x	0.0	1798.9322817268812	0.0	1.0	(5, 10)	(1, 25)	3	mobile	N-Linked	1
c-term pro	0.0	1798.9322817268812	0.0	1.0	(5, 10)	(1, 25)	3	mobile	N-Linked	1
c-term gly	0.0	1798.9322817268812	0.0	1.0	(5, 10)	(1, 25)	3	mobile	N-Linked	1
c-term ser_thr	0.0	1798.9322817268812	0.0	1.0	(5, 10)	(1, 25)	3	mobile	N-Linked	1
c-term leu_iso_val_ala	0.0	1798.9322817268812	0.0	1.0	(5, 10)	(1, 25)	3	mobile	N-Linked	1
c-term asn	0.0	1798.9322817268812	0.0	1.0	(5, 10)	(1, 25)	3	mobile	N-Linked	1
c-term his	0.0	1798.9322817268812	0.0	1.0	(5, 10)	(1, 25)	3	mobile	N-Linked	1
c-term arg_lys	0.0	1798.9322817268812	0.0	1.0	(5, 10)	(1, 25)	3	mobile	N-Linked	1
c-term x	0.0	1798.9322817268812	0.0	1.0	(5, 10)	(1, 25)	3	mobile	N-Linked	1
series b	0.0	1798.9322817268812	0.0	1.0	(5, 10)	(1, 25)	3	mobile	N-Linked	1
series y	0.0	1798.9322817268812	0.0	1.0	(5, 10)	(1, 25)	3	mobile	N-Linked	1
series stub_glycopeptide	-5.2310862190255865	1097.819589235412	-0.0047649780258237	0.9961981119876236	(5, 10)	(1, 25)	3	mobile	N-Linked	1
charge 1	0.0	1798.9322817268812	0.0	1.0	(5, 10)	(1, 25)	3	mobile	N-Linked	1
charge 2	0.0	1798.9322817268812	0.0	1.0	(5, 10)	(1, 25)	3	mobile	N-Linked	1
charge 3	0.0	1798.9322817268812	0.0	1.0	(5, 10)	(1, 25)	3	mobile	N-Linked	1
charge 4	0.0	1798.9322817268812	0.0	1.0	(5, 10)	(1, 25)	3	mobile	N-Linked	1
charge 5	0.0	1798.9322817268812	0.0	1.0	(5, 10)	(1, 25)	3	mobile	N-Linked	1
series b:charge 1	0.0	1798.9322817268812	0.0	1.0	(5, 10)	(1, 25)	3	mobile	N-Linked	1
series b:charge 2	0.0	1798.9322817268812	0.0	1.0	(5, 10)	(1, 25)	3	mobile	N-Linked	1
series b:charge 3	0.0	1798.9322817268812	0.0	1.0	(5, 10)	(1, 25)	3	mobile	N-Linked	1
series b:charge 4	0.0	1798.9322817268812	0.0	1.0	(5, 10)	(1, 25)	3	mobile	N-Linked	1
series b:charge 5	0.0	1798.9322817268812	0.0	1.0	(5, 10)	(1, 25)	3	mobile	N-Linked	1
series y:charge 1	0.0	1798.9322817268812	0.0	1.0	(5, 10)	(1, 25)	3	mobile	N-Linked	1
series y:charge 2	0.0	1798.9322817268812	0.0	1.0	(5, 10)	(1, 25)	3	mobile	N-Linked	1
series y:charge 3	0.0	1798.9322817268812	0.0	1.0	(5, 10)	(1, 25)	3	mobile	N-Linked	1
series y:charge 4	0.0	1798.9322817268812	0.0	1.0	(5, 10)	(1, 25)	3	mobile	N-Linked	1
series y:charge 5	0.0	1798.9322817268812	0.0	1.0	(5, 10)	(1, 25)	3	mobile	N-Linked	1
series stub_glycopeptide:charge 1	-2.1547063048836512	1278.8546191777289	-0.0016848719726008	0.9986556673021796	(5, 10)	(1, 25)	3	mobile	N-Linked	1
series stub_glycopeptide:charge 2	-1.5960273380820849	1261.977328988704	-0.0012647036530846	0.9989909127502145	(5, 10)	(1, 25)	3	mobile	N-Linked	1
series stub_glycopeptide:charge 3	-1.480571436797723	1307.8049004746947	-0.0011321042123793	0.999096711720674	(5, 10)	(1, 25)	3	mobile	N-Linked	1
series stub_glycopeptide:charge 4	0.0	1798.9322817268812	0.0	1.0	(5, 10)	(1, 25)	3	mobile	N-Linked	1
series stub_glycopeptide:charge 5	0.0	1798.9322817268812	0.0	1.0	(5, 10)	(1, 25)	3	mobile	N-Linked	1
is_glycosylated 0	0.0	1798.9322817268812	0.0	1.0	(5, 10)	(1, 25)	3	mobile	N-Linked	1
is_glycosylated 1	0.0	1798.9322817268812	0.0	1.0	(5, 10)	(1, 25)	3	mobile	N-Linked	1
is_glycosylated 2	0.0	1798.9322817268812	0.0	1.0	(5, 10)	(1, 25)	3	mobile	N-Linked	1
charge 1:c-term pro	0.0	1798.9322817268812	0.0	1.0	(5, 10)	(1, 25)	3	mobile	N-Linked	1
charge 2:c-term pro	0.0	1798.9322817268812	0.0	1.0	(5, 10)	(1, 25)	3	mobile	N-Linked	1
charge 3:c-term pro	0.0	1798.9322817268812	0.0	1.0	(5, 10)	(1, 25)	3	mobile	N-Linked	1
charge 4:c-term pro	0.0	1798.9322817268812	0.0	1.0	(5, 10)	(1, 25)	3	mobile	N-Linked	1
charge 5:c-term pro	0.0	1798.9322817268812	0.0	1.0	(5, 10)	(1, 25)	3	mobile	N-Linked	1
series:c-term pro b	0.0	1798.9322817268812	0.0	1.0	(5, 10)	(1, 25)	3	mobile	N-Linked	1
series:c-term pro y	0.0	1798.9322817268812	0.0	1.0	(5, 10)	(1, 25)	3	mobile	N-Linked	1
is_glycosylated:c-term pro 0	0.0	1798.9322817268812	0.0	1.0	(5, 10)	(1, 25)	3	mobile	N-Linked	1
is_glycosylated:c-term pro 1	0.0	1798.9322817268812	0.0	1.0	(5, 10)	(1, 25)	3	mobile	N-Linked	1
is_glycosylated:c-term pro 2	0.0	1798.9322817268812	0.0	1.0	(5, 10)	(1, 25)	3	mobile	N-Linked	1
stub glycopeptide:is_glycosylated 0	0.8127849647587205	454.6616619111036	0.0017876698935694	0.9985736465518236	(5, 10)	(1, 25)	3	mobile	N-Linked	1
stub glycopeptide:is_glycosylated 1	2.026608560451135	454.66165189703264	0.0044573993693888	0.996443521638764	(5, 10)	(1, 25)	3	mobile	N-Linked	1
stub glycopeptide:is_glycosylated 2	0.8133071190491737	454.6616498910682	0.0017888183866926	0.9985727301883576	(5, 10)	(1, 25)	3	mobile	N-Linked	1
stub glycopeptide:is_glycosylated 3	0.3347394104046994	454.661648294464	0.0007362385010048	0.9994125667200492	(5, 10)	(1, 25)	3	mobile	N-Linked	1
stub glycopeptide:is_glycosylated 4	0.1904481412755171	454.66164602559695	0.0004188788364717	0.9996657830533058	(5, 10)	(1, 25)	3	mobile	N-Linked	1
stub glycopeptide:is_glycosylated 5	0.0608872818331803	454.6616445373981	0.0001339177882381	0.9998931490646672	(5, 10)	(1, 25)	3	mobile	N-Linked	1
stub glycopeptide:is_glycosylated 6	-0.1689547981548163	454.6616436259397	-0.0003716055676203	0.9997035016617112	(5, 10)	(1, 25)	3	mobile	N-Linked	1
stub glycopeptide:is_glycosylated 7	-0.2308933316984449	454.661642936228	-0.0005078355196346	0.9995948058968728	(5, 10)	(1, 25)	3	mobile	N-Linked	1
stub glycopeptide:is_glycosylated 8	-0.4779174293875688	454.66164324255897	-0.0010511496548931	0.9991613040737156	(5, 10)	(1, 25)	3	mobile	N-Linked	1
stub glycopeptide:is_glycosylated 9	-0.9243217911725952	454.6616450674509	-0.0020329882698494	0.998377911164554	(5, 10)	(1, 25)	3	mobile	N-Linked	1
stub glycopeptide:is_glycosylated 10	-0.9958401871713394	454.661647968483	-0.0021902885181122	0.9982524040050036	(5, 10)	(1, 25)	3	mobile	N-Linked	1
stub glycopeptide:is_glycosylated 11	-1.6746704338079377	454.66166487959896	-0.003683333263321	0.9970611319021492	(5, 10)	(1, 25)	3	mobile	N-Linked	1
stub glycopeptide:is_glycosylated 12	-1.396134223995284	454.6616871828349	-0.0030707100759819	0.9975499316900616	(5, 10)	(1, 25)	3	mobile	N-Linked	1
stub glycopeptide:is_glycosylated 13	-1.301208952188644	454.6617279170597	-0.0028619276096755	0.9977165152633012	(5, 10)	(1, 25)	3	mobile	N-Linked	1
stub glycopeptide:is_glycosylated 14	-2.299987533964178	454.6620586712664	-0.005058674877525	0.9959637786317216	(5, 10)	(1, 25)	3	mobile	N-Linked	1
stub glycopeptide:composition pro	0.2958247913054028	0.0571464946303736	5.176604325756323	2.2596072322380254e-07	(5, 10)	(1, 25)	3	mobile	N-Linked	1
stub glycopeptide:composition gly	0.1119460536489583	0.0425464300027026	2.6311503372162424	0.0085096383606937	(5, 10)	(1, 25)	3	mobile	N-Linked	1
stub glycopeptide:composition ser_thr	0.2778523417436787	0.0207476261331406	13.39200638958205	6.733679653064056e-41	(5, 10)	(1, 25)	3	mobile	N-Linked	1
stub glycopeptide:composition leu_iso_val_ala	0.1924531859148577	0.0334092067640274	5.760483547968494	8.387330560886036e-09	(5, 10)	(1, 25)	3	mobile	N-Linked	1
stub glycopeptide:composition asn	0.2854032103862348	0.0641962224567549	4.445794463661684	8.756764210003908e-06	(5, 10)	(1, 25)	3	mobile	N-Linked	1
stub glycopeptide:composition his	-0.0528389654606207	0.0648287608472402	-0.8150543797239654	0.4150411834021176	(5, 10)	(1, 25)	3	mobile	N-Linked	1
stub glycopeptide:composition arg_lys	0.8394095610619556	0.0626042914065235	13.40817925102315	5.415201358445471e-41	(5, 10)	(1, 25)	3	mobile	N-Linked	1
stub glycopeptide:composition x	0.2439382908501025	0.0256321857653617	9.516874334601232	1.7846616798530065e-21	(5, 10)	(1, 25)	3	mobile	N-Linked	1
stub glycopeptide:charge 1:fucose 0	0.3711392116653907	842.06505797425	0.0004407488568142	0.999648333303342	(5, 10)	(1, 25)	3	mobile	N-Linked	1
stub glycopeptide:charge 1:fucose 1	0.9551075562394468	842.0650579897953	0.0011342443759862	0.9990950041182708	(5, 10)	(1, 25)	3	mobile	N-Linked	1
stub glycopeptide:charge 1:fucose 2	-0.6981887157738678	842.0653385722715	-0.0008291384098027	0.9993384433398498	(5, 10)	(1, 25)	3	mobile	N-Linked	1
stub glycopeptide:charge 1:fucose 3	-2.7826964982639453	842.6008938822782	-0.0033025083624617	0.997364984355497	(5, 10)	(1, 25)	3	mobile	N-Linked	1
stub glycopeptide:charge 1:fucose 4	0.0	1798.9322817268812	0.0	1.0	(5, 10)	(1, 25)	3	mobile	N-Linked	1
stub glycopeptide:charge 1:fucose 5	0.0	1798.9322817268812	0.0	1.0	(5, 10)	(1, 25)	3	mobile	N-Linked	1
stub glycopeptide:charge 1:fucose 6	0.0	1798.9322817268812	0.0	1.0	(5, 10)	(1, 25)	3	mobile	N-Linked	1
stub glycopeptide:charge 2:fucose 0	-0.1332270253900684	762.5535363626822	-0.0001747117009325	0.9998606002319436	(5, 10)	(1, 25)	3	mobile	N-Linked	1
stub glycopeptide:charge 2:fucose 1	0.0081260703400853	762.5535359387798	1.0656393232878144e-05	0.9999914974283658	(5, 10)	(1, 25)	3	mobile	N-Linked	1
stub glycopeptide:charge 2:fucose 2	-0.0324206432212392	762.5535376100568	-4.2515891176440953e-05	0.9999660772268516	(5, 10)	(1, 25)	3	mobile	N-Linked	1
stub glycopeptide:charge 2:fucose 3	-0.5442263343443389	762.5535480111243	-0.0007136893346884	0.9994305583469836	(5, 10)	(1, 25)	3	mobile	N-Linked	1
stub glycopeptide:charge 2:fucose 4	-0.8942056432938462	762.5537731921364	-0.0011726460149172	0.9990643640638424	(5, 10)	(1, 25)	3	mobile	N-Linked	1
stub glycopeptide:charge 2:fucose 5	0.0	1798.9322817268812	0.0	1.0	(5, 10)	(1, 25)	3	mobile	N-Linked	1
stub glycopeptide:charge 2:fucose 6	0.0	1798.9322817268812	0.0	1.0	(5, 10)	(1, 25)	3	mobile	N-Linked	1
stub glycopeptide:charge 3:fucose 0	-1.023745597850893	844.7999743968376	-0.00121182010994	0.9990331076804566	(5, 10)	(1, 25)	3	mobile	N-Linked	1
stub glycopeptide:charge 3:fucose 1	0.2554122251766212	844.7999349788005	0.0003023345701169	0.9997587719179816	(5, 10)	(1, 25)	3	mobile	N-Linked	1
stub glycopeptide:charge 3:fucose 2	0.5549344604819667	844.8004770834036	0.00065688227639	0.9994758838110956	(5, 10)	(1, 25)	3	mobile	N-Linked	1
stub glycopeptide:charge 3:fucose 3	-1.267172439907922	844.8675668209191	-0.0014998474194909	0.9988032953491012	(5, 10)	(1, 25)	3	mobile	N-Linked	1
stub glycopeptide:charge 3:fucose 4	0.0	1798.9322817268812	0.0	1.0	(5, 10)	(1, 25)	3	mobile	N-Linked	1
stub glycopeptide:charge 3:fucose 5	0.0	1798.9322817268812	0.0	1.0	(5, 10)	(1, 25)	3	mobile	N-Linked	1
stub glycopeptide:charge 3:fucose 6	0.0	1798.9322817268812	0.0	1.0	(5, 10)	(1, 25)	3	mobile	N-Linked	1
stub glycopeptide:charge 4:fucose 0	0.0	1798.9322817268812	0.0	1.0	(5, 10)	(1, 25)	3	mobile	N-Linked	1
stub glycopeptide:charge 4:fucose 1	0.0	1798.9322817268812	0.0	1.0	(5, 10)	(1, 25)	3	mobile	N-Linked	1
stub glycopeptide:charge 4:fucose 2	0.0	1798.9322817268812	0.0	1.0	(5, 10)	(1, 25)	3	mobile	N-Linked	1
stub glycopeptide:charge 4:fucose 3	0.0	1798.9322817268812	0.0	1.0	(5, 10)	(1, 25)	3	mobile	N-Linked	1
stub glycopeptide:charge 4:fucose 4	0.0	1798.9322817268812	0.0	1.0	(5, 10)	(1, 25)	3	mobile	N-Linked	1
stub glycopeptide:charge 4:fucose 5	0.0	1798.9322817268812	0.0	1.0	(5, 10)	(1, 25)	3	mobile	N-Linked	1
stub glycopeptide:charge 4:fucose 6	0.0	1798.9322817268812	0.0	1.0	(5, 10)	(1, 25)	3	mobile	N-Linked	1
stub glycopeptide:charge 5:fucose 0	0.0	1798.9322817268812	0.0	1.0	(5, 10)	(1, 25)	3	mobile	N-Linked	1
stub glycopeptide:charge 5:fucose 1	0.0	1798.9322817268812	0.0	1.0	(5, 10)	(1, 25)	3	mobile	N-Linked	1
stub glycopeptide:charge 5:fucose 2	0.0	1798.9322817268812	0.0	1.0	(5, 10)	(1, 25)	3	mobile	N-Linked	1
stub glycopeptide:charge 5:fucose 3	0.0	1798.9322817268812	0.0	1.0	(5, 10)	(1, 25)	3	mobile	N-Linked	1
stub glycopeptide:charge 5:fucose 4	0.0	1798.9322817268812	0.0	1.0	(5, 10)	(1, 25)	3	mobile	N-Linked	1
stub glycopeptide:charge 5:fucose 5	0.0	1798.9322817268812	0.0	1.0	(5, 10)	(1, 25)	3	mobile	N-Linked	1
stub glycopeptide:charge 5:fucose 6	0.0	1798.9322817268812	0.0	1.0	(5, 10)	(1, 25)	3	mobile	N-Linked	1
n-term - 1 pro	0.0	1798.9322817268812	0.0	1.0	(5, 10)	(1, 25)	3	mobile	N-Linked	1
n-term - 1 gly	0.0	1798.9322817268812	0.0	1.0	(5, 10)	(1, 25)	3	mobile	N-Linked	1
n-term - 1 ser_thr	0.0	1798.9322817268812	0.0	1.0	(5, 10)	(1, 25)	3	mobile	N-Linked	1
n-term - 1 leu_iso_val_ala	0.0	1798.9322817268812	0.0	1.0	(5, 10)	(1, 25)	3	mobile	N-Linked	1
n-term - 1 asn	0.0	1798.9322817268812	0.0	1.0	(5, 10)	(1, 25)	3	mobile	N-Linked	1
n-term - 1 his	0.0	1798.9322817268812	0.0	1.0	(5, 10)	(1, 25)	3	mobile	N-Linked	1
n-term - 1 arg_lys	0.0	1798.9322817268812	0.0	1.0	(5, 10)	(1, 25)	3	mobile	N-Linked	1
n-term - 1 x	0.0	1798.9322817268812	0.0	1.0	(5, 10)	(1, 25)	3	mobile	N-Linked	1
n-term - 2 pro	0.0	1798.9322817268812	0.0	1.0	(5, 10)	(1, 25)	3	mobile	N-Linked	1
n-term - 2 gly	0.0	1798.9322817268812	0.0	1.0	(5, 10)	(1, 25)	3	mobile	N-Linked	1
n-term - 2 ser_thr	0.0	1798.9322817268812	0.0	1.0	(5, 10)	(1, 25)	3	mobile	N-Linked	1
n-term - 2 leu_iso_val_ala	0.0	1798.9322817268812	0.0	1.0	(5, 10)	(1, 25)	3	mobile	N-Linked	1
n-term - 2 asn	0.0	1798.9322817268812	0.0	1.0	(5, 10)	(1, 25)	3	mobile	N-Linked	1
n-term - 2 his	0.0	1798.9322817268812	0.0	1.0	(5, 10)	(1, 25)	3	mobile	N-Linked	1
n-term - 2 arg_lys	0.0	1798.9322817268812	0.0	1.0	(5, 10)	(1, 25)	3	mobile	N-Linked	1
n-term - 2 x	0.0	1798.9322817268812	0.0	1.0	(5, 10)	(1, 25)	3	mobile	N-Linked	1
c-term + 1 pro	0.0	1798.9322817268812	0.0	1.0	(5, 10)	(1, 25)	3	mobile	N-Linked	1
c-term + 1 gly	0.0	1798.9322817268812	0.0	1.0	(5, 10)	(1, 25)	3	mobile	N-Linked	1
c-term + 1 ser_thr	0.0	1798.9322817268812	0.0	1.0	(5, 10)	(1, 25)	3	mobile	N-Linked	1
c-term + 1 leu_iso_val_ala	0.0	1798.9322817268812	0.0	1.0	(5, 10)	(1, 25)	3	mobile	N-Linked	1
c-term + 1 asn	0.0	1798.9322817268812	0.0	1.0	(5, 10)	(1, 25)	3	mobile	N-Linked	1
c-term + 1 his	0.0	1798.9322817268812	0.0	1.0	(5, 10)	(1, 25)	3	mobile	N-Linked	1
c-term + 1 arg_lys	0.0	1798.9322817268812	0.0	1.0	(5, 10)	(1, 25)	3	mobile	N-Linked	1
c-term + 1 x	0.0	1798.9322817268812	0.0	1.0	(5, 10)	(1, 25)	3	mobile	N-Linked	1
c-term + 2 pro	0.0	1798.9322817268812	0.0	1.0	(5, 10)	(1, 25)	3	mobile	N-Linked	1
c-term + 2 gly	0.0	1798.9322817268812	0.0	1.0	(5, 10)	(1, 25)	3	mobile	N-Linked	1
c-term + 2 ser_thr	0.0	1798.9322817268812	0.0	1.0	(5, 10)	(1, 25)	3	mobile	N-Linked	1
c-term + 2 leu_iso_val_ala	0.0	1798.9322817268812	0.0	1.0	(5, 10)	(1, 25)	3	mobile	N-Linked	1
c-term + 2 asn	0.0	1798.9322817268812	0.0	1.0	(5, 10)	(1, 25)	3	mobile	N-Linked	1
c-term + 2 his	0.0	1798.9322817268812	0.0	1.0	(5, 10)	(1, 25)	3	mobile	N-Linked	1
c-term + 2 arg_lys	0.0	1798.9322817268812	0.0	1.0	(5, 10)	(1, 25)	3	mobile	N-Linked	1
c-term + 2 x	0.0	1798.9322817268812	0.0	1.0	(5, 10)	(1, 25)	3	mobile	N-Linked	1
stub glycopeptide:charge 1:glycan loss 0	0.0	1798.9322817268812	0.0	1.0	(5, 10)	(1, 25)	3	mobile	N-Linked	1
stub glycopeptide:charge 1:glycan loss 1	0.0	1798.9322817268812	0.0	1.0	(5, 10)	(1, 25)	3	mobile	N-Linked	1
stub glycopeptide:charge 1:glycan loss 2	0.2409375582337486	456.7622314035689	0.0005274901068185	0.9995791238073112	(5, 10)	(1, 25)	3	mobile	N-Linked	1
stub glycopeptide:charge 1:glycan loss 3	0.329290406223331	456.7601145090504	0.0007209263588552	0.99942478403862	(5, 10)	(1, 25)	3	mobile	N-Linked	1
stub glycopeptide:charge 1:glycan loss 4	1.0135689414209197	456.7599916463637	0.0022190405463656	0.9982294632613214	(5, 10)	(1, 25)	3	mobile	N-Linked	1
stub glycopeptide:charge 1:glycan loss 5	0.8287463518886308	456.7599832541908	0.0018144022731243	0.9985523172334972	(5, 10)	(1, 25)	3	mobile	N-Linked	1
stub glycopeptide:charge 1:glycan loss 6	0.6632716744278718	456.7599794489579	0.0014521230061093	0.9988413738802304	(5, 10)	(1, 25)	3	mobile	N-Linked	1
stub glycopeptide:charge 1:glycan loss 7	0.2105739410429759	456.759977896326	0.0004610166197415	0.9996321619698644	(5, 10)	(1, 25)	3	mobile	N-Linked	1
stub glycopeptide:charge 1:glycan loss 8	-0.1217839892581369	456.7599770105885	-0.0002666257890089	0.9997872634019584	(5, 10)	(1, 25)	3	mobile	N-Linked	1
stub glycopeptide:charge 1:glycan loss 9	-0.1965884878705875	456.75997660339294	-0.0004303977974	0.9996565922530531	(5, 10)	(1, 25)	3	mobile	N-Linked	1
stub glycopeptide:charge 1:glycan loss 10	-0.2066564134331376	456.7599772777301	-0.0004524398452438	0.999639005245104	(5, 10)	(1, 25)	3	mobile	N-Linked	1
stub glycopeptide:charge 1:glycan loss 11	-0.4013860984910106	456.75998280061935	-0.0008787680917884	0.9992988445972784	(5, 10)	(1, 25)	3	mobile	N-Linked	1
stub glycopeptide:charge 1:glycan loss 12	-0.6682716116319585	456.7600062827967	-0.0014630694510022	0.9988326398901328	(5, 10)	(1, 25)	3	mobile	N-Linked	1
stub glycopeptide:charge 1:glycan loss 13	-0.8747099497682793	456.7600918442188	-0.001915031469226	0.9984720268911872	(5, 10)	(1, 25)	3	mobile	N-Linked	1
stub glycopeptide:charge 1:glycan loss 14	-0.9880238282792644	456.7602178773628	-0.0021631127002933	0.9982740871191002	(5, 10)	(1, 25)	3	mobile	N-Linked	1
stub glycopeptide:charge 1:glycan loss 15	-1.1173700138304177	456.7605122951237	-0.002446292934159	0.9980481425833996	(5, 10)	(1, 25)	3	mobile	N-Linked	1
stub glycopeptide:charge 1:glycan loss 16	-0.8662630535317183	456.76166721690174	-0.0018965318583101	0.9984867874183124	(5, 10)	(1, 25)	3	mobile	N-Linked	1
stub glycopeptide:charge 1:glycan loss 17	0.0	1798.9322817268812	0.0	1.0	(5, 10)	(1, 25)	3	mobile	N-Linked	1
stub glycopeptide:charge 1:glycan loss 18	0.0	1798.9322817268812	0.0	1.0	(5, 10)	(1, 25)	3	mobile	N-Linked	1
stub glycopeptide:charge 1:glycan loss 19	0.0	1798.9322817268812	0.0	1.0	(5, 10)	(1, 25)	3	mobile	N-Linked	1
stub glycopeptide:charge 1:glycan loss 20	0.0	1798.9322817268812	0.0	1.0	(5, 10)	(1, 25)	3	mobile	N-Linked	1
stub glycopeptide:charge 1:glycan loss 21	0.0	1798.9322817268812	0.0	1.0	(5, 10)	(1, 25)	3	mobile	N-Linked	1
stub glycopeptide:charge 1:glycan loss 22	0.0	1798.9322817268812	0.0	1.0	(5, 10)	(1, 25)	3	mobile	N-Linked	1
stub glycopeptide:charge 1:glycan loss 23	0.0	1798.9322817268812	0.0	1.0	(5, 10)	(1, 25)	3	mobile	N-Linked	1
stub glycopeptide:charge 1:glycan loss 24	0.0	1798.9322817268812	0.0	1.0	(5, 10)	(1, 25)	3	mobile	N-Linked	1
stub glycopeptide:charge 1:glycan loss 25	0.0	1798.9322817268812	0.0	1.0	(5, 10)	(1, 25)	3	mobile	N-Linked	1
stub glycopeptide:charge 1:glycan loss 26	0.0	1798.9322817268812	0.0	1.0	(5, 10)	(1, 25)	3	mobile	N-Linked	1
stub glycopeptide:charge 1:glycan loss 27	0.0	1798.9322817268812	0.0	1.0	(5, 10)	(1, 25)	3	mobile	N-Linked	1
stub glycopeptide:charge 1:glycan loss 28	0.0	1798.9322817268812	0.0	1.0	(5, 10)	(1, 25)	3	mobile	N-Linked	1
stub glycopeptide:charge 2:glycan loss 0	0.0507335247538693	429.8310929978571	0.0001180313048086	0.9999058246444203	(5, 10)	(1, 25)	3	mobile	N-Linked	1
stub glycopeptide:charge 2:glycan loss 1	2.290008612805581	429.7398559552623	0.0053288252906288	0.9957482326958668	(5, 10)	(1, 25)	3	mobile	N-Linked	1
stub glycopeptide:charge 2:glycan loss 2	2.960572000825317	429.7398492567265	0.0068892191542066	0.9945032418814904	(5, 10)	(1, 25)	3	mobile	N-Linked	1
stub glycopeptide:charge 2:glycan loss 3	2.773087816301083	429.7398470083888	0.0064529455101866	0.9948513301379476	(5, 10)	(1, 25)	3	mobile	N-Linked	1
stub glycopeptide:charge 2:glycan loss 4	2.231488737254714	429.7398458117838	0.0051926502952952	0.9958568831186466	(5, 10)	(1, 25)	3	mobile	N-Linked	1
stub glycopeptide:charge 2:glycan loss 5	1.611804168070636	429.7398454617148	0.0037506509696323	0.9970074205146652	(5, 10)	(1, 25)	3	mobile	N-Linked	1
stub glycopeptide:charge 2:glycan loss 6	1.0594386052678646	429.7398457064632	0.0024653022423978	0.9980329753955808	(5, 10)	(1, 25)	3	mobile	N-Linked	1
stub glycopeptide:charge 2:glycan loss 7	0.6768955419728597	429.7398457050678	0.0015751286475711	0.9987432296905056	(5, 10)	(1, 25)	3	mobile	N-Linked	1
stub glycopeptide:charge 2:glycan loss 8	0.1941057848090653	429.7398467245846	0.0004516820729762	0.999639609859835	(5, 10)	(1, 25)	3	mobile	N-Linked	1
stub glycopeptide:charge 2:glycan loss 9	-0.2661584480716245	429.7398493586692	-0.000619347841418	0.999505831951159	(5, 10)	(1, 25)	3	mobile	N-Linked	1
stub glycopeptide:charge 2:glycan loss 10	-0.8987136154322979	429.7398582880728	-0.0020912968580862	0.998331387741163	(5, 10)	(1, 25)	3	mobile	N-Linked	1
stub glycopeptide:charge 2:glycan loss 11	-1.6700551934454744	429.7399024373829	-0.0038861999641488	0.9968992688532397	(5, 10)	(1, 25)	3	mobile	N-Linked	1
stub glycopeptide:charge 2:glycan loss 12	-2.1876006152896	429.74011222733407	-0.0050905199515849	0.9959383702659472	(5, 10)	(1, 25)	3	mobile	N-Linked	1
stub glycopeptide:charge 2:glycan loss 13	-2.1158483049402905	429.7404617638215	-0.0049235491958472	0.99607159198393	(5, 10)	(1, 25)	3	mobile	N-Linked	1
stub glycopeptide:charge 2:glycan loss 14	-2.5193884312150345	429.74131627383593	-0.0058625697269695	0.9953223729230278	(5, 10)	(1, 25)	3	mobile	N-Linked	1
stub glycopeptide:charge 2:glycan loss 15	-3.142881094109371	429.7471215756669	-0.0073133266898589	0.9941648615612512	(5, 10)	(1, 25)	3	mobile	N-Linked	1
stub glycopeptide:charge 2:glycan loss 16	-2.6434481400531302	430.0236068249275	-0.006147216334403	0.9950952618851444	(5, 10)	(1, 25)	3	mobile	N-Linked	1
stub glycopeptide:charge 2:glycan loss 17	0.0	1798.9322817268812	0.0	1.0	(5, 10)	(1, 25)	3	mobile	N-Linked	1
stub glycopeptide:charge 2:glycan loss 18	0.0	1798.9322817268812	0.0	1.0	(5, 10)	(1, 25)	3	mobile	N-Linked	1
stub glycopeptide:charge 2:glycan loss 19	0.0	1798.9322817268812	0.0	1.0	(5, 10)	(1, 25)	3	mobile	N-Linked	1
stub glycopeptide:charge 2:glycan loss 20	0.0	1798.9322817268812	0.0	1.0	(5, 10)	(1, 25)	3	mobile	N-Linked	1
stub glycopeptide:charge 2:glycan loss 21	0.0	1798.9322817268812	0.0	1.0	(5, 10)	(1, 25)	3	mobile	N-Linked	1
stub glycopeptide:charge 2:glycan loss 22	0.0	1798.9322817268812	0.0	1.0	(5, 10)	(1, 25)	3	mobile	N-Linked	1
stub glycopeptide:charge 2:glycan loss 23	0.0	1798.9322817268812	0.0	1.0	(5, 10)	(1, 25)	3	mobile	N-Linked	1
stub glycopeptide:charge 2:glycan loss 24	0.0	1798.9322817268812	0.0	1.0	(5, 10)	(1, 25)	3	mobile	N-Linked	1
stub glycopeptide:charge 2:glycan loss 25	0.0	1798.9322817268812	0.0	1.0	(5, 10)	(1, 25)	3	mobile	N-Linked	1
stub glycopeptide:charge 2:glycan loss 26	0.0	1798.9322817268812	0.0	1.0	(5, 10)	(1, 25)	3	mobile	N-Linked	1
stub glycopeptide:charge 2:glycan loss 27	0.0	1798.9322817268812	0.0	1.0	(5, 10)	(1, 25)	3	mobile	N-Linked	1
stub glycopeptide:charge 2:glycan loss 28	0.0	1798.9322817268812	0.0	1.0	(5, 10)	(1, 25)	3	mobile	N-Linked	1
stub glycopeptide:charge 3:glycan loss 0	2.383777734632905	530.6478483692661	0.0044922027705539	0.996415752820333	(5, 10)	(1, 25)	3	mobile	N-Linked	1
stub glycopeptide:charge 3:glycan loss 1	0.3550721162035735	530.6490922344123	0.0006691279065577	0.9994661132139948	(5, 10)	(1, 25)	3	mobile	N-Linked	1
stub glycopeptide:charge 3:glycan loss 2	-0.2514012739261588	530.6483516917101	-0.0004737624702398	0.9996219922536486	(5, 10)	(1, 25)	3	mobile	N-Linked	1
stub glycopeptide:charge 3:glycan loss 3	-0.4348872713962488	530.6475856354621	-0.0008195406578086	0.9993461012353824	(5, 10)	(1, 25)	3	mobile	N-Linked	1
stub glycopeptide:charge 3:glycan loss 4	-0.4147429797610926	530.6473963146906	-0.0007815792231177	0.9993763900683204	(5, 10)	(1, 25)	3	mobile	N-Linked	1
stub glycopeptide:charge 3:glycan loss 5	-0.2540320282730736	530.647257695874	-0.0004787210799432	0.9996180358559718	(5, 10)	(1, 25)	3	mobile	N-Linked	1
stub glycopeptide:charge 3:glycan loss 6	-0.2314343559720771	530.6471613670315	-0.0004361360482469	0.9996520137917262	(5, 10)	(1, 25)	3	mobile	N-Linked	1
stub glycopeptide:charge 3:glycan loss 7	-0.333420544885937	530.6471502025684	-0.0006283281550813	0.9994986666989304	(5, 10)	(1, 25)	3	mobile	N-Linked	1
stub glycopeptide:charge 3:glycan loss 8	-0.5759717964750326	530.6471722627747	-0.0010854138617548	0.9991339652076736	(5, 10)	(1, 25)	3	mobile	N-Linked	1
stub glycopeptide:charge 3:glycan loss 9	-0.6698515906321465	530.6472384732654	-0.0012623293632119	0.9989928071579346	(5, 10)	(1, 25)	3	mobile	N-Linked	1
stub glycopeptide:charge 3:glycan loss 10	-1.0536789156524844	530.6487427675128	-0.0019856429135348	0.998415687217122	(5, 10)	(1, 25)	3	mobile	N-Linked	1
stub glycopeptide:charge 3:glycan loss 11	0.0	1798.9322817268812	0.0	1.0	(5, 10)	(1, 25)	3	mobile	N-Linked	1
stub glycopeptide:charge 3:glycan loss 12	0.0	1798.9322817268812	0.0	1.0	(5, 10)	(1, 25)	3	mobile	N-Linked	1
stub glycopeptide:charge 3:glycan loss 13	0.0	1798.9322817268812	0.0	1.0	(5, 10)	(1, 25)	3	mobile	N-Linked	1
stub glycopeptide:charge 3:glycan loss 14	0.0	1798.9322817268812	0.0	1.0	(5, 10)	(1, 25)	3	mobile	N-Linked	1
stub glycopeptide:charge 3:glycan loss 15	0.0	1798.9322817268812	0.0	1.0	(5, 10)	(1, 25)	3	mobile	N-Linked	1
stub glycopeptide:charge 3:glycan loss 16	0.0	1798.9322817268812	0.0	1.0	(5, 10)	(1, 25)	3	mobile	N-Linked	1
stub glycopeptide:charge 3:glycan loss 17	0.0	1798.9322817268812	0.0	1.0	(5, 10)	(1, 25)	3	mobile	N-Linked	1
stub glycopeptide:charge 3:glycan loss 18	0.0	1798.9322817268812	0.0	1.0	(5, 10)	(1, 25)	3	mobile	N-Linked	1
stub glycopeptide:charge 3:glycan loss 19	0.0	1798.9322817268812	0.0	1.0	(5, 10)	(1, 25)	3	mobile	N-Linked	1
stub glycopeptide:charge 3:glycan loss 20	0.0	1798.9322817268812	0.0	1.0	(5, 10)	(1, 25)	3	mobile	N-Linked	1
stub glycopeptide:charge 3:glycan loss 21	0.0	1798.9322817268812	0.0	1.0	(5, 10)	(1, 25)	3	mobile	N-Linked	1
stub glycopeptide:charge 3:glycan loss 22	0.0	1798.9322817268812	0.0	1.0	(5, 10)	(1, 25)	3	mobile	N-Linked	1
stub glycopeptide:charge 3:glycan loss 23	0.0	1798.9322817268812	0.0	1.0	(5, 10)	(1, 25)	3	mobile	N-Linked	1
stub glycopeptide:charge 3:glycan loss 24	0.0	1798.9322817268812	0.0	1.0	(5, 10)	(1, 25)	3	mobile	N-Linked	1
stub glycopeptide:charge 3:glycan loss 25	0.0	1798.9322817268812	0.0	1.0	(5, 10)	(1, 25)	3	mobile	N-Linked	1
stub glycopeptide:charge 3:glycan loss 26	0.0	1798.9322817268812	0.0	1.0	(5, 10)	(1, 25)	3	mobile	N-Linked	1
stub glycopeptide:charge 3:glycan loss 27	0.0	1798.9322817268812	0.0	1.0	(5, 10)	(1, 25)	3	mobile	N-Linked	1
stub glycopeptide:charge 3:glycan loss 28	0.0	1798.9322817268812	0.0	1.0	(5, 10)	(1, 25)	3	mobile	N-Linked	1
stub glycopeptide:charge 4:glycan loss 0	0.0	1798.9322817268812	0.0	1.0	(5, 10)	(1, 25)	3	mobile	N-Linked	1
stub glycopeptide:charge 4:glycan loss 1	0.0	1798.9322817268812	0.0	1.0	(5, 10)	(1, 25)	3	mobile	N-Linked	1
stub glycopeptide:charge 4:glycan loss 2	0.0	1798.9322817268812	0.0	1.0	(5, 10)	(1, 25)	3	mobile	N-Linked	1
stub glycopeptide:charge 4:glycan loss 3	0.0	1798.9322817268812	0.0	1.0	(5, 10)	(1, 25)	3	mobile	N-Linked	1
stub glycopeptide:charge 4:glycan loss 4	0.0	1798.9322817268812	0.0	1.0	(5, 10)	(1, 25)	3	mobile	N-Linked	1
stub glycopeptide:charge 4:glycan loss 5	0.0	1798.9322817268812	0.0	1.0	(5, 10)	(1, 25)	3	mobile	N-Linked	1
stub glycopeptide:charge 4:glycan loss 6	0.0	1798.9322817268812	0.0	1.0	(5, 10)	(1, 25)	3	mobile	N-Linked	1
stub glycopeptide:charge 4:glycan loss 7	0.0	1798.9322817268812	0.0	1.0	(5, 10)	(1, 25)	3	mobile	N-Linked	1
stub glycopeptide:charge 4:glycan loss 8	0.0	1798.9322817268812	0.0	1.0	(5, 10)	(1, 25)	3	mobile	N-Linked	1
stub glycopeptide:charge 4:glycan loss 9	0.0	1798.9322817268812	0.0	1.0	(5, 10)	(1, 25)	3	mobile	N-Linked	1
stub glycopeptide:charge 4:glycan loss 10	0.0	1798.9322817268812	0.0	1.0	(5, 10)	(1, 25)	3	mobile	N-Linked	1
stub glycopeptide:charge 4:glycan loss 11	0.0	1798.9322817268812	0.0	1.0	(5, 10)	(1, 25)	3	mobile	N-Linked	1
stub glycopeptide:charge 4:glycan loss 12	0.0	1798.9322817268812	0.0	1.0	(5, 10)	(1, 25)	3	mobile	N-Linked	1
stub glycopeptide:charge 4:glycan loss 13	0.0	1798.9322817268812	0.0	1.0	(5, 10)	(1, 25)	3	mobile	N-Linked	1
stub glycopeptide:charge 4:glycan loss 14	0.0	1798.9322817268812	0.0	1.0	(5, 10)	(1, 25)	3	mobile	N-Linked	1
stub glycopeptide:charge 4:glycan loss 15	0.0	1798.9322817268812	0.0	1.0	(5, 10)	(1, 25)	3	mobile	N-Linked	1
stub glycopeptide:charge 4:glycan loss 16	0.0	1798.9322817268812	0.0	1.0	(5, 10)	(1, 25)	3	mobile	N-Linked	1
stub glycopeptide:charge 4:glycan loss 17	0.0	1798.9322817268812	0.0	1.0	(5, 10)	(1, 25)	3	mobile	N-Linked	1
stub glycopeptide:charge 4:glycan loss 18	0.0	1798.9322817268812	0.0	1.0	(5, 10)	(1, 25)	3	mobile	N-Linked	1
stub glycopeptide:charge 4:glycan loss 19	0.0	1798.9322817268812	0.0	1.0	(5, 10)	(1, 25)	3	mobile	N-Linked	1
stub glycopeptide:charge 4:glycan loss 20	0.0	1798.9322817268812	0.0	1.0	(5, 10)	(1, 25)	3	mobile	N-Linked	1
stub glycopeptide:charge 4:glycan loss 21	0.0	1798.9322817268812	0.0	1.0	(5, 10)	(1, 25)	3	mobile	N-Linked	1
stub glycopeptide:charge 4:glycan loss 22	0.0	1798.9322817268812	0.0	1.0	(5, 10)	(1, 25)	3	mobile	N-Linked	1
stub glycopeptide:charge 4:glycan loss 23	0.0	1798.9322817268812	0.0	1.0	(5, 10)	(1, 25)	3	mobile	N-Linked	1
stub glycopeptide:charge 4:glycan loss 24	0.0	1798.9322817268812	0.0	1.0	(5, 10)	(1, 25)	3	mobile	N-Linked	1
stub glycopeptide:charge 4:glycan loss 25	0.0	1798.9322817268812	0.0	1.0	(5, 10)	(1, 25)	3	mobile	N-Linked	1
stub glycopeptide:charge 4:glycan loss 26	0.0	1798.9322817268812	0.0	1.0	(5, 10)	(1, 25)	3	mobile	N-Linked	1
stub glycopeptide:charge 4:glycan loss 27	0.0	1798.9322817268812	0.0	1.0	(5, 10)	(1, 25)	3	mobile	N-Linked	1
stub glycopeptide:charge 4:glycan loss 28	0.0	1798.9322817268812	0.0	1.0	(5, 10)	(1, 25)	3	mobile	N-Linked	1
stub glycopeptide:charge 5:glycan loss 0	0.0	1798.9322817268812	0.0	1.0	(5, 10)	(1, 25)	3	mobile	N-Linked	1
stub glycopeptide:charge 5:glycan loss 1	0.0	1798.9322817268812	0.0	1.0	(5, 10)	(1, 25)	3	mobile	N-Linked	1
stub glycopeptide:charge 5:glycan loss 2	0.0	1798.9322817268812	0.0	1.0	(5, 10)	(1, 25)	3	mobile	N-Linked	1
stub glycopeptide:charge 5:glycan loss 3	0.0	1798.9322817268812	0.0	1.0	(5, 10)	(1, 25)	3	mobile	N-Linked	1
stub glycopeptide:charge 5:glycan loss 4	0.0	1798.9322817268812	0.0	1.0	(5, 10)	(1, 25)	3	mobile	N-Linked	1
stub glycopeptide:charge 5:glycan loss 5	0.0	1798.9322817268812	0.0	1.0	(5, 10)	(1, 25)	3	mobile	N-Linked	1
stub glycopeptide:charge 5:glycan loss 6	0.0	1798.9322817268812	0.0	1.0	(5, 10)	(1, 25)	3	mobile	N-Linked	1
stub glycopeptide:charge 5:glycan loss 7	0.0	1798.9322817268812	0.0	1.0	(5, 10)	(1, 25)	3	mobile	N-Linked	1
stub glycopeptide:charge 5:glycan loss 8	0.0	1798.9322817268812	0.0	1.0	(5, 10)	(1, 25)	3	mobile	N-Linked	1
stub glycopeptide:charge 5:glycan loss 9	0.0	1798.9322817268812	0.0	1.0	(5, 10)	(1, 25)	3	mobile	N-Linked	1
stub glycopeptide:charge 5:glycan loss 10	0.0	1798.9322817268812	0.0	1.0	(5, 10)	(1, 25)	3	mobile	N-Linked	1
stub glycopeptide:charge 5:glycan loss 11	0.0	1798.9322817268812	0.0	1.0	(5, 10)	(1, 25)	3	mobile	N-Linked	1
stub glycopeptide:charge 5:glycan loss 12	0.0	1798.9322817268812	0.0	1.0	(5, 10)	(1, 25)	3	mobile	N-Linked	1
stub glycopeptide:charge 5:glycan loss 13	0.0	1798.9322817268812	0.0	1.0	(5, 10)	(1, 25)	3	mobile	N-Linked	1
stub glycopeptide:charge 5:glycan loss 14	0.0	1798.9322817268812	0.0	1.0	(5, 10)	(1, 25)	3	mobile	N-Linked	1
stub glycopeptide:charge 5:glycan loss 15	0.0	1798.9322817268812	0.0	1.0	(5, 10)	(1, 25)	3	mobile	N-Linked	1
stub glycopeptide:charge 5:glycan loss 16	0.0	1798.9322817268812	0.0	1.0	(5, 10)	(1, 25)	3	mobile	N-Linked	1
stub glycopeptide:charge 5:glycan loss 17	0.0	1798.9322817268812	0.0	1.0	(5, 10)	(1, 25)	3	mobile	N-Linked	1
stub glycopeptide:charge 5:glycan loss 18	0.0	1798.9322817268812	0.0	1.0	(5, 10)	(1, 25)	3	mobile	N-Linked	1
stub glycopeptide:charge 5:glycan loss 19	0.0	1798.9322817268812	0.0	1.0	(5, 10)	(1, 25)	3	mobile	N-Linked	1
stub glycopeptide:charge 5:glycan loss 20	0.0	1798.9322817268812	0.0	1.0	(5, 10)	(1, 25)	3	mobile	N-Linked	1
stub glycopeptide:charge 5:glycan loss 21	0.0	1798.9322817268812	0.0	1.0	(5, 10)	(1, 25)	3	mobile	N-Linked	1
stub glycopeptide:charge 5:glycan loss 22	0.0	1798.9322817268812	0.0	1.0	(5, 10)	(1, 25)	3	mobile	N-Linked	1
stub glycopeptide:charge 5:glycan loss 23	0.0	1798.9322817268812	0.0	1.0	(5, 10)	(1, 25)	3	mobile	N-Linked	1
stub glycopeptide:charge 5:glycan loss 24	0.0	1798.9322817268812	0.0	1.0	(5, 10)	(1, 25)	3	mobile	N-Linked	1
stub glycopeptide:charge 5:glycan loss 25	0.0	1798.9322817268812	0.0	1.0	(5, 10)	(1, 25)	3	mobile	N-Linked	1
stub glycopeptide:charge 5:glycan loss 26	0.0	1798.9322817268812	0.0	1.0	(5, 10)	(1, 25)	3	mobile	N-Linked	1
stub glycopeptide:charge 5:glycan loss 27	0.0	1798.9322817268812	0.0	1.0	(5, 10)	(1, 25)	3	mobile	N-Linked	1
stub glycopeptide:charge 5:glycan loss 28	0.0	1798.9322817268812	0.0	1.0	(5, 10)	(1, 25)	3	mobile	N-Linked	1
stub glycopeptide:charge 1:labile monosaccharides 0	-0.1754800687374283	842.019935424927	-0.0002084036984811	0.9998337179077712	(5, 10)	(1, 25)	3	mobile	N-Linked	1
stub glycopeptide:charge 1:labile monosaccharides 1	-0.1214179955659534	842.019936345028	-0.0001441984807307	0.9998849462589324	(5, 10)	(1, 25)	3	mobile	N-Linked	1
stub glycopeptide:charge 1:labile monosaccharides 2	-0.0994669300091848	842.0199383479726	-0.0001181289485903	0.9999057467359552	(5, 10)	(1, 25)	3	mobile	N-Linked	1
stub glycopeptide:charge 1:labile monosaccharides 3	-1.758311352992619	842.0220557615214	-0.0020882010642849	0.998333857821847	(5, 10)	(1, 25)	3	mobile	N-Linked	1
stub glycopeptide:charge 1:labile monosaccharides 4	0.0	1798.9322817268812	0.0	1.0	(5, 10)	(1, 25)	3	mobile	N-Linked	1
stub glycopeptide:charge 1:labile monosaccharides 5	0.0	1798.9322817268812	0.0	1.0	(5, 10)	(1, 25)	3	mobile	N-Linked	1
stub glycopeptide:charge 1:labile monosaccharides 6	0.0	1798.9322817268812	0.0	1.0	(5, 10)	(1, 25)	3	mobile	N-Linked	1
stub glycopeptide:charge 2:labile monosaccharides 0	-0.477118807131197	840.4261017971867	-0.0005677106007427	0.9995470325009947	(5, 10)	(1, 25)	3	mobile	N-Linked	1
stub glycopeptide:charge 2:labile monosaccharides 1	-0.7555597113991355	840.4261021532897	-0.0008990198060998	0.9992826860734836	(5, 10)	(1, 25)	3	mobile	N-Linked	1
stub glycopeptide:charge 2:labile monosaccharides 2	-0.5877707229801584	840.4261028826727	-0.0006993722838499	0.9994419816979524	(5, 10)	(1, 25)	3	mobile	N-Linked	1
stub glycopeptide:charge 2:labile monosaccharides 3	0.224488088347773	840.426146611906	0.0002671122135511	0.99978687529134	(5, 10)	(1, 25)	3	mobile	N-Linked	1
stub glycopeptide:charge 2:labile monosaccharides 4	0.0	1798.9322817268812	0.0	1.0	(5, 10)	(1, 25)	3	mobile	N-Linked	1
stub glycopeptide:charge 2:labile monosaccharides 5	0.0	1798.9322817268812	0.0	1.0	(5, 10)	(1, 25)	3	mobile	N-Linked	1
stub glycopeptide:charge 2:labile monosaccharides 6	0.0	1798.9322817268812	0.0	1.0	(5, 10)	(1, 25)	3	mobile	N-Linked	1
stub glycopeptide:charge 3:labile monosaccharides 0	-0.5434536777094694	953.5147239385084	-0.0005699478613866	0.9995452474255572	(5, 10)	(1, 25)	3	mobile	N-Linked	1
stub glycopeptide:charge 3:labile monosaccharides 1	-0.8186877253149736	953.5172872974936	-0.0008585976743382	0.9993149382558744	(5, 10)	(1, 25)	3	mobile	N-Linked	1
stub glycopeptide:charge 3:labile monosaccharides 2	-0.1184299539700499	953.5266069995162	-0.0001242020443904	0.9999009011066154	(5, 10)	(1, 25)	3	mobile	N-Linked	1
stub glycopeptide:charge 3:labile monosaccharides 3	0.0	1798.9322817268812	0.0	1.0	(5, 10)	(1, 25)	3	mobile	N-Linked	1
stub glycopeptide:charge 3:labile monosaccharides 4	0.0	1798.9322817268812	0.0	1.0	(5, 10)	(1, 25)	3	mobile	N-Linked	1
stub glycopeptide:charge 3:labile monosaccharides 5	0.0	1798.9322817268812	0.0	1.0	(5, 10)	(1, 25)	3	mobile	N-Linked	1
stub glycopeptide:charge 3:labile monosaccharides 6	0.0	1798.9322817268812	0.0	1.0	(5, 10)	(1, 25)	3	mobile	N-Linked	1
stub glycopeptide:charge 4:labile monosaccharides 0	0.0	1798.9322817268812	0.0	1.0	(5, 10)	(1, 25)	3	mobile	N-Linked	1
stub glycopeptide:charge 4:labile monosaccharides 1	0.0	1798.9322817268812	0.0	1.0	(5, 10)	(1, 25)	3	mobile	N-Linked	1
stub glycopeptide:charge 4:labile monosaccharides 2	0.0	1798.9322817268812	0.0	1.0	(5, 10)	(1, 25)	3	mobile	N-Linked	1
stub glycopeptide:charge 4:labile monosaccharides 3	0.0	1798.9322817268812	0.0	1.0	(5, 10)	(1, 25)	3	mobile	N-Linked	1
stub glycopeptide:charge 4:labile monosaccharides 4	0.0	1798.9322817268812	0.0	1.0	(5, 10)	(1, 25)	3	mobile	N-Linked	1
stub glycopeptide:charge 4:labile monosaccharides 5	0.0	1798.9322817268812	0.0	1.0	(5, 10)	(1, 25)	3	mobile	N-Linked	1
stub glycopeptide:charge 4:labile monosaccharides 6	0.0	1798.9322817268812	0.0	1.0	(5, 10)	(1, 25)	3	mobile	N-Linked	1
stub glycopeptide:charge 5:labile monosaccharides 0	0.0	1798.9322817268812	0.0	1.0	(5, 10)	(1, 25)	3	mobile	N-Linked	1
stub glycopeptide:charge 5:labile monosaccharides 1	0.0	1798.9322817268812	0.0	1.0	(5, 10)	(1, 25)	3	mobile	N-Linked	1
stub glycopeptide:charge 5:labile monosaccharides 2	0.0	1798.9322817268812	0.0	1.0	(5, 10)	(1, 25)	3	mobile	N-Linked	1
stub glycopeptide:charge 5:labile monosaccharides 3	0.0	1798.9322817268812	0.0	1.0	(5, 10)	(1, 25)	3	mobile	N-Linked	1
stub glycopeptide:charge 5:labile monosaccharides 4	0.0	1798.9322817268812	0.0	1.0	(5, 10)	(1, 25)	3	mobile	N-Linked	1
stub glycopeptide:charge 5:labile monosaccharides 5	0.0	1798.9322817268812	0.0	1.0	(5, 10)	(1, 25)	3	mobile	N-Linked	1
stub glycopeptide:charge 5:labile monosaccharides 6	0.0	1798.9322817268812	0.0	1.0	(5, 10)	(1, 25)	3	mobile	N-Linked	1
n-term pro	0.0				(5, 10)	(1, 25)	3	partial	N-Linked	1
n-term gly	0.0				(5, 10)	(1, 25)	3	partial	N-Linked	1
n-term ser_thr	0.0				(5, 10)	(1, 25)	3	partial	N-Linked	1
n-term leu_iso_val_ala	0.0				(5, 10)	(1, 25)	3	partial	N-Linked	1
n-term asn	0.0				(5, 10)	(1, 25)	3	partial	N-Linked	1
n-term his	0.0				(5, 10)	(1, 25)	3	partial	N-Linked	1
n-term arg_lys	0.0				(5, 10)	(1, 25)	3	partial	N-Linked	1
n-term x	0.0				(5, 10)	(1, 25)	3	partial	N-Linked	1
c-term pro	0.0				(5, 10)	(1, 25)	3	partial	N-Linked	1
c-term gly	0.0				(5, 10)	(1, 25)	3	partial	N-Linked	1
c-term ser_thr	0.0				(5, 10)	(1, 25)	3	partial	N-Linked	1
c-term leu_iso_val_ala	0.0				(5, 10)	(1, 25)	3	partial	N-Linked	1
c-term asn	0.0				(5, 10)	(1, 25)	3	partial	N-Linked	1
c-term his	0.0				(5, 10)	(1, 25)	3	partial	N-Linked	1
c-term arg_lys	0.0				(5, 10)	(1, 25)	3	partial	N-Linked	1
c-term x	0.0				(5, 10)	(1, 25)	3	partial	N-Linked	1
series b	0.0				(5, 10)	(1, 25)	3	partial	N-Linked	1
series y	0.0				(5, 10)	(1, 25)	3	partial	N-Linked	1
series stub_glycopeptide	-1.019073550287209				(5, 10)	(1, 25)	3	partial	N-Linked	1
charge 1	0.0				(5, 10)	(1, 25)	3	partial	N-Linked	1
charge 2	0.0				(5, 10)	(1, 25)	3	partial	N-Linked	1
charge 3	0.0				(5, 10)	(1, 25)	3	partial	N-Linked	1
charge 4	0.0				(5, 10)	(1, 25)	3	partial	N-Linked	1
charge 5	0.0				(5, 10)	(1, 25)	3	partial	N-Linked	1
series b:charge 1	0.0				(5, 10)	(1, 25)	3	partial	N-Linked	1
series b:charge 2	0.0				(5, 10)	(1, 25)	3	partial	N-Linked	1
series b:charge 3	0.0				(5, 10)	(1, 25)	3	partial	N-Linked	1
series b:charge 4	0.0				(5, 10)	(1, 25)	3	partial	N-Linked	1
series b:charge 5	0.0				(5, 10)	(1, 25)	3	partial	N-Linked	1
series y:charge 1	0.0				(5, 10)	(1, 25)	3	partial	N-Linked	1
series y:charge 2	0.0				(5, 10)	(1, 25)	3	partial	N-Linked	1
series y:charge 3	0.0				(5, 10)	(1, 25)	3	partial	N-Linked	1
series y:charge 4	0.0				(5, 10)	(1, 25)	3	partial	N-Linked	1
series y:charge 5	0.0				(5, 10)	(1, 25)	3	partial	N-Linked	1
series stub_glycopeptide:charge 1	-0.1011065599473034				(5, 10)	(1, 25)	3	partial	N-Linked	1
series stub_glycopeptide:charge 2	-0.1524509176146904				(5, 10)	(1, 25)	3	partial	N-Linked	1
series stub_glycopeptide:charge 3	-0.7655156476578785				(5, 10)	(1, 25)	3	partial	N-Linked	1
series stub_glycopeptide:charge 4	0.0				(5, 10)	(1, 25)	3	partial	N-Linked	1
series stub_glycopeptide:charge 5	0.0				(5, 10)	(1, 25)	3	partial	N-Linked	1
is_glycosylated 0	0.0				(5, 10)	(1, 25)	3	partial	N-Linked	1
is_glycosylated 1	0.0				(5, 10)	(1, 25)	3	partial	N-Linked	1
is_glycosylated 2	0.0				(5, 10)	(1, 25)	3	partial	N-Linked	1
charge 1:c-term pro	0.0				(5, 10)	(1, 25)	3	partial	N-Linked	1
charge 2:c-term pro	0.0				(5, 10)	(1, 25)	3	partial	N-Linked	1
charge 3:c-term pro	0.0				(5, 10)	(1, 25)	3	partial	N-Linked	1
charge 4:c-term pro	0.0				(5, 10)	(1, 25)	3	partial	N-Linked	1
charge 5:c-term pro	0.0				(5, 10)	(1, 25)	3	partial	N-Linked	1
series:c-term pro b	0.0				(5, 10)	(1, 25)	3	partial	N-Linked	1
series:c-term pro y	0.0				(5, 10)	(1, 25)	3	partial	N-Linked	1
is_glycosylated:c-term pro 0	0.0				(5, 10)	(1, 25)	3	partial	N-Linked	1
is_glycosylated:c-term pro 1	0.0				(5, 10)	(1, 25)	3	partial	N-Linked	1
is_glycosylated:c-term pro 2	0.0				(5, 10)	(1, 25)	3	partial	N-Linked	1
stub glycopeptide:is_glycosylated 0	0.6227246398280329				(5, 10)	(1, 25)	3	partial	N-Linked	1
stub glycopeptide:is_glycosylated 1	2.1449407708733186				(5, 10)	(1, 25)	3	partial	N-Linked	1
stub glycopeptide:is_glycosylated 2	1.1172366584717734				(5, 10)	(1, 25)	3	partial	N-Linked	1
stub glycopeptide:is_glycosylated 3	0.6046737715152966				(5, 10)	(1, 25)	3	partial	N-Linked	1
stub glycopeptide:is_glycosylated 4	0.2883872630305759				(5, 10)	(1, 25)	3	partial	N-Linked	1
stub glycopeptide:is_glycosylated 5	0.1750982289355342				(5, 10)	(1, 25)	3	partial	N-Linked	1
stub glycopeptide:is_glycosylated 6	-0.2585632996422717				(5, 10)	(1, 25)	3	partial	N-Linked	1
stub glycopeptide:is_glycosylated 7	-0.2275119262896926				(5, 10)	(1, 25)	3	partial	N-Linked	1
stub glycopeptide:is_glycosylated 8	-0.1297287733746734				(5, 10)	(1, 25)	3	partial	N-Linked	1
stub glycopeptide:is_glycosylated 9	-0.4066568919493175				(5, 10)	(1, 25)	3	partial	N-Linked	1
stub glycopeptide:is_glycosylated 10	-0.6469484607720483				(5, 10)	(1, 25)	3	partial	N-Linked	1
stub glycopeptide:is_glycosylated 11	-0.6183446644948931				(5, 10)	(1, 25)	3	partial	N-Linked	1
stub glycopeptide:is_glycosylated 12	-0.440219676474725				(5, 10)	(1, 25)	3	partial	N-Linked	1
stub glycopeptide:is_glycosylated 13	-1.116271085678323				(5, 10)	(1, 25)	3	partial	N-Linked	1
stub glycopeptide:is_glycosylated 14	-2.127889747489069				(5, 10)	(1, 25)	3	partial	N-Linked	1
stub glycopeptide:composition pro	-0.7594232671626702				(5, 10)	(1, 25)	3	partial	N-Linked	1
stub glycopeptide:composition gly	0.8944854458557292				(5, 10)	(1, 25)	3	partial	N-Linked	1
stub glycopeptide:composition ser_thr	0.2292588836157085				(5, 10)	(1, 25)	3	partial	N-Linked	1
stub glycopeptide:composition leu_iso_val_ala	0.0405856201833771				(5, 10)	(1, 25)	3	partial	N-Linked	1
stub glycopeptide:composition asn	0.1424223541572566				(5, 10)	(1, 25)	3	partial	N-Linked	1
stub glycopeptide:composition his	-1.547086059807756				(5, 10)	(1, 25)	3	partial	N-Linked	1
stub glycopeptide:composition arg_lys	-1.510133436416447				(5, 10)	(1, 25)	3	partial	N-Linked	1
stub glycopeptide:composition x	0.2075409523235436				(5, 10)	(1, 25)	3	partial	N-Linked	1
stub glycopeptide:charge 1:fucose 0	0.0828327061641051				(5, 10)	(1, 25)	3	partial	N-Linked	1
stub glycopeptide:charge 1:fucose 1	0.4340902254116403				(5, 10)	(1, 25)	3	partial	N-Linked	1
stub glycopeptide:charge 1:fucose 2	-0.6180294982231255				(5, 10)	(1, 25)	3	partial	N-Linked	1
stub glycopeptide:charge 1:fucose 3	0.0				(5, 10)	(1, 25)	3	partial	N-Linked	1
stub glycopeptide:charge 1:fucose 4	0.0				(5, 10)	(1, 25)	3	partial	N-Linked	1
stub glycopeptide:charge 1:fucose 5	0.0				(5, 10)	(1, 25)	3	partial	N-Linked	1
stub glycopeptide:charge 1:fucose 6	0.0				(5, 10)	(1, 25)	3	partial	N-Linked	1
stub glycopeptide:charge 2:fucose 0	0.3295908634822319				(5, 10)	(1, 25)	3	partial	N-Linked	1
stub glycopeptide:charge 2:fucose 1	0.0931679053541123				(5, 10)	(1, 25)	3	partial	N-Linked	1
stub glycopeptide:charge 2:fucose 2	0.0250460632154595				(5, 10)	(1, 25)	3	partial	N-Linked	1
stub glycopeptide:charge 2:fucose 3	-0.6002555284411004				(5, 10)	(1, 25)	3	partial	N-Linked	1
stub glycopeptide:charge 2:fucose 4	0.0				(5, 10)	(1, 25)	3	partial	N-Linked	1
stub glycopeptide:charge 2:fucose 5	0.0				(5, 10)	(1, 25)	3	partial	N-Linked	1
stub glycopeptide:charge 2:fucose 6	0.0				(5, 10)	(1, 25)	3	partial	N-Linked	1
stub glycopeptide:charge 3:fucose 0	-0.0617109942095577				(5, 10)	(1, 25)	3	partial	N-Linked	1
stub glycopeptide:charge 3:fucose 1	-0.7038046525423773				(5, 10)	(1, 25)	3	partial	N-Linked	1
stub glycopeptide:charge 3:fucose 2	0.0				(5, 10)	(1, 25)	3	partial	N-Linked	1
stub glycopeptide:charge 3:fucose 3	0.0				(5, 10)	(1, 25)	3	partial	N-Linked	1
stub glycopeptide:charge 3:fucose 4	0.0				(5, 10)	(1, 25)	3	partial	N-Linked	1
stub glycopeptide:charge 3:fucose 5	0.0				(5, 10)	(1, 25)	3	partial	N-Linked	1
stub glycopeptide:charge 3:fucose 6	0.0				(5, 10)	(1, 25)	3	partial	N-Linked	1
stub glycopeptide:charge 4:fucose 0	0.0				(5, 10)	(1, 25)	3	partial	N-Linked	1
stub glycopeptide:charge 4:fucose 1	0.0				(5, 10)	(1, 25)	3	partial	N-Linked	1
stub glycopeptide:charge 4:fucose 2	0.0				(5, 10)	(1, 25)	3	partial	N-Linked	1
stub glycopeptide:charge 4:fucose 3	0.0				(5, 10)	(1, 25)	3	partial	N-Linked	1
stub glycopeptide:charge 4:fucose 4	0.0				(5, 10)	(1, 25)	3	partial	N-Linked	1
stub glycopeptide:charge 4:fucose 5	0.0				(5, 10)	(1, 25)	3	partial	N-Linked	1
stub glycopeptide:charge 4:fucose 6	0.0				(5, 10)	(1, 25)	3	partial	N-Linked	1
stub glycopeptide:charge 5:fucose 0	0.0				(5, 10)	(1, 25)	3	partial	N-Linked	1
stub glycopeptide:charge 5:fucose 1	0.0				(5, 10)	(1, 25)	3	partial	N-Linked	1
stub glycopeptide:charge 5:fucose 2	0.0				(5, 10)	(1, 25)	3	partial	N-Linked	1
stub glycopeptide:charge 5:fucose 3	0.0				(5, 10)	(1, 25)	3	partial	N-Linked	1
stub glycopeptide:charge 5:fucose 4	0.0				(5, 10)	(1, 25)	3	partial	N-Linked	1
stub glycopeptide:charge 5:fucose 5	0.0				(5, 10)	(1, 25)	3	partial	N-Linked	1
stub glycopeptide:charge 5:fucose 6	0.0				(5, 10)	(1, 25)	3	partial	N-Linked	1
n-term - 1 pro	0.0				(5, 10)	(1, 25)	3	partial	N-Linked	1
n-term - 1 gly	0.0				(5, 10)	(1, 25)	3	partial	N-Linked	1
n-term - 1 ser_thr	0.0				(5, 10)	(1, 25)	3	partial	N-Linked	1
n-term - 1 leu_iso_val_ala	0.0				(5, 10)	(1, 25)	3	partial	N-Linked	1
n-term - 1 asn	0.0				(5, 10)	(1, 25)	3	partial	N-Linked	1
n-term - 1 his	0.0				(5, 10)	(1, 25)	3	partial	N-Linked	1
n-term - 1 arg_lys	0.0				(5, 10)	(1, 25)	3	partial	N-Linked	1
n-term - 1 x	0.0				(5, 10)	(1, 25)	3	partial	N-Linked	1
n-term - 2 pro	0.0				(5, 10)	(1, 25)	3	partial	N-Linked	1
n-term - 2 gly	0.0				(5, 10)	(1, 25)	3	partial	N-Linked	1
n-term - 2 ser_thr	0.0				(5, 10)	(1, 25)	3	partial	N-Linked	1
n-term - 2 leu_iso_val_ala	0.0				(5, 10)	(1, 25)	3	partial	N-Linked	1
n-term - 2 asn	0.0				(5, 10)	(1, 25)	3	partial	N-Linked	1
n-term - 2 his	0.0				(5, 10)	(1, 25)	3	partial	N-Linked	1
n-term - 2 arg_lys	0.0				(5, 10)	(1, 25)	3	partial	N-Linked	1
n-term - 2 x	0.0				(5, 10)	(1, 25)	3	partial	N-Linked	1
c-term + 1 pro	0.0				(5, 10)	(1, 25)	3	partial	N-Linked	1
c-term + 1 gly	0.0				(5, 10)	(1, 25)	3	partial	N-Linked	1
c-term + 1 ser_thr	0.0				(5, 10)	(1, 25)	3	partial	N-Linked	1
c-term + 1 leu_iso_val_ala	0.0				(5, 10)	(1, 25)	3	partial	N-Linked	1
c-term + 1 asn	0.0				(5, 10)	(1, 25)	3	partial	N-Linked	1
c-term + 1 his	0.0				(5, 10)	(1, 25)	3	partial	N-Linked	1
c-term + 1 arg_lys	0.0				(5, 10)	(1, 25)	3	partial	N-Linked	1
c-term + 1 x	0.0				(5, 10)	(1, 25)	3	partial	N-Linked	1
c-term + 2 pro	0.0				(5, 10)	(1, 25)	3	partial	N-Linked	1
c-term + 2 gly	0.0				(5, 10)	(1, 25)	3	partial	N-Linked	1
c-term + 2 ser_thr	0.0				(5, 10)	(1, 25)	3	partial	N-Linked	1
c-term + 2 leu_iso_val_ala	0.0				(5, 10)	(1, 25)	3	partial	N-Linked	1
c-term + 2 asn	0.0				(5, 10)	(1, 25)	3	partial	N-Linked	1
c-term + 2 his	0.0				(5, 10)	(1, 25)	3	partial	N-Linked	1
c-term + 2 arg_lys	0.0				(5, 10)	(1, 25)	3	partial	N-Linked	1
c-term + 2 x	0.0				(5, 10)	(1, 25)	3	partial	N-Linked	1
stub glycopeptide:charge 1:glycan loss 0	0.0				(5, 10)	(1, 25)	3	partial	N-Linked	1
stub glycopeptide:charge 1:glycan loss 1	0.0				(5, 10)	(1, 25)	3	partial	N-Linked	1
stub glycopeptide:charge 1:glycan loss 2	0.0				(5, 10)	(1, 25)	3	partial	N-Linked	1
stub glycopeptide:charge 1:glycan loss 3	-1.0306940428278517				(5, 10)	(1, 25)	3	partial	N-Linked	1
stub glycopeptide:charge 1:glycan loss 4	0.7342956037991637				(5, 10)	(1, 25)	3	partial	N-Linked	1
stub glycopeptide:charge 1:glycan loss 5	0.5638091169809067				(5, 10)	(1, 25)	3	partial	N-Linked	1
stub glycopeptide:charge 1:glycan loss 6	0.1437343147304934				(5, 10)	(1, 25)	3	partial	N-Linked	1
stub glycopeptide:charge 1:glycan loss 7	-0.0201930268741143				(5, 10)	(1, 25)	3	partial	N-Linked	1
stub glycopeptide:charge 1:glycan loss 8	-6.72123202393736e-05				(5, 10)	(1, 25)	3	partial	N-Linked	1
stub glycopeptide:charge 1:glycan loss 9	0.1511237619852895				(5, 10)	(1, 25)	3	partial	N-Linked	1
stub glycopeptide:charge 1:glycan loss 10	-0.0081526891482352				(5, 10)	(1, 25)	3	partial	N-Linked	1
stub glycopeptide:charge 1:glycan loss 11	-0.2824608898956641				(5, 10)	(1, 25)	3	partial	N-Linked	1
stub glycopeptide:charge 1:glycan loss 12	-0.1858451176813989				(5, 10)	(1, 25)	3	partial	N-Linked	1
stub glycopeptide:charge 1:glycan loss 13	-0.2438638039962845				(5, 10)	(1, 25)	3	partial	N-Linked	1
stub glycopeptide:charge 1:glycan loss 14	0.0772073865292555				(5, 10)	(1, 25)	3	partial	N-Linked	1
stub glycopeptide:charge 1:glycan loss 15	0.0				(5, 10)	(1, 25)	3	partial	N-Linked	1
stub glycopeptide:charge 1:glycan loss 16	0.0				(5, 10)	(1, 25)	3	partial	N-Linked	1
stub glycopeptide:charge 1:glycan loss 17	0.0				(5, 10)	(1, 25)	3	partial	N-Linked	1
stub glycopeptide:charge 1:glycan loss 18	0.0				(5, 10)	(1, 25)	3	partial	N-Linked	1
stub glycopeptide:charge 1:glycan loss 19	0.0				(5, 10)	(1, 25)	3	partial	N-Linked	1
stub glycopeptide:charge 1:glycan loss 20	0.0				(5, 10)	(1, 25)	3	partial	N-Linked	1
stub glycopeptide:charge 1:glycan loss 21	0.0				(5, 10)	(1, 25)	3	partial	N-Linked	1
stub glycopeptide:charge 1:glycan loss 22	0.0				(5, 10)	(1, 25)	3	partial	N-Linked	1
stub glycopeptide:charge 1:glycan loss 23	0.0				(5, 10)	(1, 25)	3	partial	N-Linked	1
stub glycopeptide:charge 1:glycan loss 24	0.0				(5, 10)	(1, 25)	3	partial	N-Linked	1
stub glycopeptide:charge 1:glycan loss 25	0.0				(5, 10)	(1, 25)	3	partial	N-Linked	1
stub glycopeptide:charge 1:glycan loss 26	0.0				(5, 10)	(1, 25)	3	partial	N-Linked	1
stub glycopeptide:charge 1:glycan loss 27	0.0				(5, 10)	(1, 25)	3	partial	N-Linked	1
stub glycopeptide:charge 1:glycan loss 28	0.0				(5, 10)	(1, 25)	3	partial	N-Linked	1
stub glycopeptide:charge 2:glycan loss 0	0.0				(5, 10)	(1, 25)	3	partial	N-Linked	1
stub glycopeptide:charge 2:glycan loss 1	2.3167359356774986				(5, 10)	(1, 25)	3	partial	N-Linked	1
stub glycopeptide:charge 2:glycan loss 2	2.102329619843581				(5, 10)	(1, 25)	3	partial	N-Linked	1
stub glycopeptide:charge 2:glycan loss 3	2.2923947999921834				(5, 10)	(1, 25)	3	partial	N-Linked	1
stub glycopeptide:charge 2:glycan loss 4	1.6626935775504854				(5, 10)	(1, 25)	3	partial	N-Linked	1
stub glycopeptide:charge 2:glycan loss 5	1.0427529543710845				(5, 10)	(1, 25)	3	partial	N-Linked	1
stub glycopeptide:charge 2:glycan loss 6	0.6450332697323564				(5, 10)	(1, 25)	3	partial	N-Linked	1
stub glycopeptide:charge 2:glycan loss 7	0.1747706475258043				(5, 10)	(1, 25)	3	partial	N-Linked	1
stub glycopeptide:charge 2:glycan loss 8	-0.3492305716345219				(5, 10)	(1, 25)	3	partial	N-Linked	1
stub glycopeptide:charge 2:glycan loss 9	-0.6255933251450695				(5, 10)	(1, 25)	3	partial	N-Linked	1
stub glycopeptide:charge 2:glycan loss 10	-1.3848233266387795				(5, 10)	(1, 25)	3	partial	N-Linked	1
stub glycopeptide:charge 2:glycan loss 11	-1.7709384082084634				(5, 10)	(1, 25)	3	partial	N-Linked	1
stub glycopeptide:charge 2:glycan loss 12	-2.2531795994493238				(5, 10)	(1, 25)	3	partial	N-Linked	1
stub glycopeptide:charge 2:glycan loss 13	-1.4935977051000504				(5, 10)	(1, 25)	3	partial	N-Linked	1
stub glycopeptide:charge 2:glycan loss 14	-2.511798877006066				(5, 10)	(1, 25)	3	partial	N-Linked	1
stub glycopeptide:charge 2:glycan loss 15	0.0				(5, 10)	(1, 25)	3	partial	N-Linked	1
stub glycopeptide:charge 2:glycan loss 16	0.0				(5, 10)	(1, 25)	3	partial	N-Linked	1
stub glycopeptide:charge 2:glycan loss 17	0.0				(5, 10)	(1, 25)	3	partial	N-Linked	1
stub glycopeptide:charge 2:glycan loss 18	0.0				(5, 10)	(1, 25)	3	partial	N-Linked	1
stub glycopeptide:charge 2:glycan loss 19	0.0				(5, 10)	(1, 25)	3	partial	N-Linked	1
stub glycopeptide:charge 2:glycan loss 20	0.0				(5, 10)	(1, 25)	3	partial	N-Linked	1
stub glycopeptide:charge 2:glycan loss 21	0.0				(5, 10)	(1, 25)	3	partial	N-Linked	1
stub glycopeptide:charge 2:glycan loss 22	0.0				(5, 10)	(1, 25)	3	partial	N-Linked	1
stub glycopeptide:charge 2:glycan loss 23	0.0				(5, 10)	(1, 25)	3	partial	N-Linked	1
stub glycopeptide:charge 2:glycan loss 24	0.0				(5, 10)	(1, 25)	3	partial	N-Linked	1
stub glycopeptide:charge 2:glycan loss 25	0.0				(5, 10)	(1, 25)	3	partial	N-Linked	1
stub glycopeptide:charge 2:glycan loss 26	0.0				(5, 10)	(1, 25)	3	partial	N-Linked	1
stub glycopeptide:charge 2:glycan loss 27	0.0				(5, 10)	(1, 25)	3	partial	N-Linked	1
stub glycopeptide:charge 2:glycan loss 28	0.0				(5, 10)	(1, 25)	3	partial	N-Linked	1
stub glycopeptide:charge 3:glycan loss 0	2.741165698433504				(5, 10)	(1, 25)	3	partial	N-Linked	1
stub glycopeptide:charge 3:glycan loss 1	2.2163460367835284				(5, 10)	(1, 25)	3	partial	N-Linked	1
stub glycopeptide:charge 3:glycan loss 2	0.6648134868298681				(5, 10)	(1, 25)	3	partial	N-Linked	1
stub glycopeptide:charge 3:glycan loss 3	0.3101672945254151				(5, 10)	(1, 25)	3	partial	N-Linked	1
stub glycopeptide:charge 3:glycan loss 4	0.1035080022731283				(5, 10)	(1, 25)	3	partial	N-Linked	1
stub glycopeptide:charge 3:glycan loss 5	-0.3655014779242211				(5, 10)	(1, 25)	3	partial	N-Linked	1
stub glycopeptide:charge 3:glycan loss 6	-0.7954934570313545				(5, 10)	(1, 25)	3	partial	N-Linked	1
stub glycopeptide:charge 3:glycan loss 7	-0.5321348064689794				(5, 10)	(1, 25)	3	partial	N-Linked	1
stub glycopeptide:charge 3:glycan loss 8	-0.8031151586383963				(5, 10)	(1, 25)	3	partial	N-Linked	1
stub glycopeptide:charge 3:glycan loss 9	-1.6374643406984697				(5, 10)	(1, 25)	3	partial	N-Linked	1
stub glycopeptide:charge 3:glycan loss 10	-2.6678069294455184				(5, 10)	(1, 25)	3	partial	N-Linked	1
stub glycopeptide:charge 3:glycan loss 11	0.0				(5, 10)	(1, 25)	3	partial	N-Linked	1
stub glycopeptide:charge 3:glycan loss 12	0.0				(5, 10)	(1, 25)	3	partial	N-Linked	1
stub glycopeptide:charge 3:glycan loss 13	0.0				(5, 10)	(1, 25)	3	partial	N-Linked	1
stub glycopeptide:charge 3:glycan loss 14	0.0				(5, 10)	(1, 25)	3	partial	N-Linked	1
stub glycopeptide:charge 3:glycan loss 15	0.0				(5, 10)	(1, 25)	3	partial	N-Linked	1
stub glycopeptide:charge 3:glycan loss 16	0.0				(5, 10)	(1, 25)	3	partial	N-Linked	1
stub glycopeptide:charge 3:glycan loss 17	0.0				(5, 10)	(1, 25)	3	partial	N-Linked	1
stub glycopeptide:charge 3:glycan loss 18	0.0				(5, 10)	(1, 25)	3	partial	N-Linked	1
stub glycopeptide:charge 3:glycan loss 19	0.0				(5, 10)	(1, 25)	3	partial	N-Linked	1
stub glycopeptide:charge 3:glycan loss 20	0.0				(5, 10)	(1, 25)	3	partial	N-Linked	1
stub glycopeptide:charge 3:glycan loss 21	0.0				(5, 10)	(1, 25)	3	partial	N-Linked	1
stub glycopeptide:charge 3:glycan loss 22	0.0				(5, 10)	(1, 25)	3	partial	N-Linked	1
stub glycopeptide:charge 3:glycan loss 23	0.0				(5, 10)	(1, 25)	3	partial	N-Linked	1
stub glycopeptide:charge 3:glycan loss 24	0.0				(5, 10)	(1, 25)	3	partial	N-Linked	1
stub glycopeptide:charge 3:glycan loss 25	0.0				(5, 10)	(1, 25)	3	partial	N-Linked	1
stub glycopeptide:charge 3:glycan loss 26	0.0				(5, 10)	(1, 25)	3	partial	N-Linked	1
stub glycopeptide:charge 3:glycan loss 27	0.0				(5, 10)	(1, 25)	3	partial	N-Linked	1
stub glycopeptide:charge 3:glycan loss 28	0.0				(5, 10)	(1, 25)	3	partial	N-Linked	1
stub glycopeptide:charge 4:glycan loss 0	0.0				(5, 10)	(1, 25)	3	partial	N-Linked	1
stub glycopeptide:charge 4:glycan loss 1	0.0				(5, 10)	(1, 25)	3	partial	N-Linked	1
stub glycopeptide:charge 4:glycan loss 2	0.0				(5, 10)	(1, 25)	3	partial	N-Linked	1
stub glycopeptide:charge 4:glycan loss 3	0.0				(5, 10)	(1, 25)	3	partial	N-Linked	1
stub glycopeptide:charge 4:glycan loss 4	0.0				(5, 10)	(1, 25)	3	partial	N-Linked	1
stub glycopeptide:charge 4:glycan loss 5	0.0				(5, 10)	(1, 25)	3	partial	N-Linked	1
stub glycopeptide:charge 4:glycan loss 6	0.0				(5, 10)	(1, 25)	3	partial	N-Linked	1
stub glycopeptide:charge 4:glycan loss 7	0.0				(5, 10)	(1, 25)	3	partial	N-Linked	1
stub glycopeptide:charge 4:glycan loss 8	0.0				(5, 10)	(1, 25)	3	partial	N-Linked	1
stub glycopeptide:charge 4:glycan loss 9	0.0				(5, 10)	(1, 25)	3	partial	N-Linked	1
stub glycopeptide:charge 4:glycan loss 10	0.0				(5, 10)	(1, 25)	3	partial	N-Linked	1
stub glycopeptide:charge 4:glycan loss 11	0.0				(5, 10)	(1, 25)	3	partial	N-Linked	1
stub glycopeptide:charge 4:glycan loss 12	0.0				(5, 10)	(1, 25)	3	partial	N-Linked	1
stub glycopeptide:charge 4:glycan loss 13	0.0				(5, 10)	(1, 25)	3	partial	N-Linked	1
stub glycopeptide:charge 4:glycan loss 14	0.0				(5, 10)	(1, 25)	3	partial	N-Linked	1
stub glycopeptide:charge 4:glycan loss 15	0.0				(5, 10)	(1, 25)	3	partial	N-Linked	1
stub glycopeptide:charge 4:glycan loss 16	0.0				(5, 10)	(1, 25)	3	partial	N-Linked	1
stub glycopeptide:charge 4:glycan loss 17	0.0				(5, 10)	(1, 25)	3	partial	N-Linked	1
stub glycopeptide:charge 4:glycan loss 18	0.0				(5, 10)	(1, 25)	3	partial	N-Linked	1
stub glycopeptide:charge 4:glycan loss 19	0.0				(5, 10)	(1, 25)	3	partial	N-Linked	1
stub glycopeptide:charge 4:glycan loss 20	0.0				(5, 10)	(1, 25)	3	partial	N-Linked	1
stub glycopeptide:charge 4:glycan loss 21	0.0				(5, 10)	(1, 25)	3	partial	N-Linked	1
stub glycopeptide:charge 4:glycan loss 22	0.0				(5, 10)	(1, 25)	3	partial	N-Linked	1
stub glycopeptide:charge 4:glycan loss 23	0.0				(5, 10)	(1, 25)	3	partial	N-Linked	1
stub glycopeptide:charge 4:glycan loss 24	0.0				(5, 10)	(1, 25)	3	partial	N-Linked	1
stub glycopeptide:charge 4:glycan loss 25	0.0				(5, 10)	(1, 25)	3	partial	N-Linked	1
stub glycopeptide:charge 4:glycan loss 26	0.0				(5, 10)	(1, 25)	3	partial	N-Linked	1
stub glycopeptide:charge 4:glycan loss 27	0.0				(5, 10)	(1, 25)	3	partial	N-Linked	1
stub glycopeptide:charge 4:glycan loss 28	0.0				(5, 10)	(1, 25)	3	partial	N-Linked	1
stub glycopeptide:charge 5:glycan loss 0	0.0				(5, 10)	(1, 25)	3	partial	N-Linked	1
stub glycopeptide:charge 5:glycan loss 1	0.0				(5, 10)	(1, 25)	3	partial	N-Linked	1
stub glycopeptide:charge 5:glycan loss 2	0.0				(5, 10)	(1, 25)	3	partial	N-Linked	1
stub glycopeptide:charge 5:glycan loss 3	0.0				(5, 10)	(1, 25)	3	partial	N-Linked	1
stub glycopeptide:charge 5:glycan loss 4	0.0				(5, 10)	(1, 25)	3	partial	N-Linked	1
stub glycopeptide:charge 5:glycan loss 5	0.0				(5, 10)	(1, 25)	3	partial	N-Linked	1
stub glycopeptide:charge 5:glycan loss 6	0.0				(5, 10)	(1, 25)	3	partial	N-Linked	1
stub glycopeptide:charge 5:glycan loss 7	0.0				(5, 10)	(1, 25)	3	partial	N-Linked	1
stub glycopeptide:charge 5:glycan loss 8	0.0				(5, 10)	(1, 25)	3	partial	N-Linked	1
stub glycopeptide:charge 5:glycan loss 9	0.0				(5, 10)	(1, 25)	3	partial	N-Linked	1
stub glycopeptide:charge 5:glycan loss 10	0.0				(5, 10)	(1, 25)	3	partial	N-Linked	1
stub glycopeptide:charge 5:glycan loss 11	0.0				(5, 10)	(1, 25)	3	partial	N-Linked	1
stub glycopeptide:charge 5:glycan loss 12	0.0				(5, 10)	(1, 25)	3	partial	N-Linked	1
stub glycopeptide:charge 5:glycan loss 13	0.0				(5, 10)	(1, 25)	3	partial	N-Linked	1
stub glycopeptide:charge 5:glycan loss 14	0.0				(5, 10)	(1, 25)	3	partial	N-Linked	1
stub glycopeptide:charge 5:glycan loss 15	0.0				(5, 10)	(1, 25)	3	partial	N-Linked	1
stub glycopeptide:charge 5:glycan loss 16	0.0				(5, 10)	(1, 25)	3	partial	N-Linked	1
stub glycopeptide:charge 5:glycan loss 17	0.0				(5, 10)	(1, 25)	3	partial	N-Linked	1
stub glycopeptide:charge 5:glycan loss 18	0.0				(5, 10)	(1, 25)	3	partial	N-Linked	1
stub glycopeptide:charge 5:glycan loss 19	0.0				(5, 10)	(1, 25)	3	partial	N-Linked	1
stub glycopeptide:charge 5:glycan loss 20	0.0				(5, 10)	(1, 25)	3	partial	N-Linked	1
stub glycopeptide:charge 5:glycan loss 21	0.0				(5, 10)	(1, 25)	3	partial	N-Linked	1
stub glycopeptide:charge 5:glycan loss 22	0.0				(5, 10)	(1, 25)	3	partial	N-Linked	1
stub glycopeptide:charge 5:glycan loss 23	0.0				(5, 10)	(1, 25)	3	partial	N-Linked	1
stub glycopeptide:charge 5:glycan loss 24	0.0				(5, 10)	(1, 25)	3	partial	N-Linked	1
stub glycopeptide:charge 5:glycan loss 25	0.0				(5, 10)	(1, 25)	3	partial	N-Linked	1
stub glycopeptide:charge 5:glycan loss 26	0.0				(5, 10)	(1, 25)	3	partial	N-Linked	1
stub glycopeptide:charge 5:glycan loss 27	0.0				(5, 10)	(1, 25)	3	partial	N-Linked	1
stub glycopeptide:charge 5:glycan loss 28	0.0				(5, 10)	(1, 25)	3	partial	N-Linked	1
stub glycopeptide:charge 1:labile monosaccharides 0	-0.2226008152457866				(5, 10)	(1, 25)	3	partial	N-Linked	1
stub glycopeptide:charge 1:labile monosaccharides 1	-0.1590639925897614				(5, 10)	(1, 25)	3	partial	N-Linked	1
stub glycopeptide:charge 1:labile monosaccharides 2	0.2805582304149966				(5, 10)	(1, 25)	3	partial	N-Linked	1
stub glycopeptide:charge 1:labile monosaccharides 3	0.0				(5, 10)	(1, 25)	3	partial	N-Linked	1
stub glycopeptide:charge 1:labile monosaccharides 4	0.0				(5, 10)	(1, 25)	3	partial	N-Linked	1
stub glycopeptide:charge 1:labile monosaccharides 5	0.0				(5, 10)	(1, 25)	3	partial	N-Linked	1
stub glycopeptide:charge 1:labile monosaccharides 6	0.0				(5, 10)	(1, 25)	3	partial	N-Linked	1
stub glycopeptide:charge 2:labile monosaccharides 0	0.1459186810578416				(5, 10)	(1, 25)	3	partial	N-Linked	1
stub glycopeptide:charge 2:labile monosaccharides 1	-0.2274068619023402				(5, 10)	(1, 25)	3	partial	N-Linked	1
stub glycopeptide:charge 2:labile monosaccharides 2	-0.0709625920861104				(5, 10)	(1, 25)	3	partial	N-Linked	1
stub glycopeptide:charge 2:labile monosaccharides 3	0.0				(5, 10)	(1, 25)	3	partial	N-Linked	1
stub glycopeptide:charge 2:labile monosaccharides 4	0.0				(5, 10)	(1, 25)	3	partial	N-Linked	1
stub glycopeptide:charge 2:labile monosaccharides 5	0.0				(5, 10)	(1, 25)	3	partial	N-Linked	1
stub glycopeptide:charge 2:labile monosaccharides 6	0.0				(5, 10)	(1, 25)	3	partial	N-Linked	1
stub glycopeptide:charge 3:labile monosaccharides 0	0.5545093121001531				(5, 10)	(1, 25)	3	partial	N-Linked	1
stub glycopeptide:charge 3:labile monosaccharides 1	-1.3200249556693058				(5, 10)	(1, 25)	3	partial	N-Linked	1
stub glycopeptide:charge 3:labile monosaccharides 2	0.0				(5, 10)	(1, 25)	3	partial	N-Linked	1
stub glycopeptide:charge 3:labile monosaccharides 3	0.0				(5, 10)	(1, 25)	3	partial	N-Linked	1
stub glycopeptide:charge 3:labile monosaccharides 4	0.0				(5, 10)	(1, 25)	3	partial	N-Linked	1
stub glycopeptide:charge 3:labile monosaccharides 5	0.0				(5, 10)	(1, 25)	3	partial	N-Linked	1
stub glycopeptide:charge 3:labile monosaccharides 6	0.0				(5, 10)	(1, 25)	3	partial	N-Linked	1
stub glycopeptide:charge 4:labile monosaccharides 0	0.0				(5, 10)	(1, 25)	3	partial	N-Linked	1
stub glycopeptide:charge 4:labile monosaccharides 1	0.0				(5, 10)	(1, 25)	3	partial	N-Linked	1
stub glycopeptide:charge 4:labile monosaccharides 2	0.0				(5, 10)	(1, 25)	3	partial	N-Linked	1
stub glycopeptide:charge 4:labile monosaccharides 3	0.0				(5, 10)	(1, 25)	3	partial	N-Linked	1
stub glycopeptide:charge 4:labile monosaccharides 4	0.0				(5, 10)	(1, 25)	3	partial	N-Linked	1
stub glycopeptide:charge 4:labile monosaccharides 5	0.0				(5, 10)	(1, 25)	3	partial	N-Linked	1
stub glycopeptide:charge 4:labile monosaccharides 6	0.0				(5, 10)	(1, 25)	3	partial	N-Linked	1
stub glycopeptide:charge 5:labile monosaccharides 0	0.0				(5, 10)	(1, 25)	3	partial	N-Linked	1
stub glycopeptide:charge 5:labile monosaccharides 1	0.0				(5, 10)	(1, 25)	3	partial	N-Linked	1
stub glycopeptide:charge 5:labile monosaccharides 2	0.0				(5, 10)	(1, 25)	3	partial	N-Linked	1
stub glycopeptide:charge 5:labile monosaccharides 3	0.0				(5, 10)	(1, 25)	3	partial	N-Linked	1
stub glycopeptide:charge 5:labile monosaccharides 4	0.0				(5, 10)	(1, 25)	3	partial	N-Linked	1
stub glycopeptide:charge 5:labile monosaccharides 5	0.0				(5, 10)	(1, 25)	3	partial	N-Linked	1
stub glycopeptide:charge 5:labile monosaccharides 6	0.0				(5, 10)	(1, 25)	3	partial	N-Linked	1
n-term pro	0.0				(5, 10)	(1, 25)	4	mobile	N-Linked	1
n-term gly	0.0				(5, 10)	(1, 25)	4	mobile	N-Linked	1
n-term ser_thr	0.0				(5, 10)	(1, 25)	4	mobile	N-Linked	1
n-term leu_iso_val_ala	0.0				(5, 10)	(1, 25)	4	mobile	N-Linked	1
n-term asn	0.0				(5, 10)	(1, 25)	4	mobile	N-Linked	1
n-term his	0.0				(5, 10)	(1, 25)	4	mobile	N-Linked	1
n-term arg_lys	0.0				(5, 10)	(1, 25)	4	mobile	N-Linked	1
n-term x	0.0				(5, 10)	(1, 25)	4	mobile	N-Linked	1
c-term pro	0.0				(5, 10)	(1, 25)	4	mobile	N-Linked	1
c-term gly	0.0				(5, 10)	(1, 25)	4	mobile	N-Linked	1
c-term ser_thr	0.0				(5, 10)	(1, 25)	4	mobile	N-Linked	1
c-term leu_iso_val_ala	0.0				(5, 10)	(1, 25)	4	mobile	N-Linked	1
c-term asn	0.0				(5, 10)	(1, 25)	4	mobile	N-Linked	1
c-term his	0.0				(5, 10)	(1, 25)	4	mobile	N-Linked	1
c-term arg_lys	0.0				(5, 10)	(1, 25)	4	mobile	N-Linked	1
c-term x	0.0				(5, 10)	(1, 25)	4	mobile	N-Linked	1
series b	0.0				(5, 10)	(1, 25)	4	mobile	N-Linked	1
series y	0.0				(5, 10)	(1, 25)	4	mobile	N-Linked	1
series stub_glycopeptide	-3.678529859654497				(5, 10)	(1, 25)	4	mobile	N-Linked	1
charge 1	0.0				(5, 10)	(1, 25)	4	mobile	N-Linked	1
charge 2	0.0				(5, 10)	(1, 25)	4	mobile	N-Linked	1
charge 3	0.0				(5, 10)	(1, 25)	4	mobile	N-Linked	1
charge 4	0.0				(5, 10)	(1, 25)	4	mobile	N-Linked	1
charge 5	0.0				(5, 10)	(1, 25)	4	mobile	N-Linked	1
series b:charge 1	0.0				(5, 10)	(1, 25)	4	mobile	N-Linked	1
series b:charge 2	0.0				(5, 10)	(1, 25)	4	mobile	N-Linked	1
series b:charge 3	0.0				(5, 10)	(1, 25)	4	mobile	N-Linked	1
series b:charge 4	0.0				(5, 10)	(1, 25)	4	mobile	N-Linked	1
series b:charge 5	0.0				(5, 10)	(1, 25)	4	mobile	N-Linked	1
series y:charge 1	0.0				(5, 10)	(1, 25)	4	mobile	N-Linked	1
series y:charge 2	0.0				(5, 10)	(1, 25)	4	mobile	N-Linked	1
series y:charge 3	0.0				(5, 10)	(1, 25)	4	mobile	N-Linked	1
series y:charge 4	0.0				(5, 10)	(1, 25)	4	mobile	N-Linked	1
series y:charge 5	0.0				(5, 10)	(1, 25)	4	mobile	N-Linked	1
series stub_glycopeptide:charge 1	-1.1968105791942505				(5, 10)	(1, 25)	4	mobile	N-Linked	1
series stub_glycopeptide:charge 2	-1.212319443698442				(5, 10)	(1, 25)	4	mobile	N-Linked	1
series stub_glycopeptide:charge 3	-1.5083764478294213				(5, 10)	(1, 25)	4	mobile	N-Linked	1
series stub_glycopeptide:charge 4	0.2389766141553544				(5, 10)	(1, 25)	4	mobile	N-Linked	1
series stub_glycopeptide:charge 5	0.0				(5, 10)	(1, 25)	4	mobile	N-Linked	1
is_glycosylated 0	0.0				(5, 10)	(1, 25)	4	mobile	N-Linked	1
is_glycosylated 1	0.0				(5, 10)	(1, 25)	4	mobile	N-Linked	1
is_glycosylated 2	0.0				(5, 10)	(1, 25)	4	mobile	N-Linked	1
charge 1:c-term pro	0.0				(5, 10)	(1, 25)	4	mobile	N-Linked	1
charge 2:c-term pro	0.0				(5, 10)	(1, 25)	4	mobile	N-Linked	1
charge 3:c-term pro	0.0				(5, 10)	(1, 25)	4	mobile	N-Linked	1
charge 4:c-term pro	0.0				(5, 10)	(1, 25)	4	mobile	N-Linked	1
charge 5:c-term pro	0.0				(5, 10)	(1, 25)	4	mobile	N-Linked	1
series:c-term pro b	0.0				(5, 10)	(1, 25)	4	mobile	N-Linked	1
series:c-term pro y	0.0				(5, 10)	(1, 25)	4	mobile	N-Linked	1
is_glycosylated:c-term pro 0	0.0				(5, 10)	(1, 25)	4	mobile	N-Linked	1
is_glycosylated:c-term pro 1	0.0				(5, 10)	(1, 25)	4	mobile	N-Linked	1
is_glycosylated:c-term pro 2	0.0				(5, 10)	(1, 25)	4	mobile	N-Linked	1
stub glycopeptide:is_glycosylated 0	-0.3260946871866694				(5, 10)	(1, 25)	4	mobile	N-Linked	1
stub glycopeptide:is_glycosylated 1	1.138902874069485				(5, 10)	(1, 25)	4	mobile	N-Linked	1
stub glycopeptide:is_glycosylated 2	0.2775017226217282				(5, 10)	(1, 25)	4	mobile	N-Linked	1
stub glycopeptide:is_glycosylated 3	-0.3419952849210522				(5, 10)	(1, 25)	4	mobile	N-Linked	1
stub glycopeptide:is_glycosylated 4	-0.4927164235602787				(5, 10)	(1, 25)	4	mobile	N-Linked	1
stub glycopeptide:is_glycosylated 5	-0.2502337101118638				(5, 10)	(1, 25)	4	mobile	N-Linked	1
stub glycopeptide:is_glycosylated 6	-0.1799729979556512				(5, 10)	(1, 25)	4	mobile	N-Linked	1
stub glycopeptide:is_glycosylated 7	-0.1931485083041041				(5, 10)	(1, 25)	4	mobile	N-Linked	1
stub glycopeptide:is_glycosylated 8	-0.1674360544134321				(5, 10)	(1, 25)	4	mobile	N-Linked	1
stub glycopeptide:is_glycosylated 9	-0.5484303409419018				(5, 10)	(1, 25)	4	mobile	N-Linked	1
stub glycopeptide:is_glycosylated 10	-0.5833876590379214				(5, 10)	(1, 25)	4	mobile	N-Linked	1
stub glycopeptide:is_glycosylated 11	-0.6741907193256104				(5, 10)	(1, 25)	4	mobile	N-Linked	1
stub glycopeptide:is_glycosylated 12	-0.7704592846757695				(5, 10)	(1, 25)	4	mobile	N-Linked	1
stub glycopeptide:is_glycosylated 13	-0.2343221485281167				(5, 10)	(1, 25)	4	mobile	N-Linked	1
stub glycopeptide:is_glycosylated 14	-0.3325466096621198				(5, 10)	(1, 25)	4	mobile	N-Linked	1
[truncated: 19,575 more rows]
