# Supplementary material for: Expanding N-glycopeptide identifications by modeling fragmentation, elution, and glycome connectivity
Source: Nat Commun. 2024 Jul 22;15:6168. doi: 10.1038/s41467-024-50338-5 (PMC11263600; doi:10.1038/s41467-024-50338-5)
Supplement: Supplementary file 4 — Source Data [file 41467_2024_50338_MOESM4_ESM.zip › source_data/figs6_low_glycan_intensity_regression_features.csv]

Name	Value	SE	Z	p-value	peptide_length_range	glycan_size_range	charge	proton_mobility	glycan_type	glycan_count
n-term pro	0.0				(5, 10)	(1, 25)	2	immobile	N-Linked	1
n-term gly	0.0				(5, 10)	(1, 25)	2	immobile	N-Linked	1
n-term ser_thr	0.0				(5, 10)	(1, 25)	2	immobile	N-Linked	1
n-term leu_iso_val_ala	0.0				(5, 10)	(1, 25)	2	immobile	N-Linked	1
n-term asn	0.0				(5, 10)	(1, 25)	2	immobile	N-Linked	1
n-term his	0.0				(5, 10)	(1, 25)	2	immobile	N-Linked	1
n-term arg_lys	0.0				(5, 10)	(1, 25)	2	immobile	N-Linked	1
n-term x	0.0				(5, 10)	(1, 25)	2	immobile	N-Linked	1
c-term pro	0.0				(5, 10)	(1, 25)	2	immobile	N-Linked	1
c-term gly	0.0				(5, 10)	(1, 25)	2	immobile	N-Linked	1
c-term ser_thr	0.0				(5, 10)	(1, 25)	2	immobile	N-Linked	1
c-term leu_iso_val_ala	0.0				(5, 10)	(1, 25)	2	immobile	N-Linked	1
c-term asn	0.0				(5, 10)	(1, 25)	2	immobile	N-Linked	1
c-term his	0.0				(5, 10)	(1, 25)	2	immobile	N-Linked	1
c-term arg_lys	0.0				(5, 10)	(1, 25)	2	immobile	N-Linked	1
c-term x	0.0				(5, 10)	(1, 25)	2	immobile	N-Linked	1
series b	0.0				(5, 10)	(1, 25)	2	immobile	N-Linked	1
series y	0.0				(5, 10)	(1, 25)	2	immobile	N-Linked	1
series stub_glycopeptide	-0.0660144344841643				(5, 10)	(1, 25)	2	immobile	N-Linked	1
charge 1	0.0				(5, 10)	(1, 25)	2	immobile	N-Linked	1
charge 2	0.0				(5, 10)	(1, 25)	2	immobile	N-Linked	1
charge 3	0.0				(5, 10)	(1, 25)	2	immobile	N-Linked	1
charge 4	0.0				(5, 10)	(1, 25)	2	immobile	N-Linked	1
charge 5	0.0				(5, 10)	(1, 25)	2	immobile	N-Linked	1
series b:charge 1	0.0				(5, 10)	(1, 25)	2	immobile	N-Linked	1
series b:charge 2	0.0				(5, 10)	(1, 25)	2	immobile	N-Linked	1
series b:charge 3	0.0				(5, 10)	(1, 25)	2	immobile	N-Linked	1
series b:charge 4	0.0				(5, 10)	(1, 25)	2	immobile	N-Linked	1
series b:charge 5	0.0				(5, 10)	(1, 25)	2	immobile	N-Linked	1
series y:charge 1	0.0				(5, 10)	(1, 25)	2	immobile	N-Linked	1
series y:charge 2	0.0				(5, 10)	(1, 25)	2	immobile	N-Linked	1
series y:charge 3	0.0				(5, 10)	(1, 25)	2	immobile	N-Linked	1
series y:charge 4	0.0				(5, 10)	(1, 25)	2	immobile	N-Linked	1
series y:charge 5	0.0				(5, 10)	(1, 25)	2	immobile	N-Linked	1
series stub_glycopeptide:charge 1	0.1718407930591028				(5, 10)	(1, 25)	2	immobile	N-Linked	1
series stub_glycopeptide:charge 2	-0.2378552093465683				(5, 10)	(1, 25)	2	immobile	N-Linked	1
series stub_glycopeptide:charge 3	0.0				(5, 10)	(1, 25)	2	immobile	N-Linked	1
series stub_glycopeptide:charge 4	0.0				(5, 10)	(1, 25)	2	immobile	N-Linked	1
series stub_glycopeptide:charge 5	0.0				(5, 10)	(1, 25)	2	immobile	N-Linked	1
is_glycosylated 0	0.0				(5, 10)	(1, 25)	2	immobile	N-Linked	1
is_glycosylated 1	0.0				(5, 10)	(1, 25)	2	immobile	N-Linked	1
is_glycosylated 2	0.0				(5, 10)	(1, 25)	2	immobile	N-Linked	1
charge 1:c-term pro	0.0				(5, 10)	(1, 25)	2	immobile	N-Linked	1
charge 2:c-term pro	0.0				(5, 10)	(1, 25)	2	immobile	N-Linked	1
charge 3:c-term pro	0.0				(5, 10)	(1, 25)	2	immobile	N-Linked	1
charge 4:c-term pro	0.0				(5, 10)	(1, 25)	2	immobile	N-Linked	1
charge 5:c-term pro	0.0				(5, 10)	(1, 25)	2	immobile	N-Linked	1
series:c-term pro b	0.0				(5, 10)	(1, 25)	2	immobile	N-Linked	1
series:c-term pro y	0.0				(5, 10)	(1, 25)	2	immobile	N-Linked	1
is_glycosylated:c-term pro 0	0.0				(5, 10)	(1, 25)	2	immobile	N-Linked	1
is_glycosylated:c-term pro 1	0.0				(5, 10)	(1, 25)	2	immobile	N-Linked	1
is_glycosylated:c-term pro 2	0.0				(5, 10)	(1, 25)	2	immobile	N-Linked	1
stub glycopeptide:is_glycosylated 0	-0.5695299039381733				(5, 10)	(1, 25)	2	immobile	N-Linked	1
stub glycopeptide:is_glycosylated 1	1.947769391844686				(5, 10)	(1, 25)	2	immobile	N-Linked	1
stub glycopeptide:is_glycosylated 2	0.3670252119055505				(5, 10)	(1, 25)	2	immobile	N-Linked	1
stub glycopeptide:is_glycosylated 3	-0.0613292423527686				(5, 10)	(1, 25)	2	immobile	N-Linked	1
stub glycopeptide:is_glycosylated 4	-0.0932410189969777				(5, 10)	(1, 25)	2	immobile	N-Linked	1
stub glycopeptide:is_glycosylated 5	0.164819047995984				(5, 10)	(1, 25)	2	immobile	N-Linked	1
stub glycopeptide:is_glycosylated 6	0.2551782771760013				(5, 10)	(1, 25)	2	immobile	N-Linked	1
stub glycopeptide:is_glycosylated 7	0.0742342903643296				(5, 10)	(1, 25)	2	immobile	N-Linked	1
stub glycopeptide:is_glycosylated 8	-0.004234863487105				(5, 10)	(1, 25)	2	immobile	N-Linked	1
stub glycopeptide:is_glycosylated 9	-0.2371385806843835				(5, 10)	(1, 25)	2	immobile	N-Linked	1
stub glycopeptide:is_glycosylated 10	-0.6152533369977202				(5, 10)	(1, 25)	2	immobile	N-Linked	1
stub glycopeptide:is_glycosylated 11	-1.2504877477503802				(5, 10)	(1, 25)	2	immobile	N-Linked	1
stub glycopeptide:is_glycosylated 12	-0.0438259503041558				(5, 10)	(1, 25)	2	immobile	N-Linked	1
stub glycopeptide:is_glycosylated 13	0.0				(5, 10)	(1, 25)	2	immobile	N-Linked	1
stub glycopeptide:is_glycosylated 14	0.0				(5, 10)	(1, 25)	2	immobile	N-Linked	1
stub glycopeptide:composition pro	2.0767786292579817				(5, 10)	(1, 25)	2	immobile	N-Linked	1
stub glycopeptide:composition gly	-1.6426351504023202				(5, 10)	(1, 25)	2	immobile	N-Linked	1
stub glycopeptide:composition ser_thr	-0.8002153047734472				(5, 10)	(1, 25)	2	immobile	N-Linked	1
stub glycopeptide:composition leu_iso_val_ala	0.2172088340491398				(5, 10)	(1, 25)	2	immobile	N-Linked	1
stub glycopeptide:composition asn	-0.2075327997400402				(5, 10)	(1, 25)	2	immobile	N-Linked	1
stub glycopeptide:composition his	-0.0579453000563395				(5, 10)	(1, 25)	2	immobile	N-Linked	1
stub glycopeptide:composition arg_lys	-0.1400979471633008				(5, 10)	(1, 25)	2	immobile	N-Linked	1
stub glycopeptide:composition x	-0.9476541747653254				(5, 10)	(1, 25)	2	immobile	N-Linked	1
stub glycopeptide:charge 1:fucose 0	-0.207460564274167				(5, 10)	(1, 25)	2	immobile	N-Linked	1
stub glycopeptide:charge 1:fucose 1	0.3793013540873296				(5, 10)	(1, 25)	2	immobile	N-Linked	1
stub glycopeptide:charge 1:fucose 2	0.0				(5, 10)	(1, 25)	2	immobile	N-Linked	1
stub glycopeptide:charge 1:fucose 3	0.0				(5, 10)	(1, 25)	2	immobile	N-Linked	1
stub glycopeptide:charge 1:fucose 4	0.0				(5, 10)	(1, 25)	2	immobile	N-Linked	1
stub glycopeptide:charge 1:fucose 5	0.0				(5, 10)	(1, 25)	2	immobile	N-Linked	1
stub glycopeptide:charge 1:fucose 6	0.0				(5, 10)	(1, 25)	2	immobile	N-Linked	1
stub glycopeptide:charge 2:fucose 0	0.2494902524797633				(5, 10)	(1, 25)	2	immobile	N-Linked	1
stub glycopeptide:charge 2:fucose 1	-0.4873454818482136				(5, 10)	(1, 25)	2	immobile	N-Linked	1
stub glycopeptide:charge 2:fucose 2	0.0				(5, 10)	(1, 25)	2	immobile	N-Linked	1
stub glycopeptide:charge 2:fucose 3	0.0				(5, 10)	(1, 25)	2	immobile	N-Linked	1
stub glycopeptide:charge 2:fucose 4	0.0				(5, 10)	(1, 25)	2	immobile	N-Linked	1
stub glycopeptide:charge 2:fucose 5	0.0				(5, 10)	(1, 25)	2	immobile	N-Linked	1
stub glycopeptide:charge 2:fucose 6	0.0				(5, 10)	(1, 25)	2	immobile	N-Linked	1
stub glycopeptide:charge 3:fucose 0	0.0				(5, 10)	(1, 25)	2	immobile	N-Linked	1
stub glycopeptide:charge 3:fucose 1	0.0				(5, 10)	(1, 25)	2	immobile	N-Linked	1
stub glycopeptide:charge 3:fucose 2	0.0				(5, 10)	(1, 25)	2	immobile	N-Linked	1
stub glycopeptide:charge 3:fucose 3	0.0				(5, 10)	(1, 25)	2	immobile	N-Linked	1
stub glycopeptide:charge 3:fucose 4	0.0				(5, 10)	(1, 25)	2	immobile	N-Linked	1
stub glycopeptide:charge 3:fucose 5	0.0				(5, 10)	(1, 25)	2	immobile	N-Linked	1
stub glycopeptide:charge 3:fucose 6	0.0				(5, 10)	(1, 25)	2	immobile	N-Linked	1
stub glycopeptide:charge 4:fucose 0	0.0				(5, 10)	(1, 25)	2	immobile	N-Linked	1
stub glycopeptide:charge 4:fucose 1	0.0				(5, 10)	(1, 25)	2	immobile	N-Linked	1
stub glycopeptide:charge 4:fucose 2	0.0				(5, 10)	(1, 25)	2	immobile	N-Linked	1
stub glycopeptide:charge 4:fucose 3	0.0				(5, 10)	(1, 25)	2	immobile	N-Linked	1
stub glycopeptide:charge 4:fucose 4	0.0				(5, 10)	(1, 25)	2	immobile	N-Linked	1
stub glycopeptide:charge 4:fucose 5	0.0				(5, 10)	(1, 25)	2	immobile	N-Linked	1
stub glycopeptide:charge 4:fucose 6	0.0				(5, 10)	(1, 25)	2	immobile	N-Linked	1
stub glycopeptide:charge 5:fucose 0	0.0				(5, 10)	(1, 25)	2	immobile	N-Linked	1
stub glycopeptide:charge 5:fucose 1	0.0				(5, 10)	(1, 25)	2	immobile	N-Linked	1
stub glycopeptide:charge 5:fucose 2	0.0				(5, 10)	(1, 25)	2	immobile	N-Linked	1
stub glycopeptide:charge 5:fucose 3	0.0				(5, 10)	(1, 25)	2	immobile	N-Linked	1
stub glycopeptide:charge 5:fucose 4	0.0				(5, 10)	(1, 25)	2	immobile	N-Linked	1
stub glycopeptide:charge 5:fucose 5	0.0				(5, 10)	(1, 25)	2	immobile	N-Linked	1
stub glycopeptide:charge 5:fucose 6	0.0				(5, 10)	(1, 25)	2	immobile	N-Linked	1
n-term - 1 pro	0.0				(5, 10)	(1, 25)	2	immobile	N-Linked	1
n-term - 1 gly	0.0				(5, 10)	(1, 25)	2	immobile	N-Linked	1
n-term - 1 ser_thr	0.0				(5, 10)	(1, 25)	2	immobile	N-Linked	1
n-term - 1 leu_iso_val_ala	0.0				(5, 10)	(1, 25)	2	immobile	N-Linked	1
n-term - 1 asn	0.0				(5, 10)	(1, 25)	2	immobile	N-Linked	1
n-term - 1 his	0.0				(5, 10)	(1, 25)	2	immobile	N-Linked	1
n-term - 1 arg_lys	0.0				(5, 10)	(1, 25)	2	immobile	N-Linked	1
n-term - 1 x	0.0				(5, 10)	(1, 25)	2	immobile	N-Linked	1
n-term - 2 pro	0.0				(5, 10)	(1, 25)	2	immobile	N-Linked	1
n-term - 2 gly	0.0				(5, 10)	(1, 25)	2	immobile	N-Linked	1
n-term - 2 ser_thr	0.0				(5, 10)	(1, 25)	2	immobile	N-Linked	1
n-term - 2 leu_iso_val_ala	0.0				(5, 10)	(1, 25)	2	immobile	N-Linked	1
n-term - 2 asn	0.0				(5, 10)	(1, 25)	2	immobile	N-Linked	1
n-term - 2 his	0.0				(5, 10)	(1, 25)	2	immobile	N-Linked	1
n-term - 2 arg_lys	0.0				(5, 10)	(1, 25)	2	immobile	N-Linked	1
n-term - 2 x	0.0				(5, 10)	(1, 25)	2	immobile	N-Linked	1
c-term + 1 pro	0.0				(5, 10)	(1, 25)	2	immobile	N-Linked	1
c-term + 1 gly	0.0				(5, 10)	(1, 25)	2	immobile	N-Linked	1
c-term + 1 ser_thr	0.0				(5, 10)	(1, 25)	2	immobile	N-Linked	1
c-term + 1 leu_iso_val_ala	0.0				(5, 10)	(1, 25)	2	immobile	N-Linked	1
c-term + 1 asn	0.0				(5, 10)	(1, 25)	2	immobile	N-Linked	1
c-term + 1 his	0.0				(5, 10)	(1, 25)	2	immobile	N-Linked	1
c-term + 1 arg_lys	0.0				(5, 10)	(1, 25)	2	immobile	N-Linked	1
c-term + 1 x	0.0				(5, 10)	(1, 25)	2	immobile	N-Linked	1
c-term + 2 pro	0.0				(5, 10)	(1, 25)	2	immobile	N-Linked	1
c-term + 2 gly	0.0				(5, 10)	(1, 25)	2	immobile	N-Linked	1
c-term + 2 ser_thr	0.0				(5, 10)	(1, 25)	2	immobile	N-Linked	1
c-term + 2 leu_iso_val_ala	0.0				(5, 10)	(1, 25)	2	immobile	N-Linked	1
c-term + 2 asn	0.0				(5, 10)	(1, 25)	2	immobile	N-Linked	1
c-term + 2 his	0.0				(5, 10)	(1, 25)	2	immobile	N-Linked	1
c-term + 2 arg_lys	0.0				(5, 10)	(1, 25)	2	immobile	N-Linked	1
c-term + 2 x	0.0				(5, 10)	(1, 25)	2	immobile	N-Linked	1
stub glycopeptide:charge 1:glycan loss 0	0.0				(5, 10)	(1, 25)	2	immobile	N-Linked	1
stub glycopeptide:charge 1:glycan loss 1	0.0				(5, 10)	(1, 25)	2	immobile	N-Linked	1
stub glycopeptide:charge 1:glycan loss 2	-2.4038383649513864				(5, 10)	(1, 25)	2	immobile	N-Linked	1
stub glycopeptide:charge 1:glycan loss 3	-0.6583974091849838				(5, 10)	(1, 25)	2	immobile	N-Linked	1
stub glycopeptide:charge 1:glycan loss 4	-0.9106629957880396				(5, 10)	(1, 25)	2	immobile	N-Linked	1
stub glycopeptide:charge 1:glycan loss 5	-0.2967551966779094				(5, 10)	(1, 25)	2	immobile	N-Linked	1
stub glycopeptide:charge 1:glycan loss 6	0.6089475331788053				(5, 10)	(1, 25)	2	immobile	N-Linked	1
stub glycopeptide:charge 1:glycan loss 7	0.6653665147070945				(5, 10)	(1, 25)	2	immobile	N-Linked	1
stub glycopeptide:charge 1:glycan loss 8	0.7543747229634283				(5, 10)	(1, 25)	2	immobile	N-Linked	1
stub glycopeptide:charge 1:glycan loss 9	0.5657657027943459				(5, 10)	(1, 25)	2	immobile	N-Linked	1
stub glycopeptide:charge 1:glycan loss 10	0.5359724025786161				(5, 10)	(1, 25)	2	immobile	N-Linked	1
stub glycopeptide:charge 1:glycan loss 11	0.534753858697462				(5, 10)	(1, 25)	2	immobile	N-Linked	1
stub glycopeptide:charge 1:glycan loss 12	0.7763140237582162				(5, 10)	(1, 25)	2	immobile	N-Linked	1
stub glycopeptide:charge 1:glycan loss 13	0.0				(5, 10)	(1, 25)	2	immobile	N-Linked	1
stub glycopeptide:charge 1:glycan loss 14	0.0				(5, 10)	(1, 25)	2	immobile	N-Linked	1
stub glycopeptide:charge 1:glycan loss 15	0.0				(5, 10)	(1, 25)	2	immobile	N-Linked	1
stub glycopeptide:charge 1:glycan loss 16	0.0				(5, 10)	(1, 25)	2	immobile	N-Linked	1
stub glycopeptide:charge 1:glycan loss 17	0.0				(5, 10)	(1, 25)	2	immobile	N-Linked	1
stub glycopeptide:charge 1:glycan loss 18	0.0				(5, 10)	(1, 25)	2	immobile	N-Linked	1
stub glycopeptide:charge 1:glycan loss 19	0.0				(5, 10)	(1, 25)	2	immobile	N-Linked	1
stub glycopeptide:charge 1:glycan loss 20	0.0				(5, 10)	(1, 25)	2	immobile	N-Linked	1
stub glycopeptide:charge 1:glycan loss 21	0.0				(5, 10)	(1, 25)	2	immobile	N-Linked	1
stub glycopeptide:charge 1:glycan loss 22	0.0				(5, 10)	(1, 25)	2	immobile	N-Linked	1
stub glycopeptide:charge 1:glycan loss 23	0.0				(5, 10)	(1, 25)	2	immobile	N-Linked	1
stub glycopeptide:charge 1:glycan loss 24	0.0				(5, 10)	(1, 25)	2	immobile	N-Linked	1
stub glycopeptide:charge 1:glycan loss 25	0.0				(5, 10)	(1, 25)	2	immobile	N-Linked	1
stub glycopeptide:charge 1:glycan loss 26	0.0				(5, 10)	(1, 25)	2	immobile	N-Linked	1
stub glycopeptide:charge 1:glycan loss 27	0.0				(5, 10)	(1, 25)	2	immobile	N-Linked	1
stub glycopeptide:charge 1:glycan loss 28	0.0				(5, 10)	(1, 25)	2	immobile	N-Linked	1
stub glycopeptide:charge 2:glycan loss 0	1.8945939490810744				(5, 10)	(1, 25)	2	immobile	N-Linked	1
stub glycopeptide:charge 2:glycan loss 1	1.7825414090313048				(5, 10)	(1, 25)	2	immobile	N-Linked	1
stub glycopeptide:charge 2:glycan loss 2	1.288078200371352				(5, 10)	(1, 25)	2	immobile	N-Linked	1
stub glycopeptide:charge 2:glycan loss 3	1.176077796160899				(5, 10)	(1, 25)	2	immobile	N-Linked	1
stub glycopeptide:charge 2:glycan loss 4	0.7418597505621382				(5, 10)	(1, 25)	2	immobile	N-Linked	1
stub glycopeptide:charge 2:glycan loss 5	0.5458618563386463				(5, 10)	(1, 25)	2	immobile	N-Linked	1
stub glycopeptide:charge 2:glycan loss 6	-0.4358631030411031				(5, 10)	(1, 25)	2	immobile	N-Linked	1
stub glycopeptide:charge 2:glycan loss 7	-0.8751739803675717				(5, 10)	(1, 25)	2	immobile	N-Linked	1
stub glycopeptide:charge 2:glycan loss 8	-1.6080657438171575				(5, 10)	(1, 25)	2	immobile	N-Linked	1
stub glycopeptide:charge 2:glycan loss 9	-0.5958224883880409				(5, 10)	(1, 25)	2	immobile	N-Linked	1
stub glycopeptide:charge 2:glycan loss 10	-1.1820463140661417				(5, 10)	(1, 25)	2	immobile	N-Linked	1
stub glycopeptide:charge 2:glycan loss 11	-2.969896539827067				(5, 10)	(1, 25)	2	immobile	N-Linked	1
stub glycopeptide:charge 2:glycan loss 12	0.0				(5, 10)	(1, 25)	2	immobile	N-Linked	1
stub glycopeptide:charge 2:glycan loss 13	0.0				(5, 10)	(1, 25)	2	immobile	N-Linked	1
stub glycopeptide:charge 2:glycan loss 14	0.0				(5, 10)	(1, 25)	2	immobile	N-Linked	1
stub glycopeptide:charge 2:glycan loss 15	0.0				(5, 10)	(1, 25)	2	immobile	N-Linked	1
stub glycopeptide:charge 2:glycan loss 16	0.0				(5, 10)	(1, 25)	2	immobile	N-Linked	1
stub glycopeptide:charge 2:glycan loss 17	0.0				(5, 10)	(1, 25)	2	immobile	N-Linked	1
stub glycopeptide:charge 2:glycan loss 18	0.0				(5, 10)	(1, 25)	2	immobile	N-Linked	1
stub glycopeptide:charge 2:glycan loss 19	0.0				(5, 10)	(1, 25)	2	immobile	N-Linked	1
stub glycopeptide:charge 2:glycan loss 20	0.0				(5, 10)	(1, 25)	2	immobile	N-Linked	1
stub glycopeptide:charge 2:glycan loss 21	0.0				(5, 10)	(1, 25)	2	immobile	N-Linked	1
stub glycopeptide:charge 2:glycan loss 22	0.0				(5, 10)	(1, 25)	2	immobile	N-Linked	1
stub glycopeptide:charge 2:glycan loss 23	0.0				(5, 10)	(1, 25)	2	immobile	N-Linked	1
stub glycopeptide:charge 2:glycan loss 24	0.0				(5, 10)	(1, 25)	2	immobile	N-Linked	1
stub glycopeptide:charge 2:glycan loss 25	0.0				(5, 10)	(1, 25)	2	immobile	N-Linked	1
stub glycopeptide:charge 2:glycan loss 26	0.0				(5, 10)	(1, 25)	2	immobile	N-Linked	1
stub glycopeptide:charge 2:glycan loss 27	0.0				(5, 10)	(1, 25)	2	immobile	N-Linked	1
stub glycopeptide:charge 2:glycan loss 28	0.0				(5, 10)	(1, 25)	2	immobile	N-Linked	1
stub glycopeptide:charge 3:glycan loss 0	0.0				(5, 10)	(1, 25)	2	immobile	N-Linked	1
stub glycopeptide:charge 3:glycan loss 1	0.0				(5, 10)	(1, 25)	2	immobile	N-Linked	1
stub glycopeptide:charge 3:glycan loss 2	0.0				(5, 10)	(1, 25)	2	immobile	N-Linked	1
stub glycopeptide:charge 3:glycan loss 3	0.0				(5, 10)	(1, 25)	2	immobile	N-Linked	1
stub glycopeptide:charge 3:glycan loss 4	0.0				(5, 10)	(1, 25)	2	immobile	N-Linked	1
stub glycopeptide:charge 3:glycan loss 5	0.0				(5, 10)	(1, 25)	2	immobile	N-Linked	1
stub glycopeptide:charge 3:glycan loss 6	0.0				(5, 10)	(1, 25)	2	immobile	N-Linked	1
stub glycopeptide:charge 3:glycan loss 7	0.0				(5, 10)	(1, 25)	2	immobile	N-Linked	1
stub glycopeptide:charge 3:glycan loss 8	0.0				(5, 10)	(1, 25)	2	immobile	N-Linked	1
stub glycopeptide:charge 3:glycan loss 9	0.0				(5, 10)	(1, 25)	2	immobile	N-Linked	1
stub glycopeptide:charge 3:glycan loss 10	0.0				(5, 10)	(1, 25)	2	immobile	N-Linked	1
stub glycopeptide:charge 3:glycan loss 11	0.0				(5, 10)	(1, 25)	2	immobile	N-Linked	1
stub glycopeptide:charge 3:glycan loss 12	0.0				(5, 10)	(1, 25)	2	immobile	N-Linked	1
stub glycopeptide:charge 3:glycan loss 13	0.0				(5, 10)	(1, 25)	2	immobile	N-Linked	1
stub glycopeptide:charge 3:glycan loss 14	0.0				(5, 10)	(1, 25)	2	immobile	N-Linked	1
stub glycopeptide:charge 3:glycan loss 15	0.0				(5, 10)	(1, 25)	2	immobile	N-Linked	1
stub glycopeptide:charge 3:glycan loss 16	0.0				(5, 10)	(1, 25)	2	immobile	N-Linked	1
stub glycopeptide:charge 3:glycan loss 17	0.0				(5, 10)	(1, 25)	2	immobile	N-Linked	1
stub glycopeptide:charge 3:glycan loss 18	0.0				(5, 10)	(1, 25)	2	immobile	N-Linked	1
stub glycopeptide:charge 3:glycan loss 19	0.0				(5, 10)	(1, 25)	2	immobile	N-Linked	1
stub glycopeptide:charge 3:glycan loss 20	0.0				(5, 10)	(1, 25)	2	immobile	N-Linked	1
stub glycopeptide:charge 3:glycan loss 21	0.0				(5, 10)	(1, 25)	2	immobile	N-Linked	1
stub glycopeptide:charge 3:glycan loss 22	0.0				(5, 10)	(1, 25)	2	immobile	N-Linked	1
stub glycopeptide:charge 3:glycan loss 23	0.0				(5, 10)	(1, 25)	2	immobile	N-Linked	1
stub glycopeptide:charge 3:glycan loss 24	0.0				(5, 10)	(1, 25)	2	immobile	N-Linked	1
stub glycopeptide:charge 3:glycan loss 25	0.0				(5, 10)	(1, 25)	2	immobile	N-Linked	1
stub glycopeptide:charge 3:glycan loss 26	0.0				(5, 10)	(1, 25)	2	immobile	N-Linked	1
stub glycopeptide:charge 3:glycan loss 27	0.0				(5, 10)	(1, 25)	2	immobile	N-Linked	1
stub glycopeptide:charge 3:glycan loss 28	0.0				(5, 10)	(1, 25)	2	immobile	N-Linked	1
stub glycopeptide:charge 4:glycan loss 0	0.0				(5, 10)	(1, 25)	2	immobile	N-Linked	1
stub glycopeptide:charge 4:glycan loss 1	0.0				(5, 10)	(1, 25)	2	immobile	N-Linked	1
stub glycopeptide:charge 4:glycan loss 2	0.0				(5, 10)	(1, 25)	2	immobile	N-Linked	1
stub glycopeptide:charge 4:glycan loss 3	0.0				(5, 10)	(1, 25)	2	immobile	N-Linked	1
stub glycopeptide:charge 4:glycan loss 4	0.0				(5, 10)	(1, 25)	2	immobile	N-Linked	1
stub glycopeptide:charge 4:glycan loss 5	0.0				(5, 10)	(1, 25)	2	immobile	N-Linked	1
stub glycopeptide:charge 4:glycan loss 6	0.0				(5, 10)	(1, 25)	2	immobile	N-Linked	1
stub glycopeptide:charge 4:glycan loss 7	0.0				(5, 10)	(1, 25)	2	immobile	N-Linked	1
stub glycopeptide:charge 4:glycan loss 8	0.0				(5, 10)	(1, 25)	2	immobile	N-Linked	1
stub glycopeptide:charge 4:glycan loss 9	0.0				(5, 10)	(1, 25)	2	immobile	N-Linked	1
stub glycopeptide:charge 4:glycan loss 10	0.0				(5, 10)	(1, 25)	2	immobile	N-Linked	1
stub glycopeptide:charge 4:glycan loss 11	0.0				(5, 10)	(1, 25)	2	immobile	N-Linked	1
stub glycopeptide:charge 4:glycan loss 12	0.0				(5, 10)	(1, 25)	2	immobile	N-Linked	1
stub glycopeptide:charge 4:glycan loss 13	0.0				(5, 10)	(1, 25)	2	immobile	N-Linked	1
stub glycopeptide:charge 4:glycan loss 14	0.0				(5, 10)	(1, 25)	2	immobile	N-Linked	1
stub glycopeptide:charge 4:glycan loss 15	0.0				(5, 10)	(1, 25)	2	immobile	N-Linked	1
stub glycopeptide:charge 4:glycan loss 16	0.0				(5, 10)	(1, 25)	2	immobile	N-Linked	1
stub glycopeptide:charge 4:glycan loss 17	0.0				(5, 10)	(1, 25)	2	immobile	N-Linked	1
stub glycopeptide:charge 4:glycan loss 18	0.0				(5, 10)	(1, 25)	2	immobile	N-Linked	1
stub glycopeptide:charge 4:glycan loss 19	0.0				(5, 10)	(1, 25)	2	immobile	N-Linked	1
stub glycopeptide:charge 4:glycan loss 20	0.0				(5, 10)	(1, 25)	2	immobile	N-Linked	1
stub glycopeptide:charge 4:glycan loss 21	0.0				(5, 10)	(1, 25)	2	immobile	N-Linked	1
stub glycopeptide:charge 4:glycan loss 22	0.0				(5, 10)	(1, 25)	2	immobile	N-Linked	1
stub glycopeptide:charge 4:glycan loss 23	0.0				(5, 10)	(1, 25)	2	immobile	N-Linked	1
stub glycopeptide:charge 4:glycan loss 24	0.0				(5, 10)	(1, 25)	2	immobile	N-Linked	1
stub glycopeptide:charge 4:glycan loss 25	0.0				(5, 10)	(1, 25)	2	immobile	N-Linked	1
stub glycopeptide:charge 4:glycan loss 26	0.0				(5, 10)	(1, 25)	2	immobile	N-Linked	1
stub glycopeptide:charge 4:glycan loss 27	0.0				(5, 10)	(1, 25)	2	immobile	N-Linked	1
stub glycopeptide:charge 4:glycan loss 28	0.0				(5, 10)	(1, 25)	2	immobile	N-Linked	1
stub glycopeptide:charge 5:glycan loss 0	0.0				(5, 10)	(1, 25)	2	immobile	N-Linked	1
stub glycopeptide:charge 5:glycan loss 1	0.0				(5, 10)	(1, 25)	2	immobile	N-Linked	1
stub glycopeptide:charge 5:glycan loss 2	0.0				(5, 10)	(1, 25)	2	immobile	N-Linked	1
stub glycopeptide:charge 5:glycan loss 3	0.0				(5, 10)	(1, 25)	2	immobile	N-Linked	1
stub glycopeptide:charge 5:glycan loss 4	0.0				(5, 10)	(1, 25)	2	immobile	N-Linked	1
stub glycopeptide:charge 5:glycan loss 5	0.0				(5, 10)	(1, 25)	2	immobile	N-Linked	1
stub glycopeptide:charge 5:glycan loss 6	0.0				(5, 10)	(1, 25)	2	immobile	N-Linked	1
stub glycopeptide:charge 5:glycan loss 7	0.0				(5, 10)	(1, 25)	2	immobile	N-Linked	1
stub glycopeptide:charge 5:glycan loss 8	0.0				(5, 10)	(1, 25)	2	immobile	N-Linked	1
stub glycopeptide:charge 5:glycan loss 9	0.0				(5, 10)	(1, 25)	2	immobile	N-Linked	1
stub glycopeptide:charge 5:glycan loss 10	0.0				(5, 10)	(1, 25)	2	immobile	N-Linked	1
stub glycopeptide:charge 5:glycan loss 11	0.0				(5, 10)	(1, 25)	2	immobile	N-Linked	1
stub glycopeptide:charge 5:glycan loss 12	0.0				(5, 10)	(1, 25)	2	immobile	N-Linked	1
stub glycopeptide:charge 5:glycan loss 13	0.0				(5, 10)	(1, 25)	2	immobile	N-Linked	1
stub glycopeptide:charge 5:glycan loss 14	0.0				(5, 10)	(1, 25)	2	immobile	N-Linked	1
stub glycopeptide:charge 5:glycan loss 15	0.0				(5, 10)	(1, 25)	2	immobile	N-Linked	1
stub glycopeptide:charge 5:glycan loss 16	0.0				(5, 10)	(1, 25)	2	immobile	N-Linked	1
stub glycopeptide:charge 5:glycan loss 17	0.0				(5, 10)	(1, 25)	2	immobile	N-Linked	1
stub glycopeptide:charge 5:glycan loss 18	0.0				(5, 10)	(1, 25)	2	immobile	N-Linked	1
stub glycopeptide:charge 5:glycan loss 19	0.0				(5, 10)	(1, 25)	2	immobile	N-Linked	1
stub glycopeptide:charge 5:glycan loss 20	0.0				(5, 10)	(1, 25)	2	immobile	N-Linked	1
stub glycopeptide:charge 5:glycan loss 21	0.0				(5, 10)	(1, 25)	2	immobile	N-Linked	1
stub glycopeptide:charge 5:glycan loss 22	0.0				(5, 10)	(1, 25)	2	immobile	N-Linked	1
stub glycopeptide:charge 5:glycan loss 23	0.0				(5, 10)	(1, 25)	2	immobile	N-Linked	1
stub glycopeptide:charge 5:glycan loss 24	0.0				(5, 10)	(1, 25)	2	immobile	N-Linked	1
stub glycopeptide:charge 5:glycan loss 25	0.0				(5, 10)	(1, 25)	2	immobile	N-Linked	1
stub glycopeptide:charge 5:glycan loss 26	0.0				(5, 10)	(1, 25)	2	immobile	N-Linked	1
stub glycopeptide:charge 5:glycan loss 27	0.0				(5, 10)	(1, 25)	2	immobile	N-Linked	1
stub glycopeptide:charge 5:glycan loss 28	0.0				(5, 10)	(1, 25)	2	immobile	N-Linked	1
stub glycopeptide:charge 1:labile monosaccharides 0	0.1718407972169935				(5, 10)	(1, 25)	2	immobile	N-Linked	1
stub glycopeptide:charge 1:labile monosaccharides 1	0.0				(5, 10)	(1, 25)	2	immobile	N-Linked	1
stub glycopeptide:charge 1:labile monosaccharides 2	0.0				(5, 10)	(1, 25)	2	immobile	N-Linked	1
stub glycopeptide:charge 1:labile monosaccharides 3	0.0				(5, 10)	(1, 25)	2	immobile	N-Linked	1
stub glycopeptide:charge 1:labile monosaccharides 4	0.0				(5, 10)	(1, 25)	2	immobile	N-Linked	1
stub glycopeptide:charge 1:labile monosaccharides 5	0.0				(5, 10)	(1, 25)	2	immobile	N-Linked	1
stub glycopeptide:charge 1:labile monosaccharides 6	0.0				(5, 10)	(1, 25)	2	immobile	N-Linked	1
stub glycopeptide:charge 2:labile monosaccharides 0	-0.237855202102404				(5, 10)	(1, 25)	2	immobile	N-Linked	1
stub glycopeptide:charge 2:labile monosaccharides 1	0.0				(5, 10)	(1, 25)	2	immobile	N-Linked	1
stub glycopeptide:charge 2:labile monosaccharides 2	0.0				(5, 10)	(1, 25)	2	immobile	N-Linked	1
stub glycopeptide:charge 2:labile monosaccharides 3	0.0				(5, 10)	(1, 25)	2	immobile	N-Linked	1
stub glycopeptide:charge 2:labile monosaccharides 4	0.0				(5, 10)	(1, 25)	2	immobile	N-Linked	1
stub glycopeptide:charge 2:labile monosaccharides 5	0.0				(5, 10)	(1, 25)	2	immobile	N-Linked	1
stub glycopeptide:charge 2:labile monosaccharides 6	0.0				(5, 10)	(1, 25)	2	immobile	N-Linked	1
stub glycopeptide:charge 3:labile monosaccharides 0	0.0				(5, 10)	(1, 25)	2	immobile	N-Linked	1
stub glycopeptide:charge 3:labile monosaccharides 1	0.0				(5, 10)	(1, 25)	2	immobile	N-Linked	1
stub glycopeptide:charge 3:labile monosaccharides 2	0.0				(5, 10)	(1, 25)	2	immobile	N-Linked	1
stub glycopeptide:charge 3:labile monosaccharides 3	0.0				(5, 10)	(1, 25)	2	immobile	N-Linked	1
stub glycopeptide:charge 3:labile monosaccharides 4	0.0				(5, 10)	(1, 25)	2	immobile	N-Linked	1
stub glycopeptide:charge 3:labile monosaccharides 5	0.0				(5, 10)	(1, 25)	2	immobile	N-Linked	1
stub glycopeptide:charge 3:labile monosaccharides 6	0.0				(5, 10)	(1, 25)	2	immobile	N-Linked	1
stub glycopeptide:charge 4:labile monosaccharides 0	0.0				(5, 10)	(1, 25)	2	immobile	N-Linked	1
stub glycopeptide:charge 4:labile monosaccharides 1	0.0				(5, 10)	(1, 25)	2	immobile	N-Linked	1
stub glycopeptide:charge 4:labile monosaccharides 2	0.0				(5, 10)	(1, 25)	2	immobile	N-Linked	1
stub glycopeptide:charge 4:labile monosaccharides 3	0.0				(5, 10)	(1, 25)	2	immobile	N-Linked	1
stub glycopeptide:charge 4:labile monosaccharides 4	0.0				(5, 10)	(1, 25)	2	immobile	N-Linked	1
stub glycopeptide:charge 4:labile monosaccharides 5	0.0				(5, 10)	(1, 25)	2	immobile	N-Linked	1
stub glycopeptide:charge 4:labile monosaccharides 6	0.0				(5, 10)	(1, 25)	2	immobile	N-Linked	1
stub glycopeptide:charge 5:labile monosaccharides 0	0.0				(5, 10)	(1, 25)	2	immobile	N-Linked	1
stub glycopeptide:charge 5:labile monosaccharides 1	0.0				(5, 10)	(1, 25)	2	immobile	N-Linked	1
stub glycopeptide:charge 5:labile monosaccharides 2	0.0				(5, 10)	(1, 25)	2	immobile	N-Linked	1
stub glycopeptide:charge 5:labile monosaccharides 3	0.0				(5, 10)	(1, 25)	2	immobile	N-Linked	1
stub glycopeptide:charge 5:labile monosaccharides 4	0.0				(5, 10)	(1, 25)	2	immobile	N-Linked	1
stub glycopeptide:charge 5:labile monosaccharides 5	0.0				(5, 10)	(1, 25)	2	immobile	N-Linked	1
stub glycopeptide:charge 5:labile monosaccharides 6	0.0				(5, 10)	(1, 25)	2	immobile	N-Linked	1
n-term pro	0.0	926.6702690937158	0.0	1.0	(5, 10)	(1, 25)	2	mobile	N-Linked	1
n-term gly	0.0	926.6702690937158	0.0	1.0	(5, 10)	(1, 25)	2	mobile	N-Linked	1
n-term ser_thr	0.0	926.6702690937158	0.0	1.0	(5, 10)	(1, 25)	2	mobile	N-Linked	1
n-term leu_iso_val_ala	0.0	926.6702690937158	0.0	1.0	(5, 10)	(1, 25)	2	mobile	N-Linked	1
n-term asn	0.0	926.6702690937158	0.0	1.0	(5, 10)	(1, 25)	2	mobile	N-Linked	1
n-term his	0.0	926.6702690937158	0.0	1.0	(5, 10)	(1, 25)	2	mobile	N-Linked	1
n-term arg_lys	0.0	926.6702690937158	0.0	1.0	(5, 10)	(1, 25)	2	mobile	N-Linked	1
n-term x	0.0	926.6702690937158	0.0	1.0	(5, 10)	(1, 25)	2	mobile	N-Linked	1
c-term pro	0.0	926.6702690937158	0.0	1.0	(5, 10)	(1, 25)	2	mobile	N-Linked	1
c-term gly	0.0	926.6702690937158	0.0	1.0	(5, 10)	(1, 25)	2	mobile	N-Linked	1
c-term ser_thr	0.0	926.6702690937158	0.0	1.0	(5, 10)	(1, 25)	2	mobile	N-Linked	1
c-term leu_iso_val_ala	0.0	926.6702690937158	0.0	1.0	(5, 10)	(1, 25)	2	mobile	N-Linked	1
c-term asn	0.0	926.6702690937158	0.0	1.0	(5, 10)	(1, 25)	2	mobile	N-Linked	1
c-term his	0.0	926.6702690937158	0.0	1.0	(5, 10)	(1, 25)	2	mobile	N-Linked	1
c-term arg_lys	0.0	926.6702690937158	0.0	1.0	(5, 10)	(1, 25)	2	mobile	N-Linked	1
c-term x	0.0	926.6702690937158	0.0	1.0	(5, 10)	(1, 25)	2	mobile	N-Linked	1
series b	0.0	926.6702690937158	0.0	1.0	(5, 10)	(1, 25)	2	mobile	N-Linked	1
series y	0.0	926.6702690937158	0.0	1.0	(5, 10)	(1, 25)	2	mobile	N-Linked	1
series stub_glycopeptide	-2.753730846846389	641.806053336505	-0.004290596563449	0.9965766097490502	(5, 10)	(1, 25)	2	mobile	N-Linked	1
charge 1	0.0	926.6702690937158	0.0	1.0	(5, 10)	(1, 25)	2	mobile	N-Linked	1
charge 2	0.0	926.6702690937158	0.0	1.0	(5, 10)	(1, 25)	2	mobile	N-Linked	1
charge 3	0.0	926.6702690937158	0.0	1.0	(5, 10)	(1, 25)	2	mobile	N-Linked	1
charge 4	0.0	926.6702690937158	0.0	1.0	(5, 10)	(1, 25)	2	mobile	N-Linked	1
charge 5	0.0	926.6702690937158	0.0	1.0	(5, 10)	(1, 25)	2	mobile	N-Linked	1
series b:charge 1	0.0	926.6702690937158	0.0	1.0	(5, 10)	(1, 25)	2	mobile	N-Linked	1
series b:charge 2	0.0	926.6702690937158	0.0	1.0	(5, 10)	(1, 25)	2	mobile	N-Linked	1
series b:charge 3	0.0	926.6702690937158	0.0	1.0	(5, 10)	(1, 25)	2	mobile	N-Linked	1
series b:charge 4	0.0	926.6702690937158	0.0	1.0	(5, 10)	(1, 25)	2	mobile	N-Linked	1
series b:charge 5	0.0	926.6702690937158	0.0	1.0	(5, 10)	(1, 25)	2	mobile	N-Linked	1
series y:charge 1	0.0	926.6702690937158	0.0	1.0	(5, 10)	(1, 25)	2	mobile	N-Linked	1
series y:charge 2	0.0	926.6702690937158	0.0	1.0	(5, 10)	(1, 25)	2	mobile	N-Linked	1
series y:charge 3	0.0	926.6702690937158	0.0	1.0	(5, 10)	(1, 25)	2	mobile	N-Linked	1
series y:charge 4	0.0	926.6702690937158	0.0	1.0	(5, 10)	(1, 25)	2	mobile	N-Linked	1
series y:charge 5	0.0	926.6702690937158	0.0	1.0	(5, 10)	(1, 25)	2	mobile	N-Linked	1
series stub_glycopeptide:charge 1	-0.9252710992830668	707.209440274838	-0.0013083409900799	0.998956095221568	(5, 10)	(1, 25)	2	mobile	N-Linked	1
series stub_glycopeptide:charge 2	-1.828383576335572	699.4296034449352	-0.0026141066482318	0.9979142470406014	(5, 10)	(1, 25)	2	mobile	N-Linked	1
series stub_glycopeptide:charge 3	0.0	926.6702690937158	0.0	1.0	(5, 10)	(1, 25)	2	mobile	N-Linked	1
series stub_glycopeptide:charge 4	0.0	926.6702690937158	0.0	1.0	(5, 10)	(1, 25)	2	mobile	N-Linked	1
series stub_glycopeptide:charge 5	0.0	926.6702690937158	0.0	1.0	(5, 10)	(1, 25)	2	mobile	N-Linked	1
is_glycosylated 0	0.0	926.6702690937158	0.0	1.0	(5, 10)	(1, 25)	2	mobile	N-Linked	1
is_glycosylated 1	0.0	926.6702690937158	0.0	1.0	(5, 10)	(1, 25)	2	mobile	N-Linked	1
is_glycosylated 2	0.0	926.6702690937158	0.0	1.0	(5, 10)	(1, 25)	2	mobile	N-Linked	1
charge 1:c-term pro	0.0	926.6702690937158	0.0	1.0	(5, 10)	(1, 25)	2	mobile	N-Linked	1
charge 2:c-term pro	0.0	926.6702690937158	0.0	1.0	(5, 10)	(1, 25)	2	mobile	N-Linked	1
charge 3:c-term pro	0.0	926.6702690937158	0.0	1.0	(5, 10)	(1, 25)	2	mobile	N-Linked	1
charge 4:c-term pro	0.0	926.6702690937158	0.0	1.0	(5, 10)	(1, 25)	2	mobile	N-Linked	1
charge 5:c-term pro	0.0	926.6702690937158	0.0	1.0	(5, 10)	(1, 25)	2	mobile	N-Linked	1
series:c-term pro b	0.0	926.6702690937158	0.0	1.0	(5, 10)	(1, 25)	2	mobile	N-Linked	1
series:c-term pro y	0.0	926.6702690937158	0.0	1.0	(5, 10)	(1, 25)	2	mobile	N-Linked	1
is_glycosylated:c-term pro 0	0.0	926.6702690937158	0.0	1.0	(5, 10)	(1, 25)	2	mobile	N-Linked	1
is_glycosylated:c-term pro 1	0.0	926.6702690937158	0.0	1.0	(5, 10)	(1, 25)	2	mobile	N-Linked	1
is_glycosylated:c-term pro 2	0.0	926.6702690937158	0.0	1.0	(5, 10)	(1, 25)	2	mobile	N-Linked	1
stub glycopeptide:is_glycosylated 0	-0.4807244376486007	243.01695371475057	-0.0019781518544293	0.9984216642057876	(5, 10)	(1, 25)	2	mobile	N-Linked	1
stub glycopeptide:is_glycosylated 1	1.4126012172823887	243.0169513646402	0.0058127682425034	0.9953621080815236	(5, 10)	(1, 25)	2	mobile	N-Linked	1
stub glycopeptide:is_glycosylated 2	-0.074627917136898	243.016951191391	-0.0003070893481752	0.999754978154155	(5, 10)	(1, 25)	2	mobile	N-Linked	1
stub glycopeptide:is_glycosylated 3	-0.4366222540732105	243.01695081410824	-0.0017966740698972	0.9985664622700864	(5, 10)	(1, 25)	2	mobile	N-Linked	1
stub glycopeptide:is_glycosylated 4	-0.590467998065124	243.01695038988973	-0.0024297399712974	0.9980613498976506	(5, 10)	(1, 25)	2	mobile	N-Linked	1
stub glycopeptide:is_glycosylated 5	-0.4986435577305978	243.016949894267	-0.0020518879771454	0.998362831411352	(5, 10)	(1, 25)	2	mobile	N-Linked	1
stub glycopeptide:is_glycosylated 6	-0.4041954546311014	243.0169495583566	-0.0016632397672905	0.9986729272806272	(5, 10)	(1, 25)	2	mobile	N-Linked	1
stub glycopeptide:is_glycosylated 7	-0.5357810759795484	243.01694975035696	-0.0022047066121516	0.9982409000581496	(5, 10)	(1, 25)	2	mobile	N-Linked	1
stub glycopeptide:is_glycosylated 8	-0.6230870546324913	243.01695030621443	-0.002563965410015	0.9979542538263448	(5, 10)	(1, 25)	2	mobile	N-Linked	1
stub glycopeptide:is_glycosylated 9	-0.6366697821854743	243.0169513554394	-0.0026198574981474	0.9979096585419548	(5, 10)	(1, 25)	2	mobile	N-Linked	1
stub glycopeptide:is_glycosylated 10	-0.6278075599223939	243.01695305964557	-0.00258338997349	0.9979387553183776	(5, 10)	(1, 25)	2	mobile	N-Linked	1
stub glycopeptide:is_glycosylated 11	-0.4182414723138635	243.0169568942997	-0.0017210382257225	0.998626810849036	(5, 10)	(1, 25)	2	mobile	N-Linked	1
stub glycopeptide:is_glycosylated 12	0.0227360643883595	243.01700477457297	9.355750396746922e-05	0.999925351912146	(5, 10)	(1, 25)	2	mobile	N-Linked	1
stub glycopeptide:is_glycosylated 13	1.1377108992370917	243.0179841133133	0.004681591378466	0.9962646441639568	(5, 10)	(1, 25)	2	mobile	N-Linked	1
stub glycopeptide:is_glycosylated 14	0.0	926.6702690937158	0.0	1.0	(5, 10)	(1, 25)	2	mobile	N-Linked	1
stub glycopeptide:composition pro	-0.1256119981446799	0.0285547660641605	-4.398985369462963	1.087581574276956e-05	(5, 10)	(1, 25)	2	mobile	N-Linked	1
stub glycopeptide:composition gly	-0.1389840908511185	0.0197048050130188	-7.053309624697753	1.7471148903185485e-12	(5, 10)	(1, 25)	2	mobile	N-Linked	1
stub glycopeptide:composition ser_thr	0.1390496612204963	0.0111933500710124	12.422524118190076	1.9723871749619051e-35	(5, 10)	(1, 25)	2	mobile	N-Linked	1
stub glycopeptide:composition leu_iso_val_ala	-0.0814252800077738	0.0107646596215259	-7.564129556400321	3.904704175929338e-14	(5, 10)	(1, 25)	2	mobile	N-Linked	1
stub glycopeptide:composition asn	0.1504578423546808	0.0243722797560815	6.173318370725561	6.687136256638934e-10	(5, 10)	(1, 25)	2	mobile	N-Linked	1
stub glycopeptide:composition his	0.4052537134614221	1.949042301875926	0.2079245345631395	0.8352878919886064	(5, 10)	(1, 25)	2	mobile	N-Linked	1
stub glycopeptide:composition arg_lys	0.3845043888487215	0.2143278726122327	1.794000864947586	0.0728130307765096	(5, 10)	(1, 25)	2	mobile	N-Linked	1
stub glycopeptide:composition x	-0.0424570323444095	0.0100037661510557	-4.244104840448416	2.1946773448805456e-05	(5, 10)	(1, 25)	2	mobile	N-Linked	1
stub glycopeptide:charge 1:fucose 0	0.2759960705998237	496.3835832134981	0.0005560136957251	0.9995563652794444	(5, 10)	(1, 25)	2	mobile	N-Linked	1
stub glycopeptide:charge 1:fucose 1	0.3119609364547653	496.38358394989353	0.0006284674726194	0.9994985555396396	(5, 10)	(1, 25)	2	mobile	N-Linked	1
stub glycopeptide:charge 1:fucose 2	-1.5132849000710755	496.3839006342178	-0.0030486180114576	0.997567558524754	(5, 10)	(1, 25)	2	mobile	N-Linked	1
stub glycopeptide:charge 1:fucose 3	0.0	926.6702690937158	0.0	1.0	(5, 10)	(1, 25)	2	mobile	N-Linked	1
stub glycopeptide:charge 1:fucose 4	0.0	926.6702690937158	0.0	1.0	(5, 10)	(1, 25)	2	mobile	N-Linked	1
stub glycopeptide:charge 1:fucose 5	0.0	926.6702690937158	0.0	1.0	(5, 10)	(1, 25)	2	mobile	N-Linked	1
stub glycopeptide:charge 1:fucose 6	0.0	926.6702690937158	0.0	1.0	(5, 10)	(1, 25)	2	mobile	N-Linked	1
stub glycopeptide:charge 2:fucose 0	0.5523300886488735	437.7037331898109	0.0012618811464634	0.9989931647828733	(5, 10)	(1, 25)	2	mobile	N-Linked	1
stub glycopeptide:charge 2:fucose 1	-0.4791603051739064	437.7037360166422	-0.0010947137658328	0.9991265449622014	(5, 10)	(1, 25)	2	mobile	N-Linked	1
stub glycopeptide:charge 2:fucose 2	-0.4075638315204118	437.703752088382	-0.000931140822019	0.9992570572215358	(5, 10)	(1, 25)	2	mobile	N-Linked	1
stub glycopeptide:charge 2:fucose 3	-1.4940071044714232	437.7039728117468	-0.0034132820291169	0.9972766002554616	(5, 10)	(1, 25)	2	mobile	N-Linked	1
stub glycopeptide:charge 2:fucose 4	0.0	926.6702690937158	0.0	1.0	(5, 10)	(1, 25)	2	mobile	N-Linked	1
stub glycopeptide:charge 2:fucose 5	0.0	926.6702690937158	0.0	1.0	(5, 10)	(1, 25)	2	mobile	N-Linked	1
stub glycopeptide:charge 2:fucose 6	0.0	926.6702690937158	0.0	1.0	(5, 10)	(1, 25)	2	mobile	N-Linked	1
stub glycopeptide:charge 3:fucose 0	0.0	926.6702690937158	0.0	1.0	(5, 10)	(1, 25)	2	mobile	N-Linked	1
stub glycopeptide:charge 3:fucose 1	0.0	926.6702690937158	0.0	1.0	(5, 10)	(1, 25)	2	mobile	N-Linked	1
stub glycopeptide:charge 3:fucose 2	0.0	926.6702690937158	0.0	1.0	(5, 10)	(1, 25)	2	mobile	N-Linked	1
stub glycopeptide:charge 3:fucose 3	0.0	926.6702690937158	0.0	1.0	(5, 10)	(1, 25)	2	mobile	N-Linked	1
stub glycopeptide:charge 3:fucose 4	0.0	926.6702690937158	0.0	1.0	(5, 10)	(1, 25)	2	mobile	N-Linked	1
stub glycopeptide:charge 3:fucose 5	0.0	926.6702690937158	0.0	1.0	(5, 10)	(1, 25)	2	mobile	N-Linked	1
stub glycopeptide:charge 3:fucose 6	0.0	926.6702690937158	0.0	1.0	(5, 10)	(1, 25)	2	mobile	N-Linked	1
stub glycopeptide:charge 4:fucose 0	0.0	926.6702690937158	0.0	1.0	(5, 10)	(1, 25)	2	mobile	N-Linked	1
stub glycopeptide:charge 4:fucose 1	0.0	926.6702690937158	0.0	1.0	(5, 10)	(1, 25)	2	mobile	N-Linked	1
stub glycopeptide:charge 4:fucose 2	0.0	926.6702690937158	0.0	1.0	(5, 10)	(1, 25)	2	mobile	N-Linked	1
stub glycopeptide:charge 4:fucose 3	0.0	926.6702690937158	0.0	1.0	(5, 10)	(1, 25)	2	mobile	N-Linked	1
stub glycopeptide:charge 4:fucose 4	0.0	926.6702690937158	0.0	1.0	(5, 10)	(1, 25)	2	mobile	N-Linked	1
stub glycopeptide:charge 4:fucose 5	0.0	926.6702690937158	0.0	1.0	(5, 10)	(1, 25)	2	mobile	N-Linked	1
stub glycopeptide:charge 4:fucose 6	0.0	926.6702690937158	0.0	1.0	(5, 10)	(1, 25)	2	mobile	N-Linked	1
stub glycopeptide:charge 5:fucose 0	0.0	926.6702690937158	0.0	1.0	(5, 10)	(1, 25)	2	mobile	N-Linked	1
stub glycopeptide:charge 5:fucose 1	0.0	926.6702690937158	0.0	1.0	(5, 10)	(1, 25)	2	mobile	N-Linked	1
stub glycopeptide:charge 5:fucose 2	0.0	926.6702690937158	0.0	1.0	(5, 10)	(1, 25)	2	mobile	N-Linked	1
stub glycopeptide:charge 5:fucose 3	0.0	926.6702690937158	0.0	1.0	(5, 10)	(1, 25)	2	mobile	N-Linked	1
stub glycopeptide:charge 5:fucose 4	0.0	926.6702690937158	0.0	1.0	(5, 10)	(1, 25)	2	mobile	N-Linked	1
stub glycopeptide:charge 5:fucose 5	0.0	926.6702690937158	0.0	1.0	(5, 10)	(1, 25)	2	mobile	N-Linked	1
stub glycopeptide:charge 5:fucose 6	0.0	926.6702690937158	0.0	1.0	(5, 10)	(1, 25)	2	mobile	N-Linked	1
n-term - 1 pro	0.0	926.6702690937158	0.0	1.0	(5, 10)	(1, 25)	2	mobile	N-Linked	1
n-term - 1 gly	0.0	926.6702690937158	0.0	1.0	(5, 10)	(1, 25)	2	mobile	N-Linked	1
n-term - 1 ser_thr	0.0	926.6702690937158	0.0	1.0	(5, 10)	(1, 25)	2	mobile	N-Linked	1
n-term - 1 leu_iso_val_ala	0.0	926.6702690937158	0.0	1.0	(5, 10)	(1, 25)	2	mobile	N-Linked	1
n-term - 1 asn	0.0	926.6702690937158	0.0	1.0	(5, 10)	(1, 25)	2	mobile	N-Linked	1
n-term - 1 his	0.0	926.6702690937158	0.0	1.0	(5, 10)	(1, 25)	2	mobile	N-Linked	1
n-term - 1 arg_lys	0.0	926.6702690937158	0.0	1.0	(5, 10)	(1, 25)	2	mobile	N-Linked	1
n-term - 1 x	0.0	926.6702690937158	0.0	1.0	(5, 10)	(1, 25)	2	mobile	N-Linked	1
n-term - 2 pro	0.0	926.6702690937158	0.0	1.0	(5, 10)	(1, 25)	2	mobile	N-Linked	1
n-term - 2 gly	0.0	926.6702690937158	0.0	1.0	(5, 10)	(1, 25)	2	mobile	N-Linked	1
n-term - 2 ser_thr	0.0	926.6702690937158	0.0	1.0	(5, 10)	(1, 25)	2	mobile	N-Linked	1
n-term - 2 leu_iso_val_ala	0.0	926.6702690937158	0.0	1.0	(5, 10)	(1, 25)	2	mobile	N-Linked	1
n-term - 2 asn	0.0	926.6702690937158	0.0	1.0	(5, 10)	(1, 25)	2	mobile	N-Linked	1
n-term - 2 his	0.0	926.6702690937158	0.0	1.0	(5, 10)	(1, 25)	2	mobile	N-Linked	1
n-term - 2 arg_lys	0.0	926.6702690937158	0.0	1.0	(5, 10)	(1, 25)	2	mobile	N-Linked	1
n-term - 2 x	0.0	926.6702690937158	0.0	1.0	(5, 10)	(1, 25)	2	mobile	N-Linked	1
c-term + 1 pro	0.0	926.6702690937158	0.0	1.0	(5, 10)	(1, 25)	2	mobile	N-Linked	1
c-term + 1 gly	0.0	926.6702690937158	0.0	1.0	(5, 10)	(1, 25)	2	mobile	N-Linked	1
c-term + 1 ser_thr	0.0	926.6702690937158	0.0	1.0	(5, 10)	(1, 25)	2	mobile	N-Linked	1
c-term + 1 leu_iso_val_ala	0.0	926.6702690937158	0.0	1.0	(5, 10)	(1, 25)	2	mobile	N-Linked	1
c-term + 1 asn	0.0	926.6702690937158	0.0	1.0	(5, 10)	(1, 25)	2	mobile	N-Linked	1
c-term + 1 his	0.0	926.6702690937158	0.0	1.0	(5, 10)	(1, 25)	2	mobile	N-Linked	1
c-term + 1 arg_lys	0.0	926.6702690937158	0.0	1.0	(5, 10)	(1, 25)	2	mobile	N-Linked	1
c-term + 1 x	0.0	926.6702690937158	0.0	1.0	(5, 10)	(1, 25)	2	mobile	N-Linked	1
c-term + 2 pro	0.0	926.6702690937158	0.0	1.0	(5, 10)	(1, 25)	2	mobile	N-Linked	1
c-term + 2 gly	0.0	926.6702690937158	0.0	1.0	(5, 10)	(1, 25)	2	mobile	N-Linked	1
c-term + 2 ser_thr	0.0	926.6702690937158	0.0	1.0	(5, 10)	(1, 25)	2	mobile	N-Linked	1
c-term + 2 leu_iso_val_ala	0.0	926.6702690937158	0.0	1.0	(5, 10)	(1, 25)	2	mobile	N-Linked	1
c-term + 2 asn	0.0	926.6702690937158	0.0	1.0	(5, 10)	(1, 25)	2	mobile	N-Linked	1
c-term + 2 his	0.0	926.6702690937158	0.0	1.0	(5, 10)	(1, 25)	2	mobile	N-Linked	1
c-term + 2 arg_lys	0.0	926.6702690937158	0.0	1.0	(5, 10)	(1, 25)	2	mobile	N-Linked	1
c-term + 2 x	0.0	926.6702690937158	0.0	1.0	(5, 10)	(1, 25)	2	mobile	N-Linked	1
stub glycopeptide:charge 1:glycan loss 0	0.0	926.6702690937158	0.0	1.0	(5, 10)	(1, 25)	2	mobile	N-Linked	1
stub glycopeptide:charge 1:glycan loss 1	-1.1817475360779932	252.85068053979705	-0.0046736972728534	0.9962709426800392	(5, 10)	(1, 25)	2	mobile	N-Linked	1
stub glycopeptide:charge 1:glycan loss 2	-1.0107982637765769	252.85049310943091	-0.0039976123888321	0.9968103752903936	(5, 10)	(1, 25)	2	mobile	N-Linked	1
stub glycopeptide:charge 1:glycan loss 3	-0.4074423462564374	252.85047198806765	-0.0016113964235576	0.9987142922287215	(5, 10)	(1, 25)	2	mobile	N-Linked	1
stub glycopeptide:charge 1:glycan loss 4	-0.3965440355502621	252.8504675429817	-0.001568294650208	0.9987486824247552	(5, 10)	(1, 25)	2	mobile	N-Linked	1
stub glycopeptide:charge 1:glycan loss 5	-0.2456606640667808	252.8504652175176	-0.0009715650072284	0.9992248034028725	(5, 10)	(1, 25)	2	mobile	N-Linked	1
stub glycopeptide:charge 1:glycan loss 6	0.1912788253835376	252.8504631444769	0.0007564899150461	0.999396408433952	(5, 10)	(1, 25)	2	mobile	N-Linked	1
stub glycopeptide:charge 1:glycan loss 7	0.3873824500711317	252.8504627397733	0.0015320614638139	0.9987775922900304	(5, 10)	(1, 25)	2	mobile	N-Linked	1
stub glycopeptide:charge 1:glycan loss 8	0.3766253767802259	252.8504629194928	0.0014895182410646	0.9988115368318872	(5, 10)	(1, 25)	2	mobile	N-Linked	1
stub glycopeptide:charge 1:glycan loss 9	0.44779555140026	252.85046302239883	0.0017709896436321	0.9985869554446508	(5, 10)	(1, 25)	2	mobile	N-Linked	1
stub glycopeptide:charge 1:glycan loss 10	0.6001905229628591	252.85046336654815	0.0023736975403236	0.998106065159104	(5, 10)	(1, 25)	2	mobile	N-Linked	1
stub glycopeptide:charge 1:glycan loss 11	0.345812883797563	252.85046781665383	0.0013676576784042	0.9989087673941272	(5, 10)	(1, 25)	2	mobile	N-Linked	1
stub glycopeptide:charge 1:glycan loss 12	-0.2565044272184103	252.85052583625284	-0.0010144508356076	0.9991905854794046	(5, 10)	(1, 25)	2	mobile	N-Linked	1
stub glycopeptide:charge 1:glycan loss 13	0.2241990979771488	252.8509322446972	0.0008866848778717	0.9992925279183524	(5, 10)	(1, 25)	2	mobile	N-Linked	1
stub glycopeptide:charge 1:glycan loss 14	0.0	926.6702690937158	0.0	1.0	(5, 10)	(1, 25)	2	mobile	N-Linked	1
stub glycopeptide:charge 1:glycan loss 15	0.0	926.6702690937158	0.0	1.0	(5, 10)	(1, 25)	2	mobile	N-Linked	1
stub glycopeptide:charge 1:glycan loss 16	0.0	926.6702690937158	0.0	1.0	(5, 10)	(1, 25)	2	mobile	N-Linked	1
stub glycopeptide:charge 1:glycan loss 17	0.0	926.6702690937158	0.0	1.0	(5, 10)	(1, 25)	2	mobile	N-Linked	1
stub glycopeptide:charge 1:glycan loss 18	0.0	926.6702690937158	0.0	1.0	(5, 10)	(1, 25)	2	mobile	N-Linked	1
stub glycopeptide:charge 1:glycan loss 19	0.0	926.6702690937158	0.0	1.0	(5, 10)	(1, 25)	2	mobile	N-Linked	1
stub glycopeptide:charge 1:glycan loss 20	0.0	926.6702690937158	0.0	1.0	(5, 10)	(1, 25)	2	mobile	N-Linked	1
stub glycopeptide:charge 1:glycan loss 21	0.0	926.6702690937158	0.0	1.0	(5, 10)	(1, 25)	2	mobile	N-Linked	1
stub glycopeptide:charge 1:glycan loss 22	0.0	926.6702690937158	0.0	1.0	(5, 10)	(1, 25)	2	mobile	N-Linked	1
stub glycopeptide:charge 1:glycan loss 23	0.0	926.6702690937158	0.0	1.0	(5, 10)	(1, 25)	2	mobile	N-Linked	1
stub glycopeptide:charge 1:glycan loss 24	0.0	926.6702690937158	0.0	1.0	(5, 10)	(1, 25)	2	mobile	N-Linked	1
stub glycopeptide:charge 1:glycan loss 25	0.0	926.6702690937158	0.0	1.0	(5, 10)	(1, 25)	2	mobile	N-Linked	1
stub glycopeptide:charge 1:glycan loss 26	0.0	926.6702690937158	0.0	1.0	(5, 10)	(1, 25)	2	mobile	N-Linked	1
stub glycopeptide:charge 1:glycan loss 27	0.0	926.6702690937158	0.0	1.0	(5, 10)	(1, 25)	2	mobile	N-Linked	1
stub glycopeptide:charge 1:glycan loss 28	0.0	926.6702690937158	0.0	1.0	(5, 10)	(1, 25)	2	mobile	N-Linked	1
stub glycopeptide:charge 2:glycan loss 0	1.443021978059614	252.72768088078328	0.0057097899724736	0.9954442714896332	(5, 10)	(1, 25)	2	mobile	N-Linked	1
stub glycopeptide:charge 2:glycan loss 1	1.293156383034659	252.72767898406724	0.0051167976069458	0.9959174040035006	(5, 10)	(1, 25)	2	mobile	N-Linked	1
stub glycopeptide:charge 2:glycan loss 2	1.296589429985641	252.72767778261948	0.005130381608226	0.9959065656808656	(5, 10)	(1, 25)	2	mobile	N-Linked	1
stub glycopeptide:charge 2:glycan loss 3	1.2298417520113218	252.727677062884	0.0048662725282174	0.9961172916052315	(5, 10)	(1, 25)	2	mobile	N-Linked	1
stub glycopeptide:charge 2:glycan loss 4	1.044209341036629	252.7276767871864	0.0041317569737956	0.996703344281385	(5, 10)	(1, 25)	2	mobile	N-Linked	1
stub glycopeptide:charge 2:glycan loss 5	0.8914816468561367	252.7276767238947	0.0035274397264771	0.9971855161397736	(5, 10)	(1, 25)	2	mobile	N-Linked	1
stub glycopeptide:charge 2:glycan loss 6	0.3209688361379348	252.7276773291667	0.0012700185414195	0.9989866720862752	(5, 10)	(1, 25)	2	mobile	N-Linked	1
stub glycopeptide:charge 2:glycan loss 7	-0.204585059610854	252.72767846820503	-0.0008095079290517	0.9993541061921049	(5, 10)	(1, 25)	2	mobile	N-Linked	1
stub glycopeptide:charge 2:glycan loss 8	-0.3503134267834497	252.72768043866463	-0.0013861300280816	0.9988940286054894	(5, 10)	(1, 25)	2	mobile	N-Linked	1
stub glycopeptide:charge 2:glycan loss 9	-1.242535535531366	252.7276862835448	-0.0049164994694618	0.9960772167836918	(5, 10)	(1, 25)	2	mobile	N-Linked	1
stub glycopeptide:charge 2:glycan loss 10	-2.2967132371133	252.72772256449957	-0.0090876980720907	0.9927491658183863	(5, 10)	(1, 25)	2	mobile	N-Linked	1
stub glycopeptide:charge 2:glycan loss 11	-2.3336776868925515	252.7284109635192	-0.0092339348710161	0.9926324906302328	(5, 10)	(1, 25)	2	mobile	N-Linked	1
stub glycopeptide:charge 2:glycan loss 12	-2.919821791237444	253.49901167158623	-0.0115180795853363	0.9908101053272128	(5, 10)	(1, 25)	2	mobile	N-Linked	1
stub glycopeptide:charge 2:glycan loss 13	0.0	926.6702690937158	0.0	1.0	(5, 10)	(1, 25)	2	mobile	N-Linked	1
stub glycopeptide:charge 2:glycan loss 14	0.0	926.6702690937158	0.0	1.0	(5, 10)	(1, 25)	2	mobile	N-Linked	1
stub glycopeptide:charge 2:glycan loss 15	0.0	926.6702690937158	0.0	1.0	(5, 10)	(1, 25)	2	mobile	N-Linked	1
stub glycopeptide:charge 2:glycan loss 16	0.0	926.6702690937158	0.0	1.0	(5, 10)	(1, 25)	2	mobile	N-Linked	1
stub glycopeptide:charge 2:glycan loss 17	0.0	926.6702690937158	0.0	1.0	(5, 10)	(1, 25)	2	mobile	N-Linked	1
stub glycopeptide:charge 2:glycan loss 18	0.0	926.6702690937158	0.0	1.0	(5, 10)	(1, 25)	2	mobile	N-Linked	1
stub glycopeptide:charge 2:glycan loss 19	0.0	926.6702690937158	0.0	1.0	(5, 10)	(1, 25)	2	mobile	N-Linked	1
stub glycopeptide:charge 2:glycan loss 20	0.0	926.6702690937158	0.0	1.0	(5, 10)	(1, 25)	2	mobile	N-Linked	1
stub glycopeptide:charge 2:glycan loss 21	0.0	926.6702690937158	0.0	1.0	(5, 10)	(1, 25)	2	mobile	N-Linked	1
stub glycopeptide:charge 2:glycan loss 22	0.0	926.6702690937158	0.0	1.0	(5, 10)	(1, 25)	2	mobile	N-Linked	1
stub glycopeptide:charge 2:glycan loss 23	0.0	926.6702690937158	0.0	1.0	(5, 10)	(1, 25)	2	mobile	N-Linked	1
stub glycopeptide:charge 2:glycan loss 24	0.0	926.6702690937158	0.0	1.0	(5, 10)	(1, 25)	2	mobile	N-Linked	1
stub glycopeptide:charge 2:glycan loss 25	0.0	926.6702690937158	0.0	1.0	(5, 10)	(1, 25)	2	mobile	N-Linked	1
stub glycopeptide:charge 2:glycan loss 26	0.0	926.6702690937158	0.0	1.0	(5, 10)	(1, 25)	2	mobile	N-Linked	1
stub glycopeptide:charge 2:glycan loss 27	0.0	926.6702690937158	0.0	1.0	(5, 10)	(1, 25)	2	mobile	N-Linked	1
stub glycopeptide:charge 2:glycan loss 28	0.0	926.6702690937158	0.0	1.0	(5, 10)	(1, 25)	2	mobile	N-Linked	1
stub glycopeptide:charge 3:glycan loss 0	0.0	926.6702690937158	0.0	1.0	(5, 10)	(1, 25)	2	mobile	N-Linked	1
stub glycopeptide:charge 3:glycan loss 1	0.0	926.6702690937158	0.0	1.0	(5, 10)	(1, 25)	2	mobile	N-Linked	1
stub glycopeptide:charge 3:glycan loss 2	0.0	926.6702690937158	0.0	1.0	(5, 10)	(1, 25)	2	mobile	N-Linked	1
stub glycopeptide:charge 3:glycan loss 3	0.0	926.6702690937158	0.0	1.0	(5, 10)	(1, 25)	2	mobile	N-Linked	1
stub glycopeptide:charge 3:glycan loss 4	0.0	926.6702690937158	0.0	1.0	(5, 10)	(1, 25)	2	mobile	N-Linked	1
stub glycopeptide:charge 3:glycan loss 5	0.0	926.6702690937158	0.0	1.0	(5, 10)	(1, 25)	2	mobile	N-Linked	1
stub glycopeptide:charge 3:glycan loss 6	0.0	926.6702690937158	0.0	1.0	(5, 10)	(1, 25)	2	mobile	N-Linked	1
stub glycopeptide:charge 3:glycan loss 7	0.0	926.6702690937158	0.0	1.0	(5, 10)	(1, 25)	2	mobile	N-Linked	1
stub glycopeptide:charge 3:glycan loss 8	0.0	926.6702690937158	0.0	1.0	(5, 10)	(1, 25)	2	mobile	N-Linked	1
stub glycopeptide:charge 3:glycan loss 9	0.0	926.6702690937158	0.0	1.0	(5, 10)	(1, 25)	2	mobile	N-Linked	1
stub glycopeptide:charge 3:glycan loss 10	0.0	926.6702690937158	0.0	1.0	(5, 10)	(1, 25)	2	mobile	N-Linked	1
stub glycopeptide:charge 3:glycan loss 11	0.0	926.6702690937158	0.0	1.0	(5, 10)	(1, 25)	2	mobile	N-Linked	1
stub glycopeptide:charge 3:glycan loss 12	0.0	926.6702690937158	0.0	1.0	(5, 10)	(1, 25)	2	mobile	N-Linked	1
stub glycopeptide:charge 3:glycan loss 13	0.0	926.6702690937158	0.0	1.0	(5, 10)	(1, 25)	2	mobile	N-Linked	1
stub glycopeptide:charge 3:glycan loss 14	0.0	926.6702690937158	0.0	1.0	(5, 10)	(1, 25)	2	mobile	N-Linked	1
stub glycopeptide:charge 3:glycan loss 15	0.0	926.6702690937158	0.0	1.0	(5, 10)	(1, 25)	2	mobile	N-Linked	1
stub glycopeptide:charge 3:glycan loss 16	0.0	926.6702690937158	0.0	1.0	(5, 10)	(1, 25)	2	mobile	N-Linked	1
stub glycopeptide:charge 3:glycan loss 17	0.0	926.6702690937158	0.0	1.0	(5, 10)	(1, 25)	2	mobile	N-Linked	1
stub glycopeptide:charge 3:glycan loss 18	0.0	926.6702690937158	0.0	1.0	(5, 10)	(1, 25)	2	mobile	N-Linked	1
stub glycopeptide:charge 3:glycan loss 19	0.0	926.6702690937158	0.0	1.0	(5, 10)	(1, 25)	2	mobile	N-Linked	1
stub glycopeptide:charge 3:glycan loss 20	0.0	926.6702690937158	0.0	1.0	(5, 10)	(1, 25)	2	mobile	N-Linked	1
stub glycopeptide:charge 3:glycan loss 21	0.0	926.6702690937158	0.0	1.0	(5, 10)	(1, 25)	2	mobile	N-Linked	1
stub glycopeptide:charge 3:glycan loss 22	0.0	926.6702690937158	0.0	1.0	(5, 10)	(1, 25)	2	mobile	N-Linked	1
stub glycopeptide:charge 3:glycan loss 23	0.0	926.6702690937158	0.0	1.0	(5, 10)	(1, 25)	2	mobile	N-Linked	1
stub glycopeptide:charge 3:glycan loss 24	0.0	926.6702690937158	0.0	1.0	(5, 10)	(1, 25)	2	mobile	N-Linked	1
stub glycopeptide:charge 3:glycan loss 25	0.0	926.6702690937158	0.0	1.0	(5, 10)	(1, 25)	2	mobile	N-Linked	1
stub glycopeptide:charge 3:glycan loss 26	0.0	926.6702690937158	0.0	1.0	(5, 10)	(1, 25)	2	mobile	N-Linked	1
stub glycopeptide:charge 3:glycan loss 27	0.0	926.6702690937158	0.0	1.0	(5, 10)	(1, 25)	2	mobile	N-Linked	1
stub glycopeptide:charge 3:glycan loss 28	0.0	926.6702690937158	0.0	1.0	(5, 10)	(1, 25)	2	mobile	N-Linked	1
stub glycopeptide:charge 4:glycan loss 0	0.0	926.6702690937158	0.0	1.0	(5, 10)	(1, 25)	2	mobile	N-Linked	1
stub glycopeptide:charge 4:glycan loss 1	0.0	926.6702690937158	0.0	1.0	(5, 10)	(1, 25)	2	mobile	N-Linked	1
stub glycopeptide:charge 4:glycan loss 2	0.0	926.6702690937158	0.0	1.0	(5, 10)	(1, 25)	2	mobile	N-Linked	1
stub glycopeptide:charge 4:glycan loss 3	0.0	926.6702690937158	0.0	1.0	(5, 10)	(1, 25)	2	mobile	N-Linked	1
stub glycopeptide:charge 4:glycan loss 4	0.0	926.6702690937158	0.0	1.0	(5, 10)	(1, 25)	2	mobile	N-Linked	1
stub glycopeptide:charge 4:glycan loss 5	0.0	926.6702690937158	0.0	1.0	(5, 10)	(1, 25)	2	mobile	N-Linked	1
stub glycopeptide:charge 4:glycan loss 6	0.0	926.6702690937158	0.0	1.0	(5, 10)	(1, 25)	2	mobile	N-Linked	1
stub glycopeptide:charge 4:glycan loss 7	0.0	926.6702690937158	0.0	1.0	(5, 10)	(1, 25)	2	mobile	N-Linked	1
stub glycopeptide:charge 4:glycan loss 8	0.0	926.6702690937158	0.0	1.0	(5, 10)	(1, 25)	2	mobile	N-Linked	1
stub glycopeptide:charge 4:glycan loss 9	0.0	926.6702690937158	0.0	1.0	(5, 10)	(1, 25)	2	mobile	N-Linked	1
stub glycopeptide:charge 4:glycan loss 10	0.0	926.6702690937158	0.0	1.0	(5, 10)	(1, 25)	2	mobile	N-Linked	1
stub glycopeptide:charge 4:glycan loss 11	0.0	926.6702690937158	0.0	1.0	(5, 10)	(1, 25)	2	mobile	N-Linked	1
stub glycopeptide:charge 4:glycan loss 12	0.0	926.6702690937158	0.0	1.0	(5, 10)	(1, 25)	2	mobile	N-Linked	1
stub glycopeptide:charge 4:glycan loss 13	0.0	926.6702690937158	0.0	1.0	(5, 10)	(1, 25)	2	mobile	N-Linked	1
stub glycopeptide:charge 4:glycan loss 14	0.0	926.6702690937158	0.0	1.0	(5, 10)	(1, 25)	2	mobile	N-Linked	1
stub glycopeptide:charge 4:glycan loss 15	0.0	926.6702690937158	0.0	1.0	(5, 10)	(1, 25)	2	mobile	N-Linked	1
stub glycopeptide:charge 4:glycan loss 16	0.0	926.6702690937158	0.0	1.0	(5, 10)	(1, 25)	2	mobile	N-Linked	1
stub glycopeptide:charge 4:glycan loss 17	0.0	926.6702690937158	0.0	1.0	(5, 10)	(1, 25)	2	mobile	N-Linked	1
stub glycopeptide:charge 4:glycan loss 18	0.0	926.6702690937158	0.0	1.0	(5, 10)	(1, 25)	2	mobile	N-Linked	1
stub glycopeptide:charge 4:glycan loss 19	0.0	926.6702690937158	0.0	1.0	(5, 10)	(1, 25)	2	mobile	N-Linked	1
stub glycopeptide:charge 4:glycan loss 20	0.0	926.6702690937158	0.0	1.0	(5, 10)	(1, 25)	2	mobile	N-Linked	1
stub glycopeptide:charge 4:glycan loss 21	0.0	926.6702690937158	0.0	1.0	(5, 10)	(1, 25)	2	mobile	N-Linked	1
stub glycopeptide:charge 4:glycan loss 22	0.0	926.6702690937158	0.0	1.0	(5, 10)	(1, 25)	2	mobile	N-Linked	1
stub glycopeptide:charge 4:glycan loss 23	0.0	926.6702690937158	0.0	1.0	(5, 10)	(1, 25)	2	mobile	N-Linked	1
stub glycopeptide:charge 4:glycan loss 24	0.0	926.6702690937158	0.0	1.0	(5, 10)	(1, 25)	2	mobile	N-Linked	1
stub glycopeptide:charge 4:glycan loss 25	0.0	926.6702690937158	0.0	1.0	(5, 10)	(1, 25)	2	mobile	N-Linked	1
stub glycopeptide:charge 4:glycan loss 26	0.0	926.6702690937158	0.0	1.0	(5, 10)	(1, 25)	2	mobile	N-Linked	1
stub glycopeptide:charge 4:glycan loss 27	0.0	926.6702690937158	0.0	1.0	(5, 10)	(1, 25)	2	mobile	N-Linked	1
stub glycopeptide:charge 4:glycan loss 28	0.0	926.6702690937158	0.0	1.0	(5, 10)	(1, 25)	2	mobile	N-Linked	1
stub glycopeptide:charge 5:glycan loss 0	0.0	926.6702690937158	0.0	1.0	(5, 10)	(1, 25)	2	mobile	N-Linked	1
stub glycopeptide:charge 5:glycan loss 1	0.0	926.6702690937158	0.0	1.0	(5, 10)	(1, 25)	2	mobile	N-Linked	1
stub glycopeptide:charge 5:glycan loss 2	0.0	926.6702690937158	0.0	1.0	(5, 10)	(1, 25)	2	mobile	N-Linked	1
stub glycopeptide:charge 5:glycan loss 3	0.0	926.6702690937158	0.0	1.0	(5, 10)	(1, 25)	2	mobile	N-Linked	1
stub glycopeptide:charge 5:glycan loss 4	0.0	926.6702690937158	0.0	1.0	(5, 10)	(1, 25)	2	mobile	N-Linked	1
stub glycopeptide:charge 5:glycan loss 5	0.0	926.6702690937158	0.0	1.0	(5, 10)	(1, 25)	2	mobile	N-Linked	1
stub glycopeptide:charge 5:glycan loss 6	0.0	926.6702690937158	0.0	1.0	(5, 10)	(1, 25)	2	mobile	N-Linked	1
stub glycopeptide:charge 5:glycan loss 7	0.0	926.6702690937158	0.0	1.0	(5, 10)	(1, 25)	2	mobile	N-Linked	1
stub glycopeptide:charge 5:glycan loss 8	0.0	926.6702690937158	0.0	1.0	(5, 10)	(1, 25)	2	mobile	N-Linked	1
stub glycopeptide:charge 5:glycan loss 9	0.0	926.6702690937158	0.0	1.0	(5, 10)	(1, 25)	2	mobile	N-Linked	1
stub glycopeptide:charge 5:glycan loss 10	0.0	926.6702690937158	0.0	1.0	(5, 10)	(1, 25)	2	mobile	N-Linked	1
stub glycopeptide:charge 5:glycan loss 11	0.0	926.6702690937158	0.0	1.0	(5, 10)	(1, 25)	2	mobile	N-Linked	1
stub glycopeptide:charge 5:glycan loss 12	0.0	926.6702690937158	0.0	1.0	(5, 10)	(1, 25)	2	mobile	N-Linked	1
stub glycopeptide:charge 5:glycan loss 13	0.0	926.6702690937158	0.0	1.0	(5, 10)	(1, 25)	2	mobile	N-Linked	1
stub glycopeptide:charge 5:glycan loss 14	0.0	926.6702690937158	0.0	1.0	(5, 10)	(1, 25)	2	mobile	N-Linked	1
stub glycopeptide:charge 5:glycan loss 15	0.0	926.6702690937158	0.0	1.0	(5, 10)	(1, 25)	2	mobile	N-Linked	1
stub glycopeptide:charge 5:glycan loss 16	0.0	926.6702690937158	0.0	1.0	(5, 10)	(1, 25)	2	mobile	N-Linked	1
stub glycopeptide:charge 5:glycan loss 17	0.0	926.6702690937158	0.0	1.0	(5, 10)	(1, 25)	2	mobile	N-Linked	1
stub glycopeptide:charge 5:glycan loss 18	0.0	926.6702690937158	0.0	1.0	(5, 10)	(1, 25)	2	mobile	N-Linked	1
stub glycopeptide:charge 5:glycan loss 19	0.0	926.6702690937158	0.0	1.0	(5, 10)	(1, 25)	2	mobile	N-Linked	1
stub glycopeptide:charge 5:glycan loss 20	0.0	926.6702690937158	0.0	1.0	(5, 10)	(1, 25)	2	mobile	N-Linked	1
stub glycopeptide:charge 5:glycan loss 21	0.0	926.6702690937158	0.0	1.0	(5, 10)	(1, 25)	2	mobile	N-Linked	1
stub glycopeptide:charge 5:glycan loss 22	0.0	926.6702690937158	0.0	1.0	(5, 10)	(1, 25)	2	mobile	N-Linked	1
stub glycopeptide:charge 5:glycan loss 23	0.0	926.6702690937158	0.0	1.0	(5, 10)	(1, 25)	2	mobile	N-Linked	1
stub glycopeptide:charge 5:glycan loss 24	0.0	926.6702690937158	0.0	1.0	(5, 10)	(1, 25)	2	mobile	N-Linked	1
stub glycopeptide:charge 5:glycan loss 25	0.0	926.6702690937158	0.0	1.0	(5, 10)	(1, 25)	2	mobile	N-Linked	1
stub glycopeptide:charge 5:glycan loss 26	0.0	926.6702690937158	0.0	1.0	(5, 10)	(1, 25)	2	mobile	N-Linked	1
stub glycopeptide:charge 5:glycan loss 27	0.0	926.6702690937158	0.0	1.0	(5, 10)	(1, 25)	2	mobile	N-Linked	1
stub glycopeptide:charge 5:glycan loss 28	0.0	926.6702690937158	0.0	1.0	(5, 10)	(1, 25)	2	mobile	N-Linked	1
stub glycopeptide:charge 1:labile monosaccharides 0	0.1475911740184793	496.3845701643071	0.0002973323162918	0.9997627631388986	(5, 10)	(1, 25)	2	mobile	N-Linked	1
stub glycopeptide:charge 1:labile monosaccharides 1	-0.5847893038014674	496.38457216931465	-0.0011780972588366	0.9990600146034864	(5, 10)	(1, 25)	2	mobile	N-Linked	1
stub glycopeptide:charge 1:labile monosaccharides 2	-0.4881154127224283	496.3845842916072	-0.0009833411998864	0.9992154073650542	(5, 10)	(1, 25)	2	mobile	N-Linked	1
stub glycopeptide:charge 1:labile monosaccharides 3	0.0	926.6702690937158	0.0	1.0	(5, 10)	(1, 25)	2	mobile	N-Linked	1
stub glycopeptide:charge 1:labile monosaccharides 4	0.0	926.6702690937158	0.0	1.0	(5, 10)	(1, 25)	2	mobile	N-Linked	1
stub glycopeptide:charge 1:labile monosaccharides 5	0.0	926.6702690937158	0.0	1.0	(5, 10)	(1, 25)	2	mobile	N-Linked	1
stub glycopeptide:charge 1:labile monosaccharides 6	0.0	926.6702690937158	0.0	1.0	(5, 10)	(1, 25)	2	mobile	N-Linked	1
stub glycopeptide:charge 2:labile monosaccharides 0	0.0920847232505415	495.1584012439508	0.0001859702329985	0.9998516172231768	(5, 10)	(1, 25)	2	mobile	N-Linked	1
stub glycopeptide:charge 2:labile monosaccharides 1	-0.9659387702265784	495.15840906829135	-0.0019507671737699	0.9984435139775272	(5, 10)	(1, 25)	2	mobile	N-Linked	1
stub glycopeptide:charge 2:labile monosaccharides 2	-0.9545292970596292	495.1585006741177	-0.0019277247502771	0.998461899136905	(5, 10)	(1, 25)	2	mobile	N-Linked	1
stub glycopeptide:charge 2:labile monosaccharides 3	0.0	926.6702690937158	0.0	1.0	(5, 10)	(1, 25)	2	mobile	N-Linked	1
stub glycopeptide:charge 2:labile monosaccharides 4	0.0	926.6702690937158	0.0	1.0	(5, 10)	(1, 25)	2	mobile	N-Linked	1
stub glycopeptide:charge 2:labile monosaccharides 5	0.0	926.6702690937158	0.0	1.0	(5, 10)	(1, 25)	2	mobile	N-Linked	1
stub glycopeptide:charge 2:labile monosaccharides 6	0.0	926.6702690937158	0.0	1.0	(5, 10)	(1, 25)	2	mobile	N-Linked	1
stub glycopeptide:charge 3:labile monosaccharides 0	0.0	926.6702690937158	0.0	1.0	(5, 10)	(1, 25)	2	mobile	N-Linked	1
stub glycopeptide:charge 3:labile monosaccharides 1	0.0	926.6702690937158	0.0	1.0	(5, 10)	(1, 25)	2	mobile	N-Linked	1
stub glycopeptide:charge 3:labile monosaccharides 2	0.0	926.6702690937158	0.0	1.0	(5, 10)	(1, 25)	2	mobile	N-Linked	1
stub glycopeptide:charge 3:labile monosaccharides 3	0.0	926.6702690937158	0.0	1.0	(5, 10)	(1, 25)	2	mobile	N-Linked	1
stub glycopeptide:charge 3:labile monosaccharides 4	0.0	926.6702690937158	0.0	1.0	(5, 10)	(1, 25)	2	mobile	N-Linked	1
stub glycopeptide:charge 3:labile monosaccharides 5	0.0	926.6702690937158	0.0	1.0	(5, 10)	(1, 25)	2	mobile	N-Linked	1
stub glycopeptide:charge 3:labile monosaccharides 6	0.0	926.6702690937158	0.0	1.0	(5, 10)	(1, 25)	2	mobile	N-Linked	1
stub glycopeptide:charge 4:labile monosaccharides 0	0.0	926.6702690937158	0.0	1.0	(5, 10)	(1, 25)	2	mobile	N-Linked	1
stub glycopeptide:charge 4:labile monosaccharides 1	0.0	926.6702690937158	0.0	1.0	(5, 10)	(1, 25)	2	mobile	N-Linked	1
stub glycopeptide:charge 4:labile monosaccharides 2	0.0	926.6702690937158	0.0	1.0	(5, 10)	(1, 25)	2	mobile	N-Linked	1
stub glycopeptide:charge 4:labile monosaccharides 3	0.0	926.6702690937158	0.0	1.0	(5, 10)	(1, 25)	2	mobile	N-Linked	1
stub glycopeptide:charge 4:labile monosaccharides 4	0.0	926.6702690937158	0.0	1.0	(5, 10)	(1, 25)	2	mobile	N-Linked	1
stub glycopeptide:charge 4:labile monosaccharides 5	0.0	926.6702690937158	0.0	1.0	(5, 10)	(1, 25)	2	mobile	N-Linked	1
stub glycopeptide:charge 4:labile monosaccharides 6	0.0	926.6702690937158	0.0	1.0	(5, 10)	(1, 25)	2	mobile	N-Linked	1
stub glycopeptide:charge 5:labile monosaccharides 0	0.0	926.6702690937158	0.0	1.0	(5, 10)	(1, 25)	2	mobile	N-Linked	1
stub glycopeptide:charge 5:labile monosaccharides 1	0.0	926.6702690937158	0.0	1.0	(5, 10)	(1, 25)	2	mobile	N-Linked	1
stub glycopeptide:charge 5:labile monosaccharides 2	0.0	926.6702690937158	0.0	1.0	(5, 10)	(1, 25)	2	mobile	N-Linked	1
stub glycopeptide:charge 5:labile monosaccharides 3	0.0	926.6702690937158	0.0	1.0	(5, 10)	(1, 25)	2	mobile	N-Linked	1
stub glycopeptide:charge 5:labile monosaccharides 4	0.0	926.6702690937158	0.0	1.0	(5, 10)	(1, 25)	2	mobile	N-Linked	1
stub glycopeptide:charge 5:labile monosaccharides 5	0.0	926.6702690937158	0.0	1.0	(5, 10)	(1, 25)	2	mobile	N-Linked	1
stub glycopeptide:charge 5:labile monosaccharides 6	0.0	926.6702690937158	0.0	1.0	(5, 10)	(1, 25)	2	mobile	N-Linked	1
n-term pro	0.0				(5, 10)	(1, 25)	2	partial	N-Linked	1
n-term gly	0.0				(5, 10)	(1, 25)	2	partial	N-Linked	1
n-term ser_thr	0.0				(5, 10)	(1, 25)	2	partial	N-Linked	1
n-term leu_iso_val_ala	0.0				(5, 10)	(1, 25)	2	partial	N-Linked	1
n-term asn	0.0				(5, 10)	(1, 25)	2	partial	N-Linked	1
n-term his	0.0				(5, 10)	(1, 25)	2	partial	N-Linked	1
n-term arg_lys	0.0				(5, 10)	(1, 25)	2	partial	N-Linked	1
n-term x	0.0				(5, 10)	(1, 25)	2	partial	N-Linked	1
c-term pro	0.0				(5, 10)	(1, 25)	2	partial	N-Linked	1
c-term gly	0.0				(5, 10)	(1, 25)	2	partial	N-Linked	1
c-term ser_thr	0.0				(5, 10)	(1, 25)	2	partial	N-Linked	1
c-term leu_iso_val_ala	0.0				(5, 10)	(1, 25)	2	partial	N-Linked	1
c-term asn	0.0				(5, 10)	(1, 25)	2	partial	N-Linked	1
c-term his	0.0				(5, 10)	(1, 25)	2	partial	N-Linked	1
c-term arg_lys	0.0				(5, 10)	(1, 25)	2	partial	N-Linked	1
c-term x	0.0				(5, 10)	(1, 25)	2	partial	N-Linked	1
series b	0.0				(5, 10)	(1, 25)	2	partial	N-Linked	1
series y	0.0				(5, 10)	(1, 25)	2	partial	N-Linked	1
series stub_glycopeptide	-1.373375740938597				(5, 10)	(1, 25)	2	partial	N-Linked	1
charge 1	0.0				(5, 10)	(1, 25)	2	partial	N-Linked	1
charge 2	0.0				(5, 10)	(1, 25)	2	partial	N-Linked	1
charge 3	0.0				(5, 10)	(1, 25)	2	partial	N-Linked	1
charge 4	0.0				(5, 10)	(1, 25)	2	partial	N-Linked	1
charge 5	0.0				(5, 10)	(1, 25)	2	partial	N-Linked	1
series b:charge 1	0.0				(5, 10)	(1, 25)	2	partial	N-Linked	1
series b:charge 2	0.0				(5, 10)	(1, 25)	2	partial	N-Linked	1
series b:charge 3	0.0				(5, 10)	(1, 25)	2	partial	N-Linked	1
series b:charge 4	0.0				(5, 10)	(1, 25)	2	partial	N-Linked	1
series b:charge 5	0.0				(5, 10)	(1, 25)	2	partial	N-Linked	1
series y:charge 1	0.0				(5, 10)	(1, 25)	2	partial	N-Linked	1
series y:charge 2	0.0				(5, 10)	(1, 25)	2	partial	N-Linked	1
series y:charge 3	0.0				(5, 10)	(1, 25)	2	partial	N-Linked	1
series y:charge 4	0.0				(5, 10)	(1, 25)	2	partial	N-Linked	1
series y:charge 5	0.0				(5, 10)	(1, 25)	2	partial	N-Linked	1
series stub_glycopeptide:charge 1	-0.2972606225185734				(5, 10)	(1, 25)	2	partial	N-Linked	1
series stub_glycopeptide:charge 2	-1.076115071846658				(5, 10)	(1, 25)	2	partial	N-Linked	1
series stub_glycopeptide:charge 3	0.0				(5, 10)	(1, 25)	2	partial	N-Linked	1
series stub_glycopeptide:charge 4	0.0				(5, 10)	(1, 25)	2	partial	N-Linked	1
series stub_glycopeptide:charge 5	0.0				(5, 10)	(1, 25)	2	partial	N-Linked	1
is_glycosylated 0	0.0				(5, 10)	(1, 25)	2	partial	N-Linked	1
is_glycosylated 1	0.0				(5, 10)	(1, 25)	2	partial	N-Linked	1
is_glycosylated 2	0.0				(5, 10)	(1, 25)	2	partial	N-Linked	1
charge 1:c-term pro	0.0				(5, 10)	(1, 25)	2	partial	N-Linked	1
charge 2:c-term pro	0.0				(5, 10)	(1, 25)	2	partial	N-Linked	1
charge 3:c-term pro	0.0				(5, 10)	(1, 25)	2	partial	N-Linked	1
charge 4:c-term pro	0.0				(5, 10)	(1, 25)	2	partial	N-Linked	1
charge 5:c-term pro	0.0				(5, 10)	(1, 25)	2	partial	N-Linked	1
series:c-term pro b	0.0				(5, 10)	(1, 25)	2	partial	N-Linked	1
series:c-term pro y	0.0				(5, 10)	(1, 25)	2	partial	N-Linked	1
is_glycosylated:c-term pro 0	0.0				(5, 10)	(1, 25)	2	partial	N-Linked	1
is_glycosylated:c-term pro 1	0.0				(5, 10)	(1, 25)	2	partial	N-Linked	1
is_glycosylated:c-term pro 2	0.0				(5, 10)	(1, 25)	2	partial	N-Linked	1
stub glycopeptide:is_glycosylated 0	0.4874001934580719				(5, 10)	(1, 25)	2	partial	N-Linked	1
stub glycopeptide:is_glycosylated 1	1.5104047775822316				(5, 10)	(1, 25)	2	partial	N-Linked	1
stub glycopeptide:is_glycosylated 2	0.0811163106179698				(5, 10)	(1, 25)	2	partial	N-Linked	1
stub glycopeptide:is_glycosylated 3	-0.3024228251515088				(5, 10)	(1, 25)	2	partial	N-Linked	1
stub glycopeptide:is_glycosylated 4	-0.758833124290458				(5, 10)	(1, 25)	2	partial	N-Linked	1
stub glycopeptide:is_glycosylated 5	-0.8796190475819641				(5, 10)	(1, 25)	2	partial	N-Linked	1
stub glycopeptide:is_glycosylated 6	-0.6708660250805819				(5, 10)	(1, 25)	2	partial	N-Linked	1
stub glycopeptide:is_glycosylated 7	-1.130177650569126				(5, 10)	(1, 25)	2	partial	N-Linked	1
stub glycopeptide:is_glycosylated 8	-0.3108077141037932				(5, 10)	(1, 25)	2	partial	N-Linked	1
stub glycopeptide:is_glycosylated 9	-0.3539257857446556				(5, 10)	(1, 25)	2	partial	N-Linked	1
stub glycopeptide:is_glycosylated 10	0.2259610327282383				(5, 10)	(1, 25)	2	partial	N-Linked	1
stub glycopeptide:is_glycosylated 11	0.3949447398600421				(5, 10)	(1, 25)	2	partial	N-Linked	1
stub glycopeptide:is_glycosylated 12	0.3334491331268761				(5, 10)	(1, 25)	2	partial	N-Linked	1
stub glycopeptide:is_glycosylated 13	0.0				(5, 10)	(1, 25)	2	partial	N-Linked	1
stub glycopeptide:is_glycosylated 14	0.0				(5, 10)	(1, 25)	2	partial	N-Linked	1
stub glycopeptide:composition pro	-0.1485367872348625				(5, 10)	(1, 25)	2	partial	N-Linked	1
stub glycopeptide:composition gly	0.220309602505346				(5, 10)	(1, 25)	2	partial	N-Linked	1
stub glycopeptide:composition ser_thr	0.113486549777351				(5, 10)	(1, 25)	2	partial	N-Linked	1
stub glycopeptide:composition leu_iso_val_ala	0.0984724583504158				(5, 10)	(1, 25)	2	partial	N-Linked	1
stub glycopeptide:composition asn	0.5372102082148796				(5, 10)	(1, 25)	2	partial	N-Linked	1
stub glycopeptide:composition his	-1.270464564866201				(5, 10)	(1, 25)	2	partial	N-Linked	1
stub glycopeptide:composition arg_lys	-1.4762868907343882				(5, 10)	(1, 25)	2	partial	N-Linked	1
stub glycopeptide:composition x	-0.0171799015401636				(5, 10)	(1, 25)	2	partial	N-Linked	1
stub glycopeptide:charge 1:fucose 0	0.4506337880566146				(5, 10)	(1, 25)	2	partial	N-Linked	1
stub glycopeptide:charge 1:fucose 1	0.4222834152473197				(5, 10)	(1, 25)	2	partial	N-Linked	1
stub glycopeptide:charge 1:fucose 2	-1.1701778673033054				(5, 10)	(1, 25)	2	partial	N-Linked	1
stub glycopeptide:charge 1:fucose 3	0.0				(5, 10)	(1, 25)	2	partial	N-Linked	1
stub glycopeptide:charge 1:fucose 4	0.0				(5, 10)	(1, 25)	2	partial	N-Linked	1
stub glycopeptide:charge 1:fucose 5	0.0				(5, 10)	(1, 25)	2	partial	N-Linked	1
stub glycopeptide:charge 1:fucose 6	0.0				(5, 10)	(1, 25)	2	partial	N-Linked	1
stub glycopeptide:charge 2:fucose 0	1.0902905561924832				(5, 10)	(1, 25)	2	partial	N-Linked	1
stub glycopeptide:charge 2:fucose 1	0.0767768931658389				(5, 10)	(1, 25)	2	partial	N-Linked	1
stub glycopeptide:charge 2:fucose 2	-0.8725654921804267				(5, 10)	(1, 25)	2	partial	N-Linked	1
stub glycopeptide:charge 2:fucose 3	-1.3706171209007552				(5, 10)	(1, 25)	2	partial	N-Linked	1
stub glycopeptide:charge 2:fucose 4	0.0				(5, 10)	(1, 25)	2	partial	N-Linked	1
stub glycopeptide:charge 2:fucose 5	0.0				(5, 10)	(1, 25)	2	partial	N-Linked	1
stub glycopeptide:charge 2:fucose 6	0.0				(5, 10)	(1, 25)	2	partial	N-Linked	1
stub glycopeptide:charge 3:fucose 0	0.0				(5, 10)	(1, 25)	2	partial	N-Linked	1
stub glycopeptide:charge 3:fucose 1	0.0				(5, 10)	(1, 25)	2	partial	N-Linked	1
stub glycopeptide:charge 3:fucose 2	0.0				(5, 10)	(1, 25)	2	partial	N-Linked	1
stub glycopeptide:charge 3:fucose 3	0.0				(5, 10)	(1, 25)	2	partial	N-Linked	1
stub glycopeptide:charge 3:fucose 4	0.0				(5, 10)	(1, 25)	2	partial	N-Linked	1
stub glycopeptide:charge 3:fucose 5	0.0				(5, 10)	(1, 25)	2	partial	N-Linked	1
stub glycopeptide:charge 3:fucose 6	0.0				(5, 10)	(1, 25)	2	partial	N-Linked	1
stub glycopeptide:charge 4:fucose 0	0.0				(5, 10)	(1, 25)	2	partial	N-Linked	1
stub glycopeptide:charge 4:fucose 1	0.0				(5, 10)	(1, 25)	2	partial	N-Linked	1
stub glycopeptide:charge 4:fucose 2	0.0				(5, 10)	(1, 25)	2	partial	N-Linked	1
stub glycopeptide:charge 4:fucose 3	0.0				(5, 10)	(1, 25)	2	partial	N-Linked	1
stub glycopeptide:charge 4:fucose 4	0.0				(5, 10)	(1, 25)	2	partial	N-Linked	1
stub glycopeptide:charge 4:fucose 5	0.0				(5, 10)	(1, 25)	2	partial	N-Linked	1
stub glycopeptide:charge 4:fucose 6	0.0				(5, 10)	(1, 25)	2	partial	N-Linked	1
stub glycopeptide:charge 5:fucose 0	0.0				(5, 10)	(1, 25)	2	partial	N-Linked	1
stub glycopeptide:charge 5:fucose 1	0.0				(5, 10)	(1, 25)	2	partial	N-Linked	1
stub glycopeptide:charge 5:fucose 2	0.0				(5, 10)	(1, 25)	2	partial	N-Linked	1
stub glycopeptide:charge 5:fucose 3	0.0				(5, 10)	(1, 25)	2	partial	N-Linked	1
stub glycopeptide:charge 5:fucose 4	0.0				(5, 10)	(1, 25)	2	partial	N-Linked	1
stub glycopeptide:charge 5:fucose 5	0.0				(5, 10)	(1, 25)	2	partial	N-Linked	1
stub glycopeptide:charge 5:fucose 6	0.0				(5, 10)	(1, 25)	2	partial	N-Linked	1
n-term - 1 pro	0.0				(5, 10)	(1, 25)	2	partial	N-Linked	1
n-term - 1 gly	0.0				(5, 10)	(1, 25)	2	partial	N-Linked	1
n-term - 1 ser_thr	0.0				(5, 10)	(1, 25)	2	partial	N-Linked	1
n-term - 1 leu_iso_val_ala	0.0				(5, 10)	(1, 25)	2	partial	N-Linked	1
n-term - 1 asn	0.0				(5, 10)	(1, 25)	2	partial	N-Linked	1
n-term - 1 his	0.0				(5, 10)	(1, 25)	2	partial	N-Linked	1
n-term - 1 arg_lys	0.0				(5, 10)	(1, 25)	2	partial	N-Linked	1
n-term - 1 x	0.0				(5, 10)	(1, 25)	2	partial	N-Linked	1
n-term - 2 pro	0.0				(5, 10)	(1, 25)	2	partial	N-Linked	1
n-term - 2 gly	0.0				(5, 10)	(1, 25)	2	partial	N-Linked	1
n-term - 2 ser_thr	0.0				(5, 10)	(1, 25)	2	partial	N-Linked	1
n-term - 2 leu_iso_val_ala	0.0				(5, 10)	(1, 25)	2	partial	N-Linked	1
n-term - 2 asn	0.0				(5, 10)	(1, 25)	2	partial	N-Linked	1
n-term - 2 his	0.0				(5, 10)	(1, 25)	2	partial	N-Linked	1
n-term - 2 arg_lys	0.0				(5, 10)	(1, 25)	2	partial	N-Linked	1
n-term - 2 x	0.0				(5, 10)	(1, 25)	2	partial	N-Linked	1
c-term + 1 pro	0.0				(5, 10)	(1, 25)	2	partial	N-Linked	1
c-term + 1 gly	0.0				(5, 10)	(1, 25)	2	partial	N-Linked	1
c-term + 1 ser_thr	0.0				(5, 10)	(1, 25)	2	partial	N-Linked	1
c-term + 1 leu_iso_val_ala	0.0				(5, 10)	(1, 25)	2	partial	N-Linked	1
c-term + 1 asn	0.0				(5, 10)	(1, 25)	2	partial	N-Linked	1
c-term + 1 his	0.0				(5, 10)	(1, 25)	2	partial	N-Linked	1
c-term + 1 arg_lys	0.0				(5, 10)	(1, 25)	2	partial	N-Linked	1
c-term + 1 x	0.0				(5, 10)	(1, 25)	2	partial	N-Linked	1
c-term + 2 pro	0.0				(5, 10)	(1, 25)	2	partial	N-Linked	1
c-term + 2 gly	0.0				(5, 10)	(1, 25)	2	partial	N-Linked	1
c-term + 2 ser_thr	0.0				(5, 10)	(1, 25)	2	partial	N-Linked	1
c-term + 2 leu_iso_val_ala	0.0				(5, 10)	(1, 25)	2	partial	N-Linked	1
c-term + 2 asn	0.0				(5, 10)	(1, 25)	2	partial	N-Linked	1
c-term + 2 his	0.0				(5, 10)	(1, 25)	2	partial	N-Linked	1
c-term + 2 arg_lys	0.0				(5, 10)	(1, 25)	2	partial	N-Linked	1
c-term + 2 x	0.0				(5, 10)	(1, 25)	2	partial	N-Linked	1
stub glycopeptide:charge 1:glycan loss 0	0.0				(5, 10)	(1, 25)	2	partial	N-Linked	1
stub glycopeptide:charge 1:glycan loss 1	0.0				(5, 10)	(1, 25)	2	partial	N-Linked	1
stub glycopeptide:charge 1:glycan loss 2	-0.973297493937149				(5, 10)	(1, 25)	2	partial	N-Linked	1
stub glycopeptide:charge 1:glycan loss 3	-0.2882274468201161				(5, 10)	(1, 25)	2	partial	N-Linked	1
stub glycopeptide:charge 1:glycan loss 4	0.0236861075361888				(5, 10)	(1, 25)	2	partial	N-Linked	1
stub glycopeptide:charge 1:glycan loss 5	0.0704717547487419				(5, 10)	(1, 25)	2	partial	N-Linked	1
stub glycopeptide:charge 1:glycan loss 6	0.307593467247367				(5, 10)	(1, 25)	2	partial	N-Linked	1
stub glycopeptide:charge 1:glycan loss 7	0.4744881434080469				(5, 10)	(1, 25)	2	partial	N-Linked	1
stub glycopeptide:charge 1:glycan loss 8	0.3133892925185408				(5, 10)	(1, 25)	2	partial	N-Linked	1
stub glycopeptide:charge 1:glycan loss 9	0.320102107493633				(5, 10)	(1, 25)	2	partial	N-Linked	1
stub glycopeptide:charge 1:glycan loss 10	0.0513773857788568				(5, 10)	(1, 25)	2	partial	N-Linked	1
stub glycopeptide:charge 1:glycan loss 11	-0.3500845003955061				(5, 10)	(1, 25)	2	partial	N-Linked	1
stub glycopeptide:charge 1:glycan loss 12	-0.2467593749484776				(5, 10)	(1, 25)	2	partial	N-Linked	1
stub glycopeptide:charge 1:glycan loss 13	0.0				(5, 10)	(1, 25)	2	partial	N-Linked	1
stub glycopeptide:charge 1:glycan loss 14	0.0				(5, 10)	(1, 25)	2	partial	N-Linked	1
stub glycopeptide:charge 1:glycan loss 15	0.0				(5, 10)	(1, 25)	2	partial	N-Linked	1
stub glycopeptide:charge 1:glycan loss 16	0.0				(5, 10)	(1, 25)	2	partial	N-Linked	1
stub glycopeptide:charge 1:glycan loss 17	0.0				(5, 10)	(1, 25)	2	partial	N-Linked	1
stub glycopeptide:charge 1:glycan loss 18	0.0				(5, 10)	(1, 25)	2	partial	N-Linked	1
stub glycopeptide:charge 1:glycan loss 19	0.0				(5, 10)	(1, 25)	2	partial	N-Linked	1
stub glycopeptide:charge 1:glycan loss 20	0.0				(5, 10)	(1, 25)	2	partial	N-Linked	1
stub glycopeptide:charge 1:glycan loss 21	0.0				(5, 10)	(1, 25)	2	partial	N-Linked	1
stub glycopeptide:charge 1:glycan loss 22	0.0				(5, 10)	(1, 25)	2	partial	N-Linked	1
stub glycopeptide:charge 1:glycan loss 23	0.0				(5, 10)	(1, 25)	2	partial	N-Linked	1
stub glycopeptide:charge 1:glycan loss 24	0.0				(5, 10)	(1, 25)	2	partial	N-Linked	1
stub glycopeptide:charge 1:glycan loss 25	0.0				(5, 10)	(1, 25)	2	partial	N-Linked	1
stub glycopeptide:charge 1:glycan loss 26	0.0				(5, 10)	(1, 25)	2	partial	N-Linked	1
stub glycopeptide:charge 1:glycan loss 27	0.0				(5, 10)	(1, 25)	2	partial	N-Linked	1
stub glycopeptide:charge 1:glycan loss 28	0.0				(5, 10)	(1, 25)	2	partial	N-Linked	1
stub glycopeptide:charge 2:glycan loss 0	1.058943280046848				(5, 10)	(1, 25)	2	partial	N-Linked	1
stub glycopeptide:charge 2:glycan loss 1	0.5684986641036398				(5, 10)	(1, 25)	2	partial	N-Linked	1
stub glycopeptide:charge 2:glycan loss 2	1.053392291063444				(5, 10)	(1, 25)	2	partial	N-Linked	1
stub glycopeptide:charge 2:glycan loss 3	0.9262368789077344				(5, 10)	(1, 25)	2	partial	N-Linked	1
stub glycopeptide:charge 2:glycan loss 4	0.837892610119953				(5, 10)	(1, 25)	2	partial	N-Linked	1
stub glycopeptide:charge 2:glycan loss 5	0.8333734395520928				(5, 10)	(1, 25)	2	partial	N-Linked	1
stub glycopeptide:charge 2:glycan loss 6	0.3072356033565785				(5, 10)	(1, 25)	2	partial	N-Linked	1
stub glycopeptide:charge 2:glycan loss 7	-0.6337166750513695				(5, 10)	(1, 25)	2	partial	N-Linked	1
stub glycopeptide:charge 2:glycan loss 8	-0.897546961361709				(5, 10)	(1, 25)	2	partial	N-Linked	1
stub glycopeptide:charge 2:glycan loss 9	-1.03291996173556				(5, 10)	(1, 25)	2	partial	N-Linked	1
stub glycopeptide:charge 2:glycan loss 10	-1.8037258600372972				(5, 10)	(1, 25)	2	partial	N-Linked	1
stub glycopeptide:charge 2:glycan loss 11	-2.2937784995396595				(5, 10)	(1, 25)	2	partial	N-Linked	1
stub glycopeptide:charge 2:glycan loss 12	0.0				(5, 10)	(1, 25)	2	partial	N-Linked	1
stub glycopeptide:charge 2:glycan loss 13	0.0				(5, 10)	(1, 25)	2	partial	N-Linked	1
stub glycopeptide:charge 2:glycan loss 14	0.0				(5, 10)	(1, 25)	2	partial	N-Linked	1
stub glycopeptide:charge 2:glycan loss 15	0.0				(5, 10)	(1, 25)	2	partial	N-Linked	1
stub glycopeptide:charge 2:glycan loss 16	0.0				(5, 10)	(1, 25)	2	partial	N-Linked	1
stub glycopeptide:charge 2:glycan loss 17	0.0				(5, 10)	(1, 25)	2	partial	N-Linked	1
stub glycopeptide:charge 2:glycan loss 18	0.0				(5, 10)	(1, 25)	2	partial	N-Linked	1
stub glycopeptide:charge 2:glycan loss 19	0.0				(5, 10)	(1, 25)	2	partial	N-Linked	1
stub glycopeptide:charge 2:glycan loss 20	0.0				(5, 10)	(1, 25)	2	partial	N-Linked	1
stub glycopeptide:charge 2:glycan loss 21	0.0				(5, 10)	(1, 25)	2	partial	N-Linked	1
stub glycopeptide:charge 2:glycan loss 22	0.0				(5, 10)	(1, 25)	2	partial	N-Linked	1
stub glycopeptide:charge 2:glycan loss 23	0.0				(5, 10)	(1, 25)	2	partial	N-Linked	1
stub glycopeptide:charge 2:glycan loss 24	0.0				(5, 10)	(1, 25)	2	partial	N-Linked	1
stub glycopeptide:charge 2:glycan loss 25	0.0				(5, 10)	(1, 25)	2	partial	N-Linked	1
stub glycopeptide:charge 2:glycan loss 26	0.0				(5, 10)	(1, 25)	2	partial	N-Linked	1
stub glycopeptide:charge 2:glycan loss 27	0.0				(5, 10)	(1, 25)	2	partial	N-Linked	1
stub glycopeptide:charge 2:glycan loss 28	0.0				(5, 10)	(1, 25)	2	partial	N-Linked	1
stub glycopeptide:charge 3:glycan loss 0	0.0				(5, 10)	(1, 25)	2	partial	N-Linked	1
stub glycopeptide:charge 3:glycan loss 1	0.0				(5, 10)	(1, 25)	2	partial	N-Linked	1
stub glycopeptide:charge 3:glycan loss 2	0.0				(5, 10)	(1, 25)	2	partial	N-Linked	1
stub glycopeptide:charge 3:glycan loss 3	0.0				(5, 10)	(1, 25)	2	partial	N-Linked	1
stub glycopeptide:charge 3:glycan loss 4	0.0				(5, 10)	(1, 25)	2	partial	N-Linked	1
stub glycopeptide:charge 3:glycan loss 5	0.0				(5, 10)	(1, 25)	2	partial	N-Linked	1
stub glycopeptide:charge 3:glycan loss 6	0.0				(5, 10)	(1, 25)	2	partial	N-Linked	1
stub glycopeptide:charge 3:glycan loss 7	0.0				(5, 10)	(1, 25)	2	partial	N-Linked	1
stub glycopeptide:charge 3:glycan loss 8	0.0				(5, 10)	(1, 25)	2	partial	N-Linked	1
stub glycopeptide:charge 3:glycan loss 9	0.0				(5, 10)	(1, 25)	2	partial	N-Linked	1
stub glycopeptide:charge 3:glycan loss 10	0.0				(5, 10)	(1, 25)	2	partial	N-Linked	1
stub glycopeptide:charge 3:glycan loss 11	0.0				(5, 10)	(1, 25)	2	partial	N-Linked	1
stub glycopeptide:charge 3:glycan loss 12	0.0				(5, 10)	(1, 25)	2	partial	N-Linked	1
stub glycopeptide:charge 3:glycan loss 13	0.0				(5, 10)	(1, 25)	2	partial	N-Linked	1
stub glycopeptide:charge 3:glycan loss 14	0.0				(5, 10)	(1, 25)	2	partial	N-Linked	1
stub glycopeptide:charge 3:glycan loss 15	0.0				(5, 10)	(1, 25)	2	partial	N-Linked	1
stub glycopeptide:charge 3:glycan loss 16	0.0				(5, 10)	(1, 25)	2	partial	N-Linked	1
stub glycopeptide:charge 3:glycan loss 17	0.0				(5, 10)	(1, 25)	2	partial	N-Linked	1
stub glycopeptide:charge 3:glycan loss 18	0.0				(5, 10)	(1, 25)	2	partial	N-Linked	1
stub glycopeptide:charge 3:glycan loss 19	0.0				(5, 10)	(1, 25)	2	partial	N-Linked	1
stub glycopeptide:charge 3:glycan loss 20	0.0				(5, 10)	(1, 25)	2	partial	N-Linked	1
stub glycopeptide:charge 3:glycan loss 21	0.0				(5, 10)	(1, 25)	2	partial	N-Linked	1
stub glycopeptide:charge 3:glycan loss 22	0.0				(5, 10)	(1, 25)	2	partial	N-Linked	1
stub glycopeptide:charge 3:glycan loss 23	0.0				(5, 10)	(1, 25)	2	partial	N-Linked	1
stub glycopeptide:charge 3:glycan loss 24	0.0				(5, 10)	(1, 25)	2	partial	N-Linked	1
stub glycopeptide:charge 3:glycan loss 25	0.0				(5, 10)	(1, 25)	2	partial	N-Linked	1
stub glycopeptide:charge 3:glycan loss 26	0.0				(5, 10)	(1, 25)	2	partial	N-Linked	1
stub glycopeptide:charge 3:glycan loss 27	0.0				(5, 10)	(1, 25)	2	partial	N-Linked	1
stub glycopeptide:charge 3:glycan loss 28	0.0				(5, 10)	(1, 25)	2	partial	N-Linked	1
stub glycopeptide:charge 4:glycan loss 0	0.0				(5, 10)	(1, 25)	2	partial	N-Linked	1
stub glycopeptide:charge 4:glycan loss 1	0.0				(5, 10)	(1, 25)	2	partial	N-Linked	1
stub glycopeptide:charge 4:glycan loss 2	0.0				(5, 10)	(1, 25)	2	partial	N-Linked	1
stub glycopeptide:charge 4:glycan loss 3	0.0				(5, 10)	(1, 25)	2	partial	N-Linked	1
stub glycopeptide:charge 4:glycan loss 4	0.0				(5, 10)	(1, 25)	2	partial	N-Linked	1
stub glycopeptide:charge 4:glycan loss 5	0.0				(5, 10)	(1, 25)	2	partial	N-Linked	1
stub glycopeptide:charge 4:glycan loss 6	0.0				(5, 10)	(1, 25)	2	partial	N-Linked	1
stub glycopeptide:charge 4:glycan loss 7	0.0				(5, 10)	(1, 25)	2	partial	N-Linked	1
stub glycopeptide:charge 4:glycan loss 8	0.0				(5, 10)	(1, 25)	2	partial	N-Linked	1
stub glycopeptide:charge 4:glycan loss 9	0.0				(5, 10)	(1, 25)	2	partial	N-Linked	1
stub glycopeptide:charge 4:glycan loss 10	0.0				(5, 10)	(1, 25)	2	partial	N-Linked	1
stub glycopeptide:charge 4:glycan loss 11	0.0				(5, 10)	(1, 25)	2	partial	N-Linked	1
stub glycopeptide:charge 4:glycan loss 12	0.0				(5, 10)	(1, 25)	2	partial	N-Linked	1
stub glycopeptide:charge 4:glycan loss 13	0.0				(5, 10)	(1, 25)	2	partial	N-Linked	1
stub glycopeptide:charge 4:glycan loss 14	0.0				(5, 10)	(1, 25)	2	partial	N-Linked	1
stub glycopeptide:charge 4:glycan loss 15	0.0				(5, 10)	(1, 25)	2	partial	N-Linked	1
stub glycopeptide:charge 4:glycan loss 16	0.0				(5, 10)	(1, 25)	2	partial	N-Linked	1
stub glycopeptide:charge 4:glycan loss 17	0.0				(5, 10)	(1, 25)	2	partial	N-Linked	1
stub glycopeptide:charge 4:glycan loss 18	0.0				(5, 10)	(1, 25)	2	partial	N-Linked	1
stub glycopeptide:charge 4:glycan loss 19	0.0				(5, 10)	(1, 25)	2	partial	N-Linked	1
stub glycopeptide:charge 4:glycan loss 20	0.0				(5, 10)	(1, 25)	2	partial	N-Linked	1
stub glycopeptide:charge 4:glycan loss 21	0.0				(5, 10)	(1, 25)	2	partial	N-Linked	1
stub glycopeptide:charge 4:glycan loss 22	0.0				(5, 10)	(1, 25)	2	partial	N-Linked	1
stub glycopeptide:charge 4:glycan loss 23	0.0				(5, 10)	(1, 25)	2	partial	N-Linked	1
stub glycopeptide:charge 4:glycan loss 24	0.0				(5, 10)	(1, 25)	2	partial	N-Linked	1
stub glycopeptide:charge 4:glycan loss 25	0.0				(5, 10)	(1, 25)	2	partial	N-Linked	1
stub glycopeptide:charge 4:glycan loss 26	0.0				(5, 10)	(1, 25)	2	partial	N-Linked	1
stub glycopeptide:charge 4:glycan loss 27	0.0				(5, 10)	(1, 25)	2	partial	N-Linked	1
stub glycopeptide:charge 4:glycan loss 28	0.0				(5, 10)	(1, 25)	2	partial	N-Linked	1
stub glycopeptide:charge 5:glycan loss 0	0.0				(5, 10)	(1, 25)	2	partial	N-Linked	1
stub glycopeptide:charge 5:glycan loss 1	0.0				(5, 10)	(1, 25)	2	partial	N-Linked	1
stub glycopeptide:charge 5:glycan loss 2	0.0				(5, 10)	(1, 25)	2	partial	N-Linked	1
stub glycopeptide:charge 5:glycan loss 3	0.0				(5, 10)	(1, 25)	2	partial	N-Linked	1
stub glycopeptide:charge 5:glycan loss 4	0.0				(5, 10)	(1, 25)	2	partial	N-Linked	1
stub glycopeptide:charge 5:glycan loss 5	0.0				(5, 10)	(1, 25)	2	partial	N-Linked	1
stub glycopeptide:charge 5:glycan loss 6	0.0				(5, 10)	(1, 25)	2	partial	N-Linked	1
stub glycopeptide:charge 5:glycan loss 7	0.0				(5, 10)	(1, 25)	2	partial	N-Linked	1
stub glycopeptide:charge 5:glycan loss 8	0.0				(5, 10)	(1, 25)	2	partial	N-Linked	1
stub glycopeptide:charge 5:glycan loss 9	0.0				(5, 10)	(1, 25)	2	partial	N-Linked	1
stub glycopeptide:charge 5:glycan loss 10	0.0				(5, 10)	(1, 25)	2	partial	N-Linked	1
stub glycopeptide:charge 5:glycan loss 11	0.0				(5, 10)	(1, 25)	2	partial	N-Linked	1
stub glycopeptide:charge 5:glycan loss 12	0.0				(5, 10)	(1, 25)	2	partial	N-Linked	1
stub glycopeptide:charge 5:glycan loss 13	0.0				(5, 10)	(1, 25)	2	partial	N-Linked	1
stub glycopeptide:charge 5:glycan loss 14	0.0				(5, 10)	(1, 25)	2	partial	N-Linked	1
stub glycopeptide:charge 5:glycan loss 15	0.0				(5, 10)	(1, 25)	2	partial	N-Linked	1
stub glycopeptide:charge 5:glycan loss 16	0.0				(5, 10)	(1, 25)	2	partial	N-Linked	1
stub glycopeptide:charge 5:glycan loss 17	0.0				(5, 10)	(1, 25)	2	partial	N-Linked	1
stub glycopeptide:charge 5:glycan loss 18	0.0				(5, 10)	(1, 25)	2	partial	N-Linked	1
stub glycopeptide:charge 5:glycan loss 19	0.0				(5, 10)	(1, 25)	2	partial	N-Linked	1
stub glycopeptide:charge 5:glycan loss 20	0.0				(5, 10)	(1, 25)	2	partial	N-Linked	1
stub glycopeptide:charge 5:glycan loss 21	0.0				(5, 10)	(1, 25)	2	partial	N-Linked	1
stub glycopeptide:charge 5:glycan loss 22	0.0				(5, 10)	(1, 25)	2	partial	N-Linked	1
stub glycopeptide:charge 5:glycan loss 23	0.0				(5, 10)	(1, 25)	2	partial	N-Linked	1
stub glycopeptide:charge 5:glycan loss 24	0.0				(5, 10)	(1, 25)	2	partial	N-Linked	1
stub glycopeptide:charge 5:glycan loss 25	0.0				(5, 10)	(1, 25)	2	partial	N-Linked	1
stub glycopeptide:charge 5:glycan loss 26	0.0				(5, 10)	(1, 25)	2	partial	N-Linked	1
stub glycopeptide:charge 5:glycan loss 27	0.0				(5, 10)	(1, 25)	2	partial	N-Linked	1
stub glycopeptide:charge 5:glycan loss 28	0.0				(5, 10)	(1, 25)	2	partial	N-Linked	1
stub glycopeptide:charge 1:labile monosaccharides 0	0.1699185732887228				(5, 10)	(1, 25)	2	partial	N-Linked	1
stub glycopeptide:charge 1:labile monosaccharides 1	-0.415594091421253				(5, 10)	(1, 25)	2	partial	N-Linked	1
stub glycopeptide:charge 1:labile monosaccharides 2	-0.0515852147562511				(5, 10)	(1, 25)	2	partial	N-Linked	1
stub glycopeptide:charge 1:labile monosaccharides 3	0.0				(5, 10)	(1, 25)	2	partial	N-Linked	1
stub glycopeptide:charge 1:labile monosaccharides 4	0.0				(5, 10)	(1, 25)	2	partial	N-Linked	1
stub glycopeptide:charge 1:labile monosaccharides 5	0.0				(5, 10)	(1, 25)	2	partial	N-Linked	1
stub glycopeptide:charge 1:labile monosaccharides 6	0.0				(5, 10)	(1, 25)	2	partial	N-Linked	1
stub glycopeptide:charge 2:labile monosaccharides 0	-0.1121349284275525				(5, 10)	(1, 25)	2	partial	N-Linked	1
stub glycopeptide:charge 2:labile monosaccharides 1	-0.9421407382174892				(5, 10)	(1, 25)	2	partial	N-Linked	1
stub glycopeptide:charge 2:labile monosaccharides 2	-0.0218393972350634				(5, 10)	(1, 25)	2	partial	N-Linked	1
stub glycopeptide:charge 2:labile monosaccharides 3	0.0				(5, 10)	(1, 25)	2	partial	N-Linked	1
stub glycopeptide:charge 2:labile monosaccharides 4	0.0				(5, 10)	(1, 25)	2	partial	N-Linked	1
stub glycopeptide:charge 2:labile monosaccharides 5	0.0				(5, 10)	(1, 25)	2	partial	N-Linked	1
stub glycopeptide:charge 2:labile monosaccharides 6	0.0				(5, 10)	(1, 25)	2	partial	N-Linked	1
stub glycopeptide:charge 3:labile monosaccharides 0	0.0				(5, 10)	(1, 25)	2	partial	N-Linked	1
stub glycopeptide:charge 3:labile monosaccharides 1	0.0				(5, 10)	(1, 25)	2	partial	N-Linked	1
stub glycopeptide:charge 3:labile monosaccharides 2	0.0				(5, 10)	(1, 25)	2	partial	N-Linked	1
stub glycopeptide:charge 3:labile monosaccharides 3	0.0				(5, 10)	(1, 25)	2	partial	N-Linked	1
stub glycopeptide:charge 3:labile monosaccharides 4	0.0				(5, 10)	(1, 25)	2	partial	N-Linked	1
stub glycopeptide:charge 3:labile monosaccharides 5	0.0				(5, 10)	(1, 25)	2	partial	N-Linked	1
stub glycopeptide:charge 3:labile monosaccharides 6	0.0				(5, 10)	(1, 25)	2	partial	N-Linked	1
stub glycopeptide:charge 4:labile monosaccharides 0	0.0				(5, 10)	(1, 25)	2	partial	N-Linked	1
stub glycopeptide:charge 4:labile monosaccharides 1	0.0				(5, 10)	(1, 25)	2	partial	N-Linked	1
stub glycopeptide:charge 4:labile monosaccharides 2	0.0				(5, 10)	(1, 25)	2	partial	N-Linked	1
stub glycopeptide:charge 4:labile monosaccharides 3	0.0				(5, 10)	(1, 25)	2	partial	N-Linked	1
stub glycopeptide:charge 4:labile monosaccharides 4	0.0				(5, 10)	(1, 25)	2	partial	N-Linked	1
stub glycopeptide:charge 4:labile monosaccharides 5	0.0				(5, 10)	(1, 25)	2	partial	N-Linked	1
stub glycopeptide:charge 4:labile monosaccharides 6	0.0				(5, 10)	(1, 25)	2	partial	N-Linked	1
stub glycopeptide:charge 5:labile monosaccharides 0	0.0				(5, 10)	(1, 25)	2	partial	N-Linked	1
stub glycopeptide:charge 5:labile monosaccharides 1	0.0				(5, 10)	(1, 25)	2	partial	N-Linked	1
stub glycopeptide:charge 5:labile monosaccharides 2	0.0				(5, 10)	(1, 25)	2	partial	N-Linked	1
stub glycopeptide:charge 5:labile monosaccharides 3	0.0				(5, 10)	(1, 25)	2	partial	N-Linked	1
stub glycopeptide:charge 5:labile monosaccharides 4	0.0				(5, 10)	(1, 25)	2	partial	N-Linked	1
stub glycopeptide:charge 5:labile monosaccharides 5	0.0				(5, 10)	(1, 25)	2	partial	N-Linked	1
stub glycopeptide:charge 5:labile monosaccharides 6	0.0				(5, 10)	(1, 25)	2	partial	N-Linked	1
n-term pro	0.0	0.1762454703197349	0.0	1.0	(5, 10)	(1, 25)	3	immobile	N-Linked	1
n-term gly	0.0	0.1762454703197349	0.0	1.0	(5, 10)	(1, 25)	3	immobile	N-Linked	1
n-term ser_thr	0.0	0.1762454703197349	0.0	1.0	(5, 10)	(1, 25)	3	immobile	N-Linked	1
n-term leu_iso_val_ala	0.0	0.1762454703197349	0.0	1.0	(5, 10)	(1, 25)	3	immobile	N-Linked	1
n-term asn	0.0	0.1762454703197349	0.0	1.0	(5, 10)	(1, 25)	3	immobile	N-Linked	1
n-term his	0.0	0.1762454703197349	0.0	1.0	(5, 10)	(1, 25)	3	immobile	N-Linked	1
n-term arg_lys	0.0	0.1762454703197349	0.0	1.0	(5, 10)	(1, 25)	3	immobile	N-Linked	1
n-term x	0.0	0.1762454703197349	0.0	1.0	(5, 10)	(1, 25)	3	immobile	N-Linked	1
c-term pro	0.0	0.1762454703197349	0.0	1.0	(5, 10)	(1, 25)	3	immobile	N-Linked	1
c-term gly	0.0	0.1762454703197349	0.0	1.0	(5, 10)	(1, 25)	3	immobile	N-Linked	1
c-term ser_thr	0.0	0.1762454703197349	0.0	1.0	(5, 10)	(1, 25)	3	immobile	N-Linked	1
c-term leu_iso_val_ala	0.0	0.1762454703197349	0.0	1.0	(5, 10)	(1, 25)	3	immobile	N-Linked	1
c-term asn	0.0	0.1762454703197349	0.0	1.0	(5, 10)	(1, 25)	3	immobile	N-Linked	1
c-term his	0.0	0.1762454703197349	0.0	1.0	(5, 10)	(1, 25)	3	immobile	N-Linked	1
c-term arg_lys	0.0	0.1762454703197349	0.0	1.0	(5, 10)	(1, 25)	3	immobile	N-Linked	1
c-term x	0.0	0.1762454703197349	0.0	1.0	(5, 10)	(1, 25)	3	immobile	N-Linked	1
series b	0.0	0.1762454703197349	0.0	1.0	(5, 10)	(1, 25)	3	immobile	N-Linked	1
series y	0.0	0.1762454703197349	0.0	1.0	(5, 10)	(1, 25)	3	immobile	N-Linked	1
series stub_glycopeptide	-0.1696237913279361	0.172252940195519	-0.9847366967170564	0.3247534223144412	(5, 10)	(1, 25)	3	immobile	N-Linked	1
charge 1	0.0	0.1762454703197349	0.0	1.0	(5, 10)	(1, 25)	3	immobile	N-Linked	1
charge 2	0.0	0.1762454703197349	0.0	1.0	(5, 10)	(1, 25)	3	immobile	N-Linked	1
charge 3	0.0	0.1762454703197349	0.0	1.0	(5, 10)	(1, 25)	3	immobile	N-Linked	1
charge 4	0.0	0.1762454703197349	0.0	1.0	(5, 10)	(1, 25)	3	immobile	N-Linked	1
charge 5	0.0	0.1762454703197349	0.0	1.0	(5, 10)	(1, 25)	3	immobile	N-Linked	1
series b:charge 1	0.0	0.1762454703197349	0.0	1.0	(5, 10)	(1, 25)	3	immobile	N-Linked	1
series b:charge 2	0.0	0.1762454703197349	0.0	1.0	(5, 10)	(1, 25)	3	immobile	N-Linked	1
series b:charge 3	0.0	0.1762454703197349	0.0	1.0	(5, 10)	(1, 25)	3	immobile	N-Linked	1
series b:charge 4	0.0	0.1762454703197349	0.0	1.0	(5, 10)	(1, 25)	3	immobile	N-Linked	1
series b:charge 5	0.0	0.1762454703197349	0.0	1.0	(5, 10)	(1, 25)	3	immobile	N-Linked	1
series y:charge 1	0.0	0.1762454703197349	0.0	1.0	(5, 10)	(1, 25)	3	immobile	N-Linked	1
series y:charge 2	0.0	0.1762454703197349	0.0	1.0	(5, 10)	(1, 25)	3	immobile	N-Linked	1
series y:charge 3	0.0	0.1762454703197349	0.0	1.0	(5, 10)	(1, 25)	3	immobile	N-Linked	1
series y:charge 4	0.0	0.1762454703197349	0.0	1.0	(5, 10)	(1, 25)	3	immobile	N-Linked	1
series y:charge 5	0.0	0.1762454703197349	0.0	1.0	(5, 10)	(1, 25)	3	immobile	N-Linked	1
series stub_glycopeptide:charge 1	0.1253786356417081	0.1591591209700098	0.7877565223882647	0.4308391368685127	(5, 10)	(1, 25)	3	immobile	N-Linked	1
series stub_glycopeptide:charge 2	0.0168472621457515	0.1573572251423177	0.1070637978682863	0.9147383671580748	(5, 10)	(1, 25)	3	immobile	N-Linked	1
series stub_glycopeptide:charge 3	-0.3118496886567705	0.1610352670898022	-1.9365303904694728	0.0528027741538536	(5, 10)	(1, 25)	3	immobile	N-Linked	1
series stub_glycopeptide:charge 4	0.0	0.1762454703197349	0.0	1.0	(5, 10)	(1, 25)	3	immobile	N-Linked	1
series stub_glycopeptide:charge 5	0.0	0.1762454703197349	0.0	1.0	(5, 10)	(1, 25)	3	immobile	N-Linked	1
is_glycosylated 0	0.0	0.1762454703197349	0.0	1.0	(5, 10)	(1, 25)	3	immobile	N-Linked	1
is_glycosylated 1	0.0	0.1762454703197349	0.0	1.0	(5, 10)	(1, 25)	3	immobile	N-Linked	1
is_glycosylated 2	0.0	0.1762454703197349	0.0	1.0	(5, 10)	(1, 25)	3	immobile	N-Linked	1
charge 1:c-term pro	0.0	0.1762454703197349	0.0	1.0	(5, 10)	(1, 25)	3	immobile	N-Linked	1
charge 2:c-term pro	0.0	0.1762454703197349	0.0	1.0	(5, 10)	(1, 25)	3	immobile	N-Linked	1
charge 3:c-term pro	0.0	0.1762454703197349	0.0	1.0	(5, 10)	(1, 25)	3	immobile	N-Linked	1
charge 4:c-term pro	0.0	0.1762454703197349	0.0	1.0	(5, 10)	(1, 25)	3	immobile	N-Linked	1
charge 5:c-term pro	0.0	0.1762454703197349	0.0	1.0	(5, 10)	(1, 25)	3	immobile	N-Linked	1
series:c-term pro b	0.0	0.1762454703197349	0.0	1.0	(5, 10)	(1, 25)	3	immobile	N-Linked	1
series:c-term pro y	0.0	0.1762454703197349	0.0	1.0	(5, 10)	(1, 25)	3	immobile	N-Linked	1
is_glycosylated:c-term pro 0	0.0	0.1762454703197349	0.0	1.0	(5, 10)	(1, 25)	3	immobile	N-Linked	1
is_glycosylated:c-term pro 1	0.0	0.1762454703197349	0.0	1.0	(5, 10)	(1, 25)	3	immobile	N-Linked	1
is_glycosylated:c-term pro 2	0.0	0.1762454703197349	0.0	1.0	(5, 10)	(1, 25)	3	immobile	N-Linked	1
stub glycopeptide:is_glycosylated 0	-0.3533374025937618	0.1198240949660218	-2.9488009293452766	0.0031900939092593	(5, 10)	(1, 25)	3	immobile	N-Linked	1
stub glycopeptide:is_glycosylated 1	0.375910641860069	0.1198232590371539	3.137209293760815	0.0017056432421471	(5, 10)	(1, 25)	3	immobile	N-Linked	1
stub glycopeptide:is_glycosylated 2	-0.1596597058430853	0.1312634809719657	-1.2163299697741845	0.2238592492897898	(5, 10)	(1, 25)	3	immobile	N-Linked	1
stub glycopeptide:is_glycosylated 3	-0.2820169024497673	0.1267734118897678	-2.2245745243094586	0.0261098144358811	(5, 10)	(1, 25)	3	immobile	N-Linked	1
stub glycopeptide:is_glycosylated 4	-0.1182161868288777	0.1312634075092276	-0.9006027580121082	0.3677995676706613	(5, 10)	(1, 25)	3	immobile	N-Linked	1
stub glycopeptide:is_glycosylated 5	-0.0247595849577219	0.1312632625823513	-0.1886253965551737	0.8503864265416305	(5, 10)	(1, 25)	3	immobile	N-Linked	1
stub glycopeptide:is_glycosylated 6	0.0244475551602682	0.1312631964898883	0.1862483606526491	0.8522500010475773	(5, 10)	(1, 25)	3	immobile	N-Linked	1
stub glycopeptide:is_glycosylated 7	0.2374118172625587	0.1312629748350392	1.8086731430620004	0.0705017977672037	(5, 10)	(1, 25)	3	immobile	N-Linked	1
stub glycopeptide:is_glycosylated 8	0.1305959773853654	0.1312630742501817	0.9949178634690146	0.3197762139999052	(5, 10)	(1, 25)	3	immobile	N-Linked	1
stub glycopeptide:is_glycosylated 9	0.0	0.1762454703197349	0.0	1.0	(5, 10)	(1, 25)	3	immobile	N-Linked	1
stub glycopeptide:is_glycosylated 10	0.0	0.1762454703197349	0.0	1.0	(5, 10)	(1, 25)	3	immobile	N-Linked	1
stub glycopeptide:is_glycosylated 11	0.0	0.1762454703197349	0.0	1.0	(5, 10)	(1, 25)	3	immobile	N-Linked	1
stub glycopeptide:is_glycosylated 12	0.0	0.1762454703197349	0.0	1.0	(5, 10)	(1, 25)	3	immobile	N-Linked	1
stub glycopeptide:is_glycosylated 13	0.0	0.1762454703197349	0.0	1.0	(5, 10)	(1, 25)	3	immobile	N-Linked	1
stub glycopeptide:is_glycosylated 14	0.0	0.1762454703197349	0.0	1.0	(5, 10)	(1, 25)	3	immobile	N-Linked	1
stub glycopeptide:composition pro	0.0	0.1762454703197349	0.0	1.0	(5, 10)	(1, 25)	3	immobile	N-Linked	1
stub glycopeptide:composition gly	0.0	0.1762454703197349	0.0	1.0	(5, 10)	(1, 25)	3	immobile	N-Linked	1
stub glycopeptide:composition ser_thr	-0.3392475824107968	0.1596775006338437	-2.1245797376846776	0.0336216960749023	(5, 10)	(1, 25)	3	immobile	N-Linked	1
stub glycopeptide:composition leu_iso_val_ala	-0.3392475824107965	0.1596775006338437	-2.124579737684676	0.0336216960749024	(5, 10)	(1, 25)	3	immobile	N-Linked	1
stub glycopeptide:composition asn	-0.1696237912063951	0.1722529402024385	-0.9847366959719032	0.3247534226805555	(5, 10)	(1, 25)	3	immobile	N-Linked	1
stub glycopeptide:composition his	-0.1696237912063953	0.1722529402024385	-0.9847366959719044	0.324753422680555	(5, 10)	(1, 25)	3	immobile	N-Linked	1
stub glycopeptide:composition arg_lys	-0.5088713717412965	0.1361614931230057	-3.737263451434039	0.0001860339711351	(5, 10)	(1, 25)	3	immobile	N-Linked	1
stub glycopeptide:composition x	-0.1696237912063494	0.1722529402022584	-0.984736695972668	0.3247534226801799	(5, 10)	(1, 25)	3	immobile	N-Linked	1
stub glycopeptide:charge 1:fucose 0	0.1253786355671745	0.1591591209688805	0.7877565219255588	0.4308391371392152	(5, 10)	(1, 25)	3	immobile	N-Linked	1
stub glycopeptide:charge 1:fucose 1	0.0	0.1762454703197349	0.0	1.0	(5, 10)	(1, 25)	3	immobile	N-Linked	1
stub glycopeptide:charge 1:fucose 2	0.0	0.1762454703197349	0.0	1.0	(5, 10)	(1, 25)	3	immobile	N-Linked	1
stub glycopeptide:charge 1:fucose 3	0.0	0.1762454703197349	0.0	1.0	(5, 10)	(1, 25)	3	immobile	N-Linked	1
stub glycopeptide:charge 1:fucose 4	0.0	0.1762454703197349	0.0	1.0	(5, 10)	(1, 25)	3	immobile	N-Linked	1
stub glycopeptide:charge 1:fucose 5	0.0	0.1762454703197349	0.0	1.0	(5, 10)	(1, 25)	3	immobile	N-Linked	1
stub glycopeptide:charge 1:fucose 6	0.0	0.1762454703197349	0.0	1.0	(5, 10)	(1, 25)	3	immobile	N-Linked	1
stub glycopeptide:charge 2:fucose 0	0.0168472623090123	0.157357225146181	0.1070637989031747	0.9147383663370722	(5, 10)	(1, 25)	3	immobile	N-Linked	1
stub glycopeptide:charge 2:fucose 1	0.0	0.1762454703197349	0.0	1.0	(5, 10)	(1, 25)	3	immobile	N-Linked	1
stub glycopeptide:charge 2:fucose 2	0.0	0.1762454703197349	0.0	1.0	(5, 10)	(1, 25)	3	immobile	N-Linked	1
stub glycopeptide:charge 2:fucose 3	0.0	0.1762454703197349	0.0	1.0	(5, 10)	(1, 25)	3	immobile	N-Linked	1
stub glycopeptide:charge 2:fucose 4	0.0	0.1762454703197349	0.0	1.0	(5, 10)	(1, 25)	3	immobile	N-Linked	1
stub glycopeptide:charge 2:fucose 5	0.0	0.1762454703197349	0.0	1.0	(5, 10)	(1, 25)	3	immobile	N-Linked	1
stub glycopeptide:charge 2:fucose 6	0.0	0.1762454703197349	0.0	1.0	(5, 10)	(1, 25)	3	immobile	N-Linked	1
stub glycopeptide:charge 3:fucose 0	-0.3118496886655882	0.1610352670898558	-1.936530390523584	0.052802774147233	(5, 10)	(1, 25)	3	immobile	N-Linked	1
stub glycopeptide:charge 3:fucose 1	0.0	0.1762454703197349	0.0	1.0	(5, 10)	(1, 25)	3	immobile	N-Linked	1
stub glycopeptide:charge 3:fucose 2	0.0	0.1762454703197349	0.0	1.0	(5, 10)	(1, 25)	3	immobile	N-Linked	1
stub glycopeptide:charge 3:fucose 3	0.0	0.1762454703197349	0.0	1.0	(5, 10)	(1, 25)	3	immobile	N-Linked	1
stub glycopeptide:charge 3:fucose 4	0.0	0.1762454703197349	0.0	1.0	(5, 10)	(1, 25)	3	immobile	N-Linked	1
stub glycopeptide:charge 3:fucose 5	0.0	0.1762454703197349	0.0	1.0	(5, 10)	(1, 25)	3	immobile	N-Linked	1
stub glycopeptide:charge 3:fucose 6	0.0	0.1762454703197349	0.0	1.0	(5, 10)	(1, 25)	3	immobile	N-Linked	1
stub glycopeptide:charge 4:fucose 0	0.0	0.1762454703197349	0.0	1.0	(5, 10)	(1, 25)	3	immobile	N-Linked	1
stub glycopeptide:charge 4:fucose 1	0.0	0.1762454703197349	0.0	1.0	(5, 10)	(1, 25)	3	immobile	N-Linked	1
stub glycopeptide:charge 4:fucose 2	0.0	0.1762454703197349	0.0	1.0	(5, 10)	(1, 25)	3	immobile	N-Linked	1
stub glycopeptide:charge 4:fucose 3	0.0	0.1762454703197349	0.0	1.0	(5, 10)	(1, 25)	3	immobile	N-Linked	1
stub glycopeptide:charge 4:fucose 4	0.0	0.1762454703197349	0.0	1.0	(5, 10)	(1, 25)	3	immobile	N-Linked	1
stub glycopeptide:charge 4:fucose 5	0.0	0.1762454703197349	0.0	1.0	(5, 10)	(1, 25)	3	immobile	N-Linked	1
stub glycopeptide:charge 4:fucose 6	0.0	0.1762454703197349	0.0	1.0	(5, 10)	(1, 25)	3	immobile	N-Linked	1
stub glycopeptide:charge 5:fucose 0	0.0	0.1762454703197349	0.0	1.0	(5, 10)	(1, 25)	3	immobile	N-Linked	1
stub glycopeptide:charge 5:fucose 1	0.0	0.1762454703197349	0.0	1.0	(5, 10)	(1, 25)	3	immobile	N-Linked	1
stub glycopeptide:charge 5:fucose 2	0.0	0.1762454703197349	0.0	1.0	(5, 10)	(1, 25)	3	immobile	N-Linked	1
stub glycopeptide:charge 5:fucose 3	0.0	0.1762454703197349	0.0	1.0	(5, 10)	(1, 25)	3	immobile	N-Linked	1
stub glycopeptide:charge 5:fucose 4	0.0	0.1762454703197349	0.0	1.0	(5, 10)	(1, 25)	3	immobile	N-Linked	1
stub glycopeptide:charge 5:fucose 5	0.0	0.1762454703197349	0.0	1.0	(5, 10)	(1, 25)	3	immobile	N-Linked	1
stub glycopeptide:charge 5:fucose 6	0.0	0.1762454703197349	0.0	1.0	(5, 10)	(1, 25)	3	immobile	N-Linked	1
n-term - 1 pro	0.0	0.1762454703197349	0.0	1.0	(5, 10)	(1, 25)	3	immobile	N-Linked	1
n-term - 1 gly	0.0	0.1762454703197349	0.0	1.0	(5, 10)	(1, 25)	3	immobile	N-Linked	1
n-term - 1 ser_thr	0.0	0.1762454703197349	0.0	1.0	(5, 10)	(1, 25)	3	immobile	N-Linked	1
n-term - 1 leu_iso_val_ala	0.0	0.1762454703197349	0.0	1.0	(5, 10)	(1, 25)	3	immobile	N-Linked	1
n-term - 1 asn	0.0	0.1762454703197349	0.0	1.0	(5, 10)	(1, 25)	3	immobile	N-Linked	1
n-term - 1 his	0.0	0.1762454703197349	0.0	1.0	(5, 10)	(1, 25)	3	immobile	N-Linked	1
n-term - 1 arg_lys	0.0	0.1762454703197349	0.0	1.0	(5, 10)	(1, 25)	3	immobile	N-Linked	1
n-term - 1 x	0.0	0.1762454703197349	0.0	1.0	(5, 10)	(1, 25)	3	immobile	N-Linked	1
n-term - 2 pro	0.0	0.1762454703197349	0.0	1.0	(5, 10)	(1, 25)	3	immobile	N-Linked	1
n-term - 2 gly	0.0	0.1762454703197349	0.0	1.0	(5, 10)	(1, 25)	3	immobile	N-Linked	1
n-term - 2 ser_thr	0.0	0.1762454703197349	0.0	1.0	(5, 10)	(1, 25)	3	immobile	N-Linked	1
n-term - 2 leu_iso_val_ala	0.0	0.1762454703197349	0.0	1.0	(5, 10)	(1, 25)	3	immobile	N-Linked	1
n-term - 2 asn	0.0	0.1762454703197349	0.0	1.0	(5, 10)	(1, 25)	3	immobile	N-Linked	1
n-term - 2 his	0.0	0.1762454703197349	0.0	1.0	(5, 10)	(1, 25)	3	immobile	N-Linked	1
n-term - 2 arg_lys	0.0	0.1762454703197349	0.0	1.0	(5, 10)	(1, 25)	3	immobile	N-Linked	1
n-term - 2 x	0.0	0.1762454703197349	0.0	1.0	(5, 10)	(1, 25)	3	immobile	N-Linked	1
c-term + 1 pro	0.0	0.1762454703197349	0.0	1.0	(5, 10)	(1, 25)	3	immobile	N-Linked	1
c-term + 1 gly	0.0	0.1762454703197349	0.0	1.0	(5, 10)	(1, 25)	3	immobile	N-Linked	1
c-term + 1 ser_thr	0.0	0.1762454703197349	0.0	1.0	(5, 10)	(1, 25)	3	immobile	N-Linked	1
c-term + 1 leu_iso_val_ala	0.0	0.1762454703197349	0.0	1.0	(5, 10)	(1, 25)	3	immobile	N-Linked	1
c-term + 1 asn	0.0	0.1762454703197349	0.0	1.0	(5, 10)	(1, 25)	3	immobile	N-Linked	1
c-term + 1 his	0.0	0.1762454703197349	0.0	1.0	(5, 10)	(1, 25)	3	immobile	N-Linked	1
c-term + 1 arg_lys	0.0	0.1762454703197349	0.0	1.0	(5, 10)	(1, 25)	3	immobile	N-Linked	1
c-term + 1 x	0.0	0.1762454703197349	0.0	1.0	(5, 10)	(1, 25)	3	immobile	N-Linked	1
c-term + 2 pro	0.0	0.1762454703197349	0.0	1.0	(5, 10)	(1, 25)	3	immobile	N-Linked	1
c-term + 2 gly	0.0	0.1762454703197349	0.0	1.0	(5, 10)	(1, 25)	3	immobile	N-Linked	1
c-term + 2 ser_thr	0.0	0.1762454703197349	0.0	1.0	(5, 10)	(1, 25)	3	immobile	N-Linked	1
c-term + 2 leu_iso_val_ala	0.0	0.1762454703197349	0.0	1.0	(5, 10)	(1, 25)	3	immobile	N-Linked	1
c-term + 2 asn	0.0	0.1762454703197349	0.0	1.0	(5, 10)	(1, 25)	3	immobile	N-Linked	1
c-term + 2 his	0.0	0.1762454703197349	0.0	1.0	(5, 10)	(1, 25)	3	immobile	N-Linked	1
c-term + 2 arg_lys	0.0	0.1762454703197349	0.0	1.0	(5, 10)	(1, 25)	3	immobile	N-Linked	1
c-term + 2 x	0.0	0.1762454703197349	0.0	1.0	(5, 10)	(1, 25)	3	immobile	N-Linked	1
stub glycopeptide:charge 1:glycan loss 0	0.0	0.1762454703197349	0.0	1.0	(5, 10)	(1, 25)	3	immobile	N-Linked	1
stub glycopeptide:charge 1:glycan loss 1	0.0	0.1762454703197349	0.0	1.0	(5, 10)	(1, 25)	3	immobile	N-Linked	1
stub glycopeptide:charge 1:glycan loss 2	0.0	0.1762454703197349	0.0	1.0	(5, 10)	(1, 25)	3	immobile	N-Linked	1
stub glycopeptide:charge 1:glycan loss 3	0.0	0.1762454703197349	0.0	1.0	(5, 10)	(1, 25)	3	immobile	N-Linked	1
stub glycopeptide:charge 1:glycan loss 4	0.0	0.1762454703197349	0.0	1.0	(5, 10)	(1, 25)	3	immobile	N-Linked	1
stub glycopeptide:charge 1:glycan loss 5	0.0	0.1762454703197349	0.0	1.0	(5, 10)	(1, 25)	3	immobile	N-Linked	1
stub glycopeptide:charge 1:glycan loss 6	0.0	0.1762454703197349	0.0	1.0	(5, 10)	(1, 25)	3	immobile	N-Linked	1
stub glycopeptide:charge 1:glycan loss 7	0.0	0.1762454703197349	0.0	1.0	(5, 10)	(1, 25)	3	immobile	N-Linked	1
stub glycopeptide:charge 1:glycan loss 8	0.0	0.1762454703197349	0.0	1.0	(5, 10)	(1, 25)	3	immobile	N-Linked	1
stub glycopeptide:charge 1:glycan loss 9	0.0232158485935648	0.1388372596734895	0.1672162692361024	0.8671998836488457	(5, 10)	(1, 25)	3	immobile	N-Linked	1
stub glycopeptide:charge 1:glycan loss 10	0.1021627870571786	0.1388374455168071	0.7358446179767203	0.4618252644104219	(5, 10)	(1, 25)	3	immobile	N-Linked	1
stub glycopeptide:charge 1:glycan loss 11	0.0	0.1762454703197349	0.0	1.0	(5, 10)	(1, 25)	3	immobile	N-Linked	1
stub glycopeptide:charge 1:glycan loss 12	0.0	0.1762454703197349	0.0	1.0	(5, 10)	(1, 25)	3	immobile	N-Linked	1
stub glycopeptide:charge 1:glycan loss 13	0.0	0.1762454703197349	0.0	1.0	(5, 10)	(1, 25)	3	immobile	N-Linked	1
stub glycopeptide:charge 1:glycan loss 14	0.0	0.1762454703197349	0.0	1.0	(5, 10)	(1, 25)	3	immobile	N-Linked	1
stub glycopeptide:charge 1:glycan loss 15	0.0	0.1762454703197349	0.0	1.0	(5, 10)	(1, 25)	3	immobile	N-Linked	1
stub glycopeptide:charge 1:glycan loss 16	0.0	0.1762454703197349	0.0	1.0	(5, 10)	(1, 25)	3	immobile	N-Linked	1
stub glycopeptide:charge 1:glycan loss 17	0.0	0.1762454703197349	0.0	1.0	(5, 10)	(1, 25)	3	immobile	N-Linked	1
stub glycopeptide:charge 1:glycan loss 18	0.0	0.1762454703197349	0.0	1.0	(5, 10)	(1, 25)	3	immobile	N-Linked	1
stub glycopeptide:charge 1:glycan loss 19	0.0	0.1762454703197349	0.0	1.0	(5, 10)	(1, 25)	3	immobile	N-Linked	1
stub glycopeptide:charge 1:glycan loss 20	0.0	0.1762454703197349	0.0	1.0	(5, 10)	(1, 25)	3	immobile	N-Linked	1
stub glycopeptide:charge 1:glycan loss 21	0.0	0.1762454703197349	0.0	1.0	(5, 10)	(1, 25)	3	immobile	N-Linked	1
stub glycopeptide:charge 1:glycan loss 22	0.0	0.1762454703197349	0.0	1.0	(5, 10)	(1, 25)	3	immobile	N-Linked	1
stub glycopeptide:charge 1:glycan loss 23	0.0	0.1762454703197349	0.0	1.0	(5, 10)	(1, 25)	3	immobile	N-Linked	1
stub glycopeptide:charge 1:glycan loss 24	0.0	0.1762454703197349	0.0	1.0	(5, 10)	(1, 25)	3	immobile	N-Linked	1
stub glycopeptide:charge 1:glycan loss 25	0.0	0.1762454703197349	0.0	1.0	(5, 10)	(1, 25)	3	immobile	N-Linked	1
stub glycopeptide:charge 1:glycan loss 26	0.0	0.1762454703197349	0.0	1.0	(5, 10)	(1, 25)	3	immobile	N-Linked	1
stub glycopeptide:charge 1:glycan loss 27	0.0	0.1762454703197349	0.0	1.0	(5, 10)	(1, 25)	3	immobile	N-Linked	1
stub glycopeptide:charge 1:glycan loss 28	0.0	0.1762454703197349	0.0	1.0	(5, 10)	(1, 25)	3	immobile	N-Linked	1
stub glycopeptide:charge 2:glycan loss 0	0.0	0.1762454703197349	0.0	1.0	(5, 10)	(1, 25)	3	immobile	N-Linked	1
stub glycopeptide:charge 2:glycan loss 1	0.0	0.1762454703197349	0.0	1.0	(5, 10)	(1, 25)	3	immobile	N-Linked	1
stub glycopeptide:charge 2:glycan loss 2	0.1305959773865286	0.1312630742500058	0.9949178634792092	0.3197762139949467	(5, 10)	(1, 25)	3	immobile	N-Linked	1
stub glycopeptide:charge 2:glycan loss 3	0.2374118172294491	0.1312629748350864	1.808673142809111	0.070501797806515	(5, 10)	(1, 25)	3	immobile	N-Linked	1
stub glycopeptide:charge 2:glycan loss 4	0.0244475552204257	0.1312631964894886	0.1862483611115128	0.8522500006877525	(5, 10)	(1, 25)	3	immobile	N-Linked	1
stub glycopeptide:charge 2:glycan loss 5	-0.024759584952505	0.1312632625823072	-0.1886253965154937	0.8503864265727322	(5, 10)	(1, 25)	3	immobile	N-Linked	1
stub glycopeptide:charge 2:glycan loss 6	-0.11821618683598	0.1312634075091526	-0.9006027580667302	0.3677995676416089	(5, 10)	(1, 25)	3	immobile	N-Linked	1
stub glycopeptide:charge 2:glycan loss 7	0.0298327861943964	0.1257919861407671	0.2371596721671291	0.8125329208334329	(5, 10)	(1, 25)	3	immobile	N-Linked	1
stub glycopeptide:charge 2:glycan loss 8	-0.1596597058748554	0.1312634809719807	-1.2163299700160788	0.2238592491976802	(5, 10)	(1, 25)	3	immobile	N-Linked	1
stub glycopeptide:charge 2:glycan loss 9	0.3526947932254812	0.1192012377009147	2.958818213871405	0.0030882121634733	(5, 10)	(1, 25)	3	immobile	N-Linked	1
stub glycopeptide:charge 2:glycan loss 10	-0.4555001895863929	0.1192031268521197	-3.821210077412436	0.0001327984678031	(5, 10)	(1, 25)	3	immobile	N-Linked	1
stub glycopeptide:charge 2:glycan loss 11	0.0	0.1762454703197349	0.0	1.0	(5, 10)	(1, 25)	3	immobile	N-Linked	1
stub glycopeptide:charge 2:glycan loss 12	0.0	0.1762454703197349	0.0	1.0	(5, 10)	(1, 25)	3	immobile	N-Linked	1
stub glycopeptide:charge 2:glycan loss 13	0.0	0.1762454703197349	0.0	1.0	(5, 10)	(1, 25)	3	immobile	N-Linked	1
stub glycopeptide:charge 2:glycan loss 14	0.0	0.1762454703197349	0.0	1.0	(5, 10)	(1, 25)	3	immobile	N-Linked	1
stub glycopeptide:charge 2:glycan loss 15	0.0	0.1762454703197349	0.0	1.0	(5, 10)	(1, 25)	3	immobile	N-Linked	1
stub glycopeptide:charge 2:glycan loss 16	0.0	0.1762454703197349	0.0	1.0	(5, 10)	(1, 25)	3	immobile	N-Linked	1
stub glycopeptide:charge 2:glycan loss 17	0.0	0.1762454703197349	0.0	1.0	(5, 10)	(1, 25)	3	immobile	N-Linked	1
stub glycopeptide:charge 2:glycan loss 18	0.0	0.1762454703197349	0.0	1.0	(5, 10)	(1, 25)	3	immobile	N-Linked	1
stub glycopeptide:charge 2:glycan loss 19	0.0	0.1762454703197349	0.0	1.0	(5, 10)	(1, 25)	3	immobile	N-Linked	1
stub glycopeptide:charge 2:glycan loss 20	0.0	0.1762454703197349	0.0	1.0	(5, 10)	(1, 25)	3	immobile	N-Linked	1
stub glycopeptide:charge 2:glycan loss 21	0.0	0.1762454703197349	0.0	1.0	(5, 10)	(1, 25)	3	immobile	N-Linked	1
stub glycopeptide:charge 2:glycan loss 22	0.0	0.1762454703197349	0.0	1.0	(5, 10)	(1, 25)	3	immobile	N-Linked	1
stub glycopeptide:charge 2:glycan loss 23	0.0	0.1762454703197349	0.0	1.0	(5, 10)	(1, 25)	3	immobile	N-Linked	1
stub glycopeptide:charge 2:glycan loss 24	0.0	0.1762454703197349	0.0	1.0	(5, 10)	(1, 25)	3	immobile	N-Linked	1
stub glycopeptide:charge 2:glycan loss 25	0.0	0.1762454703197349	0.0	1.0	(5, 10)	(1, 25)	3	immobile	N-Linked	1
stub glycopeptide:charge 2:glycan loss 26	0.0	0.1762454703197349	0.0	1.0	(5, 10)	(1, 25)	3	immobile	N-Linked	1
stub glycopeptide:charge 2:glycan loss 27	0.0	0.1762454703197349	0.0	1.0	(5, 10)	(1, 25)	3	immobile	N-Linked	1
stub glycopeptide:charge 2:glycan loss 28	0.0	0.1762454703197349	0.0	1.0	(5, 10)	(1, 25)	3	immobile	N-Linked	1
stub glycopeptide:charge 3:glycan loss 0	0.0	0.1762454703197349	0.0	1.0	(5, 10)	(1, 25)	3	immobile	N-Linked	1
stub glycopeptide:charge 3:glycan loss 1	0.0	0.1762454703197349	0.0	1.0	(5, 10)	(1, 25)	3	immobile	N-Linked	1
stub glycopeptide:charge 3:glycan loss 2	0.0	0.1762454703197349	0.0	1.0	(5, 10)	(1, 25)	3	immobile	N-Linked	1
stub glycopeptide:charge 3:glycan loss 3	0.0	0.1762454703197349	0.0	1.0	(5, 10)	(1, 25)	3	immobile	N-Linked	1
stub glycopeptide:charge 3:glycan loss 4	0.0	0.1762454703197349	0.0	1.0	(5, 10)	(1, 25)	3	immobile	N-Linked	1
stub glycopeptide:charge 3:glycan loss 5	0.0	0.1762454703197349	0.0	1.0	(5, 10)	(1, 25)	3	immobile	N-Linked	1
stub glycopeptide:charge 3:glycan loss 6	0.0	0.1762454703197349	0.0	1.0	(5, 10)	(1, 25)	3	immobile	N-Linked	1
stub glycopeptide:charge 3:glycan loss 7	-0.3118496886559964	0.161035267089824	-1.936530390464403	0.0528027741544739	(5, 10)	(1, 25)	3	immobile	N-Linked	1
stub glycopeptide:charge 3:glycan loss 8	0.0	0.1762454703197349	0.0	1.0	(5, 10)	(1, 25)	3	immobile	N-Linked	1
stub glycopeptide:charge 3:glycan loss 9	0.0	0.1762454703197349	0.0	1.0	(5, 10)	(1, 25)	3	immobile	N-Linked	1
stub glycopeptide:charge 3:glycan loss 10	0.0	0.1762454703197349	0.0	1.0	(5, 10)	(1, 25)	3	immobile	N-Linked	1
stub glycopeptide:charge 3:glycan loss 11	0.0	0.1762454703197349	0.0	1.0	(5, 10)	(1, 25)	3	immobile	N-Linked	1
stub glycopeptide:charge 3:glycan loss 12	0.0	0.1762454703197349	0.0	1.0	(5, 10)	(1, 25)	3	immobile	N-Linked	1
stub glycopeptide:charge 3:glycan loss 13	0.0	0.1762454703197349	0.0	1.0	(5, 10)	(1, 25)	3	immobile	N-Linked	1
stub glycopeptide:charge 3:glycan loss 14	0.0	0.1762454703197349	0.0	1.0	(5, 10)	(1, 25)	3	immobile	N-Linked	1
stub glycopeptide:charge 3:glycan loss 15	0.0	0.1762454703197349	0.0	1.0	(5, 10)	(1, 25)	3	immobile	N-Linked	1
stub glycopeptide:charge 3:glycan loss 16	0.0	0.1762454703197349	0.0	1.0	(5, 10)	(1, 25)	3	immobile	N-Linked	1
stub glycopeptide:charge 3:glycan loss 17	0.0	0.1762454703197349	0.0	1.0	(5, 10)	(1, 25)	3	immobile	N-Linked	1
stub glycopeptide:charge 3:glycan loss 18	0.0	0.1762454703197349	0.0	1.0	(5, 10)	(1, 25)	3	immobile	N-Linked	1
stub glycopeptide:charge 3:glycan loss 19	0.0	0.1762454703197349	0.0	1.0	(5, 10)	(1, 25)	3	immobile	N-Linked	1
stub glycopeptide:charge 3:glycan loss 20	0.0	0.1762454703197349	0.0	1.0	(5, 10)	(1, 25)	3	immobile	N-Linked	1
stub glycopeptide:charge 3:glycan loss 21	0.0	0.1762454703197349	0.0	1.0	(5, 10)	(1, 25)	3	immobile	N-Linked	1
stub glycopeptide:charge 3:glycan loss 22	0.0	0.1762454703197349	0.0	1.0	(5, 10)	(1, 25)	3	immobile	N-Linked	1
stub glycopeptide:charge 3:glycan loss 23	0.0	0.1762454703197349	0.0	1.0	(5, 10)	(1, 25)	3	immobile	N-Linked	1
stub glycopeptide:charge 3:glycan loss 24	0.0	0.1762454703197349	0.0	1.0	(5, 10)	(1, 25)	3	immobile	N-Linked	1
stub glycopeptide:charge 3:glycan loss 25	0.0	0.1762454703197349	0.0	1.0	(5, 10)	(1, 25)	3	immobile	N-Linked	1
stub glycopeptide:charge 3:glycan loss 26	0.0	0.1762454703197349	0.0	1.0	(5, 10)	(1, 25)	3	immobile	N-Linked	1
stub glycopeptide:charge 3:glycan loss 27	0.0	0.1762454703197349	0.0	1.0	(5, 10)	(1, 25)	3	immobile	N-Linked	1
stub glycopeptide:charge 3:glycan loss 28	0.0	0.1762454703197349	0.0	1.0	(5, 10)	(1, 25)	3	immobile	N-Linked	1
stub glycopeptide:charge 4:glycan loss 0	0.0	0.1762454703197349	0.0	1.0	(5, 10)	(1, 25)	3	immobile	N-Linked	1
stub glycopeptide:charge 4:glycan loss 1	0.0	0.1762454703197349	0.0	1.0	(5, 10)	(1, 25)	3	immobile	N-Linked	1
stub glycopeptide:charge 4:glycan loss 2	0.0	0.1762454703197349	0.0	1.0	(5, 10)	(1, 25)	3	immobile	N-Linked	1
stub glycopeptide:charge 4:glycan loss 3	0.0	0.1762454703197349	0.0	1.0	(5, 10)	(1, 25)	3	immobile	N-Linked	1
stub glycopeptide:charge 4:glycan loss 4	0.0	0.1762454703197349	0.0	1.0	(5, 10)	(1, 25)	3	immobile	N-Linked	1
stub glycopeptide:charge 4:glycan loss 5	0.0	0.1762454703197349	0.0	1.0	(5, 10)	(1, 25)	3	immobile	N-Linked	1
stub glycopeptide:charge 4:glycan loss 6	0.0	0.1762454703197349	0.0	1.0	(5, 10)	(1, 25)	3	immobile	N-Linked	1
stub glycopeptide:charge 4:glycan loss 7	0.0	0.1762454703197349	0.0	1.0	(5, 10)	(1, 25)	3	immobile	N-Linked	1
stub glycopeptide:charge 4:glycan loss 8	0.0	0.1762454703197349	0.0	1.0	(5, 10)	(1, 25)	3	immobile	N-Linked	1
stub glycopeptide:charge 4:glycan loss 9	0.0	0.1762454703197349	0.0	1.0	(5, 10)	(1, 25)	3	immobile	N-Linked	1
stub glycopeptide:charge 4:glycan loss 10	0.0	0.1762454703197349	0.0	1.0	(5, 10)	(1, 25)	3	immobile	N-Linked	1
stub glycopeptide:charge 4:glycan loss 11	0.0	0.1762454703197349	0.0	1.0	(5, 10)	(1, 25)	3	immobile	N-Linked	1
stub glycopeptide:charge 4:glycan loss 12	0.0	0.1762454703197349	0.0	1.0	(5, 10)	(1, 25)	3	immobile	N-Linked	1
stub glycopeptide:charge 4:glycan loss 13	0.0	0.1762454703197349	0.0	1.0	(5, 10)	(1, 25)	3	immobile	N-Linked	1
stub glycopeptide:charge 4:glycan loss 14	0.0	0.1762454703197349	0.0	1.0	(5, 10)	(1, 25)	3	immobile	N-Linked	1
stub glycopeptide:charge 4:glycan loss 15	0.0	0.1762454703197349	0.0	1.0	(5, 10)	(1, 25)	3	immobile	N-Linked	1
stub glycopeptide:charge 4:glycan loss 16	0.0	0.1762454703197349	0.0	1.0	(5, 10)	(1, 25)	3	immobile	N-Linked	1
stub glycopeptide:charge 4:glycan loss 17	0.0	0.1762454703197349	0.0	1.0	(5, 10)	(1, 25)	3	immobile	N-Linked	1
stub glycopeptide:charge 4:glycan loss 18	0.0	0.1762454703197349	0.0	1.0	(5, 10)	(1, 25)	3	immobile	N-Linked	1
stub glycopeptide:charge 4:glycan loss 19	0.0	0.1762454703197349	0.0	1.0	(5, 10)	(1, 25)	3	immobile	N-Linked	1
stub glycopeptide:charge 4:glycan loss 20	0.0	0.1762454703197349	0.0	1.0	(5, 10)	(1, 25)	3	immobile	N-Linked	1
stub glycopeptide:charge 4:glycan loss 21	0.0	0.1762454703197349	0.0	1.0	(5, 10)	(1, 25)	3	immobile	N-Linked	1
stub glycopeptide:charge 4:glycan loss 22	0.0	0.1762454703197349	0.0	1.0	(5, 10)	(1, 25)	3	immobile	N-Linked	1
stub glycopeptide:charge 4:glycan loss 23	0.0	0.1762454703197349	0.0	1.0	(5, 10)	(1, 25)	3	immobile	N-Linked	1
stub glycopeptide:charge 4:glycan loss 24	0.0	0.1762454703197349	0.0	1.0	(5, 10)	(1, 25)	3	immobile	N-Linked	1
stub glycopeptide:charge 4:glycan loss 25	0.0	0.1762454703197349	0.0	1.0	(5, 10)	(1, 25)	3	immobile	N-Linked	1
stub glycopeptide:charge 4:glycan loss 26	0.0	0.1762454703197349	0.0	1.0	(5, 10)	(1, 25)	3	immobile	N-Linked	1
stub glycopeptide:charge 4:glycan loss 27	0.0	0.1762454703197349	0.0	1.0	(5, 10)	(1, 25)	3	immobile	N-Linked	1
stub glycopeptide:charge 4:glycan loss 28	0.0	0.1762454703197349	0.0	1.0	(5, 10)	(1, 25)	3	immobile	N-Linked	1
stub glycopeptide:charge 5:glycan loss 0	0.0	0.1762454703197349	0.0	1.0	(5, 10)	(1, 25)	3	immobile	N-Linked	1
stub glycopeptide:charge 5:glycan loss 1	0.0	0.1762454703197349	0.0	1.0	(5, 10)	(1, 25)	3	immobile	N-Linked	1
stub glycopeptide:charge 5:glycan loss 2	0.0	0.1762454703197349	0.0	1.0	(5, 10)	(1, 25)	3	immobile	N-Linked	1
stub glycopeptide:charge 5:glycan loss 3	0.0	0.1762454703197349	0.0	1.0	(5, 10)	(1, 25)	3	immobile	N-Linked	1
stub glycopeptide:charge 5:glycan loss 4	0.0	0.1762454703197349	0.0	1.0	(5, 10)	(1, 25)	3	immobile	N-Linked	1
stub glycopeptide:charge 5:glycan loss 5	0.0	0.1762454703197349	0.0	1.0	(5, 10)	(1, 25)	3	immobile	N-Linked	1
stub glycopeptide:charge 5:glycan loss 6	0.0	0.1762454703197349	0.0	1.0	(5, 10)	(1, 25)	3	immobile	N-Linked	1
stub glycopeptide:charge 5:glycan loss 7	0.0	0.1762454703197349	0.0	1.0	(5, 10)	(1, 25)	3	immobile	N-Linked	1
stub glycopeptide:charge 5:glycan loss 8	0.0	0.1762454703197349	0.0	1.0	(5, 10)	(1, 25)	3	immobile	N-Linked	1
stub glycopeptide:charge 5:glycan loss 9	0.0	0.1762454703197349	0.0	1.0	(5, 10)	(1, 25)	3	immobile	N-Linked	1
stub glycopeptide:charge 5:glycan loss 10	0.0	0.1762454703197349	0.0	1.0	(5, 10)	(1, 25)	3	immobile	N-Linked	1
stub glycopeptide:charge 5:glycan loss 11	0.0	0.1762454703197349	0.0	1.0	(5, 10)	(1, 25)	3	immobile	N-Linked	1
stub glycopeptide:charge 5:glycan loss 12	0.0	0.1762454703197349	0.0	1.0	(5, 10)	(1, 25)	3	immobile	N-Linked	1
stub glycopeptide:charge 5:glycan loss 13	0.0	0.1762454703197349	0.0	1.0	(5, 10)	(1, 25)	3	immobile	N-Linked	1
stub glycopeptide:charge 5:glycan loss 14	0.0	0.1762454703197349	0.0	1.0	(5, 10)	(1, 25)	3	immobile	N-Linked	1
stub glycopeptide:charge 5:glycan loss 15	0.0	0.1762454703197349	0.0	1.0	(5, 10)	(1, 25)	3	immobile	N-Linked	1
stub glycopeptide:charge 5:glycan loss 16	0.0	0.1762454703197349	0.0	1.0	(5, 10)	(1, 25)	3	immobile	N-Linked	1
stub glycopeptide:charge 5:glycan loss 17	0.0	0.1762454703197349	0.0	1.0	(5, 10)	(1, 25)	3	immobile	N-Linked	1
stub glycopeptide:charge 5:glycan loss 18	0.0	0.1762454703197349	0.0	1.0	(5, 10)	(1, 25)	3	immobile	N-Linked	1
stub glycopeptide:charge 5:glycan loss 19	0.0	0.1762454703197349	0.0	1.0	(5, 10)	(1, 25)	3	immobile	N-Linked	1
stub glycopeptide:charge 5:glycan loss 20	0.0	0.1762454703197349	0.0	1.0	(5, 10)	(1, 25)	3	immobile	N-Linked	1
stub glycopeptide:charge 5:glycan loss 21	0.0	0.1762454703197349	0.0	1.0	(5, 10)	(1, 25)	3	immobile	N-Linked	1
stub glycopeptide:charge 5:glycan loss 22	0.0	0.1762454703197349	0.0	1.0	(5, 10)	(1, 25)	3	immobile	N-Linked	1
stub glycopeptide:charge 5:glycan loss 23	0.0	0.1762454703197349	0.0	1.0	(5, 10)	(1, 25)	3	immobile	N-Linked	1
stub glycopeptide:charge 5:glycan loss 24	0.0	0.1762454703197349	0.0	1.0	(5, 10)	(1, 25)	3	immobile	N-Linked	1
stub glycopeptide:charge 5:glycan loss 25	0.0	0.1762454703197349	0.0	1.0	(5, 10)	(1, 25)	3	immobile	N-Linked	1
stub glycopeptide:charge 5:glycan loss 26	0.0	0.1762454703197349	0.0	1.0	(5, 10)	(1, 25)	3	immobile	N-Linked	1
stub glycopeptide:charge 5:glycan loss 27	0.0	0.1762454703197349	0.0	1.0	(5, 10)	(1, 25)	3	immobile	N-Linked	1
stub glycopeptide:charge 5:glycan loss 28	0.0	0.1762454703197349	0.0	1.0	(5, 10)	(1, 25)	3	immobile	N-Linked	1
stub glycopeptide:charge 1:labile monosaccharides 0	0.1253786357242816	0.1591591209681511	0.7877565229162756	0.4308391365596041	(5, 10)	(1, 25)	3	immobile	N-Linked	1
stub glycopeptide:charge 1:labile monosaccharides 1	0.0	0.1762454703197349	0.0	1.0	(5, 10)	(1, 25)	3	immobile	N-Linked	1
stub glycopeptide:charge 1:labile monosaccharides 2	0.0	0.1762454703197349	0.0	1.0	(5, 10)	(1, 25)	3	immobile	N-Linked	1
stub glycopeptide:charge 1:labile monosaccharides 3	0.0	0.1762454703197349	0.0	1.0	(5, 10)	(1, 25)	3	immobile	N-Linked	1
stub glycopeptide:charge 1:labile monosaccharides 4	0.0	0.1762454703197349	0.0	1.0	(5, 10)	(1, 25)	3	immobile	N-Linked	1
stub glycopeptide:charge 1:labile monosaccharides 5	0.0	0.1762454703197349	0.0	1.0	(5, 10)	(1, 25)	3	immobile	N-Linked	1
stub glycopeptide:charge 1:labile monosaccharides 6	0.0	0.1762454703197349	0.0	1.0	(5, 10)	(1, 25)	3	immobile	N-Linked	1
stub glycopeptide:charge 2:labile monosaccharides 0	0.0168472625301488	0.1573572251468326	0.1070638003080465	0.9147383652225528	(5, 10)	(1, 25)	3	immobile	N-Linked	1
stub glycopeptide:charge 2:labile monosaccharides 1	0.0	0.1762454703197349	0.0	1.0	(5, 10)	(1, 25)	3	immobile	N-Linked	1
stub glycopeptide:charge 2:labile monosaccharides 2	0.0	0.1762454703197349	0.0	1.0	(5, 10)	(1, 25)	3	immobile	N-Linked	1
stub glycopeptide:charge 2:labile monosaccharides 3	0.0	0.1762454703197349	0.0	1.0	(5, 10)	(1, 25)	3	immobile	N-Linked	1
stub glycopeptide:charge 2:labile monosaccharides 4	0.0	0.1762454703197349	0.0	1.0	(5, 10)	(1, 25)	3	immobile	N-Linked	1
stub glycopeptide:charge 2:labile monosaccharides 5	0.0	0.1762454703197349	0.0	1.0	(5, 10)	(1, 25)	3	immobile	N-Linked	1
stub glycopeptide:charge 2:labile monosaccharides 6	0.0	0.1762454703197349	0.0	1.0	(5, 10)	(1, 25)	3	immobile	N-Linked	1
stub glycopeptide:charge 3:labile monosaccharides 0	-0.3118496886548321	0.161035267089824	-1.936530390457173	0.0528027741553584	(5, 10)	(1, 25)	3	immobile	N-Linked	1
stub glycopeptide:charge 3:labile monosaccharides 1	0.0	0.1762454703197349	0.0	1.0	(5, 10)	(1, 25)	3	immobile	N-Linked	1
stub glycopeptide:charge 3:labile monosaccharides 2	0.0	0.1762454703197349	0.0	1.0	(5, 10)	(1, 25)	3	immobile	N-Linked	1
stub glycopeptide:charge 3:labile monosaccharides 3	0.0	0.1762454703197349	0.0	1.0	(5, 10)	(1, 25)	3	immobile	N-Linked	1
stub glycopeptide:charge 3:labile monosaccharides 4	0.0	0.1762454703197349	0.0	1.0	(5, 10)	(1, 25)	3	immobile	N-Linked	1
stub glycopeptide:charge 3:labile monosaccharides 5	0.0	0.1762454703197349	0.0	1.0	(5, 10)	(1, 25)	3	immobile	N-Linked	1
stub glycopeptide:charge 3:labile monosaccharides 6	0.0	0.1762454703197349	0.0	1.0	(5, 10)	(1, 25)	3	immobile	N-Linked	1
stub glycopeptide:charge 4:labile monosaccharides 0	0.0	0.1762454703197349	0.0	1.0	(5, 10)	(1, 25)	3	immobile	N-Linked	1
stub glycopeptide:charge 4:labile monosaccharides 1	0.0	0.1762454703197349	0.0	1.0	(5, 10)	(1, 25)	3	immobile	N-Linked	1
stub glycopeptide:charge 4:labile monosaccharides 2	0.0	0.1762454703197349	0.0	1.0	(5, 10)	(1, 25)	3	immobile	N-Linked	1
stub glycopeptide:charge 4:labile monosaccharides 3	0.0	0.1762454703197349	0.0	1.0	(5, 10)	(1, 25)	3	immobile	N-Linked	1
stub glycopeptide:charge 4:labile monosaccharides 4	0.0	0.1762454703197349	0.0	1.0	(5, 10)	(1, 25)	3	immobile	N-Linked	1
stub glycopeptide:charge 4:labile monosaccharides 5	0.0	0.1762454703197349	0.0	1.0	(5, 10)	(1, 25)	3	immobile	N-Linked	1
stub glycopeptide:charge 4:labile monosaccharides 6	0.0	0.1762454703197349	0.0	1.0	(5, 10)	(1, 25)	3	immobile	N-Linked	1
stub glycopeptide:charge 5:labile monosaccharides 0	0.0	0.1762454703197349	0.0	1.0	(5, 10)	(1, 25)	3	immobile	N-Linked	1
stub glycopeptide:charge 5:labile monosaccharides 1	0.0	0.1762454703197349	0.0	1.0	(5, 10)	(1, 25)	3	immobile	N-Linked	1
stub glycopeptide:charge 5:labile monosaccharides 2	0.0	0.1762454703197349	0.0	1.0	(5, 10)	(1, 25)	3	immobile	N-Linked	1
stub glycopeptide:charge 5:labile monosaccharides 3	0.0	0.1762454703197349	0.0	1.0	(5, 10)	(1, 25)	3	immobile	N-Linked	1
stub glycopeptide:charge 5:labile monosaccharides 4	0.0	0.1762454703197349	0.0	1.0	(5, 10)	(1, 25)	3	immobile	N-Linked	1
stub glycopeptide:charge 5:labile monosaccharides 5	0.0	0.1762454703197349	0.0	1.0	(5, 10)	(1, 25)	3	immobile	N-Linked	1
stub glycopeptide:charge 5:labile monosaccharides 6	0.0	0.1762454703197349	0.0	1.0	(5, 10)	(1, 25)	3	immobile	N-Linked	1
n-term pro	0.0	1313.726828455017	0.0	1.0	(5, 10)	(1, 25)	3	mobile	N-Linked	1
n-term gly	0.0	1313.726828455017	0.0	1.0	(5, 10)	(1, 25)	3	mobile	N-Linked	1
n-term ser_thr	0.0	1313.726828455017	0.0	1.0	(5, 10)	(1, 25)	3	mobile	N-Linked	1
n-term leu_iso_val_ala	0.0	1313.726828455017	0.0	1.0	(5, 10)	(1, 25)	3	mobile	N-Linked	1
n-term asn	0.0	1313.726828455017	0.0	1.0	(5, 10)	(1, 25)	3	mobile	N-Linked	1
n-term his	0.0	1313.726828455017	0.0	1.0	(5, 10)	(1, 25)	3	mobile	N-Linked	1
n-term arg_lys	0.0	1313.726828455017	0.0	1.0	(5, 10)	(1, 25)	3	mobile	N-Linked	1
n-term x	0.0	1313.726828455017	0.0	1.0	(5, 10)	(1, 25)	3	mobile	N-Linked	1
c-term pro	0.0	1313.726828455017	0.0	1.0	(5, 10)	(1, 25)	3	mobile	N-Linked	1
c-term gly	0.0	1313.726828455017	0.0	1.0	(5, 10)	(1, 25)	3	mobile	N-Linked	1
c-term ser_thr	0.0	1313.726828455017	0.0	1.0	(5, 10)	(1, 25)	3	mobile	N-Linked	1
c-term leu_iso_val_ala	0.0	1313.726828455017	0.0	1.0	(5, 10)	(1, 25)	3	mobile	N-Linked	1
c-term asn	0.0	1313.726828455017	0.0	1.0	(5, 10)	(1, 25)	3	mobile	N-Linked	1
c-term his	0.0	1313.726828455017	0.0	1.0	(5, 10)	(1, 25)	3	mobile	N-Linked	1
c-term arg_lys	0.0	1313.726828455017	0.0	1.0	(5, 10)	(1, 25)	3	mobile	N-Linked	1
c-term x	0.0	1313.726828455017	0.0	1.0	(5, 10)	(1, 25)	3	mobile	N-Linked	1
series b	0.0	1313.726828455017	0.0	1.0	(5, 10)	(1, 25)	3	mobile	N-Linked	1
series y	0.0	1313.726828455017	0.0	1.0	(5, 10)	(1, 25)	3	mobile	N-Linked	1
series stub_glycopeptide	-4.230268183053735	800.2781657426036	-0.0052859972496292	0.995782404047264	(5, 10)	(1, 25)	3	mobile	N-Linked	1
charge 1	0.0	1313.726828455017	0.0	1.0	(5, 10)	(1, 25)	3	mobile	N-Linked	1
charge 2	0.0	1313.726828455017	0.0	1.0	(5, 10)	(1, 25)	3	mobile	N-Linked	1
charge 3	0.0	1313.726828455017	0.0	1.0	(5, 10)	(1, 25)	3	mobile	N-Linked	1
charge 4	0.0	1313.726828455017	0.0	1.0	(5, 10)	(1, 25)	3	mobile	N-Linked	1
charge 5	0.0	1313.726828455017	0.0	1.0	(5, 10)	(1, 25)	3	mobile	N-Linked	1
series b:charge 1	0.0	1313.726828455017	0.0	1.0	(5, 10)	(1, 25)	3	mobile	N-Linked	1
series b:charge 2	0.0	1313.726828455017	0.0	1.0	(5, 10)	(1, 25)	3	mobile	N-Linked	1
series b:charge 3	0.0	1313.726828455017	0.0	1.0	(5, 10)	(1, 25)	3	mobile	N-Linked	1
series b:charge 4	0.0	1313.726828455017	0.0	1.0	(5, 10)	(1, 25)	3	mobile	N-Linked	1
series b:charge 5	0.0	1313.726828455017	0.0	1.0	(5, 10)	(1, 25)	3	mobile	N-Linked	1
series y:charge 1	0.0	1313.726828455017	0.0	1.0	(5, 10)	(1, 25)	3	mobile	N-Linked	1
series y:charge 2	0.0	1313.726828455017	0.0	1.0	(5, 10)	(1, 25)	3	mobile	N-Linked	1
series y:charge 3	0.0	1313.726828455017	0.0	1.0	(5, 10)	(1, 25)	3	mobile	N-Linked	1
series y:charge 4	0.0	1313.726828455017	0.0	1.0	(5, 10)	(1, 25)	3	mobile	N-Linked	1
series y:charge 5	0.0	1313.726828455017	0.0	1.0	(5, 10)	(1, 25)	3	mobile	N-Linked	1
series stub_glycopeptide:charge 1	-0.9167307770776985	931.0186241610004	-0.0009846535324723	0.999214360275652	(5, 10)	(1, 25)	3	mobile	N-Linked	1
series stub_glycopeptide:charge 2	-2.0870139458419747	919.6104397109098	-0.0022694543860311	0.9981892389383038	(5, 10)	(1, 25)	3	mobile	N-Linked	1
series stub_glycopeptide:charge 3	-1.2266551908098853	951.9395406040168	-0.0012885851868612	0.998971858058654	(5, 10)	(1, 25)	3	mobile	N-Linked	1
series stub_glycopeptide:charge 4	0.0	1313.726828455017	0.0	1.0	(5, 10)	(1, 25)	3	mobile	N-Linked	1
series stub_glycopeptide:charge 5	0.0	1313.726828455017	0.0	1.0	(5, 10)	(1, 25)	3	mobile	N-Linked	1
is_glycosylated 0	0.0	1313.726828455017	0.0	1.0	(5, 10)	(1, 25)	3	mobile	N-Linked	1
is_glycosylated 1	0.0	1313.726828455017	0.0	1.0	(5, 10)	(1, 25)	3	mobile	N-Linked	1
is_glycosylated 2	0.0	1313.726828455017	0.0	1.0	(5, 10)	(1, 25)	3	mobile	N-Linked	1
charge 1:c-term pro	0.0	1313.726828455017	0.0	1.0	(5, 10)	(1, 25)	3	mobile	N-Linked	1
charge 2:c-term pro	0.0	1313.726828455017	0.0	1.0	(5, 10)	(1, 25)	3	mobile	N-Linked	1
charge 3:c-term pro	0.0	1313.726828455017	0.0	1.0	(5, 10)	(1, 25)	3	mobile	N-Linked	1
charge 4:c-term pro	0.0	1313.726828455017	0.0	1.0	(5, 10)	(1, 25)	3	mobile	N-Linked	1
charge 5:c-term pro	0.0	1313.726828455017	0.0	1.0	(5, 10)	(1, 25)	3	mobile	N-Linked	1
series:c-term pro b	0.0	1313.726828455017	0.0	1.0	(5, 10)	(1, 25)	3	mobile	N-Linked	1
series:c-term pro y	0.0	1313.726828455017	0.0	1.0	(5, 10)	(1, 25)	3	mobile	N-Linked	1
is_glycosylated:c-term pro 0	0.0	1313.726828455017	0.0	1.0	(5, 10)	(1, 25)	3	mobile	N-Linked	1
is_glycosylated:c-term pro 1	0.0	1313.726828455017	0.0	1.0	(5, 10)	(1, 25)	3	mobile	N-Linked	1
is_glycosylated:c-term pro 2	0.0	1313.726828455017	0.0	1.0	(5, 10)	(1, 25)	3	mobile	N-Linked	1
stub glycopeptide:is_glycosylated 0	0.4675394545043391	332.0159555449749	0.0014081836932713	0.9988764323437	(5, 10)	(1, 25)	3	mobile	N-Linked	1
stub glycopeptide:is_glycosylated 1	1.855065500102208	332.0159524358174	0.0055872782210993	0.9955420201651164	(5, 10)	(1, 25)	3	mobile	N-Linked	1
stub glycopeptide:is_glycosylated 2	0.3976337790056606	332.0159521945237	0.0011976345605607	0.9990444261030792	(5, 10)	(1, 25)	3	mobile	N-Linked	1
stub glycopeptide:is_glycosylated 3	0.0916070431928983	332.015951495188	0.0002759115722613	0.999779854419139	(5, 10)	(1, 25)	3	mobile	N-Linked	1
stub glycopeptide:is_glycosylated 4	-0.0197789408037016	332.01595069035	-5.9572260798241616e-05	0.9999524682128852	(5, 10)	(1, 25)	3	mobile	N-Linked	1
stub glycopeptide:is_glycosylated 5	-0.1847581540415193	332.01595017780534	-0.0005564737294776	0.9995559982256724	(5, 10)	(1, 25)	3	mobile	N-Linked	1
stub glycopeptide:is_glycosylated 6	-0.3441209845378515	332.0159499373416	-0.0010364591960199	0.9991730253576562	(5, 10)	(1, 25)	3	mobile	N-Linked	1
stub glycopeptide:is_glycosylated 7	-0.5817390585589706	332.0159502131428	-0.0017521419021752	0.998601993743232	(5, 10)	(1, 25)	3	mobile	N-Linked	1
stub glycopeptide:is_glycosylated 8	-0.6224983376853434	332.0159503569459	-0.0018749049165141	0.9985040431905884	(5, 10)	(1, 25)	3	mobile	N-Linked	1
stub glycopeptide:is_glycosylated 9	-0.6004705821288968	332.0159520187088	-0.0018085594335993	0.9985569791372964	(5, 10)	(1, 25)	3	mobile	N-Linked	1
stub glycopeptide:is_glycosylated 10	-0.8499690901169884	332.0159648885004	-0.0025600247578529	0.9979573980015456	(5, 10)	(1, 25)	3	mobile	N-Linked	1
stub glycopeptide:is_glycosylated 11	-1.1600609790085408	332.0160207243528	-0.0034939909721153	0.9972122042199884	(5, 10)	(1, 25)	3	mobile	N-Linked	1
stub glycopeptide:is_glycosylated 12	-0.6784369248202673	332.0161472647002	-0.0020433853305314	0.998369615527589	(5, 10)	(1, 25)	3	mobile	N-Linked	1
stub glycopeptide:is_glycosylated 13	-0.5334673039158339	332.0163770967945	-0.0016067499699278	0.998717999557536	(5, 10)	(1, 25)	3	mobile	N-Linked	1
stub glycopeptide:is_glycosylated 14	-1.4669615187281788	332.0217250758995	-0.0044182696731451	0.9964747423118264	(5, 10)	(1, 25)	3	mobile	N-Linked	1
stub glycopeptide:composition pro	-0.0196577072214951	0.0353426164798161	-0.5562040725740115	0.5780713554708907	(5, 10)	(1, 25)	3	mobile	N-Linked	1
stub glycopeptide:composition gly	-0.100190784331555	0.0239555673925159	-4.182359060418496	2.884998631413152e-05	(5, 10)	(1, 25)	3	mobile	N-Linked	1
stub glycopeptide:composition ser_thr	-0.0133447000712478	0.0162158262244286	-0.8229429624217635	0.4105404297182795	(5, 10)	(1, 25)	3	mobile	N-Linked	1
stub glycopeptide:composition leu_iso_val_ala	0.0078292719897111	0.0146424880104133	0.5346954687033479	0.5928604553593421	(5, 10)	(1, 25)	3	mobile	N-Linked	1
stub glycopeptide:composition asn	-0.0279334355462879	0.0348455548887569	-0.8016355496551674	0.4227638074252898	(5, 10)	(1, 25)	3	mobile	N-Linked	1
stub glycopeptide:composition his	0.8046402148843012	0.0316169147080491	25.4496753498675	7.1181524805429945e-143	(5, 10)	(1, 25)	3	mobile	N-Linked	1
stub glycopeptide:composition arg_lys	0.6245459694793457	0.0433963040253055	14.391685732387632	5.83559993931628e-47	(5, 10)	(1, 25)	3	mobile	N-Linked	1
stub glycopeptide:composition x	-0.0295469693377552	0.0128237386659774	-2.304083864103223	0.0212179363473015	(5, 10)	(1, 25)	3	mobile	N-Linked	1
stub glycopeptide:charge 1:fucose 0	0.672125069368058	614.63876434784	0.0010935286030668	0.9991274905847084	(5, 10)	(1, 25)	3	mobile	N-Linked	1
stub glycopeptide:charge 1:fucose 1	0.8675339747195668	614.6387649385572	0.0014114534002851	0.998873823497548	(5, 10)	(1, 25)	3	mobile	N-Linked	1
stub glycopeptide:charge 1:fucose 2	-1.4554313559894874	614.6389764163423	-0.0023679451057194	0.9981106549249624	(5, 10)	(1, 25)	3	mobile	N-Linked	1
stub glycopeptide:charge 1:fucose 3	-1.0009313994713704	614.6816219529397	-0.001628373720189	0.9987007463236276	(5, 10)	(1, 25)	3	mobile	N-Linked	1
stub glycopeptide:charge 1:fucose 4	0.0	1313.726828455017	0.0	1.0	(5, 10)	(1, 25)	3	mobile	N-Linked	1
stub glycopeptide:charge 1:fucose 5	0.0	1313.726828455017	0.0	1.0	(5, 10)	(1, 25)	3	mobile	N-Linked	1
stub glycopeptide:charge 1:fucose 6	0.0	1313.726828455017	0.0	1.0	(5, 10)	(1, 25)	3	mobile	N-Linked	1
stub glycopeptide:charge 2:fucose 0	0.8598860259109935	556.7470172929358	0.0015444825013917	0.9987676817476434	(5, 10)	(1, 25)	3	mobile	N-Linked	1
stub glycopeptide:charge 2:fucose 1	-0.2581203130430389	556.7470183116624	-0.0004636222638888	0.9996300829668506	(5, 10)	(1, 25)	3	mobile	N-Linked	1
stub glycopeptide:charge 2:fucose 2	-0.2811626999550511	556.7470197175611	-0.0005050097979827	0.9995970604962628	(5, 10)	(1, 25)	3	mobile	N-Linked	1
stub glycopeptide:charge 2:fucose 3	-1.025171924848279	556.7470576564015	-0.0018413602923447	0.998530807882105	(5, 10)	(1, 25)	3	mobile	N-Linked	1
stub glycopeptide:charge 2:fucose 4	-1.3824720040308869	556.749035133071	-0.0024831152221044	0.9980187627375942	(5, 10)	(1, 25)	3	mobile	N-Linked	1
stub glycopeptide:charge 2:fucose 5	0.0	1313.726828455017	0.0	1.0	(5, 10)	(1, 25)	3	mobile	N-Linked	1
stub glycopeptide:charge 2:fucose 6	0.0	1313.726828455017	0.0	1.0	(5, 10)	(1, 25)	3	mobile	N-Linked	1
stub glycopeptide:charge 3:fucose 0	-0.7377580521963621	616.6392130129291	-0.00119641767281	0.999045397038332	(5, 10)	(1, 25)	3	mobile	N-Linked	1
stub glycopeptide:charge 3:fucose 1	-0.258909528119749	616.6399438858563	-0.0004198714836541	0.9996649910355142	(5, 10)	(1, 25)	3	mobile	N-Linked	1
stub glycopeptide:charge 3:fucose 2	-0.6569709046567088	616.6549846102307	-0.0010653784061633	0.9991499511791148	(5, 10)	(1, 25)	3	mobile	N-Linked	1
stub glycopeptide:charge 3:fucose 3	0.4269833753841341	616.6684651847593	0.0006924034541902	0.9994475420181984	(5, 10)	(1, 25)	3	mobile	N-Linked	1
stub glycopeptide:charge 3:fucose 4	0.0	1313.726828455017	0.0	1.0	(5, 10)	(1, 25)	3	mobile	N-Linked	1
stub glycopeptide:charge 3:fucose 5	0.0	1313.726828455017	0.0	1.0	(5, 10)	(1, 25)	3	mobile	N-Linked	1
stub glycopeptide:charge 3:fucose 6	0.0	1313.726828455017	0.0	1.0	(5, 10)	(1, 25)	3	mobile	N-Linked	1
stub glycopeptide:charge 4:fucose 0	0.0	1313.726828455017	0.0	1.0	(5, 10)	(1, 25)	3	mobile	N-Linked	1
stub glycopeptide:charge 4:fucose 1	0.0	1313.726828455017	0.0	1.0	(5, 10)	(1, 25)	3	mobile	N-Linked	1
stub glycopeptide:charge 4:fucose 2	0.0	1313.726828455017	0.0	1.0	(5, 10)	(1, 25)	3	mobile	N-Linked	1
stub glycopeptide:charge 4:fucose 3	0.0	1313.726828455017	0.0	1.0	(5, 10)	(1, 25)	3	mobile	N-Linked	1
stub glycopeptide:charge 4:fucose 4	0.0	1313.726828455017	0.0	1.0	(5, 10)	(1, 25)	3	mobile	N-Linked	1
stub glycopeptide:charge 4:fucose 5	0.0	1313.726828455017	0.0	1.0	(5, 10)	(1, 25)	3	mobile	N-Linked	1
stub glycopeptide:charge 4:fucose 6	0.0	1313.726828455017	0.0	1.0	(5, 10)	(1, 25)	3	mobile	N-Linked	1
stub glycopeptide:charge 5:fucose 0	0.0	1313.726828455017	0.0	1.0	(5, 10)	(1, 25)	3	mobile	N-Linked	1
stub glycopeptide:charge 5:fucose 1	0.0	1313.726828455017	0.0	1.0	(5, 10)	(1, 25)	3	mobile	N-Linked	1
stub glycopeptide:charge 5:fucose 2	0.0	1313.726828455017	0.0	1.0	(5, 10)	(1, 25)	3	mobile	N-Linked	1
stub glycopeptide:charge 5:fucose 3	0.0	1313.726828455017	0.0	1.0	(5, 10)	(1, 25)	3	mobile	N-Linked	1
stub glycopeptide:charge 5:fucose 4	0.0	1313.726828455017	0.0	1.0	(5, 10)	(1, 25)	3	mobile	N-Linked	1
stub glycopeptide:charge 5:fucose 5	0.0	1313.726828455017	0.0	1.0	(5, 10)	(1, 25)	3	mobile	N-Linked	1
stub glycopeptide:charge 5:fucose 6	0.0	1313.726828455017	0.0	1.0	(5, 10)	(1, 25)	3	mobile	N-Linked	1
n-term - 1 pro	0.0	1313.726828455017	0.0	1.0	(5, 10)	(1, 25)	3	mobile	N-Linked	1
n-term - 1 gly	0.0	1313.726828455017	0.0	1.0	(5, 10)	(1, 25)	3	mobile	N-Linked	1
n-term - 1 ser_thr	0.0	1313.726828455017	0.0	1.0	(5, 10)	(1, 25)	3	mobile	N-Linked	1
n-term - 1 leu_iso_val_ala	0.0	1313.726828455017	0.0	1.0	(5, 10)	(1, 25)	3	mobile	N-Linked	1
n-term - 1 asn	0.0	1313.726828455017	0.0	1.0	(5, 10)	(1, 25)	3	mobile	N-Linked	1
n-term - 1 his	0.0	1313.726828455017	0.0	1.0	(5, 10)	(1, 25)	3	mobile	N-Linked	1
n-term - 1 arg_lys	0.0	1313.726828455017	0.0	1.0	(5, 10)	(1, 25)	3	mobile	N-Linked	1
n-term - 1 x	0.0	1313.726828455017	0.0	1.0	(5, 10)	(1, 25)	3	mobile	N-Linked	1
n-term - 2 pro	0.0	1313.726828455017	0.0	1.0	(5, 10)	(1, 25)	3	mobile	N-Linked	1
n-term - 2 gly	0.0	1313.726828455017	0.0	1.0	(5, 10)	(1, 25)	3	mobile	N-Linked	1
n-term - 2 ser_thr	0.0	1313.726828455017	0.0	1.0	(5, 10)	(1, 25)	3	mobile	N-Linked	1
n-term - 2 leu_iso_val_ala	0.0	1313.726828455017	0.0	1.0	(5, 10)	(1, 25)	3	mobile	N-Linked	1
n-term - 2 asn	0.0	1313.726828455017	0.0	1.0	(5, 10)	(1, 25)	3	mobile	N-Linked	1
n-term - 2 his	0.0	1313.726828455017	0.0	1.0	(5, 10)	(1, 25)	3	mobile	N-Linked	1
n-term - 2 arg_lys	0.0	1313.726828455017	0.0	1.0	(5, 10)	(1, 25)	3	mobile	N-Linked	1
n-term - 2 x	0.0	1313.726828455017	0.0	1.0	(5, 10)	(1, 25)	3	mobile	N-Linked	1
c-term + 1 pro	0.0	1313.726828455017	0.0	1.0	(5, 10)	(1, 25)	3	mobile	N-Linked	1
c-term + 1 gly	0.0	1313.726828455017	0.0	1.0	(5, 10)	(1, 25)	3	mobile	N-Linked	1
c-term + 1 ser_thr	0.0	1313.726828455017	0.0	1.0	(5, 10)	(1, 25)	3	mobile	N-Linked	1
c-term + 1 leu_iso_val_ala	0.0	1313.726828455017	0.0	1.0	(5, 10)	(1, 25)	3	mobile	N-Linked	1
c-term + 1 asn	0.0	1313.726828455017	0.0	1.0	(5, 10)	(1, 25)	3	mobile	N-Linked	1
c-term + 1 his	0.0	1313.726828455017	0.0	1.0	(5, 10)	(1, 25)	3	mobile	N-Linked	1
c-term + 1 arg_lys	0.0	1313.726828455017	0.0	1.0	(5, 10)	(1, 25)	3	mobile	N-Linked	1
c-term + 1 x	0.0	1313.726828455017	0.0	1.0	(5, 10)	(1, 25)	3	mobile	N-Linked	1
c-term + 2 pro	0.0	1313.726828455017	0.0	1.0	(5, 10)	(1, 25)	3	mobile	N-Linked	1
c-term + 2 gly	0.0	1313.726828455017	0.0	1.0	(5, 10)	(1, 25)	3	mobile	N-Linked	1
c-term + 2 ser_thr	0.0	1313.726828455017	0.0	1.0	(5, 10)	(1, 25)	3	mobile	N-Linked	1
c-term + 2 leu_iso_val_ala	0.0	1313.726828455017	0.0	1.0	(5, 10)	(1, 25)	3	mobile	N-Linked	1
c-term + 2 asn	0.0	1313.726828455017	0.0	1.0	(5, 10)	(1, 25)	3	mobile	N-Linked	1
c-term + 2 his	0.0	1313.726828455017	0.0	1.0	(5, 10)	(1, 25)	3	mobile	N-Linked	1
c-term + 2 arg_lys	0.0	1313.726828455017	0.0	1.0	(5, 10)	(1, 25)	3	mobile	N-Linked	1
c-term + 2 x	0.0	1313.726828455017	0.0	1.0	(5, 10)	(1, 25)	3	mobile	N-Linked	1
stub glycopeptide:charge 1:glycan loss 0	0.0	1313.726828455017	0.0	1.0	(5, 10)	(1, 25)	3	mobile	N-Linked	1
stub glycopeptide:charge 1:glycan loss 1	0.0	1313.726828455017	0.0	1.0	(5, 10)	(1, 25)	3	mobile	N-Linked	1
stub glycopeptide:charge 1:glycan loss 2	-0.865129040812185	305.3379269107213	-0.0028333494288285	0.9977393172601228	(5, 10)	(1, 25)	3	mobile	N-Linked	1
stub glycopeptide:charge 1:glycan loss 3	-0.0242506750177964	305.33715442138623	-7.942261420412929e-05	0.9999366299224144	(5, 10)	(1, 25)	3	mobile	N-Linked	1
stub glycopeptide:charge 1:glycan loss 4	0.3512351059038783	305.33710667429386	0.0011503191005164	0.9990821783521168	(5, 10)	(1, 25)	3	mobile	N-Linked	1
stub glycopeptide:charge 1:glycan loss 5	0.1722346443589371	305.3370987242444	0.0005640803069085	0.9995499290559324	(5, 10)	(1, 25)	3	mobile	N-Linked	1
stub glycopeptide:charge 1:glycan loss 6	0.0451696715239033	305.33709514009047	0.0001479337828349	0.9998819659190854	(5, 10)	(1, 25)	3	mobile	N-Linked	1
stub glycopeptide:charge 1:glycan loss 7	0.0097661967547525	305.33709304232553	3.198496670497465e-05	0.9999744796888926	(5, 10)	(1, 25)	3	mobile	N-Linked	1
stub glycopeptide:charge 1:glycan loss 8	-0.0048726399180347	305.3370920601559	-1.5958231229485922e-05	0.9999872671736848	(5, 10)	(1, 25)	3	mobile	N-Linked	1
stub glycopeptide:charge 1:glycan loss 9	0.0862796330633748	305.3370911719546	0.0002825717397523	0.9997745403745328	(5, 10)	(1, 25)	3	mobile	N-Linked	1
stub glycopeptide:charge 1:glycan loss 10	0.2585030377828052	305.33709076433314	0.0008466152511498	0.9993244988428625	(5, 10)	(1, 25)	3	mobile	N-Linked	1
stub glycopeptide:charge 1:glycan loss 11	-0.0342360605292705	305.3370936738928	-0.0001121254549106	0.9999105368308412	(5, 10)	(1, 25)	3	mobile	N-Linked	1
stub glycopeptide:charge 1:glycan loss 12	-0.2862284323705196	305.3371024047472	-0.0009374177920608	0.9992520489262366	(5, 10)	(1, 25)	3	mobile	N-Linked	1
stub glycopeptide:charge 1:glycan loss 13	-0.3581236205945539	305.33712821755125	-0.0011728793765931	0.9990641778682924	(5, 10)	(1, 25)	3	mobile	N-Linked	1
stub glycopeptide:charge 1:glycan loss 14	-0.3159452270652572	305.3371727771857	-0.00103474209901	0.9991743954021152	(5, 10)	(1, 25)	3	mobile	N-Linked	1
stub glycopeptide:charge 1:glycan loss 15	-0.8148730379478212	305.3372539201208	-0.002668763891356	0.9978706370223196	(5, 10)	(1, 25)	3	mobile	N-Linked	1
stub glycopeptide:charge 1:glycan loss 16	-0.6844518667797475	305.33765097387044	-0.0022416228873075	0.998211445204952	(5, 10)	(1, 25)	3	mobile	N-Linked	1
stub glycopeptide:charge 1:glycan loss 17	0.1763600394339211	305.3413729845902	0.0005775831742356	0.9995391553283208	(5, 10)	(1, 25)	3	mobile	N-Linked	1
stub glycopeptide:charge 1:glycan loss 18	0.690375287027445	305.3441014454811	0.0022609746962828	0.998196004734476	(5, 10)	(1, 25)	3	mobile	N-Linked	1
stub glycopeptide:charge 1:glycan loss 19	0.6814594784277419	305.36955461990937	0.002231589456506	0.9982194507044568	(5, 10)	(1, 25)	3	mobile	N-Linked	1
stub glycopeptide:charge 1:glycan loss 20	0.0	1313.726828455017	0.0	1.0	(5, 10)	(1, 25)	3	mobile	N-Linked	1
stub glycopeptide:charge 1:glycan loss 21	0.0	1313.726828455017	0.0	1.0	(5, 10)	(1, 25)	3	mobile	N-Linked	1
stub glycopeptide:charge 1:glycan loss 22	0.0	1313.726828455017	0.0	1.0	(5, 10)	(1, 25)	3	mobile	N-Linked	1
stub glycopeptide:charge 1:glycan loss 23	0.0	1313.726828455017	0.0	1.0	(5, 10)	(1, 25)	3	mobile	N-Linked	1
stub glycopeptide:charge 1:glycan loss 24	0.0	1313.726828455017	0.0	1.0	(5, 10)	(1, 25)	3	mobile	N-Linked	1
stub glycopeptide:charge 1:glycan loss 25	0.0	1313.726828455017	0.0	1.0	(5, 10)	(1, 25)	3	mobile	N-Linked	1
stub glycopeptide:charge 1:glycan loss 26	0.0	1313.726828455017	0.0	1.0	(5, 10)	(1, 25)	3	mobile	N-Linked	1
stub glycopeptide:charge 1:glycan loss 27	0.0	1313.726828455017	0.0	1.0	(5, 10)	(1, 25)	3	mobile	N-Linked	1
stub glycopeptide:charge 1:glycan loss 28	0.0	1313.726828455017	0.0	1.0	(5, 10)	(1, 25)	3	mobile	N-Linked	1
stub glycopeptide:charge 2:glycan loss 0	0.2047015460137082	297.5408239706697	0.0006879780168716	0.9994510730054688	(5, 10)	(1, 25)	3	mobile	N-Linked	1
stub glycopeptide:charge 2:glycan loss 1	1.0166872956765167	297.3194710241641	0.0034195113161421	0.9972716300325252	(5, 10)	(1, 25)	3	mobile	N-Linked	1
stub glycopeptide:charge 2:glycan loss 2	2.272542730424556	297.31945482547087	0.0076434377015744	0.9939014784479596	(5, 10)	(1, 25)	3	mobile	N-Linked	1
stub glycopeptide:charge 2:glycan loss 3	2.3624670693545484	297.31945254088686	0.007945887997455	0.993660165358199	(5, 10)	(1, 25)	3	mobile	N-Linked	1
stub glycopeptide:charge 2:glycan loss 4	2.1097321741084105	297.3194516131706	0.0070958430827905	0.99433838386973	(5, 10)	(1, 25)	3	mobile	N-Linked	1
stub glycopeptide:charge 2:glycan loss 5	1.8479857698035875	297.3194508921195	0.0062154889774571	0.9950407892380227	(5, 10)	(1, 25)	3	mobile	N-Linked	1
stub glycopeptide:charge 2:glycan loss 6	1.4157892911379333	297.3194504730114	0.0047618455129172	0.9962006113429528	(5, 10)	(1, 25)	3	mobile	N-Linked	1
stub glycopeptide:charge 2:glycan loss 7	1.1550553609746244	297.31945029135807	0.0038848967325976	0.996900308673724	(5, 10)	(1, 25)	3	mobile	N-Linked	1
stub glycopeptide:charge 2:glycan loss 8	0.7855045074105637	297.31945114133225	0.0026419546531355	0.99789202762417	(5, 10)	(1, 25)	3	mobile	N-Linked	1
stub glycopeptide:charge 2:glycan loss 9	0.2829467396952798	297.31945199865373	0.0009516590246391	0.9992406860717044	(5, 10)	(1, 25)	3	mobile	N-Linked	1
stub glycopeptide:charge 2:glycan loss 10	-0.3181776503257387	297.31945420155654	-0.0010701541585302	0.9991461406822072	(5, 10)	(1, 25)	3	mobile	N-Linked	1
stub glycopeptide:charge 2:glycan loss 11	-1.3052885539217305	297.3194968792381	-0.004390188223855	0.9964971478493556	(5, 10)	(1, 25)	3	mobile	N-Linked	1
stub glycopeptide:charge 2:glycan loss 12	-2.6811166919041294	297.31990970355434	-0.0090176157209833	0.992805081153114	(5, 10)	(1, 25)	3	mobile	N-Linked	1
stub glycopeptide:charge 2:glycan loss 13	-2.7115398907346937	297.32273822023194	-0.0091198537554373	0.9927235103582712	(5, 10)	(1, 25)	3	mobile	N-Linked	1
stub glycopeptide:charge 2:glycan loss 14	-2.6801109662697624	297.32354940868225	-0.0090141227346437	0.992807868039716	(5, 10)	(1, 25)	3	mobile	N-Linked	1
stub glycopeptide:charge 2:glycan loss 15	-3.583729830487846	297.327601171707	-0.0120531353845559	0.9903832222191168	(5, 10)	(1, 25)	3	mobile	N-Linked	1
stub glycopeptide:charge 2:glycan loss 16	-0.9545438546418163	297.554050036003	-0.003207967945744	0.9974404162946786	(5, 10)	(1, 25)	3	mobile	N-Linked	1
stub glycopeptide:charge 2:glycan loss 17	0.948265498845414	297.36496869217945	0.0031888944518781	0.9974556346631128	(5, 10)	(1, 25)	3	mobile	N-Linked	1
stub glycopeptide:charge 2:glycan loss 18	-2.2541738074790025	297.5764828420086	-0.00757510736719	0.9939559965884376	(5, 10)	(1, 25)	3	mobile	N-Linked	1
stub glycopeptide:charge 2:glycan loss 19	0.0	1313.726828455017	0.0	1.0	(5, 10)	(1, 25)	3	mobile	N-Linked	1
stub glycopeptide:charge 2:glycan loss 20	0.0	1313.726828455017	0.0	1.0	(5, 10)	(1, 25)	3	mobile	N-Linked	1
stub glycopeptide:charge 2:glycan loss 21	0.0	1313.726828455017	0.0	1.0	(5, 10)	(1, 25)	3	mobile	N-Linked	1
stub glycopeptide:charge 2:glycan loss 22	0.0	1313.726828455017	0.0	1.0	(5, 10)	(1, 25)	3	mobile	N-Linked	1
stub glycopeptide:charge 2:glycan loss 23	0.0	1313.726828455017	0.0	1.0	(5, 10)	(1, 25)	3	mobile	N-Linked	1
stub glycopeptide:charge 2:glycan loss 24	0.0	1313.726828455017	0.0	1.0	(5, 10)	(1, 25)	3	mobile	N-Linked	1
stub glycopeptide:charge 2:glycan loss 25	0.0	1313.726828455017	0.0	1.0	(5, 10)	(1, 25)	3	mobile	N-Linked	1
stub glycopeptide:charge 2:glycan loss 26	0.0	1313.726828455017	0.0	1.0	(5, 10)	(1, 25)	3	mobile	N-Linked	1
stub glycopeptide:charge 2:glycan loss 27	0.0	1313.726828455017	0.0	1.0	(5, 10)	(1, 25)	3	mobile	N-Linked	1
stub glycopeptide:charge 2:glycan loss 28	0.0	1313.726828455017	0.0	1.0	(5, 10)	(1, 25)	3	mobile	N-Linked	1
stub glycopeptide:charge 3:glycan loss 0	1.379724529859327	357.6536394778435	0.0038577114212332	0.9969219992514028	(5, 10)	(1, 25)	3	mobile	N-Linked	1
stub glycopeptide:charge 3:glycan loss 1	0.2456205061330406	357.65384301406453	0.0006867548355222	0.999452048962752	(5, 10)	(1, 25)	3	mobile	N-Linked	1
stub glycopeptide:charge 3:glycan loss 2	0.1468482065505768	357.65295269214675	0.0004105885480469	0.9996723977458756	(5, 10)	(1, 25)	3	mobile	N-Linked	1
stub glycopeptide:charge 3:glycan loss 3	0.0997362471208139	357.6527441428663	0.0002788633632878	0.9997774992307428	(5, 10)	(1, 25)	3	mobile	N-Linked	1
stub glycopeptide:charge 3:glycan loss 4	0.2955762103785021	357.65265285323227	0.0008264337144447	0.9993406013737784	(5, 10)	(1, 25)	3	mobile	N-Linked	1
stub glycopeptide:charge 3:glycan loss 5	0.4090257784856324	357.65261565492136	0.0011436398353654	0.9990875076311528	(5, 10)	(1, 25)	3	mobile	N-Linked	1
stub glycopeptide:charge 3:glycan loss 6	0.2455234663879747	357.6526079416977	0.0006864858830499	0.9994522635557266	(5, 10)	(1, 25)	3	mobile	N-Linked	1
stub glycopeptide:charge 3:glycan loss 7	0.0587500385299165	357.6526089144804	0.0001642656507056	0.9998689349740212	(5, 10)	(1, 25)	3	mobile	N-Linked	1
stub glycopeptide:charge 3:glycan loss 8	0.1229955558531598	357.6526011728749	0.0003438967183513	0.9997256101233252	(5, 10)	(1, 25)	3	mobile	N-Linked	1
stub glycopeptide:charge 3:glycan loss 9	0.0210737619602162	357.65261349686193	5.892243245246445e-05	0.9999529867008884	(5, 10)	(1, 25)	3	mobile	N-Linked	1
stub glycopeptide:charge 3:glycan loss 10	-0.9043452436111356	357.65487378600045	-0.002528541646974	0.9979825178083356	(5, 10)	(1, 25)	3	mobile	N-Linked	1
stub glycopeptide:charge 3:glycan loss 11	-1.2012556438191158	357.696234676055	-0.0033583122419698	0.9973204595485374	(5, 10)	(1, 25)	3	mobile	N-Linked	1
stub glycopeptide:charge 3:glycan loss 12	-2.145926728507134	358.8428240507276	-0.0059801299752444	0.995228575060422	(5, 10)	(1, 25)	3	mobile	N-Linked	1
stub glycopeptide:charge 3:glycan loss 13	0.0	1313.726828455017	0.0	1.0	(5, 10)	(1, 25)	3	mobile	N-Linked	1
stub glycopeptide:charge 3:glycan loss 14	0.0	1313.726828455017	0.0	1.0	(5, 10)	(1, 25)	3	mobile	N-Linked	1
stub glycopeptide:charge 3:glycan loss 15	0.0	1313.726828455017	0.0	1.0	(5, 10)	(1, 25)	3	mobile	N-Linked	1
stub glycopeptide:charge 3:glycan loss 16	0.0	1313.726828455017	0.0	1.0	(5, 10)	(1, 25)	3	mobile	N-Linked	1
stub glycopeptide:charge 3:glycan loss 17	0.0	1313.726828455017	0.0	1.0	(5, 10)	(1, 25)	3	mobile	N-Linked	1
stub glycopeptide:charge 3:glycan loss 18	0.0	1313.726828455017	0.0	1.0	(5, 10)	(1, 25)	3	mobile	N-Linked	1
stub glycopeptide:charge 3:glycan loss 19	0.0	1313.726828455017	0.0	1.0	(5, 10)	(1, 25)	3	mobile	N-Linked	1
stub glycopeptide:charge 3:glycan loss 20	0.0	1313.726828455017	0.0	1.0	(5, 10)	(1, 25)	3	mobile	N-Linked	1
stub glycopeptide:charge 3:glycan loss 21	0.0	1313.726828455017	0.0	1.0	(5, 10)	(1, 25)	3	mobile	N-Linked	1
stub glycopeptide:charge 3:glycan loss 22	0.0	1313.726828455017	0.0	1.0	(5, 10)	(1, 25)	3	mobile	N-Linked	1
stub glycopeptide:charge 3:glycan loss 23	0.0	1313.726828455017	0.0	1.0	(5, 10)	(1, 25)	3	mobile	N-Linked	1
stub glycopeptide:charge 3:glycan loss 24	0.0	1313.726828455017	0.0	1.0	(5, 10)	(1, 25)	3	mobile	N-Linked	1
stub glycopeptide:charge 3:glycan loss 25	0.0	1313.726828455017	0.0	1.0	(5, 10)	(1, 25)	3	mobile	N-Linked	1
stub glycopeptide:charge 3:glycan loss 26	0.0	1313.726828455017	0.0	1.0	(5, 10)	(1, 25)	3	mobile	N-Linked	1
stub glycopeptide:charge 3:glycan loss 27	0.0	1313.726828455017	0.0	1.0	(5, 10)	(1, 25)	3	mobile	N-Linked	1
stub glycopeptide:charge 3:glycan loss 28	0.0	1313.726828455017	0.0	1.0	(5, 10)	(1, 25)	3	mobile	N-Linked	1
stub glycopeptide:charge 4:glycan loss 0	0.0	1313.726828455017	0.0	1.0	(5, 10)	(1, 25)	3	mobile	N-Linked	1
stub glycopeptide:charge 4:glycan loss 1	0.0	1313.726828455017	0.0	1.0	(5, 10)	(1, 25)	3	mobile	N-Linked	1
stub glycopeptide:charge 4:glycan loss 2	0.0	1313.726828455017	0.0	1.0	(5, 10)	(1, 25)	3	mobile	N-Linked	1
stub glycopeptide:charge 4:glycan loss 3	0.0	1313.726828455017	0.0	1.0	(5, 10)	(1, 25)	3	mobile	N-Linked	1
stub glycopeptide:charge 4:glycan loss 4	0.0	1313.726828455017	0.0	1.0	(5, 10)	(1, 25)	3	mobile	N-Linked	1
stub glycopeptide:charge 4:glycan loss 5	0.0	1313.726828455017	0.0	1.0	(5, 10)	(1, 25)	3	mobile	N-Linked	1
stub glycopeptide:charge 4:glycan loss 6	0.0	1313.726828455017	0.0	1.0	(5, 10)	(1, 25)	3	mobile	N-Linked	1
stub glycopeptide:charge 4:glycan loss 7	0.0	1313.726828455017	0.0	1.0	(5, 10)	(1, 25)	3	mobile	N-Linked	1
stub glycopeptide:charge 4:glycan loss 8	0.0	1313.726828455017	0.0	1.0	(5, 10)	(1, 25)	3	mobile	N-Linked	1
stub glycopeptide:charge 4:glycan loss 9	0.0	1313.726828455017	0.0	1.0	(5, 10)	(1, 25)	3	mobile	N-Linked	1
stub glycopeptide:charge 4:glycan loss 10	0.0	1313.726828455017	0.0	1.0	(5, 10)	(1, 25)	3	mobile	N-Linked	1
stub glycopeptide:charge 4:glycan loss 11	0.0	1313.726828455017	0.0	1.0	(5, 10)	(1, 25)	3	mobile	N-Linked	1
stub glycopeptide:charge 4:glycan loss 12	0.0	1313.726828455017	0.0	1.0	(5, 10)	(1, 25)	3	mobile	N-Linked	1
stub glycopeptide:charge 4:glycan loss 13	0.0	1313.726828455017	0.0	1.0	(5, 10)	(1, 25)	3	mobile	N-Linked	1
stub glycopeptide:charge 4:glycan loss 14	0.0	1313.726828455017	0.0	1.0	(5, 10)	(1, 25)	3	mobile	N-Linked	1
stub glycopeptide:charge 4:glycan loss 15	0.0	1313.726828455017	0.0	1.0	(5, 10)	(1, 25)	3	mobile	N-Linked	1
stub glycopeptide:charge 4:glycan loss 16	0.0	1313.726828455017	0.0	1.0	(5, 10)	(1, 25)	3	mobile	N-Linked	1
stub glycopeptide:charge 4:glycan loss 17	0.0	1313.726828455017	0.0	1.0	(5, 10)	(1, 25)	3	mobile	N-Linked	1
stub glycopeptide:charge 4:glycan loss 18	0.0	1313.726828455017	0.0	1.0	(5, 10)	(1, 25)	3	mobile	N-Linked	1
stub glycopeptide:charge 4:glycan loss 19	0.0	1313.726828455017	0.0	1.0	(5, 10)	(1, 25)	3	mobile	N-Linked	1
stub glycopeptide:charge 4:glycan loss 20	0.0	1313.726828455017	0.0	1.0	(5, 10)	(1, 25)	3	mobile	N-Linked	1
stub glycopeptide:charge 4:glycan loss 21	0.0	1313.726828455017	0.0	1.0	(5, 10)	(1, 25)	3	mobile	N-Linked	1
stub glycopeptide:charge 4:glycan loss 22	0.0	1313.726828455017	0.0	1.0	(5, 10)	(1, 25)	3	mobile	N-Linked	1
stub glycopeptide:charge 4:glycan loss 23	0.0	1313.726828455017	0.0	1.0	(5, 10)	(1, 25)	3	mobile	N-Linked	1
stub glycopeptide:charge 4:glycan loss 24	0.0	1313.726828455017	0.0	1.0	(5, 10)	(1, 25)	3	mobile	N-Linked	1
stub glycopeptide:charge 4:glycan loss 25	0.0	1313.726828455017	0.0	1.0	(5, 10)	(1, 25)	3	mobile	N-Linked	1
stub glycopeptide:charge 4:glycan loss 26	0.0	1313.726828455017	0.0	1.0	(5, 10)	(1, 25)	3	mobile	N-Linked	1
stub glycopeptide:charge 4:glycan loss 27	0.0	1313.726828455017	0.0	1.0	(5, 10)	(1, 25)	3	mobile	N-Linked	1
stub glycopeptide:charge 4:glycan loss 28	0.0	1313.726828455017	0.0	1.0	(5, 10)	(1, 25)	3	mobile	N-Linked	1
stub glycopeptide:charge 5:glycan loss 0	0.0	1313.726828455017	0.0	1.0	(5, 10)	(1, 25)	3	mobile	N-Linked	1
stub glycopeptide:charge 5:glycan loss 1	0.0	1313.726828455017	0.0	1.0	(5, 10)	(1, 25)	3	mobile	N-Linked	1
stub glycopeptide:charge 5:glycan loss 2	0.0	1313.726828455017	0.0	1.0	(5, 10)	(1, 25)	3	mobile	N-Linked	1
stub glycopeptide:charge 5:glycan loss 3	0.0	1313.726828455017	0.0	1.0	(5, 10)	(1, 25)	3	mobile	N-Linked	1
stub glycopeptide:charge 5:glycan loss 4	0.0	1313.726828455017	0.0	1.0	(5, 10)	(1, 25)	3	mobile	N-Linked	1
stub glycopeptide:charge 5:glycan loss 5	0.0	1313.726828455017	0.0	1.0	(5, 10)	(1, 25)	3	mobile	N-Linked	1
stub glycopeptide:charge 5:glycan loss 6	0.0	1313.726828455017	0.0	1.0	(5, 10)	(1, 25)	3	mobile	N-Linked	1
stub glycopeptide:charge 5:glycan loss 7	0.0	1313.726828455017	0.0	1.0	(5, 10)	(1, 25)	3	mobile	N-Linked	1
stub glycopeptide:charge 5:glycan loss 8	0.0	1313.726828455017	0.0	1.0	(5, 10)	(1, 25)	3	mobile	N-Linked	1
stub glycopeptide:charge 5:glycan loss 9	0.0	1313.726828455017	0.0	1.0	(5, 10)	(1, 25)	3	mobile	N-Linked	1
stub glycopeptide:charge 5:glycan loss 10	0.0	1313.726828455017	0.0	1.0	(5, 10)	(1, 25)	3	mobile	N-Linked	1
stub glycopeptide:charge 5:glycan loss 11	0.0	1313.726828455017	0.0	1.0	(5, 10)	(1, 25)	3	mobile	N-Linked	1
stub glycopeptide:charge 5:glycan loss 12	0.0	1313.726828455017	0.0	1.0	(5, 10)	(1, 25)	3	mobile	N-Linked	1
stub glycopeptide:charge 5:glycan loss 13	0.0	1313.726828455017	0.0	1.0	(5, 10)	(1, 25)	3	mobile	N-Linked	1
stub glycopeptide:charge 5:glycan loss 14	0.0	1313.726828455017	0.0	1.0	(5, 10)	(1, 25)	3	mobile	N-Linked	1
stub glycopeptide:charge 5:glycan loss 15	0.0	1313.726828455017	0.0	1.0	(5, 10)	(1, 25)	3	mobile	N-Linked	1
stub glycopeptide:charge 5:glycan loss 16	0.0	1313.726828455017	0.0	1.0	(5, 10)	(1, 25)	3	mobile	N-Linked	1
stub glycopeptide:charge 5:glycan loss 17	0.0	1313.726828455017	0.0	1.0	(5, 10)	(1, 25)	3	mobile	N-Linked	1
stub glycopeptide:charge 5:glycan loss 18	0.0	1313.726828455017	0.0	1.0	(5, 10)	(1, 25)	3	mobile	N-Linked	1
stub glycopeptide:charge 5:glycan loss 19	0.0	1313.726828455017	0.0	1.0	(5, 10)	(1, 25)	3	mobile	N-Linked	1
stub glycopeptide:charge 5:glycan loss 20	0.0	1313.726828455017	0.0	1.0	(5, 10)	(1, 25)	3	mobile	N-Linked	1
stub glycopeptide:charge 5:glycan loss 21	0.0	1313.726828455017	0.0	1.0	(5, 10)	(1, 25)	3	mobile	N-Linked	1
stub glycopeptide:charge 5:glycan loss 22	0.0	1313.726828455017	0.0	1.0	(5, 10)	(1, 25)	3	mobile	N-Linked	1
stub glycopeptide:charge 5:glycan loss 23	0.0	1313.726828455017	0.0	1.0	(5, 10)	(1, 25)	3	mobile	N-Linked	1
stub glycopeptide:charge 5:glycan loss 24	0.0	1313.726828455017	0.0	1.0	(5, 10)	(1, 25)	3	mobile	N-Linked	1
stub glycopeptide:charge 5:glycan loss 25	0.0	1313.726828455017	0.0	1.0	(5, 10)	(1, 25)	3	mobile	N-Linked	1
stub glycopeptide:charge 5:glycan loss 26	0.0	1313.726828455017	0.0	1.0	(5, 10)	(1, 25)	3	mobile	N-Linked	1
stub glycopeptide:charge 5:glycan loss 27	0.0	1313.726828455017	0.0	1.0	(5, 10)	(1, 25)	3	mobile	N-Linked	1
stub glycopeptide:charge 5:glycan loss 28	0.0	1313.726828455017	0.0	1.0	(5, 10)	(1, 25)	3	mobile	N-Linked	1
stub glycopeptide:charge 1:labile monosaccharides 0	-0.2480912659373557	614.6355426786632	-0.0004036396347275	0.999677942176068	(5, 10)	(1, 25)	3	mobile	N-Linked	1
stub glycopeptide:charge 1:labile monosaccharides 1	-0.4558163110718273	614.6355438520256	-0.0007416042167284	0.9994082854994844	(5, 10)	(1, 25)	3	mobile	N-Linked	1
stub glycopeptide:charge 1:labile monosaccharides 2	-0.1663743767148123	614.6355444476044	-0.0002706878543191	0.9997840223428794	(5, 10)	(1, 25)	3	mobile	N-Linked	1
stub glycopeptide:charge 1:labile monosaccharides 3	-0.046462730803824	614.635580456111	-7.559394913217495e-05	0.9999396847551548	(5, 10)	(1, 25)	3	mobile	N-Linked	1
stub glycopeptide:charge 1:labile monosaccharides 4	0.0	1313.726828455017	0.0	1.0	(5, 10)	(1, 25)	3	mobile	N-Linked	1
stub glycopeptide:charge 1:labile monosaccharides 5	0.0	1313.726828455017	0.0	1.0	(5, 10)	(1, 25)	3	mobile	N-Linked	1
stub glycopeptide:charge 1:labile monosaccharides 6	0.0	1313.726828455017	0.0	1.0	(5, 10)	(1, 25)	3	mobile	N-Linked	1
stub glycopeptide:charge 2:labile monosaccharides 0	0.2260684127468069	613.561745769472	0.000368452587381	0.9997060173757925	(5, 10)	(1, 25)	3	mobile	N-Linked	1
stub glycopeptide:charge 2:labile monosaccharides 1	-0.8836826687256274	613.5617492745264	-0.0014402505856509	0.9988508466913076	(5, 10)	(1, 25)	3	mobile	N-Linked	1
stub glycopeptide:charge 2:labile monosaccharides 2	-0.8349599621603627	613.5617525864587	-0.001360840956335	0.99891420634636	(5, 10)	(1, 25)	3	mobile	N-Linked	1
stub glycopeptide:charge 2:labile monosaccharides 3	-0.5944313283217041	613.5618804627572	-0.0009688205008325	0.999226993201122	(5, 10)	(1, 25)	3	mobile	N-Linked	1
stub glycopeptide:charge 2:labile monosaccharides 4	0.0	1313.726828455017	0.0	1.0	(5, 10)	(1, 25)	3	mobile	N-Linked	1
stub glycopeptide:charge 2:labile monosaccharides 5	0.0	1313.726828455017	0.0	1.0	(5, 10)	(1, 25)	3	mobile	N-Linked	1
stub glycopeptide:charge 2:labile monosaccharides 6	0.0	1313.726828455017	0.0	1.0	(5, 10)	(1, 25)	3	mobile	N-Linked	1
stub glycopeptide:charge 3:labile monosaccharides 0	-0.0898041168983171	695.8590114183106	-0.0001290550462446	0.9998970289713937	(5, 10)	(1, 25)	3	mobile	N-Linked	1
stub glycopeptide:charge 3:labile monosaccharides 1	-0.1766658705525813	695.8657775518949	-0.0002538792339725	0.9997974336810808	(5, 10)	(1, 25)	3	mobile	N-Linked	1
stub glycopeptide:charge 3:labile monosaccharides 2	-0.9601851575440544	695.8670024241369	-0.0013798400473066	0.998899047279238	(5, 10)	(1, 25)	3	mobile	N-Linked	1
stub glycopeptide:charge 3:labile monosaccharides 3	0.0	1313.726828455017	0.0	1.0	(5, 10)	(1, 25)	3	mobile	N-Linked	1
stub glycopeptide:charge 3:labile monosaccharides 4	0.0	1313.726828455017	0.0	1.0	(5, 10)	(1, 25)	3	mobile	N-Linked	1
stub glycopeptide:charge 3:labile monosaccharides 5	0.0	1313.726828455017	0.0	1.0	(5, 10)	(1, 25)	3	mobile	N-Linked	1
stub glycopeptide:charge 3:labile monosaccharides 6	0.0	1313.726828455017	0.0	1.0	(5, 10)	(1, 25)	3	mobile	N-Linked	1
stub glycopeptide:charge 4:labile monosaccharides 0	0.0	1313.726828455017	0.0	1.0	(5, 10)	(1, 25)	3	mobile	N-Linked	1
stub glycopeptide:charge 4:labile monosaccharides 1	0.0	1313.726828455017	0.0	1.0	(5, 10)	(1, 25)	3	mobile	N-Linked	1
stub glycopeptide:charge 4:labile monosaccharides 2	0.0	1313.726828455017	0.0	1.0	(5, 10)	(1, 25)	3	mobile	N-Linked	1
stub glycopeptide:charge 4:labile monosaccharides 3	0.0	1313.726828455017	0.0	1.0	(5, 10)	(1, 25)	3	mobile	N-Linked	1
stub glycopeptide:charge 4:labile monosaccharides 4	0.0	1313.726828455017	0.0	1.0	(5, 10)	(1, 25)	3	mobile	N-Linked	1
stub glycopeptide:charge 4:labile monosaccharides 5	0.0	1313.726828455017	0.0	1.0	(5, 10)	(1, 25)	3	mobile	N-Linked	1
stub glycopeptide:charge 4:labile monosaccharides 6	0.0	1313.726828455017	0.0	1.0	(5, 10)	(1, 25)	3	mobile	N-Linked	1
stub glycopeptide:charge 5:labile monosaccharides 0	0.0	1313.726828455017	0.0	1.0	(5, 10)	(1, 25)	3	mobile	N-Linked	1
stub glycopeptide:charge 5:labile monosaccharides 1	0.0	1313.726828455017	0.0	1.0	(5, 10)	(1, 25)	3	mobile	N-Linked	1
stub glycopeptide:charge 5:labile monosaccharides 2	0.0	1313.726828455017	0.0	1.0	(5, 10)	(1, 25)	3	mobile	N-Linked	1
stub glycopeptide:charge 5:labile monosaccharides 3	0.0	1313.726828455017	0.0	1.0	(5, 10)	(1, 25)	3	mobile	N-Linked	1
stub glycopeptide:charge 5:labile monosaccharides 4	0.0	1313.726828455017	0.0	1.0	(5, 10)	(1, 25)	3	mobile	N-Linked	1
stub glycopeptide:charge 5:labile monosaccharides 5	0.0	1313.726828455017	0.0	1.0	(5, 10)	(1, 25)	3	mobile	N-Linked	1
stub glycopeptide:charge 5:labile monosaccharides 6	0.0	1313.726828455017	0.0	1.0	(5, 10)	(1, 25)	3	mobile	N-Linked	1
n-term pro	0.0				(5, 10)	(1, 25)	3	partial	N-Linked	1
n-term gly	0.0				(5, 10)	(1, 25)	3	partial	N-Linked	1
n-term ser_thr	0.0				(5, 10)	(1, 25)	3	partial	N-Linked	1
n-term leu_iso_val_ala	0.0				(5, 10)	(1, 25)	3	partial	N-Linked	1
n-term asn	0.0				(5, 10)	(1, 25)	3	partial	N-Linked	1
n-term his	0.0				(5, 10)	(1, 25)	3	partial	N-Linked	1
n-term arg_lys	0.0				(5, 10)	(1, 25)	3	partial	N-Linked	1
n-term x	0.0				(5, 10)	(1, 25)	3	partial	N-Linked	1
c-term pro	0.0				(5, 10)	(1, 25)	3	partial	N-Linked	1
c-term gly	0.0				(5, 10)	(1, 25)	3	partial	N-Linked	1
c-term ser_thr	0.0				(5, 10)	(1, 25)	3	partial	N-Linked	1
c-term leu_iso_val_ala	0.0				(5, 10)	(1, 25)	3	partial	N-Linked	1
c-term asn	0.0				(5, 10)	(1, 25)	3	partial	N-Linked	1
c-term his	0.0				(5, 10)	(1, 25)	3	partial	N-Linked	1
c-term arg_lys	0.0				(5, 10)	(1, 25)	3	partial	N-Linked	1
c-term x	0.0				(5, 10)	(1, 25)	3	partial	N-Linked	1
series b	0.0				(5, 10)	(1, 25)	3	partial	N-Linked	1
series y	0.0				(5, 10)	(1, 25)	3	partial	N-Linked	1
series stub_glycopeptide	-1.096513991168688				(5, 10)	(1, 25)	3	partial	N-Linked	1
charge 1	0.0				(5, 10)	(1, 25)	3	partial	N-Linked	1
charge 2	0.0				(5, 10)	(1, 25)	3	partial	N-Linked	1
charge 3	0.0				(5, 10)	(1, 25)	3	partial	N-Linked	1
charge 4	0.0				(5, 10)	(1, 25)	3	partial	N-Linked	1
charge 5	0.0				(5, 10)	(1, 25)	3	partial	N-Linked	1
series b:charge 1	0.0				(5, 10)	(1, 25)	3	partial	N-Linked	1
series b:charge 2	0.0				(5, 10)	(1, 25)	3	partial	N-Linked	1
series b:charge 3	0.0				(5, 10)	(1, 25)	3	partial	N-Linked	1
series b:charge 4	0.0				(5, 10)	(1, 25)	3	partial	N-Linked	1
series b:charge 5	0.0				(5, 10)	(1, 25)	3	partial	N-Linked	1
series y:charge 1	0.0				(5, 10)	(1, 25)	3	partial	N-Linked	1
series y:charge 2	0.0				(5, 10)	(1, 25)	3	partial	N-Linked	1
series y:charge 3	0.0				(5, 10)	(1, 25)	3	partial	N-Linked	1
series y:charge 4	0.0				(5, 10)	(1, 25)	3	partial	N-Linked	1
series y:charge 5	0.0				(5, 10)	(1, 25)	3	partial	N-Linked	1
series stub_glycopeptide:charge 1	0.2900193162636102				(5, 10)	(1, 25)	3	partial	N-Linked	1
series stub_glycopeptide:charge 2	-0.7919360255465375				(5, 10)	(1, 25)	3	partial	N-Linked	1
series stub_glycopeptide:charge 3	-0.594597216469993				(5, 10)	(1, 25)	3	partial	N-Linked	1
series stub_glycopeptide:charge 4	0.0				(5, 10)	(1, 25)	3	partial	N-Linked	1
series stub_glycopeptide:charge 5	0.0				(5, 10)	(1, 25)	3	partial	N-Linked	1
is_glycosylated 0	0.0				(5, 10)	(1, 25)	3	partial	N-Linked	1
is_glycosylated 1	0.0				(5, 10)	(1, 25)	3	partial	N-Linked	1
is_glycosylated 2	0.0				(5, 10)	(1, 25)	3	partial	N-Linked	1
charge 1:c-term pro	0.0				(5, 10)	(1, 25)	3	partial	N-Linked	1
charge 2:c-term pro	0.0				(5, 10)	(1, 25)	3	partial	N-Linked	1
charge 3:c-term pro	0.0				(5, 10)	(1, 25)	3	partial	N-Linked	1
charge 4:c-term pro	0.0				(5, 10)	(1, 25)	3	partial	N-Linked	1
charge 5:c-term pro	0.0				(5, 10)	(1, 25)	3	partial	N-Linked	1
series:c-term pro b	0.0				(5, 10)	(1, 25)	3	partial	N-Linked	1
series:c-term pro y	0.0				(5, 10)	(1, 25)	3	partial	N-Linked	1
is_glycosylated:c-term pro 0	0.0				(5, 10)	(1, 25)	3	partial	N-Linked	1
is_glycosylated:c-term pro 1	0.0				(5, 10)	(1, 25)	3	partial	N-Linked	1
is_glycosylated:c-term pro 2	0.0				(5, 10)	(1, 25)	3	partial	N-Linked	1
stub glycopeptide:is_glycosylated 0	-0.0868868657282492				(5, 10)	(1, 25)	3	partial	N-Linked	1
stub glycopeptide:is_glycosylated 1	1.3888430331640167				(5, 10)	(1, 25)	3	partial	N-Linked	1
stub glycopeptide:is_glycosylated 2	0.0413927829445057				(5, 10)	(1, 25)	3	partial	N-Linked	1
stub glycopeptide:is_glycosylated 3	-0.0324726900037097				(5, 10)	(1, 25)	3	partial	N-Linked	1
stub glycopeptide:is_glycosylated 4	0.0140239734969271				(5, 10)	(1, 25)	3	partial	N-Linked	1
stub glycopeptide:is_glycosylated 5	-0.0401709630162309				(5, 10)	(1, 25)	3	partial	N-Linked	1
stub glycopeptide:is_glycosylated 6	-0.0824651175197774				(5, 10)	(1, 25)	3	partial	N-Linked	1
stub glycopeptide:is_glycosylated 7	-0.1060042292508663				(5, 10)	(1, 25)	3	partial	N-Linked	1
stub glycopeptide:is_glycosylated 8	-0.1869604866107338				(5, 10)	(1, 25)	3	partial	N-Linked	1
stub glycopeptide:is_glycosylated 9	-0.3588459010174007				(5, 10)	(1, 25)	3	partial	N-Linked	1
stub glycopeptide:is_glycosylated 10	-0.7213985503639219				(5, 10)	(1, 25)	3	partial	N-Linked	1
stub glycopeptide:is_glycosylated 11	-0.9255689474107236				(5, 10)	(1, 25)	3	partial	N-Linked	1
stub glycopeptide:is_glycosylated 12	0.0				(5, 10)	(1, 25)	3	partial	N-Linked	1
stub glycopeptide:is_glycosylated 13	0.0				(5, 10)	(1, 25)	3	partial	N-Linked	1
stub glycopeptide:is_glycosylated 14	0.0				(5, 10)	(1, 25)	3	partial	N-Linked	1
stub glycopeptide:composition pro	-0.0554279435491491				(5, 10)	(1, 25)	3	partial	N-Linked	1
stub glycopeptide:composition gly	0.1811619057683888				(5, 10)	(1, 25)	3	partial	N-Linked	1
stub glycopeptide:composition ser_thr	0.1328066557064124				(5, 10)	(1, 25)	3	partial	N-Linked	1
stub glycopeptide:composition leu_iso_val_ala	0.4476092993254089				(5, 10)	(1, 25)	3	partial	N-Linked	1
stub glycopeptide:composition asn	0.3068941449496347				(5, 10)	(1, 25)	3	partial	N-Linked	1
stub glycopeptide:composition his	-1.6859411918985556				(5, 10)	(1, 25)	3	partial	N-Linked	1
stub glycopeptide:composition arg_lys	-1.603600531666988				(5, 10)	(1, 25)	3	partial	N-Linked	1
stub glycopeptide:composition x	0.3864292801221867				(5, 10)	(1, 25)	3	partial	N-Linked	1
stub glycopeptide:charge 1:fucose 0	0.2510086916088918				(5, 10)	(1, 25)	3	partial	N-Linked	1
stub glycopeptide:charge 1:fucose 1	0.0390106315497824				(5, 10)	(1, 25)	3	partial	N-Linked	1
stub glycopeptide:charge 1:fucose 2	0.0				(5, 10)	(1, 25)	3	partial	N-Linked	1
stub glycopeptide:charge 1:fucose 3	0.0				(5, 10)	(1, 25)	3	partial	N-Linked	1
stub glycopeptide:charge 1:fucose 4	0.0				(5, 10)	(1, 25)	3	partial	N-Linked	1
stub glycopeptide:charge 1:fucose 5	0.0				(5, 10)	(1, 25)	3	partial	N-Linked	1
stub glycopeptide:charge 1:fucose 6	0.0				(5, 10)	(1, 25)	3	partial	N-Linked	1
stub glycopeptide:charge 2:fucose 0	1.3007924783940843				(5, 10)	(1, 25)	3	partial	N-Linked	1
stub glycopeptide:charge 2:fucose 1	-0.410799033538238				(5, 10)	(1, 25)	3	partial	N-Linked	1
stub glycopeptide:charge 2:fucose 2	-1.6819295064598725				(5, 10)	(1, 25)	3	partial	N-Linked	1
stub glycopeptide:charge 2:fucose 3	0.0				(5, 10)	(1, 25)	3	partial	N-Linked	1
stub glycopeptide:charge 2:fucose 4	0.0				(5, 10)	(1, 25)	3	partial	N-Linked	1
stub glycopeptide:charge 2:fucose 5	0.0				(5, 10)	(1, 25)	3	partial	N-Linked	1
stub glycopeptide:charge 2:fucose 6	0.0				(5, 10)	(1, 25)	3	partial	N-Linked	1
stub glycopeptide:charge 3:fucose 0	0.9321357979290816				(5, 10)	(1, 25)	3	partial	N-Linked	1
stub glycopeptide:charge 3:fucose 1	0.0				(5, 10)	(1, 25)	3	partial	N-Linked	1
stub glycopeptide:charge 3:fucose 2	-1.5267330129012089				(5, 10)	(1, 25)	3	partial	N-Linked	1
stub glycopeptide:charge 3:fucose 3	0.0				(5, 10)	(1, 25)	3	partial	N-Linked	1
stub glycopeptide:charge 3:fucose 4	0.0				(5, 10)	(1, 25)	3	partial	N-Linked	1
stub glycopeptide:charge 3:fucose 5	0.0				(5, 10)	(1, 25)	3	partial	N-Linked	1
stub glycopeptide:charge 3:fucose 6	0.0				(5, 10)	(1, 25)	3	partial	N-Linked	1
stub glycopeptide:charge 4:fucose 0	0.0				(5, 10)	(1, 25)	3	partial	N-Linked	1
stub glycopeptide:charge 4:fucose 1	0.0				(5, 10)	(1, 25)	3	partial	N-Linked	1
stub glycopeptide:charge 4:fucose 2	0.0				(5, 10)	(1, 25)	3	partial	N-Linked	1
stub glycopeptide:charge 4:fucose 3	0.0				(5, 10)	(1, 25)	3	partial	N-Linked	1
stub glycopeptide:charge 4:fucose 4	0.0				(5, 10)	(1, 25)	3	partial	N-Linked	1
stub glycopeptide:charge 4:fucose 5	0.0				(5, 10)	(1, 25)	3	partial	N-Linked	1
stub glycopeptide:charge 4:fucose 6	0.0				(5, 10)	(1, 25)	3	partial	N-Linked	1
stub glycopeptide:charge 5:fucose 0	0.0				(5, 10)	(1, 25)	3	partial	N-Linked	1
stub glycopeptide:charge 5:fucose 1	0.0				(5, 10)	(1, 25)	3	partial	N-Linked	1
stub glycopeptide:charge 5:fucose 2	0.0				(5, 10)	(1, 25)	3	partial	N-Linked	1
stub glycopeptide:charge 5:fucose 3	0.0				(5, 10)	(1, 25)	3	partial	N-Linked	1
stub glycopeptide:charge 5:fucose 4	0.0				(5, 10)	(1, 25)	3	partial	N-Linked	1
stub glycopeptide:charge 5:fucose 5	0.0				(5, 10)	(1, 25)	3	partial	N-Linked	1
stub glycopeptide:charge 5:fucose 6	0.0				(5, 10)	(1, 25)	3	partial	N-Linked	1
n-term - 1 pro	0.0				(5, 10)	(1, 25)	3	partial	N-Linked	1
n-term - 1 gly	0.0				(5, 10)	(1, 25)	3	partial	N-Linked	1
n-term - 1 ser_thr	0.0				(5, 10)	(1, 25)	3	partial	N-Linked	1
n-term - 1 leu_iso_val_ala	0.0				(5, 10)	(1, 25)	3	partial	N-Linked	1
n-term - 1 asn	0.0				(5, 10)	(1, 25)	3	partial	N-Linked	1
n-term - 1 his	0.0				(5, 10)	(1, 25)	3	partial	N-Linked	1
n-term - 1 arg_lys	0.0				(5, 10)	(1, 25)	3	partial	N-Linked	1
n-term - 1 x	0.0				(5, 10)	(1, 25)	3	partial	N-Linked	1
n-term - 2 pro	0.0				(5, 10)	(1, 25)	3	partial	N-Linked	1
n-term - 2 gly	0.0				(5, 10)	(1, 25)	3	partial	N-Linked	1
n-term - 2 ser_thr	0.0				(5, 10)	(1, 25)	3	partial	N-Linked	1
n-term - 2 leu_iso_val_ala	0.0				(5, 10)	(1, 25)	3	partial	N-Linked	1
n-term - 2 asn	0.0				(5, 10)	(1, 25)	3	partial	N-Linked	1
n-term - 2 his	0.0				(5, 10)	(1, 25)	3	partial	N-Linked	1
n-term - 2 arg_lys	0.0				(5, 10)	(1, 25)	3	partial	N-Linked	1
n-term - 2 x	0.0				(5, 10)	(1, 25)	3	partial	N-Linked	1
c-term + 1 pro	0.0				(5, 10)	(1, 25)	3	partial	N-Linked	1
c-term + 1 gly	0.0				(5, 10)	(1, 25)	3	partial	N-Linked	1
c-term + 1 ser_thr	0.0				(5, 10)	(1, 25)	3	partial	N-Linked	1
c-term + 1 leu_iso_val_ala	0.0				(5, 10)	(1, 25)	3	partial	N-Linked	1
c-term + 1 asn	0.0				(5, 10)	(1, 25)	3	partial	N-Linked	1
c-term + 1 his	0.0				(5, 10)	(1, 25)	3	partial	N-Linked	1
c-term + 1 arg_lys	0.0				(5, 10)	(1, 25)	3	partial	N-Linked	1
c-term + 1 x	0.0				(5, 10)	(1, 25)	3	partial	N-Linked	1
c-term + 2 pro	0.0				(5, 10)	(1, 25)	3	partial	N-Linked	1
c-term + 2 gly	0.0				(5, 10)	(1, 25)	3	partial	N-Linked	1
c-term + 2 ser_thr	0.0				(5, 10)	(1, 25)	3	partial	N-Linked	1
c-term + 2 leu_iso_val_ala	0.0				(5, 10)	(1, 25)	3	partial	N-Linked	1
c-term + 2 asn	0.0				(5, 10)	(1, 25)	3	partial	N-Linked	1
c-term + 2 his	0.0				(5, 10)	(1, 25)	3	partial	N-Linked	1
c-term + 2 arg_lys	0.0				(5, 10)	(1, 25)	3	partial	N-Linked	1
c-term + 2 x	0.0				(5, 10)	(1, 25)	3	partial	N-Linked	1
stub glycopeptide:charge 1:glycan loss 0	0.0				(5, 10)	(1, 25)	3	partial	N-Linked	1
stub glycopeptide:charge 1:glycan loss 1	0.0				(5, 10)	(1, 25)	3	partial	N-Linked	1
stub glycopeptide:charge 1:glycan loss 2	0.0				(5, 10)	(1, 25)	3	partial	N-Linked	1
stub glycopeptide:charge 1:glycan loss 3	0.683096512259608				(5, 10)	(1, 25)	3	partial	N-Linked	1
stub glycopeptide:charge 1:glycan loss 4	-0.4708452532592974				(5, 10)	(1, 25)	3	partial	N-Linked	1
stub glycopeptide:charge 1:glycan loss 5	-0.3630550627528242				(5, 10)	(1, 25)	3	partial	N-Linked	1
stub glycopeptide:charge 1:glycan loss 6	0.1430889723410953				(5, 10)	(1, 25)	3	partial	N-Linked	1
stub glycopeptide:charge 1:glycan loss 7	-0.0918820388214035				(5, 10)	(1, 25)	3	partial	N-Linked	1
stub glycopeptide:charge 1:glycan loss 8	0.0283674966611226				(5, 10)	(1, 25)	3	partial	N-Linked	1
stub glycopeptide:charge 1:glycan loss 9	-0.2360840376779527				(5, 10)	(1, 25)	3	partial	N-Linked	1
stub glycopeptide:charge 1:glycan loss 10	-0.0793521215149418				(5, 10)	(1, 25)	3	partial	N-Linked	1
stub glycopeptide:charge 1:glycan loss 11	0.4681806144405692				(5, 10)	(1, 25)	3	partial	N-Linked	1
stub glycopeptide:charge 1:glycan loss 12	0.2085042208358095				(5, 10)	(1, 25)	3	partial	N-Linked	1
stub glycopeptide:charge 1:glycan loss 13	0.0				(5, 10)	(1, 25)	3	partial	N-Linked	1
stub glycopeptide:charge 1:glycan loss 14	0.0				(5, 10)	(1, 25)	3	partial	N-Linked	1
stub glycopeptide:charge 1:glycan loss 15	0.0				(5, 10)	(1, 25)	3	partial	N-Linked	1
stub glycopeptide:charge 1:glycan loss 16	0.0				(5, 10)	(1, 25)	3	partial	N-Linked	1
stub glycopeptide:charge 1:glycan loss 17	0.0				(5, 10)	(1, 25)	3	partial	N-Linked	1
stub glycopeptide:charge 1:glycan loss 18	0.0				(5, 10)	(1, 25)	3	partial	N-Linked	1
stub glycopeptide:charge 1:glycan loss 19	0.0				(5, 10)	(1, 25)	3	partial	N-Linked	1
stub glycopeptide:charge 1:glycan loss 20	0.0				(5, 10)	(1, 25)	3	partial	N-Linked	1
stub glycopeptide:charge 1:glycan loss 21	0.0				(5, 10)	(1, 25)	3	partial	N-Linked	1
stub glycopeptide:charge 1:glycan loss 22	0.0				(5, 10)	(1, 25)	3	partial	N-Linked	1
stub glycopeptide:charge 1:glycan loss 23	0.0				(5, 10)	(1, 25)	3	partial	N-Linked	1
stub glycopeptide:charge 1:glycan loss 24	0.0				(5, 10)	(1, 25)	3	partial	N-Linked	1
stub glycopeptide:charge 1:glycan loss 25	0.0				(5, 10)	(1, 25)	3	partial	N-Linked	1
stub glycopeptide:charge 1:glycan loss 26	0.0				(5, 10)	(1, 25)	3	partial	N-Linked	1
stub glycopeptide:charge 1:glycan loss 27	0.0				(5, 10)	(1, 25)	3	partial	N-Linked	1
stub glycopeptide:charge 1:glycan loss 28	0.0				(5, 10)	(1, 25)	3	partial	N-Linked	1
stub glycopeptide:charge 2:glycan loss 0	0.0				(5, 10)	(1, 25)	3	partial	N-Linked	1
stub glycopeptide:charge 2:glycan loss 1	-0.439800889650671				(5, 10)	(1, 25)	3	partial	N-Linked	1
stub glycopeptide:charge 2:glycan loss 2	0.8417946416880255				(5, 10)	(1, 25)	3	partial	N-Linked	1
stub glycopeptide:charge 2:glycan loss 3	0.9368474114795916				(5, 10)	(1, 25)	3	partial	N-Linked	1
stub glycopeptide:charge 2:glycan loss 4	0.7884300719694446				(5, 10)	(1, 25)	3	partial	N-Linked	1
stub glycopeptide:charge 2:glycan loss 5	0.6052961037475758				(5, 10)	(1, 25)	3	partial	N-Linked	1
stub glycopeptide:charge 2:glycan loss 6	0.364132438239137				(5, 10)	(1, 25)	3	partial	N-Linked	1
stub glycopeptide:charge 2:glycan loss 7	0.2375546565573127				(5, 10)	(1, 25)	3	partial	N-Linked	1
stub glycopeptide:charge 2:glycan loss 8	0.0747655110577461				(5, 10)	(1, 25)	3	partial	N-Linked	1
stub glycopeptide:charge 2:glycan loss 9	-0.5572964317665225				(5, 10)	(1, 25)	3	partial	N-Linked	1
stub glycopeptide:charge 2:glycan loss 10	-0.8379268882859909				(5, 10)	(1, 25)	3	partial	N-Linked	1
stub glycopeptide:charge 2:glycan loss 11	-0.98502582395477				(5, 10)	(1, 25)	3	partial	N-Linked	1
stub glycopeptide:charge 2:glycan loss 12	-1.8207068119841667				(5, 10)	(1, 25)	3	partial	N-Linked	1
stub glycopeptide:charge 2:glycan loss 13	0.0				(5, 10)	(1, 25)	3	partial	N-Linked	1
stub glycopeptide:charge 2:glycan loss 14	0.0				(5, 10)	(1, 25)	3	partial	N-Linked	1
stub glycopeptide:charge 2:glycan loss 15	0.0				(5, 10)	(1, 25)	3	partial	N-Linked	1
stub glycopeptide:charge 2:glycan loss 16	0.0				(5, 10)	(1, 25)	3	partial	N-Linked	1
stub glycopeptide:charge 2:glycan loss 17	0.0				(5, 10)	(1, 25)	3	partial	N-Linked	1
stub glycopeptide:charge 2:glycan loss 18	0.0				(5, 10)	(1, 25)	3	partial	N-Linked	1
stub glycopeptide:charge 2:glycan loss 19	0.0				(5, 10)	(1, 25)	3	partial	N-Linked	1
stub glycopeptide:charge 2:glycan loss 20	0.0				(5, 10)	(1, 25)	3	partial	N-Linked	1
stub glycopeptide:charge 2:glycan loss 21	0.0				(5, 10)	(1, 25)	3	partial	N-Linked	1
stub glycopeptide:charge 2:glycan loss 22	0.0				(5, 10)	(1, 25)	3	partial	N-Linked	1
stub glycopeptide:charge 2:glycan loss 23	0.0				(5, 10)	(1, 25)	3	partial	N-Linked	1
stub glycopeptide:charge 2:glycan loss 24	0.0				(5, 10)	(1, 25)	3	partial	N-Linked	1
stub glycopeptide:charge 2:glycan loss 25	0.0				(5, 10)	(1, 25)	3	partial	N-Linked	1
stub glycopeptide:charge 2:glycan loss 26	0.0				(5, 10)	(1, 25)	3	partial	N-Linked	1
stub glycopeptide:charge 2:glycan loss 27	0.0				(5, 10)	(1, 25)	3	partial	N-Linked	1
stub glycopeptide:charge 2:glycan loss 28	0.0				(5, 10)	(1, 25)	3	partial	N-Linked	1
stub glycopeptide:charge 3:glycan loss 0	3.7247431108552425				(5, 10)	(1, 25)	3	partial	N-Linked	1
stub glycopeptide:charge 3:glycan loss 1	-0.0055723528945422				(5, 10)	(1, 25)	3	partial	N-Linked	1
stub glycopeptide:charge 3:glycan loss 2	-0.4610073508347568				(5, 10)	(1, 25)	3	partial	N-Linked	1
stub glycopeptide:charge 3:glycan loss 3	-0.4656986506635548				(5, 10)	(1, 25)	3	partial	N-Linked	1
stub glycopeptide:charge 3:glycan loss 4	-0.3505509731623165				(5, 10)	(1, 25)	3	partial	N-Linked	1
stub glycopeptide:charge 3:glycan loss 5	-0.3119277997524128				(5, 10)	(1, 25)	3	partial	N-Linked	1
stub glycopeptide:charge 3:glycan loss 6	-0.095566580955153				(5, 10)	(1, 25)	3	partial	N-Linked	1
stub glycopeptide:charge 3:glycan loss 7	-0.2867891846679438				(5, 10)	(1, 25)	3	partial	N-Linked	1
stub glycopeptide:charge 3:glycan loss 8	-0.953745109262258				(5, 10)	(1, 25)	3	partial	N-Linked	1
stub glycopeptide:charge 3:glycan loss 9	-0.689248970507693				(5, 10)	(1, 25)	3	partial	N-Linked	1
stub glycopeptide:charge 3:glycan loss 10	-0.6992333522074892				(5, 10)	(1, 25)	3	partial	N-Linked	1
stub glycopeptide:charge 3:glycan loss 11	0.0				(5, 10)	(1, 25)	3	partial	N-Linked	1
stub glycopeptide:charge 3:glycan loss 12	0.0				(5, 10)	(1, 25)	3	partial	N-Linked	1
stub glycopeptide:charge 3:glycan loss 13	0.0				(5, 10)	(1, 25)	3	partial	N-Linked	1
stub glycopeptide:charge 3:glycan loss 14	0.0				(5, 10)	(1, 25)	3	partial	N-Linked	1
stub glycopeptide:charge 3:glycan loss 15	0.0				(5, 10)	(1, 25)	3	partial	N-Linked	1
stub glycopeptide:charge 3:glycan loss 16	0.0				(5, 10)	(1, 25)	3	partial	N-Linked	1
stub glycopeptide:charge 3:glycan loss 17	0.0				(5, 10)	(1, 25)	3	partial	N-Linked	1
stub glycopeptide:charge 3:glycan loss 18	0.0				(5, 10)	(1, 25)	3	partial	N-Linked	1
stub glycopeptide:charge 3:glycan loss 19	0.0				(5, 10)	(1, 25)	3	partial	N-Linked	1
stub glycopeptide:charge 3:glycan loss 20	0.0				(5, 10)	(1, 25)	3	partial	N-Linked	1
stub glycopeptide:charge 3:glycan loss 21	0.0				(5, 10)	(1, 25)	3	partial	N-Linked	1
stub glycopeptide:charge 3:glycan loss 22	0.0				(5, 10)	(1, 25)	3	partial	N-Linked	1
stub glycopeptide:charge 3:glycan loss 23	0.0				(5, 10)	(1, 25)	3	partial	N-Linked	1
stub glycopeptide:charge 3:glycan loss 24	0.0				(5, 10)	(1, 25)	3	partial	N-Linked	1
stub glycopeptide:charge 3:glycan loss 25	0.0				(5, 10)	(1, 25)	3	partial	N-Linked	1
stub glycopeptide:charge 3:glycan loss 26	0.0				(5, 10)	(1, 25)	3	partial	N-Linked	1
stub glycopeptide:charge 3:glycan loss 27	0.0				(5, 10)	(1, 25)	3	partial	N-Linked	1
stub glycopeptide:charge 3:glycan loss 28	0.0				(5, 10)	(1, 25)	3	partial	N-Linked	1
stub glycopeptide:charge 4:glycan loss 0	0.0				(5, 10)	(1, 25)	3	partial	N-Linked	1
stub glycopeptide:charge 4:glycan loss 1	0.0				(5, 10)	(1, 25)	3	partial	N-Linked	1
stub glycopeptide:charge 4:glycan loss 2	0.0				(5, 10)	(1, 25)	3	partial	N-Linked	1
stub glycopeptide:charge 4:glycan loss 3	0.0				(5, 10)	(1, 25)	3	partial	N-Linked	1
stub glycopeptide:charge 4:glycan loss 4	0.0				(5, 10)	(1, 25)	3	partial	N-Linked	1
stub glycopeptide:charge 4:glycan loss 5	0.0				(5, 10)	(1, 25)	3	partial	N-Linked	1
stub glycopeptide:charge 4:glycan loss 6	0.0				(5, 10)	(1, 25)	3	partial	N-Linked	1
stub glycopeptide:charge 4:glycan loss 7	0.0				(5, 10)	(1, 25)	3	partial	N-Linked	1
stub glycopeptide:charge 4:glycan loss 8	0.0				(5, 10)	(1, 25)	3	partial	N-Linked	1
stub glycopeptide:charge 4:glycan loss 9	0.0				(5, 10)	(1, 25)	3	partial	N-Linked	1
stub glycopeptide:charge 4:glycan loss 10	0.0				(5, 10)	(1, 25)	3	partial	N-Linked	1
stub glycopeptide:charge 4:glycan loss 11	0.0				(5, 10)	(1, 25)	3	partial	N-Linked	1
stub glycopeptide:charge 4:glycan loss 12	0.0				(5, 10)	(1, 25)	3	partial	N-Linked	1
stub glycopeptide:charge 4:glycan loss 13	0.0				(5, 10)	(1, 25)	3	partial	N-Linked	1
stub glycopeptide:charge 4:glycan loss 14	0.0				(5, 10)	(1, 25)	3	partial	N-Linked	1
stub glycopeptide:charge 4:glycan loss 15	0.0				(5, 10)	(1, 25)	3	partial	N-Linked	1
stub glycopeptide:charge 4:glycan loss 16	0.0				(5, 10)	(1, 25)	3	partial	N-Linked	1
stub glycopeptide:charge 4:glycan loss 17	0.0				(5, 10)	(1, 25)	3	partial	N-Linked	1
stub glycopeptide:charge 4:glycan loss 18	0.0				(5, 10)	(1, 25)	3	partial	N-Linked	1
stub glycopeptide:charge 4:glycan loss 19	0.0				(5, 10)	(1, 25)	3	partial	N-Linked	1
stub glycopeptide:charge 4:glycan loss 20	0.0				(5, 10)	(1, 25)	3	partial	N-Linked	1
stub glycopeptide:charge 4:glycan loss 21	0.0				(5, 10)	(1, 25)	3	partial	N-Linked	1
stub glycopeptide:charge 4:glycan loss 22	0.0				(5, 10)	(1, 25)	3	partial	N-Linked	1
stub glycopeptide:charge 4:glycan loss 23	0.0				(5, 10)	(1, 25)	3	partial	N-Linked	1
stub glycopeptide:charge 4:glycan loss 24	0.0				(5, 10)	(1, 25)	3	partial	N-Linked	1
stub glycopeptide:charge 4:glycan loss 25	0.0				(5, 10)	(1, 25)	3	partial	N-Linked	1
stub glycopeptide:charge 4:glycan loss 26	0.0				(5, 10)	(1, 25)	3	partial	N-Linked	1
stub glycopeptide:charge 4:glycan loss 27	0.0				(5, 10)	(1, 25)	3	partial	N-Linked	1
stub glycopeptide:charge 4:glycan loss 28	0.0				(5, 10)	(1, 25)	3	partial	N-Linked	1
stub glycopeptide:charge 5:glycan loss 0	0.0				(5, 10)	(1, 25)	3	partial	N-Linked	1
stub glycopeptide:charge 5:glycan loss 1	0.0				(5, 10)	(1, 25)	3	partial	N-Linked	1
stub glycopeptide:charge 5:glycan loss 2	0.0				(5, 10)	(1, 25)	3	partial	N-Linked	1
stub glycopeptide:charge 5:glycan loss 3	0.0				(5, 10)	(1, 25)	3	partial	N-Linked	1
stub glycopeptide:charge 5:glycan loss 4	0.0				(5, 10)	(1, 25)	3	partial	N-Linked	1
stub glycopeptide:charge 5:glycan loss 5	0.0				(5, 10)	(1, 25)	3	partial	N-Linked	1
stub glycopeptide:charge 5:glycan loss 6	0.0				(5, 10)	(1, 25)	3	partial	N-Linked	1
stub glycopeptide:charge 5:glycan loss 7	0.0				(5, 10)	(1, 25)	3	partial	N-Linked	1
stub glycopeptide:charge 5:glycan loss 8	0.0				(5, 10)	(1, 25)	3	partial	N-Linked	1
stub glycopeptide:charge 5:glycan loss 9	0.0				(5, 10)	(1, 25)	3	partial	N-Linked	1
stub glycopeptide:charge 5:glycan loss 10	0.0				(5, 10)	(1, 25)	3	partial	N-Linked	1
stub glycopeptide:charge 5:glycan loss 11	0.0				(5, 10)	(1, 25)	3	partial	N-Linked	1
stub glycopeptide:charge 5:glycan loss 12	0.0				(5, 10)	(1, 25)	3	partial	N-Linked	1
stub glycopeptide:charge 5:glycan loss 13	0.0				(5, 10)	(1, 25)	3	partial	N-Linked	1
stub glycopeptide:charge 5:glycan loss 14	0.0				(5, 10)	(1, 25)	3	partial	N-Linked	1
stub glycopeptide:charge 5:glycan loss 15	0.0				(5, 10)	(1, 25)	3	partial	N-Linked	1
stub glycopeptide:charge 5:glycan loss 16	0.0				(5, 10)	(1, 25)	3	partial	N-Linked	1
stub glycopeptide:charge 5:glycan loss 17	0.0				(5, 10)	(1, 25)	3	partial	N-Linked	1
stub glycopeptide:charge 5:glycan loss 18	0.0				(5, 10)	(1, 25)	3	partial	N-Linked	1
stub glycopeptide:charge 5:glycan loss 19	0.0				(5, 10)	(1, 25)	3	partial	N-Linked	1
stub glycopeptide:charge 5:glycan loss 20	0.0				(5, 10)	(1, 25)	3	partial	N-Linked	1
stub glycopeptide:charge 5:glycan loss 21	0.0				(5, 10)	(1, 25)	3	partial	N-Linked	1
stub glycopeptide:charge 5:glycan loss 22	0.0				(5, 10)	(1, 25)	3	partial	N-Linked	1
stub glycopeptide:charge 5:glycan loss 23	0.0				(5, 10)	(1, 25)	3	partial	N-Linked	1
stub glycopeptide:charge 5:glycan loss 24	0.0				(5, 10)	(1, 25)	3	partial	N-Linked	1
stub glycopeptide:charge 5:glycan loss 25	0.0				(5, 10)	(1, 25)	3	partial	N-Linked	1
stub glycopeptide:charge 5:glycan loss 26	0.0				(5, 10)	(1, 25)	3	partial	N-Linked	1
stub glycopeptide:charge 5:glycan loss 27	0.0				(5, 10)	(1, 25)	3	partial	N-Linked	1
stub glycopeptide:charge 5:glycan loss 28	0.0				(5, 10)	(1, 25)	3	partial	N-Linked	1
stub glycopeptide:charge 1:labile monosaccharides 0	0.3147736250647409				(5, 10)	(1, 25)	3	partial	N-Linked	1
stub glycopeptide:charge 1:labile monosaccharides 1	0.3007508086179666				(5, 10)	(1, 25)	3	partial	N-Linked	1
stub glycopeptide:charge 1:labile monosaccharides 2	-0.3255051355996857				(5, 10)	(1, 25)	3	partial	N-Linked	1
stub glycopeptide:charge 1:labile monosaccharides 3	0.0				(5, 10)	(1, 25)	3	partial	N-Linked	1
stub glycopeptide:charge 1:labile monosaccharides 4	0.0				(5, 10)	(1, 25)	3	partial	N-Linked	1
stub glycopeptide:charge 1:labile monosaccharides 5	0.0				(5, 10)	(1, 25)	3	partial	N-Linked	1
stub glycopeptide:charge 1:labile monosaccharides 6	0.0				(5, 10)	(1, 25)	3	partial	N-Linked	1
stub glycopeptide:charge 2:labile monosaccharides 0	0.5415008332241079				(5, 10)	(1, 25)	3	partial	N-Linked	1
stub glycopeptide:charge 2:labile monosaccharides 1	-0.3693492467878981				(5, 10)	(1, 25)	3	partial	N-Linked	1
stub glycopeptide:charge 2:labile monosaccharides 2	-0.9640876837852532				(5, 10)	(1, 25)	3	partial	N-Linked	1
stub glycopeptide:charge 2:labile monosaccharides 3	0.0				(5, 10)	(1, 25)	3	partial	N-Linked	1
stub glycopeptide:charge 2:labile monosaccharides 4	0.0				(5, 10)	(1, 25)	3	partial	N-Linked	1
stub glycopeptide:charge 2:labile monosaccharides 5	0.0				(5, 10)	(1, 25)	3	partial	N-Linked	1
stub glycopeptide:charge 2:labile monosaccharides 6	0.0				(5, 10)	(1, 25)	3	partial	N-Linked	1
stub glycopeptide:charge 3:labile monosaccharides 0	-0.5945972156478339				(5, 10)	(1, 25)	3	partial	N-Linked	1
stub glycopeptide:charge 3:labile monosaccharides 1	0.0				(5, 10)	(1, 25)	3	partial	N-Linked	1
stub glycopeptide:charge 3:labile monosaccharides 2	0.0				(5, 10)	(1, 25)	3	partial	N-Linked	1
stub glycopeptide:charge 3:labile monosaccharides 3	0.0				(5, 10)	(1, 25)	3	partial	N-Linked	1
stub glycopeptide:charge 3:labile monosaccharides 4	0.0				(5, 10)	(1, 25)	3	partial	N-Linked	1
stub glycopeptide:charge 3:labile monosaccharides 5	0.0				(5, 10)	(1, 25)	3	partial	N-Linked	1
stub glycopeptide:charge 3:labile monosaccharides 6	0.0				(5, 10)	(1, 25)	3	partial	N-Linked	1
stub glycopeptide:charge 4:labile monosaccharides 0	0.0				(5, 10)	(1, 25)	3	partial	N-Linked	1
stub glycopeptide:charge 4:labile monosaccharides 1	0.0				(5, 10)	(1, 25)	3	partial	N-Linked	1
stub glycopeptide:charge 4:labile monosaccharides 2	0.0				(5, 10)	(1, 25)	3	partial	N-Linked	1
stub glycopeptide:charge 4:labile monosaccharides 3	0.0				(5, 10)	(1, 25)	3	partial	N-Linked	1
stub glycopeptide:charge 4:labile monosaccharides 4	0.0				(5, 10)	(1, 25)	3	partial	N-Linked	1
stub glycopeptide:charge 4:labile monosaccharides 5	0.0				(5, 10)	(1, 25)	3	partial	N-Linked	1
stub glycopeptide:charge 4:labile monosaccharides 6	0.0				(5, 10)	(1, 25)	3	partial	N-Linked	1
stub glycopeptide:charge 5:labile monosaccharides 0	0.0				(5, 10)	(1, 25)	3	partial	N-Linked	1
stub glycopeptide:charge 5:labile monosaccharides 1	0.0				(5, 10)	(1, 25)	3	partial	N-Linked	1
stub glycopeptide:charge 5:labile monosaccharides 2	0.0				(5, 10)	(1, 25)	3	partial	N-Linked	1
stub glycopeptide:charge 5:labile monosaccharides 3	0.0				(5, 10)	(1, 25)	3	partial	N-Linked	1
stub glycopeptide:charge 5:labile monosaccharides 4	0.0				(5, 10)	(1, 25)	3	partial	N-Linked	1
stub glycopeptide:charge 5:labile monosaccharides 5	0.0				(5, 10)	(1, 25)	3	partial	N-Linked	1
stub glycopeptide:charge 5:labile monosaccharides 6	0.0				(5, 10)	(1, 25)	3	partial	N-Linked	1
n-term pro	0.0				(5, 10)	(1, 25)	4	mobile	N-Linked	1
n-term gly	0.0				(5, 10)	(1, 25)	4	mobile	N-Linked	1
n-term ser_thr	0.0				(5, 10)	(1, 25)	4	mobile	N-Linked	1
n-term leu_iso_val_ala	0.0				(5, 10)	(1, 25)	4	mobile	N-Linked	1
n-term asn	0.0				(5, 10)	(1, 25)	4	mobile	N-Linked	1
n-term his	0.0				(5, 10)	(1, 25)	4	mobile	N-Linked	1
n-term arg_lys	0.0				(5, 10)	(1, 25)	4	mobile	N-Linked	1
n-term x	0.0				(5, 10)	(1, 25)	4	mobile	N-Linked	1
c-term pro	0.0				(5, 10)	(1, 25)	4	mobile	N-Linked	1
c-term gly	0.0				(5, 10)	(1, 25)	4	mobile	N-Linked	1
c-term ser_thr	0.0				(5, 10)	(1, 25)	4	mobile	N-Linked	1
c-term leu_iso_val_ala	0.0				(5, 10)	(1, 25)	4	mobile	N-Linked	1
c-term asn	0.0				(5, 10)	(1, 25)	4	mobile	N-Linked	1
c-term his	0.0				(5, 10)	(1, 25)	4	mobile	N-Linked	1
c-term arg_lys	0.0				(5, 10)	(1, 25)	4	mobile	N-Linked	1
c-term x	0.0				(5, 10)	(1, 25)	4	mobile	N-Linked	1
series b	0.0				(5, 10)	(1, 25)	4	mobile	N-Linked	1
series y	0.0				(5, 10)	(1, 25)	4	mobile	N-Linked	1
series stub_glycopeptide	-5.716501792988034				(5, 10)	(1, 25)	4	mobile	N-Linked	1
charge 1	0.0				(5, 10)	(1, 25)	4	mobile	N-Linked	1
charge 2	0.0				(5, 10)	(1, 25)	4	mobile	N-Linked	1
charge 3	0.0				(5, 10)	(1, 25)	4	mobile	N-Linked	1
charge 4	0.0				(5, 10)	(1, 25)	4	mobile	N-Linked	1
charge 5	0.0				(5, 10)	(1, 25)	4	mobile	N-Linked	1
series b:charge 1	0.0				(5, 10)	(1, 25)	4	mobile	N-Linked	1
series b:charge 2	0.0				(5, 10)	(1, 25)	4	mobile	N-Linked	1
series b:charge 3	0.0				(5, 10)	(1, 25)	4	mobile	N-Linked	1
series b:charge 4	0.0				(5, 10)	(1, 25)	4	mobile	N-Linked	1
series b:charge 5	0.0				(5, 10)	(1, 25)	4	mobile	N-Linked	1
series y:charge 1	0.0				(5, 10)	(1, 25)	4	mobile	N-Linked	1
series y:charge 2	0.0				(5, 10)	(1, 25)	4	mobile	N-Linked	1
series y:charge 3	0.0				(5, 10)	(1, 25)	4	mobile	N-Linked	1
series y:charge 4	0.0				(5, 10)	(1, 25)	4	mobile	N-Linked	1
series y:charge 5	0.0				(5, 10)	(1, 25)	4	mobile	N-Linked	1
series stub_glycopeptide:charge 1	-1.6429389761886866				(5, 10)	(1, 25)	4	mobile	N-Linked	1
series stub_glycopeptide:charge 2	-2.150284272909438				(5, 10)	(1, 25)	4	mobile	N-Linked	1
series stub_glycopeptide:charge 3	-1.9232785521368727				(5, 10)	(1, 25)	4	mobile	N-Linked	1
series stub_glycopeptide:charge 4	0.0				(5, 10)	(1, 25)	4	mobile	N-Linked	1
series stub_glycopeptide:charge 5	0.0				(5, 10)	(1, 25)	4	mobile	N-Linked	1
is_glycosylated 0	0.0				(5, 10)	(1, 25)	4	mobile	N-Linked	1
is_glycosylated 1	0.0				(5, 10)	(1, 25)	4	mobile	N-Linked	1
is_glycosylated 2	0.0				(5, 10)	(1, 25)	4	mobile	N-Linked	1
charge 1:c-term pro	0.0				(5, 10)	(1, 25)	4	mobile	N-Linked	1
charge 2:c-term pro	0.0				(5, 10)	(1, 25)	4	mobile	N-Linked	1
charge 3:c-term pro	0.0				(5, 10)	(1, 25)	4	mobile	N-Linked	1
charge 4:c-term pro	0.0				(5, 10)	(1, 25)	4	mobile	N-Linked	1
charge 5:c-term pro	0.0				(5, 10)	(1, 25)	4	mobile	N-Linked	1
series:c-term pro b	0.0				(5, 10)	(1, 25)	4	mobile	N-Linked	1
series:c-term pro y	0.0				(5, 10)	(1, 25)	4	mobile	N-Linked	1
is_glycosylated:c-term pro 0	0.0				(5, 10)	(1, 25)	4	mobile	N-Linked	1
is_glycosylated:c-term pro 1	0.0				(5, 10)	(1, 25)	4	mobile	N-Linked	1
is_glycosylated:c-term pro 2	0.0				(5, 10)	(1, 25)	4	mobile	N-Linked	1
stub glycopeptide:is_glycosylated 0	-1.0086274914114175				(5, 10)	(1, 25)	4	mobile	N-Linked	1
stub glycopeptide:is_glycosylated 1	0.8244563932483637				(5, 10)	(1, 25)	4	mobile	N-Linked	1
stub glycopeptide:is_glycosylated 2	-0.3456079026134078				(5, 10)	(1, 25)	4	mobile	N-Linked	1
stub glycopeptide:is_glycosylated 3	-0.171244257803391				(5, 10)	(1, 25)	4	mobile	N-Linked	1
stub glycopeptide:is_glycosylated 4	-0.2795153496045836				(5, 10)	(1, 25)	4	mobile	N-Linked	1
stub glycopeptide:is_glycosylated 5	-0.3614279389561333				(5, 10)	(1, 25)	4	mobile	N-Linked	1
stub glycopeptide:is_glycosylated 6	-0.5493142373415916				(5, 10)	(1, 25)	4	mobile	N-Linked	1
stub glycopeptide:is_glycosylated 7	-0.6953379009934124				(5, 10)	(1, 25)	4	mobile	N-Linked	1
stub glycopeptide:is_glycosylated 8	-0.6498655518469801				(5, 10)	(1, 25)	4	mobile	N-Linked	1
stub glycopeptide:is_glycosylated 9	-0.5970764904243211				(5, 10)	(1, 25)	4	mobile	N-Linked	1
stub glycopeptide:is_glycosylated 10	-0.0601738046875137				(5, 10)	(1, 25)	4	mobile	N-Linked	1
stub glycopeptide:is_glycosylated 11	-1.0761372990926923				(5, 10)	(1, 25)	4	mobile	N-Linked	1
stub glycopeptide:is_glycosylated 12	-0.7466299647178862				(5, 10)	(1, 25)	4	mobile	N-Linked	1
stub glycopeptide:is_glycosylated 13	0.0				(5, 10)	(1, 25)	4	mobile	N-Linked	1
stub glycopeptide:is_glycosylated 14	0.0				(5, 10)	(1, 25)	4	mobile	N-Linked	1
[truncated: 16,355 more rows]
