# Supplementary material for: Expanding N-glycopeptide identifications by modeling fragmentation, elution, and glycome connectivity
Source: Nat Commun. 2024 Jul 22;15:6168. doi: 10.1038/s41467-024-50338-5 (PMC11263600; doi:10.1038/s41467-024-50338-5)
Supplement: Supplementary file 4 — Source Data [file 41467_2024_50338_MOESM4_ESM.zip › source_data/figs8_peak_relation_features.csv]

on_series	on_count	off_series	off_count	series	name	tolerance	intensity_ratio	from_charge	to_charge	feature_type	terminal	offset	peptide_length_range	glycan_size_range	charge	proton_mobility	glycan_type	glycan_count	prior	amino_acid_residue	amino_acid_modification
0.0	0	0.011245395204549861	174	b	charge-diff	2e-05	5.0	2	1			0.0	(5, 10)	(1, 25)	2	immobile	N-Linked	1	0.013815380243563252
0.0	0	0.011245395204549861	174	b	charge-diff	2e-05	-4.0	1	2			0.0	(5, 10)	(1, 25)	2	immobile	N-Linked	1	0.013815380243563252
0.0	0	0.0052349253538421766	81	b	charge-diff	2e-05	2.0	1	2			0.0	(5, 10)	(1, 25)	2	immobile	N-Linked	1	0.013815380243563252
0.0	0	0.004847153105409423	75	b	charge-diff	2e-05	-1.0	2	1			0.0	(5, 10)	(1, 25)	2	immobile	N-Linked	1	0.013815380243563252
0.0	0	0.002455890906740774	38	b	charge-diff	2e-05	1.0	2	1			0.0	(5, 10)	(1, 25)	2	immobile	N-Linked	1	0.013815380243563252
0.0	0	0.002649777030957151	41	b	charge-diff	2e-05	0.0	1	2			0.0	(5, 10)	(1, 25)	2	immobile	N-Linked	1	0.013815380243563252
0.0	0	0.0027144057390292766	42	b	charge-diff	2e-05	4.0	1	2			0.0	(5, 10)	(1, 25)	2	immobile	N-Linked	1	0.013815380243563252
0.0	0	0.0027144057390292766	42	b	charge-diff	2e-05	-3.0	2	1			0.0	(5, 10)	(1, 25)	2	immobile	N-Linked	1	0.013815380243563252
0.0	0	0.0022620047825243975	35	b	charge-diff	2e-05	-4.0	2	1			0.0	(5, 10)	(1, 25)	2	immobile	N-Linked	1	0.013815380243563252
0.0	0	0.0022620047825243975	35	b	charge-diff	2e-05	5.0	1	2			0.0	(5, 10)	(1, 25)	2	immobile	N-Linked	1	0.013815380243563252
0.0	0	0.0052349253538421766	81	b	charge-diff	2e-05	1.0	1	2			0.0	(5, 10)	(1, 25)	2	immobile	N-Linked	1	0.013815380243563252
0.0	0	0.006139727266851936	95	b	charge-diff	2e-05	0.0	2	1			0.0	(5, 10)	(1, 25)	2	immobile	N-Linked	1	0.013815380243563252
0.0	0	0.005364182769986428	83	b	charge-diff	2e-05	3.0	1	2			0.0	(5, 10)	(1, 25)	2	immobile	N-Linked	1	0.013815380243563252
0.0	0	0.004847153105409423	75	b	charge-diff	2e-05	-2.0	2	1			0.0	(5, 10)	(1, 25)	2	immobile	N-Linked	1	0.013815380243563252
0.0	0	0.0034899502358947845	54	b	charge-diff	2e-05	-3.0	1	2			0.0	(5, 10)	(1, 25)	2	immobile	N-Linked	1	0.013815380243563252
0.0	0	0.0034899502358947845	54	b	charge-diff	2e-05	4.0	2	1			0.0	(5, 10)	(1, 25)	2	immobile	N-Linked	1	0.013815380243563252
0.0	0	0.001615717701803141	25	b	charge-diff	2e-05	-1.0	1	2			0.0	(5, 10)	(1, 25)	2	immobile	N-Linked	1	0.013815380243563252
0.0	0	0.001615717701803141	25	b	charge-diff	2e-05	2.0	2	1			0.0	(5, 10)	(1, 25)	2	immobile	N-Linked	1	0.013815380243563252
0.0	0	0.0020681186583080204	32	b	charge-diff	2e-05	3.0	2	1			0.0	(5, 10)	(1, 25)	2	immobile	N-Linked	1	0.013815380243563252
0.0	0	0.0018742325340916435	29	b	charge-diff	2e-05	-2.0	1	2			0.0	(5, 10)	(1, 25)	2	immobile	N-Linked	1	0.013815380243563252
0.017543859649122806	3	0.024041879402830736	372	b	HexNAc	2e-05	5.0	1	1			203.07937251951	(5, 10)	(1, 25)	2	immobile	N-Linked	1	0.013815380243563252
0.0	0	0.019000840173204938	294	b	HexNAc	2e-05	-4.0	1	1			203.07937251951	(5, 10)	(1, 25)	2	immobile	N-Linked	1	0.013815380243563252
0.005847953216374269	1	0.007626187552510826	118	b	HexNAc	2e-05	0.0	1	1			203.07937251951	(5, 10)	(1, 25)	2	immobile	N-Linked	1	0.013815380243563252
0.04678362573099415	8	0.011827053577198992	183	b	HexNAc	2e-05	-3.0	1	1			203.07937251951	(5, 10)	(1, 25)	2	immobile	N-Linked	1	0.013815380243563252
0.029239766081871343	5	0.004782524397337297	74	b	HexNAc	2e-05	-2.0	1	1			203.07937251951	(5, 10)	(1, 25)	2	immobile	N-Linked	1	0.013815380243563252
0.0	0	0.0017449751179473923	27	b	HexNAc	2e-05	-1.0	1	2			203.07937251951	(5, 10)	(1, 25)	2	immobile	N-Linked	1	0.013815380243563252
0.03508771929824561	6	0.01673883539068054	259	b	HexNAc	2e-05	4.0	1	1			203.07937251951	(5, 10)	(1, 25)	2	immobile	N-Linked	1	0.013815380243563252
0.0	0	0.004911781813481548	76	b	HexNAc	2e-05	-1.0	1	1			203.07937251951	(5, 10)	(1, 25)	2	immobile	N-Linked	1	0.013815380243563252
0.005847953216374269	1	0.008337103341304207	129	b	HexNAc	2e-05	3.0	1	1			203.07937251951	(5, 10)	(1, 25)	2	immobile	N-Linked	1	0.013815380243563252
0.0	0	0.007303044012150197	113	b	HexNAc	2e-05	-4.0	1	2			203.07937251951	(5, 10)	(1, 25)	2	immobile	N-Linked	1	0.013815380243563252
0.0	0	0.0023912621986686487	37	b	HexNAc	2e-05	2.0	1	2			203.07937251951	(5, 10)	(1, 25)	2	immobile	N-Linked	1	0.013815380243563252
0.0	0	0.0010986880372261358	17	b	HexNAc	2e-05	0.0	2	2			203.07937251951	(5, 10)	(1, 25)	2	immobile	N-Linked	1	0.013815380243563252
0.0	0	0.0008401732049376333	13	b	HexNAc	2e-05	3.0	2	1			203.07937251951	(5, 10)	(1, 25)	2	immobile	N-Linked	1	0.013815380243563252
0.0	0	0.0052349253538421766	81	b	HexNAc	2e-05	4.0	2	2			203.07937251951	(5, 10)	(1, 25)	2	immobile	N-Linked	1	0.013815380243563252
0.0	0	0.0018742325340916435	29	b	HexNAc	2e-05	3.0	2	2			203.07937251951	(5, 10)	(1, 25)	2	immobile	N-Linked	1	0.013815380243563252
0.0	0	0.004394752148904543	68	b	HexNAc	2e-05	4.0	2	1			203.07937251951	(5, 10)	(1, 25)	2	immobile	N-Linked	1	0.013815380243563252
0.0	0	0.0009048019130097589	14	b	HexNAc	2e-05	-1.0	2	2			203.07937251951	(5, 10)	(1, 25)	2	immobile	N-Linked	1	0.013815380243563252
0.0	0	0.0031021779874620308	48	b	HexNAc	2e-05	1.0	1	2			203.07937251951	(5, 10)	(1, 25)	2	immobile	N-Linked	1	0.013815380243563252
0.0	0	0.0052349253538421766	81	b	HexNAc	2e-05	5.0	1	2			203.07937251951	(5, 10)	(1, 25)	2	immobile	N-Linked	1	0.013815380243563252
0.0	0	0.006656756931428941	103	b	HexNAc	2e-05	2.0	1	1			203.07937251951	(5, 10)	(1, 25)	2	immobile	N-Linked	1	0.013815380243563252
0.011695906432748537	2	0.006010469850707684	93	b	HexNAc	2e-05	1.0	1	1			203.07937251951	(5, 10)	(1, 25)	2	immobile	N-Linked	1	0.013815380243563252
0.0	0	0.0010340593291540102	16	b	HexNAc	2e-05	3.0	1	2			203.07937251951	(5, 10)	(1, 25)	2	immobile	N-Linked	1	0.013815380243563252
0.0	0	0.0007109157887933821	11	b	HexNAc	2e-05	2.0	2	1			203.07937251951	(5, 10)	(1, 25)	2	immobile	N-Linked	1	0.013815380243563252
0.0	0	0.004524009565048795	70	b	HexNAc	2e-05	-3.0	1	2			203.07937251951	(5, 10)	(1, 25)	2	immobile	N-Linked	1	0.013815380243563252
0.0	0	0.002132747366380146	33	b	HexNAc	2e-05	5.0	2	1			203.07937251951	(5, 10)	(1, 25)	2	immobile	N-Linked	1	0.013815380243563252
0.0	0	0.0021973760744522716	34	b	HexNAc	2e-05	5.0	2	2			203.07937251951	(5, 10)	(1, 25)	2	immobile	N-Linked	1	0.013815380243563252
0.0	0	0.0027144057390292766	42	b	HexNAc	2e-05	0.0	1	2			203.07937251951	(5, 10)	(1, 25)	2	immobile	N-Linked	1	0.013815380243563252
0.0	0	0.0011633167452982614	18	b	HexNAc	2e-05	2.0	2	2			203.07937251951	(5, 10)	(1, 25)	2	immobile	N-Linked	1	0.013815380243563252
0.0	0	0.0010340593291540102	16	b	HexNAc	2e-05	-3.0	2	2			203.07937251951	(5, 10)	(1, 25)	2	immobile	N-Linked	1	0.013815380243563252
0.0	0	0.0014218315775867641	22	b	HexNAc	2e-05	-2.0	1	2			203.07937251951	(5, 10)	(1, 25)	2	immobile	N-Linked	1	0.013815380243563252
0.0	0	0.0010340593291540102	16	b	HexNAc	2e-05	4.0	1	2			203.07937251951	(5, 10)	(1, 25)	2	immobile	N-Linked	1	0.013815380243563252
0.0	0	0.005428811478058553	84	b	Q(Pyro-glu)	2e-05	-4.0	1	1			111.03202850528	(5, 10)	(1, 25)	2	immobile	N-Linked	1	0.013815380243563252	Q	['Pyro-glu']
0.0	0	0.0009694306210818846	15	b	Q(Pyro-glu)	2e-05	2.0	1	1			111.03202850528	(5, 10)	(1, 25)	2	immobile	N-Linked	1	0.013815380243563252	Q	['Pyro-glu']
0.0	0	0.0027144057390292766	42	b	Q(Pyro-glu)	2e-05	-2.0	1	1			111.03202850528	(5, 10)	(1, 25)	2	immobile	N-Linked	1	0.013815380243563252	Q	['Pyro-glu']
0.0	0	0.0011633167452982614	18	b	Q(Pyro-glu)	2e-05	1.0	1	1			111.03202850528	(5, 10)	(1, 25)	2	immobile	N-Linked	1	0.013815380243563252	Q	['Pyro-glu']
0.0	0	0.0032960641116784074	51	b	Q(Pyro-glu)	2e-05	-3.0	1	1			111.03202850528	(5, 10)	(1, 25)	2	immobile	N-Linked	1	0.013815380243563252	Q	['Pyro-glu']
0.0	0	0.0014218315775867641	22	b	Q(Pyro-glu)	2e-05	0.0	1	1			111.03202850528	(5, 10)	(1, 25)	2	immobile	N-Linked	1	0.013815380243563252	Q	['Pyro-glu']
0.0	0	0.002326633490596523	36	b	Q(Pyro-glu)	2e-05	-1.0	1	1			111.03202850528	(5, 10)	(1, 25)	2	immobile	N-Linked	1	0.013815380243563252	Q	['Pyro-glu']
0.0	0	0.0014218315775867641	22	b	Q(Pyro-glu)	2e-05	3.0	1	1			111.03202850528	(5, 10)	(1, 25)	2	immobile	N-Linked	1	0.013815380243563252	Q	['Pyro-glu']
0.0	0	0.0014218315775867641	22	b	Q(Pyro-glu)	2e-05	4.0	1	1			111.03202850528	(5, 10)	(1, 25)	2	immobile	N-Linked	1	0.013815380243563252	Q	['Pyro-glu']
0.0	0	0.0008401732049376333	13	b	T(O-Glycosylation)	2e-05	2.0	1	1			304.12705098792003	(5, 10)	(1, 25)	2	immobile	N-Linked	1	0.013815380243563252	T	['O-Glycosylation']
0.0	0	0.0008401732049376333	13	b	T(O-Glycosylation)	2e-05	4.0	1	1			304.12705098792003	(5, 10)	(1, 25)	2	immobile	N-Linked	1	0.013815380243563252	T	['O-Glycosylation']
0.0	0	0.0006462870807212563	10	b	T(O-Glycosylation)	2e-05	-3.0	1	1			304.12705098792003	(5, 10)	(1, 25)	2	immobile	N-Linked	1	0.013815380243563252	T	['O-Glycosylation']
0.0	0	0.0009694306210818846	15	b	T(O-Glycosylation)	2e-05	5.0	1	1			304.12705098792003	(5, 10)	(1, 25)	2	immobile	N-Linked	1	0.013815380243563252	T	['O-Glycosylation']
0.0	0	0.0006462870807212563	10	b	T(O-Glycosylation)	2e-05	-1.0	1	1			304.12705098792003	(5, 10)	(1, 25)	2	immobile	N-Linked	1	0.013815380243563252	T	['O-Glycosylation']
0.0	0	0.0019388612421637691	30	b	S(GAG-Linker)	2e-05	-3.0	1	1			219.07428713906998	(5, 10)	(1, 25)	2	immobile	N-Linked	1	0.013815380243563252	S	['GAG-Linker']
0.0	0	0.002649777030957151	41	b	S(GAG-Linker)	2e-05	-4.0	1	1			219.07428713906998	(5, 10)	(1, 25)	2	immobile	N-Linked	1	0.013815380243563252	S	['GAG-Linker']
0.0	0	0.0010340593291540102	16	b	S(GAG-Linker)	2e-05	-1.0	1	1			219.07428713906998	(5, 10)	(1, 25)	2	immobile	N-Linked	1	0.013815380243563252	S	['GAG-Linker']
0.0	0	0.0013572028695146383	21	b	S(GAG-Linker)	2e-05	2.0	1	1			219.07428713906998	(5, 10)	(1, 25)	2	immobile	N-Linked	1	0.013815380243563252	S	['GAG-Linker']
0.0	0	0.0017449751179473923	27	b	S(GAG-Linker)	2e-05	-2.0	1	1			219.07428713906998	(5, 10)	(1, 25)	2	immobile	N-Linked	1	0.013815380243563252	S	['GAG-Linker']
0.0	0	0.0014864602856588898	23	b	S(GAG-Linker)	2e-05	5.0	1	2			219.07428713906998	(5, 10)	(1, 25)	2	immobile	N-Linked	1	0.013815380243563252	S	['GAG-Linker']
0.0	0	0.002455890906740774	38	b	S(GAG-Linker)	2e-05	5.0	1	1			219.07428713906998	(5, 10)	(1, 25)	2	immobile	N-Linked	1	0.013815380243563252	S	['GAG-Linker']
0.0	0	0.0018096038260195179	28	b	S(GAG-Linker)	2e-05	0.0	1	1			219.07428713906998	(5, 10)	(1, 25)	2	immobile	N-Linked	1	0.013815380243563252	S	['GAG-Linker']
0.0	0	0.0017449751179473923	27	b	S(GAG-Linker)	2e-05	4.0	1	1			219.07428713906998	(5, 10)	(1, 25)	2	immobile	N-Linked	1	0.013815380243563252	S	['GAG-Linker']
0.0	0	0.0014218315775867641	22	b	S(GAG-Linker)	2e-05	1.0	1	1			219.07428713906998	(5, 10)	(1, 25)	2	immobile	N-Linked	1	0.013815380243563252	S	['GAG-Linker']
0.0	0	0.001615717701803141	25	b	S(GAG-Linker)	2e-05	3.0	1	1			219.07428713906998	(5, 10)	(1, 25)	2	immobile	N-Linked	1	0.013815380243563252	S	['GAG-Linker']
0.0	0	0.0025851483228850254	40	b	C(Carbamidomethyl)	2e-05	4.0	1	1			160.03064878471	(5, 10)	(1, 25)	2	immobile	N-Linked	1	0.013815380243563252	C	['Carbamidomethyl']
0.0	0	0.0009694306210818846	15	b	C(Carbamidomethyl)	2e-05	2.0	1	1			160.03064878471	(5, 10)	(1, 25)	2	immobile	N-Linked	1	0.013815380243563252	C	['Carbamidomethyl']
0.0	0	0.0016803464098752666	26	b	C(Carbamidomethyl)	2e-05	-2.0	1	1			160.03064878471	(5, 10)	(1, 25)	2	immobile	N-Linked	1	0.013815380243563252	C	['Carbamidomethyl']
0.0	0	0.003942351192399664	61	b	C(Carbamidomethyl)	2e-05	-3.0	1	1			160.03064878471	(5, 10)	(1, 25)	2	immobile	N-Linked	1	0.013815380243563252	C	['Carbamidomethyl']
0.0	0	0.0018742325340916435	29	b	C(Carbamidomethyl)	2e-05	1.0	1	1			160.03064878471	(5, 10)	(1, 25)	2	immobile	N-Linked	1	0.013815380243563252	C	['Carbamidomethyl']
0.0	0	0.003942351192399664	61	b	C(Carbamidomethyl)	2e-05	5.0	1	1			160.03064878471	(5, 10)	(1, 25)	2	immobile	N-Linked	1	0.013815380243563252	C	['Carbamidomethyl']
0.0	0	0.0018742325340916435	29	b	C(Carbamidomethyl)	2e-05	-1.0	1	1			160.03064878471	(5, 10)	(1, 25)	2	immobile	N-Linked	1	0.013815380243563252	C	['Carbamidomethyl']
0.0	0	0.0010986880372261358	17	b	C(Carbamidomethyl)	2e-05	3.0	1	1			160.03064878471	(5, 10)	(1, 25)	2	immobile	N-Linked	1	0.013815380243563252	C	['Carbamidomethyl']
0.0	0	0.002649777030957151	41	b	C(Carbamidomethyl)	2e-05	-4.0	1	1			160.03064878471	(5, 10)	(1, 25)	2	immobile	N-Linked	1	0.013815380243563252	C	['Carbamidomethyl']
0.0	0	0.0017449751179473923	27	b	C(Carbamidomethyl)	2e-05	0.0	1	1			160.03064878471	(5, 10)	(1, 25)	2	immobile	N-Linked	1	0.013815380243563252	C	['Carbamidomethyl']
0.0	0	0.0010986880372261358	17	b	M(Oxidation)	2e-05	5.0	1	1			147.03539991299	(5, 10)	(1, 25)	2	immobile	N-Linked	1	0.013815380243563252	M	['Oxidation']
0.0	0	0.0014864602856588898	23	b	M(Oxidation)	2e-05	-3.0	1	1			147.03539991299	(5, 10)	(1, 25)	2	immobile	N-Linked	1	0.013815380243563252	M	['Oxidation']
0.0	0	0.0018096038260195179	28	b	M(Oxidation)	2e-05	2.0	1	1			147.03539991299	(5, 10)	(1, 25)	2	immobile	N-Linked	1	0.013815380243563252	M	['Oxidation']
0.0	0	0.0010340593291540102	16	b	M(Oxidation)	2e-05	0.0	1	1			147.03539991299	(5, 10)	(1, 25)	2	immobile	N-Linked	1	0.013815380243563252	M	['Oxidation']
0.0	0	0.0015510889937310154	24	b	M(Oxidation)	2e-05	1.0	1	1			147.03539991299	(5, 10)	(1, 25)	2	immobile	N-Linked	1	0.013815380243563252	M	['Oxidation']
0.0	0	0.0010986880372261358	17	b	M(Oxidation)	2e-05	-2.0	1	1			147.03539991299	(5, 10)	(1, 25)	2	immobile	N-Linked	1	0.013815380243563252	M	['Oxidation']
0.0	0	0.0007755444968655077	12	b	M(Oxidation)	2e-05	-1.0	1	1			147.03539991299	(5, 10)	(1, 25)	2	immobile	N-Linked	1	0.013815380243563252	M	['Oxidation']
0.0	0	0.0009694306210818846	15	b	M(Oxidation)	2e-05	-4.0	1	1			147.03539991299	(5, 10)	(1, 25)	2	immobile	N-Linked	1	0.013815380243563252	M	['Oxidation']
0.0	0	0.0023912621986686487	37	b	M(Oxidation)	2e-05	4.0	1	1			147.03539991299	(5, 10)	(1, 25)	2	immobile	N-Linked	1	0.013815380243563252	M	['Oxidation']
0.0	0	0.0011633167452982614	18	b	M(Oxidation)	2e-05	3.0	1	1			147.03539991299	(5, 10)	(1, 25)	2	immobile	N-Linked	1	0.013815380243563252	M	['Oxidation']
0.023391812865497075	4	0.001227945453370387	19	b	A	2e-05	2.0	1	1			71.03711378470999	(5, 10)	(1, 25)	2	immobile	N-Linked	1	0.013815380243563252	A	[]
0.005847953216374269	1	0.0019388612421637691	30	b	A	2e-05	1.0	1	1			71.03711378470999	(5, 10)	(1, 25)	2	immobile	N-Linked	1	0.013815380243563252	A	[]
0.011695906432748537	2	0.0019388612421637691	30	b	A	2e-05	0.0	1	1			71.03711378470999	(5, 10)	(1, 25)	2	immobile	N-Linked	1	0.013815380243563252	A	[]
0.0	0	0.0015510889937310154	24	b	A	2e-05	-3.0	1	1			71.03711378470999	(5, 10)	(1, 25)	2	immobile	N-Linked	1	0.013815380243563252	A	[]
0.0	0	0.0009694306210818846	15	b	A	2e-05	-2.0	1	1			71.03711378470999	(5, 10)	(1, 25)	2	immobile	N-Linked	1	0.013815380243563252	A	[]
0.07602339181286549	13	0.0009048019130097589	14	b	A	2e-05	3.0	1	1			71.03711378470999	(5, 10)	(1, 25)	2	immobile	N-Linked	1	0.013815380243563252	A	[]
0.011695906432748537	2	0.0007755444968655077	12	b	A	2e-05	4.0	1	1			71.03711378470999	(5, 10)	(1, 25)	2	immobile	N-Linked	1	0.013815380243563252	A	[]
0.0	0	0.0018096038260195179	28	b	A	2e-05	-4.0	1	1			71.03711378470999	(5, 10)	(1, 25)	2	immobile	N-Linked	1	0.013815380243563252	A	[]
0.0	0	0.0007109157887933821	11	b	A	2e-05	5.0	1	1			71.03711378470999	(5, 10)	(1, 25)	2	immobile	N-Linked	1	0.013815380243563252	A	[]
0.005847953216374269	1	0.0010340593291540102	16	b	A	2e-05	-1.0	1	1			71.03711378470999	(5, 10)	(1, 25)	2	immobile	N-Linked	1	0.013815380243563252	A	[]
0.0	0	0.0016803464098752669	26	b	C	2e-05	-1.0	1	1			103.00918478470999	(5, 10)	(1, 25)	2	immobile	N-Linked	1	0.013815380243563252	C	[]
0.0	0	0.003425321527822659	53	b	C	2e-05	5.0	1	1			103.00918478470999	(5, 10)	(1, 25)	2	immobile	N-Linked	1	0.013815380243563252	C	[]
0.0	0	0.002003489950235895	31	b	C	2e-05	3.0	1	1			103.00918478470999	(5, 10)	(1, 25)	2	immobile	N-Linked	1	0.013815380243563252	C	[]
0.0	0	0.00400697990047179	62	b	C	2e-05	4.0	1	1			103.00918478470999	(5, 10)	(1, 25)	2	immobile	N-Linked	1	0.013815380243563252	C	[]
0.0	0	0.004588638273120921	71	b	C	2e-05	-4.0	1	1			103.00918478470999	(5, 10)	(1, 25)	2	immobile	N-Linked	1	0.013815380243563252	C	[]
0.0	0	0.002003489950235895	31	b	C	2e-05	-2.0	1	1			103.00918478470999	(5, 10)	(1, 25)	2	immobile	N-Linked	1	0.013815380243563252	C	[]
0.0	0	0.0018742325340916437	29	b	C	2e-05	1.0	1	1			103.00918478470999	(5, 10)	(1, 25)	2	immobile	N-Linked	1	0.013815380243563252	C	[]
0.0	0	0.006915271763717444	107	b	C	2e-05	-3.0	1	1			103.00918478470999	(5, 10)	(1, 25)	2	immobile	N-Linked	1	0.013815380243563252	C	[]
0.0	0	0.001809603826019518	28	b	C	2e-05	2.0	1	1			103.00918478470999	(5, 10)	(1, 25)	2	immobile	N-Linked	1	0.013815380243563252	C	[]
0.0	0	0.0016803464098752669	26	b	C	2e-05	0.0	1	1			103.00918478470999	(5, 10)	(1, 25)	2	immobile	N-Linked	1	0.013815380243563252	C	[]
0.0	0	0.0010340593291540104	16	b	C	2e-05	5.0	2	1			103.00918478470999	(5, 10)	(1, 25)	2	immobile	N-Linked	1	0.013815380243563252	C	[]
0.0	0	0.0019388612421637691	30	b	E	2e-05	1.0	1	1			129.04259308797	(5, 10)	(1, 25)	2	immobile	N-Linked	1	0.013815380243563252	E	[]
0.0	0	0.009888192335035222	153	b	E	2e-05	-4.0	1	1			129.04259308797	(5, 10)	(1, 25)	2	immobile	N-Linked	1	0.013815380243563252	E	[]
0.0	0	0.0016803464098752666	26	b	E	2e-05	0.0	1	1			129.04259308797	(5, 10)	(1, 25)	2	immobile	N-Linked	1	0.013815380243563252	E	[]
0.0	0	0.0012925741614425127	20	b	E	2e-05	3.0	1	1			129.04259308797	(5, 10)	(1, 25)	2	immobile	N-Linked	1	0.013815380243563252	E	[]
0.0	0	0.0013572028695146383	21	b	E	2e-05	4.0	1	1			129.04259308797	(5, 10)	(1, 25)	2	immobile	N-Linked	1	0.013815380243563252	E	[]
0.0	0	0.002132747366380146	33	b	E	2e-05	-2.0	1	1			129.04259308797	(5, 10)	(1, 25)	2	immobile	N-Linked	1	0.013815380243563252	E	[]
0.0	0	0.0015510889937310154	24	b	E	2e-05	2.0	1	1			129.04259308797	(5, 10)	(1, 25)	2	immobile	N-Linked	1	0.013815380243563252	E	[]
0.0	0	0.0033606928197505333	52	b	E	2e-05	-3.0	1	1			129.04259308797	(5, 10)	(1, 25)	2	immobile	N-Linked	1	0.013815380243563252	E	[]
0.0	0	0.0010340593291540102	16	b	E	2e-05	-1.0	1	1			129.04259308797	(5, 10)	(1, 25)	2	immobile	N-Linked	1	0.013815380243563252	E	[]
0.0	0	0.001421831577586764	22	b	D	2e-05	2.0	1	1			115.02694302383	(5, 10)	(1, 25)	2	immobile	N-Linked	1	0.013815380243563252	D	[]
0.0	0	0.0012925741614425127	20	b	D	2e-05	1.0	1	1			115.02694302383	(5, 10)	(1, 25)	2	immobile	N-Linked	1	0.013815380243563252	D	[]
0.0	0	0.0010986880372261358	17	b	D	2e-05	0.0	1	1			115.02694302383	(5, 10)	(1, 25)	2	immobile	N-Linked	1	0.013815380243563252	D	[]
0.0	0	0.001227945453370387	19	b	D	2e-05	4.0	1	1			115.02694302383	(5, 10)	(1, 25)	2	immobile	N-Linked	1	0.013815380243563252	D	[]
0.0	0	0.0009694306210818845	15	b	D	2e-05	-2.0	1	1			115.02694302383	(5, 10)	(1, 25)	2	immobile	N-Linked	1	0.013815380243563252	D	[]
0.0	0	0.0010986880372261358	17	b	D	2e-05	-4.0	1	1			115.02694302383	(5, 10)	(1, 25)	2	immobile	N-Linked	1	0.013815380243563252	D	[]
0.0	0	0.0006462870807212563	10	b	D	2e-05	-1.0	1	1			115.02694302383	(5, 10)	(1, 25)	2	immobile	N-Linked	1	0.013815380243563252	D	[]
0.0	0	0.0018742325340916437	29	b	G	2e-05	1.0	1	1			57.02146372057	(5, 10)	(1, 25)	2	immobile	N-Linked	1	0.013815380243563252	G	[]
0.0	0	0.0038777224843275387	60	b	G	2e-05	-4.0	1	1			57.02146372057	(5, 10)	(1, 25)	2	immobile	N-Linked	1	0.013815380243563252	G	[]
0.0	0	0.0028436631551735283	44	b	G	2e-05	-3.0	1	1			57.02146372057	(5, 10)	(1, 25)	2	immobile	N-Linked	1	0.013815380243563252	G	[]
0.0	0	0.002714405739029277	42	b	G	2e-05	4.0	1	1			57.02146372057	(5, 10)	(1, 25)	2	immobile	N-Linked	1	0.013815380243563252	G	[]
0.0	0	0.0022620047825243975	35	b	G	2e-05	3.0	1	1			57.02146372057	(5, 10)	(1, 25)	2	immobile	N-Linked	1	0.013815380243563252	G	[]
0.0	0	0.0017449751179473925	27	b	G	2e-05	2.0	1	1			57.02146372057	(5, 10)	(1, 25)	2	immobile	N-Linked	1	0.013815380243563252	G	[]
0.0	0	0.002132747366380146	33	b	G	2e-05	-2.0	1	1			57.02146372057	(5, 10)	(1, 25)	2	immobile	N-Linked	1	0.013815380243563252	G	[]
0.0	0	0.002003489950235895	31	b	G	2e-05	0.0	1	1			57.02146372057	(5, 10)	(1, 25)	2	immobile	N-Linked	1	0.013815380243563252	G	[]
0.0	0	0.0017449751179473925	27	b	G	2e-05	5.0	1	1			57.02146372057	(5, 10)	(1, 25)	2	immobile	N-Linked	1	0.013815380243563252	G	[]
0.0	0	0.0007755444968655078	12	b	G	2e-05	-1.0	1	1			57.02146372057	(5, 10)	(1, 25)	2	immobile	N-Linked	1	0.013815380243563252	G	[]
0.0	0	0.0009048019130097589	14	b	F	2e-05	-1.0	1	1			147.06841391299002	(5, 10)	(1, 25)	2	immobile	N-Linked	1	0.013815380243563252	F	[]
0.0	0	0.0014864602856588898	23	b	F	2e-05	2.0	1	1			147.06841391299002	(5, 10)	(1, 25)	2	immobile	N-Linked	1	0.013815380243563252	F	[]
0.0	0	0.0013572028695146383	21	b	F	2e-05	-2.0	1	1			147.06841391299002	(5, 10)	(1, 25)	2	immobile	N-Linked	1	0.013815380243563252	F	[]
0.0	0	0.0015510889937310154	24	b	F	2e-05	5.0	1	1			147.06841391299002	(5, 10)	(1, 25)	2	immobile	N-Linked	1	0.013815380243563252	F	[]
0.0	0	0.0014864602856588898	23	b	F	2e-05	0.0	1	1			147.06841391299002	(5, 10)	(1, 25)	2	immobile	N-Linked	1	0.013815380243563252	F	[]
0.0	0	0.0018742325340916435	29	b	F	2e-05	-3.0	1	1			147.06841391299002	(5, 10)	(1, 25)	2	immobile	N-Linked	1	0.013815380243563252	F	[]
0.0	0	0.0013572028695146383	21	b	F	2e-05	-4.0	1	1			147.06841391299002	(5, 10)	(1, 25)	2	immobile	N-Linked	1	0.013815380243563252	F	[]
0.0	0	0.0013572028695146383	21	b	F	2e-05	1.0	1	1			147.06841391299002	(5, 10)	(1, 25)	2	immobile	N-Linked	1	0.013815380243563252	F	[]
0.0	0	0.0006462870807212563	10	b	I	2e-05	2.0	1	1			113.08406397713	(5, 10)	(1, 25)	2	immobile	N-Linked	1	0.013815380243563252	I	[]
0.0	0	0.0016157177018031408	25	b	I	2e-05	0.0	1	1			113.08406397713	(5, 10)	(1, 25)	2	immobile	N-Linked	1	0.013815380243563252	I	[]
0.0	0	0.0013572028695146383	21	b	I	2e-05	3.0	1	1			113.08406397713	(5, 10)	(1, 25)	2	immobile	N-Linked	1	0.013815380243563252	I	[]
0.0	0	0.001227945453370387	19	b	I	2e-05	-1.0	1	1			113.08406397713	(5, 10)	(1, 25)	2	immobile	N-Linked	1	0.013815380243563252	I	[]
0.0	0	0.0011633167452982614	18	b	I	2e-05	-3.0	1	1			113.08406397713	(5, 10)	(1, 25)	2	immobile	N-Linked	1	0.013815380243563252	I	[]
0.0	0	0.0021973760744522716	34	b	I	2e-05	-4.0	1	1			113.08406397713	(5, 10)	(1, 25)	2	immobile	N-Linked	1	0.013815380243563252	I	[]
0.0	0	0.00458863827312092	71	b	I	2e-05	5.0	1	1			113.08406397713	(5, 10)	(1, 25)	2	immobile	N-Linked	1	0.013815380243563252	I	[]
0.0	0	0.0013572028695146383	21	b	I	2e-05	5.0	1	2			113.08406397713	(5, 10)	(1, 25)	2	immobile	N-Linked	1	0.013815380243563252	I	[]
0.0	0	0.0016803464098752664	26	b	I	2e-05	4.0	1	1			113.08406397713	(5, 10)	(1, 25)	2	immobile	N-Linked	1	0.013815380243563252	I	[]
0.0	0	0.0008401732049376332	13	b	I	2e-05	1.0	1	1			113.08406397713	(5, 10)	(1, 25)	2	immobile	N-Linked	1	0.013815380243563252	I	[]
0.0	0	0.001227945453370387	19	b	I	2e-05	-2.0	1	1			113.08406397713	(5, 10)	(1, 25)	2	immobile	N-Linked	1	0.013815380243563252	I	[]
0.0	0	0.003683836360111161	57	b	H	2e-05	5.0	1	1			137.05891185845002	(5, 10)	(1, 25)	2	immobile	N-Linked	1	0.013815380243563252	H	[]
0.0	0	0.0012925741614425127	20	b	H	2e-05	0.0	1	1			137.05891185845002	(5, 10)	(1, 25)	2	immobile	N-Linked	1	0.013815380243563252	H	[]
0.0	0	0.0014218315775867641	22	b	H	2e-05	4.0	1	1			137.05891185845002	(5, 10)	(1, 25)	2	immobile	N-Linked	1	0.013815380243563252	H	[]
0.0	0	0.002455890906740774	38	b	H	2e-05	5.0	1	2			137.05891185845002	(5, 10)	(1, 25)	2	immobile	N-Linked	1	0.013815380243563252	H	[]
0.0	0	0.0009048019130097589	14	b	H	2e-05	1.0	1	1			137.05891185845002	(5, 10)	(1, 25)	2	immobile	N-Linked	1	0.013815380243563252	H	[]
0.0	0	0.0007109157887933821	11	b	H	2e-05	2.0	1	1			137.05891185845002	(5, 10)	(1, 25)	2	immobile	N-Linked	1	0.013815380243563252	H	[]
0.0	0	0.0007755444968655077	12	b	H	2e-05	-1.0	1	1			137.05891185845002	(5, 10)	(1, 25)	2	immobile	N-Linked	1	0.013815380243563252	H	[]
0.0	0	0.0007109157887933821	11	b	H	2e-05	4.0	1	2			137.05891185845002	(5, 10)	(1, 25)	2	immobile	N-Linked	1	0.013815380243563252	H	[]
0.0	0	0.0010340593291540102	16	b	H	2e-05	-3.0	1	1			137.05891185845002	(5, 10)	(1, 25)	2	immobile	N-Linked	1	0.013815380243563252	H	[]
0.0	0	0.0007109157887933821	11	b	H	2e-05	-4.0	1	1			137.05891185845002	(5, 10)	(1, 25)	2	immobile	N-Linked	1	0.013815380243563252	H	[]
0.0	0	0.0011633167452982617	18	b	K	2e-05	-4.0	1	1			128.094963014	(5, 10)	(1, 25)	2	immobile	N-Linked	1	0.013815380243563252	K	[]
0.0	0	0.013572028695146385	210	b	K	2e-05	5.0	1	1			128.094963014	(5, 10)	(1, 25)	2	immobile	N-Linked	1	0.013815380243563252	K	[]
0.0	0	0.0016803464098752669	26	b	K	2e-05	2.0	1	1			128.094963014	(5, 10)	(1, 25)	2	immobile	N-Linked	1	0.013815380243563252	K	[]
0.0	0	0.001098688037226136	17	b	K	2e-05	1.0	1	1			128.094963014	(5, 10)	(1, 25)	2	immobile	N-Linked	1	0.013815380243563252	K	[]
0.0	0	0.0025205196148129004	39	b	K	2e-05	3.0	1	1			128.094963014	(5, 10)	(1, 25)	2	immobile	N-Linked	1	0.013815380243563252	K	[]
0.0	0	0.002068118658308021	32	b	K	2e-05	0.0	1	2			128.094963014	(5, 10)	(1, 25)	2	immobile	N-Linked	1	0.013815380243563252	K	[]
0.0	0	0.0038777224843275387	60	b	K	2e-05	5.0	1	2			128.094963014	(5, 10)	(1, 25)	2	immobile	N-Linked	1	0.013815380243563252	K	[]
0.0	0	0.003102177987462031	48	b	K	2e-05	4.0	1	1			128.094963014	(5, 10)	(1, 25)	2	immobile	N-Linked	1	0.013815380243563252	K	[]
0.0	0	0.0008401732049376334	13	b	K	2e-05	0.0	1	1			128.094963014	(5, 10)	(1, 25)	2	immobile	N-Linked	1	0.013815380243563252	K	[]
0.0	0	0.0006462870807212564	10	b	K	2e-05	-3.0	1	2			128.094963014	(5, 10)	(1, 25)	2	immobile	N-Linked	1	0.013815380243563252	K	[]
0.0	0	0.000904801913009759	14	b	K	2e-05	-1.0	1	1			128.094963014	(5, 10)	(1, 25)	2	immobile	N-Linked	1	0.013815380243563252	K	[]
0.0	0	0.0007109157887933821	11	b	K	2e-05	-3.0	1	1			128.094963014	(5, 10)	(1, 25)	2	immobile	N-Linked	1	0.013815380243563252	K	[]
0.0	0	0.0015510889937310154	24	b	M	2e-05	0.0	1	1			131.04048491299	(5, 10)	(1, 25)	2	immobile	N-Linked	1	0.013815380243563252	M	[]
0.0	0	0.0014864602856588898	23	b	M	2e-05	1.0	1	1			131.04048491299	(5, 10)	(1, 25)	2	immobile	N-Linked	1	0.013815380243563252	M	[]
0.0	0	0.0009694306210818846	15	b	M	2e-05	2.0	1	1			131.04048491299	(5, 10)	(1, 25)	2	immobile	N-Linked	1	0.013815380243563252	M	[]
0.0	0	0.0009048019130097589	14	b	M	2e-05	-2.0	1	1			131.04048491299	(5, 10)	(1, 25)	2	immobile	N-Linked	1	0.013815380243563252	M	[]
0.0	0	0.0008401732049376333	13	b	M	2e-05	-4.0	1	1			131.04048491299	(5, 10)	(1, 25)	2	immobile	N-Linked	1	0.013815380243563252	M	[]
0.0	0	0.0007109157887933821	11	b	M	2e-05	5.0	1	1			131.04048491299	(5, 10)	(1, 25)	2	immobile	N-Linked	1	0.013815380243563252	M	[]
0.0	0	0.0008401732049376333	13	b	M	2e-05	-1.0	1	1			131.04048491299	(5, 10)	(1, 25)	2	immobile	N-Linked	1	0.013815380243563252	M	[]
0.0	0	0.0010340593291540102	16	b	M	2e-05	-3.0	1	1			131.04048491299	(5, 10)	(1, 25)	2	immobile	N-Linked	1	0.013815380243563252	M	[]
0.0	0	0.0006462870807212563	10	b	M	2e-05	3.0	1	1			131.04048491299	(5, 10)	(1, 25)	2	immobile	N-Linked	1	0.013815380243563252	M	[]
0.0	0	0.0007109157887933821	11	b	M	2e-05	4.0	1	1			131.04048491299	(5, 10)	(1, 25)	2	immobile	N-Linked	1	0.013815380243563252	M	[]
0.0	0	0.0012925741614425127	20	b	N	2e-05	2.0	1	1			114.04292744114	(5, 10)	(1, 25)	2	immobile	N-Linked	1	0.013815380243563252	N	[]
0.0	0	0.0014864602856588898	23	b	N	2e-05	0.0	1	1			114.04292744114	(5, 10)	(1, 25)	2	immobile	N-Linked	1	0.013815380243563252	N	[]
0.0	0	0.0009694306210818846	15	b	N	2e-05	-1.0	1	1			114.04292744114	(5, 10)	(1, 25)	2	immobile	N-Linked	1	0.013815380243563252	N	[]
0.0	0	0.0011633167452982614	18	b	N	2e-05	1.0	1	1			114.04292744114	(5, 10)	(1, 25)	2	immobile	N-Linked	1	0.013815380243563252	N	[]
0.0	0	0.0007755444968655077	12	b	N	2e-05	3.0	1	1			114.04292744114	(5, 10)	(1, 25)	2	immobile	N-Linked	1	0.013815380243563252	N	[]
0.0	0	0.0018742325340916435	29	b	N	2e-05	-4.0	1	1			114.04292744114	(5, 10)	(1, 25)	2	immobile	N-Linked	1	0.013815380243563252	N	[]
0.0	0	0.0012925741614425127	20	b	N	2e-05	-3.0	1	1			114.04292744114	(5, 10)	(1, 25)	2	immobile	N-Linked	1	0.013815380243563252	N	[]
0.0	0	0.0007755444968655077	12	b	N	2e-05	-2.0	1	1			114.04292744114	(5, 10)	(1, 25)	2	immobile	N-Linked	1	0.013815380243563252	N	[]
0.0	0	0.0009048019130097589	14	b	N	2e-05	4.0	1	1			114.04292744114	(5, 10)	(1, 25)	2	immobile	N-Linked	1	0.013815380243563252	N	[]
0.0	0	0.0014218315775867641	22	b	Q	2e-05	0.0	1	1			128.05857750528	(5, 10)	(1, 25)	2	immobile	N-Linked	1	0.013815380243563252	Q	[]
0.0	0	0.0021973760744522716	34	b	Q	2e-05	2.0	1	1			128.05857750528	(5, 10)	(1, 25)	2	immobile	N-Linked	1	0.013815380243563252	Q	[]
0.0	0	0.0025851483228850254	40	b	Q	2e-05	3.0	1	1			128.05857750528	(5, 10)	(1, 25)	2	immobile	N-Linked	1	0.013815380243563252	Q	[]
0.0	0	0.003166806695534156	49	b	Q	2e-05	5.0	1	1			128.05857750528	(5, 10)	(1, 25)	2	immobile	N-Linked	1	0.013815380243563252	Q	[]
0.0	0	0.0007755444968655077	12	b	Q	2e-05	-1.0	1	1			128.05857750528	(5, 10)	(1, 25)	2	immobile	N-Linked	1	0.013815380243563252	Q	[]
0.0	0	0.0014218315775867641	22	b	Q	2e-05	-4.0	1	1			128.05857750528	(5, 10)	(1, 25)	2	immobile	N-Linked	1	0.013815380243563252	Q	[]
0.0	0	0.001227945453370387	19	b	Q	2e-05	5.0	1	2			128.05857750528	(5, 10)	(1, 25)	2	immobile	N-Linked	1	0.013815380243563252	Q	[]
0.0	0	0.0012925741614425127	20	b	Q	2e-05	4.0	1	1			128.05857750528	(5, 10)	(1, 25)	2	immobile	N-Linked	1	0.013815380243563252	Q	[]
0.0	0	0.0018096038260195179	28	b	Q	2e-05	1.0	1	1			128.05857750528	(5, 10)	(1, 25)	2	immobile	N-Linked	1	0.013815380243563252	Q	[]
0.0	0	0.0006462870807212563	10	b	Q	2e-05	-4.0	2	1			128.05857750528	(5, 10)	(1, 25)	2	immobile	N-Linked	1	0.013815380243563252	Q	[]
0.0	0	0.0008401732049376333	13	b	Q	2e-05	-3.0	1	1			128.05857750528	(5, 10)	(1, 25)	2	immobile	N-Linked	1	0.013815380243563252	Q	[]
0.0	0	0.0014864602856588898	23	b	P	2e-05	3.0	1	1			97.05276384884999	(5, 10)	(1, 25)	2	immobile	N-Linked	1	0.013815380243563252	P	[]
0.0	0	0.001615717701803141	25	b	P	2e-05	4.0	1	1			97.05276384884999	(5, 10)	(1, 25)	2	immobile	N-Linked	1	0.013815380243563252	P	[]
0.0	0	0.0023912621986686487	37	b	P	2e-05	5.0	1	1			97.05276384884999	(5, 10)	(1, 25)	2	immobile	N-Linked	1	0.013815380243563252	P	[]
0.0	0	0.0007755444968655077	12	b	P	2e-05	5.0	2	1			97.05276384884999	(5, 10)	(1, 25)	2	immobile	N-Linked	1	0.013815380243563252	P	[]
0.0	0	0.001227945453370387	19	b	P	2e-05	1.0	1	1			97.05276384884999	(5, 10)	(1, 25)	2	immobile	N-Linked	1	0.013815380243563252	P	[]
0.0	0	0.0006462870807212563	10	b	P	2e-05	-3.0	1	1			97.05276384884999	(5, 10)	(1, 25)	2	immobile	N-Linked	1	0.013815380243563252	P	[]
0.0	0	0.0009694306210818846	15	b	P	2e-05	0.0	1	1			97.05276384884999	(5, 10)	(1, 25)	2	immobile	N-Linked	1	0.013815380243563252	P	[]
0.0	0	0.001227945453370387	19	b	P	2e-05	2.0	1	1			97.05276384884999	(5, 10)	(1, 25)	2	immobile	N-Linked	1	0.013815380243563252	P	[]
0.0	0	0.001227945453370387	19	b	P	2e-05	-2.0	1	1			97.05276384884999	(5, 10)	(1, 25)	2	immobile	N-Linked	1	0.013815380243563252	P	[]
0.0	0	0.0009694306210818846	15	b	P	2e-05	-1.0	1	1			97.05276384884999	(5, 10)	(1, 25)	2	immobile	N-Linked	1	0.013815380243563252	P	[]
0.0	0	0.0016803464098752666	26	b	S	2e-05	3.0	1	1			87.03202840427	(5, 10)	(1, 25)	2	immobile	N-Linked	1	0.013815380243563252	S	[]
0.0	0	0.0013572028695146383	21	b	S	2e-05	-1.0	1	1			87.03202840427	(5, 10)	(1, 25)	2	immobile	N-Linked	1	0.013815380243563252	S	[]
0.0	0	0.0027790344471014024	43	b	S	2e-05	2.0	1	1			87.03202840427	(5, 10)	(1, 25)	2	immobile	N-Linked	1	0.013815380243563252	S	[]
0.0	0	0.0009048019130097589	14	b	S	2e-05	1.0	1	1			87.03202840427	(5, 10)	(1, 25)	2	immobile	N-Linked	1	0.013815380243563252	S	[]
0.0	0	0.0013572028695146383	21	b	S	2e-05	-3.0	1	1			87.03202840427	(5, 10)	(1, 25)	2	immobile	N-Linked	1	0.013815380243563252	S	[]
0.0	0	0.0021973760744522716	34	b	S	2e-05	-4.0	1	1			87.03202840427	(5, 10)	(1, 25)	2	immobile	N-Linked	1	0.013815380243563252	S	[]
0.0	0	0.002003489950235895	31	b	S	2e-05	0.0	1	1			87.03202840427	(5, 10)	(1, 25)	2	immobile	N-Linked	1	0.013815380243563252	S	[]
0.0	0	0.0009694306210818846	15	b	S	2e-05	-2.0	1	1			87.03202840427	(5, 10)	(1, 25)	2	immobile	N-Linked	1	0.013815380243563252	S	[]
0.0	0	0.0014864602856588898	23	b	S	2e-05	4.0	1	1			87.03202840427	(5, 10)	(1, 25)	2	immobile	N-Linked	1	0.013815380243563252	S	[]
0.0	0	0.001615717701803141	25	b	R	2e-05	-3.0	1	1			156.1011110236	(5, 10)	(1, 25)	2	immobile	N-Linked	1	0.013815380243563252	R	[]
0.0	0	0.0009694306210818846	15	b	R	2e-05	5.0	1	1			156.1011110236	(5, 10)	(1, 25)	2	immobile	N-Linked	1	0.013815380243563252	R	[]
0.0	0	0.0007755444968655077	12	b	R	2e-05	2.0	1	1			156.1011110236	(5, 10)	(1, 25)	2	immobile	N-Linked	1	0.013815380243563252	R	[]
0.0	0	0.0006462870807212563	10	b	R	2e-05	0.0	1	1			156.1011110236	(5, 10)	(1, 25)	2	immobile	N-Linked	1	0.013815380243563252	R	[]
0.0	0	0.0009048019130097589	14	b	R	2e-05	-4.0	1	1			156.1011110236	(5, 10)	(1, 25)	2	immobile	N-Linked	1	0.013815380243563252	R	[]
0.0	0	0.0009694306210818846	15	b	R	2e-05	4.0	1	1			156.1011110236	(5, 10)	(1, 25)	2	immobile	N-Linked	1	0.013815380243563252	R	[]
0.0	0	0.0029082918632456537	45	b	T	2e-05	1.0	1	1			101.04767846841	(5, 10)	(1, 25)	2	immobile	N-Linked	1	0.013815380243563252	T	[]
0.0	0	0.0009694306210818846	15	b	T	2e-05	-4.0	1	2			101.04767846841	(5, 10)	(1, 25)	2	immobile	N-Linked	1	0.013815380243563252	T	[]
0.0	0	0.0015510889937310154	24	b	T	2e-05	-1.0	1	1			101.04767846841	(5, 10)	(1, 25)	2	immobile	N-Linked	1	0.013815380243563252	T	[]
0.0	0	0.0027790344471014024	43	b	T	2e-05	2.0	1	1			101.04767846841	(5, 10)	(1, 25)	2	immobile	N-Linked	1	0.013815380243563252	T	[]
0.0	0	0.0029729205713177795	46	b	T	2e-05	0.0	1	1			101.04767846841	(5, 10)	(1, 25)	2	immobile	N-Linked	1	0.013815380243563252	T	[]
0.0	0	0.003231435403606282	50	b	T	2e-05	4.0	1	1			101.04767846841	(5, 10)	(1, 25)	2	immobile	N-Linked	1	0.013815380243563252	T	[]
0.0	0	0.0013572028695146383	21	b	T	2e-05	-3.0	1	1			101.04767846841	(5, 10)	(1, 25)	2	immobile	N-Linked	1	0.013815380243563252	T	[]
0.0	0	0.0016803464098752666	26	b	T	2e-05	-2.0	1	1			101.04767846841	(5, 10)	(1, 25)	2	immobile	N-Linked	1	0.013815380243563252	T	[]
0.0	0	0.0027790344471014024	43	b	T	2e-05	3.0	1	1			101.04767846841	(5, 10)	(1, 25)	2	immobile	N-Linked	1	0.013815380243563252	T	[]
0.0	0	0.0015510889937310154	24	b	T	2e-05	-4.0	1	1			101.04767846841	(5, 10)	(1, 25)	2	immobile	N-Linked	1	0.013815380243563252	T	[]
0.0	0	0.002649777030957151	41	b	T	2e-05	5.0	1	1			101.04767846841	(5, 10)	(1, 25)	2	immobile	N-Linked	1	0.013815380243563252	T	[]
0.0	0	0.0015510889937310154	24	b	W	2e-05	-2.0	1	1			186.07931294986	(5, 10)	(1, 25)	2	immobile	N-Linked	1	0.013815380243563252	W	[]
0.0	0	0.0014864602856588898	23	b	W	2e-05	1.0	1	1			186.07931294986	(5, 10)	(1, 25)	2	immobile	N-Linked	1	0.013815380243563252	W	[]
0.0	0	0.0014864602856588898	23	b	W	2e-05	2.0	1	1			186.07931294986	(5, 10)	(1, 25)	2	immobile	N-Linked	1	0.013815380243563252	W	[]
0.0	0	0.002455890906740774	38	b	W	2e-05	5.0	1	1			186.07931294986	(5, 10)	(1, 25)	2	immobile	N-Linked	1	0.013815380243563252	W	[]
0.0	0	0.0028436631551735283	44	b	W	2e-05	-4.0	1	1			186.07931294986	(5, 10)	(1, 25)	2	immobile	N-Linked	1	0.013815380243563252	W	[]
0.0	0	0.0020681186583080204	32	b	W	2e-05	-3.0	1	1			186.07931294986	(5, 10)	(1, 25)	2	immobile	N-Linked	1	0.013815380243563252	W	[]
0.0	0	0.0023912621986686487	37	b	W	2e-05	0.0	1	1			186.07931294986	(5, 10)	(1, 25)	2	immobile	N-Linked	1	0.013815380243563252	W	[]
0.0	0	0.0012925741614425127	20	b	W	2e-05	3.0	1	1			186.07931294986	(5, 10)	(1, 25)	2	immobile	N-Linked	1	0.013815380243563252	W	[]
0.0	0	0.0013572028695146383	21	b	W	2e-05	4.0	1	1			186.07931294986	(5, 10)	(1, 25)	2	immobile	N-Linked	1	0.013815380243563252	W	[]
0.0	0	0.0013572028695146383	21	b	W	2e-05	-1.0	1	1			186.07931294986	(5, 10)	(1, 25)	2	immobile	N-Linked	1	0.013815380243563252	W	[]
0.0	0	0.0013572028695146383	21	b	V	2e-05	-1.0	1	1			99.06841391299	(5, 10)	(1, 25)	2	immobile	N-Linked	1	0.013815380243563252	V	[]
0.0	0	0.002455890906740774	38	b	V	2e-05	-3.0	1	1			99.06841391299	(5, 10)	(1, 25)	2	immobile	N-Linked	1	0.013815380243563252	V	[]
0.0	0	0.0018742325340916433	29	b	V	2e-05	2.0	1	1			99.06841391299	(5, 10)	(1, 25)	2	immobile	N-Linked	1	0.013815380243563252	V	[]
0.0	0	0.0020034899502358945	31	b	V	2e-05	-2.0	1	1			99.06841391299	(5, 10)	(1, 25)	2	immobile	N-Linked	1	0.013815380243563252	V	[]
0.0	0	0.0015510889937310152	24	b	V	2e-05	3.0	1	1			99.06841391299	(5, 10)	(1, 25)	2	immobile	N-Linked	1	0.013815380243563252	V	[]
0.0	0	0.0021327473663801458	33	b	V	2e-05	4.0	1	1			99.06841391299	(5, 10)	(1, 25)	2	immobile	N-Linked	1	0.013815380243563252	V	[]
0.0	0	0.0012925741614425127	20	b	V	2e-05	-4.0	1	1			99.06841391299	(5, 10)	(1, 25)	2	immobile	N-Linked	1	0.013815380243563252	V	[]
0.0	0	0.0012925741614425127	20	b	V	2e-05	1.0	1	1			99.06841391299	(5, 10)	(1, 25)	2	immobile	N-Linked	1	0.013815380243563252	V	[]
0.0	0	0.0012925741614425127	20	b	V	2e-05	0.0	1	1			99.06841391299	(5, 10)	(1, 25)	2	immobile	N-Linked	1	0.013815380243563252	V	[]
0.0	0	0.0021973760744522716	34	b	V	2e-05	5.0	1	1			99.06841391299	(5, 10)	(1, 25)	2	immobile	N-Linked	1	0.013815380243563252	V	[]
0.0	0	0.0018096038260195179	28	b	Y	2e-05	-2.0	1	1			163.06332853255003	(5, 10)	(1, 25)	2	immobile	N-Linked	1	0.013815380243563252	Y	[]
0.0	0	0.00652749951528469	101	b	Y	2e-05	-4.0	1	1			163.06332853255003	(5, 10)	(1, 25)	2	immobile	N-Linked	1	0.013815380243563252	Y	[]
0.0	0	0.0007109157887933821	11	b	Y	2e-05	2.0	1	1			163.06332853255003	(5, 10)	(1, 25)	2	immobile	N-Linked	1	0.013815380243563252	Y	[]
0.0	0	0.001227945453370387	19	b	Y	2e-05	0.0	1	1			163.06332853255003	(5, 10)	(1, 25)	2	immobile	N-Linked	1	0.013815380243563252	Y	[]
0.0	0	0.0015510889937310154	24	b	Y	2e-05	-1.0	1	1			163.06332853255003	(5, 10)	(1, 25)	2	immobile	N-Linked	1	0.013815380243563252	Y	[]
0.0	0	0.002003489950235895	31	b	Y	2e-05	4.0	1	1			163.06332853255003	(5, 10)	(1, 25)	2	immobile	N-Linked	1	0.013815380243563252	Y	[]
0.0	0	0.0021973760744522716	34	b	Y	2e-05	-3.0	1	1			163.06332853255003	(5, 10)	(1, 25)	2	immobile	N-Linked	1	0.013815380243563252	Y	[]
0.0	0	0.001615717701803141	25	b	Y	2e-05	1.0	1	1			163.06332853255003	(5, 10)	(1, 25)	2	immobile	N-Linked	1	0.013815380243563252	Y	[]
0.0	0	0.0009694306210818846	15	b	Y	2e-05	5.0	1	1			163.06332853255003	(5, 10)	(1, 25)	2	immobile	N-Linked	1	0.013815380243563252	Y	[]
0.0	0	0.0012925741614425127	20	b	Y	2e-05	3.0	1	1			163.06332853255003	(5, 10)	(1, 25)	2	immobile	N-Linked	1	0.013815380243563252	Y	[]
0.0	0	0.002326633490596523	36	b	S(O-Glycosylation)	2e-05	5.0	1	1			290.11140092378	(5, 10)	(1, 25)	2	immobile	N-Linked	1	0.013815380243563252	S	['O-Glycosylation']
0.0	0	0.0018096038260195179	28	b	S(O-Glycosylation)	2e-05	5.0	1	2			290.11140092378	(5, 10)	(1, 25)	2	immobile	N-Linked	1	0.013815380243563252	S	['O-Glycosylation']
0.0	0	0.0008401732049376333	13	b	S(O-Glycosylation)	2e-05	3.0	1	1			290.11140092378	(5, 10)	(1, 25)	2	immobile	N-Linked	1	0.013815380243563252	S	['O-Glycosylation']
0.0	0	0.0009048019130097589	14	b	S(O-Glycosylation)	2e-05	4.0	1	1			290.11140092378	(5, 10)	(1, 25)	2	immobile	N-Linked	1	0.013815380243563252	S	['O-Glycosylation']
0.0	0	0.0012925741614425127	20	b	S(O-Glycosylation)	2e-05	-3.0	1	1			290.11140092378	(5, 10)	(1, 25)	2	immobile	N-Linked	1	0.013815380243563252	S	['O-Glycosylation']
0.0	0	0.0010340593291540102	16	b	S(O-Glycosylation)	2e-05	2.0	1	1			290.11140092378	(5, 10)	(1, 25)	2	immobile	N-Linked	1	0.013815380243563252	S	['O-Glycosylation']
0.0	0	0.0007755444968655077	12	b	S(O-Glycosylation)	2e-05	1.0	1	1			290.11140092378	(5, 10)	(1, 25)	2	immobile	N-Linked	1	0.013815380243563252	S	['O-Glycosylation']
0.0	0	0.0008401732049376333	13	b	S(O-Glycosylation)	2e-05	-1.0	1	1			290.11140092378	(5, 10)	(1, 25)	2	immobile	N-Linked	1	0.013815380243563252	S	['O-Glycosylation']
0.0	0	0.0009048019130097589	14	b	S(O-Glycosylation)	2e-05	-2.0	1	1			290.11140092378	(5, 10)	(1, 25)	2	immobile	N-Linked	1	0.013815380243563252	S	['O-Glycosylation']
0.0	0	0.001421831577586764	22	b	N(Deamidated)	2e-05	2.0	1	1			115.02694344113999	(5, 10)	(1, 25)	2	immobile	N-Linked	1	0.013815380243563252	N	['Deamidated']
0.0	0	0.0012925741614425127	20	b	N(Deamidated)	2e-05	1.0	1	1			115.02694344113999	(5, 10)	(1, 25)	2	immobile	N-Linked	1	0.013815380243563252	N	['Deamidated']
0.0	0	0.0010986880372261358	17	b	N(Deamidated)	2e-05	0.0	1	1			115.02694344113999	(5, 10)	(1, 25)	2	immobile	N-Linked	1	0.013815380243563252	N	['Deamidated']
0.0	0	0.001227945453370387	19	b	N(Deamidated)	2e-05	4.0	1	1			115.02694344113999	(5, 10)	(1, 25)	2	immobile	N-Linked	1	0.013815380243563252	N	['Deamidated']
0.0	0	0.0009694306210818845	15	b	N(Deamidated)	2e-05	-2.0	1	1			115.02694344113999	(5, 10)	(1, 25)	2	immobile	N-Linked	1	0.013815380243563252	N	['Deamidated']
0.0	0	0.0010986880372261358	17	b	N(Deamidated)	2e-05	-4.0	1	1			115.02694344113999	(5, 10)	(1, 25)	2	immobile	N-Linked	1	0.013815380243563252	N	['Deamidated']
0.0	0	0.0006462870807212563	10	b	N(Deamidated)	2e-05	-1.0	1	1			115.02694344113999	(5, 10)	(1, 25)	2	immobile	N-Linked	1	0.013815380243563252	N	['Deamidated']
0.0	0	0.0006462870807212563	10	b	N(N-Glycosylation)	2e-05	1.0	1	1			317.12229996065	(5, 10)	(1, 25)	2	immobile	N-Linked	1	0.013815380243563252	N	['N-Glycosylation']
0.0	0	0.0006462870807212563	10	b	N(N-Glycosylation)	2e-05	0.0	1	1			317.12229996065	(5, 10)	(1, 25)	2	immobile	N-Linked	1	0.013815380243563252	N	['N-Glycosylation']
0.0	0	0.0013572028695146383	21	b	N(N-Glycosylation)	2e-05	-3.0	1	1			317.12229996065	(5, 10)	(1, 25)	2	immobile	N-Linked	1	0.013815380243563252	N	['N-Glycosylation']
0.0	0	0.0006462870807212563	10	b	N(N-Glycosylation)	2e-05	4.0	1	1			317.12229996065	(5, 10)	(1, 25)	2	immobile	N-Linked	1	0.013815380243563252	N	['N-Glycosylation']
0.0	0	0.002455890906740774	38	b	Complement	2e-05	-4.0	1	1	complement		0.0	(5, 10)	(1, 25)	2	immobile	N-Linked	1	0.013815380243563252
0.04678362573099415	8	0.0025205196148129	39	b	Complement	2e-05	0.0	1	1	complement		0.0	(5, 10)	(1, 25)	2	immobile	N-Linked	1	0.013815380243563252
0.03508771929824561	6	0.0025851483228850254	40	b	Complement	2e-05	1.0	1	1	complement		0.0	(5, 10)	(1, 25)	2	immobile	N-Linked	1	0.013815380243563252
0.029239766081871343	5	0.0033606928197505333	52	b	Complement	2e-05	-2.0	1	1	complement		0.0	(5, 10)	(1, 25)	2	immobile	N-Linked	1	0.013815380243563252
0.03508771929824561	6	0.0033606928197505333	52	b	Complement	2e-05	-3.0	1	1	complement		0.0	(5, 10)	(1, 25)	2	immobile	N-Linked	1	0.013815380243563252
0.029239766081871343	5	0.0032960641116784074	51	b	Complement	2e-05	4.0	1	1	complement		0.0	(5, 10)	(1, 25)	2	immobile	N-Linked	1	0.013815380243563252
0.03508771929824561	6	0.003166806695534156	49	b	Complement	2e-05	3.0	1	1	complement		0.0	(5, 10)	(1, 25)	2	immobile	N-Linked	1	0.013815380243563252
0.04093567251461988	7	0.0020681186583080204	32	b	Complement	2e-05	2.0	1	1	complement		0.0	(5, 10)	(1, 25)	2	immobile	N-Linked	1	0.013815380243563252
0.029239766081871343	5	0.002003489950235895	31	b	Complement	2e-05	-1.0	1	1	complement		0.0	(5, 10)	(1, 25)	2	immobile	N-Linked	1	0.013815380243563252
0.017543859649122806	3	0.002003489950235895	31	b	Complement	2e-05	5.0	1	1	complement		0.0	(5, 10)	(1, 25)	2	immobile	N-Linked	1	0.013815380243563252
0.0	0	0.01053447941575648	163	b	Complement plus HexNAc	2e-05	-4.0	1	1	complement		203.07937251951	(5, 10)	(1, 25)	2	immobile	N-Linked	1	0.013815380243563252
0.10526315789473684	18	0.007884702384799328	122	b	Complement plus HexNAc	2e-05	5.0	1	1	complement		203.07937251951	(5, 10)	(1, 25)	2	immobile	N-Linked	1	0.013815380243563252
0.03508771929824561	6	0.004588638273120921	71	b	Complement plus HexNAc	2e-05	3.0	1	1	complement		203.07937251951	(5, 10)	(1, 25)	2	immobile	N-Linked	1	0.013815380243563252
0.03508771929824561	6	0.0018742325340916437	29	b	Complement plus HexNAc	2e-05	1.0	1	1	complement		203.07937251951	(5, 10)	(1, 25)	2	immobile	N-Linked	1	0.013815380243563252
0.017543859649122806	3	0.0018742325340916437	29	b	Complement plus HexNAc	2e-05	0.0	1	1	complement		203.07937251951	(5, 10)	(1, 25)	2	immobile	N-Linked	1	0.013815380243563252
0.06432748538011696	11	0.0037484650681832874	58	b	Complement plus HexNAc	2e-05	-2.0	1	1	complement		203.07937251951	(5, 10)	(1, 25)	2	immobile	N-Linked	1	0.013815380243563252
0.023391812865497075	4	0.0028436631551735283	44	b	Complement plus HexNAc	2e-05	2.0	1	1	complement		203.07937251951	(5, 10)	(1, 25)	2	immobile	N-Linked	1	0.013815380243563252
0.05263157894736842	9	0.002003489950235895	31	b	Complement plus HexNAc	2e-05	-1.0	1	1	complement		203.07937251951	(5, 10)	(1, 25)	2	immobile	N-Linked	1	0.013815380243563252
0.0	0	0.001809603826019518	28	b	Complement plus HexNAc	2e-05	-4.0	1	2	complement		203.07937251951	(5, 10)	(1, 25)	2	immobile	N-Linked	1	0.013815380243563252
0.005847953216374269	1	0.004394752148904544	68	b	Complement plus HexNAc	2e-05	-3.0	1	1	complement		203.07937251951	(5, 10)	(1, 25)	2	immobile	N-Linked	1	0.013815380243563252
0.07602339181286549	13	0.0037484650681832874	58	b	Complement plus HexNAc	2e-05	4.0	1	1	complement		203.07937251951	(5, 10)	(1, 25)	2	immobile	N-Linked	1	0.013815380243563252
0.0	0	0.001098688037226136	17	b	Complement plus HexNAc	2e-05	5.0	2	1	complement		203.07937251951	(5, 10)	(1, 25)	2	immobile	N-Linked	1	0.013815380243563252
0.02707692307692308	44	0.015692988087595405	220	stub_glycopeptide	Hex	2e-05	-1.0	1	1			162.0528234185	(5, 10)	(1, 25)	2	immobile	N-Linked	1	0.1546488376322244
0.0043076923076923075	7	0.029388686782224123	412	stub_glycopeptide	Hex	2e-05	-4.0	1	1			162.0528234185	(5, 10)	(1, 25)	2	immobile	N-Linked	1	0.1546488376322244
0.01353846153846154	22	0.011484414009558457	161	stub_glycopeptide	Hex	2e-05	2.0	1	1			162.0528234185	(5, 10)	(1, 25)	2	immobile	N-Linked	1	0.1546488376322244
0.022153846153846152	36	0.013481703402525145	189	stub_glycopeptide	Hex	2e-05	3.0	1	1			162.0528234185	(5, 10)	(1, 25)	2	immobile	N-Linked	1	0.1546488376322244
0.0018461538461538461	3	0.01169840930166203	164	stub_glycopeptide	Hex	2e-05	4.0	1	1			162.0528234185	(5, 10)	(1, 25)	2	immobile	N-Linked	1	0.1546488376322244
0.011076923076923076	18	0.011413082245523933	160	stub_glycopeptide	Hex	2e-05	1.0	1	1			162.0528234185	(5, 10)	(1, 25)	2	immobile	N-Linked	1	0.1546488376322244
0.030153846153846153	49	0.014623011627077537	205	stub_glycopeptide	Hex	2e-05	0.0	1	1			162.0528234185	(5, 10)	(1, 25)	2	immobile	N-Linked	1	0.1546488376322244
0.014769230769230769	24	0.023753477423496684	333	stub_glycopeptide	Hex	2e-05	-3.0	1	1			162.0528234185	(5, 10)	(1, 25)	2	immobile	N-Linked	1	0.1546488376322244
0.014153846153846154	23	0.0003566588201726229	5	stub_glycopeptide	Hex	2e-05	-1.0	1	2			162.0528234185	(5, 10)	(1, 25)	2	immobile	N-Linked	1	0.1546488376322244
0.09046153846153847	147	0.0012839717526214422	18	stub_glycopeptide	Hex	2e-05	2.0	2	2			162.0528234185	(5, 10)	(1, 25)	2	immobile	N-Linked	1	0.1546488376322244
0.012923076923076923	21	0.0002853270561380983	4	stub_glycopeptide	Hex	2e-05	-3.0	1	2			162.0528234185	(5, 10)	(1, 25)	2	immobile	N-Linked	1	0.1546488376322244
0.06461538461538462	105	0.0017832941008631142	25	stub_glycopeptide	Hex	2e-05	1.0	2	2			162.0528234185	(5, 10)	(1, 25)	2	immobile	N-Linked	1	0.1546488376322244
0.057846153846153846	94	0.01918824452528711	269	stub_glycopeptide	Hex	2e-05	-2.0	1	1			162.0528234185	(5, 10)	(1, 25)	2	immobile	N-Linked	1	0.1546488376322244
0.0043076923076923075	7	0.0012126399885869178	17	stub_glycopeptide	Hex	2e-05	3.0	2	1			162.0528234185	(5, 10)	(1, 25)	2	immobile	N-Linked	1	0.1546488376322244
0.0043076923076923075	7	0.0012126399885869178	17	stub_glycopeptide	Hex	2e-05	2.0	2	1			162.0528234185	(5, 10)	(1, 25)	2	immobile	N-Linked	1	0.1546488376322244
0.05476923076923077	89	0.0017119623368285898	24	stub_glycopeptide	Hex	2e-05	-1.0	2	2			162.0528234185	(5, 10)	(1, 25)	2	immobile	N-Linked	1	0.1546488376322244
0.029538461538461538	48	0.0011413082245523931	16	stub_glycopeptide	Hex	2e-05	-2.0	2	1			162.0528234185	(5, 10)	(1, 25)	2	immobile	N-Linked	1	0.1546488376322244
0.021538461538461538	35	0.00042799058420714745	6	stub_glycopeptide	Hex	2e-05	0.0	2	1			162.0528234185	(5, 10)	(1, 25)	2	immobile	N-Linked	1	0.1546488376322244
0.052307692307692305	85	0.0019259576289321636	27	stub_glycopeptide	Hex	2e-05	3.0	2	2			162.0528234185	(5, 10)	(1, 25)	2	immobile	N-Linked	1	0.1546488376322244
0.039384615384615386	64	0.0003566588201726229	5	stub_glycopeptide	Hex	2e-05	4.0	1	2			162.0528234185	(5, 10)	(1, 25)	2	immobile	N-Linked	1	0.1546488376322244
0.016	26	7.133176403452457e-05	1	stub_glycopeptide	Hex	2e-05	-4.0	2	1			162.0528234185	(5, 10)	(1, 25)	2	immobile	N-Linked	1	0.1546488376322244
0.028923076923076923	47	0.00014266352806904914	2	stub_glycopeptide	Hex	2e-05	5.0	1	2			162.0528234185	(5, 10)	(1, 25)	2	immobile	N-Linked	1	0.1546488376322244
0.12	195	0.0015692988087595407	22	stub_glycopeptide	Hex	2e-05	0.0	2	2			162.0528234185	(5, 10)	(1, 25)	2	immobile	N-Linked	1	0.1546488376322244
0.0	0	0.005991868178900064	84	stub_glycopeptide	Hex	2e-05	5.0	1	1			162.0528234185	(5, 10)	(1, 25)	2	immobile	N-Linked	1	0.1546488376322244
0.040615384615384616	66	0.0003566588201726229	5	stub_glycopeptide	Hex	2e-05	0.0	1	2			162.0528234185	(5, 10)	(1, 25)	2	immobile	N-Linked	1	0.1546488376322244
0.031384615384615386	51	0.0014266352806904916	20	stub_glycopeptide	Hex	2e-05	-3.0	2	1			162.0528234185	(5, 10)	(1, 25)	2	immobile	N-Linked	1	0.1546488376322244
0.035076923076923075	57	0.0006419858763107211	9	stub_glycopeptide	Hex	2e-05	-1.0	2	1			162.0528234185	(5, 10)	(1, 25)	2	immobile	N-Linked	1	0.1546488376322244
0.036307692307692305	59	0.0005706541122761966	8	stub_glycopeptide	Hex	2e-05	1.0	1	2			162.0528234185	(5, 10)	(1, 25)	2	immobile	N-Linked	1	0.1546488376322244
0.017846153846153845	29	0.00021399529210357372	3	stub_glycopeptide	Hex	2e-05	2.0	1	2			162.0528234185	(5, 10)	(1, 25)	2	immobile	N-Linked	1	0.1546488376322244
0.028923076923076923	47	0.0011413082245523931	16	stub_glycopeptide	Hex	2e-05	5.0	2	2			162.0528234185	(5, 10)	(1, 25)	2	immobile	N-Linked	1	0.1546488376322244
0.009230769230769232	15	0.0015692988087595407	22	stub_glycopeptide	Hex	2e-05	4.0	2	2			162.0528234185	(5, 10)	(1, 25)	2	immobile	N-Linked	1	0.1546488376322244
0.0036923076923076922	6	0.0012839717526214422	18	stub_glycopeptide	Hex	2e-05	4.0	2	1			162.0528234185	(5, 10)	(1, 25)	2	immobile	N-Linked	1	0.1546488376322244
0.00676923076923077	11	0.0007846494043797703	11	stub_glycopeptide	Hex	2e-05	5.0	2	1			162.0528234185	(5, 10)	(1, 25)	2	immobile	N-Linked	1	0.1546488376322244
0.0043076923076923075	7	0.0003566588201726229	5	stub_glycopeptide	Hex	2e-05	-4.0	1	2			162.0528234185	(5, 10)	(1, 25)	2	immobile	N-Linked	1	0.1546488376322244
0.010461538461538461	17	0.0006419858763107211	9	stub_glycopeptide	Hex	2e-05	1.0	2	1			162.0528234185	(5, 10)	(1, 25)	2	immobile	N-Linked	1	0.1546488376322244
0.01353846153846154	22	0.0009273129324488195	13	stub_glycopeptide	Hex	2e-05	-2.0	2	2			162.0528234185	(5, 10)	(1, 25)	2	immobile	N-Linked	1	0.1546488376322244
0.011692307692307693	19	0.0002853270561380983	4	stub_glycopeptide	Hex	2e-05	-2.0	1	2			162.0528234185	(5, 10)	(1, 25)	2	immobile	N-Linked	1	0.1546488376322244
0.020923076923076923	34	0.00042799058420714745	6	stub_glycopeptide	Hex	2e-05	3.0	1	2			162.0528234185	(5, 10)	(1, 25)	2	immobile	N-Linked	1	0.1546488376322244
0.06892307692307692	112	0.004422569370140523	62	stub_glycopeptide	charge-diff	2e-05	5.0	2	1			0.0	(5, 10)	(1, 25)	2	immobile	N-Linked	1	0.1546488376322244
0.06892307692307692	112	0.004422569370140523	62	stub_glycopeptide	charge-diff	2e-05	-4.0	1	2			0.0	(5, 10)	(1, 25)	2	immobile	N-Linked	1	0.1546488376322244
0.04	65	0.0011413082245523931	16	stub_glycopeptide	charge-diff	2e-05	2.0	1	2			0.0	(5, 10)	(1, 25)	2	immobile	N-Linked	1	0.1546488376322244
0.036307692307692305	59	0.0011413082245523931	16	stub_glycopeptide	charge-diff	2e-05	-1.0	2	1			0.0	(5, 10)	(1, 25)	2	immobile	N-Linked	1	0.1546488376322244
0.018461538461538463	30	0.0005706541122761966	8	stub_glycopeptide	charge-diff	2e-05	1.0	2	1			0.0	(5, 10)	(1, 25)	2	immobile	N-Linked	1	0.1546488376322244
0.019076923076923078	31	0.0007133176403452457	10	stub_glycopeptide	charge-diff	2e-05	0.0	1	2			0.0	(5, 10)	(1, 25)	2	immobile	N-Linked	1	0.1546488376322244
0.024	39	0.0002139952921035737	3	stub_glycopeptide	charge-diff	2e-05	4.0	1	2			0.0	(5, 10)	(1, 25)	2	immobile	N-Linked	1	0.1546488376322244
0.024	39	0.0002139952921035737	3	stub_glycopeptide	charge-diff	2e-05	-3.0	2	1			0.0	(5, 10)	(1, 25)	2	immobile	N-Linked	1	0.1546488376322244
0.021538461538461538	35	0.0	0	stub_glycopeptide	charge-diff	2e-05	-4.0	2	1			0.0	(5, 10)	(1, 25)	2	immobile	N-Linked	1	0.1546488376322244
0.021538461538461538	35	0.0	0	stub_glycopeptide	charge-diff	2e-05	5.0	1	2			0.0	(5, 10)	(1, 25)	2	immobile	N-Linked	1	0.1546488376322244
0.04492307692307692	73	0.0005706541122761966	8	stub_glycopeptide	charge-diff	2e-05	1.0	1	2			0.0	(5, 10)	(1, 25)	2	immobile	N-Linked	1	0.1546488376322244
0.05292307692307692	86	0.0006419858763107211	9	stub_glycopeptide	charge-diff	2e-05	0.0	2	1			0.0	(5, 10)	(1, 25)	2	immobile	N-Linked	1	0.1546488376322244
0.04369230769230769	71	0.0008559811684142948	12	stub_glycopeptide	charge-diff	2e-05	3.0	1	2			0.0	(5, 10)	(1, 25)	2	immobile	N-Linked	1	0.1546488376322244
0.039384615384615386	64	0.0007846494043797702	11	stub_glycopeptide	charge-diff	2e-05	-2.0	2	1			0.0	(5, 10)	(1, 25)	2	immobile	N-Linked	1	0.1546488376322244
0.014153846153846154	23	0.0022112846850702614	31	stub_glycopeptide	charge-diff	2e-05	-3.0	1	2			0.0	(5, 10)	(1, 25)	2	immobile	N-Linked	1	0.1546488376322244
0.014153846153846154	23	0.0022112846850702614	31	stub_glycopeptide	charge-diff	2e-05	4.0	2	1			0.0	(5, 10)	(1, 25)	2	immobile	N-Linked	1	0.1546488376322244
0.0073846153846153844	12	0.0009273129324488193	13	stub_glycopeptide	charge-diff	2e-05	-1.0	1	2			0.0	(5, 10)	(1, 25)	2	immobile	N-Linked	1	0.1546488376322244
0.0073846153846153844	12	0.0009273129324488193	13	stub_glycopeptide	charge-diff	2e-05	2.0	2	1			0.0	(5, 10)	(1, 25)	2	immobile	N-Linked	1	0.1546488376322244
0.011692307692307693	19	0.0009273129324488193	13	stub_glycopeptide	charge-diff	2e-05	3.0	2	1			0.0	(5, 10)	(1, 25)	2	immobile	N-Linked	1	0.1546488376322244
0.011076923076923076	18	0.0007846494043797702	11	stub_glycopeptide	charge-diff	2e-05	-2.0	1	2			0.0	(5, 10)	(1, 25)	2	immobile	N-Linked	1	0.1546488376322244
0.05169230769230769	84	0.020757543334046648	291	stub_glycopeptide	HexNAc	2e-05	5.0	1	1			203.07937251951	(5, 10)	(1, 25)	2	immobile	N-Linked	1	0.1546488376322244
0.031384615384615386	51	0.01733361866038947	243	stub_glycopeptide	HexNAc	2e-05	-4.0	1	1			203.07937251951	(5, 10)	(1, 25)	2	immobile	N-Linked	1	0.1546488376322244
0.0012307692307692308	2	0.008345816392039374	117	stub_glycopeptide	HexNAc	2e-05	0.0	1	1			203.07937251951	(5, 10)	(1, 25)	2	immobile	N-Linked	1	0.1546488376322244
0.028923076923076923	47	0.010271774020971538	144	stub_glycopeptide	HexNAc	2e-05	-3.0	1	1			203.07937251951	(5, 10)	(1, 25)	2	immobile	N-Linked	1	0.1546488376322244
0.0036923076923076922	6	0.005207218774520293	73	stub_glycopeptide	HexNAc	2e-05	-2.0	1	1			203.07937251951	(5, 10)	(1, 25)	2	immobile	N-Linked	1	0.1546488376322244
0.011076923076923076	18	0.0006419858763107211	9	stub_glycopeptide	HexNAc	2e-05	-1.0	1	2			203.07937251951	(5, 10)	(1, 25)	2	immobile	N-Linked	1	0.1546488376322244
0.0043076923076923075	7	0.018403595120907338	258	stub_glycopeptide	HexNAc	2e-05	4.0	1	1			203.07937251951	(5, 10)	(1, 25)	2	immobile	N-Linked	1	0.1546488376322244
0.0012307692307692308	2	0.005278550538554818	74	stub_glycopeptide	HexNAc	2e-05	-1.0	1	1			203.07937251951	(5, 10)	(1, 25)	2	immobile	N-Linked	1	0.1546488376322244
0.0024615384615384616	4	0.008987802268350095	126	stub_glycopeptide	HexNAc	2e-05	3.0	1	1			203.07937251951	(5, 10)	(1, 25)	2	immobile	N-Linked	1	0.1546488376322244
0.03446153846153846	56	0.0040659105499679	57	stub_glycopeptide	HexNAc	2e-05	-4.0	1	2			203.07937251951	(5, 10)	(1, 25)	2	immobile	N-Linked	1	0.1546488376322244
0.0043076923076923075	7	0.002139952921035737	30	stub_glycopeptide	HexNAc	2e-05	2.0	1	2			203.07937251951	(5, 10)	(1, 25)	2	immobile	N-Linked	1	0.1546488376322244
0.003076923076923077	5	0.0008559811684142948	12	stub_glycopeptide	HexNAc	2e-05	0.0	2	2			203.07937251951	(5, 10)	(1, 25)	2	immobile	N-Linked	1	0.1546488376322244
0.00676923076923077	11	0.00014266352806904914	2	stub_glycopeptide	HexNAc	2e-05	3.0	2	1			203.07937251951	(5, 10)	(1, 25)	2	immobile	N-Linked	1	0.1546488376322244
0.04492307692307692	73	0.0005706541122761966	8	stub_glycopeptide	HexNAc	2e-05	4.0	2	2			203.07937251951	(5, 10)	(1, 25)	2	immobile	N-Linked	1	0.1546488376322244
0.012923076923076923	21	0.0005706541122761966	8	stub_glycopeptide	HexNAc	2e-05	3.0	2	2			203.07937251951	(5, 10)	(1, 25)	2	immobile	N-Linked	1	0.1546488376322244
0.04123076923076923	67	7.133176403452457e-05	1	stub_glycopeptide	HexNAc	2e-05	4.0	2	1			203.07937251951	(5, 10)	(1, 25)	2	immobile	N-Linked	1	0.1546488376322244
0.0012307692307692308	2	0.0008559811684142948	12	stub_glycopeptide	HexNAc	2e-05	-1.0	2	2			203.07937251951	(5, 10)	(1, 25)	2	immobile	N-Linked	1	0.1546488376322244
0.012307692307692308	20	0.001997289392966688	28	stub_glycopeptide	HexNAc	2e-05	1.0	1	2			203.07937251951	(5, 10)	(1, 25)	2	immobile	N-Linked	1	0.1546488376322244
0.0	0	0.005777872886796489	81	stub_glycopeptide	HexNAc	2e-05	5.0	1	2			203.07937251951	(5, 10)	(1, 25)	2	immobile	N-Linked	1	0.1546488376322244
0.0006153846153846154	1	0.007275839931521506	102	stub_glycopeptide	HexNAc	2e-05	2.0	1	1			203.07937251951	(5, 10)	(1, 25)	2	immobile	N-Linked	1	0.1546488376322244
0.0	0	0.006776517583279833	95	stub_glycopeptide	HexNAc	2e-05	1.0	1	1			203.07937251951	(5, 10)	(1, 25)	2	immobile	N-Linked	1	0.1546488376322244
0.004923076923076923	8	0.0005706541122761966	8	stub_glycopeptide	HexNAc	2e-05	3.0	1	2			203.07937251951	(5, 10)	(1, 25)	2	immobile	N-Linked	1	0.1546488376322244
0.0012307692307692308	2	0.0006419858763107211	9	stub_glycopeptide	HexNAc	2e-05	2.0	2	1			203.07937251951	(5, 10)	(1, 25)	2	immobile	N-Linked	1	0.1546488376322244
0.035076923076923075	57	0.0009273129324488193	13	stub_glycopeptide	HexNAc	2e-05	-3.0	1	2			203.07937251951	(5, 10)	(1, 25)	2	immobile	N-Linked	1	0.1546488376322244
0.01723076923076923	28	0.00035665882017262284	5	stub_glycopeptide	HexNAc	2e-05	5.0	2	1			203.07937251951	(5, 10)	(1, 25)	2	immobile	N-Linked	1	0.1546488376322244
0.01723076923076923	28	0.0004279905842071474	6	stub_glycopeptide	HexNAc	2e-05	5.0	2	2			203.07937251951	(5, 10)	(1, 25)	2	immobile	N-Linked	1	0.1546488376322244
0.01353846153846154	22	0.0014266352806904913	20	stub_glycopeptide	HexNAc	2e-05	0.0	1	2			203.07937251951	(5, 10)	(1, 25)	2	immobile	N-Linked	1	0.1546488376322244
0.0036923076923076922	6	0.0008559811684142948	12	stub_glycopeptide	HexNAc	2e-05	2.0	2	2			203.07937251951	(5, 10)	(1, 25)	2	immobile	N-Linked	1	0.1546488376322244
0.005538461538461538	9	0.000499322348241672	7	stub_glycopeptide	HexNAc	2e-05	-3.0	2	2			203.07937251951	(5, 10)	(1, 25)	2	immobile	N-Linked	1	0.1546488376322244
0.006153846153846154	10	0.0008559811684142948	12	stub_glycopeptide	HexNAc	2e-05	-2.0	1	2			203.07937251951	(5, 10)	(1, 25)	2	immobile	N-Linked	1	0.1546488376322244
0.0	0	0.0011413082245523931	16	stub_glycopeptide	HexNAc	2e-05	4.0	1	2			203.07937251951	(5, 10)	(1, 25)	2	immobile	N-Linked	1	0.1546488376322244
0.0	0	0.011127755189385833	156	stub_glycopeptide	Fuc	2e-05	-4.0	1	1			146.05790879894	(5, 10)	(1, 25)	2	immobile	N-Linked	1	0.1546488376322244
0.00676923076923077	11	0.0016406305727940651	23	stub_glycopeptide	Fuc	2e-05	2.0	1	1			146.05790879894	(5, 10)	(1, 25)	2	immobile	N-Linked	1	0.1546488376322244
0.0043076923076923075	7	0.0022826164491047862	32	stub_glycopeptide	Fuc	2e-05	1.0	1	1			146.05790879894	(5, 10)	(1, 25)	2	immobile	N-Linked	1	0.1546488376322244
0.004923076923076923	8	0.0014266352806904916	20	stub_glycopeptide	Fuc	2e-05	0.0	1	1			146.05790879894	(5, 10)	(1, 25)	2	immobile	N-Linked	1	0.1546488376322244
0.0036923076923076922	6	0.0003566588201726229	5	stub_glycopeptide	Fuc	2e-05	2.0	2	2			146.05790879894	(5, 10)	(1, 25)	2	immobile	N-Linked	1	0.1546488376322244
0.0043076923076923075	7	0.0003566588201726229	5	stub_glycopeptide	Fuc	2e-05	0.0	2	2			146.05790879894	(5, 10)	(1, 25)	2	immobile	N-Linked	1	0.1546488376322244
0.0012307692307692308	2	0.004850559954347671	68	stub_glycopeptide	Fuc	2e-05	-3.0	1	1			146.05790879894	(5, 10)	(1, 25)	2	immobile	N-Linked	1	0.1546488376322244
0.0006153846153846154	1	0.001355303516655967	19	stub_glycopeptide	Fuc	2e-05	4.0	1	1			146.05790879894	(5, 10)	(1, 25)	2	immobile	N-Linked	1	0.1546488376322244
0.0	0	0.00249661174120836	35	stub_glycopeptide	Fuc	2e-05	5.0	1	1			146.05790879894	(5, 10)	(1, 25)	2	immobile	N-Linked	1	0.1546488376322244
0.0012307692307692308	2	0.0014266352806904916	20	stub_glycopeptide	Fuc	2e-05	-1.0	1	1			146.05790879894	(5, 10)	(1, 25)	2	immobile	N-Linked	1	0.1546488376322244
0.0012307692307692308	2	0.0019259576289321636	27	stub_glycopeptide	Fuc	2e-05	-2.0	1	1			146.05790879894	(5, 10)	(1, 25)	2	immobile	N-Linked	1	0.1546488376322244
0.0036923076923076922	6	0.0016406305727940651	23	stub_glycopeptide	Fuc	2e-05	3.0	1	1			146.05790879894	(5, 10)	(1, 25)	2	immobile	N-Linked	1	0.1546488376322244
0.005538461538461538	9	0.0003566588201726229	5	stub_glycopeptide	Fuc	2e-05	4.0	2	2			146.05790879894	(5, 10)	(1, 25)	2	immobile	N-Linked	1	0.1546488376322244
0.0036923076923076922	6	0.0003566588201726229	5	stub_glycopeptide	Fuc	2e-05	3.0	2	2			146.05790879894	(5, 10)	(1, 25)	2	immobile	N-Linked	1	0.1546488376322244
0.0	0	0.0113038394075229	174	y	charge-diff	2e-05	5.0	2	1			0.0	(5, 10)	(1, 25)	2	immobile	N-Linked	1	0.016180055112346537
0.0	0	0.0113038394075229	174	y	charge-diff	2e-05	-4.0	1	2			0.0	(5, 10)	(1, 25)	2	immobile	N-Linked	1	0.016180055112346537
0.0	0	0.005262132137984798	81	y	charge-diff	2e-05	2.0	1	2			0.0	(5, 10)	(1, 25)	2	immobile	N-Linked	1	0.016180055112346537
0.0	0	0.004872344572208147	75	y	charge-diff	2e-05	-1.0	2	1			0.0	(5, 10)	(1, 25)	2	immobile	N-Linked	1	0.016180055112346537
0.0	0	0.0024686545832521274	38	y	charge-diff	2e-05	1.0	2	1			0.0	(5, 10)	(1, 25)	2	immobile	N-Linked	1	0.016180055112346537
0.0	0	0.0026635483661404534	41	y	charge-diff	2e-05	0.0	1	2			0.0	(5, 10)	(1, 25)	2	immobile	N-Linked	1	0.016180055112346537
0.0	0	0.002728512960436562	42	y	charge-diff	2e-05	4.0	1	2			0.0	(5, 10)	(1, 25)	2	immobile	N-Linked	1	0.016180055112346537
0.0	0	0.002728512960436562	42	y	charge-diff	2e-05	-3.0	2	1			0.0	(5, 10)	(1, 25)	2	immobile	N-Linked	1	0.016180055112346537
0.0	0	0.002273760800363802	35	y	charge-diff	2e-05	-4.0	2	1			0.0	(5, 10)	(1, 25)	2	immobile	N-Linked	1	0.016180055112346537
0.0	0	0.002273760800363802	35	y	charge-diff	2e-05	5.0	1	2			0.0	(5, 10)	(1, 25)	2	immobile	N-Linked	1	0.016180055112346537
0.0	0	0.005262132137984798	81	y	charge-diff	2e-05	1.0	1	2			0.0	(5, 10)	(1, 25)	2	immobile	N-Linked	1	0.016180055112346537
0.0	0	0.006171636458130319	95	y	charge-diff	2e-05	0.0	2	1			0.0	(5, 10)	(1, 25)	2	immobile	N-Linked	1	0.016180055112346537
0.0	0	0.0053920613265770155	83	y	charge-diff	2e-05	3.0	1	2			0.0	(5, 10)	(1, 25)	2	immobile	N-Linked	1	0.016180055112346537
0.0	0	0.004872344572208147	75	y	charge-diff	2e-05	-2.0	2	1			0.0	(5, 10)	(1, 25)	2	immobile	N-Linked	1	0.016180055112346537
0.0	0	0.0035080880919898657	54	y	charge-diff	2e-05	-3.0	1	2			0.0	(5, 10)	(1, 25)	2	immobile	N-Linked	1	0.016180055112346537
0.0	0	0.0035080880919898657	54	y	charge-diff	2e-05	4.0	2	1			0.0	(5, 10)	(1, 25)	2	immobile	N-Linked	1	0.016180055112346537
0.01195219123505976	3	0.0014292210745143897	22	y	charge-diff	2e-05	-1.0	1	2			0.0	(5, 10)	(1, 25)	2	immobile	N-Linked	1	0.016180055112346537
0.01195219123505976	3	0.0014292210745143897	22	y	charge-diff	2e-05	2.0	2	1			0.0	(5, 10)	(1, 25)	2	immobile	N-Linked	1	0.016180055112346537
0.01593625498007968	4	0.0018190086402910413	28	y	charge-diff	2e-05	3.0	2	1			0.0	(5, 10)	(1, 25)	2	immobile	N-Linked	1	0.016180055112346537
0.01593625498007968	4	0.0016241148574027155	25	y	charge-diff	2e-05	-2.0	1	2			0.0	(5, 10)	(1, 25)	2	immobile	N-Linked	1	0.016180055112346537
0.08764940239043825	22	0.022932501786526345	353	y	HexNAc	2e-05	5.0	1	1			203.07937251951	(5, 10)	(1, 25)	2	immobile	N-Linked	1	0.016180055112346537
0.05179282868525897	13	0.018255050997206524	281	y	HexNAc	2e-05	-4.0	1	1			203.07937251951	(5, 10)	(1, 25)	2	immobile	N-Linked	1	0.016180055112346537
0.0	0	0.007730786721236927	119	y	HexNAc	2e-05	0.0	1	1			203.07937251951	(5, 10)	(1, 25)	2	immobile	N-Linked	1	0.016180055112346537
0.06772908366533864	17	0.011303839407522902	174	y	HexNAc	2e-05	-3.0	1	1			203.07937251951	(5, 10)	(1, 25)	2	immobile	N-Linked	1	0.016180055112346537
0.0	0	0.005132202949392582	79	y	HexNAc	2e-05	-2.0	1	1			203.07937251951	(5, 10)	(1, 25)	2	immobile	N-Linked	1	0.016180055112346537
0.0	0	0.0017540440459949329	27	y	HexNAc	2e-05	-1.0	1	2			203.07937251951	(5, 10)	(1, 25)	2	immobile	N-Linked	1	0.016180055112346537
0.05179282868525897	13	0.016371077762619375	252	y	HexNAc	2e-05	4.0	1	1			203.07937251951	(5, 10)	(1, 25)	2	immobile	N-Linked	1	0.016180055112346537
0.0	0	0.004937309166504256	76	y	HexNAc	2e-05	-1.0	1	1			203.07937251951	(5, 10)	(1, 25)	2	immobile	N-Linked	1	0.016180055112346537
0.0199203187250996	5	0.008120574287013578	125	y	HexNAc	2e-05	3.0	1	1			203.07937251951	(5, 10)	(1, 25)	2	immobile	N-Linked	1	0.016180055112346537
0.0	0	0.007340999155460275	113	y	HexNAc	2e-05	-4.0	1	2			203.07937251951	(5, 10)	(1, 25)	2	immobile	N-Linked	1	0.016180055112346537
0.01593625498007968	4	0.002143831611771585	33	y	HexNAc	2e-05	2.0	1	2			203.07937251951	(5, 10)	(1, 25)	2	immobile	N-Linked	1	0.016180055112346537
0.0	0	0.0011043981030338468	17	y	HexNAc	2e-05	0.0	2	2			203.07937251951	(5, 10)	(1, 25)	2	immobile	N-Linked	1	0.016180055112346537
0.0	0	0.0008445397258494122	13	y	HexNAc	2e-05	3.0	2	1			203.07937251951	(5, 10)	(1, 25)	2	immobile	N-Linked	1	0.016180055112346537
0.0	0	0.005262132137984799	81	y	HexNAc	2e-05	4.0	2	2			203.07937251951	(5, 10)	(1, 25)	2	immobile	N-Linked	1	0.016180055112346537
0.0	0	0.0018839732345871502	29	y	HexNAc	2e-05	3.0	2	2			203.07937251951	(5, 10)	(1, 25)	2	immobile	N-Linked	1	0.016180055112346537
0.0	0	0.004417592412135387	68	y	HexNAc	2e-05	4.0	2	1			203.07937251951	(5, 10)	(1, 25)	2	immobile	N-Linked	1	0.016180055112346537
0.0	0	0.0009095043201455208	14	y	HexNAc	2e-05	-1.0	2	2			203.07937251951	(5, 10)	(1, 25)	2	immobile	N-Linked	1	0.016180055112346537
0.00796812749003984	2	0.0029883713376209968	46	y	HexNAc	2e-05	1.0	1	2			203.07937251951	(5, 10)	(1, 25)	2	immobile	N-Linked	1	0.016180055112346537
0.0	0	0.005262132137984799	81	y	HexNAc	2e-05	5.0	1	2			203.07937251951	(5, 10)	(1, 25)	2	immobile	N-Linked	1	0.016180055112346537
0.0	0	0.006691353212499189	103	y	HexNAc	2e-05	2.0	1	1			203.07937251951	(5, 10)	(1, 25)	2	immobile	N-Linked	1	0.016180055112346537
0.00398406374501992	1	0.006106671863834211	94	y	HexNAc	2e-05	1.0	1	1			203.07937251951	(5, 10)	(1, 25)	2	immobile	N-Linked	1	0.016180055112346537
0.00398406374501992	1	0.0009744689144416294	15	y	HexNAc	2e-05	3.0	1	2			203.07937251951	(5, 10)	(1, 25)	2	immobile	N-Linked	1	0.016180055112346537
0.0	0	0.000714610537257195	11	y	HexNAc	2e-05	2.0	2	1			203.07937251951	(5, 10)	(1, 25)	2	immobile	N-Linked	1	0.016180055112346537
0.0	0	0.004547521600727604	70	y	HexNAc	2e-05	-3.0	1	2			203.07937251951	(5, 10)	(1, 25)	2	immobile	N-Linked	1	0.016180055112346537
0.0	0	0.002143831611771585	33	y	HexNAc	2e-05	5.0	2	1			203.07937251951	(5, 10)	(1, 25)	2	immobile	N-Linked	1	0.016180055112346537
0.0	0	0.0022087962060676936	34	y	HexNAc	2e-05	5.0	2	2			203.07937251951	(5, 10)	(1, 25)	2	immobile	N-Linked	1	0.016180055112346537
0.0	0	0.0027285129604365625	42	y	HexNAc	2e-05	0.0	1	2			203.07937251951	(5, 10)	(1, 25)	2	immobile	N-Linked	1	0.016180055112346537
0.0	0	0.0011693626973299552	18	y	HexNAc	2e-05	2.0	2	2			203.07937251951	(5, 10)	(1, 25)	2	immobile	N-Linked	1	0.016180055112346537
0.0	0	0.0010394335087377381	16	y	HexNAc	2e-05	-3.0	2	2			203.07937251951	(5, 10)	(1, 25)	2	immobile	N-Linked	1	0.016180055112346537
0.0	0	0.00142922107451439	22	y	HexNAc	2e-05	-2.0	1	2			203.07937251951	(5, 10)	(1, 25)	2	immobile	N-Linked	1	0.016180055112346537
0.0	0	0.0010394335087377381	16	y	HexNAc	2e-05	4.0	1	2			203.07937251951	(5, 10)	(1, 25)	2	immobile	N-Linked	1	0.016180055112346537
0.0	0	0.005457025920873124	84	y	Q(Pyro-glu)	2e-05	-4.0	1	1			111.03202850528	(5, 10)	(1, 25)	2	immobile	N-Linked	1	0.016180055112346537	Q	['Pyro-glu']
0.0	0	0.0009744689144416293	15	y	Q(Pyro-glu)	2e-05	2.0	1	1			111.03202850528	(5, 10)	(1, 25)	2	immobile	N-Linked	1	0.016180055112346537	Q	['Pyro-glu']
0.0	0	0.002728512960436562	42	y	Q(Pyro-glu)	2e-05	-2.0	1	1			111.03202850528	(5, 10)	(1, 25)	2	immobile	N-Linked	1	0.016180055112346537	Q	['Pyro-glu']
0.0	0	0.0011693626973299552	18	y	Q(Pyro-glu)	2e-05	1.0	1	1			111.03202850528	(5, 10)	(1, 25)	2	immobile	N-Linked	1	0.016180055112346537	Q	['Pyro-glu']
0.0	0	0.0033131943091015397	51	y	Q(Pyro-glu)	2e-05	-3.0	1	1			111.03202850528	(5, 10)	(1, 25)	2	immobile	N-Linked	1	0.016180055112346537	Q	['Pyro-glu']
0.0	0	0.0014292210745143897	22	y	Q(Pyro-glu)	2e-05	0.0	1	1			111.03202850528	(5, 10)	(1, 25)	2	immobile	N-Linked	1	0.016180055112346537	Q	['Pyro-glu']
0.0	0	0.0023387253946599105	36	y	Q(Pyro-glu)	2e-05	-1.0	1	1			111.03202850528	(5, 10)	(1, 25)	2	immobile	N-Linked	1	0.016180055112346537	Q	['Pyro-glu']
0.0	0	0.0014292210745143897	22	y	Q(Pyro-glu)	2e-05	3.0	1	1			111.03202850528	(5, 10)	(1, 25)	2	immobile	N-Linked	1	0.016180055112346537	Q	['Pyro-glu']
0.0	0	0.0014292210745143897	22	y	Q(Pyro-glu)	2e-05	4.0	1	1			111.03202850528	(5, 10)	(1, 25)	2	immobile	N-Linked	1	0.016180055112346537	Q	['Pyro-glu']
0.0	0	0.0008445397258494121	13	y	T(O-Glycosylation)	2e-05	2.0	1	1			304.12705098792003	(5, 10)	(1, 25)	2	immobile	N-Linked	1	0.016180055112346537	T	['O-Glycosylation']
0.0	0	0.0008445397258494121	13	y	T(O-Glycosylation)	2e-05	4.0	1	1			304.12705098792003	(5, 10)	(1, 25)	2	immobile	N-Linked	1	0.016180055112346537	T	['O-Glycosylation']
0.0	0	0.0006496459429610862	10	y	T(O-Glycosylation)	2e-05	-3.0	1	1			304.12705098792003	(5, 10)	(1, 25)	2	immobile	N-Linked	1	0.016180055112346537	T	['O-Glycosylation']
0.0	0	0.0009744689144416293	15	y	T(O-Glycosylation)	2e-05	5.0	1	1			304.12705098792003	(5, 10)	(1, 25)	2	immobile	N-Linked	1	0.016180055112346537	T	['O-Glycosylation']
0.0	0	0.0006496459429610862	10	y	T(O-Glycosylation)	2e-05	-1.0	1	1			304.12705098792003	(5, 10)	(1, 25)	2	immobile	N-Linked	1	0.016180055112346537	T	['O-Glycosylation']
0.0	0	0.0019489378288832587	30	y	S(GAG-Linker)	2e-05	-3.0	1	1			219.07428713906998	(5, 10)	(1, 25)	2	immobile	N-Linked	1	0.016180055112346537	S	['GAG-Linker']
0.0	0	0.0026635483661404534	41	y	S(GAG-Linker)	2e-05	-4.0	1	1			219.07428713906998	(5, 10)	(1, 25)	2	immobile	N-Linked	1	0.016180055112346537	S	['GAG-Linker']
0.0	0	0.001039433508737738	16	y	S(GAG-Linker)	2e-05	-1.0	1	1			219.07428713906998	(5, 10)	(1, 25)	2	immobile	N-Linked	1	0.016180055112346537	S	['GAG-Linker']
0.0	0	0.001364256480218281	21	y	S(GAG-Linker)	2e-05	2.0	1	1			219.07428713906998	(5, 10)	(1, 25)	2	immobile	N-Linked	1	0.016180055112346537	S	['GAG-Linker']
0.0	0	0.0017540440459949329	27	y	S(GAG-Linker)	2e-05	-2.0	1	1			219.07428713906998	(5, 10)	(1, 25)	2	immobile	N-Linked	1	0.016180055112346537	S	['GAG-Linker']
0.0	0	0.0014941856688104982	23	y	S(GAG-Linker)	2e-05	5.0	1	2			219.07428713906998	(5, 10)	(1, 25)	2	immobile	N-Linked	1	0.016180055112346537	S	['GAG-Linker']
0.0	0	0.0024686545832521274	38	y	S(GAG-Linker)	2e-05	5.0	1	1			219.07428713906998	(5, 10)	(1, 25)	2	immobile	N-Linked	1	0.016180055112346537	S	['GAG-Linker']
0.0	0	0.0018190086402910413	28	y	S(GAG-Linker)	2e-05	0.0	1	1			219.07428713906998	(5, 10)	(1, 25)	2	immobile	N-Linked	1	0.016180055112346537	S	['GAG-Linker']
0.0	0	0.0017540440459949329	27	y	S(GAG-Linker)	2e-05	4.0	1	1			219.07428713906998	(5, 10)	(1, 25)	2	immobile	N-Linked	1	0.016180055112346537	S	['GAG-Linker']
0.0	0	0.0014292210745143897	22	y	S(GAG-Linker)	2e-05	1.0	1	1			219.07428713906998	(5, 10)	(1, 25)	2	immobile	N-Linked	1	0.016180055112346537	S	['GAG-Linker']
0.0	0	0.0016241148574027155	25	y	S(GAG-Linker)	2e-05	3.0	1	1			219.07428713906998	(5, 10)	(1, 25)	2	immobile	N-Linked	1	0.016180055112346537	S	['GAG-Linker']
0.0	0	0.002598583771844345	40	y	C(Carbamidomethyl)	2e-05	4.0	1	1			160.03064878471	(5, 10)	(1, 25)	2	immobile	N-Linked	1	0.016180055112346537	C	['Carbamidomethyl']
0.0	0	0.0009744689144416294	15	y	C(Carbamidomethyl)	2e-05	2.0	1	1			160.03064878471	(5, 10)	(1, 25)	2	immobile	N-Linked	1	0.016180055112346537	C	['Carbamidomethyl']
0.0	0	0.0016890794516988244	26	y	C(Carbamidomethyl)	2e-05	-2.0	1	1			160.03064878471	(5, 10)	(1, 25)	2	immobile	N-Linked	1	0.016180055112346537	C	['Carbamidomethyl']
0.0	0	0.0039628402520626264	61	y	C(Carbamidomethyl)	2e-05	-3.0	1	1			160.03064878471	(5, 10)	(1, 25)	2	immobile	N-Linked	1	0.016180055112346537	C	['Carbamidomethyl']
0.0	0	0.0018839732345871502	29	y	C(Carbamidomethyl)	2e-05	1.0	1	1			160.03064878471	(5, 10)	(1, 25)	2	immobile	N-Linked	1	0.016180055112346537	C	['Carbamidomethyl']
0.0	0	0.0039628402520626264	61	y	C(Carbamidomethyl)	2e-05	5.0	1	1			160.03064878471	(5, 10)	(1, 25)	2	immobile	N-Linked	1	0.016180055112346537	C	['Carbamidomethyl']
0.0	0	0.0018839732345871502	29	y	C(Carbamidomethyl)	2e-05	-1.0	1	1			160.03064878471	(5, 10)	(1, 25)	2	immobile	N-Linked	1	0.016180055112346537	C	['Carbamidomethyl']
0.0	0	0.0011043981030338468	17	y	C(Carbamidomethyl)	2e-05	3.0	1	1			160.03064878471	(5, 10)	(1, 25)	2	immobile	N-Linked	1	0.016180055112346537	C	['Carbamidomethyl']
0.0	0	0.002663548366140454	41	y	C(Carbamidomethyl)	2e-05	-4.0	1	1			160.03064878471	(5, 10)	(1, 25)	2	immobile	N-Linked	1	0.016180055112346537	C	['Carbamidomethyl']
0.0	0	0.0017540440459949329	27	y	C(Carbamidomethyl)	2e-05	0.0	1	1			160.03064878471	(5, 10)	(1, 25)	2	immobile	N-Linked	1	0.016180055112346537	C	['Carbamidomethyl']
0.0	0	0.0011043981030338466	17	y	M(Oxidation)	2e-05	5.0	1	1			147.03539991299	(5, 10)	(1, 25)	2	immobile	N-Linked	1	0.016180055112346537	M	['Oxidation']
0.0	0	0.0014941856688104982	23	y	M(Oxidation)	2e-05	-3.0	1	1			147.03539991299	(5, 10)	(1, 25)	2	immobile	N-Linked	1	0.016180055112346537	M	['Oxidation']
0.0	0	0.0018190086402910413	28	y	M(Oxidation)	2e-05	2.0	1	1			147.03539991299	(5, 10)	(1, 25)	2	immobile	N-Linked	1	0.016180055112346537	M	['Oxidation']
0.0	0	0.001039433508737738	16	y	M(Oxidation)	2e-05	0.0	1	1			147.03539991299	(5, 10)	(1, 25)	2	immobile	N-Linked	1	0.016180055112346537	M	['Oxidation']
0.0	0	0.0015591502631066068	24	y	M(Oxidation)	2e-05	1.0	1	1			147.03539991299	(5, 10)	(1, 25)	2	immobile	N-Linked	1	0.016180055112346537	M	['Oxidation']
0.0	0	0.0011043981030338466	17	y	M(Oxidation)	2e-05	-2.0	1	1			147.03539991299	(5, 10)	(1, 25)	2	immobile	N-Linked	1	0.016180055112346537	M	['Oxidation']
0.0	0	0.0007795751315533034	12	y	M(Oxidation)	2e-05	-1.0	1	1			147.03539991299	(5, 10)	(1, 25)	2	immobile	N-Linked	1	0.016180055112346537	M	['Oxidation']
0.0	0	0.0009744689144416293	15	y	M(Oxidation)	2e-05	-4.0	1	1			147.03539991299	(5, 10)	(1, 25)	2	immobile	N-Linked	1	0.016180055112346537	M	['Oxidation']
0.0	0	0.002403689988956019	37	y	M(Oxidation)	2e-05	4.0	1	1			147.03539991299	(5, 10)	(1, 25)	2	immobile	N-Linked	1	0.016180055112346537	M	['Oxidation']
0.0	0	0.0011693626973299552	18	y	M(Oxidation)	2e-05	3.0	1	1			147.03539991299	(5, 10)	(1, 25)	2	immobile	N-Linked	1	0.016180055112346537	M	['Oxidation']
0.011952191235059759	3	0.0012992918859221724	20	y	A	2e-05	2.0	1	1			71.03711378470999	(5, 10)	(1, 25)	2	immobile	N-Linked	1	0.016180055112346537	A	[]
0.03187250996015936	8	0.0014941856688104982	23	y	A	2e-05	1.0	1	1			71.03711378470999	(5, 10)	(1, 25)	2	immobile	N-Linked	1	0.016180055112346537	A	[]
0.047808764940239036	12	0.0012992918859221724	20	y	A	2e-05	0.0	1	1			71.03711378470999	(5, 10)	(1, 25)	2	immobile	N-Linked	1	0.016180055112346537	A	[]
0.011952191235059759	3	0.001364256480218281	21	y	A	2e-05	-3.0	1	1			71.03711378470999	(5, 10)	(1, 25)	2	immobile	N-Linked	1	0.016180055112346537	A	[]
0.00796812749003984	2	0.0008445397258494121	13	y	A	2e-05	-2.0	1	1			71.03711378470999	(5, 10)	(1, 25)	2	immobile	N-Linked	1	0.016180055112346537	A	[]
0.0	0	0.0017540440459949329	27	y	A	2e-05	3.0	1	1			71.03711378470999	(5, 10)	(1, 25)	2	immobile	N-Linked	1	0.016180055112346537	A	[]
0.0	0	0.0009095043201455207	14	y	A	2e-05	4.0	1	1			71.03711378470999	(5, 10)	(1, 25)	2	immobile	N-Linked	1	0.016180055112346537	A	[]
0.0	0	0.0018190086402910413	28	y	A	2e-05	-4.0	1	1			71.03711378470999	(5, 10)	(1, 25)	2	immobile	N-Linked	1	0.016180055112346537	A	[]
0.0	0	0.0007146105372571949	11	y	A	2e-05	5.0	1	1			71.03711378470999	(5, 10)	(1, 25)	2	immobile	N-Linked	1	0.016180055112346537	A	[]
0.023904382470119518	6	0.0007146105372571949	11	y	A	2e-05	-1.0	1	1			71.03711378470999	(5, 10)	(1, 25)	2	immobile	N-Linked	1	0.016180055112346537	A	[]
0.0	0	0.0016890794516988244	26	y	C	2e-05	-1.0	1	1			103.00918478470999	(5, 10)	(1, 25)	2	immobile	N-Linked	1	0.016180055112346537	C	[]
0.0	0	0.0034431234976937575	53	y	C	2e-05	5.0	1	1			103.00918478470999	(5, 10)	(1, 25)	2	immobile	N-Linked	1	0.016180055112346537	C	[]
0.0	0	0.0020139024231793676	31	y	C	2e-05	3.0	1	1			103.00918478470999	(5, 10)	(1, 25)	2	immobile	N-Linked	1	0.016180055112346537	C	[]
0.0	0	0.004027804846358735	62	y	C	2e-05	4.0	1	1			103.00918478470999	(5, 10)	(1, 25)	2	immobile	N-Linked	1	0.016180055112346537	C	[]
0.0	0	0.004612486195023712	71	y	C	2e-05	-4.0	1	1			103.00918478470999	(5, 10)	(1, 25)	2	immobile	N-Linked	1	0.016180055112346537	C	[]
0.0	0	0.0020139024231793676	31	y	C	2e-05	-2.0	1	1			103.00918478470999	(5, 10)	(1, 25)	2	immobile	N-Linked	1	0.016180055112346537	C	[]
0.0	0	0.0018839732345871502	29	y	C	2e-05	1.0	1	1			103.00918478470999	(5, 10)	(1, 25)	2	immobile	N-Linked	1	0.016180055112346537	C	[]
0.0	0	0.006951211589683624	107	y	C	2e-05	-3.0	1	1			103.00918478470999	(5, 10)	(1, 25)	2	immobile	N-Linked	1	0.016180055112346537	C	[]
0.0	0	0.0018190086402910415	28	y	C	2e-05	2.0	1	1			103.00918478470999	(5, 10)	(1, 25)	2	immobile	N-Linked	1	0.016180055112346537	C	[]
0.0	0	0.0016890794516988244	26	y	C	2e-05	0.0	1	1			103.00918478470999	(5, 10)	(1, 25)	2	immobile	N-Linked	1	0.016180055112346537	C	[]
0.0	0	0.0010394335087377381	16	y	C	2e-05	5.0	2	1			103.00918478470999	(5, 10)	(1, 25)	2	immobile	N-Linked	1	0.016180055112346537	C	[]
0.0	0	0.0019489378288832587	30	y	E	2e-05	1.0	1	1			129.04259308797	(5, 10)	(1, 25)	2	immobile	N-Linked	1	0.016180055112346537	E	[]
0.0	0	0.00993958292730462	153	y	E	2e-05	-4.0	1	1			129.04259308797	(5, 10)	(1, 25)	2	immobile	N-Linked	1	0.016180055112346537	E	[]
0.0	0	0.0016890794516988242	26	y	E	2e-05	0.0	1	1			129.04259308797	(5, 10)	(1, 25)	2	immobile	N-Linked	1	0.016180055112346537	E	[]
0.0	0	0.0012992918859221724	20	y	E	2e-05	3.0	1	1			129.04259308797	(5, 10)	(1, 25)	2	immobile	N-Linked	1	0.016180055112346537	E	[]
0.0	0	0.001364256480218281	21	y	E	2e-05	4.0	1	1			129.04259308797	(5, 10)	(1, 25)	2	immobile	N-Linked	1	0.016180055112346537	E	[]
0.0	0	0.0021438316117715845	33	y	E	2e-05	-2.0	1	1			129.04259308797	(5, 10)	(1, 25)	2	immobile	N-Linked	1	0.016180055112346537	E	[]
0.0	0	0.0015591502631066068	24	y	E	2e-05	2.0	1	1			129.04259308797	(5, 10)	(1, 25)	2	immobile	N-Linked	1	0.016180055112346537	E	[]
0.0	0	0.0033781589033976484	52	y	E	2e-05	-3.0	1	1			129.04259308797	(5, 10)	(1, 25)	2	immobile	N-Linked	1	0.016180055112346537	E	[]
0.0	0	0.001039433508737738	16	y	E	2e-05	-1.0	1	1			129.04259308797	(5, 10)	(1, 25)	2	immobile	N-Linked	1	0.016180055112346537	E	[]
0.0	0	0.0014292210745143897	22	y	D	2e-05	2.0	1	1			115.02694302383	(5, 10)	(1, 25)	2	immobile	N-Linked	1	0.016180055112346537	D	[]
0.0	0	0.0012992918859221724	20	y	D	2e-05	1.0	1	1			115.02694302383	(5, 10)	(1, 25)	2	immobile	N-Linked	1	0.016180055112346537	D	[]
0.0	0	0.0011043981030338466	17	y	D	2e-05	0.0	1	1			115.02694302383	(5, 10)	(1, 25)	2	immobile	N-Linked	1	0.016180055112346537	D	[]
0.0	0	0.0012343272916260637	19	y	D	2e-05	4.0	1	1			115.02694302383	(5, 10)	(1, 25)	2	immobile	N-Linked	1	0.016180055112346537	D	[]
0.0	0	0.0009744689144416293	15	y	D	2e-05	-2.0	1	1			115.02694302383	(5, 10)	(1, 25)	2	immobile	N-Linked	1	0.016180055112346537	D	[]
0.0	0	0.0011043981030338466	17	y	D	2e-05	-4.0	1	1			115.02694302383	(5, 10)	(1, 25)	2	immobile	N-Linked	1	0.016180055112346537	D	[]
0.0	0	0.0006496459429610862	10	y	D	2e-05	-1.0	1	1			115.02694302383	(5, 10)	(1, 25)	2	immobile	N-Linked	1	0.016180055112346537	D	[]
0.0	0	0.00188397323458715	29	y	G	2e-05	1.0	1	1			57.02146372057	(5, 10)	(1, 25)	2	immobile	N-Linked	1	0.016180055112346537	G	[]
0.0	0	0.0038978756577665173	60	y	G	2e-05	-4.0	1	1			57.02146372057	(5, 10)	(1, 25)	2	immobile	N-Linked	1	0.016180055112346537	G	[]
0.0	0	0.0028584421490287794	44	y	G	2e-05	-3.0	1	1			57.02146372057	(5, 10)	(1, 25)	2	immobile	N-Linked	1	0.016180055112346537	G	[]
0.0	0	0.002728512960436562	42	y	G	2e-05	4.0	1	1			57.02146372057	(5, 10)	(1, 25)	2	immobile	N-Linked	1	0.016180055112346537	G	[]
0.0	0	0.002273760800363802	35	y	G	2e-05	3.0	1	1			57.02146372057	(5, 10)	(1, 25)	2	immobile	N-Linked	1	0.016180055112346537	G	[]
0.0	0	0.0017540440459949329	27	y	G	2e-05	2.0	1	1			57.02146372057	(5, 10)	(1, 25)	2	immobile	N-Linked	1	0.016180055112346537	G	[]
0.0	0	0.0021438316117715845	33	y	G	2e-05	-2.0	1	1			57.02146372057	(5, 10)	(1, 25)	2	immobile	N-Linked	1	0.016180055112346537	G	[]
0.0	0	0.002013902423179367	31	y	G	2e-05	0.0	1	1			57.02146372057	(5, 10)	(1, 25)	2	immobile	N-Linked	1	0.016180055112346537	G	[]
0.0	0	0.0017540440459949329	27	y	G	2e-05	5.0	1	1			57.02146372057	(5, 10)	(1, 25)	2	immobile	N-Linked	1	0.016180055112346537	G	[]
0.0	0	0.0007795751315533034	12	y	G	2e-05	-1.0	1	1			57.02146372057	(5, 10)	(1, 25)	2	immobile	N-Linked	1	0.016180055112346537	G	[]
0.0	0	0.0009095043201455207	14	y	F	2e-05	-1.0	1	1			147.06841391299002	(5, 10)	(1, 25)	2	immobile	N-Linked	1	0.016180055112346537	F	[]
0.0	0	0.0014941856688104982	23	y	F	2e-05	2.0	1	1			147.06841391299002	(5, 10)	(1, 25)	2	immobile	N-Linked	1	0.016180055112346537	F	[]
0.0	0	0.001364256480218281	21	y	F	2e-05	-2.0	1	1			147.06841391299002	(5, 10)	(1, 25)	2	immobile	N-Linked	1	0.016180055112346537	F	[]
0.0	0	0.0015591502631066068	24	y	F	2e-05	5.0	1	1			147.06841391299002	(5, 10)	(1, 25)	2	immobile	N-Linked	1	0.016180055112346537	F	[]
0.0	0	0.0014941856688104982	23	y	F	2e-05	0.0	1	1			147.06841391299002	(5, 10)	(1, 25)	2	immobile	N-Linked	1	0.016180055112346537	F	[]
0.0	0	0.00188397323458715	29	y	F	2e-05	-3.0	1	1			147.06841391299002	(5, 10)	(1, 25)	2	immobile	N-Linked	1	0.016180055112346537	F	[]
0.0	0	0.001364256480218281	21	y	F	2e-05	-4.0	1	1			147.06841391299002	(5, 10)	(1, 25)	2	immobile	N-Linked	1	0.016180055112346537	F	[]
0.0	0	0.001364256480218281	21	y	F	2e-05	1.0	1	1			147.06841391299002	(5, 10)	(1, 25)	2	immobile	N-Linked	1	0.016180055112346537	F	[]
0.0	0	0.0006496459429610862	10	y	I	2e-05	2.0	1	1			113.08406397713	(5, 10)	(1, 25)	2	immobile	N-Linked	1	0.016180055112346537	I	[]
0.0	0	0.0016241148574027155	25	y	I	2e-05	0.0	1	1			113.08406397713	(5, 10)	(1, 25)	2	immobile	N-Linked	1	0.016180055112346537	I	[]
0.0	0	0.001364256480218281	21	y	I	2e-05	3.0	1	1			113.08406397713	(5, 10)	(1, 25)	2	immobile	N-Linked	1	0.016180055112346537	I	[]
0.0	0	0.0012343272916260637	19	y	I	2e-05	-1.0	1	1			113.08406397713	(5, 10)	(1, 25)	2	immobile	N-Linked	1	0.016180055112346537	I	[]
0.0	0	0.0011693626973299552	18	y	I	2e-05	-3.0	1	1			113.08406397713	(5, 10)	(1, 25)	2	immobile	N-Linked	1	0.016180055112346537	I	[]
0.0	0	0.002208796206067693	34	y	I	2e-05	-4.0	1	1			113.08406397713	(5, 10)	(1, 25)	2	immobile	N-Linked	1	0.016180055112346537	I	[]
0.06772908366533864	17	0.0035080880919898657	54	y	I	2e-05	5.0	1	1			113.08406397713	(5, 10)	(1, 25)	2	immobile	N-Linked	1	0.016180055112346537	I	[]
0.03187250996015936	8	0.0008445397258494121	13	y	I	2e-05	5.0	1	2			113.08406397713	(5, 10)	(1, 25)	2	immobile	N-Linked	1	0.016180055112346537	I	[]
0.0	0	0.0016890794516988242	26	y	I	2e-05	4.0	1	1			113.08406397713	(5, 10)	(1, 25)	2	immobile	N-Linked	1	0.016180055112346537	I	[]
0.0	0	0.0008445397258494121	13	y	I	2e-05	1.0	1	1			113.08406397713	(5, 10)	(1, 25)	2	immobile	N-Linked	1	0.016180055112346537	I	[]
0.0	0	0.0012343272916260637	19	y	I	2e-05	-2.0	1	1			113.08406397713	(5, 10)	(1, 25)	2	immobile	N-Linked	1	0.016180055112346537	I	[]
0.0	0	0.0037029818748781913	57	y	H	2e-05	5.0	1	1			137.05891185845002	(5, 10)	(1, 25)	2	immobile	N-Linked	1	0.016180055112346537	H	[]
0.0	0	0.0012992918859221724	20	y	H	2e-05	0.0	1	1			137.05891185845002	(5, 10)	(1, 25)	2	immobile	N-Linked	1	0.016180055112346537	H	[]
0.0	0	0.0014292210745143897	22	y	H	2e-05	4.0	1	1			137.05891185845002	(5, 10)	(1, 25)	2	immobile	N-Linked	1	0.016180055112346537	H	[]
0.0	0	0.0024686545832521274	38	y	H	2e-05	5.0	1	2			137.05891185845002	(5, 10)	(1, 25)	2	immobile	N-Linked	1	0.016180055112346537	H	[]
0.0	0	0.0009095043201455207	14	y	H	2e-05	1.0	1	1			137.05891185845002	(5, 10)	(1, 25)	2	immobile	N-Linked	1	0.016180055112346537	H	[]
0.0	0	0.0007146105372571949	11	y	H	2e-05	2.0	1	1			137.05891185845002	(5, 10)	(1, 25)	2	immobile	N-Linked	1	0.016180055112346537	H	[]
0.0	0	0.0007795751315533034	12	y	H	2e-05	-1.0	1	1			137.05891185845002	(5, 10)	(1, 25)	2	immobile	N-Linked	1	0.016180055112346537	H	[]
0.0	0	0.0007146105372571949	11	y	H	2e-05	4.0	1	2			137.05891185845002	(5, 10)	(1, 25)	2	immobile	N-Linked	1	0.016180055112346537	H	[]
0.0	0	0.001039433508737738	16	y	H	2e-05	-3.0	1	1			137.05891185845002	(5, 10)	(1, 25)	2	immobile	N-Linked	1	0.016180055112346537	H	[]
0.0	0	0.0007146105372571949	11	y	H	2e-05	-4.0	1	1			137.05891185845002	(5, 10)	(1, 25)	2	immobile	N-Linked	1	0.016180055112346537	H	[]
0.0	0	0.0011693626973299552	18	y	K	2e-05	-4.0	1	1			128.094963014	(5, 10)	(1, 25)	2	immobile	N-Linked	1	0.016180055112346537	K	[]
0.3147410358565737	79	0.00851036185279023	131	y	K	2e-05	5.0	1	1			128.094963014	(5, 10)	(1, 25)	2	immobile	N-Linked	1	0.016180055112346537	K	[]
0.0	0	0.0016890794516988242	26	y	K	2e-05	2.0	1	1			128.094963014	(5, 10)	(1, 25)	2	immobile	N-Linked	1	0.016180055112346537	K	[]
0.0	0	0.0011043981030338466	17	y	K	2e-05	1.0	1	1			128.094963014	(5, 10)	(1, 25)	2	immobile	N-Linked	1	0.016180055112346537	K	[]
0.0	0	0.002533619177548236	39	y	K	2e-05	3.0	1	1			128.094963014	(5, 10)	(1, 25)	2	immobile	N-Linked	1	0.016180055112346537	K	[]
0.11952191235059761	30	0.00012992918859221724	2	y	K	2e-05	0.0	1	2			128.094963014	(5, 10)	(1, 25)	2	immobile	N-Linked	1	0.016180055112346537	K	[]
0.11952191235059761	30	0.0019489378288832587	30	y	K	2e-05	5.0	1	2			128.094963014	(5, 10)	(1, 25)	2	immobile	N-Linked	1	0.016180055112346537	K	[]
0.06374501992031872	16	0.002078867017475476	32	y	K	2e-05	4.0	1	1			128.094963014	(5, 10)	(1, 25)	2	immobile	N-Linked	1	0.016180055112346537	K	[]
0.0	0	0.0008445397258494121	13	y	K	2e-05	0.0	1	1			128.094963014	(5, 10)	(1, 25)	2	immobile	N-Linked	1	0.016180055112346537	K	[]
0.00398406374501992	1	0.0005846813486649776	9	y	K	2e-05	-3.0	1	2			128.094963014	(5, 10)	(1, 25)	2	immobile	N-Linked	1	0.016180055112346537	K	[]
0.0	0	0.0009095043201455207	14	y	K	2e-05	-1.0	1	1			128.094963014	(5, 10)	(1, 25)	2	immobile	N-Linked	1	0.016180055112346537	K	[]
0.0	0	0.0007146105372571949	11	y	K	2e-05	-3.0	1	1			128.094963014	(5, 10)	(1, 25)	2	immobile	N-Linked	1	0.016180055112346537	K	[]
0.0	0	0.0015591502631066068	24	y	M	2e-05	0.0	1	1			131.04048491299	(5, 10)	(1, 25)	2	immobile	N-Linked	1	0.016180055112346537	M	[]
0.0	0	0.0014941856688104982	23	y	M	2e-05	1.0	1	1			131.04048491299	(5, 10)	(1, 25)	2	immobile	N-Linked	1	0.016180055112346537	M	[]
0.0	0	0.0009744689144416293	15	y	M	2e-05	2.0	1	1			131.04048491299	(5, 10)	(1, 25)	2	immobile	N-Linked	1	0.016180055112346537	M	[]
0.0	0	0.0009095043201455207	14	y	M	2e-05	-2.0	1	1			131.04048491299	(5, 10)	(1, 25)	2	immobile	N-Linked	1	0.016180055112346537	M	[]
0.0	0	0.0008445397258494121	13	y	M	2e-05	-4.0	1	1			131.04048491299	(5, 10)	(1, 25)	2	immobile	N-Linked	1	0.016180055112346537	M	[]
0.0	0	0.0007146105372571949	11	y	M	2e-05	5.0	1	1			131.04048491299	(5, 10)	(1, 25)	2	immobile	N-Linked	1	0.016180055112346537	M	[]
0.0	0	0.0008445397258494121	13	y	M	2e-05	-1.0	1	1			131.04048491299	(5, 10)	(1, 25)	2	immobile	N-Linked	1	0.016180055112346537	M	[]
0.0	0	0.001039433508737738	16	y	M	2e-05	-3.0	1	1			131.04048491299	(5, 10)	(1, 25)	2	immobile	N-Linked	1	0.016180055112346537	M	[]
0.0	0	0.0006496459429610862	10	y	M	2e-05	3.0	1	1			131.04048491299	(5, 10)	(1, 25)	2	immobile	N-Linked	1	0.016180055112346537	M	[]
0.0	0	0.0007146105372571949	11	y	M	2e-05	4.0	1	1			131.04048491299	(5, 10)	(1, 25)	2	immobile	N-Linked	1	0.016180055112346537	M	[]
0.00398406374501992	1	0.001234327291626064	19	y	N	2e-05	2.0	1	1			114.04292744114	(5, 10)	(1, 25)	2	immobile	N-Linked	1	0.016180055112346537	N	[]
0.02390438247011952	6	0.0011043981030338468	17	y	N	2e-05	0.0	1	1			114.04292744114	(5, 10)	(1, 25)	2	immobile	N-Linked	1	0.016180055112346537	N	[]
0.035856573705179286	9	0.00038978756577665177	6	y	N	2e-05	-1.0	1	1			114.04292744114	(5, 10)	(1, 25)	2	immobile	N-Linked	1	0.016180055112346537	N	[]
0.00398406374501992	1	0.0011043981030338468	17	y	N	2e-05	1.0	1	1			114.04292744114	(5, 10)	(1, 25)	2	immobile	N-Linked	1	0.016180055112346537	N	[]
0.0	0	0.0007795751315533035	12	y	N	2e-05	3.0	1	1			114.04292744114	(5, 10)	(1, 25)	2	immobile	N-Linked	1	0.016180055112346537	N	[]
0.0199203187250996	5	0.001559150263106607	24	y	N	2e-05	-4.0	1	1			114.04292744114	(5, 10)	(1, 25)	2	immobile	N-Linked	1	0.016180055112346537	N	[]
0.0	0	0.0012992918859221726	20	y	N	2e-05	-3.0	1	1			114.04292744114	(5, 10)	(1, 25)	2	immobile	N-Linked	1	0.016180055112346537	N	[]
0.00796812749003984	2	0.0006496459429610863	10	y	N	2e-05	-2.0	1	1			114.04292744114	(5, 10)	(1, 25)	2	immobile	N-Linked	1	0.016180055112346537	N	[]
0.0	0	0.0009095043201455208	14	y	N	2e-05	4.0	1	1			114.04292744114	(5, 10)	(1, 25)	2	immobile	N-Linked	1	0.016180055112346537	N	[]
0.0	0	0.0014292210745143897	22	y	Q	2e-05	0.0	1	1			128.05857750528	(5, 10)	(1, 25)	2	immobile	N-Linked	1	0.016180055112346537	Q	[]
0.0	0	0.002208796206067693	34	y	Q	2e-05	2.0	1	1			128.05857750528	(5, 10)	(1, 25)	2	immobile	N-Linked	1	0.016180055112346537	Q	[]
0.0	0	0.0025985837718443447	40	y	Q	2e-05	3.0	1	1			128.05857750528	(5, 10)	(1, 25)	2	immobile	N-Linked	1	0.016180055112346537	Q	[]
0.0	0	0.0031832651205093224	49	y	Q	2e-05	5.0	1	1			128.05857750528	(5, 10)	(1, 25)	2	immobile	N-Linked	1	0.016180055112346537	Q	[]
0.0	0	0.0007795751315533034	12	y	Q	2e-05	-1.0	1	1			128.05857750528	(5, 10)	(1, 25)	2	immobile	N-Linked	1	0.016180055112346537	Q	[]
0.0	0	0.0014292210745143897	22	y	Q	2e-05	-4.0	1	1			128.05857750528	(5, 10)	(1, 25)	2	immobile	N-Linked	1	0.016180055112346537	Q	[]
0.0	0	0.0012343272916260637	19	y	Q	2e-05	5.0	1	2			128.05857750528	(5, 10)	(1, 25)	2	immobile	N-Linked	1	0.016180055112346537	Q	[]
0.0	0	0.0012992918859221724	20	y	Q	2e-05	4.0	1	1			128.05857750528	(5, 10)	(1, 25)	2	immobile	N-Linked	1	0.016180055112346537	Q	[]
0.0	0	0.0018190086402910413	28	y	Q	2e-05	1.0	1	1			128.05857750528	(5, 10)	(1, 25)	2	immobile	N-Linked	1	0.016180055112346537	Q	[]
0.0	0	0.0006496459429610862	10	y	Q	2e-05	-4.0	2	1			128.05857750528	(5, 10)	(1, 25)	2	immobile	N-Linked	1	0.016180055112346537	Q	[]
0.0	0	0.0008445397258494121	13	y	Q	2e-05	-3.0	1	1			128.05857750528	(5, 10)	(1, 25)	2	immobile	N-Linked	1	0.016180055112346537	Q	[]
0.0	0	0.0014941856688104982	23	y	P	2e-05	3.0	1	1			97.05276384884999	(5, 10)	(1, 25)	2	immobile	N-Linked	1	0.016180055112346537	P	[]
0.0	0	0.0016241148574027155	25	y	P	2e-05	4.0	1	1			97.05276384884999	(5, 10)	(1, 25)	2	immobile	N-Linked	1	0.016180055112346537	P	[]
0.0	0	0.002403689988956019	37	y	P	2e-05	5.0	1	1			97.05276384884999	(5, 10)	(1, 25)	2	immobile	N-Linked	1	0.016180055112346537	P	[]
0.0	0	0.0007795751315533034	12	y	P	2e-05	5.0	2	1			97.05276384884999	(5, 10)	(1, 25)	2	immobile	N-Linked	1	0.016180055112346537	P	[]
0.0	0	0.0012343272916260637	19	y	P	2e-05	1.0	1	1			97.05276384884999	(5, 10)	(1, 25)	2	immobile	N-Linked	1	0.016180055112346537	P	[]
0.0	0	0.0006496459429610862	10	y	P	2e-05	-3.0	1	1			97.05276384884999	(5, 10)	(1, 25)	2	immobile	N-Linked	1	0.016180055112346537	P	[]
0.0	0	0.0009744689144416293	15	y	P	2e-05	0.0	1	1			97.05276384884999	(5, 10)	(1, 25)	2	immobile	N-Linked	1	0.016180055112346537	P	[]
0.0	0	0.0012343272916260637	19	y	P	2e-05	2.0	1	1			97.05276384884999	(5, 10)	(1, 25)	2	immobile	N-Linked	1	0.016180055112346537	P	[]
0.0	0	0.0012343272916260637	19	y	P	2e-05	-2.0	1	1			97.05276384884999	(5, 10)	(1, 25)	2	immobile	N-Linked	1	0.016180055112346537	P	[]
0.0	0	0.0009744689144416293	15	y	P	2e-05	-1.0	1	1			97.05276384884999	(5, 10)	(1, 25)	2	immobile	N-Linked	1	0.016180055112346537	P	[]
0.0	0	0.0016890794516988242	26	y	S	2e-05	3.0	1	1			87.03202840427	(5, 10)	(1, 25)	2	immobile	N-Linked	1	0.016180055112346537	S	[]
0.0	0	0.001364256480218281	21	y	S	2e-05	-1.0	1	1			87.03202840427	(5, 10)	(1, 25)	2	immobile	N-Linked	1	0.016180055112346537	S	[]
0.0	0	0.0027934775547326708	43	y	S	2e-05	2.0	1	1			87.03202840427	(5, 10)	(1, 25)	2	immobile	N-Linked	1	0.016180055112346537	S	[]
0.0	0	0.0009095043201455207	14	y	S	2e-05	1.0	1	1			87.03202840427	(5, 10)	(1, 25)	2	immobile	N-Linked	1	0.016180055112346537	S	[]
0.0	0	0.001364256480218281	21	y	S	2e-05	-3.0	1	1			87.03202840427	(5, 10)	(1, 25)	2	immobile	N-Linked	1	0.016180055112346537	S	[]
0.0	0	0.002208796206067693	34	y	S	2e-05	-4.0	1	1			87.03202840427	(5, 10)	(1, 25)	2	immobile	N-Linked	1	0.016180055112346537	S	[]
0.0	0	0.002013902423179367	31	y	S	2e-05	0.0	1	1			87.03202840427	(5, 10)	(1, 25)	2	immobile	N-Linked	1	0.016180055112346537	S	[]
0.0	0	0.0009744689144416293	15	y	S	2e-05	-2.0	1	1			87.03202840427	(5, 10)	(1, 25)	2	immobile	N-Linked	1	0.016180055112346537	S	[]
0.0	0	0.0014941856688104982	23	y	S	2e-05	4.0	1	1			87.03202840427	(5, 10)	(1, 25)	2	immobile	N-Linked	1	0.016180055112346537	S	[]
0.0	0	0.0016241148574027155	25	y	R	2e-05	-3.0	1	1			156.1011110236	(5, 10)	(1, 25)	2	immobile	N-Linked	1	0.016180055112346537	R	[]
0.00398406374501992	1	0.0009095043201455207	14	y	R	2e-05	5.0	1	1			156.1011110236	(5, 10)	(1, 25)	2	immobile	N-Linked	1	0.016180055112346537	R	[]
0.0	0	0.0007795751315533034	12	y	R	2e-05	2.0	1	1			156.1011110236	(5, 10)	(1, 25)	2	immobile	N-Linked	1	0.016180055112346537	R	[]
0.0	0	0.0006496459429610862	10	y	R	2e-05	0.0	1	1			156.1011110236	(5, 10)	(1, 25)	2	immobile	N-Linked	1	0.016180055112346537	R	[]
0.0	0	0.0009095043201455207	14	y	R	2e-05	-4.0	1	1			156.1011110236	(5, 10)	(1, 25)	2	immobile	N-Linked	1	0.016180055112346537	R	[]
0.0	0	0.0009744689144416293	15	y	R	2e-05	4.0	1	1			156.1011110236	(5, 10)	(1, 25)	2	immobile	N-Linked	1	0.016180055112346537	R	[]
0.0	0	0.002923406743324888	45	y	T	2e-05	1.0	1	1			101.04767846841	(5, 10)	(1, 25)	2	immobile	N-Linked	1	0.016180055112346537	T	[]
0.0	0	0.0009744689144416293	15	y	T	2e-05	-4.0	1	2			101.04767846841	(5, 10)	(1, 25)	2	immobile	N-Linked	1	0.016180055112346537	T	[]
0.0	0	0.0015591502631066068	24	y	T	2e-05	-1.0	1	1			101.04767846841	(5, 10)	(1, 25)	2	immobile	N-Linked	1	0.016180055112346537	T	[]
0.0	0	0.0027934775547326708	43	y	T	2e-05	2.0	1	1			101.04767846841	(5, 10)	(1, 25)	2	immobile	N-Linked	1	0.016180055112346537	T	[]
0.0	0	0.0029883713376209963	46	y	T	2e-05	0.0	1	1			101.04767846841	(5, 10)	(1, 25)	2	immobile	N-Linked	1	0.016180055112346537	T	[]
0.0	0	0.003248229714805431	50	y	T	2e-05	4.0	1	1			101.04767846841	(5, 10)	(1, 25)	2	immobile	N-Linked	1	0.016180055112346537	T	[]
0.0	0	0.001364256480218281	21	y	T	2e-05	-3.0	1	1			101.04767846841	(5, 10)	(1, 25)	2	immobile	N-Linked	1	0.016180055112346537	T	[]
0.0	0	0.0016890794516988242	26	y	T	2e-05	-2.0	1	1			101.04767846841	(5, 10)	(1, 25)	2	immobile	N-Linked	1	0.016180055112346537	T	[]
0.0	0	0.0027934775547326708	43	y	T	2e-05	3.0	1	1			101.04767846841	(5, 10)	(1, 25)	2	immobile	N-Linked	1	0.016180055112346537	T	[]
0.0	0	0.0015591502631066068	24	y	T	2e-05	-4.0	1	1			101.04767846841	(5, 10)	(1, 25)	2	immobile	N-Linked	1	0.016180055112346537	T	[]
0.0	0	0.0026635483661404534	41	y	T	2e-05	5.0	1	1			101.04767846841	(5, 10)	(1, 25)	2	immobile	N-Linked	1	0.016180055112346537	T	[]
0.0	0	0.0015591502631066068	24	y	W	2e-05	-2.0	1	1			186.07931294986	(5, 10)	(1, 25)	2	immobile	N-Linked	1	0.016180055112346537	W	[]
0.0	0	0.0014941856688104982	23	y	W	2e-05	1.0	1	1			186.07931294986	(5, 10)	(1, 25)	2	immobile	N-Linked	1	0.016180055112346537	W	[]
0.0	0	0.0014941856688104982	23	y	W	2e-05	2.0	1	1			186.07931294986	(5, 10)	(1, 25)	2	immobile	N-Linked	1	0.016180055112346537	W	[]
0.0	0	0.0024686545832521274	38	y	W	2e-05	5.0	1	1			186.07931294986	(5, 10)	(1, 25)	2	immobile	N-Linked	1	0.016180055112346537	W	[]
0.0	0	0.0028584421490287794	44	y	W	2e-05	-4.0	1	1			186.07931294986	(5, 10)	(1, 25)	2	immobile	N-Linked	1	0.016180055112346537	W	[]
0.0	0	0.002078867017475476	32	y	W	2e-05	-3.0	1	1			186.07931294986	(5, 10)	(1, 25)	2	immobile	N-Linked	1	0.016180055112346537	W	[]
0.0	0	0.002403689988956019	37	y	W	2e-05	0.0	1	1			186.07931294986	(5, 10)	(1, 25)	2	immobile	N-Linked	1	0.016180055112346537	W	[]
0.0	0	0.0012992918859221724	20	y	W	2e-05	3.0	1	1			186.07931294986	(5, 10)	(1, 25)	2	immobile	N-Linked	1	0.016180055112346537	W	[]
0.0	0	0.001364256480218281	21	y	W	2e-05	4.0	1	1			186.07931294986	(5, 10)	(1, 25)	2	immobile	N-Linked	1	0.016180055112346537	W	[]
0.0	0	0.001364256480218281	21	y	W	2e-05	-1.0	1	1			186.07931294986	(5, 10)	(1, 25)	2	immobile	N-Linked	1	0.016180055112346537	W	[]
0.0	0	0.001364256480218281	21	y	V	2e-05	-1.0	1	1			99.06841391299	(5, 10)	(1, 25)	2	immobile	N-Linked	1	0.016180055112346537	V	[]
0.0	0	0.0024686545832521274	38	y	V	2e-05	-3.0	1	1			99.06841391299	(5, 10)	(1, 25)	2	immobile	N-Linked	1	0.016180055112346537	V	[]
0.0	0	0.00188397323458715	29	y	V	2e-05	2.0	1	1			99.06841391299	(5, 10)	(1, 25)	2	immobile	N-Linked	1	0.016180055112346537	V	[]
0.0	0	0.002013902423179367	31	y	V	2e-05	-2.0	1	1			99.06841391299	(5, 10)	(1, 25)	2	immobile	N-Linked	1	0.016180055112346537	V	[]
0.0	0	0.0015591502631066068	24	y	V	2e-05	3.0	1	1			99.06841391299	(5, 10)	(1, 25)	2	immobile	N-Linked	1	0.016180055112346537	V	[]
0.0	0	0.0021438316117715845	33	y	V	2e-05	4.0	1	1			99.06841391299	(5, 10)	(1, 25)	2	immobile	N-Linked	1	0.016180055112346537	V	[]
0.0	0	0.0012992918859221724	20	y	V	2e-05	-4.0	1	1			99.06841391299	(5, 10)	(1, 25)	2	immobile	N-Linked	1	0.016180055112346537	V	[]
0.0	0	0.0012992918859221724	20	y	V	2e-05	1.0	1	1			99.06841391299	(5, 10)	(1, 25)	2	immobile	N-Linked	1	0.016180055112346537	V	[]
0.0	0	0.0012992918859221724	20	y	V	2e-05	0.0	1	1			99.06841391299	(5, 10)	(1, 25)	2	immobile	N-Linked	1	0.016180055112346537	V	[]
0.0	0	0.002208796206067693	34	y	V	2e-05	5.0	1	1			99.06841391299	(5, 10)	(1, 25)	2	immobile	N-Linked	1	0.016180055112346537	V	[]
0.0	0	0.0018190086402910415	28	y	Y	2e-05	-2.0	1	1			163.06332853255003	(5, 10)	(1, 25)	2	immobile	N-Linked	1	0.016180055112346537	Y	[]
0.0	0	0.006561424023906972	101	y	Y	2e-05	-4.0	1	1			163.06332853255003	(5, 10)	(1, 25)	2	immobile	N-Linked	1	0.016180055112346537	Y	[]
0.0	0	0.000714610537257195	11	y	Y	2e-05	2.0	1	1			163.06332853255003	(5, 10)	(1, 25)	2	immobile	N-Linked	1	0.016180055112346537	Y	[]
0.0	0	0.001234327291626064	19	y	Y	2e-05	0.0	1	1			163.06332853255003	(5, 10)	(1, 25)	2	immobile	N-Linked	1	0.016180055112346537	Y	[]
0.0	0	0.001559150263106607	24	y	Y	2e-05	-1.0	1	1			163.06332853255003	(5, 10)	(1, 25)	2	immobile	N-Linked	1	0.016180055112346537	Y	[]
0.0	0	0.0020139024231793676	31	y	Y	2e-05	4.0	1	1			163.06332853255003	(5, 10)	(1, 25)	2	immobile	N-Linked	1	0.016180055112346537	Y	[]
0.0	0	0.0022087962060676936	34	y	Y	2e-05	-3.0	1	1			163.06332853255003	(5, 10)	(1, 25)	2	immobile	N-Linked	1	0.016180055112346537	Y	[]
0.0	0	0.0016241148574027157	25	y	Y	2e-05	1.0	1	1			163.06332853255003	(5, 10)	(1, 25)	2	immobile	N-Linked	1	0.016180055112346537	Y	[]
0.0	0	0.0009744689144416294	15	y	Y	2e-05	5.0	1	1			163.06332853255003	(5, 10)	(1, 25)	2	immobile	N-Linked	1	0.016180055112346537	Y	[]
0.0	0	0.0012992918859221726	20	y	Y	2e-05	3.0	1	1			163.06332853255003	(5, 10)	(1, 25)	2	immobile	N-Linked	1	0.016180055112346537	Y	[]
0.0	0	0.0023387253946599105	36	y	S(O-Glycosylation)	2e-05	5.0	1	1			290.11140092378	(5, 10)	(1, 25)	2	immobile	N-Linked	1	0.016180055112346537	S	['O-Glycosylation']
0.0	0	0.0018190086402910413	28	y	S(O-Glycosylation)	2e-05	5.0	1	2			290.11140092378	(5, 10)	(1, 25)	2	immobile	N-Linked	1	0.016180055112346537	S	['O-Glycosylation']
0.0	0	0.0008445397258494121	13	y	S(O-Glycosylation)	2e-05	3.0	1	1			290.11140092378	(5, 10)	(1, 25)	2	immobile	N-Linked	1	0.016180055112346537	S	['O-Glycosylation']
0.0	0	0.0009095043201455207	14	y	S(O-Glycosylation)	2e-05	4.0	1	1			290.11140092378	(5, 10)	(1, 25)	2	immobile	N-Linked	1	0.016180055112346537	S	['O-Glycosylation']
0.0	0	0.0012992918859221724	20	y	S(O-Glycosylation)	2e-05	-3.0	1	1			290.11140092378	(5, 10)	(1, 25)	2	immobile	N-Linked	1	0.016180055112346537	S	['O-Glycosylation']
0.0	0	0.001039433508737738	16	y	S(O-Glycosylation)	2e-05	2.0	1	1			290.11140092378	(5, 10)	(1, 25)	2	immobile	N-Linked	1	0.016180055112346537	S	['O-Glycosylation']
0.0	0	0.0007795751315533034	12	y	S(O-Glycosylation)	2e-05	1.0	1	1			290.11140092378	(5, 10)	(1, 25)	2	immobile	N-Linked	1	0.016180055112346537	S	['O-Glycosylation']
0.0	0	0.0008445397258494121	13	y	S(O-Glycosylation)	2e-05	-1.0	1	1			290.11140092378	(5, 10)	(1, 25)	2	immobile	N-Linked	1	0.016180055112346537	S	['O-Glycosylation']
0.0	0	0.0009095043201455207	14	y	S(O-Glycosylation)	2e-05	-2.0	1	1			290.11140092378	(5, 10)	(1, 25)	2	immobile	N-Linked	1	0.016180055112346537	S	['O-Glycosylation']
0.0	0	0.0014292210745143897	22	y	N(Deamidated)	2e-05	2.0	1	1			115.02694344113999	(5, 10)	(1, 25)	2	immobile	N-Linked	1	0.016180055112346537	N	['Deamidated']
0.0	0	0.0012992918859221724	20	y	N(Deamidated)	2e-05	1.0	1	1			115.02694344113999	(5, 10)	(1, 25)	2	immobile	N-Linked	1	0.016180055112346537	N	['Deamidated']
0.0	0	0.0011043981030338466	17	y	N(Deamidated)	2e-05	0.0	1	1			115.02694344113999	(5, 10)	(1, 25)	2	immobile	N-Linked	1	0.016180055112346537	N	['Deamidated']
0.0	0	0.0012343272916260637	19	y	N(Deamidated)	2e-05	4.0	1	1			115.02694344113999	(5, 10)	(1, 25)	2	immobile	N-Linked	1	0.016180055112346537	N	['Deamidated']
0.0	0	0.0009744689144416293	15	y	N(Deamidated)	2e-05	-2.0	1	1			115.02694344113999	(5, 10)	(1, 25)	2	immobile	N-Linked	1	0.016180055112346537	N	['Deamidated']
0.0	0	0.0011043981030338466	17	y	N(Deamidated)	2e-05	-4.0	1	1			115.02694344113999	(5, 10)	(1, 25)	2	immobile	N-Linked	1	0.016180055112346537	N	['Deamidated']
0.0	0	0.0006496459429610862	10	y	N(Deamidated)	2e-05	-1.0	1	1			115.02694344113999	(5, 10)	(1, 25)	2	immobile	N-Linked	1	0.016180055112346537	N	['Deamidated']
0.0	0	0.0006496459429610862	10	y	N(N-Glycosylation)	2e-05	1.0	1	1			317.12229996065	(5, 10)	(1, 25)	2	immobile	N-Linked	1	0.016180055112346537	N	['N-Glycosylation']
0.00398406374501992	1	0.0005846813486649776	9	y	N(N-Glycosylation)	2e-05	0.0	1	1			317.12229996065	(5, 10)	(1, 25)	2	immobile	N-Linked	1	0.016180055112346537	N	['N-Glycosylation']
0.01195219123505976	3	0.0011693626973299552	18	y	N(N-Glycosylation)	2e-05	-3.0	1	1			317.12229996065	(5, 10)	(1, 25)	2	immobile	N-Linked	1	0.016180055112346537	N	['N-Glycosylation']
0.0	0	0.0006496459429610862	10	y	N(N-Glycosylation)	2e-05	4.0	1	1			317.12229996065	(5, 10)	(1, 25)	2	immobile	N-Linked	1	0.016180055112346537	N	['N-Glycosylation']
0.02390438247011952	6	0.002078867017475476	32	y	Complement	2e-05	-4.0	1	1	complement		0.0	(5, 10)	(1, 25)	2	immobile	N-Linked	1	0.016180055112346537
0.03187250996015936	8	0.002533619177548236	39	y	Complement	2e-05	0.0	1	1	complement		0.0	(5, 10)	(1, 25)	2	immobile	N-Linked	1	0.016180055112346537
0.03187250996015936	8	0.0024686545832521274	38	y	Complement	2e-05	1.0	1	1	complement		0.0	(5, 10)	(1, 25)	2	immobile	N-Linked	1	0.016180055112346537
0.03187250996015936	8	0.0031832651205093224	49	y	Complement	2e-05	-2.0	1	1	complement		0.0	(5, 10)	(1, 25)	2	immobile	N-Linked	1	0.016180055112346537
0.0199203187250996	5	0.003443123497693757	53	y	Complement	2e-05	-3.0	1	1	complement		0.0	(5, 10)	(1, 25)	2	immobile	N-Linked	1	0.016180055112346537
0.01593625498007968	4	0.0033781589033976484	52	y	Complement	2e-05	4.0	1	1	complement		0.0	(5, 10)	(1, 25)	2	immobile	N-Linked	1	0.016180055112346537
0.00796812749003984	2	0.003443123497693757	53	y	Complement	2e-05	3.0	1	1	complement		0.0	(5, 10)	(1, 25)	2	immobile	N-Linked	1	0.016180055112346537
0.02390438247011952	6	0.0021438316117715845	33	y	Complement	2e-05	2.0	1	1	complement		0.0	(5, 10)	(1, 25)	2	immobile	N-Linked	1	0.016180055112346537
0.01593625498007968	4	0.002078867017475476	32	y	Complement	2e-05	-1.0	1	1	complement		0.0	(5, 10)	(1, 25)	2	immobile	N-Linked	1	0.016180055112346537
0.00398406374501992	1	0.0021438316117715845	33	y	Complement	2e-05	5.0	1	1	complement		0.0	(5, 10)	(1, 25)	2	immobile	N-Linked	1	0.016180055112346537
0.07171314741035857	18	0.009419866172935751	145	y	Complement plus HexNAc	2e-05	-4.0	1	1	complement		203.07937251951	(5, 10)	(1, 25)	2	immobile	N-Linked	1	0.016180055112346537
0.0	0	0.009095043201455207	140	y	Complement plus HexNAc	2e-05	5.0	1	1	complement		203.07937251951	(5, 10)	(1, 25)	2	immobile	N-Linked	1	0.016180055112346537
0.07171314741035857	18	0.003832911063470409	59	y	Complement plus HexNAc	2e-05	3.0	1	1	complement		203.07937251951	(5, 10)	(1, 25)	2	immobile	N-Linked	1	0.016180055112346537
0.035856573705179286	9	0.0016890794516988244	26	y	Complement plus HexNAc	2e-05	1.0	1	1	complement		203.07937251951	(5, 10)	(1, 25)	2	immobile	N-Linked	1	0.016180055112346537
0.043824701195219126	11	0.0013642564802182813	21	y	Complement plus HexNAc	2e-05	0.0	1	1	complement		203.07937251951	(5, 10)	(1, 25)	2	immobile	N-Linked	1	0.016180055112346537
0.02390438247011952	6	0.004092769440654844	63	y	Complement plus HexNAc	2e-05	-2.0	1	1	complement		203.07937251951	(5, 10)	(1, 25)	2	immobile	N-Linked	1	0.016180055112346537
0.06374501992031872	16	0.0020788670174754762	32	y	Complement plus HexNAc	2e-05	2.0	1	1	complement		203.07937251951	(5, 10)	(1, 25)	2	immobile	N-Linked	1	0.016180055112346537
0.00796812749003984	2	0.002468654583252128	38	y	Complement plus HexNAc	2e-05	-1.0	1	1	complement		203.07937251951	(5, 10)	(1, 25)	2	immobile	N-Linked	1	0.016180055112346537
0.0	0	0.0018190086402910415	28	y	Complement plus HexNAc	2e-05	-4.0	1	2	complement		203.07937251951	(5, 10)	(1, 25)	2	immobile	N-Linked	1	0.016180055112346537
0.04780876494023904	12	0.0037029818748781917	57	y	Complement plus HexNAc	2e-05	-3.0	1	1	complement		203.07937251951	(5, 10)	(1, 25)	2	immobile	N-Linked	1	0.016180055112346537
0.00398406374501992	1	0.004547521600727604	70	y	Complement plus HexNAc	2e-05	4.0	1	1	complement		203.07937251951	(5, 10)	(1, 25)	2	immobile	N-Linked	1	0.016180055112346537
0.0	0	0.0011043981030338468	17	y	Complement plus HexNAc	2e-05	5.0	2	1	complement		203.07937251951	(5, 10)	(1, 25)	2	immobile	N-Linked	1	0.016180055112346537
2.5602293965539312e-05	2	0.005616736344787736	22474	b	charge-diff	2e-05	4.0	2	1			0.0	(5, 10)	(1, 25)	2	mobile	N-Linked	1	0.022347469962891435
2.5602293965539312e-05	2	0.005616486423263095	22473	b	charge-diff	2e-05	-3.0	1	2			0.0	(5, 10)	(1, 25)	2	mobile	N-Linked	1	0.022347469962891435
0.0	0	0.002177066401150039	8711	b	charge-diff	2e-05	1.0	1	2			0.0	(5, 10)	(1, 25)	2	mobile	N-Linked	1	0.022347469962891435
0.0	0	0.0025621954706222245	10252	b	charge-diff	2e-05	0.0	2	1			0.0	(5, 10)	(1, 25)	2	mobile	N-Linked	1	0.022347469962891435
0.0	0	0.0024077439683939245	9634	b	charge-diff	2e-05	-1.0	2	1			0.0	(5, 10)	(1, 25)	2	mobile	N-Linked	1	0.022347469962891435
0.0	0	0.002615928598420096	10467	b	charge-diff	2e-05	2.0	1	2			0.0	(5, 10)	(1, 25)	2	mobile	N-Linked	1	0.022347469962891435
3.8403440948308965e-05	3	0.0041916838112832575	16772	b	charge-diff	2e-05	3.0	2	1			0.0	(5, 10)	(1, 25)	2	mobile	N-Linked	1	0.022347469962891435
3.8403440948308965e-05	3	0.003986748161077421	15952	b	charge-diff	2e-05	-2.0	1	2			0.0	(5, 10)	(1, 25)	2	mobile	N-Linked	1	0.022347469962891435
1.2801146982769656e-05	1	0.0023022770849953113	9212	b	charge-diff	2e-05	1.0	2	1			0.0	(5, 10)	(1, 25)	2	mobile	N-Linked	1	0.022347469962891435
1.2801146982769656e-05	1	0.0026971530939285063	10792	b	charge-diff	2e-05	0.0	1	2			0.0	(5, 10)	(1, 25)	2	mobile	N-Linked	1	0.022347469962891435
1.2801146982769656e-05	1	0.003067786714971499	12275	b	charge-diff	2e-05	-2.0	2	1			0.0	(5, 10)	(1, 25)	2	mobile	N-Linked	1	0.022347469962891435
1.2801146982769656e-05	1	0.0032444812328928717	12982	b	charge-diff	2e-05	3.0	1	2			0.0	(5, 10)	(1, 25)	2	mobile	N-Linked	1	0.022347469962891435
2.5602293965539312e-05	2	0.003006056098385107	12028	b	charge-diff	2e-05	2.0	2	1			0.0	(5, 10)	(1, 25)	2	mobile	N-Linked	1	0.022347469962891435
0.0	0	0.003998494472735561	15999	b	charge-diff	2e-05	-3.0	2	1			0.0	(5, 10)	(1, 25)	2	mobile	N-Linked	1	0.022347469962891435
0.0	0	0.003998744394260202	16000	b	charge-diff	2e-05	4.0	1	2			0.0	(5, 10)	(1, 25)	2	mobile	N-Linked	1	0.022347469962891435
0.0	0	0.0038970263337312085	15593	b	charge-diff	2e-05	5.0	1	2			0.0	(5, 10)	(1, 25)	2	mobile	N-Linked	1	0.022347469962891435
0.0	0	0.0038970263337312085	15593	b	charge-diff	2e-05	-4.0	2	1			0.0	(5, 10)	(1, 25)	2	mobile	N-Linked	1	0.022347469962891435
2.5602293965539312e-05	2	0.0028163656611823887	11269	b	charge-diff	2e-05	-1.0	1	2			0.0	(5, 10)	(1, 25)	2	mobile	N-Linked	1	0.022347469962891435
1.2801146982769656e-05	1	0.0074958962885653905	29993	b	charge-diff	2e-05	-4.0	1	2			0.0	(5, 10)	(1, 25)	2	mobile	N-Linked	1	0.022347469962891435
1.2801146982769656e-05	1	0.007496146210090032	29994	b	charge-diff	2e-05	5.0	2	1			0.0	(5, 10)	(1, 25)	2	mobile	N-Linked	1	0.022347469962891435
1.2801146982769656e-05	1	6.148069506175061e-05	246	b	charge-diff	2e-05	0.0	1	1			0.0	(5, 10)	(1, 25)	2	mobile	N-Linked	1	0.022347469962891435
1.2801146982769656e-05	1	5.4982735421077785e-05	220	b	charge-diff	2e-05	1.0	1	1			0.0	(5, 10)	(1, 25)	2	mobile	N-Linked	1	0.022347469962891435
0.0	0	3.973752241796076e-05	159	b	charge-diff	2e-05	3.0	1	1			0.0	(5, 10)	(1, 25)	2	mobile	N-Linked	1	0.022347469962891435
0.0	0	3.598869954834182e-05	144	b	charge-diff	2e-05	-2.0	1	1			0.0	(5, 10)	(1, 25)	2	mobile	N-Linked	1	0.022347469962891435
0.0	0	4.048728699188455e-05	162	b	charge-diff	2e-05	2.0	1	1			0.0	(5, 10)	(1, 25)	2	mobile	N-Linked	1	0.022347469962891435
0.0	0	3.798807174547192e-05	152	b	charge-diff	2e-05	-1.0	1	1			0.0	(5, 10)	(1, 25)	2	mobile	N-Linked	1	0.022347469962891435
0.0	0	8.997174887085456e-06	36	b	charge-diff	2e-05	1.0	2	2			0.0	(5, 10)	(1, 25)	2	mobile	N-Linked	1	0.022347469962891435
0.0	0	1.0746625559574293e-05	43	b	charge-diff	2e-05	0.0	2	2			0.0	(5, 10)	(1, 25)	2	mobile	N-Linked	1	0.022347469962891435
0.0	0	1.699466367560586e-05	68	b	charge-diff	2e-05	4.0	1	1			0.0	(5, 10)	(1, 25)	2	mobile	N-Linked	1	0.022347469962891435
0.0	0	1.699466367560586e-05	68	b	charge-diff	2e-05	-3.0	1	1			0.0	(5, 10)	(1, 25)	2	mobile	N-Linked	1	0.022347469962891435
0.0	0	4.998430492825253e-06	20	b	charge-diff	2e-05	-4.0	1	1			0.0	(5, 10)	(1, 25)	2	mobile	N-Linked	1	0.022347469962891435
0.0	0	4.998430492825253e-06	20	b	charge-diff	2e-05	5.0	1	1			0.0	(5, 10)	(1, 25)	2	mobile	N-Linked	1	0.022347469962891435
0.0	0	8.247410313161668e-06	33	b	charge-diff	2e-05	3.0	2	2			0.0	(5, 10)	(1, 25)	2	mobile	N-Linked	1	0.022347469962891435
0.0	0	1.2995919281345657e-05	52	b	charge-diff	2e-05	-1.0	2	2			0.0	(5, 10)	(1, 25)	2	mobile	N-Linked	1	0.022347469962891435
0.0	0	1.3995605379910708e-05	56	b	charge-diff	2e-05	2.0	2	2			0.0	(5, 10)	(1, 25)	2	mobile	N-Linked	1	0.022347469962891435
0.0	0	7.747567263879142e-06	31	b	charge-diff	2e-05	-2.0	2	2			0.0	(5, 10)	(1, 25)	2	mobile	N-Linked	1	0.022347469962891435
0.0	0	3.498901344977677e-06	14	b	charge-diff	2e-05	5.0	2	2			0.0	(5, 10)	(1, 25)	2	mobile	N-Linked	1	0.022347469962891435
0.0	0	3.498901344977677e-06	14	b	charge-diff	2e-05	-4.0	2	2			0.0	(5, 10)	(1, 25)	2	mobile	N-Linked	1	0.022347469962891435
0.0	0	0.0027266438338361754	10910	b	charge-diff	2e-05	-4.0	2	3			0.0	(5, 10)	(1, 25)	2	mobile	N-Linked	1	0.022347469962891435
0.0	0	0.00025516987665872914	1021	b	charge-diff	2e-05	-4.0	1	3			0.0	(5, 10)	(1, 25)	2	mobile	N-Linked	1	0.022347469962891435
0.0	0	0.0027286432060333056	10918	b	charge-diff	2e-05	5.0	3	2			0.0	(5, 10)	(1, 25)	2	mobile	N-Linked	1	0.022347469962891435
0.0	0	0.00025516987665872914	1021	b	charge-diff	2e-05	5.0	3	1			0.0	(5, 10)	(1, 25)	2	mobile	N-Linked	1	0.022347469962891435
0.0	0	0.00033339531387144435	1334	b	charge-diff	2e-05	-3.0	1	3			0.0	(5, 10)	(1, 25)	2	mobile	N-Linked	1	0.022347469962891435
0.0	0	0.00033339531387144435	1334	b	charge-diff	2e-05	4.0	3	1			0.0	(5, 10)	(1, 25)	2	mobile	N-Linked	1	0.022347469962891435
0.0	0	0.00027991210759821414	1120	b	charge-diff	2e-05	3.0	3	1			0.0	(5, 10)	(1, 25)	2	mobile	N-Linked	1	0.022347469962891435
0.0	0	0.0002636672084965321	1055	b	charge-diff	2e-05	-2.0	1	3			0.0	(5, 10)	(1, 25)	2	mobile	N-Linked	1	0.022347469962891435
0.0	0	0.00014545432734121486	582	b	charge-diff	2e-05	4.0	1	3			0.0	(5, 10)	(1, 25)	2	mobile	N-Linked	1	0.022347469962891435
0.0	0	0.00014545432734121486	582	b	charge-diff	2e-05	-3.0	3	1			0.0	(5, 10)	(1, 25)	2	mobile	N-Linked	1	0.022347469962891435
0.0	0	0.00014570424886585612	583	b	charge-diff	2e-05	2.0	1	3			0.0	(5, 10)	(1, 25)	2	mobile	N-Linked	1	0.022347469962891435
0.0	0	0.00013545746635556434	542	b	charge-diff	2e-05	0.0	3	1			0.0	(5, 10)	(1, 25)	2	mobile	N-Linked	1	0.022347469962891435
0.0	0	0.0001177130381060347	471	b	charge-diff	2e-05	1.0	1	3			0.0	(5, 10)	(1, 25)	2	mobile	N-Linked	1	0.022347469962891435
0.0	0	0.00014070581837303086	563	b	charge-diff	2e-05	-1.0	3	1			0.0	(5, 10)	(1, 25)	2	mobile	N-Linked	1	0.022347469962891435
0.0	0	0.00016294883406610324	652	b	charge-diff	2e-05	3.0	1	3			0.0	(5, 10)	(1, 25)	2	mobile	N-Linked	1	0.022347469962891435
0.0	0	0.00015020283630939884	601	b	charge-diff	2e-05	-2.0	3	1			0.0	(5, 10)	(1, 25)	2	mobile	N-Linked	1	0.022347469962891435
0.0	0	0.00013470770178164055	539	b	charge-diff	2e-05	2.0	2	3			0.0	(5, 10)	(1, 25)	2	mobile	N-Linked	1	0.022347469962891435
0.0	0	0.00012696013451776142	508	b	charge-diff	2e-05	-1.0	3	2			0.0	(5, 10)	(1, 25)	2	mobile	N-Linked	1	0.022347469962891435
0.0	0	0.000672788744334279	2692	b	charge-diff	2e-05	-3.0	2	3			0.0	(5, 10)	(1, 25)	2	mobile	N-Linked	1	0.022347469962891435
0.0	0	0.0006730386658589203	2693	b	charge-diff	2e-05	4.0	3	2			0.0	(5, 10)	(1, 25)	2	mobile	N-Linked	1	0.022347469962891435
0.0	0	0.0001464540134397799	586	b	charge-diff	2e-05	1.0	3	1			0.0	(5, 10)	(1, 25)	2	mobile	N-Linked	1	0.022347469962891435
0.0	0	0.00017019655828069986	681	b	charge-diff	2e-05	0.0	1	3			0.0	(5, 10)	(1, 25)	2	mobile	N-Linked	1	0.022347469962891435
0.0	0	0.0003076533968333943	1231	b	charge-diff	2e-05	-2.0	2	3			0.0	(5, 10)	(1, 25)	2	mobile	N-Linked	1	0.022347469962891435
0.0	0	0.0003223987667872288	1290	b	charge-diff	2e-05	3.0	3	2			0.0	(5, 10)	(1, 25)	2	mobile	N-Linked	1	0.022347469962891435
0.0	0	0.0001986876120898038	795	b	charge-diff	2e-05	2.0	3	1			0.0	(5, 10)	(1, 25)	2	mobile	N-Linked	1	0.022347469962891435
0.0	0	9.796923765937495e-05	392	b	charge-diff	2e-05	-3.0	3	2			0.0	(5, 10)	(1, 25)	2	mobile	N-Linked	1	0.022347469962891435
0.0	0	9.846908070865749e-05	394	b	charge-diff	2e-05	4.0	2	3			0.0	(5, 10)	(1, 25)	2	mobile	N-Linked	1	0.022347469962891435
0.0	0	0.0001364571524541294	546	b	charge-diff	2e-05	1.0	2	3			0.0	(5, 10)	(1, 25)	2	mobile	N-Linked	1	0.022347469962891435
0.0	0	0.00015395165917901778	616	b	charge-diff	2e-05	0.0	3	2			0.0	(5, 10)	(1, 25)	2	mobile	N-Linked	1	0.022347469962891435
0.0	0	0.00017894381164314406	716	b	charge-diff	2e-05	0.0	2	3			0.0	(5, 10)	(1, 25)	2	mobile	N-Linked	1	0.022347469962891435
0.0	0	0.00014770362106298623	591	b	charge-diff	2e-05	1.0	3	2			0.0	(5, 10)	(1, 25)	2	mobile	N-Linked	1	0.022347469962891435
0.0	0	0.0002134329820436383	854	b	charge-diff	2e-05	-1.0	2	3			0.0	(5, 10)	(1, 25)	2	mobile	N-Linked	1	0.022347469962891435
0.0	0	0.00023042764571924417	922	b	charge-diff	2e-05	2.0	3	2			0.0	(5, 10)	(1, 25)	2	mobile	N-Linked	1	0.022347469962891435
0.0	0	0.0001249607623206313	500	b	charge-diff	2e-05	3.0	2	3			0.0	(5, 10)	(1, 25)	2	mobile	N-Linked	1	0.022347469962891435
0.0	0	0.00011846280267995849	474	b	charge-diff	2e-05	-2.0	3	2			0.0	(5, 10)	(1, 25)	2	mobile	N-Linked	1	0.022347469962891435
0.0	0	0.00019118996635056592	765	b	charge-diff	2e-05	-1.0	1	3			0.0	(5, 10)	(1, 25)	2	mobile	N-Linked	1	0.022347469962891435
0.0	0	6.048100896318556e-05	242	b	charge-diff	2e-05	5.0	2	3			0.0	(5, 10)	(1, 25)	2	mobile	N-Linked	1	0.022347469962891435
0.0	0	6.02310874385443e-05	241	b	charge-diff	2e-05	-4.0	3	2			0.0	(5, 10)	(1, 25)	2	mobile	N-Linked	1	0.022347469962891435
0.0	0	5.948132286462051e-05	238	b	charge-diff	2e-05	-4.0	3	1			0.0	(5, 10)	(1, 25)	2	mobile	N-Linked	1	0.022347469962891435
0.0	0	5.948132286462051e-05	238	b	charge-diff	2e-05	5.0	1	3			0.0	(5, 10)	(1, 25)	2	mobile	N-Linked	1	0.022347469962891435
0.0	0	4.998430492825253e-06	20	b	charge-diff	2e-05	4.0	4	3			0.0	(5, 10)	(1, 25)	2	mobile	N-Linked	1	0.022347469962891435
0.0	0	4.998430492825253e-06	20	b	charge-diff	2e-05	-3.0	3	4			0.0	(5, 10)	(1, 25)	2	mobile	N-Linked	1	0.022347469962891435
0.0	0	2.4992152464126264e-06	10	b	charge-diff	2e-05	3.0	4	3			0.0	(5, 10)	(1, 25)	2	mobile	N-Linked	1	0.022347469962891435
0.017371156455618424	1357	0.0053750622304596365	21507	b	HexNAc	2e-05	0.0	1	1			203.07937251951	(5, 10)	(1, 25)	2	mobile	N-Linked	1	0.022347469962891435
0.0023298087508640776	182	0.012803229785847246	51229	b	HexNAc	2e-05	4.0	1	1			203.07937251951	(5, 10)	(1, 25)	2	mobile	N-Linked	1	0.022347469962891435
0.0005760516142246345	45	0.017805409101542116	71244	b	HexNAc	2e-05	5.0	1	1			203.07937251951	(5, 10)	(1, 25)	2	mobile	N-Linked	1	0.022347469962891435
0.011879464400010241	928	0.015148743294605495	60614	b	HexNAc	2e-05	-4.0	1	1			203.07937251951	(5, 10)	(1, 25)	2	mobile	N-Linked	1	0.022347469962891435
3.8403440948308965e-05	3	0.008153189898371912	32623	b	HexNAc	2e-05	-4.0	1	2			203.07937251951	(5, 10)	(1, 25)	2	mobile	N-Linked	1	0.022347469962891435
0.04433037200133132	3463	0.010238785021503249	40968	b	HexNAc	2e-05	-3.0	1	1			203.07937251951	(5, 10)	(1, 25)	2	mobile	N-Linked	1	0.022347469962891435
0.005542896643539261	433	0.008385366994763645	33552	b	HexNAc	2e-05	3.0	1	1			203.07937251951	(5, 10)	(1, 25)	2	mobile	N-Linked	1	0.022347469962891435
0.0	0	0.0029975587665473044	11994	b	HexNAc	2e-05	4.0	1	2			203.07937251951	(5, 10)	(1, 25)	2	mobile	N-Linked	1	0.022347469962891435
2.5602293965539312e-05	2	0.0023007775558474644	9206	b	HexNAc	2e-05	3.0	1	2			203.07937251951	(5, 10)	(1, 25)	2	mobile	N-Linked	1	0.022347469962891435
0.009524053355180624	744	0.006234292432176297	24945	b	HexNAc	2e-05	2.0	1	1			203.07937251951	(5, 10)	(1, 25)	2	mobile	N-Linked	1	0.022347469962891435
0.0	0	0.0038490414010000865	15401	b	HexNAc	2e-05	5.0	1	2			203.07937251951	(5, 10)	(1, 25)	2	mobile	N-Linked	1	0.022347469962891435
0.011597839166389309	906	0.004908208822429758	19639	b	HexNAc	2e-05	1.0	1	1			203.07937251951	(5, 10)	(1, 25)	2	mobile	N-Linked	1	0.022347469962891435
0.032847743157786935	2566	0.005774436826836374	23105	b	HexNAc	2e-05	-2.0	1	1			203.07937251951	(5, 10)	(1, 25)	2	mobile	N-Linked	1	0.022347469962891435
0.021045085639673316	1644	0.004427109887495327	17714	b	HexNAc	2e-05	-1.0	1	1			203.07937251951	(5, 10)	(1, 25)	2	mobile	N-Linked	1	0.022347469962891435
2.5602293965539312e-05	2	0.001610744226312938	6445	b	HexNAc	2e-05	2.0	1	2			203.07937251951	(5, 10)	(1, 25)	2	mobile	N-Linked	1	0.022347469962891435
0.0	0	0.003553634158874114	14219	b	HexNAc	2e-05	-3.0	1	2			203.07937251951	(5, 10)	(1, 25)	2	mobile	N-Linked	1	0.022347469962891435
0.0	0	0.0010581677353311062	4234	b	HexNAc	2e-05	1.0	1	2			203.07937251951	(5, 10)	(1, 25)	2	mobile	N-Linked	1	0.022347469962891435
0.0	0	0.0039067732731922185	15632	b	HexNAc	2e-05	5.0	2	2			203.07937251951	(5, 10)	(1, 25)	2	mobile	N-Linked	1	0.022347469962891435
0.0	0	0.0028433571858436455	11377	b	HexNAc	2e-05	5.0	2	1			203.07937251951	(5, 10)	(1, 25)	2	mobile	N-Linked	1	0.022347469962891435
0.0	0	0.0022670381500208936	9071	b	HexNAc	2e-05	-2.0	1	2			203.07937251951	(5, 10)	(1, 25)	2	mobile	N-Linked	1	0.022347469962891435
0.0	0	0.0031185207844736757	12478	b	HexNAc	2e-05	4.0	2	2			203.07937251951	(5, 10)	(1, 25)	2	mobile	N-Linked	1	0.022347469962891435
0.0	0	0.001135143564920615	4542	b	HexNAc	2e-05	4.0	2	1			203.07937251951	(5, 10)	(1, 25)	2	mobile	N-Linked	1	0.022347469962891435
0.0	0	0.0022642890132498397	9060	b	HexNAc	2e-05	-2.0	2	2			203.07937251951	(5, 10)	(1, 25)	2	mobile	N-Linked	1	0.022347469962891435
0.0	0	0.00042936517933368925	1718	b	HexNAc	2e-05	2.0	2	1			203.07937251951	(5, 10)	(1, 25)	2	mobile	N-Linked	1	0.022347469962891435
0.0	0	0.0014145558294695467	5660	b	HexNAc	2e-05	0.0	2	2			203.07937251951	(5, 10)	(1, 25)	2	mobile	N-Linked	1	0.022347469962891435
1.2801146982769656e-05	1	0.0012081206501158637	4834	b	HexNAc	2e-05	0.0	1	2			203.07937251951	(5, 10)	(1, 25)	2	mobile	N-Linked	1	0.022347469962891435
0.0	0	0.0006435479259512514	2575	b	HexNAc	2e-05	3.0	2	1			203.07937251951	(5, 10)	(1, 25)	2	mobile	N-Linked	1	0.022347469962891435
0.0	0	0.0015812534864052688	6327	b	HexNAc	2e-05	-1.0	2	2			203.07937251951	(5, 10)	(1, 25)	2	mobile	N-Linked	1	0.022347469962891435
0.0	0	0.002078097477392099	8315	b	HexNAc	2e-05	-3.0	2	2			203.07937251951	(5, 10)	(1, 25)	2	mobile	N-Linked	1	0.022347469962891435
0.0	0	0.0017794412554457903	7120	b	HexNAc	2e-05	3.0	2	2			203.07937251951	(5, 10)	(1, 25)	2	mobile	N-Linked	1	0.022347469962891435
0.0	0	0.0018046833294345578	7221	b	HexNAc	2e-05	-4.0	2	2			203.07937251951	(5, 10)	(1, 25)	2	mobile	N-Linked	1	0.022347469962891435
0.0	0	0.001370069798083402	5482	b	HexNAc	2e-05	2.0	2	2			203.07937251951	(5, 10)	(1, 25)	2	mobile	N-Linked	1	0.022347469962891435
0.0	0	0.0014175548877652419	5672	b	HexNAc	2e-05	-1.0	1	2			203.07937251951	(5, 10)	(1, 25)	2	mobile	N-Linked	1	0.022347469962891435
0.0	0	0.0002899089685838647	1160	b	HexNAc	2e-05	0.0	2	1			203.07937251951	(5, 10)	(1, 25)	2	mobile	N-Linked	1	0.022347469962891435
0.0	0	0.0011738814012400107	4697	b	HexNAc	2e-05	1.0	2	2			203.07937251951	(5, 10)	(1, 25)	2	mobile	N-Linked	1	0.022347469962891435
0.0	0	0.0005488276681122128	2196	b	HexNAc	2e-05	-3.0	2	1			203.07937251951	(5, 10)	(1, 25)	2	mobile	N-Linked	1	0.022347469962891435
0.0	0	0.00036813440579657993	1473	b	HexNAc	2e-05	-2.0	2	1			203.07937251951	(5, 10)	(1, 25)	2	mobile	N-Linked	1	0.022347469962891435
0.0	0	0.00025766909190514184	1031	b	HexNAc	2e-05	-1.0	2	1			203.07937251951	(5, 10)	(1, 25)	2	mobile	N-Linked	1	0.022347469962891435
0.0	0	0.00031040253360444827	1242	b	HexNAc	2e-05	1.0	2	1			203.07937251951	(5, 10)	(1, 25)	2	mobile	N-Linked	1	0.022347469962891435
0.0	0	0.0008749752577690606	3501	b	HexNAc	2e-05	-4.0	2	1			203.07937251951	(5, 10)	(1, 25)	2	mobile	N-Linked	1	0.022347469962891435
0.0	0	0.0010621664797253664	4250	b	HexNAc	2e-05	-4.0	1	3			203.07937251951	(5, 10)	(1, 25)	2	mobile	N-Linked	1	0.022347469962891435
0.0	0	0.0011181489012450092	4474	b	HexNAc	2e-05	-4.0	2	3			203.07937251951	(5, 10)	(1, 25)	2	mobile	N-Linked	1	0.022347469962891435
0.0	0	7.997488788520406e-05	320	b	HexNAc	2e-05	3.0	1	3			203.07937251951	(5, 10)	(1, 25)	2	mobile	N-Linked	1	0.022347469962891435
0.0	0	5.0734069502176325e-05	203	b	HexNAc	2e-05	1.0	1	3			203.07937251951	(5, 10)	(1, 25)	2	mobile	N-Linked	1	0.022347469962891435
0.0	0	2.0493565020583538e-05	82	b	HexNAc	2e-05	5.0	3	3			203.07937251951	(5, 10)	(1, 25)	2	mobile	N-Linked	1	0.022347469962891435
0.0	0	9.197112106798466e-05	368	b	HexNAc	2e-05	5.0	2	3			203.07937251951	(5, 10)	(1, 25)	2	mobile	N-Linked	1	0.022347469962891435
0.0	0	0.00013970613227446584	559	b	HexNAc	2e-05	4.0	2	3			203.07937251951	(5, 10)	(1, 25)	2	mobile	N-Linked	1	0.022347469962891435
0.0	0	9.047159192013709e-05	362	b	HexNAc	2e-05	-2.0	1	3			203.07937251951	(5, 10)	(1, 25)	2	mobile	N-Linked	1	0.022347469962891435
0.0	0	0.00014695385648906244	588	b	HexNAc	2e-05	-3.0	1	3			203.07937251951	(5, 10)	(1, 25)	2	mobile	N-Linked	1	0.022347469962891435
0.0	0	0.00019268949549841352	771	b	HexNAc	2e-05	-3.0	2	3			203.07937251951	(5, 10)	(1, 25)	2	mobile	N-Linked	1	0.022347469962891435
0.0	0	4.623548205863359e-05	185	b	HexNAc	2e-05	2.0	2	3			203.07937251951	(5, 10)	(1, 25)	2	mobile	N-Linked	1	0.022347469962891435
0.0	0	7.122763452275986e-05	285	b	HexNAc	2e-05	0.0	1	3			203.07937251951	(5, 10)	(1, 25)	2	mobile	N-Linked	1	0.022347469962891435
0.0	0	2.324270179163743e-05	93	b	HexNAc	2e-05	3.0	3	3			203.07937251951	(5, 10)	(1, 25)	2	mobile	N-Linked	1	0.022347469962891435
0.0	0	6.597928250529334e-05	264	b	HexNAc	2e-05	2.0	1	3			203.07937251951	(5, 10)	(1, 25)	2	mobile	N-Linked	1	0.022347469962891435
0.0	0	1.4495448429193236e-05	58	b	HexNAc	2e-05	1.0	3	3			203.07937251951	(5, 10)	(1, 25)	2	mobile	N-Linked	1	0.022347469962891435
0.0	0	1.774442824952965e-05	71	b	HexNAc	2e-05	2.0	3	3			203.07937251951	(5, 10)	(1, 25)	2	mobile	N-Linked	1	0.022347469962891435
0.0	0	2.2742858742354902e-05	91	b	HexNAc	2e-05	-2.0	3	3			203.07937251951	(5, 10)	(1, 25)	2	mobile	N-Linked	1	0.022347469962891435
0.0	0	6.747881165314092e-05	270	b	HexNAc	2e-05	3.0	2	3			203.07937251951	(5, 10)	(1, 25)	2	mobile	N-Linked	1	0.022347469962891435
0.0	0	4.1486973090449604e-05	166	b	HexNAc	2e-05	0.0	2	3			203.07937251951	(5, 10)	(1, 25)	2	mobile	N-Linked	1	0.022347469962891435
0.0	0	0.00011096515694072062	444	b	HexNAc	2e-05	4.0	1	3			203.07937251951	(5, 10)	(1, 25)	2	mobile	N-Linked	1	0.022347469962891435
0.0	0	6.123077353710936e-05	245	b	HexNAc	2e-05	-1.0	1	3			203.07937251951	(5, 10)	(1, 25)	2	mobile	N-Linked	1	0.022347469962891435
0.0	0	5.748195066749041e-06	23	b	HexNAc	2e-05	-2.0	3	2			203.07937251951	(5, 10)	(1, 25)	2	mobile	N-Linked	1	0.022347469962891435
0.0	0	2.524207398876753e-05	101	b	HexNAc	2e-05	-1.0	3	3			203.07937251951	(5, 10)	(1, 25)	2	mobile	N-Linked	1	0.022347469962891435
0.0	0	8.047473093448658e-05	322	b	HexNAc	2e-05	-2.0	2	3			203.07937251951	(5, 10)	(1, 25)	2	mobile	N-Linked	1	0.022347469962891435
0.0	0	3.923767936867824e-05	157	b	HexNAc	2e-05	-1.0	2	3			203.07937251951	(5, 10)	(1, 25)	2	mobile	N-Linked	1	0.022347469962891435
0.0	0	5.62323430442841e-05	225	b	HexNAc	2e-05	5.0	1	3			203.07937251951	(5, 10)	(1, 25)	2	mobile	N-Linked	1	0.022347469962891435
0.0	0	2.249293721771364e-05	90	b	HexNAc	2e-05	5.0	3	2			203.07937251951	(5, 10)	(1, 25)	2	mobile	N-Linked	1	0.022347469962891435
0.0	0	2.799121075982142e-05	112	b	HexNAc	2e-05	4.0	3	3			203.07937251951	(5, 10)	(1, 25)	2	mobile	N-Linked	1	0.022347469962891435
0.0	0	9.497017936367981e-06	38	b	HexNAc	2e-05	4.0	3	2			203.07937251951	(5, 10)	(1, 25)	2	mobile	N-Linked	1	0.022347469962891435
0.0	0	3.273971972800541e-05	131	b	HexNAc	2e-05	1.0	2	3			203.07937251951	(5, 10)	(1, 25)	2	mobile	N-Linked	1	0.022347469962891435
0.0	0	1.1496390133498083e-05	46	b	HexNAc	2e-05	3.0	3	2			203.07937251951	(5, 10)	(1, 25)	2	mobile	N-Linked	1	0.022347469962891435
0.0	0	2.0493565020583538e-05	82	b	HexNAc	2e-05	0.0	3	3			203.07937251951	(5, 10)	(1, 25)	2	mobile	N-Linked	1	0.022347469962891435
0.0	0	5.748195066749041e-06	23	b	HexNAc	2e-05	-1.0	3	2			203.07937251951	(5, 10)	(1, 25)	2	mobile	N-Linked	1	0.022347469962891435
0.0	0	7.247724214596618e-06	29	b	HexNAc	2e-05	1.0	3	2			203.07937251951	(5, 10)	(1, 25)	2	mobile	N-Linked	1	0.022347469962891435
0.0	0	9.746939461009245e-06	39	b	HexNAc	2e-05	-3.0	3	2			203.07937251951	(5, 10)	(1, 25)	2	mobile	N-Linked	1	0.022347469962891435
0.0	0	8.747253362444194e-06	35	b	HexNAc	2e-05	-4.0	3	3			203.07937251951	(5, 10)	(1, 25)	2	mobile	N-Linked	1	0.022347469962891435
0.0	0	3.998744394260203e-06	16	b	HexNAc	2e-05	-4.0	3	2			203.07937251951	(5, 10)	(1, 25)	2	mobile	N-Linked	1	0.022347469962891435
0.0	0	1.7494506724888387e-05	70	b	HexNAc	2e-05	-3.0	3	3			203.07937251951	(5, 10)	(1, 25)	2	mobile	N-Linked	1	0.022347469962891435
0.0	0	7.247724214596618e-06	29	b	HexNAc	2e-05	2.0	3	2			203.07937251951	(5, 10)	(1, 25)	2	mobile	N-Linked	1	0.022347469962891435
0.0	0	5.748195066749041e-06	23	b	HexNAc	2e-05	0.0	3	2			203.07937251951	(5, 10)	(1, 25)	2	mobile	N-Linked	1	0.022347469962891435
0.0	0	0.0017766921186747361	7109	b	Q(Pyro-glu)	2e-05	0.0	1	1			111.03202850528	(5, 10)	(1, 25)	2	mobile	N-Linked	1	0.022347469962891435	Q	['Pyro-glu']
0.0	0	0.0014013099886635595	5607	b	Q(Pyro-glu)	2e-05	4.0	1	1			111.03202850528	(5, 10)	(1, 25)	2	mobile	N-Linked	1	0.022347469962891435	Q	['Pyro-glu']
0.0	0	0.001536767455019124	6149	b	Q(Pyro-glu)	2e-05	1.0	1	1			111.03202850528	(5, 10)	(1, 25)	2	mobile	N-Linked	1	0.022347469962891435	Q	['Pyro-glu']
0.0	0	0.0014345495514408477	5740	b	Q(Pyro-glu)	2e-05	2.0	1	1			111.03202850528	(5, 10)	(1, 25)	2	mobile	N-Linked	1	0.022347469962891435	Q	['Pyro-glu']
0.0	0	0.0016894695065749355	6760	b	Q(Pyro-glu)	2e-05	-2.0	1	1			111.03202850528	(5, 10)	(1, 25)	2	mobile	N-Linked	1	0.022347469962891435	Q	['Pyro-glu']
0.0	0	0.0014163052801420353	5667	b	Q(Pyro-glu)	2e-05	5.0	1	1			111.03202850528	(5, 10)	(1, 25)	2	mobile	N-Linked	1	0.022347469962891435	Q	['Pyro-glu']
0.0	0	0.004259662465985681	17044	b	Q(Pyro-glu)	2e-05	-4.0	1	1			111.03202850528	(5, 10)	(1, 25)	2	mobile	N-Linked	1	0.022347469962891435	Q	['Pyro-glu']
0.0	0	0.0013760679146747922	5506	b	Q(Pyro-glu)	2e-05	3.0	1	1			111.03202850528	(5, 10)	(1, 25)	2	mobile	N-Linked	1	0.022347469962891435	Q	['Pyro-glu']
0.0	0	0.0024727235648006524	9894	b	Q(Pyro-glu)	2e-05	-3.0	1	1			111.03202850528	(5, 10)	(1, 25)	2	mobile	N-Linked	1	0.022347469962891435	Q	['Pyro-glu']
1.2801146982769656e-05	1	0.001340828979700374	5365	b	Q(Pyro-glu)	2e-05	-1.0	1	1			111.03202850528	(5, 10)	(1, 25)	2	mobile	N-Linked	1	0.022347469962891435	Q	['Pyro-glu']
0.0	0	4.4985874435427276e-05	180	b	Q(Pyro-glu)	2e-05	-3.0	2	2			111.03202850528	(5, 10)	(1, 25)	2	mobile	N-Linked	1	0.022347469962891435	Q	['Pyro-glu']
0.0	0	6.348006725888071e-05	254	b	Q(Pyro-glu)	2e-05	5.0	1	2			111.03202850528	(5, 10)	(1, 25)	2	mobile	N-Linked	1	0.022347469962891435	Q	['Pyro-glu']
0.0	0	5.098399102681758e-05	204	b	Q(Pyro-glu)	2e-05	3.0	1	2			111.03202850528	(5, 10)	(1, 25)	2	mobile	N-Linked	1	0.022347469962891435	Q	['Pyro-glu']
0.0	0	4.698524663255738e-05	188	b	Q(Pyro-glu)	2e-05	2.0	1	2			111.03202850528	(5, 10)	(1, 25)	2	mobile	N-Linked	1	0.022347469962891435	Q	['Pyro-glu']
0.0	0	4.973438340361126e-05	199	b	Q(Pyro-glu)	2e-05	-2.0	2	2			111.03202850528	(5, 10)	(1, 25)	2	mobile	N-Linked	1	0.022347469962891435	Q	['Pyro-glu']
0.0	0	2.07434865452248e-05	83	b	Q(Pyro-glu)	2e-05	1.0	2	1			111.03202850528	(5, 10)	(1, 25)	2	mobile	N-Linked	1	0.022347469962891435	Q	['Pyro-glu']
0.0	0	4.8484775780404955e-05	194	b	Q(Pyro-glu)	2e-05	-4.0	1	2			111.03202850528	(5, 10)	(1, 25)	2	mobile	N-Linked	1	0.022347469962891435	Q	['Pyro-glu']
0.0	0	5.8231715241414196e-05	233	b	Q(Pyro-glu)	2e-05	-4.0	2	2			111.03202850528	(5, 10)	(1, 25)	2	mobile	N-Linked	1	0.022347469962891435	Q	['Pyro-glu']
0.0	0	2.8740975333745204e-05	115	b	Q(Pyro-glu)	2e-05	0.0	2	1			111.03202850528	(5, 10)	(1, 25)	2	mobile	N-Linked	1	0.022347469962891435	Q	['Pyro-glu']
0.0	0	3.2739719728005404e-05	131	b	Q(Pyro-glu)	2e-05	1.0	2	2			111.03202850528	(5, 10)	(1, 25)	2	mobile	N-Linked	1	0.022347469962891435	Q	['Pyro-glu']
0.0	0	3.5738778023700555e-05	143	b	Q(Pyro-glu)	2e-05	-3.0	2	1			111.03202850528	(5, 10)	(1, 25)	2	mobile	N-Linked	1	0.022347469962891435	Q	['Pyro-glu']
0.0	0	7.297708519524869e-05	292	b	Q(Pyro-glu)	2e-05	5.0	2	2			111.03202850528	(5, 10)	(1, 25)	2	mobile	N-Linked	1	0.022347469962891435	Q	['Pyro-glu']
0.0	0	3.798807174547192e-05	152	b	Q(Pyro-glu)	2e-05	0.0	2	2			111.03202850528	(5, 10)	(1, 25)	2	mobile	N-Linked	1	0.022347469962891435	Q	['Pyro-glu']
0.0	0	3.623862107298308e-05	145	b	Q(Pyro-glu)	2e-05	-2.0	2	1			111.03202850528	(5, 10)	(1, 25)	2	mobile	N-Linked	1	0.022347469962891435	Q	['Pyro-glu']
0.0	0	3.873783631939571e-05	155	b	Q(Pyro-glu)	2e-05	2.0	2	2			111.03202850528	(5, 10)	(1, 25)	2	mobile	N-Linked	1	0.022347469962891435	Q	['Pyro-glu']
0.0	0	2.5242073988767526e-05	101	b	Q(Pyro-glu)	2e-05	4.0	2	1			111.03202850528	(5, 10)	(1, 25)	2	mobile	N-Linked	1	0.022347469962891435	Q	['Pyro-glu']
0.0	0	7.247724214596617e-05	290	b	Q(Pyro-glu)	2e-05	4.0	1	2			111.03202850528	(5, 10)	(1, 25)	2	mobile	N-Linked	1	0.022347469962891435	Q	['Pyro-glu']
0.0	0	2.4992152464126265e-05	100	b	Q(Pyro-glu)	2e-05	-4.0	2	1			111.03202850528	(5, 10)	(1, 25)	2	mobile	N-Linked	1	0.022347469962891435	Q	['Pyro-glu']
0.0	0	1.799434977417091e-05	72	b	Q(Pyro-glu)	2e-05	2.0	2	1			111.03202850528	(5, 10)	(1, 25)	2	mobile	N-Linked	1	0.022347469962891435	Q	['Pyro-glu']
0.0	0	4.8484775780404955e-05	194	b	Q(Pyro-glu)	2e-05	4.0	2	2			111.03202850528	(5, 10)	(1, 25)	2	mobile	N-Linked	1	0.022347469962891435	Q	['Pyro-glu']
0.0	0	3.623862107298308e-05	145	b	Q(Pyro-glu)	2e-05	-3.0	1	2			111.03202850528	(5, 10)	(1, 25)	2	mobile	N-Linked	1	0.022347469962891435	Q	['Pyro-glu']
0.0	0	2.174317264378985e-05	87	b	Q(Pyro-glu)	2e-05	3.0	2	1			111.03202850528	(5, 10)	(1, 25)	2	mobile	N-Linked	1	0.022347469962891435	Q	['Pyro-glu']
0.0	0	2.549199551340879e-05	102	b	Q(Pyro-glu)	2e-05	-1.0	2	1			111.03202850528	(5, 10)	(1, 25)	2	mobile	N-Linked	1	0.022347469962891435	Q	['Pyro-glu']
0.0	0	4.073720851652581e-05	163	b	Q(Pyro-glu)	2e-05	0.0	1	2			111.03202850528	(5, 10)	(1, 25)	2	mobile	N-Linked	1	0.022347469962891435	Q	['Pyro-glu']
0.0	0	4.248665918901465e-05	170	b	Q(Pyro-glu)	2e-05	1.0	1	2			111.03202850528	(5, 10)	(1, 25)	2	mobile	N-Linked	1	0.022347469962891435	Q	['Pyro-glu']
0.0	0	3.723830717154813e-05	149	b	Q(Pyro-glu)	2e-05	-1.0	2	2			111.03202850528	(5, 10)	(1, 25)	2	mobile	N-Linked	1	0.022347469962891435	Q	['Pyro-glu']
0.0	0	4.0987130041167077e-05	164	b	Q(Pyro-glu)	2e-05	3.0	2	2			111.03202850528	(5, 10)	(1, 25)	2	mobile	N-Linked	1	0.022347469962891435	Q	['Pyro-glu']
0.0	0	2.8990896858386468e-05	116	b	Q(Pyro-glu)	2e-05	-1.0	1	2			111.03202850528	(5, 10)	(1, 25)	2	mobile	N-Linked	1	0.022347469962891435	Q	['Pyro-glu']
0.0	0	3.398932735121172e-05	136	b	Q(Pyro-glu)	2e-05	-2.0	1	2			111.03202850528	(5, 10)	(1, 25)	2	mobile	N-Linked	1	0.022347469962891435	Q	['Pyro-glu']
0.0	0	2.4492309414843738e-05	98	b	Q(Pyro-glu)	2e-05	5.0	2	1			111.03202850528	(5, 10)	(1, 25)	2	mobile	N-Linked	1	0.022347469962891435	Q	['Pyro-glu']
0.0	0	3.7488228696189395e-06	15	b	Q(Pyro-glu)	2e-05	-2.0	3	2			111.03202850528	(5, 10)	(1, 25)	2	mobile	N-Linked	1	0.022347469962891435	Q	['Pyro-glu']
0.0	0	3.248979820336414e-06	13	b	Q(Pyro-glu)	2e-05	4.0	3	2			111.03202850528	(5, 10)	(1, 25)	2	mobile	N-Linked	1	0.022347469962891435	Q	['Pyro-glu']
0.0	0	3.7488228696189395e-06	15	b	Q(Pyro-glu)	2e-05	1.0	3	3			111.03202850528	(5, 10)	(1, 25)	2	mobile	N-Linked	1	0.022347469962891435	Q	['Pyro-glu']
0.0	0	3.7488228696189395e-06	15	b	Q(Pyro-glu)	2e-05	2.0	3	3			111.03202850528	(5, 10)	(1, 25)	2	mobile	N-Linked	1	0.022347469962891435	Q	['Pyro-glu']
0.0	0	5.4982735421077785e-06	22	b	Q(Pyro-glu)	2e-05	3.0	2	3			111.03202850528	(5, 10)	(1, 25)	2	mobile	N-Linked	1	0.022347469962891435	Q	['Pyro-glu']
0.0	0	2.9990582956951517e-06	12	b	Q(Pyro-glu)	2e-05	0.0	3	3			111.03202850528	(5, 10)	(1, 25)	2	mobile	N-Linked	1	0.022347469962891435	Q	['Pyro-glu']
0.0	0	3.248979820336414e-06	13	b	Q(Pyro-glu)	2e-05	1.0	2	3			111.03202850528	(5, 10)	(1, 25)	2	mobile	N-Linked	1	0.022347469962891435	Q	['Pyro-glu']
0.0	0	6.497959640672828e-06	26	b	Q(Pyro-glu)	2e-05	5.0	3	2			111.03202850528	(5, 10)	(1, 25)	2	mobile	N-Linked	1	0.022347469962891435	Q	['Pyro-glu']
0.0	0	4.248665918901465e-06	17	b	Q(Pyro-glu)	2e-05	4.0	2	3			111.03202850528	(5, 10)	(1, 25)	2	mobile	N-Linked	1	0.022347469962891435	Q	['Pyro-glu']
0.0	0	3.998744394260202e-06	16	b	Q(Pyro-glu)	2e-05	-2.0	3	3			111.03202850528	(5, 10)	(1, 25)	2	mobile	N-Linked	1	0.022347469962891435	Q	['Pyro-glu']
0.0	0	4.74850896818399e-06	19	b	Q(Pyro-glu)	2e-05	0.0	2	3			111.03202850528	(5, 10)	(1, 25)	2	mobile	N-Linked	1	0.022347469962891435	Q	['Pyro-glu']
0.0	0	3.998744394260202e-06	16	b	Q(Pyro-glu)	2e-05	-1.0	2	3			111.03202850528	(5, 10)	(1, 25)	2	mobile	N-Linked	1	0.022347469962891435	Q	['Pyro-glu']
0.0	0	2.4992152464126264e-06	10	b	Q(Pyro-glu)	2e-05	2.0	3	2			111.03202850528	(5, 10)	(1, 25)	2	mobile	N-Linked	1	0.022347469962891435	Q	['Pyro-glu']
0.0	0	3.248979820336414e-06	13	b	Q(Pyro-glu)	2e-05	2.0	2	3			111.03202850528	(5, 10)	(1, 25)	2	mobile	N-Linked	1	0.022347469962891435	Q	['Pyro-glu']
0.0	0	2.9990582956951517e-06	12	b	Q(Pyro-glu)	2e-05	1.0	3	2			111.03202850528	(5, 10)	(1, 25)	2	mobile	N-Linked	1	0.022347469962891435	Q	['Pyro-glu']
0.0	0	4.74850896818399e-06	19	b	Q(Pyro-glu)	2e-05	5.0	3	3			111.03202850528	(5, 10)	(1, 25)	2	mobile	N-Linked	1	0.022347469962891435	Q	['Pyro-glu']
0.0	0	2.4992152464126264e-06	10	b	Q(Pyro-glu)	2e-05	3.0	3	3			111.03202850528	(5, 10)	(1, 25)	2	mobile	N-Linked	1	0.022347469962891435	Q	['Pyro-glu']
0.0	0	2.4992152464126264e-06	10	b	Q(Pyro-glu)	2e-05	-4.0	3	3			111.03202850528	(5, 10)	(1, 25)	2	mobile	N-Linked	1	0.022347469962891435	Q	['Pyro-glu']
0.0	0	3.248979820336414e-06	13	b	Q(Pyro-glu)	2e-05	-3.0	3	3			111.03202850528	(5, 10)	(1, 25)	2	mobile	N-Linked	1	0.022347469962891435	Q	['Pyro-glu']
0.0	0	5.248352017466516e-06	21	b	Q(Pyro-glu)	2e-05	4.0	3	3			111.03202850528	(5, 10)	(1, 25)	2	mobile	N-Linked	1	0.022347469962891435	Q	['Pyro-glu']
0.0	0	5.7481950667490405e-06	23	b	Q(Pyro-glu)	2e-05	-4.0	2	3			111.03202850528	(5, 10)	(1, 25)	2	mobile	N-Linked	1	0.022347469962891435	Q	['Pyro-glu']
0.0	0	6.248038116031566e-06	25	b	Q(Pyro-glu)	2e-05	-3.0	2	3			111.03202850528	(5, 10)	(1, 25)	2	mobile	N-Linked	1	0.022347469962891435	Q	['Pyro-glu']
0.0	0	2.7491367710538892e-06	11	b	Q(Pyro-glu)	2e-05	-1.0	3	3			111.03202850528	(5, 10)	(1, 25)	2	mobile	N-Linked	1	0.022347469962891435	Q	['Pyro-glu']
0.0	0	2.4992152464126264e-06	10	b	Q(Pyro-glu)	2e-05	-2.0	2	3			111.03202850528	(5, 10)	(1, 25)	2	mobile	N-Linked	1	0.022347469962891435	Q	['Pyro-glu']
0.0	0	4.248665918901465e-06	17	b	Q(Pyro-glu)	2e-05	3.0	3	2			111.03202850528	(5, 10)	(1, 25)	2	mobile	N-Linked	1	0.022347469962891435	Q	['Pyro-glu']
0.0	0	2.9990582956951517e-06	12	b	Q(Pyro-glu)	2e-05	0.0	3	2			111.03202850528	(5, 10)	(1, 25)	2	mobile	N-Linked	1	0.022347469962891435	Q	['Pyro-glu']
0.0014593307560357407	114	0.0006345507510641658	2539	b	T(O-Glycosylation)	2e-05	4.0	1	1			304.12705098792003	(5, 10)	(1, 25)	2	mobile	N-Linked	1	0.022347469962891435	T	['O-Glycosylation']
0.003763537212934279	294	0.00038487914794754443	1540	b	T(O-Glycosylation)	2e-05	-1.0	1	1			304.12705098792003	(5, 10)	(1, 25)	2	mobile	N-Linked	1	0.022347469962891435	T	['O-Glycosylation']
0.0010368929056043421	81	0.0005400804147497685	2161	b	T(O-Glycosylation)	2e-05	1.0	1	1			304.12705098792003	(5, 10)	(1, 25)	2	mobile	N-Linked	1	0.022347469962891435	T	['O-Glycosylation']
0.0003072275275864717	24	0.00111240070617826	4451	b	T(O-Glycosylation)	2e-05	5.0	1	1			304.12705098792003	(5, 10)	(1, 25)	2	mobile	N-Linked	1	0.022347469962891435	T	['O-Glycosylation']
0.0014977341969840499	117	0.0004481092936817839	1793	b	T(O-Glycosylation)	2e-05	-4.0	1	1			304.12705098792003	(5, 10)	(1, 25)	2	mobile	N-Linked	1	0.022347469962891435	T	['O-Glycosylation']
0.004954043882331857	387	0.0005165877914334898	2067	b	T(O-Glycosylation)	2e-05	-3.0	1	1			304.12705098792003	(5, 10)	(1, 25)	2	mobile	N-Linked	1	0.022347469962891435	T	['O-Glycosylation']
1.2801146982769656e-05	1	9.272088564190844e-05	371	b	T(O-Glycosylation)	2e-05	3.0	1	2			304.12705098792003	(5, 10)	(1, 25)	2	mobile	N-Linked	1	0.022347469962891435	T	['O-Glycosylation']
0.0006784607900867918	53	0.0005565752353760918	2227	b	T(O-Glycosylation)	2e-05	3.0	1	1			304.12705098792003	(5, 10)	(1, 25)	2	mobile	N-Linked	1	0.022347469962891435	T	['O-Glycosylation']
0.0	0	0.0001631987555907445	653	b	T(O-Glycosylation)	2e-05	5.0	1	2			304.12705098792003	(5, 10)	(1, 25)	2	mobile	N-Linked	1	0.022347469962891435	T	['O-Glycosylation']
0.004352389974141683	340	0.00045885591924135815	1836	b	T(O-Glycosylation)	2e-05	-2.0	1	1			304.12705098792003	(5, 10)	(1, 25)	2	mobile	N-Linked	1	0.022347469962891435	T	['O-Glycosylation']
0.0	0	0.0001257105268945551	503	b	T(O-Glycosylation)	2e-05	4.0	1	2			304.12705098792003	(5, 10)	(1, 25)	2	mobile	N-Linked	1	0.022347469962891435	T	['O-Glycosylation']
0.0024578202206917738	192	0.0005533262555557554	2214	b	T(O-Glycosylation)	2e-05	0.0	1	1			304.12705098792003	(5, 10)	(1, 25)	2	mobile	N-Linked	1	0.022347469962891435	T	['O-Glycosylation']
0.0	0	7.247724214596615e-05	290	b	T(O-Glycosylation)	2e-05	1.0	1	2			304.12705098792003	(5, 10)	(1, 25)	2	mobile	N-Linked	1	0.022347469962891435	T	['O-Glycosylation']
0.0	0	8.047473093448656e-05	322	b	T(O-Glycosylation)	2e-05	-4.0	1	2			304.12705098792003	(5, 10)	(1, 25)	2	mobile	N-Linked	1	0.022347469962891435	T	['O-Glycosylation']
1.2801146982769656e-05	1	8.997174887085454e-05	360	b	T(O-Glycosylation)	2e-05	2.0	1	2			304.12705098792003	(5, 10)	(1, 25)	2	mobile	N-Linked	1	0.022347469962891435	T	['O-Glycosylation']
0.0009216825827594152	72	0.0005823171524141419	2330	b	T(O-Glycosylation)	2e-05	2.0	1	1			304.12705098792003	(5, 10)	(1, 25)	2	mobile	N-Linked	1	0.022347469962891435	T	['O-Glycosylation']
0.0	0	0.00011471397981033954	459	b	T(O-Glycosylation)	2e-05	-4.0	2	2			304.12705098792003	(5, 10)	(1, 25)	2	mobile	N-Linked	1	0.022347469962891435	T	['O-Glycosylation']
0.0	0	7.297708519524869e-05	292	b	T(O-Glycosylation)	2e-05	2.0	2	2			304.12705098792003	(5, 10)	(1, 25)	2	mobile	N-Linked	1	0.022347469962891435	T	['O-Glycosylation']
0.0	0	9.02216703954958e-05	361	b	T(O-Glycosylation)	2e-05	-2.0	2	2			304.12705098792003	(5, 10)	(1, 25)	2	mobile	N-Linked	1	0.022347469962891435	T	['O-Glycosylation']
0.0	0	0.00010321758967684147	413	b	T(O-Glycosylation)	2e-05	-3.0	1	2			304.12705098792003	(5, 10)	(1, 25)	2	mobile	N-Linked	1	0.022347469962891435	T	['O-Glycosylation']
0.0	0	6.872841927634721e-05	275	b	T(O-Glycosylation)	2e-05	-1.0	2	2			304.12705098792003	(5, 10)	(1, 25)	2	mobile	N-Linked	1	0.022347469962891435	T	['O-Glycosylation']
0.0	0	1.2995919281345657e-05	52	b	T(O-Glycosylation)	2e-05	-2.0	2	1			304.12705098792003	(5, 10)	(1, 25)	2	mobile	N-Linked	1	0.022347469962891435	T	['O-Glycosylation']
0.0	0	8.747253362444192e-06	35	b	T(O-Glycosylation)	2e-05	2.0	2	1			304.12705098792003	(5, 10)	(1, 25)	2	mobile	N-Linked	1	0.022347469962891435	T	['O-Glycosylation']
0.0	0	8.947190582157202e-05	358	b	T(O-Glycosylation)	2e-05	-2.0	1	2			304.12705098792003	(5, 10)	(1, 25)	2	mobile	N-Linked	1	0.022347469962891435	T	['O-Glycosylation']
0.0	0	7.447661434309626e-05	298	b	T(O-Glycosylation)	2e-05	-1.0	1	2			304.12705098792003	(5, 10)	(1, 25)	2	mobile	N-Linked	1	0.022347469962891435	T	['O-Glycosylation']
0.0	0	7.047786994883606e-05	282	b	T(O-Glycosylation)	2e-05	0.0	2	2			304.12705098792003	(5, 10)	(1, 25)	2	mobile	N-Linked	1	0.022347469962891435	T	['O-Glycosylation']
0.0	0	7.247724214596616e-06	29	b	T(O-Glycosylation)	2e-05	3.0	2	1			304.12705098792003	(5, 10)	(1, 25)	2	mobile	N-Linked	1	0.022347469962891435	T	['O-Glycosylation']
0.0	0	0.00012271146859885995	491	b	T(O-Glycosylation)	2e-05	-3.0	2	2			304.12705098792003	(5, 10)	(1, 25)	2	mobile	N-Linked	1	0.022347469962891435	T	['O-Glycosylation']
0.0	0	1.524521300311702e-05	61	b	T(O-Glycosylation)	2e-05	-3.0	2	1			304.12705098792003	(5, 10)	(1, 25)	2	mobile	N-Linked	1	0.022347469962891435	T	['O-Glycosylation']
0.0	0	7.22273206213249e-05	289	b	T(O-Glycosylation)	2e-05	0.0	1	2			304.12705098792003	(5, 10)	(1, 25)	2	mobile	N-Linked	1	0.022347469962891435	T	['O-Glycosylation']
0.0	0	5.6482264568925354e-05	226	b	T(O-Glycosylation)	2e-05	1.0	2	2			304.12705098792003	(5, 10)	(1, 25)	2	mobile	N-Linked	1	0.022347469962891435	T	['O-Glycosylation']
0.0	0	9.996860985650505e-06	40	b	T(O-Glycosylation)	2e-05	1.0	2	1			304.12705098792003	(5, 10)	(1, 25)	2	mobile	N-Linked	1	0.022347469962891435	T	['O-Glycosylation']
0.0	0	0.000153201894605094	613	b	T(O-Glycosylation)	2e-05	4.0	2	2			304.12705098792003	(5, 10)	(1, 25)	2	mobile	N-Linked	1	0.022347469962891435	T	['O-Glycosylation']
0.0	0	0.0002024364349594227	810	b	T(O-Glycosylation)	2e-05	5.0	2	2			304.12705098792003	(5, 10)	(1, 25)	2	mobile	N-Linked	1	0.022347469962891435	T	['O-Glycosylation']
0.0	0	1.7494506724888384e-05	70	b	T(O-Glycosylation)	2e-05	5.0	2	1			304.12705098792003	(5, 10)	(1, 25)	2	mobile	N-Linked	1	0.022347469962891435	T	['O-Glycosylation']
0.0	0	8.247410313161666e-06	33	b	T(O-Glycosylation)	2e-05	-4.0	2	1			304.12705098792003	(5, 10)	(1, 25)	2	mobile	N-Linked	1	0.022347469962891435	T	['O-Glycosylation']
0.0	0	1.1246468608856817e-05	45	b	T(O-Glycosylation)	2e-05	0.0	2	1			304.12705098792003	(5, 10)	(1, 25)	2	mobile	N-Linked	1	0.022347469962891435	T	['O-Glycosylation']
0.0	0	0.00010346751120148272	414	b	T(O-Glycosylation)	2e-05	3.0	2	2			304.12705098792003	(5, 10)	(1, 25)	2	mobile	N-Linked	1	0.022347469962891435	T	['O-Glycosylation']
0.0	0	9.49701793636798e-06	38	b	T(O-Glycosylation)	2e-05	-1.0	2	1			304.12705098792003	(5, 10)	(1, 25)	2	mobile	N-Linked	1	0.022347469962891435	T	['O-Glycosylation']
0.0	0	1.0246782510291767e-05	41	b	T(O-Glycosylation)	2e-05	4.0	2	1			304.12705098792003	(5, 10)	(1, 25)	2	mobile	N-Linked	1	0.022347469962891435	T	['O-Glycosylation']
0.0	0	1.3245840805986919e-05	53	b	T(O-Glycosylation)	2e-05	-4.0	2	3			304.12705098792003	(5, 10)	(1, 25)	2	mobile	N-Linked	1	0.022347469962891435	T	['O-Glycosylation']
0.0	0	3.998744394260202e-06	16	b	T(O-Glycosylation)	2e-05	-1.0	2	3			304.12705098792003	(5, 10)	(1, 25)	2	mobile	N-Linked	1	0.022347469962891435	T	['O-Glycosylation']
0.0	0	3.748822869618939e-06	15	b	T(O-Glycosylation)	2e-05	1.0	2	3			304.12705098792003	(5, 10)	(1, 25)	2	mobile	N-Linked	1	0.022347469962891435	T	['O-Glycosylation']
0.0	0	8.747253362444192e-06	35	b	T(O-Glycosylation)	2e-05	-3.0	2	3			304.12705098792003	(5, 10)	(1, 25)	2	mobile	N-Linked	1	0.022347469962891435	T	['O-Glycosylation']
0.0	0	8.247410313161666e-06	33	b	T(O-Glycosylation)	2e-05	-2.0	2	3			304.12705098792003	(5, 10)	(1, 25)	2	mobile	N-Linked	1	0.022347469962891435	T	['O-Glycosylation']
0.0	0	4.998430492825253e-06	20	b	T(O-Glycosylation)	2e-05	5.0	2	3			304.12705098792003	(5, 10)	(1, 25)	2	mobile	N-Linked	1	0.022347469962891435	T	['O-Glycosylation']
0.0	0	6.2480381160315655e-06	25	b	T(O-Glycosylation)	2e-05	2.0	2	3			304.12705098792003	(5, 10)	(1, 25)	2	mobile	N-Linked	1	0.022347469962891435	T	['O-Glycosylation']
0.0	0	7.497645739237878e-06	30	b	T(O-Glycosylation)	2e-05	4.0	2	3			304.12705098792003	(5, 10)	(1, 25)	2	mobile	N-Linked	1	0.022347469962891435	T	['O-Glycosylation']
0.0	0	4.998430492825253e-06	20	b	T(O-Glycosylation)	2e-05	0.0	2	3			304.12705098792003	(5, 10)	(1, 25)	2	mobile	N-Linked	1	0.022347469962891435	T	['O-Glycosylation']
0.0	0	6.497959640672828e-06	26	b	T(O-Glycosylation)	2e-05	3.0	2	3			304.12705098792003	(5, 10)	(1, 25)	2	mobile	N-Linked	1	0.022347469962891435	T	['O-Glycosylation']
0.0	0	2.9990582956951513e-06	12	b	T(O-Glycosylation)	2e-05	5.0	3	2			304.12705098792003	(5, 10)	(1, 25)	2	mobile	N-Linked	1	0.022347469962891435	T	['O-Glycosylation']
0.0	0	2.749136771053889e-06	11	b	T(O-Glycosylation)	2e-05	-2.0	3	2			304.12705098792003	(5, 10)	(1, 25)	2	mobile	N-Linked	1	0.022347469962891435	T	['O-Glycosylation']
0.0	0	3.748822869618939e-06	15	b	T(O-Glycosylation)	2e-05	4.0	3	2			304.12705098792003	(5, 10)	(1, 25)	2	mobile	N-Linked	1	0.022347469962891435	T	['O-Glycosylation']
0.0	0	0.0013260836097465398	5306	b	S(GAG-Linker)	2e-05	5.0	1	2			219.07428713906998	(5, 10)	(1, 25)	2	mobile	N-Linked	1	0.022347469962891435	S	['GAG-Linker']
0.0	0	0.00251371069484182	10058	b	S(GAG-Linker)	2e-05	5.0	1	1			219.07428713906998	(5, 10)	(1, 25)	2	mobile	N-Linked	1	0.022347469962891435	S	['GAG-Linker']
1.2801146982769656e-05	1	0.001426302141127686	5707	b	S(GAG-Linker)	2e-05	2.0	1	1			219.07428713906998	(5, 10)	(1, 25)	2	mobile	N-Linked	1	0.022347469962891435	S	['GAG-Linker']
0.0	0	0.0024494808630090154	9801	b	S(GAG-Linker)	2e-05	-4.0	1	1			219.07428713906998	(5, 10)	(1, 25)	2	mobile	N-Linked	1	0.022347469962891435	S	['GAG-Linker']
0.0	0	0.00038737836319395713	1550	b	S(GAG-Linker)	2e-05	3.0	1	2			219.07428713906998	(5, 10)	(1, 25)	2	mobile	N-Linked	1	0.022347469962891435	S	['GAG-Linker']
0.0	0	0.0005855661322344784	2343	b	S(GAG-Linker)	2e-05	4.0	1	2			219.07428713906998	(5, 10)	(1, 25)	2	mobile	N-Linked	1	0.022347469962891435	S	['GAG-Linker']
0.0	0	0.0014367988451626191	5749	b	S(GAG-Linker)	2e-05	1.0	1	1			219.07428713906998	(5, 10)	(1, 25)	2	mobile	N-Linked	1	0.022347469962891435	S	['GAG-Linker']
1.2801146982769656e-05	1	0.0015345181612973528	6140	b	S(GAG-Linker)	2e-05	0.0	1	1			219.07428713906998	(5, 10)	(1, 25)	2	mobile	N-Linked	1	0.022347469962891435	S	['GAG-Linker']
0.0	0	0.002686906311418215	10751	b	S(GAG-Linker)	2e-05	-3.0	1	1			219.07428713906998	(5, 10)	(1, 25)	2	mobile	N-Linked	1	0.022347469962891435	S	['GAG-Linker']
1.2801146982769656e-05	1	0.0016307379482842388	6525	b	S(GAG-Linker)	2e-05	4.0	1	1			219.07428713906998	(5, 10)	(1, 25)	2	mobile	N-Linked	1	0.022347469962891435	S	['GAG-Linker']
2.5602293965539312e-05	2	0.00142905127789874	5718	b	S(GAG-Linker)	2e-05	-2.0	1	1			219.07428713906998	(5, 10)	(1, 25)	2	mobile	N-Linked	1	0.022347469962891435	S	['GAG-Linker']
0.0	0	0.0005360816703555084	2145	b	S(GAG-Linker)	2e-05	-2.0	1	2			219.07428713906998	(5, 10)	(1, 25)	2	mobile	N-Linked	1	0.022347469962891435	S	['GAG-Linker']
0.0	0	0.00034514162552958373	1381	b	S(GAG-Linker)	2e-05	0.0	1	2			219.07428713906998	(5, 10)	(1, 25)	2	mobile	N-Linked	1	0.022347469962891435	S	['GAG-Linker']
0.0	0	0.0013638217599673704	5457	b	S(GAG-Linker)	2e-05	3.0	1	1			219.07428713906998	(5, 10)	(1, 25)	2	mobile	N-Linked	1	0.022347469962891435	S	['GAG-Linker']
0.0	0	0.0007552628474658958	3022	b	S(GAG-Linker)	2e-05	-4.0	2	2			219.07428713906998	(5, 10)	(1, 25)	2	mobile	N-Linked	1	0.022347469962891435	S	['GAG-Linker']
0.0	0	0.0011213978810653456	4487	b	S(GAG-Linker)	2e-05	-1.0	1	1			219.07428713906998	(5, 10)	(1, 25)	2	mobile	N-Linked	1	0.022347469962891435	S	['GAG-Linker']
0.0	0	0.0014702883294645482	5883	b	S(GAG-Linker)	2e-05	-4.0	1	2			219.07428713906998	(5, 10)	(1, 25)	2	mobile	N-Linked	1	0.022347469962891435	S	['GAG-Linker']
0.0	0	0.0009636973990167089	3856	b	S(GAG-Linker)	2e-05	-3.0	1	2			219.07428713906998	(5, 10)	(1, 25)	2	mobile	N-Linked	1	0.022347469962891435	S	['GAG-Linker']
0.0	0	0.0006015611098115193	2407	b	S(GAG-Linker)	2e-05	2.0	2	2			219.07428713906998	(5, 10)	(1, 25)	2	mobile	N-Linked	1	0.022347469962891435	S	['GAG-Linker']
0.0	0	0.00012820974214096774	513	b	S(GAG-Linker)	2e-05	5.0	2	1			219.07428713906998	(5, 10)	(1, 25)	2	mobile	N-Linked	1	0.022347469962891435	S	['GAG-Linker']
0.0	0	0.00011971241030316482	479	b	S(GAG-Linker)	2e-05	3.0	2	1			219.07428713906998	(5, 10)	(1, 25)	2	mobile	N-Linked	1	0.022347469962891435	S	['GAG-Linker']
0.0	0	0.00045235795960068544	1810	b	S(GAG-Linker)	2e-05	1.0	2	2			219.07428713906998	(5, 10)	(1, 25)	2	mobile	N-Linked	1	0.022347469962891435	S	['GAG-Linker']
0.0	0	0.00031790017934368614	1272	b	S(GAG-Linker)	2e-05	2.0	1	2			219.07428713906998	(5, 10)	(1, 25)	2	mobile	N-Linked	1	0.022347469962891435	S	['GAG-Linker']
0.0	0	0.000334894843019292	1340	b	S(GAG-Linker)	2e-05	-1.0	1	2			219.07428713906998	(5, 10)	(1, 25)	2	mobile	N-Linked	1	0.022347469962891435	S	['GAG-Linker']
0.0	0	0.00028416077351711564	1137	b	S(GAG-Linker)	2e-05	1.0	1	2			219.07428713906998	(5, 10)	(1, 25)	2	mobile	N-Linked	1	0.022347469962891435	S	['GAG-Linker']
0.0	0	0.0006940320739287864	2777	b	S(GAG-Linker)	2e-05	3.0	2	2			219.07428713906998	(5, 10)	(1, 25)	2	mobile	N-Linked	1	0.022347469962891435	S	['GAG-Linker']
0.0	0	0.00047035230937485635	1882	b	S(GAG-Linker)	2e-05	-2.0	2	2			219.07428713906998	(5, 10)	(1, 25)	2	mobile	N-Linked	1	0.022347469962891435	S	['GAG-Linker']
0.0	0	0.0007660094730254701	3065	b	S(GAG-Linker)	2e-05	4.0	2	2			219.07428713906998	(5, 10)	(1, 25)	2	mobile	N-Linked	1	0.022347469962891435	S	['GAG-Linker']
0.0	0	0.0007787554707821745	3116	b	S(GAG-Linker)	2e-05	5.0	2	2			219.07428713906998	(5, 10)	(1, 25)	2	mobile	N-Linked	1	0.022347469962891435	S	['GAG-Linker']
0.0	0	5.298336322394769e-05	212	b	S(GAG-Linker)	2e-05	0.0	2	1			219.07428713906998	(5, 10)	(1, 25)	2	mobile	N-Linked	1	0.022347469962891435	S	['GAG-Linker']
0.0	0	0.0005060910873985569	2025	b	S(GAG-Linker)	2e-05	0.0	2	2			219.07428713906998	(5, 10)	(1, 25)	2	mobile	N-Linked	1	0.022347469962891435	S	['GAG-Linker']
0.0	0	3.973752241796077e-05	159	b	S(GAG-Linker)	2e-05	-2.0	2	1			219.07428713906998	(5, 10)	(1, 25)	2	mobile	N-Linked	1	0.022347469962891435	S	['GAG-Linker']
0.0	0	6.397991030816325e-05	256	b	S(GAG-Linker)	2e-05	2.0	2	1			219.07428713906998	(5, 10)	(1, 25)	2	mobile	N-Linked	1	0.022347469962891435	S	['GAG-Linker']
0.0	0	4.673532510791612e-05	187	b	S(GAG-Linker)	2e-05	1.0	2	1			219.07428713906998	(5, 10)	(1, 25)	2	mobile	N-Linked	1	0.022347469962891435	S	['GAG-Linker']
0.0	0	0.00017394538115031883	696	b	S(GAG-Linker)	2e-05	4.0	2	1			219.07428713906998	(5, 10)	(1, 25)	2	mobile	N-Linked	1	0.022347469962891435	S	['GAG-Linker']
0.0	0	0.00041961823987268	1679	b	S(GAG-Linker)	2e-05	-1.0	2	2			219.07428713906998	(5, 10)	(1, 25)	2	mobile	N-Linked	1	0.022347469962891435	S	['GAG-Linker']
0.0	0	0.0004995931277578841	1999	b	S(GAG-Linker)	2e-05	-3.0	2	2			219.07428713906998	(5, 10)	(1, 25)	2	mobile	N-Linked	1	0.022347469962891435	S	['GAG-Linker']
0.0	0	4.273658071365592e-05	171	b	S(GAG-Linker)	2e-05	-1.0	2	1			219.07428713906998	(5, 10)	(1, 25)	2	mobile	N-Linked	1	0.022347469962891435	S	['GAG-Linker']
0.0	0	4.0737208516525816e-05	163	b	S(GAG-Linker)	2e-05	-4.0	2	1			219.07428713906998	(5, 10)	(1, 25)	2	mobile	N-Linked	1	0.022347469962891435	S	['GAG-Linker']
0.0	0	4.498587443542728e-05	180	b	S(GAG-Linker)	2e-05	-3.0	2	1			219.07428713906998	(5, 10)	(1, 25)	2	mobile	N-Linked	1	0.022347469962891435	S	['GAG-Linker']
0.0	0	1.5745056052399548e-05	63	b	S(GAG-Linker)	2e-05	0.0	1	3			219.07428713906998	(5, 10)	(1, 25)	2	mobile	N-Linked	1	0.022347469962891435	S	['GAG-Linker']
0.0	0	6.49795964067283e-05	260	b	S(GAG-Linker)	2e-05	5.0	1	3			219.07428713906998	(5, 10)	(1, 25)	2	mobile	N-Linked	1	0.022347469962891435	S	['GAG-Linker']
0.0	0	4.7984932731122434e-05	192	b	S(GAG-Linker)	2e-05	3.0	1	3			219.07428713906998	(5, 10)	(1, 25)	2	mobile	N-Linked	1	0.022347469962891435	S	['GAG-Linker']
0.0	0	8.797237667372446e-05	352	b	S(GAG-Linker)	2e-05	4.0	1	3			219.07428713906998	(5, 10)	(1, 25)	2	mobile	N-Linked	1	0.022347469962891435	S	['GAG-Linker']
0.0	0	1.774442824952965e-05	71	b	S(GAG-Linker)	2e-05	1.0	1	3			219.07428713906998	(5, 10)	(1, 25)	2	mobile	N-Linked	1	0.022347469962891435	S	['GAG-Linker']
0.0	0	2.3742544840919953e-05	95	b	S(GAG-Linker)	2e-05	5.0	2	3			219.07428713906998	(5, 10)	(1, 25)	2	mobile	N-Linked	1	0.022347469962891435	S	['GAG-Linker']
0.0	0	6.747881165314092e-06	27	b	S(GAG-Linker)	2e-05	1.0	2	3			219.07428713906998	(5, 10)	(1, 25)	2	mobile	N-Linked	1	0.022347469962891435	S	['GAG-Linker']
0.0	0	1.3245840805986922e-05	53	b	S(GAG-Linker)	2e-05	3.0	2	3			219.07428713906998	(5, 10)	(1, 25)	2	mobile	N-Linked	1	0.022347469962891435	S	['GAG-Linker']
0.0	0	1.2995919281345658e-05	52	b	S(GAG-Linker)	2e-05	-1.0	2	3			219.07428713906998	(5, 10)	(1, 25)	2	mobile	N-Linked	1	0.022347469962891435	S	['GAG-Linker']
0.0	0	1.0246782510291769e-05	41	b	S(GAG-Linker)	2e-05	0.0	2	3			219.07428713906998	(5, 10)	(1, 25)	2	mobile	N-Linked	1	0.022347469962891435	S	['GAG-Linker']
0.0	0	6.747881165314092e-06	27	b	S(GAG-Linker)	2e-05	2.0	2	3			219.07428713906998	(5, 10)	(1, 25)	2	mobile	N-Linked	1	0.022347469962891435	S	['GAG-Linker']
0.0	0	2.9490739907668996e-05	118	b	S(GAG-Linker)	2e-05	2.0	1	3			219.07428713906998	(5, 10)	(1, 25)	2	mobile	N-Linked	1	0.022347469962891435	S	['GAG-Linker']
0.0	0	1.3745683855269446e-05	55	b	S(GAG-Linker)	2e-05	4.0	2	3			219.07428713906998	(5, 10)	(1, 25)	2	mobile	N-Linked	1	0.022347469962891435	S	['GAG-Linker']
0.0	0	3.4989013449776775e-06	14	b	S(GAG-Linker)	2e-05	2.0	3	2			219.07428713906998	(5, 10)	(1, 25)	2	mobile	N-Linked	1	0.022347469962891435	S	['GAG-Linker']
0.0	0	3.998744394260203e-06	16	b	S(GAG-Linker)	2e-05	5.0	3	3			219.07428713906998	(5, 10)	(1, 25)	2	mobile	N-Linked	1	0.022347469962891435	S	['GAG-Linker']
0.0	0	5.998116591390304e-06	24	b	S(GAG-Linker)	2e-05	4.0	3	2			219.07428713906998	(5, 10)	(1, 25)	2	mobile	N-Linked	1	0.022347469962891435	S	['GAG-Linker']
0.0	0	5.4982735421077785e-06	22	b	S(GAG-Linker)	2e-05	5.0	3	2			219.07428713906998	(5, 10)	(1, 25)	2	mobile	N-Linked	1	0.022347469962891435	S	['GAG-Linker']
0.0	0	1.774442824952965e-05	71	b	S(GAG-Linker)	2e-05	-2.0	2	3			219.07428713906998	(5, 10)	(1, 25)	2	mobile	N-Linked	1	0.022347469962891435	S	['GAG-Linker']
0.0	0	2.974066143231026e-05	119	b	S(GAG-Linker)	2e-05	-4.0	2	3			219.07428713906998	(5, 10)	(1, 25)	2	mobile	N-Linked	1	0.022347469962891435	S	['GAG-Linker']
0.0	0	5.4982735421077785e-06	22	b	S(GAG-Linker)	2e-05	3.0	3	3			219.07428713906998	(5, 10)	(1, 25)	2	mobile	N-Linked	1	0.022347469962891435	S	['GAG-Linker']
0.0	0	2.4992152464126268e-06	10	b	S(GAG-Linker)	2e-05	-1.0	3	2			219.07428713906998	(5, 10)	(1, 25)	2	mobile	N-Linked	1	0.022347469962891435	S	['GAG-Linker']
0.0	0	2.4992152464126268e-06	10	b	S(GAG-Linker)	2e-05	0.0	3	3			219.07428713906998	(5, 10)	(1, 25)	2	mobile	N-Linked	1	0.022347469962891435	S	['GAG-Linker']
0.0	0	1.9243957397377226e-05	77	b	S(GAG-Linker)	2e-05	-3.0	2	3			219.07428713906998	(5, 10)	(1, 25)	2	mobile	N-Linked	1	0.022347469962891435	S	['GAG-Linker']
0.0	0	4.498587443542728e-06	18	b	S(GAG-Linker)	2e-05	3.0	3	2			219.07428713906998	(5, 10)	(1, 25)	2	mobile	N-Linked	1	0.022347469962891435	S	['GAG-Linker']
0.0	0	4.248665918901466e-06	17	b	S(GAG-Linker)	2e-05	2.0	3	3			219.07428713906998	(5, 10)	(1, 25)	2	mobile	N-Linked	1	0.022347469962891435	S	['GAG-Linker']
0.0	0	2.4992152464126268e-06	10	b	S(GAG-Linker)	2e-05	1.0	3	3			219.07428713906998	(5, 10)	(1, 25)	2	mobile	N-Linked	1	0.022347469962891435	S	['GAG-Linker']
0.0	0	1.2496076232063134e-05	50	b	S(GAG-Linker)	2e-05	-2.0	1	3			219.07428713906998	(5, 10)	(1, 25)	2	mobile	N-Linked	1	0.022347469962891435	S	['GAG-Linker']
0.0	0	5.4982735421077785e-06	22	b	S(GAG-Linker)	2e-05	-2.0	3	2			219.07428713906998	(5, 10)	(1, 25)	2	mobile	N-Linked	1	0.022347469962891435	S	['GAG-Linker']
0.0	0	1.0496704034933033e-05	42	b	S(GAG-Linker)	2e-05	-1.0	1	3			219.07428713906998	(5, 10)	(1, 25)	2	mobile	N-Linked	1	0.022347469962891435	S	['GAG-Linker']
0.0	0	4.748508968183991e-06	19	b	S(GAG-Linker)	2e-05	0.0	3	2			219.07428713906998	(5, 10)	(1, 25)	2	mobile	N-Linked	1	0.022347469962891435	S	['GAG-Linker']
0.0	0	3.2489798203364146e-06	13	b	S(GAG-Linker)	2e-05	1.0	3	2			219.07428713906998	(5, 10)	(1, 25)	2	mobile	N-Linked	1	0.022347469962891435	S	['GAG-Linker']
0.0	0	2.999058295695152e-06	12	b	S(GAG-Linker)	2e-05	-4.0	1	3			219.07428713906998	(5, 10)	(1, 25)	2	mobile	N-Linked	1	0.022347469962891435	S	['GAG-Linker']
0.0	0	6.997802689955355e-06	28	b	S(GAG-Linker)	2e-05	-3.0	1	3			219.07428713906998	(5, 10)	(1, 25)	2	mobile	N-Linked	1	0.022347469962891435	S	['GAG-Linker']
0.0	0	3.2489798203364146e-06	13	b	S(GAG-Linker)	2e-05	-3.0	3	3			219.07428713906998	(5, 10)	(1, 25)	2	mobile	N-Linked	1	0.022347469962891435	S	['GAG-Linker']
0.0	0	3.2489798203364146e-06	13	b	S(GAG-Linker)	2e-05	-4.0	3	2			219.07428713906998	(5, 10)	(1, 25)	2	mobile	N-Linked	1	0.022347469962891435	S	['GAG-Linker']
0.0	0	3.4989013449776775e-06	14	b	S(GAG-Linker)	2e-05	4.0	3	3			219.07428713906998	(5, 10)	(1, 25)	2	mobile	N-Linked	1	0.022347469962891435	S	['GAG-Linker']
0.00024322179267262346	19	0.0029483242261929754	11797	b	C(Carbamidomethyl)	2e-05	-3.0	1	1			160.03064878471	(5, 10)	(1, 25)	2	mobile	N-Linked	1	0.022347469962891435	C	['Carbamidomethyl']
0.0011393020814664994	89	0.0018034337218113513	7216	b	C(Carbamidomethyl)	2e-05	3.0	1	1			160.03064878471	(5, 10)	(1, 25)	2	mobile	N-Linked	1	0.022347469962891435	C	['Carbamidomethyl']
0.0	0	0.0008587303586673784	3436	b	C(Carbamidomethyl)	2e-05	4.0	1	2			160.03064878471	(5, 10)	(1, 25)	2	mobile	N-Linked	1	0.022347469962891435	C	['Carbamidomethyl']
0.000409636703448629	32	0.0011756308519124995	4704	b	C(Carbamidomethyl)	2e-05	1.0	1	1			160.03064878471	(5, 10)	(1, 25)	2	mobile	N-Linked	1	0.022347469962891435	C	['Carbamidomethyl']
0.00010240917586215725	8	0.0032052435535241935	12825	b	C(Carbamidomethyl)	2e-05	5.0	1	1			160.03064878471	(5, 10)	(1, 25)	2	mobile	N-Linked	1	0.022347469962891435	C	['Carbamidomethyl']
1.2801146982769656e-05	1	0.002501714461659039	10010	b	C(Carbamidomethyl)	2e-05	-4.0	1	1			160.03064878471	(5, 10)	(1, 25)	2	mobile	N-Linked	1	0.022347469962891435	C	['Carbamidomethyl']
0.0006656596431040222	52	0.0013368302353061138	5349	b	C(Carbamidomethyl)	2e-05	-2.0	1	1			160.03064878471	(5, 10)	(1, 25)	2	mobile	N-Linked	1	0.022347469962891435	C	['Carbamidomethyl']
0.0	0	0.0006078091479275507	2432	b	C(Carbamidomethyl)	2e-05	5.0	1	2			160.03064878471	(5, 10)	(1, 25)	2	mobile	N-Linked	1	0.022347469962891435	C	['Carbamidomethyl']
0.0007552676719834097	59	0.003458913901035075	13840	b	C(Carbamidomethyl)	2e-05	4.0	1	1			160.03064878471	(5, 10)	(1, 25)	2	mobile	N-Linked	1	0.022347469962891435	C	['Carbamidomethyl']
0.0	0	0.00025966846410227187	1039	b	C(Carbamidomethyl)	2e-05	4.0	2	1			160.03064878471	(5, 10)	(1, 25)	2	mobile	N-Linked	1	0.022347469962891435	C	['Carbamidomethyl']
0.0	0	0.0005345821412076608	2139	b	C(Carbamidomethyl)	2e-05	5.0	2	2			160.03064878471	(5, 10)	(1, 25)	2	mobile	N-Linked	1	0.022347469962891435	C	['Carbamidomethyl']
0.0004992447323280166	39	0.0013215850223029968	5288	b	C(Carbamidomethyl)	2e-05	2.0	1	1			160.03064878471	(5, 10)	(1, 25)	2	mobile	N-Linked	1	0.022347469962891435	C	['Carbamidomethyl']
0.0005376481732763255	42	0.0012506073093048783	5004	b	C(Carbamidomethyl)	2e-05	0.0	1	1			160.03064878471	(5, 10)	(1, 25)	2	mobile	N-Linked	1	0.022347469962891435	C	['Carbamidomethyl']
0.0	0	0.00034089295961068223	1364	b	C(Carbamidomethyl)	2e-05	4.0	2	2			160.03064878471	(5, 10)	(1, 25)	2	mobile	N-Linked	1	0.022347469962891435	C	['Carbamidomethyl']
0.0	0	0.00029665684974917875	1187	b	C(Carbamidomethyl)	2e-05	5.0	2	1			160.03064878471	(5, 10)	(1, 25)	2	mobile	N-Linked	1	0.022347469962891435	C	['Carbamidomethyl']
0.0006272562021557131	49	0.0009664465357877626	3867	b	C(Carbamidomethyl)	2e-05	-1.0	1	1			160.03064878471	(5, 10)	(1, 25)	2	mobile	N-Linked	1	0.022347469962891435	C	['Carbamidomethyl']
0.0	0	0.0005008427353810904	2004	b	C(Carbamidomethyl)	2e-05	3.0	1	2			160.03064878471	(5, 10)	(1, 25)	2	mobile	N-Linked	1	0.022347469962891435	C	['Carbamidomethyl']
0.0	0	0.00011746311658139345	470	b	C(Carbamidomethyl)	2e-05	-2.0	1	2			160.03064878471	(5, 10)	(1, 25)	2	mobile	N-Linked	1	0.022347469962891435	C	['Carbamidomethyl']
0.0	0	0.00014595417039049737	584	b	C(Carbamidomethyl)	2e-05	-3.0	1	2			160.03064878471	(5, 10)	(1, 25)	2	mobile	N-Linked	1	0.022347469962891435	C	['Carbamidomethyl']
0.0	0	0.0002086844730754543	835	b	C(Carbamidomethyl)	2e-05	-4.0	1	2			160.03064878471	(5, 10)	(1, 25)	2	mobile	N-Linked	1	0.022347469962891435	C	['Carbamidomethyl']
0.0	0	6.597928250529334e-05	264	b	C(Carbamidomethyl)	2e-05	2.0	2	1			160.03064878471	(5, 10)	(1, 25)	2	mobile	N-Linked	1	0.022347469962891435	C	['Carbamidomethyl']
0.0	0	0.0001117149215146444	447	b	C(Carbamidomethyl)	2e-05	3.0	2	1			160.03064878471	(5, 10)	(1, 25)	2	mobile	N-Linked	1	0.022347469962891435	C	['Carbamidomethyl']
0.0	0	8.072465245912783e-05	323	b	C(Carbamidomethyl)	2e-05	2.0	2	2			160.03064878471	(5, 10)	(1, 25)	2	mobile	N-Linked	1	0.022347469962891435	C	['Carbamidomethyl']
0.0	0	0.0002139328250929208	856	b	C(Carbamidomethyl)	2e-05	2.0	1	2			160.03064878471	(5, 10)	(1, 25)	2	mobile	N-Linked	1	0.022347469962891435	C	['Carbamidomethyl']
0.0	0	0.0001117149215146444	447	b	C(Carbamidomethyl)	2e-05	-1.0	1	2			160.03064878471	(5, 10)	(1, 25)	2	mobile	N-Linked	1	0.022347469962891435	C	['Carbamidomethyl']
0.0	0	0.0001249607623206313	500	b	C(Carbamidomethyl)	2e-05	1.0	1	2			160.03064878471	(5, 10)	(1, 25)	2	mobile	N-Linked	1	0.022347469962891435	C	['Carbamidomethyl']
0.0	0	0.0002414241928034597	966	b	C(Carbamidomethyl)	2e-05	-4.0	2	2			160.03064878471	(5, 10)	(1, 25)	2	mobile	N-Linked	1	0.022347469962891435	C	['Carbamidomethyl']
0.0	0	6.872841927634723e-05	275	b	C(Carbamidomethyl)	2e-05	-1.0	2	1			160.03064878471	(5, 10)	(1, 25)	2	mobile	N-Linked	1	0.022347469962891435	C	['Carbamidomethyl']
0.0	0	0.00012196170402493617	488	b	C(Carbamidomethyl)	2e-05	3.0	2	2			160.03064878471	(5, 10)	(1, 25)	2	mobile	N-Linked	1	0.022347469962891435	C	['Carbamidomethyl']
0.0	0	0.00012371115469742502	495	b	C(Carbamidomethyl)	2e-05	0.0	1	2			160.03064878471	(5, 10)	(1, 25)	2	mobile	N-Linked	1	0.022347469962891435	C	['Carbamidomethyl']
0.0	0	7.097771299811859e-05	284	b	C(Carbamidomethyl)	2e-05	-2.0	2	2			160.03064878471	(5, 10)	(1, 25)	2	mobile	N-Linked	1	0.022347469962891435	C	['Carbamidomethyl']
0.0	0	5.948132286462051e-05	238	b	C(Carbamidomethyl)	2e-05	1.0	2	1			160.03064878471	(5, 10)	(1, 25)	2	mobile	N-Linked	1	0.022347469962891435	C	['Carbamidomethyl']
0.0	0	9.047159192013707e-05	362	b	C(Carbamidomethyl)	2e-05	0.0	2	1			160.03064878471	(5, 10)	(1, 25)	2	mobile	N-Linked	1	0.022347469962891435	C	['Carbamidomethyl']
0.0	0	9.072151344477834e-05	363	b	C(Carbamidomethyl)	2e-05	-2.0	2	1			160.03064878471	(5, 10)	(1, 25)	2	mobile	N-Linked	1	0.022347469962891435	C	['Carbamidomethyl']
0.0	0	6.273030268495692e-05	251	b	C(Carbamidomethyl)	2e-05	0.0	2	2			160.03064878471	(5, 10)	(1, 25)	2	mobile	N-Linked	1	0.022347469962891435	C	['Carbamidomethyl']
0.0	0	0.0001364571524541294	546	b	C(Carbamidomethyl)	2e-05	-3.0	2	1			160.03064878471	(5, 10)	(1, 25)	2	mobile	N-Linked	1	0.022347469962891435	C	['Carbamidomethyl']
0.0	0	0.00014570424886585612	583	b	C(Carbamidomethyl)	2e-05	-4.0	2	1			160.03064878471	(5, 10)	(1, 25)	2	mobile	N-Linked	1	0.022347469962891435	C	['Carbamidomethyl']
0.0	0	0.00011471397981033955	459	b	C(Carbamidomethyl)	2e-05	-3.0	2	2			160.03064878471	(5, 10)	(1, 25)	2	mobile	N-Linked	1	0.022347469962891435	C	['Carbamidomethyl']
0.0	0	5.2233598650023894e-05	209	b	C(Carbamidomethyl)	2e-05	1.0	2	2			160.03064878471	(5, 10)	(1, 25)	2	mobile	N-Linked	1	0.022347469962891435	C	['Carbamidomethyl']
0.0	0	6.248038116031566e-05	250	b	C(Carbamidomethyl)	2e-05	-1.0	2	2			160.03064878471	(5, 10)	(1, 25)	2	mobile	N-Linked	1	0.022347469962891435	C	['Carbamidomethyl']
0.0	0	8.997174887085456e-06	36	b	C(Carbamidomethyl)	2e-05	-1.0	1	3			160.03064878471	(5, 10)	(1, 25)	2	mobile	N-Linked	1	0.022347469962891435	C	['Carbamidomethyl']
0.0	0	4.14869730904496e-05	166	b	C(Carbamidomethyl)	2e-05	-4.0	2	3			160.03064878471	(5, 10)	(1, 25)	2	mobile	N-Linked	1	0.022347469962891435	C	['Carbamidomethyl']
0.0	0	1.5495134527758284e-05	62	b	C(Carbamidomethyl)	2e-05	-3.0	1	3			160.03064878471	(5, 10)	(1, 25)	2	mobile	N-Linked	1	0.022347469962891435	C	['Carbamidomethyl']
0.0	0	1.8494192823453435e-05	74	b	C(Carbamidomethyl)	2e-05	5.0	3	2			160.03064878471	(5, 10)	(1, 25)	2	mobile	N-Linked	1	0.022347469962891435	C	['Carbamidomethyl']
0.0	0	7.497645739237879e-06	30	b	C(Carbamidomethyl)	2e-05	4.0	1	3			160.03064878471	(5, 10)	(1, 25)	2	mobile	N-Linked	1	0.022347469962891435	C	['Carbamidomethyl']
0.0	0	5.198367712538263e-05	208	b	C(Carbamidomethyl)	2e-05	-3.0	2	3			160.03064878471	(5, 10)	(1, 25)	2	mobile	N-Linked	1	0.022347469962891435	C	['Carbamidomethyl']
0.0	0	8.247410313161668e-06	33	b	C(Carbamidomethyl)	2e-05	3.0	1	3			160.03064878471	(5, 10)	(1, 25)	2	mobile	N-Linked	1	0.022347469962891435	C	['Carbamidomethyl']
0.0	0	3.7488228696189395e-06	15	b	C(Carbamidomethyl)	2e-05	2.0	1	3			160.03064878471	(5, 10)	(1, 25)	2	mobile	N-Linked	1	0.022347469962891435	C	['Carbamidomethyl']
0.0	0	6.747881165314091e-06	27	b	C(Carbamidomethyl)	2e-05	5.0	3	3			160.03064878471	(5, 10)	(1, 25)	2	mobile	N-Linked	1	0.022347469962891435	C	['Carbamidomethyl']
0.0	0	7.247724214596617e-06	29	b	C(Carbamidomethyl)	2e-05	3.0	3	3			160.03064878471	(5, 10)	(1, 25)	2	mobile	N-Linked	1	0.022347469962891435	C	['Carbamidomethyl']
0.0	0	1.0996547084215557e-05	44	b	C(Carbamidomethyl)	2e-05	0.0	2	3			160.03064878471	(5, 10)	(1, 25)	2	mobile	N-Linked	1	0.022347469962891435	C	['Carbamidomethyl']
0.0	0	4.998430492825253e-06	20	b	C(Carbamidomethyl)	2e-05	4.0	2	3			160.03064878471	(5, 10)	(1, 25)	2	mobile	N-Linked	1	0.022347469962891435	C	['Carbamidomethyl']
0.0	0	5.4982735421077785e-06	22	b	C(Carbamidomethyl)	2e-05	-2.0	3	2			160.03064878471	(5, 10)	(1, 25)	2	mobile	N-Linked	1	0.022347469962891435	C	['Carbamidomethyl']
0.0	0	4.74850896818399e-06	19	b	C(Carbamidomethyl)	2e-05	2.0	3	2			160.03064878471	(5, 10)	(1, 25)	2	mobile	N-Linked	1	0.022347469962891435	C	['Carbamidomethyl']
0.0	0	6.497959640672828e-06	26	b	C(Carbamidomethyl)	2e-05	4.0	3	3			160.03064878471	(5, 10)	(1, 25)	2	mobile	N-Linked	1	0.022347469962891435	C	['Carbamidomethyl']
0.0	0	6.497959640672828e-06	26	b	C(Carbamidomethyl)	2e-05	4.0	3	2			160.03064878471	(5, 10)	(1, 25)	2	mobile	N-Linked	1	0.022347469962891435	C	['Carbamidomethyl']
0.0	0	2.374254484091995e-05	95	b	C(Carbamidomethyl)	2e-05	-2.0	2	3			160.03064878471	(5, 10)	(1, 25)	2	mobile	N-Linked	1	0.022347469962891435	C	['Carbamidomethyl']
0.0	0	5.998116591390303e-06	24	b	C(Carbamidomethyl)	2e-05	3.0	3	2			160.03064878471	(5, 10)	(1, 25)	2	mobile	N-Linked	1	0.022347469962891435	C	['Carbamidomethyl']
0.0	0	4.998430492825253e-06	20	b	C(Carbamidomethyl)	2e-05	5.0	2	3			160.03064878471	(5, 10)	(1, 25)	2	mobile	N-Linked	1	0.022347469962891435	C	['Carbamidomethyl']
0.0	0	4.998430492825253e-06	20	b	C(Carbamidomethyl)	2e-05	1.0	1	3			160.03064878471	(5, 10)	(1, 25)	2	mobile	N-Linked	1	0.022347469962891435	C	['Carbamidomethyl']
0.0	0	8.997174887085456e-06	36	b	C(Carbamidomethyl)	2e-05	0.0	1	3			160.03064878471	(5, 10)	(1, 25)	2	mobile	N-Linked	1	0.022347469962891435	C	['Carbamidomethyl']
0.0	0	5.998116591390303e-06	24	b	C(Carbamidomethyl)	2e-05	3.0	2	3			160.03064878471	(5, 10)	(1, 25)	2	mobile	N-Linked	1	0.022347469962891435	C	['Carbamidomethyl']
0.0	0	9.996860985650505e-06	40	b	C(Carbamidomethyl)	2e-05	-1.0	2	3			160.03064878471	(5, 10)	(1, 25)	2	mobile	N-Linked	1	0.022347469962891435	C	['Carbamidomethyl']
0.0	0	7.247724214596617e-06	29	b	C(Carbamidomethyl)	2e-05	2.0	3	3			160.03064878471	(5, 10)	(1, 25)	2	mobile	N-Linked	1	0.022347469962891435	C	['Carbamidomethyl']
0.0	0	1.699466367560586e-05	68	b	C(Carbamidomethyl)	2e-05	-2.0	1	3			160.03064878471	(5, 10)	(1, 25)	2	mobile	N-Linked	1	0.022347469962891435	C	['Carbamidomethyl']
0.0	0	5.4982735421077785e-06	22	b	C(Carbamidomethyl)	2e-05	-3.0	3	2			160.03064878471	(5, 10)	(1, 25)	2	mobile	N-Linked	1	0.022347469962891435	C	['Carbamidomethyl']
0.0	0	4.74850896818399e-06	19	b	C(Carbamidomethyl)	2e-05	-4.0	1	3			160.03064878471	(5, 10)	(1, 25)	2	mobile	N-Linked	1	0.022347469962891435	C	['Carbamidomethyl']
0.0	0	3.498901344977677e-06	14	b	C(Carbamidomethyl)	2e-05	-1.0	3	2			160.03064878471	(5, 10)	(1, 25)	2	mobile	N-Linked	1	0.022347469962891435	C	['Carbamidomethyl']
0.0	0	4.498587443542728e-06	18	b	C(Carbamidomethyl)	2e-05	0.0	3	3			160.03064878471	(5, 10)	(1, 25)	2	mobile	N-Linked	1	0.022347469962891435	C	['Carbamidomethyl']
0.0	0	4.248665918901465e-06	17	b	C(Carbamidomethyl)	2e-05	1.0	3	2			160.03064878471	(5, 10)	(1, 25)	2	mobile	N-Linked	1	0.022347469962891435	C	['Carbamidomethyl']
0.0	0	7.247724214596617e-06	29	b	C(Carbamidomethyl)	2e-05	1.0	2	3			160.03064878471	(5, 10)	(1, 25)	2	mobile	N-Linked	1	0.022347469962891435	C	['Carbamidomethyl']
0.0	0	2.9990582956951517e-06	12	b	C(Carbamidomethyl)	2e-05	5.0	1	3			160.03064878471	(5, 10)	(1, 25)	2	mobile	N-Linked	1	0.022347469962891435	C	['Carbamidomethyl']
0.0	0	6.497959640672828e-06	26	b	C(Carbamidomethyl)	2e-05	2.0	2	3			160.03064878471	(5, 10)	(1, 25)	2	mobile	N-Linked	1	0.022347469962891435	C	['Carbamidomethyl']
0.0	0	3.498901344977677e-06	14	b	C(Carbamidomethyl)	2e-05	-4.0	3	2			160.03064878471	(5, 10)	(1, 25)	2	mobile	N-Linked	1	0.022347469962891435	C	['Carbamidomethyl']
0.0	0	3.498901344977677e-06	14	b	C(Carbamidomethyl)	2e-05	0.0	3	2			160.03064878471	(5, 10)	(1, 25)	2	mobile	N-Linked	1	0.022347469962891435	C	['Carbamidomethyl']
0.0	0	2.9990582956951517e-06	12	b	C(Carbamidomethyl)	2e-05	1.0	3	3			160.03064878471	(5, 10)	(1, 25)	2	mobile	N-Linked	1	0.022347469962891435	C	['Carbamidomethyl']
2.5602293965539312e-05	2	0.0015830029370777576	6334	b	M(Oxidation)	2e-05	0.0	1	1			147.03539991299	(5, 10)	(1, 25)	2	mobile	N-Linked	1	0.022347469962891435	M	['Oxidation']
5.1204587931078625e-05	4	0.001250357387780237	5003	b	M(Oxidation)	2e-05	-1.0	1	1			147.03539991299	(5, 10)	(1, 25)	2	mobile	N-Linked	1	0.022347469962891435	M	['Oxidation']
1.2801146982769656e-05	1	0.0013208352577290731	5285	b	M(Oxidation)	2e-05	2.0	1	1			147.03539991299	(5, 10)	(1, 25)	2	mobile	N-Linked	1	0.022347469962891435	M	['Oxidation']
1.2801146982769656e-05	1	0.0015430154931351556	6174	b	M(Oxidation)	2e-05	-3.0	1	1			147.03539991299	(5, 10)	(1, 25)	2	mobile	N-Linked	1	0.022347469962891435	M	['Oxidation']
0.0	0	0.0003156508856219147	1263	b	M(Oxidation)	2e-05	-3.0	1	2			147.03539991299	(5, 10)	(1, 25)	2	mobile	N-Linked	1	0.022347469962891435	M	['Oxidation']
3.8403440948308965e-05	3	0.0013820660312661825	5530	b	M(Oxidation)	2e-05	1.0	1	1			147.03539991299	(5, 10)	(1, 25)	2	mobile	N-Linked	1	0.022347469962891435	M	['Oxidation']
0.0	0	0.0017906877240546468	7165	b	M(Oxidation)	2e-05	4.0	1	1			147.03539991299	(5, 10)	(1, 25)	2	mobile	N-Linked	1	0.022347469962891435	M	['Oxidation']
0.0	0	0.0013935624213996804	5576	b	M(Oxidation)	2e-05	3.0	1	1			147.03539991299	(5, 10)	(1, 25)	2	mobile	N-Linked	1	0.022347469962891435	M	['Oxidation']
2.5602293965539312e-05	2	0.0014020597532374834	5610	b	M(Oxidation)	2e-05	-2.0	1	1			147.03539991299	(5, 10)	(1, 25)	2	mobile	N-Linked	1	0.022347469962891435	M	['Oxidation']
0.0	0	0.0016049960312461886	6422	b	M(Oxidation)	2e-05	5.0	1	1			147.03539991299	(5, 10)	(1, 25)	2	mobile	N-Linked	1	0.022347469962891435	M	['Oxidation']
0.0	0	0.0001866913789070232	747	b	M(Oxidation)	2e-05	-2.0	1	2			147.03539991299	(5, 10)	(1, 25)	2	mobile	N-Linked	1	0.022347469962891435	M	['Oxidation']
0.0	0	0.00015220220850652895	609	b	M(Oxidation)	2e-05	0.0	1	2			147.03539991299	(5, 10)	(1, 25)	2	mobile	N-Linked	1	0.022347469962891435	M	['Oxidation']
0.0	0	0.00012945934976417404	518	b	M(Oxidation)	2e-05	-1.0	1	2			147.03539991299	(5, 10)	(1, 25)	2	mobile	N-Linked	1	0.022347469962891435	M	['Oxidation']
0.0	0	0.0011366430940684626	4548	b	M(Oxidation)	2e-05	-4.0	1	1			147.03539991299	(5, 10)	(1, 25)	2	mobile	N-Linked	1	0.022347469962891435	M	['Oxidation']
0.0	0	0.0001257105268945551	503	b	M(Oxidation)	2e-05	-2.0	2	2			147.03539991299	(5, 10)	(1, 25)	2	mobile	N-Linked	1	0.022347469962891435	M	['Oxidation']
0.0	0	0.0001559510313761479	624	b	M(Oxidation)	2e-05	-4.0	1	2			147.03539991299	(5, 10)	(1, 25)	2	mobile	N-Linked	1	0.022347469962891435	M	['Oxidation']
0.0	0	0.0001144640582856983	458	b	M(Oxidation)	2e-05	0.0	2	2			147.03539991299	(5, 10)	(1, 25)	2	mobile	N-Linked	1	0.022347469962891435	M	['Oxidation']
0.0	0	0.0001651981277878746	661	b	M(Oxidation)	2e-05	4.0	2	2			147.03539991299	(5, 10)	(1, 25)	2	mobile	N-Linked	1	0.022347469962891435	M	['Oxidation']
0.0	0	3.8987757844036973e-05	156	b	M(Oxidation)	2e-05	5.0	2	1			147.03539991299	(5, 10)	(1, 25)	2	mobile	N-Linked	1	0.022347469962891435	M	['Oxidation']
0.0	0	0.00014070581837303086	563	b	M(Oxidation)	2e-05	3.0	2	2			147.03539991299	(5, 10)	(1, 25)	2	mobile	N-Linked	1	0.022347469962891435	M	['Oxidation']
0.0	0	8.997174887085455e-05	360	b	M(Oxidation)	2e-05	-1.0	2	2			147.03539991299	(5, 10)	(1, 25)	2	mobile	N-Linked	1	0.022347469962891435	M	['Oxidation']
0.0	0	5.34832062732302e-05	214	b	M(Oxidation)	2e-05	0.0	2	1			147.03539991299	(5, 10)	(1, 25)	2	mobile	N-Linked	1	0.022347469962891435	M	['Oxidation']
0.0	0	7.172747757204238e-05	287	b	M(Oxidation)	2e-05	2.0	1	2			147.03539991299	(5, 10)	(1, 25)	2	mobile	N-Linked	1	0.022347469962891435	M	['Oxidation']
0.0	0	0.00010271774662755894	411	b	M(Oxidation)	2e-05	1.0	2	2			147.03539991299	(5, 10)	(1, 25)	2	mobile	N-Linked	1	0.022347469962891435	M	['Oxidation']
0.0	0	4.1986816139732125e-05	168	b	M(Oxidation)	2e-05	5.0	1	2			147.03539991299	(5, 10)	(1, 25)	2	mobile	N-Linked	1	0.022347469962891435	M	['Oxidation']
0.0	0	4.5485717484709803e-05	182	b	M(Oxidation)	2e-05	-3.0	2	1			147.03539991299	(5, 10)	(1, 25)	2	mobile	N-Linked	1	0.022347469962891435	M	['Oxidation']
0.0	0	9.596986546224485e-05	384	b	M(Oxidation)	2e-05	1.0	1	2			147.03539991299	(5, 10)	(1, 25)	2	mobile	N-Linked	1	0.022347469962891435	M	['Oxidation']
0.0	0	0.00013945621074982456	558	b	M(Oxidation)	2e-05	-3.0	2	2			147.03539991299	(5, 10)	(1, 25)	2	mobile	N-Linked	1	0.022347469962891435	M	['Oxidation']
0.0	0	0.00010471711882468904	419	b	M(Oxidation)	2e-05	5.0	2	2			147.03539991299	(5, 10)	(1, 25)	2	mobile	N-Linked	1	0.022347469962891435	M	['Oxidation']
0.0	0	0.0001919397309244897	768	b	M(Oxidation)	2e-05	-4.0	2	2			147.03539991299	(5, 10)	(1, 25)	2	mobile	N-Linked	1	0.022347469962891435	M	['Oxidation']
0.0	0	4.8734697305046215e-05	195	b	M(Oxidation)	2e-05	3.0	2	1			147.03539991299	(5, 10)	(1, 25)	2	mobile	N-Linked	1	0.022347469962891435	M	['Oxidation']
0.0	0	3.74882286961894e-05	150	b	M(Oxidation)	2e-05	1.0	2	1			147.03539991299	(5, 10)	(1, 25)	2	mobile	N-Linked	1	0.022347469962891435	M	['Oxidation']
0.0	0	0.0001144640582856983	458	b	M(Oxidation)	2e-05	2.0	2	2			147.03539991299	(5, 10)	(1, 25)	2	mobile	N-Linked	1	0.022347469962891435	M	['Oxidation']
0.0	0	4.773501120648117e-05	191	b	M(Oxidation)	2e-05	4.0	2	1			147.03539991299	(5, 10)	(1, 25)	2	mobile	N-Linked	1	0.022347469962891435	M	['Oxidation']
0.0	0	4.74850896818399e-05	190	b	M(Oxidation)	2e-05	4.0	1	2			147.03539991299	(5, 10)	(1, 25)	2	mobile	N-Linked	1	0.022347469962891435	M	['Oxidation']
0.0	0	3.5738778023700555e-05	143	b	M(Oxidation)	2e-05	2.0	2	1			147.03539991299	(5, 10)	(1, 25)	2	mobile	N-Linked	1	0.022347469962891435	M	['Oxidation']
0.0	0	4.073720851652581e-05	163	b	M(Oxidation)	2e-05	-4.0	2	1			147.03539991299	(5, 10)	(1, 25)	2	mobile	N-Linked	1	0.022347469962891435	M	['Oxidation']
0.0	0	4.923454035432874e-05	197	b	M(Oxidation)	2e-05	-1.0	2	1			147.03539991299	(5, 10)	(1, 25)	2	mobile	N-Linked	1	0.022347469962891435	M	['Oxidation']
0.0	0	4.34863452875797e-05	174	b	M(Oxidation)	2e-05	-2.0	2	1			147.03539991299	(5, 10)	(1, 25)	2	mobile	N-Linked	1	0.022347469962891435	M	['Oxidation']
0.0	0	5.748195066749041e-05	230	b	M(Oxidation)	2e-05	3.0	1	2			147.03539991299	(5, 10)	(1, 25)	2	mobile	N-Linked	1	0.022347469962891435	M	['Oxidation']
0.0	0	3.498901344977677e-06	14	b	M(Oxidation)	2e-05	-1.0	3	2			147.03539991299	(5, 10)	(1, 25)	2	mobile	N-Linked	1	0.022347469962891435	M	['Oxidation']
0.0	0	4.74850896818399e-06	19	b	M(Oxidation)	2e-05	3.0	2	3			147.03539991299	(5, 10)	(1, 25)	2	mobile	N-Linked	1	0.022347469962891435	M	['Oxidation']
0.0	0	8.747253362444192e-06	35	b	M(Oxidation)	2e-05	5.0	3	2			147.03539991299	(5, 10)	(1, 25)	2	mobile	N-Linked	1	0.022347469962891435	M	['Oxidation']
0.0	0	3.998744394260202e-06	16	b	M(Oxidation)	2e-05	-4.0	3	3			147.03539991299	(5, 10)	(1, 25)	2	mobile	N-Linked	1	0.022347469962891435	M	['Oxidation']
0.0	0	5.7481950667490405e-06	23	b	M(Oxidation)	2e-05	-3.0	3	3			147.03539991299	(5, 10)	(1, 25)	2	mobile	N-Linked	1	0.022347469962891435	M	['Oxidation']
0.0	0	5.4982735421077785e-06	22	b	M(Oxidation)	2e-05	2.0	2	3			147.03539991299	(5, 10)	(1, 25)	2	mobile	N-Linked	1	0.022347469962891435	M	['Oxidation']
0.0	0	6.747881165314091e-06	27	b	M(Oxidation)	2e-05	-3.0	2	3			147.03539991299	(5, 10)	(1, 25)	2	mobile	N-Linked	1	0.022347469962891435	M	['Oxidation']
0.0	0	2.4992152464126264e-06	10	b	M(Oxidation)	2e-05	1.0	3	3			147.03539991299	(5, 10)	(1, 25)	2	mobile	N-Linked	1	0.022347469962891435	M	['Oxidation']
0.0	0	5.998116591390303e-06	24	b	M(Oxidation)	2e-05	0.0	2	3			147.03539991299	(5, 10)	(1, 25)	2	mobile	N-Linked	1	0.022347469962891435	M	['Oxidation']
0.0	0	3.998744394260202e-06	16	b	M(Oxidation)	2e-05	5.0	2	3			147.03539991299	(5, 10)	(1, 25)	2	mobile	N-Linked	1	0.022347469962891435	M	['Oxidation']
0.0	0	4.998430492825253e-06	20	b	M(Oxidation)	2e-05	4.0	2	3			147.03539991299	(5, 10)	(1, 25)	2	mobile	N-Linked	1	0.022347469962891435	M	['Oxidation']
0.0	0	5.248352017466516e-06	21	b	M(Oxidation)	2e-05	1.0	2	3			147.03539991299	(5, 10)	(1, 25)	2	mobile	N-Linked	1	0.022347469962891435	M	['Oxidation']
0.0	0	5.248352017466516e-06	21	b	M(Oxidation)	2e-05	5.0	3	3			147.03539991299	(5, 10)	(1, 25)	2	mobile	N-Linked	1	0.022347469962891435	M	['Oxidation']
0.0	0	5.4982735421077785e-06	22	b	M(Oxidation)	2e-05	4.0	3	2			147.03539991299	(5, 10)	(1, 25)	2	mobile	N-Linked	1	0.022347469962891435	M	['Oxidation']
0.0	0	4.498587443542728e-06	18	b	M(Oxidation)	2e-05	-1.0	2	3			147.03539991299	(5, 10)	(1, 25)	2	mobile	N-Linked	1	0.022347469962891435	M	['Oxidation']
0.0	0	6.747881165314091e-06	27	b	M(Oxidation)	2e-05	-2.0	2	3			147.03539991299	(5, 10)	(1, 25)	2	mobile	N-Linked	1	0.022347469962891435	M	['Oxidation']
0.0	0	6.497959640672828e-06	26	b	M(Oxidation)	2e-05	-4.0	2	3			147.03539991299	(5, 10)	(1, 25)	2	mobile	N-Linked	1	0.022347469962891435	M	['Oxidation']
0.0	0	6.997802689955354e-06	28	b	M(Oxidation)	2e-05	-2.0	3	2			147.03539991299	(5, 10)	(1, 25)	2	mobile	N-Linked	1	0.022347469962891435	M	['Oxidation']
0.0	0	2.4992152464126264e-06	10	b	M(Oxidation)	2e-05	0.0	3	3			147.03539991299	(5, 10)	(1, 25)	2	mobile	N-Linked	1	0.022347469962891435	M	['Oxidation']
0.0	0	8.247410313161668e-06	33	b	M(Oxidation)	2e-05	-3.0	3	2			147.03539991299	(5, 10)	(1, 25)	2	mobile	N-Linked	1	0.022347469962891435	M	['Oxidation']
0.0	0	1.2745997756704395e-05	51	b	M(Oxidation)	2e-05	-4.0	3	2			147.03539991299	(5, 10)	(1, 25)	2	mobile	N-Linked	1	0.022347469962891435	M	['Oxidation']
0.0	0	2.7491367710538892e-06	11	b	M(Oxidation)	2e-05	2.0	3	3			147.03539991299	(5, 10)	(1, 25)	2	mobile	N-Linked	1	0.022347469962891435	M	['Oxidation']
0.0	0	4.998430492825253e-06	20	b	M(Oxidation)	2e-05	4.0	3	3			147.03539991299	(5, 10)	(1, 25)	2	mobile	N-Linked	1	0.022347469962891435	M	['Oxidation']
0.0	0	5.998116591390303e-06	24	b	M(Oxidation)	2e-05	3.0	3	2			147.03539991299	(5, 10)	(1, 25)	2	mobile	N-Linked	1	0.022347469962891435	M	['Oxidation']
0.0	0	4.248665918901465e-06	17	b	M(Oxidation)	2e-05	-2.0	3	3			147.03539991299	(5, 10)	(1, 25)	2	mobile	N-Linked	1	0.022347469962891435	M	['Oxidation']
0.0	0	6.747881165314091e-06	27	b	M(Oxidation)	2e-05	2.0	3	2			147.03539991299	(5, 10)	(1, 25)	2	mobile	N-Linked	1	0.022347469962891435	M	['Oxidation']
0.0	0	2.4992152464126264e-06	10	b	M(Oxidation)	2e-05	-1.0	3	3			147.03539991299	(5, 10)	(1, 25)	2	mobile	N-Linked	1	0.022347469962891435	M	['Oxidation']
0.0	0	3.248979820336414e-06	13	b	M(Oxidation)	2e-05	1.0	3	2			147.03539991299	(5, 10)	(1, 25)	2	mobile	N-Linked	1	0.022347469962891435	M	['Oxidation']
0.0	0	4.74850896818399e-06	19	b	M(Oxidation)	2e-05	0.0	3	2			147.03539991299	(5, 10)	(1, 25)	2	mobile	N-Linked	1	0.022347469962891435	M	['Oxidation']
0.0018433651655188304	144	0.0012356120178264025	4944	b	A	2e-05	-3.0	1	1			71.03711378470999	(5, 10)	(1, 25)	2	mobile	N-Linked	1	0.022347469962891435	A	[]
0.006080544816815587	475	0.001225615156840752	4904	b	A	2e-05	3.0	1	1			71.03711378470999	(5, 10)	(1, 25)	2	mobile	N-Linked	1	0.022347469962891435	A	[]
0.0006784607900867918	53	0.0009064653698738596	3627	b	A	2e-05	5.0	1	1			71.03711378470999	(5, 10)	(1, 25)	2	mobile	N-Linked	1	0.022347469962891435	A	[]
0.003430707391382268	268	0.0011891266142431277	4758	b	A	2e-05	-2.0	1	1			71.03711378470999	(5, 10)	(1, 25)	2	mobile	N-Linked	1	0.022347469962891435	A	[]
0.005645305819401418	441	0.0017317062442393089	6929	b	A	2e-05	0.0	1	1			71.03711378470999	(5, 10)	(1, 25)	2	mobile	N-Linked	1	0.022347469962891435	A	[]
0.0034819119793133464	272	0.0014075580267795913	5632	b	A	2e-05	4.0	1	1			71.03711378470999	(5, 10)	(1, 25)	2	mobile	N-Linked	1	0.022347469962891435	A	[]
0.005530095496556492	432	0.0013183360424826604	5275	b	A	2e-05	2.0	1	1			71.03711378470999	(5, 10)	(1, 25)	2	mobile	N-Linked	1	0.022347469962891435	A	[]
0.0035971223021582736	281	0.0015087762442593025	6037	b	A	2e-05	1.0	1	1			71.03711378470999	(5, 10)	(1, 25)	2	mobile	N-Linked	1	0.022347469962891435	A	[]
0.002150592693105302	168	0.0011059027465375871	4425	b	A	2e-05	-1.0	1	1			71.03711378470999	(5, 10)	(1, 25)	2	mobile	N-Linked	1	0.022347469962891435	A	[]
0.0011008986405181905	86	0.0010559184416093347	4225	b	A	2e-05	-4.0	1	1			71.03711378470999	(5, 10)	(1, 25)	2	mobile	N-Linked	1	0.022347469962891435	A	[]
1.2801146982769656e-05	1	9.147127801870213e-05	366	b	A	2e-05	4.0	1	2			71.03711378470999	(5, 10)	(1, 25)	2	mobile	N-Linked	1	0.022347469962891435	A	[]
0.0	0	7.822543721271521e-05	313	b	A	2e-05	0.0	2	1			71.03711378470999	(5, 10)	(1, 25)	2	mobile	N-Linked	1	0.022347469962891435	A	[]
0.0	0	0.00014020597532374835	561	b	A	2e-05	0.0	2	2			71.03711378470999	(5, 10)	(1, 25)	2	mobile	N-Linked	1	0.022347469962891435	A	[]
0.0	0	7.597614349094384e-05	304	b	A	2e-05	3.0	1	2			71.03711378470999	(5, 10)	(1, 25)	2	mobile	N-Linked	1	0.022347469962891435	A	[]
0.0	0	4.673532510791611e-05	187	b	A	2e-05	1.0	1	2			71.03711378470999	(5, 10)	(1, 25)	2	mobile	N-Linked	1	0.022347469962891435	A	[]
0.0	0	0.00011046531389143809	442	b	A	2e-05	1.0	2	2			71.03711378470999	(5, 10)	(1, 25)	2	mobile	N-Linked	1	0.022347469962891435	A	[]
0.0	0	4.723516815719864e-05	189	b	A	2e-05	-2.0	2	1			71.03711378470999	(5, 10)	(1, 25)	2	mobile	N-Linked	1	0.022347469962891435	A	[]
0.0	0	6.672904707921713e-05	267	b	A	2e-05	1.0	2	1			71.03711378470999	(5, 10)	(1, 25)	2	mobile	N-Linked	1	0.022347469962891435	A	[]
0.0	0	0.00010796609864502546	432	b	A	2e-05	2.0	2	2			71.03711378470999	(5, 10)	(1, 25)	2	mobile	N-Linked	1	0.022347469962891435	A	[]
0.0	0	0.00010471711882468904	419	b	A	2e-05	-1.0	2	2			71.03711378470999	(5, 10)	(1, 25)	2	mobile	N-Linked	1	0.022347469962891435	A	[]
0.0	0	9.197112106798465e-05	368	b	A	2e-05	3.0	2	1			71.03711378470999	(5, 10)	(1, 25)	2	mobile	N-Linked	1	0.022347469962891435	A	[]
0.0	0	6.298022420959819e-05	252	b	A	2e-05	2.0	1	2			71.03711378470999	(5, 10)	(1, 25)	2	mobile	N-Linked	1	0.022347469962891435	A	[]
0.0	0	3.598869954834182e-05	144	b	A	2e-05	-2.0	1	2			71.03711378470999	(5, 10)	(1, 25)	2	mobile	N-Linked	1	0.022347469962891435	A	[]
0.0	0	5.323328474858894e-05	213	b	A	2e-05	4.0	2	1			71.03711378470999	(5, 10)	(1, 25)	2	mobile	N-Linked	1	0.022347469962891435	A	[]
0.0	0	7.872528026199773e-05	315	b	A	2e-05	2.0	2	1			71.03711378470999	(5, 10)	(1, 25)	2	mobile	N-Linked	1	0.022347469962891435	A	[]
0.0	0	8.997174887085455e-05	360	b	A	2e-05	5.0	2	2			71.03711378470999	(5, 10)	(1, 25)	2	mobile	N-Linked	1	0.022347469962891435	A	[]
1.2801146982769656e-05	1	8.572308295195309e-05	343	b	A	2e-05	5.0	1	2			71.03711378470999	(5, 10)	(1, 25)	2	mobile	N-Linked	1	0.022347469962891435	A	[]
0.0	0	4.073720851652581e-05	163	b	A	2e-05	0.0	1	2			71.03711378470999	(5, 10)	(1, 25)	2	mobile	N-Linked	1	0.022347469962891435	A	[]
0.0	0	5.048414797753505e-05	202	b	A	2e-05	5.0	2	1			71.03711378470999	(5, 10)	(1, 25)	2	mobile	N-Linked	1	0.022347469962891435	A	[]
0.0	0	2.8740975333745204e-05	115	b	A	2e-05	-1.0	1	2			71.03711378470999	(5, 10)	(1, 25)	2	mobile	N-Linked	1	0.022347469962891435	A	[]
0.0	0	5.948132286462051e-05	238	b	A	2e-05	-1.0	2	1			71.03711378470999	(5, 10)	(1, 25)	2	mobile	N-Linked	1	0.022347469962891435	A	[]
0.0	0	1.5245213003117022e-05	61	b	A	2e-05	-4.0	2	1			71.03711378470999	(5, 10)	(1, 25)	2	mobile	N-Linked	1	0.022347469962891435	A	[]
0.0	0	3.373940582657046e-05	135	b	A	2e-05	-4.0	1	2			71.03711378470999	(5, 10)	(1, 25)	2	mobile	N-Linked	1	0.022347469962891435	A	[]
0.0	0	7.847535873735647e-05	314	b	A	2e-05	-4.0	2	2			71.03711378470999	(5, 10)	(1, 25)	2	mobile	N-Linked	1	0.022347469962891435	A	[]
0.0	0	3.298964125264667e-05	132	b	A	2e-05	-3.0	2	1			71.03711378470999	(5, 10)	(1, 25)	2	mobile	N-Linked	1	0.022347469962891435	A	[]
0.0	0	0.00014795354258762748	592	b	A	2e-05	4.0	2	2			71.03711378470999	(5, 10)	(1, 25)	2	mobile	N-Linked	1	0.022347469962891435	A	[]
0.0	0	8.472339685338804e-05	339	b	A	2e-05	-3.0	2	2			71.03711378470999	(5, 10)	(1, 25)	2	mobile	N-Linked	1	0.022347469962891435	A	[]
0.0	0	8.09745739837691e-05	324	b	A	2e-05	-2.0	2	2			71.03711378470999	(5, 10)	(1, 25)	2	mobile	N-Linked	1	0.022347469962891435	A	[]
0.0	0	0.00014020597532374835	561	b	A	2e-05	3.0	2	2			71.03711378470999	(5, 10)	(1, 25)	2	mobile	N-Linked	1	0.022347469962891435	A	[]
0.0	0	3.223987667872288e-05	129	b	A	2e-05	-3.0	1	2			71.03711378470999	(5, 10)	(1, 25)	2	mobile	N-Linked	1	0.022347469962891435	A	[]
0.0	0	8.247410313161668e-06	33	b	A	2e-05	3.0	3	3			71.03711378470999	(5, 10)	(1, 25)	2	mobile	N-Linked	1	0.022347469962891435	A	[]
0.0	0	8.49733183780293e-06	34	b	A	2e-05	-1.0	2	3			71.03711378470999	(5, 10)	(1, 25)	2	mobile	N-Linked	1	0.022347469962891435	A	[]
0.0	0	8.247410313161668e-06	33	b	A	2e-05	3.0	2	3			71.03711378470999	(5, 10)	(1, 25)	2	mobile	N-Linked	1	0.022347469962891435	A	[]
0.0	0	2.7991210759821416e-05	112	b	A	2e-05	-4.0	2	3			71.03711378470999	(5, 10)	(1, 25)	2	mobile	N-Linked	1	0.022347469962891435	A	[]
0.0	0	1.2496076232063133e-05	50	b	A	2e-05	4.0	3	3			71.03711378470999	(5, 10)	(1, 25)	2	mobile	N-Linked	1	0.022347469962891435	A	[]
0.0	0	2.4742230939485e-05	99	b	A	2e-05	-3.0	2	3			71.03711378470999	(5, 10)	(1, 25)	2	mobile	N-Linked	1	0.022347469962891435	A	[]
0.0	0	8.49733183780293e-06	34	b	A	2e-05	-2.0	3	2			71.03711378470999	(5, 10)	(1, 25)	2	mobile	N-Linked	1	0.022347469962891435	A	[]
0.0	0	6.497959640672828e-06	26	b	A	2e-05	1.0	3	3			71.03711378470999	(5, 10)	(1, 25)	2	mobile	N-Linked	1	0.022347469962891435	A	[]
0.0	0	8.997174887085456e-06	36	b	A	2e-05	0.0	3	3			71.03711378470999	(5, 10)	(1, 25)	2	mobile	N-Linked	1	0.022347469962891435	A	[]
0.0	0	9.996860985650505e-06	40	b	A	2e-05	4.0	3	2			71.03711378470999	(5, 10)	(1, 25)	2	mobile	N-Linked	1	0.022347469962891435	A	[]
0.0	0	9.996860985650505e-06	40	b	A	2e-05	-2.0	3	3			71.03711378470999	(5, 10)	(1, 25)	2	mobile	N-Linked	1	0.022347469962891435	A	[]
0.0	0	9.746939461009243e-06	39	b	A	2e-05	3.0	3	2			71.03711378470999	(5, 10)	(1, 25)	2	mobile	N-Linked	1	0.022347469962891435	A	[]
0.0	0	1.1996233182780607e-05	48	b	A	2e-05	5.0	3	2			71.03711378470999	(5, 10)	(1, 25)	2	mobile	N-Linked	1	0.022347469962891435	A	[]
0.0	0	1.0746625559574293e-05	43	b	A	2e-05	-3.0	3	2			71.03711378470999	(5, 10)	(1, 25)	2	mobile	N-Linked	1	0.022347469962891435	A	[]
0.0	0	1.0496704034933031e-05	42	b	A	2e-05	-1.0	3	3			71.03711378470999	(5, 10)	(1, 25)	2	mobile	N-Linked	1	0.022347469962891435	A	[]
0.0	0	9.49701793636798e-06	38	b	A	2e-05	2.0	3	2			71.03711378470999	(5, 10)	(1, 25)	2	mobile	N-Linked	1	0.022347469962891435	A	[]
0.0	0	7.997488788520404e-06	32	b	A	2e-05	-1.0	3	2			71.03711378470999	(5, 10)	(1, 25)	2	mobile	N-Linked	1	0.022347469962891435	A	[]
0.0	0	1.0996547084215557e-05	44	b	A	2e-05	-2.0	2	3			71.03711378470999	(5, 10)	(1, 25)	2	mobile	N-Linked	1	0.022347469962891435	A	[]
0.0	0	5.7481950667490405e-06	23	b	A	2e-05	1.0	3	2			71.03711378470999	(5, 10)	(1, 25)	2	mobile	N-Linked	1	0.022347469962891435	A	[]
0.0	0	2.4242387890202477e-05	97	b	A	2e-05	-3.0	3	3			71.03711378470999	(5, 10)	(1, 25)	2	mobile	N-Linked	1	0.022347469962891435	A	[]
0.0	0	6.997802689955354e-06	28	b	A	2e-05	5.0	3	3			71.03711378470999	(5, 10)	(1, 25)	2	mobile	N-Linked	1	0.022347469962891435	A	[]
0.0	0	3.248979820336414e-06	13	b	A	2e-05	5.0	2	3			71.03711378470999	(5, 10)	(1, 25)	2	mobile	N-Linked	1	0.022347469962891435	A	[]
0.0	0	1.0246782510291769e-05	41	b	A	2e-05	1.0	2	3			71.03711378470999	(5, 10)	(1, 25)	2	mobile	N-Linked	1	0.022347469962891435	A	[]
0.0	0	6.248038116031566e-06	25	b	A	2e-05	4.0	2	3			71.03711378470999	(5, 10)	(1, 25)	2	mobile	N-Linked	1	0.022347469962891435	A	[]
0.0	0	1.824427129881217e-05	73	b	A	2e-05	-4.0	3	3			71.03711378470999	(5, 10)	(1, 25)	2	mobile	N-Linked	1	0.022347469962891435	A	[]
0.0	0	7.747567263879142e-06	31	b	A	2e-05	2.0	3	3			71.03711378470999	(5, 10)	(1, 25)	2	mobile	N-Linked	1	0.022347469962891435	A	[]
0.0	0	8.247410313161668e-06	33	b	A	2e-05	0.0	3	2			71.03711378470999	(5, 10)	(1, 25)	2	mobile	N-Linked	1	0.022347469962891435	A	[]
0.0	0	9.996860985650505e-06	40	b	A	2e-05	0.0	2	3			71.03711378470999	(5, 10)	(1, 25)	2	mobile	N-Linked	1	0.022347469962891435	A	[]
0.0	0	7.497645739237879e-06	30	b	A	2e-05	2.0	2	3			71.03711378470999	(5, 10)	(1, 25)	2	mobile	N-Linked	1	0.022347469962891435	A	[]
0.0	0	8.747253362444192e-06	35	b	A	2e-05	-4.0	3	2			71.03711378470999	(5, 10)	(1, 25)	2	mobile	N-Linked	1	0.022347469962891435	A	[]
2.5602293965539312e-05	2	0.0030028071185647705	12015	b	C	2e-05	5.0	1	1			103.00918478470999	(5, 10)	(1, 25)	2	mobile	N-Linked	1	0.022347469962891435	C	[]
0.0	0	0.0016467329258612795	6589	b	C	2e-05	-1.0	1	1			103.00918478470999	(5, 10)	(1, 25)	2	mobile	N-Linked	1	0.022347469962891435	C	[]
0.0	0	0.0016944679370677607	6780	b	C	2e-05	1.0	1	1			103.00918478470999	(5, 10)	(1, 25)	2	mobile	N-Linked	1	0.022347469962891435	C	[]
0.0	0	0.0018359235200147155	7346	b	C	2e-05	2.0	1	1			103.00918478470999	(5, 10)	(1, 25)	2	mobile	N-Linked	1	0.022347469962891435	C	[]
0.0	0	0.002015367174707142	8064	b	C	2e-05	0.0	1	1			103.00918478470999	(5, 10)	(1, 25)	2	mobile	N-Linked	1	0.022347469962891435	C	[]
0.0	0	0.0019428899325611758	7774	b	C	2e-05	3.0	1	1			103.00918478470999	(5, 10)	(1, 25)	2	mobile	N-Linked	1	0.022347469962891435	C	[]
0.0	0	0.0022292999998000627	8920	b	C	2e-05	4.0	1	1			103.00918478470999	(5, 10)	(1, 25)	2	mobile	N-Linked	1	0.022347469962891435	C	[]
0.0	0	0.0027728793158948092	11095	b	C	2e-05	-3.0	1	1			103.00918478470999	(5, 10)	(1, 25)	2	mobile	N-Linked	1	0.022347469962891435	C	[]
0.0	0	0.003696839192493557	14792	b	C	2e-05	-4.0	1	1			103.00918478470999	(5, 10)	(1, 25)	2	mobile	N-Linked	1	0.022347469962891435	C	[]
0.0	0	6.747881165314092e-05	270	b	C	2e-05	-1.0	2	1			103.00918478470999	(5, 10)	(1, 25)	2	mobile	N-Linked	1	0.022347469962891435	C	[]
0.0	0	0.001970381300271715	7884	b	C	2e-05	-2.0	1	1			103.00918478470999	(5, 10)	(1, 25)	2	mobile	N-Linked	1	0.022347469962891435	C	[]
0.0	0	0.00011646343048282839	466	b	C	2e-05	-2.0	2	1			103.00918478470999	(5, 10)	(1, 25)	2	mobile	N-Linked	1	0.022347469962891435	C	[]
0.0	0	5.948132286462051e-05	238	b	C	2e-05	2.0	2	1			103.00918478470999	(5, 10)	(1, 25)	2	mobile	N-Linked	1	0.022347469962891435	C	[]
0.0	0	3.2739719728005404e-05	131	b	C	2e-05	5.0	1	2			103.00918478470999	(5, 10)	(1, 25)	2	mobile	N-Linked	1	0.022347469962891435	C	[]
1.2801146982769656e-05	1	7.922512331128026e-05	317	b	C	2e-05	5.0	2	2			103.00918478470999	(5, 10)	(1, 25)	2	mobile	N-Linked	1	0.022347469962891435	C	[]
0.0	0	0.0001117149215146444	447	b	C	2e-05	-4.0	2	1			103.00918478470999	(5, 10)	(1, 25)	2	mobile	N-Linked	1	0.022347469962891435	C	[]
0.0	0	4.448603138614475e-05	178	b	C	2e-05	1.0	2	1			103.00918478470999	(5, 10)	(1, 25)	2	mobile	N-Linked	1	0.022347469962891435	C	[]
0.0	0	6.123077353710935e-05	245	b	C	2e-05	3.0	2	1			103.00918478470999	(5, 10)	(1, 25)	2	mobile	N-Linked	1	0.022347469962891435	C	[]
0.0	0	5.073406950217632e-05	203	b	C	2e-05	-1.0	2	2			103.00918478470999	(5, 10)	(1, 25)	2	mobile	N-Linked	1	0.022347469962891435	C	[]
0.0	0	5.4982735421077785e-05	220	b	C	2e-05	0.0	2	1			103.00918478470999	(5, 10)	(1, 25)	2	mobile	N-Linked	1	0.022347469962891435	C	[]
0.0	0	4.673532510791611e-05	187	b	C	2e-05	-4.0	1	2			103.00918478470999	(5, 10)	(1, 25)	2	mobile	N-Linked	1	0.022347469962891435	C	[]
0.0	0	6.772873317778217e-05	271	b	C	2e-05	0.0	2	2			103.00918478470999	(5, 10)	(1, 25)	2	mobile	N-Linked	1	0.022347469962891435	C	[]
0.0	0	2.924081838302773e-05	117	b	C	2e-05	4.0	1	2			103.00918478470999	(5, 10)	(1, 25)	2	mobile	N-Linked	1	0.022347469962891435	C	[]
0.0	0	4.448603138614475e-05	178	b	C	2e-05	1.0	2	2			103.00918478470999	(5, 10)	(1, 25)	2	mobile	N-Linked	1	0.022347469962891435	C	[]
0.0	0	4.923454035432874e-05	197	b	C	2e-05	2.0	2	2			103.00918478470999	(5, 10)	(1, 25)	2	mobile	N-Linked	1	0.022347469962891435	C	[]
0.0	0	2.6241760087332577e-05	105	b	C	2e-05	3.0	1	2			103.00918478470999	(5, 10)	(1, 25)	2	mobile	N-Linked	1	0.022347469962891435	C	[]
0.0	0	3.473909192513551e-05	139	b	C	2e-05	-2.0	1	2			103.00918478470999	(5, 10)	(1, 25)	2	mobile	N-Linked	1	0.022347469962891435	C	[]
0.0	0	2.7741289235180153e-05	111	b	C	2e-05	1.0	1	2			103.00918478470999	(5, 10)	(1, 25)	2	mobile	N-Linked	1	0.022347469962891435	C	[]
0.0	0	7.49764573923788e-05	300	b	C	2e-05	-4.0	2	2			103.00918478470999	(5, 10)	(1, 25)	2	mobile	N-Linked	1	0.022347469962891435	C	[]
1.2801146982769656e-05	1	3.74882286961894e-05	150	b	C	2e-05	5.0	2	1			103.00918478470999	(5, 10)	(1, 25)	2	mobile	N-Linked	1	0.022347469962891435	C	[]
0.0	0	9.322072869119097e-05	373	b	C	2e-05	4.0	2	1			103.00918478470999	(5, 10)	(1, 25)	2	mobile	N-Linked	1	0.022347469962891435	C	[]
0.0	0	7.147755604740111e-05	286	b	C	2e-05	4.0	2	2			103.00918478470999	(5, 10)	(1, 25)	2	mobile	N-Linked	1	0.022347469962891435	C	[]
0.0	0	8.397363227946425e-05	336	b	C	2e-05	-3.0	1	2			103.00918478470999	(5, 10)	(1, 25)	2	mobile	N-Linked	1	0.022347469962891435	C	[]
0.0	0	0.0001492031502108338	597	b	C	2e-05	-3.0	2	1			103.00918478470999	(5, 10)	(1, 25)	2	mobile	N-Linked	1	0.022347469962891435	C	[]
0.0	0	8.172433855769289e-05	327	b	C	2e-05	-3.0	2	2			103.00918478470999	(5, 10)	(1, 25)	2	mobile	N-Linked	1	0.022347469962891435	C	[]
0.0	0	6.872841927634723e-05	275	b	C	2e-05	-2.0	2	2			103.00918478470999	(5, 10)	(1, 25)	2	mobile	N-Linked	1	0.022347469962891435	C	[]
0.0	0	2.3242701791637426e-05	93	b	C	2e-05	-1.0	1	2			103.00918478470999	(5, 10)	(1, 25)	2	mobile	N-Linked	1	0.022347469962891435	C	[]
0.0	0	7.597614349094384e-05	304	b	C	2e-05	3.0	2	2			103.00918478470999	(5, 10)	(1, 25)	2	mobile	N-Linked	1	0.022347469962891435	C	[]
0.0	0	2.9990582956951516e-05	120	b	C	2e-05	0.0	1	2			103.00918478470999	(5, 10)	(1, 25)	2	mobile	N-Linked	1	0.022347469962891435	C	[]
0.0	0	1.9243957397377223e-05	77	b	C	2e-05	2.0	1	2			103.00918478470999	(5, 10)	(1, 25)	2	mobile	N-Linked	1	0.022347469962891435	C	[]
0.0	0	8.247410313161668e-06	33	b	C	2e-05	5.0	3	2			103.00918478470999	(5, 10)	(1, 25)	2	mobile	N-Linked	1	0.022347469962891435	C	[]
0.0	0	4.248665918901465e-06	17	b	C	2e-05	-3.0	2	3			103.00918478470999	(5, 10)	(1, 25)	2	mobile	N-Linked	1	0.022347469962891435	C	[]
0.0	0	3.248979820336414e-06	13	b	C	2e-05	4.0	2	3			103.00918478470999	(5, 10)	(1, 25)	2	mobile	N-Linked	1	0.022347469962891435	C	[]
0.0	0	1.4495448429193234e-05	58	b	C	2e-05	-4.0	2	3			103.00918478470999	(5, 10)	(1, 25)	2	mobile	N-Linked	1	0.022347469962891435	C	[]
0.0	0	2.9990582956951517e-06	12	b	C	2e-05	3.0	2	3			103.00918478470999	(5, 10)	(1, 25)	2	mobile	N-Linked	1	0.022347469962891435	C	[]
0.0	0	3.498901344977677e-06	14	b	C	2e-05	3.0	3	2			103.00918478470999	(5, 10)	(1, 25)	2	mobile	N-Linked	1	0.022347469962891435	C	[]
0.0	0	4.998430492825253e-06	20	b	C	2e-05	5.0	3	3			103.00918478470999	(5, 10)	(1, 25)	2	mobile	N-Linked	1	0.022347469962891435	C	[]
0.0	0	4.74850896818399e-06	19	b	C	2e-05	4.0	3	2			103.00918478470999	(5, 10)	(1, 25)	2	mobile	N-Linked	1	0.022347469962891435	C	[]
0.0	0	3.498901344977677e-06	14	b	C	2e-05	4.0	3	3			103.00918478470999	(5, 10)	(1, 25)	2	mobile	N-Linked	1	0.022347469962891435	C	[]
0.0	0	3.998744394260202e-06	16	b	C	2e-05	0.0	3	3			103.00918478470999	(5, 10)	(1, 25)	2	mobile	N-Linked	1	0.022347469962891435	C	[]
0.0	0	3.7488228696189395e-06	15	b	C	2e-05	1.0	3	2			103.00918478470999	(5, 10)	(1, 25)	2	mobile	N-Linked	1	0.022347469962891435	C	[]
0.0	0	2.4992152464126264e-06	10	b	C	2e-05	0.0	3	2			103.00918478470999	(5, 10)	(1, 25)	2	mobile	N-Linked	1	0.022347469962891435	C	[]
0.0	0	4.74850896818399e-06	19	b	C	2e-05	2.0	3	2			103.00918478470999	(5, 10)	(1, 25)	2	mobile	N-Linked	1	0.022347469962891435	C	[]
0.0	0	2.7491367710538892e-06	11	b	C	2e-05	3.0	3	3			103.00918478470999	(5, 10)	(1, 25)	2	mobile	N-Linked	1	0.022347469962891435	C	[]
0.0	0	2.4992152464126264e-06	10	b	C	2e-05	-3.0	3	2			103.00918478470999	(5, 10)	(1, 25)	2	mobile	N-Linked	1	0.022347469962891435	C	[]
0.003136281010778566	245	0.0017392038899785467	6959	b	E	2e-05	3.0	1	1			129.04259308797	(5, 10)	(1, 25)	2	mobile	N-Linked	1	0.022347469962891435	E	[]
0.0034051050974167286	266	0.0016387354370727592	6557	b	E	2e-05	4.0	1	1			129.04259308797	(5, 10)	(1, 25)	2	mobile	N-Linked	1	0.022347469962891435	E	[]
0.0010112906116388027	79	0.0013518255267845895	5409	b	E	2e-05	5.0	1	1			129.04259308797	(5, 10)	(1, 25)	2	mobile	N-Linked	1	0.022347469962891435	E	[]
1.2801146982769656e-05	1	0.005935636210229988	23750	b	E	2e-05	-4.0	1	1			129.04259308797	(5, 10)	(1, 25)	2	mobile	N-Linked	1	0.022347469962891435	E	[]
0.004506003737934919	352	0.0018291756388494013	7319	b	E	2e-05	2.0	1	1			129.04259308797	(5, 10)	(1, 25)	2	mobile	N-Linked	1	0.022347469962891435	E	[]
0.004160372769400138	325	0.002320271434769482	9284	b	E	2e-05	0.0	1	1			129.04259308797	(5, 10)	(1, 25)	2	mobile	N-Linked	1	0.022347469962891435	E	[]
0.0018305640185360607	143	0.0017686946298862158	7077	b	E	2e-05	-1.0	1	1			129.04259308797	(5, 10)	(1, 25)	2	mobile	N-Linked	1	0.022347469962891435	E	[]
0.00032002867456924143	25	0.0031857496746021748	12747	b	E	2e-05	-3.0	1	1			129.04259308797	(5, 10)	(1, 25)	2	mobile	N-Linked	1	0.022347469962891435	E	[]
0.0007552676719834097	59	0.00212783186079571	8514	b	E	2e-05	-2.0	1	1			129.04259308797	(5, 10)	(1, 25)	2	mobile	N-Linked	1	0.022347469962891435	E	[]
0.005542896643539261	433	0.0019636334191064004	7857	b	E	2e-05	1.0	1	1			129.04259308797	(5, 10)	(1, 25)	2	mobile	N-Linked	1	0.022347469962891435	E	[]
0.0	0	5.34832062732302e-05	214	b	E	2e-05	4.0	1	2			129.04259308797	(5, 10)	(1, 25)	2	mobile	N-Linked	1	0.022347469962891435	E	[]
0.0	0	7.797551568807395e-05	312	b	E	2e-05	2.0	2	2			129.04259308797	(5, 10)	(1, 25)	2	mobile	N-Linked	1	0.022347469962891435	E	[]
0.0	0	0.00012271146859885995	491	b	E	2e-05	-4.0	1	2			129.04259308797	(5, 10)	(1, 25)	2	mobile	N-Linked	1	0.022347469962891435	E	[]
0.0	0	7.247724214596617e-05	290	b	E	2e-05	0.0	2	2			129.04259308797	(5, 10)	(1, 25)	2	mobile	N-Linked	1	0.022347469962891435	E	[]
0.0	0	0.00014845338563691002	594	b	E	2e-05	-3.0	2	2			129.04259308797	(5, 10)	(1, 25)	2	mobile	N-Linked	1	0.022347469962891435	E	[]
0.0	0	7.172747757204238e-05	287	b	E	2e-05	-2.0	2	1			129.04259308797	(5, 10)	(1, 25)	2	mobile	N-Linked	1	0.022347469962891435	E	[]
0.0	0	3.8987757844036973e-05	156	b	E	2e-05	3.0	2	1			129.04259308797	(5, 10)	(1, 25)	2	mobile	N-Linked	1	0.022347469962891435	E	[]
0.0	0	5.5482578470360306e-05	222	b	E	2e-05	3.0	1	2			129.04259308797	(5, 10)	(1, 25)	2	mobile	N-Linked	1	0.022347469962891435	E	[]
0.0	0	6.348006725888071e-05	254	b	E	2e-05	1.0	2	2			129.04259308797	(5, 10)	(1, 25)	2	mobile	N-Linked	1	0.022347469962891435	E	[]
0.0	0	4.8984618829687475e-05	196	b	E	2e-05	-4.0	2	1			129.04259308797	(5, 10)	(1, 25)	2	mobile	N-Linked	1	0.022347469962891435	E	[]
0.0	0	0.00010521696187397158	421	b	E	2e-05	-3.0	1	2			129.04259308797	(5, 10)	(1, 25)	2	mobile	N-Linked	1	0.022347469962891435	E	[]
0.0	0	0.00013945621074982456	558	b	E	2e-05	-3.0	2	1			129.04259308797	(5, 10)	(1, 25)	2	mobile	N-Linked	1	0.022347469962891435	E	[]
0.0	0	3.723830717154813e-05	149	b	E	2e-05	1.0	2	1			129.04259308797	(5, 10)	(1, 25)	2	mobile	N-Linked	1	0.022347469962891435	E	[]
0.0	0	0.0002749136771053889	1100	b	E	2e-05	-4.0	2	2			129.04259308797	(5, 10)	(1, 25)	2	mobile	N-Linked	1	0.022347469962891435	E	[]
0.0	0	7.247724214596617e-05	290	b	E	2e-05	5.0	1	2			129.04259308797	(5, 10)	(1, 25)	2	mobile	N-Linked	1	0.022347469962891435	E	[]
0.0	0	0.00012396107622206627	496	b	E	2e-05	5.0	2	2			129.04259308797	(5, 10)	(1, 25)	2	mobile	N-Linked	1	0.022347469962891435	E	[]
0.0	0	0.00010746625559574294	430	b	E	2e-05	-2.0	2	2			129.04259308797	(5, 10)	(1, 25)	2	mobile	N-Linked	1	0.022347469962891435	E	[]
0.0	0	8.022480940984531e-05	321	b	E	2e-05	-1.0	2	2			129.04259308797	(5, 10)	(1, 25)	2	mobile	N-Linked	1	0.022347469962891435	E	[]
0.0	0	2.7741289235180153e-05	111	b	E	2e-05	5.0	2	1			129.04259308797	(5, 10)	(1, 25)	2	mobile	N-Linked	1	0.022347469962891435	E	[]
0.0	0	4.248665918901465e-05	170	b	E	2e-05	2.0	1	2			129.04259308797	(5, 10)	(1, 25)	2	mobile	N-Linked	1	0.022347469962891435	E	[]
0.0	0	0.00010046845290578758	402	b	E	2e-05	4.0	2	2			129.04259308797	(5, 10)	(1, 25)	2	mobile	N-Linked	1	0.022347469962891435	E	[]
0.0	0	3.2489798203364143e-05	130	b	E	2e-05	0.0	1	2			129.04259308797	(5, 10)	(1, 25)	2	mobile	N-Linked	1	0.022347469962891435	E	[]
0.0	0	3.348948430192919e-05	134	b	E	2e-05	1.0	1	2			129.04259308797	(5, 10)	(1, 25)	2	mobile	N-Linked	1	0.022347469962891435	E	[]
0.0	0	5.5232656945719045e-05	221	b	E	2e-05	-1.0	2	1			129.04259308797	(5, 10)	(1, 25)	2	mobile	N-Linked	1	0.022347469962891435	E	[]
0.0	0	3.598869954834182e-05	144	b	E	2e-05	-2.0	1	2			129.04259308797	(5, 10)	(1, 25)	2	mobile	N-Linked	1	0.022347469962891435	E	[]
0.0	0	7.172747757204238e-05	287	b	E	2e-05	3.0	2	2			129.04259308797	(5, 10)	(1, 25)	2	mobile	N-Linked	1	0.022347469962891435	E	[]
0.0	0	4.8984618829687475e-05	196	b	E	2e-05	0.0	2	1			129.04259308797	(5, 10)	(1, 25)	2	mobile	N-Linked	1	0.022347469962891435	E	[]
0.0	0	3.598869954834182e-05	144	b	E	2e-05	2.0	2	1			129.04259308797	(5, 10)	(1, 25)	2	mobile	N-Linked	1	0.022347469962891435	E	[]
0.0	0	2.924081838302773e-05	117	b	E	2e-05	-1.0	1	2			129.04259308797	(5, 10)	(1, 25)	2	mobile	N-Linked	1	0.022347469962891435	E	[]
0.0	0	2.9490739907668992e-05	118	b	E	2e-05	4.0	2	1			129.04259308797	(5, 10)	(1, 25)	2	mobile	N-Linked	1	0.022347469962891435	E	[]
0.0	0	7.247724214596617e-06	29	b	E	2e-05	-4.0	2	3			129.04259308797	(5, 10)	(1, 25)	2	mobile	N-Linked	1	0.022347469962891435	E	[]
0.0	0	7.997488788520404e-06	32	b	E	2e-05	-3.0	2	3			129.04259308797	(5, 10)	(1, 25)	2	mobile	N-Linked	1	0.022347469962891435	E	[]
0.0	0	4.998430492825253e-06	20	b	E	2e-05	5.0	3	3			129.04259308797	(5, 10)	(1, 25)	2	mobile	N-Linked	1	0.022347469962891435	E	[]
0.0	0	4.74850896818399e-06	19	b	E	2e-05	2.0	3	3			129.04259308797	(5, 10)	(1, 25)	2	mobile	N-Linked	1	0.022347469962891435	E	[]
0.0	0	3.498901344977677e-06	14	b	E	2e-05	5.0	2	3			129.04259308797	(5, 10)	(1, 25)	2	mobile	N-Linked	1	0.022347469962891435	E	[]
0.0	0	3.7488228696189395e-06	15	b	E	2e-05	4.0	2	3			129.04259308797	(5, 10)	(1, 25)	2	mobile	N-Linked	1	0.022347469962891435	E	[]
0.0	0	3.498901344977677e-06	14	b	E	2e-05	-3.0	3	2			129.04259308797	(5, 10)	(1, 25)	2	mobile	N-Linked	1	0.022347469962891435	E	[]
0.0	0	4.248665918901465e-06	17	b	E	2e-05	4.0	3	3			129.04259308797	(5, 10)	(1, 25)	2	mobile	N-Linked	1	0.022347469962891435	E	[]
0.0	0	6.997802689955354e-06	28	b	E	2e-05	1.0	3	3			129.04259308797	(5, 10)	(1, 25)	2	mobile	N-Linked	1	0.022347469962891435	E	[]
0.0	0	2.9990582956951517e-06	12	b	E	2e-05	-1.0	3	2			129.04259308797	(5, 10)	(1, 25)	2	mobile	N-Linked	1	0.022347469962891435	E	[]
0.0	0	6.997802689955354e-06	28	b	E	2e-05	3.0	3	3			129.04259308797	(5, 10)	(1, 25)	2	mobile	N-Linked	1	0.022347469962891435	E	[]
0.0	0	3.7488228696189395e-06	15	b	E	2e-05	-1.0	3	3			129.04259308797	(5, 10)	(1, 25)	2	mobile	N-Linked	1	0.022347469962891435	E	[]
0.0	0	4.498587443542728e-06	18	b	E	2e-05	-2.0	2	3			129.04259308797	(5, 10)	(1, 25)	2	mobile	N-Linked	1	0.022347469962891435	E	[]
0.0	0	2.4992152464126264e-06	10	b	E	2e-05	-4.0	3	3			129.04259308797	(5, 10)	(1, 25)	2	mobile	N-Linked	1	0.022347469962891435	E	[]
0.0	0	5.4982735421077785e-06	22	b	E	2e-05	3.0	3	2			129.04259308797	(5, 10)	(1, 25)	2	mobile	N-Linked	1	0.022347469962891435	E	[]
0.0	0	3.7488228696189395e-06	15	b	E	2e-05	-2.0	3	3			129.04259308797	(5, 10)	(1, 25)	2	mobile	N-Linked	1	0.022347469962891435	E	[]
0.0	0	5.998116591390303e-06	24	b	E	2e-05	0.0	3	3			129.04259308797	(5, 10)	(1, 25)	2	mobile	N-Linked	1	0.022347469962891435	E	[]
0.0	0	3.498901344977677e-06	14	b	E	2e-05	-3.0	3	3			129.04259308797	(5, 10)	(1, 25)	2	mobile	N-Linked	1	0.022347469962891435	E	[]
0.0	0	3.7488228696189395e-06	15	b	E	2e-05	3.0	2	3			129.04259308797	(5, 10)	(1, 25)	2	mobile	N-Linked	1	0.022347469962891435	E	[]
0.0	0	3.498901344977677e-06	14	b	E	2e-05	4.0	3	2			129.04259308797	(5, 10)	(1, 25)	2	mobile	N-Linked	1	0.022347469962891435	E	[]
0.0	0	2.7491367710538892e-06	11	b	E	2e-05	1.0	2	3			129.04259308797	(5, 10)	(1, 25)	2	mobile	N-Linked	1	0.022347469962891435	E	[]
0.0	0	3.248979820336414e-06	13	b	E	2e-05	2.0	2	3			129.04259308797	(5, 10)	(1, 25)	2	mobile	N-Linked	1	0.022347469962891435	E	[]
0.0	0	3.7488228696189395e-06	15	b	E	2e-05	0.0	3	2			129.04259308797	(5, 10)	(1, 25)	2	mobile	N-Linked	1	0.022347469962891435	E	[]
0.0	0	2.4992152464126264e-06	10	b	E	2e-05	1.0	3	2			129.04259308797	(5, 10)	(1, 25)	2	mobile	N-Linked	1	0.022347469962891435	E	[]
0.0	0	3.998744394260202e-06	16	b	E	2e-05	-1.0	2	3			129.04259308797	(5, 10)	(1, 25)	2	mobile	N-Linked	1	0.022347469962891435	E	[]
0.0001152103228449269	9	0.0009059655268245771	3625	b	D	2e-05	-3.0	1	1			115.02694302383	(5, 10)	(1, 25)	2	mobile	N-Linked	1	0.022347469962891435	D	[]
0.0017921605775877518	140	0.0007757564124864793	3104	b	D	2e-05	-1.0	1	1			115.02694302383	(5, 10)	(1, 25)	2	mobile	N-Linked	1	0.022347469962891435	D	[]
0.0015489387849151285	121	0.0010526694617889983	4212	b	D	2e-05	1.0	1	1			115.02694302383	(5, 10)	(1, 25)	2	mobile	N-Linked	1	0.022347469962891435	D	[]
0.00037123326250032004	29	0.0008289896972350682	3317	b	D	2e-05	-2.0	1	1			115.02694302383	(5, 10)	(1, 25)	2	mobile	N-Linked	1	0.022347469962891435	D	[]
0.002521825955605622	197	0.0011543875223179922	4619	b	D	2e-05	0.0	1	1			115.02694302383	(5, 10)	(1, 25)	2	mobile	N-Linked	1	0.022347469962891435	D	[]
0.001561739931897898	122	0.0009357061882568873	3744	b	D	2e-05	2.0	1	1			115.02694302383	(5, 10)	(1, 25)	2	mobile	N-Linked	1	0.022347469962891435	D	[]
0.0027778488952610154	217	0.0008399862443192837	3361	b	D	2e-05	3.0	1	1			115.02694302383	(5, 10)	(1, 25)	2	mobile	N-Linked	1	0.022347469962891435	D	[]
0.0016641491077600554	130	0.0008262405604640143	3306	b	D	2e-05	4.0	1	1			115.02694302383	(5, 10)	(1, 25)	2	mobile	N-Linked	1	0.022347469962891435	D	[]
0.0002816252336209324	22	0.001004684529057876	4020	b	D	2e-05	5.0	1	1			115.02694302383	(5, 10)	(1, 25)	2	mobile	N-Linked	1	0.022347469962891435	D	[]
0.0	0	9.17211995433434e-05	367	b	D	2e-05	4.0	1	2			115.02694302383	(5, 10)	(1, 25)	2	mobile	N-Linked	1	0.022347469962891435	D	[]
8.96080288793876e-05	7	0.0010434223653772716	4175	b	D	2e-05	-4.0	1	1			115.02694302383	(5, 10)	(1, 25)	2	mobile	N-Linked	1	0.022347469962891435	D	[]
0.0	0	2.174317264378985e-05	87	b	D	2e-05	0.0	2	1			115.02694302383	(5, 10)	(1, 25)	2	mobile	N-Linked	1	0.022347469962891435	D	[]
0.0	0	2.174317264378985e-05	87	b	D	2e-05	1.0	2	1			115.02694302383	(5, 10)	(1, 25)	2	mobile	N-Linked	1	0.022347469962891435	D	[]
0.0	0	6.198053811103314e-05	248	b	D	2e-05	3.0	1	2			115.02694302383	(5, 10)	(1, 25)	2	mobile	N-Linked	1	0.022347469962891435	D	[]
0.0	0	3.998744394260202e-05	160	b	D	2e-05	2.0	1	2			115.02694302383	(5, 10)	(1, 25)	2	mobile	N-Linked	1	0.022347469962891435	D	[]
0.0	0	0.000177944125544579	712	b	D	2e-05	5.0	1	2			115.02694302383	(5, 10)	(1, 25)	2	mobile	N-Linked	1	0.022347469962891435	D	[]
0.0	0	6.198053811103314e-05	248	b	D	2e-05	5.0	2	2			115.02694302383	(5, 10)	(1, 25)	2	mobile	N-Linked	1	0.022347469962891435	D	[]
0.0	0	3.323956277728793e-05	133	b	D	2e-05	-4.0	2	1			115.02694302383	(5, 10)	(1, 25)	2	mobile	N-Linked	1	0.022347469962891435	D	[]
0.0	0	3.2739719728005404e-05	131	b	D	2e-05	1.0	1	2			115.02694302383	(5, 10)	(1, 25)	2	mobile	N-Linked	1	0.022347469962891435	D	[]
0.0	0	5.048414797753505e-05	202	b	D	2e-05	2.0	2	2			115.02694302383	(5, 10)	(1, 25)	2	mobile	N-Linked	1	0.022347469962891435	D	[]
0.0	0	3.024050448159278e-05	121	b	D	2e-05	-4.0	1	2			115.02694302383	(5, 10)	(1, 25)	2	mobile	N-Linked	1	0.022347469962891435	D	[]
0.0	0	6.497959640672829e-05	260	b	D	2e-05	-4.0	2	2			115.02694302383	(5, 10)	(1, 25)	2	mobile	N-Linked	1	0.022347469962891435	D	[]
0.0	0	2.2492937217713638e-05	90	b	D	2e-05	-2.0	2	1			115.02694302383	(5, 10)	(1, 25)	2	mobile	N-Linked	1	0.022347469962891435	D	[]
0.0	0	2.7991210759821416e-05	112	b	D	2e-05	-3.0	2	1			115.02694302383	(5, 10)	(1, 25)	2	mobile	N-Linked	1	0.022347469962891435	D	[]
0.0	0	1.699466367560586e-05	68	b	D	2e-05	3.0	2	1			115.02694302383	(5, 10)	(1, 25)	2	mobile	N-Linked	1	0.022347469962891435	D	[]
0.0	0	1.9493878922018487e-05	78	b	D	2e-05	2.0	2	1			115.02694302383	(5, 10)	(1, 25)	2	mobile	N-Linked	1	0.022347469962891435	D	[]
0.0	0	2.849105380910394e-05	114	b	D	2e-05	-1.0	1	2			115.02694302383	(5, 10)	(1, 25)	2	mobile	N-Linked	1	0.022347469962891435	D	[]
0.0	0	5.2483520174665154e-05	210	b	D	2e-05	-3.0	1	2			115.02694302383	(5, 10)	(1, 25)	2	mobile	N-Linked	1	0.022347469962891435	D	[]
0.0	0	4.323642376293844e-05	173	b	D	2e-05	-1.0	2	2			115.02694302383	(5, 10)	(1, 25)	2	mobile	N-Linked	1	0.022347469962891435	D	[]
0.0	0	5.848163676605546e-05	234	b	D	2e-05	3.0	2	2			115.02694302383	(5, 10)	(1, 25)	2	mobile	N-Linked	1	0.022347469962891435	D	[]
0.0	0	3.373940582657046e-05	135	b	D	2e-05	0.0	1	2			115.02694302383	(5, 10)	(1, 25)	2	mobile	N-Linked	1	0.022347469962891435	D	[]
0.0	0	1.6244899101682072e-05	65	b	D	2e-05	4.0	2	1			115.02694302383	(5, 10)	(1, 25)	2	mobile	N-Linked	1	0.022347469962891435	D	[]
0.0	0	5.123391255145884e-05	205	b	D	2e-05	-2.0	1	2			115.02694302383	(5, 10)	(1, 25)	2	mobile	N-Linked	1	0.022347469962891435	D	[]
0.0	0	4.4735952910786016e-05	179	b	D	2e-05	1.0	2	2			115.02694302383	(5, 10)	(1, 25)	2	mobile	N-Linked	1	0.022347469962891435	D	[]
0.0	0	4.723516815719864e-05	189	b	D	2e-05	0.0	2	2			115.02694302383	(5, 10)	(1, 25)	2	mobile	N-Linked	1	0.022347469962891435	D	[]
0.0	0	3.798807174547192e-05	152	b	D	2e-05	5.0	2	1			115.02694302383	(5, 10)	(1, 25)	2	mobile	N-Linked	1	0.022347469962891435	D	[]
0.0	0	7.422669281845501e-05	297	b	D	2e-05	4.0	2	2			115.02694302383	(5, 10)	(1, 25)	2	mobile	N-Linked	1	0.022347469962891435	D	[]
0.0	0	1.8494192823453435e-05	74	b	D	2e-05	-1.0	2	1			115.02694302383	(5, 10)	(1, 25)	2	mobile	N-Linked	1	0.022347469962891435	D	[]
0.0	0	5.373312779787147e-05	215	b	D	2e-05	-3.0	2	2			115.02694302383	(5, 10)	(1, 25)	2	mobile	N-Linked	1	0.022347469962891435	D	[]
0.0	0	3.8987757844036973e-05	156	b	D	2e-05	-2.0	2	2			115.02694302383	(5, 10)	(1, 25)	2	mobile	N-Linked	1	0.022347469962891435	D	[]
0.0	0	6.497959640672828e-06	26	b	D	2e-05	5.0	3	2			115.02694302383	(5, 10)	(1, 25)	2	mobile	N-Linked	1	0.022347469962891435	D	[]
0.0	0	2.4992152464126264e-06	10	b	D	2e-05	0.0	3	3			115.02694302383	(5, 10)	(1, 25)	2	mobile	N-Linked	1	0.022347469962891435	D	[]
0.0	0	3.248979820336414e-06	13	b	D	2e-05	2.0	3	3			115.02694302383	(5, 10)	(1, 25)	2	mobile	N-Linked	1	0.022347469962891435	D	[]
0.0	0	2.7491367710538892e-06	11	b	D	2e-05	1.0	3	3			115.02694302383	(5, 10)	(1, 25)	2	mobile	N-Linked	1	0.022347469962891435	D	[]
0.0	0	4.498587443542728e-06	18	b	D	2e-05	3.0	3	3			115.02694302383	(5, 10)	(1, 25)	2	mobile	N-Linked	1	0.022347469962891435	D	[]
0.0	0	4.248665918901465e-06	17	b	D	2e-05	-4.0	2	3			115.02694302383	(5, 10)	(1, 25)	2	mobile	N-Linked	1	0.022347469962891435	D	[]
0.0	0	1.0996547084215557e-05	44	b	D	2e-05	5.0	3	3			115.02694302383	(5, 10)	(1, 25)	2	mobile	N-Linked	1	0.022347469962891435	D	[]
0.0	0	3.248979820336414e-06	13	b	D	2e-05	-2.0	3	3			115.02694302383	(5, 10)	(1, 25)	2	mobile	N-Linked	1	0.022347469962891435	D	[]
0.0	0	3.248979820336414e-06	13	b	D	2e-05	-3.0	2	3			115.02694302383	(5, 10)	(1, 25)	2	mobile	N-Linked	1	0.022347469962891435	D	[]
0.0	0	3.498901344977677e-06	14	b	D	2e-05	-1.0	3	3			115.02694302383	(5, 10)	(1, 25)	2	mobile	N-Linked	1	0.022347469962891435	D	[]
0.0	0	2.4992152464126264e-06	10	b	D	2e-05	-2.0	2	3			115.02694302383	(5, 10)	(1, 25)	2	mobile	N-Linked	1	0.022347469962891435	D	[]
0.0	0	2.4992152464126264e-06	10	b	D	2e-05	3.0	2	3			115.02694302383	(5, 10)	(1, 25)	2	mobile	N-Linked	1	0.022347469962891435	D	[]
0.0	0	2.9990582956951517e-06	12	b	D	2e-05	1.0	2	3			115.02694302383	(5, 10)	(1, 25)	2	mobile	N-Linked	1	0.022347469962891435	D	[]
0.0	0	2.9990582956951517e-06	12	b	D	2e-05	2.0	2	3			115.02694302383	(5, 10)	(1, 25)	2	mobile	N-Linked	1	0.022347469962891435	D	[]
0.0	0	3.498901344977677e-06	14	b	D	2e-05	4.0	3	2			115.02694302383	(5, 10)	(1, 25)	2	mobile	N-Linked	1	0.022347469962891435	D	[]
0.0	0	4.248665918901465e-06	17	b	D	2e-05	4.0	3	3			115.02694302383	(5, 10)	(1, 25)	2	mobile	N-Linked	1	0.022347469962891435	D	[]
0.0	0	3.248979820336414e-06	13	b	D	2e-05	1.0	3	2			115.02694302383	(5, 10)	(1, 25)	2	mobile	N-Linked	1	0.022347469962891435	D	[]
0.0	0	2.4992152464126264e-06	10	b	D	2e-05	-4.0	3	2			115.02694302383	(5, 10)	(1, 25)	2	mobile	N-Linked	1	0.022347469962891435	D	[]
0.0	0	3.7488228696189395e-06	15	b	D	2e-05	4.0	2	3			115.02694302383	(5, 10)	(1, 25)	2	mobile	N-Linked	1	0.022347469962891435	D	[]
0.0	0	3.248979820336414e-06	13	b	D	2e-05	2.0	3	2			115.02694302383	(5, 10)	(1, 25)	2	mobile	N-Linked	1	0.022347469962891435	D	[]
0.0	0	2.7491367710538892e-06	11	b	D	2e-05	-1.0	3	2			115.02694302383	(5, 10)	(1, 25)	2	mobile	N-Linked	1	0.022347469962891435	D	[]
0.0	0	2.4992152464126264e-06	10	b	D	2e-05	-3.0	3	2			115.02694302383	(5, 10)	(1, 25)	2	mobile	N-Linked	1	0.022347469962891435	D	[]
0.0	0	2.7491367710538892e-06	11	b	D	2e-05	0.0	3	2			115.02694302383	(5, 10)	(1, 25)	2	mobile	N-Linked	1	0.022347469962891435	D	[]
0.0	0	9.996860985650505e-06	40	b	D	2e-05	5.0	1	3			115.02694302383	(5, 10)	(1, 25)	2	mobile	N-Linked	1	0.022347469962891435	D	[]
0.0	0	6.997802689955354e-06	28	b	D	2e-05	4.0	1	3			115.02694302383	(5, 10)	(1, 25)	2	mobile	N-Linked	1	0.022347469962891435	D	[]
0.0	0	5.998116591390303e-06	24	b	D	2e-05	3.0	3	2			115.02694302383	(5, 10)	(1, 25)	2	mobile	N-Linked	1	0.022347469962891435	D	[]
0.0	0	2.4992152464126264e-06	10	b	D	2e-05	-2.0	3	2			115.02694302383	(5, 10)	(1, 25)	2	mobile	N-Linked	1	0.022347469962891435	D	[]
0.0	0	3.7488228696189395e-06	15	b	D	2e-05	-1.0	2	3			115.02694302383	(5, 10)	(1, 25)	2	mobile	N-Linked	1	0.022347469962891435	D	[]
7.680688189661793e-05	6	0.004715769248455986	18869	b	G	2e-05	-4.0	1	1			57.02146372057	(5, 10)	(1, 25)	2	mobile	N-Linked	1	0.022347469962891435	G	[]
0.0006016539081901738	47	0.002336016490821882	9347	b	G	2e-05	2.0	1	1			57.02146372057	(5, 10)	(1, 25)	2	mobile	N-Linked	1	0.022347469962891435	G	[]
0.00029442638060370207	23	0.0018699128473659273	7482	b	G	2e-05	4.0	1	1			57.02146372057	(5, 10)	(1, 25)	2	mobile	N-Linked	1	0.022347469962891435	G	[]
0.0024066156327606954	188	0.0022327989011450408	8934	b	G	2e-05	0.0	1	1			57.02146372057	(5, 10)	(1, 25)	2	mobile	N-Linked	1	0.022347469962891435	G	[]
0.0014977341969840499	117	0.0016119938339361442	6450	b	G	2e-05	-2.0	1	1			57.02146372057	(5, 10)	(1, 25)	2	mobile	N-Linked	1	0.022347469962891435	G	[]
0.001075296346552651	84	0.002395747735211144	9586	b	G	2e-05	1.0	1	1			57.02146372057	(5, 10)	(1, 25)	2	mobile	N-Linked	1	0.022347469962891435	G	[]
0.001075296346552651	84	0.0032657245624873794	13067	b	G	2e-05	-3.0	1	1			57.02146372057	(5, 10)	(1, 25)	2	mobile	N-Linked	1	0.022347469962891435	G	[]
0.001267313551294196	99	0.0015640089012050218	6258	b	G	2e-05	5.0	1	1			57.02146372057	(5, 10)	(1, 25)	2	mobile	N-Linked	1	0.022347469962891435	G	[]
0.0	0	0.000251171132264469	1005	b	G	2e-05	5.0	1	2			57.02146372057	(5, 10)	(1, 25)	2	mobile	N-Linked	1	0.022347469962891435	G	[]
0.0	0	0.00019943737666372761	798	b	G	2e-05	2.0	1	2			57.02146372057	(5, 10)	(1, 25)	2	mobile	N-Linked	1	0.022347469962891435	G	[]
0.0004864435853452469	38	0.0017834399998400503	7136	b	G	2e-05	3.0	1	1			57.02146372057	(5, 10)	(1, 25)	2	mobile	N-Linked	1	0.022347469962891435	G	[]
0.0	0	0.000777255941634327	3110	b	G	2e-05	-4.0	2	2			57.02146372057	(5, 10)	(1, 25)	2	mobile	N-Linked	1	0.022347469962891435	G	[]
0.002854655777157633	223	0.0014382983743104667	5755	b	G	2e-05	-1.0	1	1			57.02146372057	(5, 10)	(1, 25)	2	mobile	N-Linked	1	0.022347469962891435	G	[]
0.0	0	0.000449108979780349	1797	b	G	2e-05	0.0	2	2			57.02146372057	(5, 10)	(1, 25)	2	mobile	N-Linked	1	0.022347469962891435	G	[]
0.0	0	0.00015944993272112558	638	b	G	2e-05	3.0	2	1			57.02146372057	(5, 10)	(1, 25)	2	mobile	N-Linked	1	0.022347469962891435	G	[]
0.0	0	0.0011938751232113119	4777	b	G	2e-05	-4.0	1	2			57.02146372057	(5, 10)	(1, 25)	2	mobile	N-Linked	1	0.022347469962891435	G	[]
0.0	0	0.0003768816591590241	1508	b	G	2e-05	-2.0	1	2			57.02146372057	(5, 10)	(1, 25)	2	mobile	N-Linked	1	0.022347469962891435	G	[]
0.0	0	0.00010246782510291769	410	b	G	2e-05	2.0	2	1			57.02146372057	(5, 10)	(1, 25)	2	mobile	N-Linked	1	0.022347469962891435	G	[]
0.0	0	0.00018719122195630573	749	b	G	2e-05	4.0	2	1			57.02146372057	(5, 10)	(1, 25)	2	mobile	N-Linked	1	0.022347469962891435	G	[]
0.0	0	0.0004900961098215161	1961	b	G	2e-05	3.0	2	2			57.02146372057	(5, 10)	(1, 25)	2	mobile	N-Linked	1	0.022347469962891435	G	[]
0.0	0	0.00022742858742354904	910	b	G	2e-05	-1.0	1	2			57.02146372057	(5, 10)	(1, 25)	2	mobile	N-Linked	1	0.022347469962891435	G	[]
0.0	0	0.00024342356500058984	974	b	G	2e-05	4.0	1	2			57.02146372057	(5, 10)	(1, 25)	2	mobile	N-Linked	1	0.022347469962891435	G	[]
0.0	0	0.0004373626681222097	1750	b	G	2e-05	2.0	2	2			57.02146372057	(5, 10)	(1, 25)	2	mobile	N-Linked	1	0.022347469962891435	G	[]
0.0	0	0.00035113974212097403	1405	b	G	2e-05	1.0	2	2			57.02146372057	(5, 10)	(1, 25)	2	mobile	N-Linked	1	0.022347469962891435	G	[]
0.0	0	0.00021443266814220337	858	b	G	2e-05	3.0	1	2			57.02146372057	(5, 10)	(1, 25)	2	mobile	N-Linked	1	0.022347469962891435	G	[]
0.0	0	0.00018369232061132807	735	b	G	2e-05	1.0	1	2			57.02146372057	(5, 10)	(1, 25)	2	mobile	N-Linked	1	0.022347469962891435	G	[]
0.0	0	0.000715525325047935	2863	b	G	2e-05	4.0	2	2			57.02146372057	(5, 10)	(1, 25)	2	mobile	N-Linked	1	0.022347469962891435	G	[]
0.0	0	8.49733183780293e-05	340	b	G	2e-05	1.0	2	1			57.02146372057	(5, 10)	(1, 25)	2	mobile	N-Linked	1	0.022347469962891435	G	[]
0.0	0	0.00020268635648406402	811	b	G	2e-05	5.0	2	1			57.02146372057	(5, 10)	(1, 25)	2	mobile	N-Linked	1	0.022347469962891435	G	[]
0.0	0	0.0007007799550941005	2804	b	G	2e-05	5.0	2	2			57.02146372057	(5, 10)	(1, 25)	2	mobile	N-Linked	1	0.022347469962891435	G	[]
0.0	0	0.0006612923542007811	2646	b	G	2e-05	-3.0	1	2			57.02146372057	(5, 10)	(1, 25)	2	mobile	N-Linked	1	0.022347469962891435	G	[]
0.0	0	0.0006243039685538741	2498	b	G	2e-05	-3.0	2	2			57.02146372057	(5, 10)	(1, 25)	2	mobile	N-Linked	1	0.022347469962891435	G	[]
0.0	0	9.771931613473371e-05	391	b	G	2e-05	0.0	2	1			57.02146372057	(5, 10)	(1, 25)	2	mobile	N-Linked	1	0.022347469962891435	G	[]
0.0	0	0.00022892811657139662	916	b	G	2e-05	0.0	1	2			57.02146372057	(5, 10)	(1, 25)	2	mobile	N-Linked	1	0.022347469962891435	G	[]
0.0	0	0.00047710019054017044	1909	b	G	2e-05	-2.0	2	2			57.02146372057	(5, 10)	(1, 25)	2	mobile	N-Linked	1	0.022347469962891435	G	[]
0.0	0	9.397049326511476e-05	376	b	G	2e-05	-2.0	2	1			57.02146372057	(5, 10)	(1, 25)	2	mobile	N-Linked	1	0.022347469962891435	G	[]
0.0	0	0.00039612561655640136	1585	b	G	2e-05	-1.0	2	2			57.02146372057	(5, 10)	(1, 25)	2	mobile	N-Linked	1	0.022347469962891435	G	[]
0.0	0	7.172747757204239e-05	287	b	G	2e-05	-3.0	2	1			57.02146372057	(5, 10)	(1, 25)	2	mobile	N-Linked	1	0.022347469962891435	G	[]
0.0	0	8.222418160697542e-05	329	b	G	2e-05	-1.0	2	1			57.02146372057	(5, 10)	(1, 25)	2	mobile	N-Linked	1	0.022347469962891435	G	[]
0.0	0	5.62323430442841e-05	225	b	G	2e-05	-4.0	2	1			57.02146372057	(5, 10)	(1, 25)	2	mobile	N-Linked	1	0.022347469962891435	G	[]
0.0	0	1.5495134527758287e-05	62	b	G	2e-05	3.0	2	3			57.02146372057	(5, 10)	(1, 25)	2	mobile	N-Linked	1	0.022347469962891435	G	[]
0.0	0	2.1243329594507326e-05	85	b	G	2e-05	3.0	3	3			57.02146372057	(5, 10)	(1, 25)	2	mobile	N-Linked	1	0.022347469962891435	G	[]
0.0	0	1.9993721971301014e-05	80	b	G	2e-05	-1.0	3	3			57.02146372057	(5, 10)	(1, 25)	2	mobile	N-Linked	1	0.022347469962891435	G	[]
0.0	0	7.747567263879144e-06	31	b	G	2e-05	5.0	2	3			57.02146372057	(5, 10)	(1, 25)	2	mobile	N-Linked	1	0.022347469962891435	G	[]
0.0	0	1.5245213003117024e-05	61	b	G	2e-05	5.0	3	3			57.02146372057	(5, 10)	(1, 25)	2	mobile	N-Linked	1	0.022347469962891435	G	[]
0.0	0	1.0996547084215557e-05	44	b	G	2e-05	1.0	2	3			57.02146372057	(5, 10)	(1, 25)	2	mobile	N-Linked	1	0.022347469962891435	G	[]
0.0	0	1.67447421509646e-05	67	b	G	2e-05	2.0	2	3			57.02146372057	(5, 10)	(1, 25)	2	mobile	N-Linked	1	0.022347469962891435	G	[]
0.0	0	1.6994663675605863e-05	68	b	G	2e-05	2.0	3	3			57.02146372057	(5, 10)	(1, 25)	2	mobile	N-Linked	1	0.022347469962891435	G	[]
0.0	0	1.2745997756704396e-05	51	b	G	2e-05	4.0	2	3			57.02146372057	(5, 10)	(1, 25)	2	mobile	N-Linked	1	0.022347469962891435	G	[]
0.0	0	2.349262331627869e-05	94	b	G	2e-05	-2.0	2	3			57.02146372057	(5, 10)	(1, 25)	2	mobile	N-Linked	1	0.022347469962891435	G	[]
0.0	0	1.6244899101682075e-05	65	b	G	2e-05	4.0	3	3			57.02146372057	(5, 10)	(1, 25)	2	mobile	N-Linked	1	0.022347469962891435	G	[]
0.0	0	4.1237051565808344e-05	165	b	G	2e-05	-3.0	2	3			57.02146372057	(5, 10)	(1, 25)	2	mobile	N-Linked	1	0.022347469962891435	G	[]
0.0	0	1.5745056052399548e-05	63	b	G	2e-05	-1.0	2	3			57.02146372057	(5, 10)	(1, 25)	2	mobile	N-Linked	1	0.022347469962891435	G	[]
0.0	0	2.6741603136615105e-05	107	b	G	2e-05	-2.0	3	3			57.02146372057	(5, 10)	(1, 25)	2	mobile	N-Linked	1	0.022347469962891435	G	[]
0.0	0	1.87441143480947e-05	75	b	G	2e-05	0.0	3	2			57.02146372057	(5, 10)	(1, 25)	2	mobile	N-Linked	1	0.022347469962891435	G	[]
0.0	0	1.87441143480947e-05	75	b	G	2e-05	1.0	3	3			57.02146372057	(5, 10)	(1, 25)	2	mobile	N-Linked	1	0.022347469962891435	G	[]
0.0	0	3.4489170400494247e-05	138	b	G	2e-05	-3.0	3	3			57.02146372057	(5, 10)	(1, 25)	2	mobile	N-Linked	1	0.022347469962891435	G	[]
0.0	0	1.8244271298812175e-05	73	b	G	2e-05	0.0	3	3			57.02146372057	(5, 10)	(1, 25)	2	mobile	N-Linked	1	0.022347469962891435	G	[]
0.0	0	2.9240818383027732e-05	117	b	G	2e-05	-4.0	3	3			57.02146372057	(5, 10)	(1, 25)	2	mobile	N-Linked	1	0.022347469962891435	G	[]
0.0	0	1.499529147847576e-05	60	b	G	2e-05	4.0	3	2			57.02146372057	(5, 10)	(1, 25)	2	mobile	N-Linked	1	0.022347469962891435	G	[]
0.0	0	1.4745369953834498e-05	59	b	G	2e-05	1.0	3	2			57.02146372057	(5, 10)	(1, 25)	2	mobile	N-Linked	1	0.022347469962891435	G	[]
0.0	0	1.3495762330628184e-05	54	b	G	2e-05	-1.0	3	2			57.02146372057	(5, 10)	(1, 25)	2	mobile	N-Linked	1	0.022347469962891435	G	[]
0.0	0	1.4245526904551972e-05	57	b	G	2e-05	2.0	3	2			57.02146372057	(5, 10)	(1, 25)	2	mobile	N-Linked	1	0.022347469962891435	G	[]
0.0	0	1.5495134527758287e-05	62	b	G	2e-05	3.0	3	2			57.02146372057	(5, 10)	(1, 25)	2	mobile	N-Linked	1	0.022347469962891435	G	[]
0.0	0	1.4745369953834498e-05	59	b	G	2e-05	5.0	3	2			57.02146372057	(5, 10)	(1, 25)	2	mobile	N-Linked	1	0.022347469962891435	G	[]
0.0	0	4.698524663255738e-05	188	b	G	2e-05	-4.0	2	3			57.02146372057	(5, 10)	(1, 25)	2	mobile	N-Linked	1	0.022347469962891435	G	[]
0.0	0	1.774442824952965e-05	71	b	G	2e-05	0.0	2	3			57.02146372057	(5, 10)	(1, 25)	2	mobile	N-Linked	1	0.022347469962891435	G	[]
0.0	0	1.974380044665975e-05	79	b	G	2e-05	-2.0	3	2			57.02146372057	(5, 10)	(1, 25)	2	mobile	N-Linked	1	0.022347469962891435	G	[]
0.0	0	1.7244585200247123e-05	69	b	G	2e-05	-3.0	3	2			57.02146372057	(5, 10)	(1, 25)	2	mobile	N-Linked	1	0.022347469962891435	G	[]
0.0	0	1.399560537991071e-05	56	b	G	2e-05	-4.0	3	2			57.02146372057	(5, 10)	(1, 25)	2	mobile	N-Linked	1	0.022347469962891435	G	[]
3.8403440948308965e-05	3	0.0011236471747871168	4496	b	F	2e-05	-4.0	1	1			147.06841391299002	(5, 10)	(1, 25)	2	mobile	N-Linked	1	0.022347469962891435	F	[]
0.0033026959215545714	258	0.001199123475228778	4798	b	F	2e-05	1.0	1	1			147.06841391299002	(5, 10)	(1, 25)	2	mobile	N-Linked	1	0.022347469962891435	F	[]
0.00482603241250416	377	0.0010036848429593108	4016	b	F	2e-05	3.0	1	1			147.06841391299002	(5, 10)	(1, 25)	2	mobile	N-Linked	1	0.022347469962891435	F	[]
0.0020225812232776055	158	0.0009457030492425379	3784	b	F	2e-05	4.0	1	1			147.06841391299002	(5, 10)	(1, 25)	2	mobile	N-Linked	1	0.022347469962891435	F	[]
0.00042243785043139865	33	0.0013370801568307552	5350	b	F	2e-05	-3.0	1	1			147.06841391299002	(5, 10)	(1, 25)	2	mobile	N-Linked	1	0.022347469962891435	F	[]
0.0033923039504339587	265	0.001272350481948668	5091	b	F	2e-05	0.0	1	1			147.06841391299002	(5, 10)	(1, 25)	2	mobile	N-Linked	1	0.022347469962891435	F	[]
0.0009088814357766456	71	0.0010406732286062177	4164	b	F	2e-05	-2.0	1	1			147.06841391299002	(5, 10)	(1, 25)	2	mobile	N-Linked	1	0.022347469962891435	F	[]
0.0032898947745718015	257	0.0010499203250179444	4201	b	F	2e-05	2.0	1	1			147.06841391299002	(5, 10)	(1, 25)	2	mobile	N-Linked	1	0.022347469962891435	F	[]
0.0018817686064671396	147	0.0008732258070965717	3494	b	F	2e-05	-1.0	1	1			147.06841391299002	(5, 10)	(1, 25)	2	mobile	N-Linked	1	0.022347469962891435	F	[]
0.0001792160577587752	14	0.0007700082174197302	3081	b	F	2e-05	5.0	1	1			147.06841391299002	(5, 10)	(1, 25)	2	mobile	N-Linked	1	0.022347469962891435	F	[]
0.0	0	0.00019118996635056592	765	b	F	2e-05	-3.0	1	2			147.06841391299002	(5, 10)	(1, 25)	2	mobile	N-Linked	1	0.022347469962891435	F	[]
0.0	0	0.0001304590358627391	522	b	F	2e-05	-2.0	2	2			147.06841391299002	(5, 10)	(1, 25)	2	mobile	N-Linked	1	0.022347469962891435	F	[]
0.0	0	0.00013145872196130415	526	b	F	2e-05	-4.0	1	2			147.06841391299002	(5, 10)	(1, 25)	2	mobile	N-Linked	1	0.022347469962891435	F	[]
0.0	0	0.00011821288115531724	473	b	F	2e-05	0.0	2	2			147.06841391299002	(5, 10)	(1, 25)	2	mobile	N-Linked	1	0.022347469962891435	F	[]
0.0	0	0.00010021853138114631	401	b	F	2e-05	5.0	1	2			147.06841391299002	(5, 10)	(1, 25)	2	mobile	N-Linked	1	0.022347469962891435	F	[]
0.0	0	0.00011396421523641576	456	b	F	2e-05	2.0	2	2			147.06841391299002	(5, 10)	(1, 25)	2	mobile	N-Linked	1	0.022347469962891435	F	[]
0.0	0	0.00014145558294695464	566	b	F	2e-05	4.0	2	2			147.06841391299002	(5, 10)	(1, 25)	2	mobile	N-Linked	1	0.022347469962891435	F	[]
0.0	0	2.724144618589763e-05	109	b	F	2e-05	5.0	2	1			147.06841391299002	(5, 10)	(1, 25)	2	mobile	N-Linked	1	0.022347469962891435	F	[]
0.0	0	7.922512331128026e-05	317	b	F	2e-05	1.0	1	2			147.06841391299002	(5, 10)	(1, 25)	2	mobile	N-Linked	1	0.022347469962891435	F	[]
0.0	0	0.00012621036994383763	505	b	F	2e-05	3.0	2	2			147.06841391299002	(5, 10)	(1, 25)	2	mobile	N-Linked	1	0.022347469962891435	F	[]
0.0	0	3.673846412226561e-05	147	b	F	2e-05	0.0	2	1			147.06841391299002	(5, 10)	(1, 25)	2	mobile	N-Linked	1	0.022347469962891435	F	[]
0.0	0	8.272402465625794e-05	331	b	F	2e-05	-1.0	1	2			147.06841391299002	(5, 10)	(1, 25)	2	mobile	N-Linked	1	0.022347469962891435	F	[]
0.0	0	0.00010296766815220021	412	b	F	2e-05	1.0	2	2			147.06841391299002	(5, 10)	(1, 25)	2	mobile	N-Linked	1	0.022347469962891435	F	[]
0.0	0	8.547316142731183e-05	342	b	F	2e-05	4.0	1	2			147.06841391299002	(5, 10)	(1, 25)	2	mobile	N-Linked	1	0.022347469962891435	F	[]
0.0	0	0.00010996547084215557	440	b	F	2e-05	-2.0	1	2			147.06841391299002	(5, 10)	(1, 25)	2	mobile	N-Linked	1	0.022347469962891435	F	[]
0.0	0	8.847221972300698e-05	354	b	F	2e-05	0.0	1	2			147.06841391299002	(5, 10)	(1, 25)	2	mobile	N-Linked	1	0.022347469962891435	F	[]
0.0	0	8.347378923018173e-05	334	b	F	2e-05	3.0	1	2			147.06841391299002	(5, 10)	(1, 25)	2	mobile	N-Linked	1	0.022347469962891435	F	[]
0.0	0	2.6241760087332577e-05	105	b	F	2e-05	1.0	2	1			147.06841391299002	(5, 10)	(1, 25)	2	mobile	N-Linked	1	0.022347469962891435	F	[]
0.0	0	0.0001497029932601163	599	b	F	2e-05	-3.0	2	2			147.06841391299002	(5, 10)	(1, 25)	2	mobile	N-Linked	1	0.022347469962891435	F	[]
0.0	0	0.0001859416143330994	744	b	F	2e-05	-4.0	2	2			147.06841391299002	(5, 10)	(1, 25)	2	mobile	N-Linked	1	0.022347469962891435	F	[]
0.0	0	3.598869954834182e-05	144	b	F	2e-05	-3.0	2	1			147.06841391299002	(5, 10)	(1, 25)	2	mobile	N-Linked	1	0.022347469962891435	F	[]
0.0	0	9.996860985650506e-05	400	b	F	2e-05	5.0	2	2			147.06841391299002	(5, 10)	(1, 25)	2	mobile	N-Linked	1	0.022347469962891435	F	[]
0.0	0	0.00010521696187397158	421	b	F	2e-05	-1.0	2	2			147.06841391299002	(5, 10)	(1, 25)	2	mobile	N-Linked	1	0.022347469962891435	F	[]
0.0	0	3.74882286961894e-05	150	b	F	2e-05	4.0	2	1			147.06841391299002	(5, 10)	(1, 25)	2	mobile	N-Linked	1	0.022347469962891435	F	[]
0.0	0	2.5741917038050053e-05	103	b	F	2e-05	2.0	2	1			147.06841391299002	(5, 10)	(1, 25)	2	mobile	N-Linked	1	0.022347469962891435	F	[]
0.0	0	3.4489170400494247e-05	138	b	F	2e-05	-1.0	2	1			147.06841391299002	(5, 10)	(1, 25)	2	mobile	N-Linked	1	0.022347469962891435	F	[]
0.0	0	3.5238934974418034e-05	141	b	F	2e-05	3.0	2	1			147.06841391299002	(5, 10)	(1, 25)	2	mobile	N-Linked	1	0.022347469962891435	F	[]
0.0	0	4.023736546724329e-05	161	b	F	2e-05	-2.0	2	1			147.06841391299002	(5, 10)	(1, 25)	2	mobile	N-Linked	1	0.022347469962891435	F	[]
0.0	0	2.374254484091995e-05	95	b	F	2e-05	-4.0	2	1			147.06841391299002	(5, 10)	(1, 25)	2	mobile	N-Linked	1	0.022347469962891435	F	[]
0.0	0	7.847535873735647e-05	314	b	F	2e-05	2.0	1	2			147.06841391299002	(5, 10)	(1, 25)	2	mobile	N-Linked	1	0.022347469962891435	F	[]
0.0	0	5.4982735421077785e-06	22	b	F	2e-05	5.0	3	2			147.06841391299002	(5, 10)	(1, 25)	2	mobile	N-Linked	1	0.022347469962891435	F	[]
0.0	0	5.4982735421077785e-06	22	b	F	2e-05	-3.0	3	3			147.06841391299002	(5, 10)	(1, 25)	2	mobile	N-Linked	1	0.022347469962891435	F	[]
0.0	0	6.747881165314091e-06	27	b	F	2e-05	3.0	2	3			147.06841391299002	(5, 10)	(1, 25)	2	mobile	N-Linked	1	0.022347469962891435	F	[]
0.0	0	5.248352017466516e-06	21	b	F	2e-05	2.0	2	3			147.06841391299002	(5, 10)	(1, 25)	2	mobile	N-Linked	1	0.022347469962891435	F	[]
0.0	0	9.746939461009243e-06	39	b	F	2e-05	-3.0	2	3			147.06841391299002	(5, 10)	(1, 25)	2	mobile	N-Linked	1	0.022347469962891435	F	[]
0.0	0	6.747881165314091e-06	27	b	F	2e-05	0.0	2	3			147.06841391299002	(5, 10)	(1, 25)	2	mobile	N-Linked	1	0.022347469962891435	F	[]
0.0	0	4.74850896818399e-06	19	b	F	2e-05	5.0	2	3			147.06841391299002	(5, 10)	(1, 25)	2	mobile	N-Linked	1	0.022347469962891435	F	[]
0.0	0	5.998116591390303e-06	24	b	F	2e-05	4.0	2	3			147.06841391299002	(5, 10)	(1, 25)	2	mobile	N-Linked	1	0.022347469962891435	F	[]
0.0	0	5.4982735421077785e-06	22	b	F	2e-05	1.0	2	3			147.06841391299002	(5, 10)	(1, 25)	2	mobile	N-Linked	1	0.022347469962891435	F	[]
0.0	0	6.997802689955354e-06	28	b	F	2e-05	-4.0	2	3			147.06841391299002	(5, 10)	(1, 25)	2	mobile	N-Linked	1	0.022347469962891435	F	[]
0.0	0	4.498587443542728e-06	18	b	F	2e-05	4.0	3	2			147.06841391299002	(5, 10)	(1, 25)	2	mobile	N-Linked	1	0.022347469962891435	F	[]
0.0	0	5.998116591390303e-06	24	b	F	2e-05	-1.0	2	3			147.06841391299002	(5, 10)	(1, 25)	2	mobile	N-Linked	1	0.022347469962891435	F	[]
0.0	0	5.248352017466516e-06	21	b	F	2e-05	4.0	3	3			147.06841391299002	(5, 10)	(1, 25)	2	mobile	N-Linked	1	0.022347469962891435	F	[]
0.0	0	6.747881165314091e-06	27	b	F	2e-05	2.0	3	2			147.06841391299002	(5, 10)	(1, 25)	2	mobile	N-Linked	1	0.022347469962891435	F	[]
0.0	0	7.997488788520404e-06	32	b	F	2e-05	-2.0	2	3			147.06841391299002	(5, 10)	(1, 25)	2	mobile	N-Linked	1	0.022347469962891435	F	[]
0.0	0	4.498587443542728e-06	18	b	F	2e-05	-2.0	3	2			147.06841391299002	(5, 10)	(1, 25)	2	mobile	N-Linked	1	0.022347469962891435	F	[]
0.0	0	2.9990582956951517e-06	12	b	F	2e-05	0.0	3	3			147.06841391299002	(5, 10)	(1, 25)	2	mobile	N-Linked	1	0.022347469962891435	F	[]
0.0	0	8.247410313161668e-06	33	b	F	2e-05	-3.0	3	2			147.06841391299002	(5, 10)	(1, 25)	2	mobile	N-Linked	1	0.022347469962891435	F	[]
0.0	0	8.997174887085456e-06	36	b	F	2e-05	-4.0	3	2			147.06841391299002	(5, 10)	(1, 25)	2	mobile	N-Linked	1	0.022347469962891435	F	[]
0.0	0	2.7491367710538892e-06	11	b	F	2e-05	2.0	3	3			147.06841391299002	(5, 10)	(1, 25)	2	mobile	N-Linked	1	0.022347469962891435	F	[]
0.0	0	5.998116591390303e-06	24	b	F	2e-05	3.0	3	2			147.06841391299002	(5, 10)	(1, 25)	2	mobile	N-Linked	1	0.022347469962891435	F	[]
0.0	0	4.248665918901465e-06	17	b	F	2e-05	0.0	3	2			147.06841391299002	(5, 10)	(1, 25)	2	mobile	N-Linked	1	0.022347469962891435	F	[]
0.0	0	3.998744394260202e-06	16	b	F	2e-05	-4.0	3	3			147.06841391299002	(5, 10)	(1, 25)	2	mobile	N-Linked	1	0.022347469962891435	F	[]
0.0	0	4.248665918901465e-06	17	b	F	2e-05	-2.0	3	3			147.06841391299002	(5, 10)	(1, 25)	2	mobile	N-Linked	1	0.022347469962891435	F	[]
0.0	0	3.248979820336414e-06	13	b	F	2e-05	-1.0	3	2			147.06841391299002	(5, 10)	(1, 25)	2	mobile	N-Linked	1	0.022347469962891435	F	[]
0.0	0	3.248979820336414e-06	13	b	F	2e-05	-1.0	3	3			147.06841391299002	(5, 10)	(1, 25)	2	mobile	N-Linked	1	0.022347469962891435	F	[]
0.0	0	3.248979820336414e-06	13	b	F	2e-05	1.0	3	2			147.06841391299002	(5, 10)	(1, 25)	2	mobile	N-Linked	1	0.022347469962891435	F	[]
0.0	0	5.4982735421077785e-06	22	b	F	2e-05	5.0	3	3			147.06841391299002	(5, 10)	(1, 25)	2	mobile	N-Linked	1	0.022347469962891435	F	[]
0.009690468265956629	757	0.0013810663451676172	5526	b	I	2e-05	-2.0	1	1			113.08406397713	(5, 10)	(1, 25)	2	mobile	N-Linked	1	0.022347469962891435	I	[]
0.017255946132773498	1348	0.0013235843945001268	5296	b	I	2e-05	3.0	1	1			113.08406397713	(5, 10)	(1, 25)	2	mobile	N-Linked	1	0.022347469962891435	I	[]
0.0111369978750096	870	0.0013215850223029968	5288	b	I	2e-05	-1.0	1	1			113.08406397713	(5, 10)	(1, 25)	2	mobile	N-Linked	1	0.022347469962891435	I	[]
0.018830487211654163	1471	0.0018351737554407914	7343	b	I	2e-05	0.0	1	1			113.08406397713	(5, 10)	(1, 25)	2	mobile	N-Linked	1	0.022347469962891435	I	[]
0.0012417112573286566	97	0.0032699732284062802	13084	b	I	2e-05	5.0	1	1			113.08406397713	(5, 10)	(1, 25)	2	mobile	N-Linked	1	0.022347469962891435	I	[]
0.015527791290099593	1213	0.0016274889684639022	6512	b	I	2e-05	1.0	1	1			113.08406397713	(5, 10)	(1, 25)	2	mobile	N-Linked	1	0.022347469962891435	I	[]
0.007552676719834097	590	0.0015195228698188768	6080	b	I	2e-05	4.0	1	1			113.08406397713	(5, 10)	(1, 25)	2	mobile	N-Linked	1	0.022347469962891435	I	[]
0.0020993881051742237	164	0.0007452659864802451	2982	b	I	2e-05	-4.0	1	1			113.08406397713	(5, 10)	(1, 25)	2	mobile	N-Linked	1	0.022347469962891435	I	[]
0.0	0	0.0001009682959550701	404	b	I	2e-05	-1.0	1	2			113.08406397713	(5, 10)	(1, 25)	2	mobile	N-Linked	1	0.022347469962891435	I	[]
0.0	0	0.0001262103699438376	505	b	I	2e-05	0.0	1	2			113.08406397713	(5, 10)	(1, 25)	2	mobile	N-Linked	1	0.022347469962891435	I	[]
0.011226605903888989	877	0.0013590732509991862	5438	b	I	2e-05	-3.0	1	1			113.08406397713	(5, 10)	(1, 25)	2	mobile	N-Linked	1	0.022347469962891435	I	[]
0.013940449064236155	1089	0.0013875643048082901	5552	b	I	2e-05	2.0	1	1			113.08406397713	(5, 10)	(1, 25)	2	mobile	N-Linked	1	0.022347469962891435	I	[]
0.0	0	0.00011671335200746965	467	b	I	2e-05	-2.0	1	2			113.08406397713	(5, 10)	(1, 25)	2	mobile	N-Linked	1	0.022347469962891435	I	[]
0.0	0	5.9731244389261765e-05	239	b	I	2e-05	-4.0	2	2			113.08406397713	(5, 10)	(1, 25)	2	mobile	N-Linked	1	0.022347469962891435	I	[]
0.0	0	9.197112106798465e-05	368	b	I	2e-05	-3.0	1	2			113.08406397713	(5, 10)	(1, 25)	2	mobile	N-Linked	1	0.022347469962891435	I	[]
0.0	0	0.0002246794506524951	899	b	I	2e-05	4.0	1	2			113.08406397713	(5, 10)	(1, 25)	2	mobile	N-Linked	1	0.022347469962891435	I	[]
0.0	0	0.00014645401343977988	586	b	I	2e-05	5.0	2	1			113.08406397713	(5, 10)	(1, 25)	2	mobile	N-Linked	1	0.022347469962891435	I	[]
0.0	0	0.00040012436095066147	1601	b	I	2e-05	5.0	1	2			113.08406397713	(5, 10)	(1, 25)	2	mobile	N-Linked	1	0.022347469962891435	I	[]
0.0	0	0.0001504527578340401	602	b	I	2e-05	3.0	1	2			113.08406397713	(5, 10)	(1, 25)	2	mobile	N-Linked	1	0.022347469962891435	I	[]
0.0	0	0.0001262103699438376	505	b	I	2e-05	1.0	1	2			113.08406397713	(5, 10)	(1, 25)	2	mobile	N-Linked	1	0.022347469962891435	I	[]
0.0	0	3.174003362944035e-05	127	b	I	2e-05	1.0	2	2			113.08406397713	(5, 10)	(1, 25)	2	mobile	N-Linked	1	0.022347469962891435	I	[]
0.0	0	0.00013870644617590075	555	b	I	2e-05	2.0	1	2			113.08406397713	(5, 10)	(1, 25)	2	mobile	N-Linked	1	0.022347469962891435	I	[]
0.0	0	4.2486659189014645e-05	170	b	I	2e-05	-4.0	1	2			113.08406397713	(5, 10)	(1, 25)	2	mobile	N-Linked	1	0.022347469962891435	I	[]
0.0	0	4.698524663255737e-05	188	b	I	2e-05	3.0	2	2			113.08406397713	(5, 10)	(1, 25)	2	mobile	N-Linked	1	0.022347469962891435	I	[]
0.0	0	0.0002059353363044004	824	b	I	2e-05	5.0	2	2			113.08406397713	(5, 10)	(1, 25)	2	mobile	N-Linked	1	0.022347469962891435	I	[]
0.0	0	2.1243329594507323e-05	85	b	I	2e-05	3.0	2	1			113.08406397713	(5, 10)	(1, 25)	2	mobile	N-Linked	1	0.022347469962891435	I	[]
0.0	0	5.2983363223947675e-05	212	b	I	2e-05	-3.0	2	2			113.08406397713	(5, 10)	(1, 25)	2	mobile	N-Linked	1	0.022347469962891435	I	[]
0.0	0	3.748822869618939e-05	150	b	I	2e-05	4.0	2	1			113.08406397713	(5, 10)	(1, 25)	2	mobile	N-Linked	1	0.022347469962891435	I	[]
0.0	0	4.098713004116707e-05	164	b	I	2e-05	-2.0	2	2			113.08406397713	(5, 10)	(1, 25)	2	mobile	N-Linked	1	0.022347469962891435	I	[]
0.0	0	6.497959640672828e-06	26	b	I	2e-05	-4.0	2	1			113.08406397713	(5, 10)	(1, 25)	2	mobile	N-Linked	1	0.022347469962891435	I	[]
0.0	0	3.548885649905929e-05	142	b	I	2e-05	2.0	2	2			113.08406397713	(5, 10)	(1, 25)	2	mobile	N-Linked	1	0.022347469962891435	I	[]
0.0	0	5.3233284748588935e-05	213	b	I	2e-05	4.0	2	2			113.08406397713	(5, 10)	(1, 25)	2	mobile	N-Linked	1	0.022347469962891435	I	[]
0.0	0	3.248979820336414e-05	130	b	I	2e-05	-1.0	2	2			113.08406397713	(5, 10)	(1, 25)	2	mobile	N-Linked	1	0.022347469962891435	I	[]
0.0	0	9.996860985650505e-06	40	b	I	2e-05	-3.0	2	1			113.08406397713	(5, 10)	(1, 25)	2	mobile	N-Linked	1	0.022347469962891435	I	[]
0.0	0	3.648854259762434e-05	146	b	I	2e-05	0.0	2	2			113.08406397713	(5, 10)	(1, 25)	2	mobile	N-Linked	1	0.022347469962891435	I	[]
0.0	0	7.497645739237878e-06	30	b	I	2e-05	-2.0	2	1			113.08406397713	(5, 10)	(1, 25)	2	mobile	N-Linked	1	0.022347469962891435	I	[]
0.0	0	1.1246468608856817e-05	45	b	I	2e-05	-1.0	2	1			113.08406397713	(5, 10)	(1, 25)	2	mobile	N-Linked	1	0.022347469962891435	I	[]
0.0	0	1.549513452775828e-05	62	b	I	2e-05	2.0	2	1			113.08406397713	(5, 10)	(1, 25)	2	mobile	N-Linked	1	0.022347469962891435	I	[]
0.0	0	1.3745683855269445e-05	55	b	I	2e-05	1.0	2	1			113.08406397713	(5, 10)	(1, 25)	2	mobile	N-Linked	1	0.022347469962891435	I	[]
0.0	0	1.4745369953834494e-05	59	b	I	2e-05	0.0	2	1			113.08406397713	(5, 10)	(1, 25)	2	mobile	N-Linked	1	0.022347469962891435	I	[]
0.0	0	3.748822869618939e-06	15	b	I	2e-05	4.0	3	2			113.08406397713	(5, 10)	(1, 25)	2	mobile	N-Linked	1	0.022347469962891435	I	[]
0.0	0	8.497331837802928e-06	34	b	I	2e-05	2.0	2	3			113.08406397713	(5, 10)	(1, 25)	2	mobile	N-Linked	1	0.022347469962891435	I	[]
0.0	0	3.998744394260202e-06	16	b	I	2e-05	5.0	2	3			113.08406397713	(5, 10)	(1, 25)	2	mobile	N-Linked	1	0.022347469962891435	I	[]
0.0	0	5.248352017466515e-06	21	b	I	2e-05	4.0	2	3			113.08406397713	(5, 10)	(1, 25)	2	mobile	N-Linked	1	0.022347469962891435	I	[]
0.0	0	4.248665918901464e-06	17	b	I	2e-05	1.0	2	3			113.08406397713	(5, 10)	(1, 25)	2	mobile	N-Linked	1	0.022347469962891435	I	[]
0.0	0	5.498273542107778e-06	22	b	I	2e-05	5.0	3	3			113.08406397713	(5, 10)	(1, 25)	2	mobile	N-Linked	1	0.022347469962891435	I	[]
0.0	0	3.748822869618939e-06	15	b	I	2e-05	4.0	3	3			113.08406397713	(5, 10)	(1, 25)	2	mobile	N-Linked	1	0.022347469962891435	I	[]
0.0	0	4.74850896818399e-06	19	b	I	2e-05	-1.0	2	3			113.08406397713	(5, 10)	(1, 25)	2	mobile	N-Linked	1	0.022347469962891435	I	[]
0.0	0	3.4989013449776766e-06	14	b	I	2e-05	3.0	3	3			113.08406397713	(5, 10)	(1, 25)	2	mobile	N-Linked	1	0.022347469962891435	I	[]
0.0	0	1.1496390133498081e-05	46	b	I	2e-05	-4.0	2	3			113.08406397713	(5, 10)	(1, 25)	2	mobile	N-Linked	1	0.022347469962891435	I	[]
0.0	0	9.247096411726716e-06	37	b	I	2e-05	-3.0	2	3			113.08406397713	(5, 10)	(1, 25)	2	mobile	N-Linked	1	0.022347469962891435	I	[]
0.0	0	9.247096411726716e-06	37	b	I	2e-05	0.0	2	3			113.08406397713	(5, 10)	(1, 25)	2	mobile	N-Linked	1	0.022347469962891435	I	[]
0.0	0	6.497959640672828e-06	26	b	I	2e-05	3.0	2	3			113.08406397713	(5, 10)	(1, 25)	2	mobile	N-Linked	1	0.022347469962891435	I	[]
0.0	0	2.9990582956951513e-06	12	b	I	2e-05	2.0	3	2			113.08406397713	(5, 10)	(1, 25)	2	mobile	N-Linked	1	0.022347469962891435	I	[]
0.0	0	6.497959640672828e-06	26	b	I	2e-05	-2.0	2	3			113.08406397713	(5, 10)	(1, 25)	2	mobile	N-Linked	1	0.022347469962891435	I	[]
0.0	0	3.248979820336414e-06	13	b	I	2e-05	1.0	3	3			113.08406397713	(5, 10)	(1, 25)	2	mobile	N-Linked	1	0.022347469962891435	I	[]
0.0	0	3.748822869618939e-06	15	b	I	2e-05	3.0	3	2			113.08406397713	(5, 10)	(1, 25)	2	mobile	N-Linked	1	0.022347469962891435	I	[]
0.0	0	3.4989013449776766e-06	14	b	I	2e-05	-1.0	3	3			113.08406397713	(5, 10)	(1, 25)	2	mobile	N-Linked	1	0.022347469962891435	I	[]
0.0	0	3.4989013449776766e-06	14	b	I	2e-05	2.0	3	3			113.08406397713	(5, 10)	(1, 25)	2	mobile	N-Linked	1	0.022347469962891435	I	[]
0.0	0	2.4992152464126264e-06	10	b	I	2e-05	-2.0	3	2			113.08406397713	(5, 10)	(1, 25)	2	mobile	N-Linked	1	0.022347469962891435	I	[]
0.0005248470262935559	41	0.0019386412666422743	7757	b	H	2e-05	5.0	1	1			137.05891185845002	(5, 10)	(1, 25)	2	mobile	N-Linked	1	0.022347469962891435	H	[]
0.0014209273150874318	111	0.0009796923765937496	3920	b	H	2e-05	1.0	1	1			137.05891185845002	(5, 10)	(1, 25)	2	mobile	N-Linked	1	0.022347469962891435	H	[]
0.0008704779948283366	68	0.0011956245738838005	4784	b	H	2e-05	4.0	1	1			137.05891185845002	(5, 10)	(1, 25)	2	mobile	N-Linked	1	0.022347469962891435	H	[]
0.0008832791418111063	69	0.000868727219653029	3476	b	H	2e-05	3.0	1	1			137.05891185845002	(5, 10)	(1, 25)	2	mobile	N-Linked	1	0.022347469962891435	H	[]
5.1204587931078625e-05	4	0.0008569809079948896	3429	b	H	2e-05	-3.0	1	1			137.05891185845002	(5, 10)	(1, 25)	2	mobile	N-Linked	1	0.022347469962891435	H	[]
0.0	0	0.0007932509192113676	3174	b	H	2e-05	-4.0	1	1			137.05891185845002	(5, 10)	(1, 25)	2	mobile	N-Linked	1	0.022347469962891435	H	[]
0.00042243785043139865	33	0.0010659153025949853	4265	b	H	2e-05	0.0	1	1			137.05891185845002	(5, 10)	(1, 25)	2	mobile	N-Linked	1	0.022347469962891435	H	[]
0.00016641491077600554	13	0.000732769910248182	2932	b	H	2e-05	-1.0	1	1			137.05891185845002	(5, 10)	(1, 25)	2	mobile	N-Linked	1	0.022347469962891435	H	[]
0.0	0	0.0005750694281995454	2301	b	H	2e-05	5.0	1	2			137.05891185845002	(5, 10)	(1, 25)	2	mobile	N-Linked	1	0.022347469962891435	H	[]
0.0	0	8.547316142731183e-05	342	b	H	2e-05	4.0	2	1			137.05891185845002	(5, 10)	(1, 25)	2	mobile	N-Linked	1	0.022347469962891435	H	[]
0.0013185181392252746	103	0.0008204923653972652	3283	b	H	2e-05	2.0	1	1			137.05891185845002	(5, 10)	(1, 25)	2	mobile	N-Linked	1	0.022347469962891435	H	[]
0.0001408126168104662	11	0.0007680088452226001	3073	b	H	2e-05	-2.0	1	1			137.05891185845002	(5, 10)	(1, 25)	2	mobile	N-Linked	1	0.022347469962891435	H	[]
0.0	0	0.0002744138340561064	1098	b	H	2e-05	4.0	1	2			137.05891185845002	(5, 10)	(1, 25)	2	mobile	N-Linked	1	0.022347469962891435	H	[]
0.0	0	5.298336322394768e-05	212	b	H	2e-05	-1.0	2	1			137.05891185845002	(5, 10)	(1, 25)	2	mobile	N-Linked	1	0.022347469962891435	H	[]
0.0	0	5.098399102681758e-05	204	b	H	2e-05	-3.0	2	1			137.05891185845002	(5, 10)	(1, 25)	2	mobile	N-Linked	1	0.022347469962891435	H	[]
0.0	0	6.323014573423944e-05	253	b	H	2e-05	0.0	2	1			137.05891185845002	(5, 10)	(1, 25)	2	mobile	N-Linked	1	0.022347469962891435	H	[]
0.0	0	4.74850896818399e-05	190	b	H	2e-05	-4.0	1	2			137.05891185845002	(5, 10)	(1, 25)	2	mobile	N-Linked	1	0.022347469962891435	H	[]
0.0	0	6.797865470242344e-05	272	b	H	2e-05	-3.0	2	2			137.05891185845002	(5, 10)	(1, 25)	2	mobile	N-Linked	1	0.022347469962891435	H	[]
0.0	0	0.00013095887891202162	524	b	H	2e-05	3.0	1	2			137.05891185845002	(5, 10)	(1, 25)	2	mobile	N-Linked	1	0.022347469962891435	H	[]
0.0	0	6.647912555457586e-05	266	b	H	2e-05	2.0	2	1			137.05891185845002	(5, 10)	(1, 25)	2	mobile	N-Linked	1	0.022347469962891435	H	[]
0.0	0	6.947818385027101e-05	278	b	H	2e-05	-2.0	1	2			137.05891185845002	(5, 10)	(1, 25)	2	mobile	N-Linked	1	0.022347469962891435	H	[]
0.0	0	4.8734697305046215e-05	195	b	H	2e-05	1.0	2	1			137.05891185845002	(5, 10)	(1, 25)	2	mobile	N-Linked	1	0.022347469962891435	H	[]
0.0	0	7.722575111415016e-05	309	b	H	2e-05	0.0	1	2			137.05891185845002	(5, 10)	(1, 25)	2	mobile	N-Linked	1	0.022347469962891435	H	[]
0.0	0	4.373626681222096e-05	175	b	H	2e-05	-2.0	2	1			137.05891185845002	(5, 10)	(1, 25)	2	mobile	N-Linked	1	0.022347469962891435	H	[]
0.0	0	3.598869954834182e-05	144	b	H	2e-05	-4.0	2	1			137.05891185845002	(5, 10)	(1, 25)	2	mobile	N-Linked	1	0.022347469962891435	H	[]
0.0	0	0.00011496390133498082	460	b	H	2e-05	4.0	2	2			137.05891185845002	(5, 10)	(1, 25)	2	mobile	N-Linked	1	0.022347469962891435	H	[]
0.0	0	7.447661434309626e-05	298	b	H	2e-05	3.0	2	1			137.05891185845002	(5, 10)	(1, 25)	2	mobile	N-Linked	1	0.022347469962891435	H	[]
0.0	0	7.872528026199773e-05	315	b	H	2e-05	-3.0	1	2			137.05891185845002	(5, 10)	(1, 25)	2	mobile	N-Linked	1	0.022347469962891435	H	[]
0.0	0	8.522323990267056e-05	341	b	H	2e-05	1.0	1	2			137.05891185845002	(5, 10)	(1, 25)	2	mobile	N-Linked	1	0.022347469962891435	H	[]
0.0	0	6.173061658639187e-05	247	b	H	2e-05	-1.0	1	2			137.05891185845002	(5, 10)	(1, 25)	2	mobile	N-Linked	1	0.022347469962891435	H	[]
0.0	0	9.846908070865749e-05	394	b	H	2e-05	2.0	1	2			137.05891185845002	(5, 10)	(1, 25)	2	mobile	N-Linked	1	0.022347469962891435	H	[]
0.0	0	6.747881165314092e-05	270	b	H	2e-05	3.0	2	2			137.05891185845002	(5, 10)	(1, 25)	2	mobile	N-Linked	1	0.022347469962891435	H	[]
0.0	0	7.447661434309626e-05	298	b	H	2e-05	-4.0	2	2			137.05891185845002	(5, 10)	(1, 25)	2	mobile	N-Linked	1	0.022347469962891435	H	[]
0.0	0	6.073093048782682e-05	243	b	H	2e-05	2.0	2	2			137.05891185845002	(5, 10)	(1, 25)	2	mobile	N-Linked	1	0.022347469962891435	H	[]
0.0	0	7.372684976917247e-05	295	b	H	2e-05	0.0	2	2			137.05891185845002	(5, 10)	(1, 25)	2	mobile	N-Linked	1	0.022347469962891435	H	[]
0.0	0	7.247724214596617e-05	290	b	H	2e-05	-2.0	2	2			137.05891185845002	(5, 10)	(1, 25)	2	mobile	N-Linked	1	0.022347469962891435	H	[]
0.0	0	6.997802689955353e-05	280	b	H	2e-05	5.0	2	1			137.05891185845002	(5, 10)	(1, 25)	2	mobile	N-Linked	1	0.022347469962891435	H	[]
0.0	0	0.00015570110985150664	623	b	H	2e-05	5.0	2	2			137.05891185845002	(5, 10)	(1, 25)	2	mobile	N-Linked	1	0.022347469962891435	H	[]
0.0	0	5.4982735421077785e-05	220	b	H	2e-05	1.0	2	2			137.05891185845002	(5, 10)	(1, 25)	2	mobile	N-Linked	1	0.022347469962891435	H	[]
0.0	0	6.772873317778217e-05	271	b	H	2e-05	-1.0	2	2			137.05891185845002	(5, 10)	(1, 25)	2	mobile	N-Linked	1	0.022347469962891435	H	[]
0.0	0	3.248979820336414e-06	13	b	H	2e-05	2.0	1	3			137.05891185845002	(5, 10)	(1, 25)	2	mobile	N-Linked	1	0.022347469962891435	H	[]
0.0	0	4.74850896818399e-06	19	b	H	2e-05	5.0	3	3			137.05891185845002	(5, 10)	(1, 25)	2	mobile	N-Linked	1	0.022347469962891435	H	[]
0.0	0	7.497645739237879e-06	30	b	H	2e-05	5.0	1	3			137.05891185845002	(5, 10)	(1, 25)	2	mobile	N-Linked	1	0.022347469962891435	H	[]
0.0	0	3.248979820336414e-06	13	b	H	2e-05	4.0	3	3			137.05891185845002	(5, 10)	(1, 25)	2	mobile	N-Linked	1	0.022347469962891435	H	[]
0.0	0	4.998430492825253e-06	20	b	H	2e-05	-4.0	2	3			137.05891185845002	(5, 10)	(1, 25)	2	mobile	N-Linked	1	0.022347469962891435	H	[]
0.0	0	4.248665918901465e-06	17	b	H	2e-05	4.0	1	3			137.05891185845002	(5, 10)	(1, 25)	2	mobile	N-Linked	1	0.022347469962891435	H	[]
0.0	0	7.497645739237879e-06	30	b	H	2e-05	5.0	2	3			137.05891185845002	(5, 10)	(1, 25)	2	mobile	N-Linked	1	0.022347469962891435	H	[]
0.0	0	3.248979820336414e-06	13	b	H	2e-05	3.0	2	3			137.05891185845002	(5, 10)	(1, 25)	2	mobile	N-Linked	1	0.022347469962891435	H	[]
0.0	0	5.248352017466516e-06	21	b	H	2e-05	-1.0	2	3			137.05891185845002	(5, 10)	(1, 25)	2	mobile	N-Linked	1	0.022347469962891435	H	[]
0.0	0	3.498901344977677e-06	14	b	H	2e-05	4.0	2	3			137.05891185845002	(5, 10)	(1, 25)	2	mobile	N-Linked	1	0.022347469962891435	H	[]
0.0	0	6.497959640672828e-06	26	b	H	2e-05	-3.0	2	3			137.05891185845002	(5, 10)	(1, 25)	2	mobile	N-Linked	1	0.022347469962891435	H	[]
0.0	0	3.7488228696189395e-06	15	b	H	2e-05	-2.0	2	3			137.05891185845002	(5, 10)	(1, 25)	2	mobile	N-Linked	1	0.022347469962891435	H	[]
0.0	0	3.248979820336414e-06	13	b	H	2e-05	2.0	3	2			137.05891185845002	(5, 10)	(1, 25)	2	mobile	N-Linked	1	0.022347469962891435	H	[]
0.0	0	3.998744394260202e-06	16	b	H	2e-05	1.0	2	3			137.05891185845002	(5, 10)	(1, 25)	2	mobile	N-Linked	1	0.022347469962891435	H	[]
0.0	0	3.7488228696189395e-06	15	b	H	2e-05	3.0	3	2			137.05891185845002	(5, 10)	(1, 25)	2	mobile	N-Linked	1	0.022347469962891435	H	[]
0.0	0	4.248665918901465e-06	17	b	H	2e-05	0.0	2	3			137.05891185845002	(5, 10)	(1, 25)	2	mobile	N-Linked	1	0.022347469962891435	H	[]
0.0	0	3.998744394260202e-06	16	b	H	2e-05	2.0	2	3			137.05891185845002	(5, 10)	(1, 25)	2	mobile	N-Linked	1	0.022347469962891435	H	[]
0.0	0	5.4982735421077785e-06	22	b	H	2e-05	4.0	3	2			137.05891185845002	(5, 10)	(1, 25)	2	mobile	N-Linked	1	0.022347469962891435	H	[]
0.0	0	4.998430492825253e-06	20	b	H	2e-05	5.0	3	2			137.05891185845002	(5, 10)	(1, 25)	2	mobile	N-Linked	1	0.022347469962891435	H	[]
0.0	0	2.7491367710538892e-06	11	b	H	2e-05	-3.0	3	2			137.05891185845002	(5, 10)	(1, 25)	2	mobile	N-Linked	1	0.022347469962891435	H	[]
0.0	0	3.248979820336414e-06	13	b	H	2e-05	1.0	3	2			137.05891185845002	(5, 10)	(1, 25)	2	mobile	N-Linked	1	0.022347469962891435	H	[]
0.0	0	3.498901344977677e-06	14	b	H	2e-05	-2.0	3	2			137.05891185845002	(5, 10)	(1, 25)	2	mobile	N-Linked	1	0.022347469962891435	H	[]
0.0	0	2.4992152464126264e-06	10	b	H	2e-05	-4.0	3	2			137.05891185845002	(5, 10)	(1, 25)	2	mobile	N-Linked	1	0.022347469962891435	H	[]
0.0	0	2.4992152464126264e-06	10	b	H	2e-05	3.0	3	3			137.05891185845002	(5, 10)	(1, 25)	2	mobile	N-Linked	1	0.022347469962891435	H	[]
0.0	0	0.0011736314797153693	4696	b	K	2e-05	-4.0	1	1			128.094963014	(5, 10)	(1, 25)	2	mobile	N-Linked	1	0.022347469962891435	K	[]
0.00015361376379323586	12	0.0009092145066449135	3638	b	K	2e-05	1.0	1	1			128.094963014	(5, 10)	(1, 25)	2	mobile	N-Linked	1	0.022347469962891435	K	[]
0.00037123326250032004	29	0.001004684529057876	4020	b	K	2e-05	0.0	1	1			128.094963014	(5, 10)	(1, 25)	2	mobile	N-Linked	1	0.022347469962891435	K	[]
0.00016641491077600554	13	0.0006907830941084499	2764	b	K	2e-05	-3.0	1	1			128.094963014	(5, 10)	(1, 25)	2	mobile	N-Linked	1	0.022347469962891435	K	[]
0.0006912619370695615	54	0.0007457658295295278	2984	b	K	2e-05	-1.0	1	1			128.094963014	(5, 10)	(1, 25)	2	mobile	N-Linked	1	0.022347469962891435	K	[]
3.8403440948308965e-05	3	0.000964947006639915	3861	b	K	2e-05	3.0	1	1			128.094963014	(5, 10)	(1, 25)	2	mobile	N-Linked	1	0.022347469962891435	K	[]
2.5602293965539312e-05	2	0.0019328930715755252	7734	b	K	2e-05	5.0	1	1			128.094963014	(5, 10)	(1, 25)	2	mobile	N-Linked	1	0.022347469962891435	K	[]
0.0004992447323280166	39	0.0008724760425226479	3491	b	K	2e-05	-2.0	1	1			128.094963014	(5, 10)	(1, 25)	2	mobile	N-Linked	1	0.022347469962891435	K	[]
5.1204587931078625e-05	4	0.0009327071299611922	3732	b	K	2e-05	2.0	1	1			128.094963014	(5, 10)	(1, 25)	2	mobile	N-Linked	1	0.022347469962891435	K	[]
0.0	0	0.0012953432622156643	5183	b	K	2e-05	4.0	1	1			128.094963014	(5, 10)	(1, 25)	2	mobile	N-Linked	1	0.022347469962891435	K	[]
0.0	0	1.4995291478475758e-05	60	b	K	2e-05	-3.0	2	1			128.094963014	(5, 10)	(1, 25)	2	mobile	N-Linked	1	0.022347469962891435	K	[]
0.0	0	0.0005613237443442759	2246	b	K	2e-05	5.0	1	2			128.094963014	(5, 10)	(1, 25)	2	mobile	N-Linked	1	0.022347469962891435	K	[]
0.0	0	2.07434865452248e-05	83	b	K	2e-05	-1.0	2	1			128.094963014	(5, 10)	(1, 25)	2	mobile	N-Linked	1	0.022347469962891435	K	[]
0.0	0	8.69726905751594e-05	348	b	K	2e-05	5.0	2	2			128.094963014	(5, 10)	(1, 25)	2	mobile	N-Linked	1	0.022347469962891435	K	[]
0.0	0	4.5985560533992324e-05	184	b	K	2e-05	-1.0	2	2			128.094963014	(5, 10)	(1, 25)	2	mobile	N-Linked	1	0.022347469962891435	K	[]
0.0	0	5.973124438926177e-05	239	b	K	2e-05	3.0	2	2			128.094963014	(5, 10)	(1, 25)	2	mobile	N-Linked	1	0.022347469962891435	K	[]
0.0	0	7.272716367060743e-05	291	b	K	2e-05	4.0	2	2			128.094963014	(5, 10)	(1, 25)	2	mobile	N-Linked	1	0.022347469962891435	K	[]
0.0	0	0.00022692874437426648	908	b	K	2e-05	4.0	1	2			128.094963014	(5, 10)	(1, 25)	2	mobile	N-Linked	1	0.022347469962891435	K	[]
0.0	0	5.2483520174665154e-05	210	b	K	2e-05	-1.0	1	2			128.094963014	(5, 10)	(1, 25)	2	mobile	N-Linked	1	0.022347469962891435	K	[]
0.0	0	0.00013745683855269445	550	b	K	2e-05	-4.0	2	2			128.094963014	(5, 10)	(1, 25)	2	mobile	N-Linked	1	0.022347469962891435	K	[]
0.0	0	0.0001834423990866868	734	b	K	2e-05	3.0	1	2			128.094963014	(5, 10)	(1, 25)	2	mobile	N-Linked	1	0.022347469962891435	K	[]
0.0	0	0.0001244609192713488	498	b	K	2e-05	2.0	1	2			128.094963014	(5, 10)	(1, 25)	2	mobile	N-Linked	1	0.022347469962891435	K	[]
0.0	0	1.7244585200247123e-05	69	b	K	2e-05	1.0	2	1			128.094963014	(5, 10)	(1, 25)	2	mobile	N-Linked	1	0.022347469962891435	K	[]
0.0	0	4.5985560533992324e-05	184	b	K	2e-05	-4.0	1	2			128.094963014	(5, 10)	(1, 25)	2	mobile	N-Linked	1	0.022347469962891435	K	[]
0.0	0	4.4985874435427276e-05	180	b	K	2e-05	1.0	2	2			128.094963014	(5, 10)	(1, 25)	2	mobile	N-Linked	1	0.022347469962891435	K	[]
0.00010240917586215725	8	5.723202914284915e-05	229	b	K	2e-05	-3.0	1	2			128.094963014	(5, 10)	(1, 25)	2	mobile	N-Linked	1	0.022347469962891435	K	[]
0.0	0	7.547630044166132e-05	302	b	K	2e-05	-3.0	2	2			128.094963014	(5, 10)	(1, 25)	2	mobile	N-Linked	1	0.022347469962891435	K	[]
0.0	0	7.972496636056279e-05	319	b	K	2e-05	1.0	1	2			128.094963014	(5, 10)	(1, 25)	2	mobile	N-Linked	1	0.022347469962891435	K	[]
0.0	0	2.824113228446268e-05	113	b	K	2e-05	4.0	2	1			128.094963014	(5, 10)	(1, 25)	2	mobile	N-Linked	1	0.022347469962891435	K	[]
5.1204587931078625e-05	4	5.7981793716772936e-05	232	b	K	2e-05	-2.0	1	2			128.094963014	(5, 10)	(1, 25)	2	mobile	N-Linked	1	0.022347469962891435	K	[]
0.0	0	2.1243329594507326e-05	85	b	K	2e-05	0.0	2	1			128.094963014	(5, 10)	(1, 25)	2	mobile	N-Linked	1	0.022347469962891435	K	[]
0.0	0	8.49733183780293e-06	34	b	K	2e-05	-4.0	2	1			128.094963014	(5, 10)	(1, 25)	2	mobile	N-Linked	1	0.022347469962891435	K	[]
0.0	0	2.5242073988767526e-05	101	b	K	2e-05	3.0	2	1			128.094963014	(5, 10)	(1, 25)	2	mobile	N-Linked	1	0.022347469962891435	K	[]
0.0	0	5.2733441699306415e-05	211	b	K	2e-05	-2.0	2	2			128.094963014	(5, 10)	(1, 25)	2	mobile	N-Linked	1	0.022347469962891435	K	[]
0.0	0	7.572622196630258e-05	303	b	K	2e-05	0.0	1	2			128.094963014	(5, 10)	(1, 25)	2	mobile	N-Linked	1	0.022347469962891435	K	[]
0.0	0	4.74850896818399e-05	190	b	K	2e-05	2.0	2	2			128.094963014	(5, 10)	(1, 25)	2	mobile	N-Linked	1	0.022347469962891435	K	[]
0.0	0	1.4495448429193234e-05	58	b	K	2e-05	2.0	2	1			128.094963014	(5, 10)	(1, 25)	2	mobile	N-Linked	1	0.022347469962891435	K	[]
0.0	0	1.7244585200247123e-05	69	b	K	2e-05	-2.0	2	1			128.094963014	(5, 10)	(1, 25)	2	mobile	N-Linked	1	0.022347469962891435	K	[]
0.0	0	3.024050448159278e-05	121	b	K	2e-05	5.0	2	1			128.094963014	(5, 10)	(1, 25)	2	mobile	N-Linked	1	0.022347469962891435	K	[]
0.0	0	4.973438340361126e-05	199	b	K	2e-05	0.0	2	2			128.094963014	(5, 10)	(1, 25)	2	mobile	N-Linked	1	0.022347469962891435	K	[]
0.0	0	2.9490739907668992e-05	118	b	K	2e-05	5.0	1	3			128.094963014	(5, 10)	(1, 25)	2	mobile	N-Linked	1	0.022347469962891435	K	[]
0.0	0	9.247096411726718e-06	37	b	K	2e-05	0.0	2	3			128.094963014	(5, 10)	(1, 25)	2	mobile	N-Linked	1	0.022347469962891435	K	[]
0.0	0	8.247410313161668e-06	33	b	K	2e-05	4.0	2	3			128.094963014	(5, 10)	(1, 25)	2	mobile	N-Linked	1	0.022347469962891435	K	[]
0.0	0	1.5495134527758284e-05	62	b	K	2e-05	4.0	1	3			128.094963014	(5, 10)	(1, 25)	2	mobile	N-Linked	1	0.022347469962891435	K	[]
0.0	0	2.4992152464126264e-06	10	b	K	2e-05	-3.0	3	2			128.094963014	(5, 10)	(1, 25)	2	mobile	N-Linked	1	0.022347469962891435	K	[]
0.0	0	4.998430492825253e-06	20	b	K	2e-05	-1.0	2	3			128.094963014	(5, 10)	(1, 25)	2	mobile	N-Linked	1	0.022347469962891435	K	[]
0.0	0	1.2745997756704395e-05	51	b	K	2e-05	5.0	2	3			128.094963014	(5, 10)	(1, 25)	2	mobile	N-Linked	1	0.022347469962891435	K	[]
0.0	0	1.0246782510291769e-05	41	b	K	2e-05	5.0	3	3			128.094963014	(5, 10)	(1, 25)	2	mobile	N-Linked	1	0.022347469962891435	K	[]
0.0	0	4.74850896818399e-06	19	b	K	2e-05	4.0	3	2			128.094963014	(5, 10)	(1, 25)	2	mobile	N-Linked	1	0.022347469962891435	K	[]
0.0	0	9.247096411726718e-06	37	b	K	2e-05	-4.0	2	3			128.094963014	(5, 10)	(1, 25)	2	mobile	N-Linked	1	0.022347469962891435	K	[]
0.0	0	6.997802689955354e-06	28	b	K	2e-05	-2.0	2	3			128.094963014	(5, 10)	(1, 25)	2	mobile	N-Linked	1	0.022347469962891435	K	[]
0.0	0	7.747567263879142e-06	31	b	K	2e-05	4.0	3	3			128.094963014	(5, 10)	(1, 25)	2	mobile	N-Linked	1	0.022347469962891435	K	[]
0.0	0	4.498587443542728e-06	18	b	K	2e-05	5.0	3	2			128.094963014	(5, 10)	(1, 25)	2	mobile	N-Linked	1	0.022347469962891435	K	[]
0.0	0	3.248979820336414e-06	13	b	K	2e-05	-4.0	3	3			128.094963014	(5, 10)	(1, 25)	2	mobile	N-Linked	1	0.022347469962891435	K	[]
0.0	0	3.7488228696189395e-06	15	b	K	2e-05	2.0	3	2			128.094963014	(5, 10)	(1, 25)	2	mobile	N-Linked	1	0.022347469962891435	K	[]
0.0	0	2.4992152464126264e-06	10	b	K	2e-05	-1.0	3	3			128.094963014	(5, 10)	(1, 25)	2	mobile	N-Linked	1	0.022347469962891435	K	[]
0.0	0	4.74850896818399e-06	19	b	K	2e-05	2.0	3	3			128.094963014	(5, 10)	(1, 25)	2	mobile	N-Linked	1	0.022347469962891435	K	[]
0.0	0	4.498587443542728e-06	18	b	K	2e-05	2.0	2	3			128.094963014	(5, 10)	(1, 25)	2	mobile	N-Linked	1	0.022347469962891435	K	[]
0.0	0	7.497645739237879e-06	30	b	K	2e-05	3.0	3	3			128.094963014	(5, 10)	(1, 25)	2	mobile	N-Linked	1	0.022347469962891435	K	[]
0.0	0	7.497645739237879e-06	30	b	K	2e-05	3.0	2	3			128.094963014	(5, 10)	(1, 25)	2	mobile	N-Linked	1	0.022347469962891435	K	[]
0.0	0	5.4982735421077785e-06	22	b	K	2e-05	1.0	2	3			128.094963014	(5, 10)	(1, 25)	2	mobile	N-Linked	1	0.022347469962891435	K	[]
0.0	0	2.4992152464126264e-06	10	b	K	2e-05	0.0	3	3			128.094963014	(5, 10)	(1, 25)	2	mobile	N-Linked	1	0.022347469962891435	K	[]
0.0	0	8.247410313161668e-06	33	b	K	2e-05	-3.0	2	3			128.094963014	(5, 10)	(1, 25)	2	mobile	N-Linked	1	0.022347469962891435	K	[]
0.0	0	4.498587443542728e-06	18	b	K	2e-05	1.0	3	3			128.094963014	(5, 10)	(1, 25)	2	mobile	N-Linked	1	0.022347469962891435	K	[]
0.0	0	2.4992152464126264e-06	10	b	K	2e-05	3.0	1	3			128.094963014	(5, 10)	(1, 25)	2	mobile	N-Linked	1	0.022347469962891435	K	[]
0.0	0	2.9990582956951517e-06	12	b	K	2e-05	2.0	1	3			128.094963014	(5, 10)	(1, 25)	2	mobile	N-Linked	1	0.022347469962891435	K	[]
0.0005888527612074041	46	0.0005588245290978634	2236	b	M	2e-05	3.0	1	1			131.04048491299	(5, 10)	(1, 25)	2	mobile	N-Linked	1	0.022347469962891435	M	[]
0.0	0	0.0005000929708071666	2001	b	M	2e-05	5.0	1	1			131.04048491299	(5, 10)	(1, 25)	2	mobile	N-Linked	1	0.022347469962891435	M	[]
0.0006528584961212525	51	0.0006033105604840081	2414	b	M	2e-05	-1.0	1	1			131.04048491299	(5, 10)	(1, 25)	2	mobile	N-Linked	1	0.022347469962891435	M	[]
0.00034563096853478073	27	0.0006547943945601082	2620	b	M	2e-05	-3.0	1	1			131.04048491299	(5, 10)	(1, 25)	2	mobile	N-Linked	1	0.022347469962891435	M	[]
0.00034563096853478073	27	0.0011596358743354589	4640	b	M	2e-05	-4.0	1	1			131.04048491299	(5, 10)	(1, 25)	2	mobile	N-Linked	1	0.022347469962891435	M	[]
0.0005248470262935559	41	0.0005528264125064731	2212	b	M	2e-05	4.0	1	1			131.04048491299	(5, 10)	(1, 25)	2	mobile	N-Linked	1	0.022347469962891435	M	[]
0.0005760516142246345	45	0.0007660094730254701	3065	b	M	2e-05	1.0	1	1			131.04048491299	(5, 10)	(1, 25)	2	mobile	N-Linked	1	0.022347469962891435	M	[]
0.0006400573491384829	50	0.000619305538061049	2478	b	M	2e-05	2.0	1	1			131.04048491299	(5, 10)	(1, 25)	2	mobile	N-Linked	1	0.022347469962891435	M	[]
0.0009472848767249545	74	0.0008759749438676256	3505	b	M	2e-05	0.0	1	1			131.04048491299	(5, 10)	(1, 25)	2	mobile	N-Linked	1	0.022347469962891435	M	[]
0.00047364243836247726	37	0.0005855661322344784	2343	b	M	2e-05	-2.0	1	1			131.04048491299	(5, 10)	(1, 25)	2	mobile	N-Linked	1	0.022347469962891435	M	[]
0.0	0	0.00020168667038549898	807	b	M	2e-05	-4.0	1	2			131.04048491299	(5, 10)	(1, 25)	2	mobile	N-Linked	1	0.022347469962891435	M	[]
0.0	0	5.798179371677294e-05	232	b	M	2e-05	4.0	1	2			131.04048491299	(5, 10)	(1, 25)	2	mobile	N-Linked	1	0.022347469962891435	M	[]
0.0	0	3.54888564990593e-05	142	b	M	2e-05	3.0	1	2			131.04048491299	(5, 10)	(1, 25)	2	mobile	N-Linked	1	0.022347469962891435	M	[]
0.0	0	7.447661434309627e-05	298	b	M	2e-05	5.0	2	2			131.04048491299	(5, 10)	(1, 25)	2	mobile	N-Linked	1	0.022347469962891435	M	[]
0.0	0	0.00015420158070365906	617	b	M	2e-05	-4.0	2	2			131.04048491299	(5, 10)	(1, 25)	2	mobile	N-Linked	1	0.022347469962891435	M	[]
0.0	0	4.873469730504622e-05	195	b	M	2e-05	1.0	2	2			131.04048491299	(5, 10)	(1, 25)	2	mobile	N-Linked	1	0.022347469962891435	M	[]
0.0	0	3.298964125264667e-05	132	b	M	2e-05	-3.0	1	2			131.04048491299	(5, 10)	(1, 25)	2	mobile	N-Linked	1	0.022347469962891435	M	[]
0.0	0	2.974066143231026e-05	119	b	M	2e-05	-2.0	1	2			131.04048491299	(5, 10)	(1, 25)	2	mobile	N-Linked	1	0.022347469962891435	M	[]
0.0	0	2.799121075982142e-05	112	b	M	2e-05	0.0	2	1			131.04048491299	(5, 10)	(1, 25)	2	mobile	N-Linked	1	0.022347469962891435	M	[]
0.0	0	5.348320627323021e-05	214	b	M	2e-05	3.0	2	2			131.04048491299	(5, 10)	(1, 25)	2	mobile	N-Linked	1	0.022347469962891435	M	[]
0.0	0	2.149325111914859e-05	86	b	M	2e-05	2.0	2	1			131.04048491299	(5, 10)	(1, 25)	2	mobile	N-Linked	1	0.022347469962891435	M	[]
0.0	0	2.0743486545224802e-05	83	b	M	2e-05	4.0	2	1			131.04048491299	(5, 10)	(1, 25)	2	mobile	N-Linked	1	0.022347469962891435	M	[]
0.0	0	4.373626681222097e-05	175	b	M	2e-05	-1.0	2	2			131.04048491299	(5, 10)	(1, 25)	2	mobile	N-Linked	1	0.022347469962891435	M	[]
0.0	0	0.00010996547084215557	440	b	M	2e-05	-3.0	2	2			131.04048491299	(5, 10)	(1, 25)	2	mobile	N-Linked	1	0.022347469962891435	M	[]
0.0	0	2.5991838562691317e-05	104	b	M	2e-05	1.0	1	2			131.04048491299	(5, 10)	(1, 25)	2	mobile	N-Linked	1	0.022347469962891435	M	[]
0.0	0	2.7741289235180156e-05	111	b	M	2e-05	-1.0	1	2			131.04048491299	(5, 10)	(1, 25)	2	mobile	N-Linked	1	0.022347469962891435	M	[]
0.0	0	7.272716367060743e-05	291	b	M	2e-05	4.0	2	2			131.04048491299	(5, 10)	(1, 25)	2	mobile	N-Linked	1	0.022347469962891435	M	[]
0.0	0	5.4232970847154e-05	217	b	M	2e-05	0.0	2	2			131.04048491299	(5, 10)	(1, 25)	2	mobile	N-Linked	1	0.022347469962891435	M	[]
0.0	0	5.4232970847154e-05	217	b	M	2e-05	-2.0	2	2			131.04048491299	(5, 10)	(1, 25)	2	mobile	N-Linked	1	0.022347469962891435	M	[]
0.0	0	3.598869954834182e-05	144	b	M	2e-05	2.0	1	2			131.04048491299	(5, 10)	(1, 25)	2	mobile	N-Linked	1	0.022347469962891435	M	[]
0.0	0	2.7241446185897632e-05	109	b	M	2e-05	5.0	2	1			131.04048491299	(5, 10)	(1, 25)	2	mobile	N-Linked	1	0.022347469962891435	M	[]
0.0	0	6.048100896318557e-05	242	b	M	2e-05	5.0	1	2			131.04048491299	(5, 10)	(1, 25)	2	mobile	N-Linked	1	0.022347469962891435	M	[]
0.0	0	4.7735011206481174e-05	191	b	M	2e-05	2.0	2	2			131.04048491299	(5, 10)	(1, 25)	2	mobile	N-Linked	1	0.022347469962891435	M	[]
0.0	0	3.0240504481592783e-05	121	b	M	2e-05	0.0	1	2			131.04048491299	(5, 10)	(1, 25)	2	mobile	N-Linked	1	0.022347469962891435	M	[]
0.0	0	3.323956277728794e-05	133	b	M	2e-05	-3.0	2	1			131.04048491299	(5, 10)	(1, 25)	2	mobile	N-Linked	1	0.022347469962891435	M	[]
0.0	0	2.524207398876753e-05	101	b	M	2e-05	-1.0	2	1			131.04048491299	(5, 10)	(1, 25)	2	mobile	N-Linked	1	0.022347469962891435	M	[]
0.0	0	1.7494506724888387e-05	70	b	M	2e-05	3.0	2	1			131.04048491299	(5, 10)	(1, 25)	2	mobile	N-Linked	1	0.022347469962891435	M	[]
0.0	0	1.9993721971301014e-05	80	b	M	2e-05	1.0	2	1			131.04048491299	(5, 10)	(1, 25)	2	mobile	N-Linked	1	0.022347469962891435	M	[]
0.0	0	2.699152466125637e-05	108	b	M	2e-05	-2.0	2	1			131.04048491299	(5, 10)	(1, 25)	2	mobile	N-Linked	1	0.022347469962891435	M	[]
0.0	0	4.598556053399233e-05	184	b	M	2e-05	-4.0	2	1			131.04048491299	(5, 10)	(1, 25)	2	mobile	N-Linked	1	0.022347469962891435	M	[]
0.0	0	3.2489798203364146e-06	13	b	M	2e-05	-2.0	2	3			131.04048491299	(5, 10)	(1, 25)	2	mobile	N-Linked	1	0.022347469962891435	M	[]
0.0	0	3.2489798203364146e-06	13	b	M	2e-05	2.0	3	2			131.04048491299	(5, 10)	(1, 25)	2	mobile	N-Linked	1	0.022347469962891435	M	[]
0.0	0	2.4992152464126268e-06	10	b	M	2e-05	5.0	3	3			131.04048491299	(5, 10)	(1, 25)	2	mobile	N-Linked	1	0.022347469962891435	M	[]
0.0	0	4.9984304928252535e-06	20	b	M	2e-05	-4.0	2	3			131.04048491299	(5, 10)	(1, 25)	2	mobile	N-Linked	1	0.022347469962891435	M	[]
0.0	0	2.999058295695152e-06	12	b	M	2e-05	1.0	3	2			131.04048491299	(5, 10)	(1, 25)	2	mobile	N-Linked	1	0.022347469962891435	M	[]
0.0	0	2.4992152464126268e-06	10	b	M	2e-05	2.0	2	3			131.04048491299	(5, 10)	(1, 25)	2	mobile	N-Linked	1	0.022347469962891435	M	[]
0.0	0	2.7491367710538892e-06	11	b	M	2e-05	4.0	2	3			131.04048491299	(5, 10)	(1, 25)	2	mobile	N-Linked	1	0.022347469962891435	M	[]
0.0	0	2.7491367710538892e-06	11	b	M	2e-05	5.0	3	2			131.04048491299	(5, 10)	(1, 25)	2	mobile	N-Linked	1	0.022347469962891435	M	[]
0.0	0	3.4989013449776775e-06	14	b	M	2e-05	-3.0	2	3			131.04048491299	(5, 10)	(1, 25)	2	mobile	N-Linked	1	0.022347469962891435	M	[]
0.0	0	2.7491367710538892e-06	11	b	M	2e-05	0.0	3	3			131.04048491299	(5, 10)	(1, 25)	2	mobile	N-Linked	1	0.022347469962891435	M	[]
0.0	0	6.497959640672829e-06	26	b	M	2e-05	4.0	3	2			131.04048491299	(5, 10)	(1, 25)	2	mobile	N-Linked	1	0.022347469962891435	M	[]
0.0	0	2.4992152464126268e-06	10	b	M	2e-05	3.0	3	3			131.04048491299	(5, 10)	(1, 25)	2	mobile	N-Linked	1	0.022347469962891435	M	[]
0.0	0	2.4992152464126268e-06	10	b	M	2e-05	-2.0	3	3			131.04048491299	(5, 10)	(1, 25)	2	mobile	N-Linked	1	0.022347469962891435	M	[]
0.0	0	2.999058295695152e-06	12	b	M	2e-05	2.0	3	3			131.04048491299	(5, 10)	(1, 25)	2	mobile	N-Linked	1	0.022347469962891435	M	[]
0.0	0	2.999058295695152e-06	12	b	M	2e-05	-2.0	3	2			131.04048491299	(5, 10)	(1, 25)	2	mobile	N-Linked	1	0.022347469962891435	M	[]
0.0	0	2.4992152464126268e-06	10	b	M	2e-05	3.0	2	3			131.04048491299	(5, 10)	(1, 25)	2	mobile	N-Linked	1	0.022347469962891435	M	[]
0.0	0	2.999058295695152e-06	12	b	M	2e-05	4.0	3	3			131.04048491299	(5, 10)	(1, 25)	2	mobile	N-Linked	1	0.022347469962891435	M	[]
0.0007552676719834097	59	0.0018806594729255013	7525	b	N	2e-05	5.0	1	1			114.04292744114	(5, 10)	(1, 25)	2	mobile	N-Linked	1	0.022347469962891435	N	[]
0.006234158580608822	487	0.0012501074662555958	5002	b	N	2e-05	0.0	1	1			114.04292744114	(5, 10)	(1, 25)	2	mobile	N-Linked	1	0.022347469962891435	N	[]
0.004774827824573081	373	0.0010484207958700968	4195	b	N	2e-05	-3.0	1	1			114.04292744114	(5, 10)	(1, 25)	2	mobile	N-Linked	1	0.022347469962891435	N	[]
0.00446760029698661	349	0.001135143564920615	4542	b	N	2e-05	4.0	1	1			114.04292744114	(5, 10)	(1, 25)	2	mobile	N-Linked	1	0.022347469962891435	N	[]
0.0006272562021557131	49	0.001228364293611806	4915	b	N	2e-05	-4.0	1	1			114.04292744114	(5, 10)	(1, 25)	2	mobile	N-Linked	1	0.022347469962891435	N	[]
0.005069254205176784	396	0.0011736314797153693	4696	b	N	2e-05	2.0	1	1			114.04292744114	(5, 10)	(1, 25)	2	mobile	N-Linked	1	0.022347469962891435	N	[]
0.0038915486827619753	304	0.0011681332061732616	4674	b	N	2e-05	3.0	1	1			114.04292744114	(5, 10)	(1, 25)	2	mobile	N-Linked	1	0.022347469962891435	N	[]
0.004429196856038301	346	0.0011583862667122523	4635	b	N	2e-05	1.0	1	1			114.04292744114	(5, 10)	(1, 25)	2	mobile	N-Linked	1	0.022347469962891435	N	[]
0.00483883355948693	378	0.0008047473093448657	3220	b	N	2e-05	-1.0	1	1			114.04292744114	(5, 10)	(1, 25)	2	mobile	N-Linked	1	0.022347469962891435	N	[]
0.0	0	8.672276905051813e-05	347	b	N	2e-05	3.0	1	2			114.04292744114	(5, 10)	(1, 25)	2	mobile	N-Linked	1	0.022347469962891435	N	[]
0.0	0	0.00017419530267496006	697	b	N	2e-05	4.0	1	2			114.04292744114	(5, 10)	(1, 25)	2	mobile	N-Linked	1	0.022347469962891435	N	[]
0.004301185386210604	336	0.0009019667824303169	3609	b	N	2e-05	-2.0	1	1			114.04292744114	(5, 10)	(1, 25)	2	mobile	N-Linked	1	0.022347469962891435	N	[]
0.0	0	0.00019343926007233728	774	b	N	2e-05	5.0	1	2			114.04292744114	(5, 10)	(1, 25)	2	mobile	N-Linked	1	0.022347469962891435	N	[]
0.0	0	6.647912555457586e-05	266	b	N	2e-05	2.0	1	2			114.04292744114	(5, 10)	(1, 25)	2	mobile	N-Linked	1	0.022347469962891435	N	[]
0.0	0	5.4232970847154e-05	217	b	N	2e-05	-3.0	1	2			114.04292744114	(5, 10)	(1, 25)	2	mobile	N-Linked	1	0.022347469962891435	N	[]
0.0	0	5.773187219213167e-05	231	b	N	2e-05	0.0	1	2			114.04292744114	(5, 10)	(1, 25)	2	mobile	N-Linked	1	0.022347469962891435	N	[]
0.0	0	9.372057174047349e-05	375	b	N	2e-05	5.0	2	2			114.04292744114	(5, 10)	(1, 25)	2	mobile	N-Linked	1	0.022347469962891435	N	[]
0.0	0	5.398304932251273e-05	216	b	N	2e-05	5.0	2	1			114.04292744114	(5, 10)	(1, 25)	2	mobile	N-Linked	1	0.022347469962891435	N	[]
0.0	0	5.5482578470360306e-05	222	b	N	2e-05	-4.0	2	2			114.04292744114	(5, 10)	(1, 25)	2	mobile	N-Linked	1	0.022347469962891435	N	[]
0.0	0	4.1736894615090864e-05	167	b	N	2e-05	1.0	2	2			114.04292744114	(5, 10)	(1, 25)	2	mobile	N-Linked	1	0.022347469962891435	N	[]
0.0	0	7.572622196630258e-05	303	b	N	2e-05	4.0	2	2			114.04292744114	(5, 10)	(1, 25)	2	mobile	N-Linked	1	0.022347469962891435	N	[]
0.0	0	5.2733441699306415e-05	211	b	N	2e-05	-2.0	2	2			114.04292744114	(5, 10)	(1, 25)	2	mobile	N-Linked	1	0.022347469962891435	N	[]
0.0	0	1.999372197130101e-05	80	b	N	2e-05	-1.0	2	1			114.04292744114	(5, 10)	(1, 25)	2	mobile	N-Linked	1	0.022347469962891435	N	[]
0.0	0	2.549199551340879e-05	102	b	N	2e-05	3.0	2	1			114.04292744114	(5, 10)	(1, 25)	2	mobile	N-Linked	1	0.022347469962891435	N	[]
0.0	0	4.5485717484709803e-05	182	b	N	2e-05	-2.0	1	2			114.04292744114	(5, 10)	(1, 25)	2	mobile	N-Linked	1	0.022347469962891435	N	[]
0.0	0	5.2733441699306415e-05	211	b	N	2e-05	3.0	2	2			114.04292744114	(5, 10)	(1, 25)	2	mobile	N-Linked	1	0.022347469962891435	N	[]
0.0	0	1.999372197130101e-05	80	b	N	2e-05	1.0	2	1			114.04292744114	(5, 10)	(1, 25)	2	mobile	N-Linked	1	0.022347469962891435	N	[]
0.0	0	2.349262331627869e-05	94	b	N	2e-05	0.0	2	1			114.04292744114	(5, 10)	(1, 25)	2	mobile	N-Linked	1	0.022347469962891435	N	[]
0.0	0	5.323328474858894e-05	213	b	N	2e-05	0.0	2	2			114.04292744114	(5, 10)	(1, 25)	2	mobile	N-Linked	1	0.022347469962891435	N	[]
0.0	0	2.349262331627869e-05	94	b	N	2e-05	-4.0	2	1			114.04292744114	(5, 10)	(1, 25)	2	mobile	N-Linked	1	0.022347469962891435	N	[]
0.0	0	5.2733441699306415e-05	211	b	N	2e-05	2.0	2	2			114.04292744114	(5, 10)	(1, 25)	2	mobile	N-Linked	1	0.022347469962891435	N	[]
0.0	0	1.999372197130101e-05	80	b	N	2e-05	2.0	2	1			114.04292744114	(5, 10)	(1, 25)	2	mobile	N-Linked	1	0.022347469962891435	N	[]
0.0	0	3.1740033629440356e-05	127	b	N	2e-05	4.0	2	1			114.04292744114	(5, 10)	(1, 25)	2	mobile	N-Linked	1	0.022347469962891435	N	[]
0.0	0	5.5482578470360306e-05	222	b	N	2e-05	-1.0	1	2			114.04292744114	(5, 10)	(1, 25)	2	mobile	N-Linked	1	0.022347469962891435	N	[]
0.0	0	5.8231715241414196e-05	233	b	N	2e-05	-3.0	2	2			114.04292744114	(5, 10)	(1, 25)	2	mobile	N-Linked	1	0.022347469962891435	N	[]
0.0	0	4.398618833686223e-05	176	b	N	2e-05	-4.0	1	2			114.04292744114	(5, 10)	(1, 25)	2	mobile	N-Linked	1	0.022347469962891435	N	[]
0.0	0	4.8984618829687475e-05	196	b	N	2e-05	1.0	1	2			114.04292744114	(5, 10)	(1, 25)	2	mobile	N-Linked	1	0.022347469962891435	N	[]
0.0	0	3.1490112104799095e-05	126	b	N	2e-05	-3.0	2	1			114.04292744114	(5, 10)	(1, 25)	2	mobile	N-Linked	1	0.022347469962891435	N	[]
0.0	0	5.298336322394768e-05	212	b	N	2e-05	-1.0	2	2			114.04292744114	(5, 10)	(1, 25)	2	mobile	N-Linked	1	0.022347469962891435	N	[]
0.0	0	2.1993094168431114e-05	88	b	N	2e-05	-2.0	2	1			114.04292744114	(5, 10)	(1, 25)	2	mobile	N-Linked	1	0.022347469962891435	N	[]
0.0	0	4.498587443542728e-06	18	b	N	2e-05	4.0	3	2			114.04292744114	(5, 10)	(1, 25)	2	mobile	N-Linked	1	0.022347469962891435	N	[]
0.0	0	4.998430492825253e-06	20	b	N	2e-05	0.0	2	3			114.04292744114	(5, 10)	(1, 25)	2	mobile	N-Linked	1	0.022347469962891435	N	[]
0.0	0	2.7491367710538892e-06	11	b	N	2e-05	3.0	3	2			114.04292744114	(5, 10)	(1, 25)	2	mobile	N-Linked	1	0.022347469962891435	N	[]
0.0	0	3.7488228696189395e-06	15	b	N	2e-05	-1.0	3	3			114.04292744114	(5, 10)	(1, 25)	2	mobile	N-Linked	1	0.022347469962891435	N	[]
0.0	0	4.998430492825253e-06	20	b	N	2e-05	2.0	3	3			114.04292744114	(5, 10)	(1, 25)	2	mobile	N-Linked	1	0.022347469962891435	N	[]
0.0	0	3.248979820336414e-06	13	b	N	2e-05	1.0	3	3			114.04292744114	(5, 10)	(1, 25)	2	mobile	N-Linked	1	0.022347469962891435	N	[]
0.0	0	3.998744394260202e-06	16	b	N	2e-05	-2.0	3	3			114.04292744114	(5, 10)	(1, 25)	2	mobile	N-Linked	1	0.022347469962891435	N	[]
0.0	0	3.7488228696189395e-06	15	b	N	2e-05	-2.0	3	2			114.04292744114	(5, 10)	(1, 25)	2	mobile	N-Linked	1	0.022347469962891435	N	[]
0.0	0	5.998116591390303e-06	24	b	N	2e-05	3.0	3	3			114.04292744114	(5, 10)	(1, 25)	2	mobile	N-Linked	1	0.022347469962891435	N	[]
0.0	0	1.3495762330628182e-05	54	b	N	2e-05	-4.0	2	3			114.04292744114	(5, 10)	(1, 25)	2	mobile	N-Linked	1	0.022347469962891435	N	[]
0.0	0	3.7488228696189395e-06	15	b	N	2e-05	5.0	3	2			114.04292744114	(5, 10)	(1, 25)	2	mobile	N-Linked	1	0.022347469962891435	N	[]
0.0	0	4.248665918901465e-06	17	b	N	2e-05	5.0	2	3			114.04292744114	(5, 10)	(1, 25)	2	mobile	N-Linked	1	0.022347469962891435	N	[]
0.0	0	4.248665918901465e-06	17	b	N	2e-05	3.0	2	3			114.04292744114	(5, 10)	(1, 25)	2	mobile	N-Linked	1	0.022347469962891435	N	[]
0.0	0	6.497959640672828e-06	26	b	N	2e-05	4.0	3	3			114.04292744114	(5, 10)	(1, 25)	2	mobile	N-Linked	1	0.022347469962891435	N	[]
0.0	0	4.998430492825253e-06	20	b	N	2e-05	-2.0	2	3			114.04292744114	(5, 10)	(1, 25)	2	mobile	N-Linked	1	0.022347469962891435	N	[]
0.0	0	9.746939461009243e-06	39	b	N	2e-05	-3.0	2	3			114.04292744114	(5, 10)	(1, 25)	2	mobile	N-Linked	1	0.022347469962891435	N	[]
0.0	0	5.7481950667490405e-06	23	b	N	2e-05	-4.0	3	3			114.04292744114	(5, 10)	(1, 25)	2	mobile	N-Linked	1	0.022347469962891435	N	[]
0.0	0	3.7488228696189395e-06	15	b	N	2e-05	-3.0	3	3			114.04292744114	(5, 10)	(1, 25)	2	mobile	N-Linked	1	0.022347469962891435	N	[]
0.0	0	4.248665918901465e-06	17	b	N	2e-05	4.0	2	3			114.04292744114	(5, 10)	(1, 25)	2	mobile	N-Linked	1	0.022347469962891435	N	[]
0.0	0	3.498901344977677e-06	14	b	N	2e-05	1.0	2	3			114.04292744114	(5, 10)	(1, 25)	2	mobile	N-Linked	1	0.022347469962891435	N	[]
0.0	0	2.9990582956951517e-06	12	b	N	2e-05	2.0	3	2			114.04292744114	(5, 10)	(1, 25)	2	mobile	N-Linked	1	0.022347469962891435	N	[]
0.0	0	4.74850896818399e-06	19	b	N	2e-05	-3.0	3	2			114.04292744114	(5, 10)	(1, 25)	2	mobile	N-Linked	1	0.022347469962891435	N	[]
0.0	0	4.498587443542728e-06	18	b	N	2e-05	5.0	3	3			114.04292744114	(5, 10)	(1, 25)	2	mobile	N-Linked	1	0.022347469962891435	N	[]
0.0	0	3.7488228696189395e-06	15	b	N	2e-05	0.0	3	3			114.04292744114	(5, 10)	(1, 25)	2	mobile	N-Linked	1	0.022347469962891435	N	[]
0.0	0	4.248665918901465e-06	17	b	N	2e-05	-1.0	2	3			114.04292744114	(5, 10)	(1, 25)	2	mobile	N-Linked	1	0.022347469962891435	N	[]
0.0	0	3.7488228696189395e-06	15	b	N	2e-05	-4.0	3	2			114.04292744114	(5, 10)	(1, 25)	2	mobile	N-Linked	1	0.022347469962891435	N	[]
0.0	0	3.498901344977677e-06	14	b	N	2e-05	1.0	3	2			114.04292744114	(5, 10)	(1, 25)	2	mobile	N-Linked	1	0.022347469962891435	N	[]
0.0	0	2.9990582956951517e-06	12	b	N	2e-05	2.0	2	3			114.04292744114	(5, 10)	(1, 25)	2	mobile	N-Linked	1	0.022347469962891435	N	[]
0.0	0	2.9990582956951517e-06	12	b	N	2e-05	-1.0	3	2			114.04292744114	(5, 10)	(1, 25)	2	mobile	N-Linked	1	0.022347469962891435	N	[]
0.0	0	4.74850896818399e-06	19	b	N	2e-05	0.0	3	2			114.04292744114	(5, 10)	(1, 25)	2	mobile	N-Linked	1	0.022347469962891435	N	[]
0.00042243785043139865	33	0.000913463172563815	3655	b	Q	2e-05	-3.0	1	1			128.05857750528	(5, 10)	(1, 25)	2	mobile	N-Linked	1	0.022347469962891435	Q	[]
0.0	0	0.0015212723204913658	6087	b	Q	2e-05	-4.0	1	1			128.05857750528	(5, 10)	(1, 25)	2	mobile	N-Linked	1	0.022347469962891435	Q	[]
0.002060984664225915	161	0.0013863146971850838	5547	b	Q	2e-05	2.0	1	1			128.05857750528	(5, 10)	(1, 25)	2	mobile	N-Linked	1	0.022347469962891435	Q	[]
0.0013313192862080443	104	0.0011603856389093825	4643	b	Q	2e-05	-1.0	1	1			128.05857750528	(5, 10)	(1, 25)	2	mobile	N-Linked	1	0.022347469962891435	Q	[]
0.0027010420133643975	211	0.0016474826904352034	6592	b	Q	2e-05	0.0	1	1			128.05857750528	(5, 10)	(1, 25)	2	mobile	N-Linked	1	0.022347469962891435	Q	[]
0.00026882408663816276	21	0.001240860369843869	4965	b	Q	2e-05	5.0	1	1			128.05857750528	(5, 10)	(1, 25)	2	mobile	N-Linked	1	0.022347469962891435	Q	[]
0.0018433651655188304	144	0.0015022782846186298	6011	b	Q	2e-05	1.0	1	1			128.05857750528	(5, 10)	(1, 25)	2	mobile	N-Linked	1	0.022347469962891435	Q	[]
0.0009984894646560332	78	0.0010719134191863756	4289	b	Q	2e-05	-2.0	1	1			128.05857750528	(5, 10)	(1, 25)	2	mobile	N-Linked	1	0.022347469962891435	Q	[]
0.004198776210348447	328	0.0011318945851002786	4529	b	Q	2e-05	3.0	1	1			128.05857750528	(5, 10)	(1, 25)	2	mobile	N-Linked	1	0.022347469962891435	Q	[]
0.0034435085383650375	269	0.001109401647882565	4439	b	Q	2e-05	4.0	1	1			128.05857750528	(5, 10)	(1, 25)	2	mobile	N-Linked	1	0.022347469962891435	Q	[]
0.0	0	0.00017919373316778532	717	b	Q	2e-05	-4.0	2	1			128.05857750528	(5, 10)	(1, 25)	2	mobile	N-Linked	1	0.022347469962891435	Q	[]
0.0	0	5.973124438926177e-05	239	b	Q	2e-05	0.0	2	1			128.05857750528	(5, 10)	(1, 25)	2	mobile	N-Linked	1	0.022347469962891435	Q	[]
0.0	0	6.073093048782682e-05	243	b	Q	2e-05	-1.0	2	1			128.05857750528	(5, 10)	(1, 25)	2	mobile	N-Linked	1	0.022347469962891435	Q	[]
0.0	0	0.0001177130381060347	471	b	Q	2e-05	5.0	1	2			128.05857750528	(5, 10)	(1, 25)	2	mobile	N-Linked	1	0.022347469962891435	Q	[]
0.0	0	8.69726905751594e-05	348	b	Q	2e-05	3.0	2	2			128.05857750528	(5, 10)	(1, 25)	2	mobile	N-Linked	1	0.022347469962891435	Q	[]
0.0	0	0.00011096515694072061	444	b	Q	2e-05	4.0	2	2			128.05857750528	(5, 10)	(1, 25)	2	mobile	N-Linked	1	0.022347469962891435	Q	[]
0.0	0	0.00011671335200746966	467	b	Q	2e-05	5.0	2	2			128.05857750528	(5, 10)	(1, 25)	2	mobile	N-Linked	1	0.022347469962891435	Q	[]
0.0	0	5.323328474858894e-05	213	b	Q	2e-05	2.0	1	2			128.05857750528	(5, 10)	(1, 25)	2	mobile	N-Linked	1	0.022347469962891435	Q	[]
0.0	0	0.00021218337442043198	849	b	Q	2e-05	-4.0	2	2			128.05857750528	(5, 10)	(1, 25)	2	mobile	N-Linked	1	0.022347469962891435	Q	[]
0.0	0	4.8484775780404955e-05	194	b	Q	2e-05	-4.0	1	2			128.05857750528	(5, 10)	(1, 25)	2	mobile	N-Linked	1	0.022347469962891435	Q	[]
0.0	0	6.972810537491228e-05	279	b	Q	2e-05	4.0	1	2			128.05857750528	(5, 10)	(1, 25)	2	mobile	N-Linked	1	0.022347469962891435	Q	[]
0.0	0	3.8487914794754446e-05	154	b	Q	2e-05	1.0	2	1			128.05857750528	(5, 10)	(1, 25)	2	mobile	N-Linked	1	0.022347469962891435	Q	[]
0.0	0	0.0001249607623206313	500	b	Q	2e-05	-3.0	2	2			128.05857750528	(5, 10)	(1, 25)	2	mobile	N-Linked	1	0.022347469962891435	Q	[]
0.0	0	7.247724214596617e-05	290	b	Q	2e-05	1.0	2	2			128.05857750528	(5, 10)	(1, 25)	2	mobile	N-Linked	1	0.022347469962891435	Q	[]
0.0	0	6.123077353710935e-05	245	b	Q	2e-05	3.0	2	1			128.05857750528	(5, 10)	(1, 25)	2	mobile	N-Linked	1	0.022347469962891435	Q	[]
0.0	0	5.1483834076100106e-05	206	b	Q	2e-05	-3.0	1	2			128.05857750528	(5, 10)	(1, 25)	2	mobile	N-Linked	1	0.022347469962891435	Q	[]
0.0	0	5.198367712538263e-05	208	b	Q	2e-05	4.0	2	1			128.05857750528	(5, 10)	(1, 25)	2	mobile	N-Linked	1	0.022347469962891435	Q	[]
0.0	0	6.872841927634723e-05	275	b	Q	2e-05	-2.0	2	1			128.05857750528	(5, 10)	(1, 25)	2	mobile	N-Linked	1	0.022347469962891435	Q	[]
0.0	0	0.00012895950671489153	516	b	Q	2e-05	-3.0	2	1			128.05857750528	(5, 10)	(1, 25)	2	mobile	N-Linked	1	0.022347469962891435	Q	[]
0.0	0	4.5235795960068536e-05	181	b	Q	2e-05	-1.0	1	2			128.05857750528	(5, 10)	(1, 25)	2	mobile	N-Linked	1	0.022347469962891435	Q	[]
0.0	0	4.773501120648117e-05	191	b	Q	2e-05	5.0	2	1			128.05857750528	(5, 10)	(1, 25)	2	mobile	N-Linked	1	0.022347469962891435	Q	[]
0.0	0	4.5235795960068536e-05	181	b	Q	2e-05	2.0	2	1			128.05857750528	(5, 10)	(1, 25)	2	mobile	N-Linked	1	0.022347469962891435	Q	[]
0.0	0	8.272402465625794e-05	331	b	Q	2e-05	-2.0	2	2			128.05857750528	(5, 10)	(1, 25)	2	mobile	N-Linked	1	0.022347469962891435	Q	[]
0.0	0	6.497959640672829e-05	260	b	Q	2e-05	3.0	1	2			128.05857750528	(5, 10)	(1, 25)	2	mobile	N-Linked	1	0.022347469962891435	Q	[]
0.0	0	4.073720851652581e-05	163	b	Q	2e-05	1.0	1	2			128.05857750528	(5, 10)	(1, 25)	2	mobile	N-Linked	1	0.022347469962891435	Q	[]
0.0	0	7.947504483592152e-05	318	b	Q	2e-05	2.0	2	2			128.05857750528	(5, 10)	(1, 25)	2	mobile	N-Linked	1	0.022347469962891435	Q	[]
0.0	0	4.673532510791611e-05	187	b	Q	2e-05	0.0	1	2			128.05857750528	(5, 10)	(1, 25)	2	mobile	N-Linked	1	0.022347469962891435	Q	[]
0.0	0	5.398304932251273e-05	216	b	Q	2e-05	-2.0	1	2			128.05857750528	(5, 10)	(1, 25)	2	mobile	N-Linked	1	0.022347469962891435	Q	[]
[truncated: 166,484 more rows]
