# Supplementary material for: Expanding N-glycopeptide identifications by modeling fragmentation, elution, and glycome connectivity
Source: Nat Commun. 2024 Jul 22;15:6168. doi: 10.1038/s41467-024-50338-5 (PMC11263600; doi:10.1038/s41467-024-50338-5)
Supplement: Supplementary file 4 — Source Data [file 41467_2024_50338_MOESM4_ESM.zip › source_data/figs9_mouse_tissue_glycan_upset.csv]

Base	pGlyco3	Smoothed	Fragmentation Model	Fragmentation Model + Smoothed	level_0	level_1
True	False	True	True	True	{Fuc:3; Hex:9; HexNAc:8; Neu5Ac:1; Neu5Gc:1}
True	True	True	True	True	{Fuc:4; Hex:7; HexNAc:7; Neu5Ac:1}
True	False	True	True	True	{Hex:5; HexNAc:8; Neu5Ac:1; Neu5Gc:1}
True	False	True	True	True	{Fuc:3; Hex:3; HexNAc:5; Neu5Ac:1}
True	True	True	True	True	{Fuc:2; Hex:6; HexNAc:5; Neu5Ac:1; Neu5Gc:1}
True	False	False	True	False	{Hex:4; HexNAc:7; Neu5Gc:1}
True	False	True	True	True	{Fuc:1; Hex:8; HexNAc:4}
True	True	True	True	True	{Fuc:3; Hex:4; HexNAc:5; Neu5Ac:1}
True	True	True	True	True	{Fuc:2; Hex:6; HexNAc:3; Neu5Ac:1}
True	False	True	True	True	{Fuc:1; Hex:5; HexNAc:4; Neu5Ac:2; Neu5Gc:2}
True	True	True	True	True	{Fuc:2; Hex:6; HexNAc:3}
True	True	True	True	True	{Fuc:1; Hex:6; HexNAc:5; Neu5Gc:1}
True	True	True	True	True	{Fuc:2; Hex:6; HexNAc:7; Neu5Ac:3}
True	True	True	True	True	{Fuc:2; Hex:4; HexNAc:4; Neu5Ac:2}
True	False	True	True	True	{Fuc:4; Hex:10; HexNAc:7; Neu5Ac:1}
True	False	True	True	True	{Fuc:2; Hex:3; HexNAc:3; Neu5Ac:1}
True	True	True	True	True	{Hex:5; HexNAc:3; Neu5Ac:2}
True	False	True	True	True	{Fuc:1; Hex:7; HexNAc:6; Neu5Ac:1; Neu5Gc:4}
True	True	True	True	True	{Fuc:3; Hex:8; HexNAc:6; Neu5Ac:2}
True	True	True	True	True	{Fuc:1; Hex:6; HexNAc:5; Neu5Ac:2; Neu5Gc:1}
True	False	True	True	True	{Hex:9; HexNAc:7; Neu5Ac:1; Neu5Gc:1}
True	True	True	True	True	{Fuc:1; Hex:6; HexNAc:5; Neu5Gc:2}
True	False	True	True	True	{Hex:4; HexNAc:7; Neu5Gc:2}
True	False	False	True	True	{Fuc:3; Hex:6; HexNAc:6; Neu5Ac:1; Neu5Gc:1}
True	False	True	True	True	{Fuc:4; Hex:8; HexNAc:7; Neu5Ac:2}
True	False	True	True	True	{Fuc:1; Hex:10; HexNAc:10}
True	True	True	True	True	{Fuc:1; Hex:5; HexNAc:4; Neu5Ac:4}
True	True	True	True	True	{Fuc:2; Hex:4; HexNAc:5; Neu5Ac:1; Neu5Gc:1}
True	True	True	True	True	{Fuc:2; Hex:8; HexNAc:5; Neu5Gc:1}
True	True	True	True	True	{Fuc:2; Hex:6; HexNAc:6; Neu5Ac:1}
True	False	True	True	True	{Hex:6; HexNAc:5; Neu5Ac:2; Neu5Gc:2}
True	True	True	True	True	{Hex:6; HexNAc:7; Neu5Ac:2}
True	True	True	True	True	{Fuc:2; Hex:4; HexNAc:4; Neu5Gc:2}
True	True	True	True	True	{Fuc:1; Hex:9; HexNAc:6; Neu5Gc:1}
True	False	True	True	True	{Fuc:2; Hex:7; HexNAc:5; Neu5Ac:2; Neu5Gc:1}
True	True	True	True	True	{Fuc:5; Hex:5; HexNAc:7; Neu5Ac:1}
True	False	True	True	True	{Fuc:5; Hex:8; HexNAc:8; Neu5Gc:1}
True	False	True	True	True	{Fuc:6; Hex:8; HexNAc:7; Neu5Ac:2}
True	True	True	True	True	{Fuc:1; Hex:4; HexNAc:7; Neu5Ac:1}
True	True	True	True	True	{Fuc:4; Hex:6; HexNAc:5; Neu5Ac:1}
True	True	True	True	True	{Fuc:4; Hex:6; HexNAc:6; Neu5Ac:2}
True	False	True	True	True	{Fuc:4; Hex:7; HexNAc:7; Neu5Ac:4}
True	False	True	True	True	{Fuc:3; Hex:9; HexNAc:7; Neu5Ac:1; Neu5Gc:1}
True	True	True	True	False	{Fuc:3; Hex:9; HexNAc:6}
True	True	True	True	True	{Fuc:2; Hex:6; HexNAc:5; Neu5Gc:2}
True	False	True	True	True	{Fuc:1; Hex:6; HexNAc:7; Neu5Ac:3; Neu5Gc:1}
True	False	True	True	True	{Fuc:5; Hex:11; HexNAc:7; Neu5Ac:1}
True	True	True	True	True	{Fuc:3; Hex:5; HexNAc:5}
True	True	True	True	True	{Hex:4; HexNAc:4; Neu5Gc:2}
True	True	True	True	True	{Hex:7; HexNAc:4; Neu5Ac:1}
True	False	True	True	True	{Hex:6; HexNAc:6; Neu5Ac:1; Neu5Gc:3}
True	True	True	True	True	{Fuc:4; Hex:5; HexNAc:6}
True	True	True	True	True	{Fuc:1; Hex:8; HexNAc:8}
True	True	True	True	True	{Fuc:1; Hex:8; HexNAc:7; Neu5Gc:2}
True	False	True	True	True	{Fuc:3; Hex:8; HexNAc:7; Neu5Gc:5}
True	False	True	True	True	{Hex:9; HexNAc:5; Neu5Ac:1; Neu5Gc:1}
True	True	True	True	True	{Fuc:2; Hex:9; HexNAc:7; Neu5Ac:1}
True	False	True	True	True	{Fuc:1; Hex:8; HexNAc:3}
True	False	True	True	True	{Fuc:2; Hex:12; HexNAc:8}
True	False	True	True	True	{Fuc:4; Hex:5; HexNAc:4; Neu5Ac:1; Neu5Gc:1}
True	False	True	True	True	{Fuc:2; Hex:8; HexNAc:6; Neu5Ac:1; Neu5Gc:1}
True	True	True	True	True	{Fuc:3; Hex:5; HexNAc:5; Neu5Gc:1}
True	True	True	True	True	{Fuc:2; Hex:10; HexNAc:8}
True	True	True	True	True	{Fuc:1; Hex:9; HexNAc:8}
True	True	True	True	True	{Fuc:1; Hex:6; HexNAc:6; Neu5Ac:2}
True	True	True	True	True	{Fuc:1; Hex:7; HexNAc:7}
True	True	True	False	True	{Fuc:2; Hex:7; HexNAc:5; Neu5Ac:1; Neu5Gc:1}
True	True	True	True	True	{Fuc:3; Hex:3; HexNAc:6}
True	False	True	True	True	{Hex:11; HexNAc:8; Neu5Ac:1}
True	False	True	True	True	{Hex:2; HexNAc:3}
True	False	True	False	False	{Fuc:2; Hex:8; HexNAc:8; Neu5Ac:1; Neu5Gc:1}
True	True	True	True	True	{Fuc:2; Hex:8; HexNAc:6}
True	False	True	True	True	{Fuc:2; Hex:7; HexNAc:6; Neu5Gc:4}
True	True	True	True	True	{Fuc:2; Hex:8; HexNAc:6; Neu5Ac:4}
True	True	True	True	True	{Hex:5; HexNAc:4}
True	False	True	True	True	{Hex:8; HexNAc:5; Neu5Ac:2}
True	False	True	True	True	{Fuc:6; Hex:8; HexNAc:7; Neu5Ac:1}
True	True	True	True	True	{Fuc:1; Hex:7; HexNAc:6}
True	True	True	True	True	{Hex:7; HexNAc:6; Neu5Ac:1}
True	True	True	True	True	{Hex:6; HexNAc:7; Neu5Ac:3}
True	True	True	True	True	{Hex:8; HexNAc:4; Neu5Ac:1}
True	False	True	True	True	{Hex:10; HexNAc:4; Neu5Ac:1}
True	False	True	False	False	{Fuc:2; Hex:4; HexNAc:3; Neu5Gc:2}
True	False	True	True	True	{Fuc:1; Hex:9; HexNAc:8; Neu5Ac:3}
True	False	True	True	True	{Fuc:2; Hex:8; HexNAc:4}
True	True	True	True	True	{Hex:6; HexNAc:3; Neu5Ac:2}
True	True	True	True	True	{Hex:6; HexNAc:3; Neu5Gc:2}
True	False	True	True	True	{Hex:8; HexNAc:6; Neu5Ac:1; Neu5Gc:2}
True	True	True	True	True	{Hex:9; HexNAc:8; Neu5Ac:2}
True	True	True	True	True	{Fuc:1; Hex:10; HexNAc:6; Neu5Ac:1}
True	True	True	True	True	{Fuc:4; Hex:5; HexNAc:5; Neu5Ac:1}
True	True	True	True	True	{Fuc:5; Hex:5; HexNAc:4}
True	False	True	True	True	{Fuc:5; Hex:12; HexNAc:8}
True	True	True	True	True	{Fuc:1; Hex:9; HexNAc:5; Neu5Gc:1}
True	True	True	True	True	{Fuc:2; Hex:6; HexNAc:3; Neu5Ac:1; Neu5Gc:1}
True	True	True	True	True	{Fuc:1; Hex:4; HexNAc:3; Neu5Ac:2}
True	False	True	True	True	{Hex:3; HexNAc:3; Neu5Gc:1}
True	True	True	True	True	{Fuc:2; Hex:5; HexNAc:5; Neu5Ac:1}
True	True	True	True	True	{Fuc:1; Hex:7; HexNAc:6; Neu5Gc:1}
True	True	True	True	True	{Fuc:3; Hex:5; HexNAc:5; Neu5Ac:1}
True	False	True	True	True	{Fuc:2; Hex:6; HexNAc:8; Neu5Ac:2}
True	False	True	True	True	{Fuc:1; Hex:1; HexNAc:3}
True	True	True	True	True	{Fuc:2; Hex:7; HexNAc:6; Neu5Ac:4}
True	False	False	True	False	{Fuc:2; Hex:5; HexNAc:8; Neu5Ac:2}
True	False	True	True	True	{Hex:7; HexNAc:8; Neu5Ac:2; Neu5Gc:1}
True	False	True	True	True	{Fuc:5; Hex:10; HexNAc:8; Neu5Gc:3}
True	False	True	True	True	{Fuc:1; Hex:10; HexNAc:4; Neu5Ac:1}
True	False	True	True	True	{Hex:8; HexNAc:4; Neu5Gc:1}
True	True	True	True	True	{Fuc:1; Hex:6; HexNAc:5; Neu5Gc:4}
True	True	True	True	True	{Fuc:1; Hex:8; HexNAc:5; Neu5Ac:1}
True	False	True	True	True	{Fuc:5; Hex:8; HexNAc:8}
True	False	True	True	True	{Fuc:3; Hex:5; HexNAc:7; Neu5Ac:1; Neu5Gc:1}
True	True	True	True	True	{Hex:6; HexNAc:2}
True	True	True	True	True	{Fuc:2; Hex:6; HexNAc:6; Neu5Ac:2; Neu5Gc:1}
True	True	True	True	True	{Fuc:2; Hex:4; HexNAc:6}
True	True	True	True	True	{Hex:4; HexNAc:6}
True	True	True	True	True	{Fuc:3; Hex:6; HexNAc:7}
True	True	True	True	True	{Fuc:4; Hex:6; HexNAc:5; Neu5Ac:3}
True	True	True	True	True	{Fuc:2; Hex:9; HexNAc:6; Neu5Ac:3}
True	False	False	False	False	{Fuc:3; Hex:5; HexNAc:8; Neu5Gc:1}
True	True	True	True	True	{Fuc:4; Hex:9; HexNAc:6}
True	False	True	True	True	{Hex:7; HexNAc:6; Neu5Gc:5}
True	False	True	True	True	{Fuc:1; Hex:8; HexNAc:3; Neu5Gc:1}
True	False	True	True	True	{Hex:10; HexNAc:5; Neu5Gc:1}
True	False	True	True	True	{Fuc:5; Hex:7; HexNAc:8}
True	True	True	True	True	{Fuc:2; Hex:10; HexNAc:6; Neu5Ac:1}
True	True	True	True	True	{Fuc:1; Hex:6; HexNAc:3; Neu5Ac:2}
True	True	True	True	True	{Fuc:2; Hex:4; HexNAc:3; Neu5Ac:2}
True	True	True	True	True	{Fuc:1; Hex:7; HexNAc:6; Neu5Ac:2}
True	True	True	True	True	{Fuc:2; Hex:4; HexNAc:5; Neu5Gc:2}
True	True	True	True	True	{Fuc:1; Hex:6; HexNAc:7; Neu5Ac:2}
True	True	True	True	True	{Fuc:2; Hex:6; HexNAc:3; Neu5Gc:1}
True	False	True	True	True	{Fuc:2; Hex:5; HexNAc:4; Neu5Ac:2; Neu5Gc:1}
True	False	True	True	True	{Fuc:1; Hex:5; HexNAc:8}
True	True	True	True	True	{Fuc:3; Hex:4; HexNAc:7; Neu5Ac:1}
True	True	True	True	True	{Fuc:2; Hex:7; HexNAc:7; Neu5Gc:1}
True	False	True	True	True	{Fuc:2; Hex:9; HexNAc:4; Neu5Ac:1}
True	False	True	True	True	{Hex:13; HexNAc:8}
True	False	True	True	True	{Fuc:1; Hex:8; HexNAc:7; Neu5Ac:4}
True	False	True	True	True	{Fuc:1; Hex:9; HexNAc:8; Neu5Ac:4}
True	True	True	True	True	{Fuc:2; Hex:5; HexNAc:6; Neu5Ac:2}
True	True	True	True	True	{Fuc:1; Hex:4; HexNAc:3; Neu5Gc:2}
True	True	True	True	True	{Fuc:1; Hex:4; HexNAc:5; Neu5Ac:1; Neu5Gc:1}
True	True	True	True	True	{Fuc:2; Hex:3; HexNAc:7}
True	True	True	True	True	{Hex:5; HexNAc:4; Neu5Ac:3}
True	True	True	True	True	{Fuc:1; Hex:7; HexNAc:5; Neu5Ac:1; Neu5Gc:1}
True	True	True	True	True	{Fuc:3; Hex:7; HexNAc:6; Neu5Ac:3}
True	True	True	True	True	{Fuc:3; Hex:8; HexNAc:7; Neu5Ac:2}
True	False	True	True	True	{Fuc:5; Hex:4; HexNAc:6}
True	True	True	True	True	{Fuc:4; Hex:5; HexNAc:5; Neu5Gc:2}
True	False	True	True	True	{Hex:7; HexNAc:8; Neu5Ac:3}
True	True	True	True	True	{Fuc:2; Hex:5; HexNAc:5; Neu5Ac:2; Neu5Gc:1}
True	True	True	True	True	{Fuc:4; Hex:6; HexNAc:7}
True	True	True	True	True	{Hex:5; HexNAc:4; Neu5Ac:1; Neu5Gc:1}
True	False	True	True	True	{Hex:9; HexNAc:8; Neu5Gc:1}
True	True	False	True	False	{Fuc:2; Hex:8; HexNAc:6; Neu5Gc:1}
True	True	True	True	True	{Hex:8; HexNAc:7; Neu5Ac:2}
True	False	True	True	True	{Fuc:1; Hex:4; HexNAc:8}
True	True	True	True	True	{Fuc:1; Hex:6; HexNAc:2}
True	True	True	True	True	{Hex:7; HexNAc:7}
True	True	True	True	True	{Fuc:4; Hex:7; HexNAc:6; Neu5Ac:3}
True	False	True	True	True	{Fuc:1; Hex:3; HexNAc:5; Neu5Gc:1}
True	False	True	True	True	{Hex:8; HexNAc:7; Neu5Gc:3}
True	False	True	False	False	{Fuc:4; Hex:8; HexNAc:8; Neu5Ac:3}
True	True	True	True	True	{Fuc:1; Hex:9; HexNAc:6; Neu5Ac:2}
True	False	True	True	True	{Fuc:2; Hex:6; HexNAc:8; Neu5Gc:3}
True	False	False	True	True	{Fuc:3; Hex:7; HexNAc:8; Neu5Ac:1}
True	True	True	True	True	{Hex:4; HexNAc:3; Neu5Ac:1}
True	True	True	True	True	{Fuc:2; Hex:5; HexNAc:3; Neu5Gc:1}
True	False	True	True	True	{Hex:10; HexNAc:4}
True	True	True	True	True	{Fuc:2; Hex:5; HexNAc:4; Neu5Gc:1}
True	True	True	True	True	{Hex:7; HexNAc:8}
True	False	True	True	True	{Hex:4; HexNAc:7; Neu5Ac:1; Neu5Gc:1}
True	True	True	True	True	{Fuc:3; Hex:10; HexNAc:6}
True	False	True	True	True	{Fuc:4; Hex:8; HexNAc:7; Neu5Gc:1}
True	True	True	True	True	{Hex:4; HexNAc:3; Neu5Gc:1}
True	True	True	True	True	{Fuc:3; Hex:5; HexNAc:4; Neu5Ac:1}
True	False	True	True	True	{Fuc:4; Hex:6; HexNAc:8; Neu5Ac:1}
True	True	True	True	True	{Hex:6; HexNAc:5}
True	True	True	True	True	{Fuc:4; Hex:8; HexNAc:8}
True	True	True	True	True	{Hex:7; HexNAc:6; Neu5Ac:5}
True	True	True	True	True	{Fuc:3; Hex:9; HexNAc:6; Neu5Ac:2}
True	True	True	True	True	{Hex:7; HexNAc:5; Neu5Ac:1; Neu5Gc:1}
True	True	True	True	True	{Fuc:3; Hex:6; HexNAc:4; Neu5Ac:1}
True	False	True	True	True	{Fuc:3; Hex:13; HexNAc:8}
True	False	True	True	True	{Fuc:2; Hex:6; HexNAc:5; Neu5Ac:2; Neu5Gc:1}
True	True	True	True	True	{Hex:5; HexNAc:6}
True	True	True	True	True	{Fuc:4; Hex:7; HexNAc:6; Neu5Ac:1}
True	True	True	True	True	{Fuc:1; Hex:5; HexNAc:3}
True	False	True	True	True	{Fuc:4; Hex:7; HexNAc:7; Neu5Ac:3}
True	True	True	True	True	{Fuc:2; Hex:6; HexNAc:5}
True	True	True	True	True	{Fuc:1; Hex:3; HexNAc:4}
True	False	True	True	True	{Fuc:1; Hex:10; HexNAc:9; Neu5Ac:3; Neu5Gc:1}
True	True	True	True	True	{Fuc:2; Hex:6; HexNAc:4; Neu5Ac:2}
True	True	True	True	True	{Fuc:3; Hex:8; HexNAc:8; Neu5Gc:1}
True	True	True	True	True	{Fuc:1; Hex:7; HexNAc:5; Neu5Gc:1}
True	False	False	False	False	{Fuc:4; Hex:9; HexNAc:7; Neu5Ac:4}
True	False	True	True	True	{Fuc:1; Hex:3; HexNAc:8}
True	True	True	True	True	{Fuc:3; Hex:4; HexNAc:7}
True	False	True	True	True	{Fuc:1; Hex:2; HexNAc:2}
True	True	True	True	True	{Hex:5; HexNAc:5; Neu5Ac:1; Neu5Gc:1}
True	True	True	True	True	{Fuc:2; Hex:7; HexNAc:4; Neu5Ac:2}
True	True	True	True	True	{Fuc:1; Hex:5; HexNAc:2}
True	True	True	True	True	{Fuc:5; Hex:6; HexNAc:7}
True	False	True	True	True	{Hex:10; HexNAc:8}
True	False	True	True	True	{Hex:9; HexNAc:4; Neu5Gc:1}
True	True	True	True	True	{Fuc:3; Hex:6; HexNAc:5; Neu5Ac:2}
True	True	True	True	True	{Hex:4; HexNAc:5; Neu5Ac:2}
True	False	True	True	True	{Fuc:6; Hex:10; HexNAc:8; Neu5Ac:1}
True	True	True	True	True	{Hex:6; HexNAc:7; Neu5Gc:2}
True	True	True	True	True	{Fuc:4; Hex:5; HexNAc:5; Neu5Ac:2}
True	True	True	True	True	{Fuc:2; Hex:7; HexNAc:7; Neu5Ac:3}
True	True	True	True	True	{Fuc:1; Hex:7; HexNAc:6; Neu5Ac:2; Neu5Gc:1}
True	True	True	True	True	{Fuc:1; Hex:9; HexNAc:4}
True	False	True	True	True	{Hex:8; HexNAc:8; Neu5Ac:3}
True	True	True	True	True	{Hex:8; HexNAc:6; Neu5Ac:2}
True	True	True	True	True	{Fuc:1; Hex:3; HexNAc:7}
True	True	True	True	True	{Fuc:1; Hex:5; HexNAc:5; Neu5Gc:1}
True	True	True	True	True	{Fuc:1; Hex:5; HexNAc:4; Neu5Gc:1}
True	True	True	True	True	{Hex:6; HexNAc:7}
True	False	True	True	True	{Fuc:4; Hex:6; HexNAc:7; Neu5Ac:2}
True	False	True	True	True	{Fuc:4; Hex:8; HexNAc:5; Neu5Ac:1}
True	True	True	True	True	{Hex:6; HexNAc:6; Neu5Ac:2}
True	True	True	True	True	{Fuc:5; Hex:6; HexNAc:6}
True	True	True	True	True	{Fuc:1; Hex:8; HexNAc:7; Neu5Gc:1}
True	False	True	True	True	{Fuc:1; Hex:8; HexNAc:5; Neu5Ac:1; Neu5Gc:1}
True	True	True	True	True	{Fuc:2; Hex:4; HexNAc:4; Neu5Ac:1; Neu5Gc:1}
True	True	True	True	True	{Fuc:1; Hex:5; HexNAc:5; Neu5Gc:2}
True	True	True	True	True	{Fuc:1; Hex:3; HexNAc:3}
True	True	True	True	True	{Hex:7; HexNAc:7; Neu5Ac:2}
True	False	True	True	True	{Hex:8; HexNAc:5; Neu5Ac:1; Neu5Gc:1}
True	False	True	True	True	{Fuc:2; Hex:7; HexNAc:4; Neu5Ac:3}
True	True	True	True	True	{Hex:3; HexNAc:8}
True	False	True	True	True	{Fuc:1; Hex:11; HexNAc:5}
True	False	True	True	True	{Fuc:1; Hex:9; HexNAc:8; Neu5Ac:2; Neu5Gc:1}
True	True	True	True	True	{Fuc:1; Hex:6; HexNAc:7; Neu5Gc:3}
True	False	True	True	True	{Hex:7; HexNAc:8; Neu5Ac:2; Neu5Gc:2}
True	True	True	True	True	{Fuc:1; Hex:7; HexNAc:5; Neu5Ac:2}
True	False	True	True	True	{Fuc:1; Hex:3; HexNAc:4; Neu5Ac:1}
True	False	True	True	True	{Fuc:1; Hex:11; HexNAc:10}
True	True	True	True	True	{Fuc:1; Hex:7; HexNAc:4; Neu5Ac:1}
True	True	True	True	True	{Fuc:3; Hex:7; HexNAc:5}
True	True	True	True	True	{Hex:9; HexNAc:5; Neu5Gc:2}
True	True	True	True	True	{Fuc:3; Hex:6; HexNAc:5; Neu5Ac:2; Neu5Gc:1}
True	True	True	True	True	{Hex:7; HexNAc:5; Neu5Ac:2}
True	True	True	True	True	{Fuc:1; Hex:6; HexNAc:6; Neu5Ac:2; Neu5Gc:1}
True	True	True	True	True	{Fuc:1; Hex:6; HexNAc:7; Neu5Ac:4}
True	True	True	True	True	{Fuc:2; Hex:7; HexNAc:7; Neu5Ac:2}
True	True	True	True	True	{Fuc:1; Hex:7; HexNAc:6; Neu5Gc:2}
True	False	True	True	True	{Fuc:3; Hex:6; HexNAc:8}
True	False	False	True	True	{Fuc:3; Hex:5; HexNAc:7; Neu5Gc:1}
True	True	True	True	True	{Fuc:1; Hex:9; HexNAc:7; Neu5Ac:1}
True	True	True	True	True	{Hex:5; HexNAc:5; Neu5Ac:3}
True	True	True	True	True	{Fuc:3; Hex:5; HexNAc:7}
True	True	True	True	True	{Fuc:3; Hex:6; HexNAc:6; Neu5Ac:2}
True	True	True	True	True	{Fuc:1; Hex:3; HexNAc:6}
True	True	True	True	True	{Fuc:2; Hex:5; HexNAc:6; Neu5Gc:1}
True	False	True	False	False	{Hex:8; HexNAc:6; Neu5Gc:1}
True	True	True	True	True	{Fuc:3; Hex:3; HexNAc:7}
True	True	True	True	True	{Hex:6; HexNAc:3; Neu5Ac:1; Neu5Gc:1}
True	True	True	True	True	{Hex:5; HexNAc:3; Neu5Gc:1}
True	True	True	True	True	{Hex:8; HexNAc:6}
True	False	True	False	False	{Fuc:4; Hex:4; HexNAc:7; Neu5Ac:1}
True	True	True	True	True	{Fuc:3; Hex:7; HexNAc:6; Neu5Ac:4}
True	False	True	True	True	{Hex:4; HexNAc:8; Neu5Ac:1}
True	True	True	True	True	{Fuc:2; Hex:8; HexNAc:7; Neu5Ac:1}
True	True	True	True	True	{Hex:7; HexNAc:4}
True	True	True	True	True	{Fuc:3; Hex:10; HexNAc:7}
True	True	True	True	True	{Fuc:1; Hex:6; HexNAc:5; Neu5Ac:2}
True	False	True	False	False	{Hex:7; HexNAc:6; Neu5Ac:4; Neu5Gc:1}
True	True	True	True	True	{Fuc:2; Hex:5; HexNAc:4; Neu5Ac:1}
True	True	True	True	True	{Fuc:2; Hex:6; HexNAc:7; Neu5Ac:1; Neu5Gc:1}
True	True	True	True	True	{Hex:8; HexNAc:5}
True	False	True	True	True	{Hex:7; HexNAc:7; Neu5Gc:4}
True	True	True	True	True	{Fuc:1; Hex:8; HexNAc:7; Neu5Ac:2; Neu5Gc:1}
True	False	True	False	False	{Fuc:1; Hex:8; HexNAc:6; Neu5Ac:1; Neu5Gc:1}
True	True	True	True	True	{Fuc:2; Hex:6; HexNAc:7; Neu5Ac:1}
True	False	True	True	True	{Fuc:4; Hex:6; HexNAc:8}
True	True	True	True	True	{Fuc:1; Hex:8; HexNAc:7; Neu5Ac:1; Neu5Gc:1}
True	True	True	True	True	{Fuc:2; Hex:7; HexNAc:6; Neu5Ac:2}
True	False	False	False	False	{Fuc:1; Hex:7; HexNAc:8; Neu5Ac:3; Neu5Gc:1}
True	True	True	True	True	{Hex:6; HexNAc:5; Neu5Ac:2}
True	True	True	True	True	{Fuc:2; Hex:7; HexNAc:5; Neu5Ac:2}
True	True	True	True	True	{Fuc:4; Hex:5; HexNAc:7}
True	True	True	True	True	{Fuc:1; Hex:10; HexNAc:7; Neu5Ac:2}
True	True	True	True	True	{Hex:17; HexNAc:2}
True	False	True	False	False	{Hex:10; HexNAc:4; Neu5Gc:1}
True	True	True	True	True	{Hex:5; HexNAc:7; Neu5Ac:2}
True	True	True	True	True	{Hex:4; HexNAc:3; Neu5Gc:2}
True	True	True	True	True	{Fuc:3; Hex:4; HexNAc:6; Neu5Ac:2}
True	True	True	True	True	{Fuc:2; Hex:8; HexNAc:8; Neu5Ac:1}
True	False	True	True	True	{Fuc:6; Hex:9; HexNAc:8; Neu5Ac:3; Neu5Gc:1}
True	True	True	True	True	{Hex:7; HexNAc:4; Neu5Ac:2}
True	True	True	True	True	{Hex:8; HexNAc:2}
True	True	True	True	True	{Hex:6; HexNAc:4; Neu5Gc:1}
True	True	True	True	True	{Fuc:5; Hex:4; HexNAc:7; Neu5Ac:1}
True	True	True	True	True	{Fuc:3; Hex:6; HexNAc:3}
True	False	True	True	True	{Fuc:2; Hex:8; HexNAc:5; Neu5Ac:2}
True	False	True	True	True	{Fuc:1; Hex:7; HexNAc:6; Neu5Ac:3; Neu5Gc:2}
True	False	True	True	True	{Fuc:1; Hex:5; HexNAc:4; Neu5Ac:1; Neu5Gc:3}
True	False	True	True	True	{Fuc:1; Hex:2; HexNAc:5}
True	True	True	True	True	{Fuc:4; Hex:6; HexNAc:4; Neu5Ac:2}
True	False	True	True	True	{Hex:7; HexNAc:7; Neu5Ac:1; Neu5Gc:3}
True	False	True	True	True	{Fuc:1; Hex:7; HexNAc:6; Neu5Ac:3; Neu5Gc:1}
True	True	True	True	True	{Hex:4; HexNAc:3; Neu5Ac:2}
True	False	True	True	True	{Hex:7; HexNAc:8; Neu5Ac:1}
True	True	True	True	True	{Fuc:2; Hex:5; HexNAc:3}
True	False	True	True	True	{Fuc:1; Hex:11; HexNAc:9}
True	False	True	True	True	{Hex:9; HexNAc:4; Neu5Gc:2}
True	True	True	True	True	{Fuc:3; Hex:8; HexNAc:6}
True	True	True	True	True	{Hex:7; HexNAc:5; Neu5Gc:1}
True	False	True	True	True	{Fuc:6; Hex:9; HexNAc:8}
True	False	False	True	True	{Fuc:3; Hex:5; HexNAc:6; Neu5Gc:1}
True	False	True	True	True	{Hex:5; HexNAc:6; Neu5Gc:2}
True	False	False	True	False	{Hex:6; HexNAc:7; Neu5Ac:3; Neu5Gc:1}
True	True	True	True	True	{Fuc:3; Hex:5; HexNAc:4}
True	True	True	True	True	{Fuc:2; Hex:5; HexNAc:7; Neu5Ac:1}
True	True	True	True	True	{Fuc:3; Hex:6; HexNAc:4}
True	True	True	True	True	{Hex:3; HexNAc:5}
True	True	True	True	True	{Hex:8; HexNAc:3}
True	False	True	True	True	{Hex:3; HexNAc:4; Neu5Gc:1}
True	False	True	True	True	{Fuc:6; Hex:8; HexNAc:7}
True	True	True	True	True	{Fuc:2; Hex:5; HexNAc:4; Neu5Gc:2}
True	False	True	True	True	{Hex:9; HexNAc:4; Neu5Ac:1; Neu5Gc:1}
True	True	True	True	True	{Fuc:1; Hex:6; HexNAc:6; Neu5Gc:2}
True	False	True	True	True	{Fuc:2; Hex:2; HexNAc:5}
True	True	True	True	True	{Hex:4; HexNAc:4}
True	True	True	True	True	{Fuc:2; Hex:8; HexNAc:6; Neu5Ac:1}
True	True	True	True	True	{Fuc:2; Hex:4; HexNAc:4; Neu5Gc:1}
True	True	True	True	True	{Hex:5; HexNAc:7; Neu5Gc:1}
True	False	False	True	True	{Hex:7; HexNAc:6; Neu5Ac:2; Neu5Gc:1}
True	True	True	True	True	{Hex:11; HexNAc:2}
True	False	False	True	True	{Fuc:1; Hex:6; HexNAc:8; Neu5Ac:1; Neu5Gc:2}
True	False	True	True	True	{Hex:8; HexNAc:7; Neu5Gc:2}
True	True	True	True	True	{Fuc:1; Hex:9; HexNAc:6}
True	True	True	True	True	{Fuc:4; Hex:6; HexNAc:7; Neu5Ac:1}
True	True	True	True	True	{Fuc:3; Hex:4; HexNAc:5}
True	False	True	True	True	{Hex:6; HexNAc:8; Neu5Ac:2}
True	False	True	True	True	{Fuc:5; Hex:7; HexNAc:7; Neu5Ac:2}
True	True	True	True	True	{Hex:4; HexNAc:5; Neu5Ac:1}
True	False	True	True	True	{Fuc:6; Hex:10; HexNAc:8}
True	True	True	True	True	{Hex:9; HexNAc:7; Neu5Ac:2}
True	True	True	True	True	{Fuc:3; Hex:6; HexNAc:6; Neu5Gc:1}
True	False	True	True	True	{Fuc:1; Hex:6; HexNAc:7; Neu5Ac:2; Neu5Gc:2}
True	True	True	True	True	{Fuc:1; Hex:4; HexNAc:2}
True	True	True	False	False	{Fuc:3; Hex:6; HexNAc:7; Neu5Gc:1}
True	False	True	False	False	{Fuc:2; Hex:4; HexNAc:7; Neu5Ac:1; Neu5Gc:1}
True	False	True	True	True	{Fuc:6; Hex:8; HexNAc:7; Neu5Ac:2; Neu5Gc:1}
True	False	True	True	True	{Hex:4; HexNAc:5; Neu5Ac:1; Neu5Gc:1}
True	False	True	True	True	{Hex:10; HexNAc:5}
True	True	True	True	True	{Hex:10; HexNAc:9}
True	True	False	True	True	{Fuc:2; Hex:5; HexNAc:7; Neu5Gc:2}
True	True	True	True	True	{Fuc:3; Hex:7; HexNAc:6}
True	True	True	True	True	{Fuc:1; Hex:9; HexNAc:6; Neu5Ac:1}
True	False	True	True	True	{Fuc:1; Hex:9; HexNAc:8; Neu5Gc:1}
True	True	True	True	True	{Fuc:1; Hex:7; HexNAc:6; Neu5Ac:4}
True	True	True	True	True	{Fuc:1; Hex:5; HexNAc:5; Neu5Ac:2}
True	True	True	True	True	{Fuc:3; Hex:6; HexNAc:4; Neu5Ac:2}
True	False	True	True	True	{Fuc:5; Hex:8; HexNAc:7; Neu5Gc:1}
True	True	True	True	True	{Hex:4; HexNAc:2}
True	True	True	True	True	{Fuc:2; Hex:6; HexNAc:4; Neu5Gc:1}
True	False	True	False	False	{Fuc:1; Hex:4; HexNAc:8; Neu5Gc:1}
True	True	True	True	True	{Hex:9; HexNAc:4}
True	True	True	True	True	{Fuc:2; Hex:6; HexNAc:3; Neu5Ac:2}
True	False	True	True	True	{Fuc:5; Hex:10; HexNAc:6; Neu5Ac:1}
True	True	True	True	True	{Hex:5; HexNAc:4; Neu5Gc:2}
True	False	True	True	True	{Fuc:1; Hex:8; HexNAc:6; Neu5Ac:4; Neu5Gc:1}
True	False	True	True	False	{Fuc:3; Hex:7; HexNAc:7; Neu5Ac:1; Neu5Gc:2}
True	False	True	True	True	{Hex:4; HexNAc:7}
True	False	True	True	True	{Fuc:5; Hex:9; HexNAc:8; Neu5Ac:1}
True	False	True	True	True	{Fuc:1; Hex:3; HexNAc:3; Neu5Gc:1}
True	True	True	True	True	{Fuc:1; Hex:5; HexNAc:4; Neu5Ac:2}
True	False	False	False	True	{Hex:6; HexNAc:7; Neu5Ac:1; Neu5Gc:2}
True	True	True	True	True	{Fuc:1; Hex:6; HexNAc:6; Neu5Ac:1}
True	False	False	False	True	{Fuc:1; Hex:8; HexNAc:8; Neu5Gc:2}
True	False	True	True	True	{Hex:8; HexNAc:3; Neu5Gc:1}
True	True	True	True	True	{Fuc:5; Hex:8; HexNAc:6}
True	True	True	True	True	{Fuc:1; Hex:5; HexNAc:4; Neu5Gc:2}
True	True	True	True	True	{Fuc:1; Hex:4; HexNAc:4; Neu5Ac:2}
True	True	False	True	True	{Hex:5; HexNAc:6; Neu5Gc:1}
True	False	True	True	True	{Fuc:5; Hex:8; HexNAc:6; Neu5Gc:1}
True	True	True	True	True	{Fuc:2; Hex:5; HexNAc:5; Neu5Ac:2}
True	True	True	True	True	{Fuc:1; Hex:7; HexNAc:6; Neu5Ac:2; Neu5Gc:2}
True	True	True	True	True	{Fuc:2; Hex:3; HexNAc:6}
True	True	True	True	True	{Fuc:2; Hex:8; HexNAc:6; Neu5Ac:2}
True	False	True	True	True	{Fuc:3; Hex:6; HexNAc:7; Neu5Ac:2; Neu5Gc:1}
True	False	True	True	True	{Hex:8; HexNAc:4; Neu5Ac:2}
True	True	True	True	True	{Fuc:3; Hex:5; HexNAc:7; Neu5Ac:2}
True	True	True	True	True	{Fuc:3; Hex:7; HexNAc:5; Neu5Ac:1}
True	True	True	True	True	{Fuc:2; Hex:6; HexNAc:7}
True	True	True	True	True	{Hex:6; HexNAc:5; Neu5Gc:3}
True	False	True	True	True	{Fuc:3; Hex:9; HexNAc:7; Neu5Ac:4}
True	False	True	True	True	{Fuc:3; Hex:8; HexNAc:7; Neu5Ac:1; Neu5Gc:1}
True	False	True	True	True	{Hex:12; HexNAc:7}
True	True	True	True	True	{Fuc:3; Hex:6; HexNAc:6}
True	False	True	True	True	{Hex:6; HexNAc:5; Neu5Ac:5}
True	True	True	True	True	{Hex:9; HexNAc:3}
True	True	True	True	True	{Fuc:1; Hex:7; HexNAc:7; Neu5Gc:1}
True	True	True	True	True	{Hex:6; HexNAc:4; Neu5Ac:1}
True	True	True	True	True	{Hex:10; HexNAc:8; Neu5Ac:1}
True	False	True	False	False	{Fuc:4; Hex:9; HexNAc:8; Neu5Ac:1}
True	True	True	True	True	{Fuc:1; Hex:4; HexNAc:5; Neu5Ac:1}
True	False	True	True	True	{Fuc:1; Hex:3; HexNAc:4; Neu5Gc:1}
True	True	True	True	True	{Hex:7; HexNAc:5}
True	False	True	True	True	{Fuc:4; Hex:9; HexNAc:6; Neu5Ac:1; Neu5Gc:2}
True	True	True	True	True	{Fuc:4; Hex:5; HexNAc:7; Neu5Gc:2}
True	True	True	True	True	{Hex:6; HexNAc:6; Neu5Ac:3}
True	False	True	True	True	{Fuc:2; Hex:6; HexNAc:8; Neu5Ac:1}
True	False	True	False	False	{Fuc:1; Hex:13; HexNAc:8}
True	False	True	True	True	{Hex:11; HexNAc:4}
True	False	True	True	True	{Fuc:2; Hex:11; HexNAc:6}
True	True	True	True	True	{Fuc:2; Hex:6; HexNAc:7; Neu5Gc:1}
True	False	True	True	True	{Hex:6; HexNAc:8; Neu5Ac:1}
True	False	True	True	True	{Hex:7; HexNAc:3; Neu5Gc:1}
True	True	True	True	True	{Fuc:2; Hex:5; HexNAc:7}
True	True	True	True	True	{Fuc:5; Hex:7; HexNAc:6}
True	False	True	True	True	{Hex:4; HexNAc:6; Neu5Gc:1}
True	False	True	True	True	{Fuc:2; Hex:8; HexNAc:8; Neu5Gc:5}
True	True	True	True	True	{Fuc:2; Hex:6; HexNAc:5; Neu5Ac:2}
True	True	True	True	True	{Fuc:3; Hex:5; HexNAc:6; Neu5Ac:1}
True	True	True	True	True	{Hex:7; HexNAc:6}
True	False	True	True	True	{Fuc:4; Hex:11; HexNAc:8; Neu5Gc:2}
True	False	True	True	True	{Hex:6; HexNAc:8; Neu5Gc:1}
True	False	True	True	True	{Fuc:3; Hex:3; HexNAc:4; Neu5Ac:1}
True	True	True	True	True	{Hex:3; HexNAc:4; Neu5Gc:2}
True	True	True	True	True	{Fuc:2; Hex:6; HexNAc:6; Neu5Gc:1}
True	True	True	True	True	{Hex:6; HexNAc:5; Neu5Ac:3}
True	False	True	True	True	{Hex:11; HexNAc:9}
True	False	True	True	True	{Fuc:4; Hex:7; HexNAc:5; Neu5Ac:1}
True	False	True	True	True	{Hex:10; HexNAc:5; Neu5Ac:1}
True	False	True	False	False	{Fuc:6; Hex:11; HexNAc:8}
True	False	True	True	True	{Fuc:3; Hex:9; HexNAc:7; Neu5Ac:2}
True	True	True	True	True	{Fuc:2; Hex:5; HexNAc:7; Neu5Ac:2}
True	True	True	True	True	{Hex:7; HexNAc:3}
True	True	True	True	True	{Fuc:3; Hex:4; HexNAc:4; Neu5Ac:1}
True	False	True	True	True	{Hex:7; HexNAc:14}
True	True	True	True	True	{Hex:6; HexNAc:7; Neu5Ac:1; Neu5Gc:3}
True	True	True	True	True	{Fuc:3; Hex:4; HexNAc:6}
True	False	True	True	True	{Hex:3; HexNAc:3; Neu5Ac:1}
True	True	True	True	True	{Fuc:3; Hex:6; HexNAc:4; Neu5Ac:3}
True	True	True	True	True	{Fuc:1; Hex:5; HexNAc:3; Neu5Gc:1}
True	False	True	True	False	{Fuc:3; Hex:4; HexNAc:5; Neu5Ac:1; Neu5Gc:1}
True	False	True	True	True	{Hex:6; HexNAc:10}
True	True	True	True	True	{Fuc:1; Hex:8; HexNAc:7; Neu5Ac:2}
True	False	True	True	True	{Fuc:1; Hex:10; HexNAc:9; Neu5Ac:4}
True	True	True	True	True	{Fuc:3; Hex:7; HexNAc:7; Neu5Ac:3}
True	True	True	True	True	{Fuc:3; Hex:8; HexNAc:6; Neu5Ac:1}
True	True	True	True	True	{Fuc:2; Hex:8; HexNAc:6; Neu5Ac:3}
True	True	True	True	True	{Fuc:1; Hex:6; HexNAc:5; Neu5Ac:1}
True	True	True	True	True	{Hex:7; HexNAc:4; Neu5Ac:1; Neu5Gc:1}
True	False	True	True	True	{Fuc:2; Hex:3; HexNAc:4; Neu5Gc:1}
True	True	True	True	True	{Fuc:1; Hex:6; HexNAc:7; Neu5Ac:1; Neu5Gc:1}
True	False	True	True	True	{Fuc:5; Hex:7; HexNAc:7; Neu5Ac:3}
True	True	True	True	True	{Fuc:1; Hex:9; HexNAc:5}
True	True	True	True	True	{Fuc:1; Hex:4; HexNAc:5; Neu5Ac:2}
True	False	True	True	True	{Fuc:6; Hex:8; HexNAc:8; Neu5Ac:1}
True	False	True	True	True	{Fuc:1; Hex:6; HexNAc:8; Neu5Ac:1}
True	True	True	False	True	{Fuc:5; Hex:8; HexNAc:7}
True	True	True	True	True	{Hex:6; HexNAc:6; Neu5Ac:4}
True	True	True	True	True	{Fuc:3; Hex:7; HexNAc:7}
True	True	True	True	True	{Fuc:1; Hex:6; HexNAc:5}
True	True	True	True	True	{Hex:5; HexNAc:3; Neu5Ac:1}
True	True	True	True	True	{Hex:10; HexNAc:7}
True	True	True	True	True	{Hex:4; HexNAc:7; Neu5Ac:1}
True	False	True	True	True	{Fuc:2; Hex:5; HexNAc:8; Neu5Gc:1}
True	True	True	True	True	{Hex:9; HexNAc:8; Neu5Ac:3}
True	True	False	True	True	{Fuc:1; Hex:5; HexNAc:5; Neu5Gc:3}
True	False	True	True	True	{Hex:16; HexNAc:2}
True	True	True	True	True	{Fuc:1; Hex:6; HexNAc:4; Neu5Ac:2}
True	True	True	True	True	{Fuc:2; Hex:4; HexNAc:4; Neu5Ac:1}
True	True	True	True	True	{Fuc:1; Hex:7; HexNAc:7; Neu5Ac:4}
True	False	True	True	True	{Hex:7; HexNAc:10}
True	True	True	True	True	{Fuc:3; Hex:5; HexNAc:7; Neu5Gc:2}
True	False	True	True	True	{Fuc:2; Hex:4; HexNAc:8}
True	False	True	True	True	{Hex:8; HexNAc:3; Neu5Ac:1}
True	False	True	True	True	{Fuc:2; Hex:9; HexNAc:5; Neu5Ac:1}
True	False	True	True	True	{Fuc:1; Hex:8; HexNAc:6; Neu5Gc:2}
True	True	True	True	True	{Fuc:3; Hex:7; HexNAc:4; Neu5Ac:1}
True	True	True	True	True	{Fuc:1; Hex:6; HexNAc:5; Neu5Ac:1; Neu5Gc:2}
True	True	True	True	True	{Hex:5; HexNAc:8}
True	False	True	True	True	{Fuc:2; Hex:7; HexNAc:4; Neu5Ac:1; Neu5Gc:2}
True	True	True	True	True	{Fuc:2; Hex:11; HexNAc:7}
True	False	True	False	False	{Fuc:3; Hex:9; HexNAc:8; Neu5Gc:1}
True	False	True	True	True	{Fuc:2; Hex:9; HexNAc:4}
True	False	True	True	True	{Hex:4; HexNAc:6; Neu5Ac:1; Neu5Gc:1}
True	True	True	True	True	{Hex:6; HexNAc:5; Neu5Ac:2; Neu5Gc:1}
True	True	True	True	True	{Hex:9; HexNAc:8}
True	False	True	True	True	{Fuc:6; Hex:11; HexNAc:7}
True	True	True	True	True	{Fuc:2; Hex:5; HexNAc:3; Neu5Ac:2}
True	False	True	True	True	{Fuc:1; Hex:7; HexNAc:8; Neu5Ac:1}
True	False	False	False	True	{Hex:5; HexNAc:4; Neu5Ac:3; Neu5Gc:1}
True	True	True	True	True	{Fuc:2; Hex:3; HexNAc:5}
True	False	True	True	True	{Fuc:3; Hex:11; HexNAc:7; Neu5Gc:1}
True	True	True	True	True	{Fuc:3; Hex:6; HexNAc:6; Neu5Ac:3}
True	True	True	True	True	{Fuc:3; Hex:6; HexNAc:5}
True	True	True	True	True	{Hex:6; HexNAc:5; Neu5Gc:1}
True	True	True	True	True	{Hex:12; HexNAc:2}
True	True	True	True	True	{Fuc:2; Hex:9; HexNAc:6; Neu5Ac:2}
True	False	True	True	True	{Fuc:2; Hex:7; HexNAc:8}
True	True	True	True	True	{Fuc:1; Hex:6; HexNAc:7; Neu5Gc:1}
True	True	True	True	True	{Fuc:4; Hex:6; HexNAc:6; Neu5Ac:3}
True	True	True	True	True	{Fuc:2; Hex:4; HexNAc:5; Neu5Gc:1}
True	True	True	True	True	{Fuc:1; Hex:6; HexNAc:5; Neu5Gc:3}
True	True	True	True	True	{Fuc:2; Hex:7; HexNAc:7}
True	True	True	True	True	{Fuc:1; Hex:5; HexNAc:7; Neu5Ac:1; Neu5Gc:1}
True	True	True	True	True	{Hex:4; HexNAc:4; Neu5Ac:1; Neu5Gc:1}
True	False	True	False	False	{Hex:8; HexNAc:6; Neu5Ac:1; Neu5Gc:1}
True	True	True	True	True	{Fuc:1; Hex:6; HexNAc:5; Neu5Ac:3}
True	False	True	True	True	{Fuc:3; Hex:10; HexNAc:7; Neu5Ac:1}
True	True	True	True	True	{Hex:7; HexNAc:4; Neu5Gc:1}
True	True	True	True	True	{Fuc:2; Hex:4; HexNAc:7; Neu5Ac:1}
True	False	True	True	True	{Hex:6; HexNAc:7; Neu5Ac:1; Neu5Gc:1}
True	True	True	True	True	{Hex:7; HexNAc:6; Neu5Ac:4}
True	True	True	True	True	{Fuc:1; Hex:8; HexNAc:4; Neu5Gc:1}
True	True	True	True	True	{Fuc:4; Hex:8; HexNAc:6}
True	True	True	True	True	{Fuc:4; Hex:6; HexNAc:5; Neu5Ac:1; Neu5Gc:1}
True	True	True	True	True	{Hex:15; HexNAc:2}
True	True	True	True	True	{Fuc:2; Hex:9; HexNAc:6; Neu5Ac:1}
True	True	True	True	True	{Hex:8; HexNAc:8; Neu5Ac:2}
True	True	True	True	True	{Fuc:3; Hex:6; HexNAc:5; Neu5Ac:1}
True	True	True	True	True	{Hex:6; HexNAc:8}
True	False	True	True	True	{Fuc:2; Hex:9; HexNAc:8; Neu5Ac:1; Neu5Gc:1}
True	True	True	True	True	{Fuc:1; Hex:9; HexNAc:8; Neu5Ac:1}
True	True	True	True	True	{Fuc:4; Hex:7; HexNAc:7; Neu5Gc:1}
True	True	True	True	True	{Fuc:2; Hex:8; HexNAc:8}
True	True	True	True	True	{Hex:4; HexNAc:4; Neu5Ac:2}
True	True	True	True	True	{Fuc:1; Hex:4; HexNAc:4}
True	True	True	False	False	{Fuc:2; Hex:8; HexNAc:7; Neu5Gc:1}
True	True	True	False	True	{Hex:9; HexNAc:5; Neu5Ac:1}
True	False	True	True	True	{Fuc:4; Hex:10; HexNAc:7; Neu5Ac:2}
True	True	True	True	True	{Fuc:1; Hex:6; HexNAc:3}
True	False	True	True	True	{Hex:7; HexNAc:7; Neu5Ac:2; Neu5Gc:1}
True	True	True	True	True	{Fuc:3; Hex:7; HexNAc:7; Neu5Ac:2}
True	False	True	True	True	{Fuc:3; Hex:6; HexNAc:4; Neu5Gc:3}
True	False	True	True	True	{Fuc:4; Hex:7; HexNAc:5; Neu5Ac:2}
True	True	True	True	True	{Fuc:2; Hex:4; HexNAc:6; Neu5Ac:1}
True	True	True	True	True	{Hex:3; HexNAc:2}
True	True	True	True	True	{Fuc:1; Hex:5; HexNAc:6; Neu5Ac:1}
True	False	True	True	True	{Fuc:1; Hex:7; HexNAc:6; Neu5Ac:1; Neu5Gc:3}
True	True	False	True	True	{Fuc:3; Hex:9; HexNAc:7; Neu5Ac:1}
True	False	True	False	False	{Hex:7; HexNAc:8; Neu5Ac:4}
True	True	True	True	True	{Hex:8; HexNAc:9}
True	True	True	True	True	{Fuc:1; Hex:8; HexNAc:9}
True	True	True	True	True	{Fuc:2; Hex:4; HexNAc:6; Neu5Ac:1; Neu5Gc:1}
True	True	True	True	True	{Fuc:1; Hex:7; HexNAc:4; Neu5Ac:2}
True	True	True	True	True	{Fuc:2; Hex:4; HexNAc:6; Neu5Gc:1}
True	False	True	True	True	{Fuc:1; Hex:9; HexNAc:4; Neu5Ac:2}
True	True	True	True	True	{Fuc:5; Hex:6; HexNAc:7; Neu5Ac:2}
True	True	True	True	True	{Hex:10; HexNAc:6}
True	False	True	True	True	{Hex:6; HexNAc:6; Neu5Ac:1; Neu5Gc:1}
True	True	True	False	False	{Fuc:2; Hex:6; HexNAc:4; Neu5Gc:2}
True	True	True	True	True	{Fuc:2; Hex:7; HexNAc:4; Neu5Ac:1}
True	True	True	True	True	{Fuc:2; Hex:6; HexNAc:6}
True	True	True	True	True	{Fuc:1; Hex:7; HexNAc:5; Neu5Ac:1}
True	False	True	True	True	{Hex:8; HexNAc:4}
True	True	True	True	True	{Fuc:2; Hex:5; HexNAc:3; Neu5Ac:1}
True	True	True	True	True	{Hex:5; HexNAc:5; Neu5Gc:2}
True	True	True	True	True	{Fuc:5; Hex:4; HexNAc:6; Neu5Ac:1}
True	False	True	True	True	{Fuc:5; Hex:8; HexNAc:8; Neu5Ac:4; Neu5Gc:1}
True	True	True	True	True	{Fuc:2; Hex:6; HexNAc:4}
True	True	True	True	True	{Fuc:1; Hex:5; HexNAc:4; Neu5Gc:3}
True	True	True	True	True	{Fuc:2; Hex:4; HexNAc:3; Neu5Ac:1; Neu5Gc:1}
True	True	True	True	True	{Fuc:4; Hex:5; HexNAc:4; Neu5Ac:2}
True	True	True	True	True	{Hex:9; HexNAc:7; Neu5Ac:1}
True	False	True	True	True	{Fuc:1; Hex:8; HexNAc:3; Neu5Ac:1}
True	False	True	True	True	{Hex:3; HexNAc:5; Neu5Ac:1}
True	True	True	True	True	{Fuc:3; Hex:8; HexNAc:8}
True	True	True	True	True	{Fuc:3; Hex:3; HexNAc:5}
True	True	True	True	True	{Fuc:4; Hex:4; HexNAc:7}
True	False	True	True	True	{Fuc:1; Hex:4; HexNAc:7; Neu5Ac:1; Neu5Gc:1}
True	True	True	True	True	{Fuc:1; Hex:9; HexNAc:5; Neu5Ac:1}
True	True	True	True	True	{Fuc:2; Hex:7; HexNAc:6}
True	True	True	True	True	{Fuc:1; Hex:7; HexNAc:6; Neu5Ac:3}
True	False	True	True	True	{Fuc:5; Hex:9; HexNAc:7; Neu5Ac:1}
True	False	True	True	True	{Fuc:6; Hex:12; HexNAc:8}
True	False	True	True	True	{Fuc:1; Hex:11; HexNAc:4}
True	True	True	True	True	{Fuc:1; Hex:8; HexNAc:6}
True	True	True	True	True	{Fuc:1; Hex:5; HexNAc:6; Neu5Ac:1; Neu5Gc:1}
True	False	True	True	True	{Hex:7; HexNAc:7; Neu5Gc:3}
True	True	True	True	True	{Fuc:2; Hex:5; HexNAc:5; Neu5Ac:1; Neu5Gc:1}
True	False	True	False	False	{Fuc:2; Hex:12; HexNAc:7; Neu5Ac:1}
True	True	True	True	True	{Fuc:3; Hex:6; HexNAc:5; Neu5Gc:1}
True	True	True	True	True	{Fuc:1; Hex:4; HexNAc:7; Neu5Ac:2}
True	False	True	True	True	{Fuc:3; Hex:7; HexNAc:7; Neu5Ac:5}
True	True	True	True	True	{Hex:5; HexNAc:3}
True	True	True	True	True	{Fuc:2; Hex:5; HexNAc:4}
True	False	True	True	True	{Fuc:2; Hex:3; HexNAc:4; Neu5Ac:1}
True	True	True	True	True	{Hex:5; HexNAc:6; Neu5Ac:1}
True	True	True	True	True	{Fuc:1; Hex:8; HexNAc:7}
True	False	True	True	True	{Hex:11; HexNAc:5}
True	False	True	True	True	{Fuc:6; Hex:9; HexNAc:7; Neu5Gc:1}
True	True	True	True	True	{Hex:6; HexNAc:5; Neu5Gc:4}
True	True	True	True	True	{Fuc:2; Hex:6; HexNAc:6; Neu5Ac:3}
True	True	False	True	False	{Fuc:2; Hex:8; HexNAc:7; Neu5Gc:2}
True	True	True	True	True	{Fuc:3; Hex:5; HexNAc:7; Neu5Ac:1}
True	True	True	True	True	{Fuc:5; Hex:5; HexNAc:7}
True	True	True	True	True	{Fuc:3; Hex:7; HexNAc:7; Neu5Ac:1}
True	True	True	True	True	{Fuc:2; Hex:4; HexNAc:7; Neu5Ac:2}
True	True	True	True	True	{Fuc:1; Hex:6; HexNAc:5; Neu5Ac:4}
True	False	True	True	True	{Fuc:3; Hex:2; HexNAc:4}
True	False	True	True	True	{Fuc:3; Hex:7; HexNAc:8}
True	True	True	True	True	{Fuc:1; Hex:7; HexNAc:6; Neu5Ac:5}
True	True	True	True	True	{Hex:3; HexNAc:3}
True	True	True	True	True	{Fuc:1; Hex:4; HexNAc:3; Neu5Ac:1}
True	True	True	True	True	{Hex:5; HexNAc:4; Neu5Ac:1; Neu5Gc:2}
True	False	True	True	True	{Hex:7; HexNAc:7; Neu5Ac:1; Neu5Gc:1}
True	True	True	True	True	{Fuc:2; Hex:6; HexNAc:6; Neu5Ac:1; Neu5Gc:1}
True	True	True	True	True	{Hex:5; HexNAc:5; Neu5Ac:2; Neu5Gc:1}
True	True	True	True	True	{Fuc:1; Hex:6; HexNAc:7; Neu5Ac:3}
True	True	True	True	True	{Fuc:3; Hex:5; HexNAc:4; Neu5Ac:2}
True	False	True	False	False	{Fuc:5; Hex:5; HexNAc:7; Neu5Gc:1}
True	False	True	True	True	{Fuc:4; Hex:9; HexNAc:5}
True	True	True	True	True	{Fuc:3; Hex:6; HexNAc:5; Neu5Ac:1; Neu5Gc:1}
True	False	True	True	False	{Fuc:3; Hex:7; HexNAc:7; Neu5Ac:4; Neu5Gc:1}
True	True	True	True	True	{Fuc:2; Hex:6; HexNAc:7; Neu5Gc:2}
True	False	True	True	True	{Hex:7; HexNAc:3; Neu5Ac:1}
True	True	True	True	True	{Hex:5; HexNAc:5; Neu5Ac:1}
True	True	True	True	True	{Fuc:1; Hex:7; HexNAc:5}
True	True	True	True	True	{Fuc:2; Hex:7; HexNAc:5; Neu5Ac:3}
True	False	False	False	False	{Hex:6; HexNAc:6; Neu5Gc:1}
True	False	True	True	True	{Hex:5; HexNAc:7; Neu5Gc:2}
True	True	True	True	True	{Fuc:1; Hex:5; HexNAc:4; Neu5Ac:1}
True	True	True	True	True	{Fuc:1; Hex:6; HexNAc:6}
True	True	True	True	True	{Fuc:1; Hex:6; HexNAc:4; Neu5Gc:1}
True	True	True	True	True	{Fuc:3; Hex:5; HexNAc:3}
True	False	True	True	True	{Fuc:3; Hex:7; HexNAc:8; Neu5Gc:1}
True	False	True	True	True	{Hex:5; HexNAc:4; Neu5Ac:4}
True	True	True	True	True	{Hex:6; HexNAc:4; Neu5Gc:2}
True	False	True	True	True	{Hex:8; HexNAc:5; Neu5Gc:2}
True	False	True	True	True	{Fuc:1; Hex:9; HexNAc:5; Neu5Ac:2}
True	True	True	True	True	{Fuc:2; Hex:7; HexNAc:5; Neu5Ac:1; Neu5Gc:2}
True	False	True	True	True	{Hex:9; HexNAc:4; Neu5Ac:1}
True	False	True	True	True	{Fuc:4; Hex:7; HexNAc:5}
True	True	True	True	True	{Fuc:1; Hex:5; HexNAc:3; Neu5Ac:1}
True	True	True	True	True	{Fuc:1; Hex:8; HexNAc:5}
True	True	True	True	True	{Hex:13; HexNAc:2}
True	True	True	True	True	{Fuc:1; Hex:5; HexNAc:7; Neu5Ac:1}
True	False	True	True	True	{Hex:6; HexNAc:6; Neu5Ac:3; Neu5Gc:1}
True	False	True	True	True	{Fuc:3; Hex:5; HexNAc:5; Neu5Ac:1; Neu5Gc:1}
True	True	True	True	True	{Fuc:5; Hex:5; HexNAc:6; Neu5Ac:1}
True	False	True	False	True	{Hex:5; HexNAc:6; Neu5Ac:1; Neu5Gc:1}
True	False	True	True	True	{Fuc:2; Hex:8; HexNAc:7; Neu5Ac:5}
True	True	True	True	True	{Fuc:3; Hex:6; HexNAc:7; Neu5Ac:1}
True	True	True	True	True	{Hex:6; HexNAc:4}
True	True	True	True	True	{Fuc:4; Hex:6; HexNAc:5}
True	True	True	True	True	{Fuc:3; Hex:5; HexNAc:6; Neu5Ac:2}
True	True	True	True	True	{Fuc:2; Hex:4; HexNAc:3}
True	False	True	True	True	{Hex:8; HexNAc:7; Neu5Gc:5}
True	True	True	True	True	{Fuc:2; Hex:7; HexNAc:7; Neu5Ac:1}
True	True	True	True	True	{Fuc:1; Hex:8; HexNAc:8; Neu5Ac:2}
True	True	True	True	True	{Fuc:1; Hex:5; HexNAc:4; Neu5Ac:1; Neu5Gc:1}
True	True	True	True	True	{Fuc:2; Hex:4; HexNAc:4}
True	True	True	True	True	{Fuc:4; Hex:4; HexNAc:6; Neu5Gc:1}
True	True	True	True	True	{Fuc:2; Hex:7; HexNAc:6; Neu5Ac:3}
True	True	True	True	True	{Fuc:1; Hex:5; HexNAc:5; Neu5Ac:1}
True	True	True	True	True	{Fuc:4; Hex:5; HexNAc:4}
True	True	True	True	True	{Fuc:3; Hex:7; HexNAc:4}
True	False	True	True	True	{Fuc:1; Hex:5; HexNAc:8; Neu5Ac:1}
True	True	True	True	True	{Fuc:3; Hex:7; HexNAc:5; Neu5Gc:1}
True	False	True	True	True	{Fuc:1; Hex:7; HexNAc:8; Neu5Ac:2; Neu5Gc:1}
True	True	True	True	True	{Fuc:2; Hex:6; HexNAc:6; Neu5Gc:2}
True	True	True	True	True	{Fuc:1; Hex:4; HexNAc:4; Neu5Ac:1; Neu5Gc:1}
True	True	True	True	True	{Hex:6; HexNAc:5; Neu5Ac:1; Neu5Gc:1}
True	False	True	True	True	{Fuc:4; Hex:6; HexNAc:8; Neu5Ac:2}
True	True	True	True	True	{Fuc:1; Hex:7; HexNAc:5; Neu5Ac:3}
True	True	True	True	True	{Fuc:2; Hex:4; HexNAc:7}
True	False	True	True	True	{Fuc:2; Hex:5; HexNAc:8}
True	True	True	True	True	{Fuc:1; Hex:10; HexNAc:6}
True	False	True	True	True	{Fuc:2; Hex:9; HexNAc:8; Neu5Ac:4}
True	False	True	True	True	{Fuc:1; Hex:8; HexNAc:7; Neu5Ac:3; Neu5Gc:1}
True	True	True	True	True	{Fuc:1; Hex:5; HexNAc:6; Neu5Gc:1}
True	True	True	True	True	{Fuc:1; Hex:8; HexNAc:7; Neu5Ac:1}
True	True	True	True	True	{Hex:8; HexNAc:5; Neu5Ac:1}
True	True	True	True	True	{Hex:9; HexNAc:8; Neu5Ac:1}
True	True	True	True	True	{Fuc:1; Hex:4; HexNAc:5}
True	False	True	True	True	{Hex:8; HexNAc:7; Neu5Gc:1}
True	True	True	True	True	{Fuc:1; Hex:5; HexNAc:4; Neu5Ac:1; Neu5Gc:2}
True	True	True	True	True	{Fuc:1; Hex:4; HexNAc:6; Neu5Ac:1}
True	True	True	True	True	{Fuc:4; Hex:8; HexNAc:7; Neu5Ac:1}
True	False	True	True	True	{Fuc:1; Hex:7; HexNAc:8; Neu5Ac:2; Neu5Gc:2}
True	True	True	True	True	{Fuc:1; Hex:11; HexNAc:6}
True	True	True	True	True	{Hex:7; HexNAc:5; Neu5Ac:1}
True	True	True	True	True	{Fuc:2; Hex:8; HexNAc:8; Neu5Ac:2}
True	True	True	True	True	{Fuc:1; Hex:3; HexNAc:5}
True	True	True	True	True	{Fuc:2; Hex:4; HexNAc:5; Neu5Ac:1}
True	True	True	True	True	{Hex:5; HexNAc:4; Neu5Ac:1}
True	True	True	True	True	{Fuc:1; Hex:9; HexNAc:2}
True	False	True	True	True	{Fuc:2; Hex:8; HexNAc:7; Neu5Ac:1; Neu5Gc:1}
True	False	True	False	True	{Hex:11; HexNAc:11; Neu5Gc:1}
True	True	True	True	True	{Fuc:4; Hex:8; HexNAc:6; Neu5Ac:1}
True	True	True	True	True	{Fuc:4; Hex:8; HexNAc:6; Neu5Ac:2}
True	False	True	True	True	{Hex:9; HexNAc:4; Neu5Ac:2}
True	True	True	True	True	{Fuc:1; Hex:7; HexNAc:5; Neu5Gc:2}
True	True	True	True	True	{Fuc:2; Hex:6; HexNAc:5; Neu5Ac:3}
True	False	True	True	True	{Fuc:1; Hex:11; HexNAc:7; Neu5Ac:1}
True	True	True	True	True	{Fuc:1; Hex:6; HexNAc:3; Neu5Gc:1}
True	True	True	True	True	{Hex:4; HexNAc:4; Neu5Ac:1}
True	False	True	True	True	{Fuc:3; Hex:11; HexNAc:6}
True	True	True	True	True	{Fuc:1; Hex:6; HexNAc:5; Neu5Ac:2; Neu5Gc:2}
True	True	True	True	True	{Fuc:1; Hex:5; HexNAc:5; Neu5Ac:3}
True	True	True	True	True	{Fuc:1; Hex:7; HexNAc:7; Neu5Ac:1}
True	False	True	True	True	{Fuc:1; Hex:6; HexNAc:8; Neu5Ac:2}
True	False	True	True	True	{Fuc:5; Hex:9; HexNAc:8}
True	True	True	False	False	{Hex:9; HexNAc:6}
True	False	True	True	True	{Hex:5; HexNAc:4; Neu5Ac:2; Neu5Gc:1}
True	True	False	True	True	{Fuc:2; Hex:7; HexNAc:7; Neu5Ac:2; Neu5Gc:1}
True	True	True	True	True	{Fuc:2; Hex:5; HexNAc:6}
True	True	True	True	True	{Fuc:1; Hex:8; HexNAc:8; Neu5Ac:1}
True	True	True	True	True	{Fuc:3; Hex:9; HexNAc:8}
True	True	True	True	True	{Fuc:1; Hex:7; HexNAc:7; Neu5Ac:2}
True	False	True	True	True	{Hex:8; HexNAc:8; Neu5Gc:1}
True	True	True	True	True	{Fuc:2; Hex:4; HexNAc:3; Neu5Ac:1}
True	False	True	True	True	{Fuc:3; Hex:3; HexNAc:5; Neu5Gc:1}
True	False	True	True	True	{Fuc:1; Hex:8; HexNAc:8; Neu5Ac:3}
True	True	True	True	True	{Hex:5; HexNAc:5}
True	False	True	True	True	{Fuc:2; Hex:6; HexNAc:4; Neu5Ac:1; Neu5Gc:1}
True	True	True	True	True	{Hex:3; HexNAc:4}
True	True	True	True	True	{Fuc:1; Hex:5; HexNAc:5; Neu5Ac:1; Neu5Gc:1}
True	True	True	True	True	{Fuc:4; Hex:5; HexNAc:5}
True	True	True	True	True	{Fuc:4; Hex:7; HexNAc:6}
True	True	True	True	True	{Fuc:4; Hex:8; HexNAc:7}
True	True	True	True	True	{Hex:6; HexNAc:3; Neu5Gc:1}
True	False	True	True	True	{Fuc:2; Hex:6; HexNAc:8}
True	False	False	False	False	{Fuc:4; Hex:9; HexNAc:6; Neu5Ac:2}
True	True	True	True	True	{Fuc:1; Hex:4; HexNAc:3}
True	True	True	True	True	{Fuc:5; Hex:8; HexNAc:6; Neu5Ac:1}
True	True	True	True	True	{Fuc:2; Hex:7; HexNAc:5; Neu5Gc:1}
True	False	True	True	True	{Fuc:2; Hex:7; HexNAc:8; Neu5Ac:4}
True	True	True	True	True	{Fuc:1; Hex:6; HexNAc:5; Neu5Ac:1; Neu5Gc:3}
True	True	True	True	True	{Fuc:1; Hex:8; HexNAc:5; Neu5Gc:1}
True	False	True	True	True	{Hex:9; HexNAc:8; Neu5Ac:1; Neu5Gc:1}
True	True	True	True	True	{Fuc:2; Hex:7; HexNAc:5; Neu5Ac:1}
True	True	True	True	True	{Hex:8; HexNAc:7}
True	True	True	True	True	{Hex:4; HexNAc:5}
True	False	True	True	True	{Fuc:2; Hex:8; HexNAc:8; Neu5Ac:4; Neu5Gc:1}
True	True	True	True	True	{Fuc:3; Hex:3; HexNAc:4}
True	False	True	True	True	{Hex:12; HexNAc:8; Neu5Gc:1}
True	True	True	True	True	{Fuc:2; Hex:6; HexNAc:7; Neu5Ac:2}
True	True	True	True	True	{Fuc:1; Hex:5; HexNAc:5; Neu5Ac:2; Neu5Gc:1}
True	True	True	True	True	{Fuc:2; Hex:5; HexNAc:5}
True	False	True	True	True	{Fuc:2; Hex:2; HexNAc:3}
True	False	True	True	True	{Hex:3; HexNAc:4; Neu5Ac:1}
True	False	True	True	True	{Fuc:1; Hex:6; HexNAc:4; Neu5Ac:1; Neu5Gc:1}
True	True	True	True	True	{Fuc:2; Hex:6; HexNAc:5; Neu5Gc:1}
True	True	True	True	True	{Hex:8; HexNAc:7; Neu5Ac:1; Neu5Gc:1}
True	False	True	True	True	{Hex:5; HexNAc:4; Neu5Ac:2; Neu5Gc:2}
True	True	True	True	True	{Hex:10; HexNAc:2}
True	True	True	True	True	{Fuc:2; Hex:5; HexNAc:5; Neu5Gc:2}
True	False	True	True	True	{Fuc:1; Hex:8; HexNAc:4; Neu5Ac:2}
True	True	True	True	True	{Fuc:2; Hex:7; HexNAc:6; Neu5Gc:1}
True	False	True	True	True	{Fuc:6; Hex:8; HexNAc:8; Neu5Ac:1; Neu5Gc:1}
True	False	True	True	True	{Fuc:5; Hex:7; HexNAc:7; Neu5Ac:4}
True	True	True	True	True	{Fuc:1; Hex:4; HexNAc:4; Neu5Ac:1}
True	True	True	True	True	{Fuc:2; Hex:5; HexNAc:5; Neu5Gc:1}
True	True	True	True	True	{Hex:4; HexNAc:5; Neu5Gc:1}
True	False	True	True	True	{Fuc:1; Hex:3; HexNAc:5; Neu5Ac:1}
True	True	True	True	True	{Fuc:3; Hex:4; HexNAc:3}
True	True	True	True	True	{Hex:8; HexNAc:6; Neu5Ac:3}
True	False	True	True	True	{Fuc:5; Hex:7; HexNAc:8; Neu5Ac:1}
True	True	True	True	True	{Fuc:3; Hex:7; HexNAc:6; Neu5Ac:1}
True	False	True	True	True	{Fuc:1; Hex:9; HexNAc:8; Neu5Ac:1; Neu5Gc:1}
True	False	True	True	True	{Fuc:6; Hex:10; HexNAc:8; Neu5Gc:1}
True	True	True	True	True	{Fuc:2; Hex:7; HexNAc:5}
True	True	True	True	True	{Fuc:4; Hex:7; HexNAc:6; Neu5Ac:2}
True	False	True	True	True	{Hex:11; HexNAc:11; Neu5Ac:1}
True	True	True	True	True	{Fuc:3; Hex:5; HexNAc:5; Neu5Ac:2}
True	True	True	True	True	{Hex:11; HexNAc:7; Neu5Ac:1}
True	True	True	True	True	{Hex:7; HexNAc:6; Neu5Ac:3}
True	True	True	True	True	{Fuc:2; Hex:8; HexNAc:7}
True	True	True	False	False	{Fuc:1; Hex:8; HexNAc:4; Neu5Ac:1}
True	True	True	True	True	{Fuc:1; Hex:4; HexNAc:3; Neu5Ac:1; Neu5Gc:1}
True	True	True	True	True	{Fuc:1; Hex:6; HexNAc:6; Neu5Ac:3}
True	True	True	True	True	{Fuc:1; Hex:6; HexNAc:7; Neu5Ac:1}
True	False	True	True	True	{Fuc:5; Hex:8; HexNAc:8; Neu5Ac:5}
True	True	True	True	True	{Hex:4; HexNAc:3}
True	True	True	True	True	{Fuc:2; Hex:5; HexNAc:4; Neu5Ac:3}
True	True	True	True	True	{Fuc:5; Hex:7; HexNAc:6; Neu5Ac:1}
True	True	True	True	True	{Fuc:1; Hex:5; HexNAc:3; Neu5Gc:2}
True	True	True	True	True	{Hex:5; HexNAc:2}
True	False	True	True	True	{Fuc:2; Hex:3; HexNAc:3; Neu5Gc:1}
True	True	True	True	True	{Fuc:1; Hex:8; HexNAc:6; Neu5Ac:3}
True	False	True	False	False	{Fuc:5; Hex:10; HexNAc:8}
True	False	True	True	True	{Fuc:4; Hex:9; HexNAc:7; Neu5Ac:1}
True	True	True	True	True	{Fuc:2; Hex:3; HexNAc:4}
True	False	True	False	False	{Fuc:5; Hex:4; HexNAc:7; Neu5Gc:1}
True	True	True	True	True	{Hex:9; HexNAc:6; Neu5Ac:3}
True	True	True	True	True	{Fuc:5; Hex:5; HexNAc:5}
True	False	True	True	True	{Fuc:1; Hex:7; HexNAc:7; Neu5Ac:1; Neu5Gc:1}
True	False	True	True	True	{Fuc:1; Hex:7; HexNAc:10}
True	True	True	True	True	{Hex:6; HexNAc:3; Neu5Ac:1}
True	False	True	True	True	{Hex:8; HexNAc:4; Neu5Ac:1; Neu5Gc:1}
True	False	False	True	True	{Fuc:3; Hex:8; HexNAc:7; Neu5Gc:1}
True	True	True	True	True	{Fuc:1; Hex:7; HexNAc:7; Neu5Ac:3}
True	False	True	True	True	{Fuc:6; Hex:8; HexNAc:7; Neu5Ac:1; Neu5Gc:1}
True	True	True	True	True	{Fuc:2; Hex:5; HexNAc:5; Neu5Ac:3}
True	True	True	True	True	{Fuc:2; Hex:4; HexNAc:5; Neu5Ac:2}
True	True	True	True	True	{Fuc:3; Hex:8; HexNAc:6; Neu5Ac:3}
True	True	True	True	True	{Fuc:1; Hex:8; HexNAc:7; Neu5Ac:1; Neu5Gc:2}
True	True	True	True	True	{Fuc:4; Hex:5; HexNAc:6; Neu5Gc:1}
True	False	False	False	False	{Fuc:2; Hex:7; HexNAc:7; Neu5Ac:1; Neu5Gc:2}
True	True	True	True	True	{Fuc:1; Hex:4; HexNAc:7}
True	False	True	True	True	{Fuc:4; Hex:8; HexNAc:8; Neu5Gc:1}
True	False	True	True	True	{Hex:7; HexNAc:8; Neu5Gc:1}
True	True	True	True	True	{Fuc:1; Hex:6; HexNAc:7; Neu5Ac:2; Neu5Gc:1}
True	True	True	True	True	{Hex:6; HexNAc:6; Neu5Ac:2; Neu5Gc:1}
True	False	True	True	True	{Fuc:1; Hex:10; HexNAc:4}
True	False	False	True	True	{Fuc:5; Hex:9; HexNAc:6; Neu5Ac:1}
True	True	True	True	True	{Fuc:2; Hex:8; HexNAc:4; Neu5Ac:1}
True	False	False	False	False	{Fuc:4; Hex:12; HexNAc:8; Neu5Ac:1}
True	False	True	True	True	{Hex:8; HexNAc:6; Neu5Ac:1}
True	True	True	True	True	{Fuc:1; Hex:8; HexNAc:2}
True	True	True	True	True	{Hex:6; HexNAc:5; Neu5Ac:4}
True	True	True	True	True	{Fuc:2; Hex:7; HexNAc:4}
True	False	True	True	True	{Fuc:4; Hex:8; HexNAc:8; Neu5Ac:4; Neu5Gc:1}
True	False	True	True	True	{Hex:6; HexNAc:11}
True	True	True	True	True	{Hex:6; HexNAc:5; Neu5Gc:2}
True	True	True	True	True	{Hex:6; HexNAc:3}
True	True	True	True	True	{Fuc:1; Hex:4; HexNAc:6; Neu5Gc:1}
True	True	True	True	True	{Hex:7; HexNAc:4; Neu5Gc:2}
True	True	True	True	True	{Hex:14; HexNAc:2}
True	True	True	True	True	{Hex:3; HexNAc:7}
True	True	True	True	True	{Fuc:2; Hex:7; HexNAc:6; Neu5Ac:5}
True	True	True	True	True	{Fuc:1; Hex:6; HexNAc:6; Neu5Ac:4}
True	True	True	True	True	{Hex:9; HexNAc:7}
True	False	True	True	True	{Fuc:3; Hex:5; HexNAc:4; Neu5Ac:1; Neu5Gc:1}
True	False	True	True	True	{Fuc:5; Hex:8; HexNAc:7; Neu5Ac:1}
True	True	True	True	True	{Hex:5; HexNAc:4; Neu5Gc:1}
True	True	True	True	True	{Fuc:1; Hex:5; HexNAc:4; Neu5Ac:3}
True	True	True	True	True	{Hex:6; HexNAc:5; Neu5Ac:1; Neu5Gc:3}
True	False	True	True	True	{Fuc:1; Hex:8; HexNAc:5; Neu5Gc:2}
True	True	True	True	True	{Fuc:4; Hex:4; HexNAc:6}
True	True	True	True	True	{Fuc:1; Hex:4; HexNAc:5; Neu5Gc:2}
True	True	True	True	True	{Fuc:1; Hex:4; HexNAc:5; Neu5Gc:1}
True	True	True	True	True	{Fuc:3; Hex:6; HexNAc:4; Neu5Ac:1; Neu5Gc:1}
True	False	True	True	True	{Fuc:1; Hex:9; HexNAc:7; Neu5Ac:3}
True	True	True	True	True	{Fuc:1; Hex:4; HexNAc:6}
True	False	False	True	True	{Fuc:3; Hex:3; HexNAc:4; Neu5Gc:1}
True	False	True	True	True	{Fuc:3; Hex:8; HexNAc:7; Neu5Ac:3}
True	True	True	True	True	{Fuc:4; Hex:5; HexNAc:7; Neu5Ac:1}
True	True	True	True	True	{Fuc:1; Hex:5; HexNAc:7}
True	True	True	True	True	{Fuc:4; Hex:7; HexNAc:7}
True	True	True	True	True	{Hex:4; HexNAc:6; Neu5Gc:2}
True	False	True	True	True	{Hex:8; HexNAc:8; Neu5Ac:1; Neu5Gc:2}
True	False	True	True	True	{Fuc:2; Hex:9; HexNAc:4; Neu5Ac:2}
True	True	True	True	True	{Hex:4; HexNAc:3; Neu5Ac:1; Neu5Gc:1}
True	True	True	True	True	{Fuc:1; Hex:5; HexNAc:6}
True	False	True	True	True	{Fuc:2; Hex:9; HexNAc:7; Neu5Ac:3}
True	False	True	True	True	{Fuc:1; Hex:3; HexNAc:3; Neu5Ac:1}
True	True	True	True	True	{Hex:4; HexNAc:6; Neu5Ac:1}
True	True	True	True	True	{Fuc:1; Hex:4; HexNAc:4; Neu5Gc:1}
True	True	True	True	True	{Hex:8; HexNAc:7; Neu5Ac:1}
True	True	True	True	True	{Fuc:1; Hex:9; HexNAc:8; Neu5Ac:2}
True	False	False	True	True	{Fuc:1; Hex:9; HexNAc:3}
True	True	True	True	True	{Fuc:1; Hex:5; HexNAc:7; Neu5Ac:2}
True	True	True	True	True	{Fuc:3; Hex:7; HexNAc:7; Neu5Gc:1}
True	True	True	True	True	{Fuc:2; Hex:4; HexNAc:6; Neu5Ac:2}
True	True	True	False	True	{Fuc:2; Hex:7; HexNAc:7; Neu5Ac:1; Neu5Gc:1}
True	True	True	True	True	{Hex:6; HexNAc:6; Neu5Ac:1}
True	False	True	True	True	{Fuc:2; Hex:9; HexNAc:5}
True	False	True	True	True	{Fuc:4; Hex:11; HexNAc:8; Neu5Ac:1}
True	True	True	True	True	{Fuc:3; Hex:7; HexNAc:5; Neu5Ac:2}
True	False	True	True	True	{Fuc:2; Hex:3; HexNAc:5; Neu5Gc:1}
True	True	True	True	True	{Fuc:1; Hex:7; HexNAc:4}
True	True	True	True	True	{Fuc:1; Hex:4; HexNAc:4; Neu5Gc:2}
True	True	True	True	True	{Fuc:4; Hex:6; HexNAc:4; Neu5Ac:1}
True	False	False	False	False	{Fuc:2; Hex:11; HexNAc:8; Neu5Ac:2}
True	True	True	True	True	{Fuc:2; Hex:6; HexNAc:4; Neu5Ac:3}
True	True	True	True	True	{Hex:5; HexNAc:6; Neu5Ac:2}
True	True	True	True	True	{Hex:8; HexNAc:8}
True	True	True	True	True	{Hex:3; HexNAc:4; Neu5Ac:2}
True	True	True	True	True	{Fuc:3; Hex:7; HexNAc:6; Neu5Ac:2; Neu5Gc:1}
True	True	True	True	True	{Fuc:4; Hex:6; HexNAc:5; Neu5Ac:2}
True	True	True	True	True	{Fuc:2; Hex:6; HexNAc:4; Neu5Ac:1}
True	False	True	True	True	{Fuc:3; Hex:8; HexNAc:5; Neu5Ac:1}
True	True	True	True	True	{Fuc:3; Hex:4; HexNAc:4; Neu5Gc:1}
True	True	True	True	True	{Fuc:1; Hex:6; HexNAc:7; Neu5Ac:1; Neu5Gc:2}
True	True	False	True	False	{Fuc:2; Hex:5; HexNAc:7; Neu5Gc:1}
True	False	True	True	True	{Fuc:2; Hex:9; HexNAc:5; Neu5Ac:1; Neu5Gc:1}
True	True	True	True	True	{Fuc:1; Hex:6; HexNAc:6; Neu5Gc:1}
True	False	False	False	False	{Fuc:4; Hex:8; HexNAc:7; Neu5Ac:3}
True	True	True	True	True	{Fuc:3; Hex:6; HexNAc:5; Neu5Ac:3}
True	True	True	True	True	{Hex:4; HexNAc:5; Neu5Gc:2}
True	True	True	True	True	{Hex:7; HexNAc:6; Neu5Ac:2}
True	True	True	True	True	{Fuc:1; Hex:4; HexNAc:6; Neu5Ac:2}
True	False	True	True	True	{Hex:9; HexNAc:7; Neu5Gc:1}
True	True	True	True	True	{Fuc:1; Hex:5; HexNAc:5}
True	False	True	True	True	{Fuc:6; Hex:8; HexNAc:7; Neu5Ac:3}
True	False	True	True	True	{Hex:6; HexNAc:5; Neu5Ac:2; Neu5Gc:3}
True	True	True	True	True	{Fuc:4; Hex:4; HexNAc:4}
True	True	True	True	True	{Fuc:2; Hex:5; HexNAc:6; Neu5Gc:2}
True	False	True	True	True	{Fuc:6; Hex:7; HexNAc:7; Neu5Ac:3}
True	False	True	True	True	{Hex:6; HexNAc:8; Neu5Ac:2; Neu5Gc:1}
True	False	True	True	True	{Fuc:5; Hex:10; HexNAc:6; Neu5Gc:1}
True	True	True	True	True	{Fuc:2; Hex:9; HexNAc:7; Neu5Ac:2}
True	True	True	True	True	{Fuc:2; Hex:5; HexNAc:5; Neu5Ac:1; Neu5Gc:2}
True	True	True	True	True	{Hex:5; HexNAc:5; Neu5Gc:1}
True	True	True	True	True	{Fuc:3; Hex:4; HexNAc:4}
True	False	True	True	True	{Fuc:4; Hex:5; HexNAc:4; Neu5Gc:2}
True	True	True	True	True	{Hex:7; HexNAc:2}
True	True	True	True	True	{Fuc:1; Hex:6; HexNAc:4}
True	True	True	True	True	{Fuc:2; Hex:5; HexNAc:4; Neu5Ac:2}
True	True	True	True	True	{Hex:5; HexNAc:4; Neu5Gc:4}
True	True	True	True	True	{Fuc:4; Hex:5; HexNAc:4; Neu5Ac:1}
True	True	True	True	True	{Fuc:1; Hex:8; HexNAc:7; Neu5Ac:3}
True	True	True	True	True	{Fuc:5; Hex:5; HexNAc:6}
True	True	True	True	True	{Fuc:4; Hex:9; HexNAc:7}
True	True	True	True	True	{Fuc:2; Hex:6; HexNAc:5; Neu5Ac:1}
True	True	True	True	True	{Hex:4; HexNAc:4; Neu5Gc:1}
True	True	True	True	True	{Hex:6; HexNAc:5; Neu5Ac:1; Neu5Gc:2}
True	True	True	True	True	{Fuc:3; Hex:6; HexNAc:5; Neu5Ac:1; Neu5Gc:2}
True	True	True	True	True	{Hex:6; HexNAc:6; Neu5Ac:1; Neu5Gc:2}
True	True	True	True	True	{Fuc:3; Hex:6; HexNAc:6; Neu5Ac:1}
True	True	True	True	True	{Hex:6; HexNAc:6}
True	False	True	True	True	{Hex:7; HexNAc:8; Neu5Ac:2}
True	True	True	True	True	{Fuc:1; Hex:3; HexNAc:2}
True	False	True	True	True	{Hex:8; HexNAc:8; Neu5Ac:1; Neu5Gc:3}
True	False	True	True	True	{Fuc:1; Hex:7; HexNAc:6; Neu5Ac:2; Neu5Gc:3}
True	True	True	True	True	{Fuc:2; Hex:4; HexNAc:6; Neu5Gc:2}
True	True	True	True	True	{Fuc:1; Hex:6; HexNAc:3; Neu5Ac:1}
True	False	True	True	True	{Hex:2; HexNAc:5}
True	False	True	True	True	{Fuc:2; Hex:2; HexNAc:4}
True	False	True	True	False	{Fuc:4; Hex:7; HexNAc:6; Neu5Gc:1}
True	True	True	True	True	{Hex:5; HexNAc:7}
True	True	True	True	True	{Fuc:4; Hex:8; HexNAc:5}
True	False	True	True	True	{Fuc:1; Hex:10; HexNAc:7; Neu5Ac:3}
True	True	True	True	True	{Hex:6; HexNAc:4; Neu5Ac:2}
True	False	True	True	True	{Fuc:5; Hex:10; HexNAc:6}
True	True	True	True	True	{Hex:5; HexNAc:5; Neu5Ac:2}
True	True	True	True	True	{Hex:8; HexNAc:5; Neu5Gc:1}
True	True	True	True	True	{Hex:6; HexNAc:7; Neu5Ac:1}
True	True	True	True	True	{Fuc:1; Hex:8; HexNAc:6; Neu5Ac:2}
True	True	True	True	True	{Fuc:1; Hex:11; HexNAc:8}
True	True	True	True	True	{Fuc:1; Hex:5; HexNAc:4}
True	True	True	True	True	{Hex:6; HexNAc:5; Neu5Ac:1}
True	False	True	True	True	{Fuc:2; Hex:8; HexNAc:6; Neu5Ac:5}
True	False	True	True	True	{Fuc:2; Hex:3; HexNAc:5; Neu5Ac:1}
True	True	True	True	True	{Fuc:5; Hex:7; HexNAc:7}
True	True	True	True	True	{Fuc:1; Hex:5; HexNAc:6; Neu5Ac:2}
True	True	True	True	True	{Fuc:2; Hex:7; HexNAc:6; Neu5Ac:1}
True	True	True	True	True	{Fuc:5; Hex:7; HexNAc:7; Neu5Ac:1}
True	True	True	True	True	{Hex:6; HexNAc:4; Neu5Ac:1; Neu5Gc:1}
True	False	True	True	True	{Fuc:1; Hex:9; HexNAc:7; Neu5Gc:1}
True	False	True	False	False	{Fuc:1; Hex:12; HexNAc:11}
True	True	True	True	True	{Hex:5; HexNAc:4; Neu5Gc:3}
True	False	True	True	True	{Hex:2; HexNAc:4}
True	False	True	True	True	{Fuc:5; Hex:8; HexNAc:7; Neu5Ac:2}
True	True	True	True	True	{Fuc:1; Hex:5; HexNAc:3; Neu5Ac:2}
True	False	True	True	True	{Hex:3; HexNAc:5; Neu5Gc:1}
True	True	True	True	True	{Hex:3; HexNAc:4; Neu5Ac:1; Neu5Gc:1}
True	True	False	True	True	{Fuc:3; Hex:8; HexNAc:7; Neu5Ac:1}
True	True	True	True	True	{Hex:5; HexNAc:7; Neu5Ac:1}
True	True	True	True	True	{Fuc:7; Hex:6; HexNAc:5}
True	True	True	True	True	{Fuc:1; Hex:4; HexNAc:3; Neu5Gc:1}
True	False	True	True	True	{Fuc:1; Hex:7; HexNAc:6; Neu5Ac:4; Neu5Gc:1}
True	True	True	True	True	{Hex:9; HexNAc:2}
True	False	True	True	True	{Hex:7; HexNAc:6; Neu5Gc:4}
True	True	True	True	True	{Fuc:3; Hex:5; HexNAc:5; Neu5Ac:3}
True	True	True	True	True	{Fuc:1; Hex:6; HexNAc:5; Neu5Ac:1; Neu5Gc:1}
True	True	True	True	True	{Fuc:3; Hex:4; HexNAc:6; Neu5Ac:1}
True	True	True	True	True	{Fuc:1; Hex:7; HexNAc:2}
True	True	True	True	True	{Fuc:1; Hex:7; HexNAc:4; Neu5Gc:1}
True	True	True	True	True	{Fuc:3; Hex:5; HexNAc:4; Neu5Gc:2}
True	False	True	True	True	{Hex:6; HexNAc:8; Neu5Ac:3}
True	False	True	True	True	{Fuc:4; Hex:4; HexNAc:7; Neu5Gc:2}
True	False	True	True	True	{Hex:9; HexNAc:8; Neu5Ac:4}
True	False	True	True	False	{Fuc:3; Hex:11; HexNAc:7; Neu5Ac:1; Neu5Gc:1}
True	True	True	True	True	{Fuc:4; Hex:6; HexNAc:6}
True	False	True	True	True	{Fuc:1; Hex:5; HexNAc:4; Neu5Gc:4}
True	True	True	True	True	{Fuc:4; Hex:4; HexNAc:6; Neu5Ac:1}
True	True	True	True	True	{Fuc:4; Hex:6; HexNAc:6; Neu5Ac:1}
True	True	True	False	True	{Fuc:3; Hex:4; HexNAc:6; Neu5Gc:2}
True	True	True	True	True	{Hex:9; HexNAc:5}
True	True	True	True	True	{Hex:5; HexNAc:5; Neu5Ac:1; Neu5Gc:2}
True	True	True	True	True	{Hex:5; HexNAc:3; Neu5Ac:1; Neu5Gc:1}
True	True	True	True	True	{Fuc:2; Hex:9; HexNAc:8; Neu5Ac:1}
True	False	True	True	True	{Hex:11; HexNAc:8}
True	False	True	True	True	{Fuc:6; Hex:10; HexNAc:7}
True	False	True	True	True	{Fuc:2; Hex:8; HexNAc:5; Neu5Ac:1}
True	False	True	True	True	{Fuc:3; Hex:7; HexNAc:5; Neu5Gc:2}
True	False	True	True	False	{Fuc:1; Hex:10; HexNAc:7; Neu5Gc:1}
True	True	True	True	True	{Fuc:4; Hex:5; HexNAc:6; Neu5Ac:1}
True	True	True	True	True	{Fuc:6; Hex:7; HexNAc:6; Neu5Ac:1}
True	False	True	True	True	{Fuc:4; Hex:13; HexNAc:8}
True	True	True	True	True	{Fuc:1; Hex:7; HexNAc:5; Neu5Gc:3}
True	False	True	True	True	{Fuc:1; Hex:2; HexNAc:4}
True	True	True	True	True	{Fuc:3; Hex:5; HexNAc:6}
True	True	True	True	True	{Fuc:2; Hex:5; HexNAc:2}
True	False	True	True	True	{Fuc:3; Hex:4; HexNAc:4; Neu5Ac:2}
True	True	True	True	True	{Hex:3; HexNAc:6}
True	True	True	True	True	{Fuc:5; Hex:6; HexNAc:6; Neu5Ac:1}
True	True	True	True	True	{Fuc:2; Hex:6; HexNAc:6; Neu5Ac:2}
True	False	True	False	False	{Fuc:2; Hex:11; HexNAc:4}
True	False	True	True	True	{Fuc:1; Hex:5; HexNAc:3; Neu5Ac:1; Neu5Gc:1}
True	False	True	True	True	{Fuc:1; Hex:2; HexNAc:3}
True	False	False	True	True	{Fuc:3; Hex:8; HexNAc:5}
True	True	True	True	True	{Fuc:1; Hex:6; HexNAc:7}
True	False	True	True	True	{Fuc:4; Hex:7; HexNAc:8}
True	True	True	True	True	{Fuc:1; Hex:7; HexNAc:3}
True	True	True	True	True	{Hex:4; HexNAc:7; Neu5Ac:2}
True	False	True	True	True	{Fuc:2; Hex:8; HexNAc:8; Neu5Ac:4}
True	True	True	True	True	{Fuc:1; Hex:7; HexNAc:6; Neu5Ac:1}
True	True	True	True	True	{Fuc:2; Hex:4; HexNAc:3; Neu5Gc:1}
True	True	True	True	True	{Fuc:3; Hex:5; HexNAc:4; Neu5Gc:1}
True	False	True	True	True	{Hex:6; HexNAc:5; Neu5Ac:3; Neu5Gc:1}
True	True	True	True	True	{Fuc:3; Hex:4; HexNAc:6; Neu5Ac:1; Neu5Gc:1}
True	True	True	True	True	{Hex:5; HexNAc:4; Neu5Ac:2}
True	False	True	True	True	{Fuc:1; Hex:4; HexNAc:8; Neu5Ac:1}
True	True	True	False	False	{Fuc:1; Hex:7; HexNAc:4; Neu5Gc:2}
True	False	True	True	True	{Hex:10; HexNAc:8; Neu5Gc:1}
True	True	True	True	True	{Fuc:3; Hex:8; HexNAc:7}
True	True	True	True	True	{Fuc:2; Hex:4; HexNAc:5}
True	True	True	True	True	{Fuc:2; Hex:5; HexNAc:5; Neu5Gc:3}
True	False	False	True	True	{Fuc:2; Hex:8; HexNAc:7; Neu5Ac:2}
True	True	True	True	True	{Fuc:4; Hex:3; HexNAc:5}
True	True	True	True	True	{Fuc:1; Hex:7; HexNAc:6; Neu5Ac:1; Neu5Gc:1}
True	True	True	True	True	{Hex:5; HexNAc:4; Neu5Ac:1; Neu5Gc:3}
True	False	False	True	True	{Fuc:1; Hex:8; HexNAc:5; Neu5Ac:2}
True	False	True	True	True	{Fuc:6; Hex:7; HexNAc:7; Neu5Ac:1}
True	True	True	True	True	{Fuc:6; Hex:6; HexNAc:7}
True	True	True	True	True	{Hex:5; HexNAc:3; Neu5Gc:2}
True	True	True	True	True	{Fuc:1; Hex:6; HexNAc:5; Neu5Ac:3; Neu5Gc:1}
True	True	True	True	True	{Fuc:1; Hex:4; HexNAc:6; Neu5Ac:1; Neu5Gc:1}
True	True	True	True	True	{Fuc:2; Hex:5; HexNAc:6; Neu5Ac:1}
True	True	True	True	True	{Fuc:1; Hex:6; HexNAc:4; Neu5Gc:2}
True	True	True	False	True	{Fuc:2; Hex:9; HexNAc:8}
True	True	True	True	True	{Fuc:2; Hex:5; HexNAc:6; Neu5Ac:1; Neu5Gc:1}
True	True	True	True	True	{Hex:4; HexNAc:6; Neu5Ac:2}
True	False	True	False	False	{Hex:5; HexNAc:8; Neu5Gc:1}
True	True	True	True	True	{Fuc:1; Hex:10; HexNAc:9}
True	True	True	True	True	{Fuc:1; Hex:6; HexNAc:4; Neu5Ac:1}
True	True	True	True	True	{Fuc:4; Hex:4; HexNAc:5}
True	True	True	True	True	{Fuc:3; Hex:7; HexNAc:6; Neu5Ac:2}
True	False	True	True	True	{Fuc:6; Hex:8; HexNAc:8}
False	True	True	False	False	{Fuc:5; Hex:4; HexNAc:7; Neu5Ac:2}
False	True	False	False	False	{Fuc:5; Hex:5; HexNAc:7; Neu5Gc:2}
False	True	False	True	True	{Fuc:5; Hex:3; HexNAc:6}
False	True	False	True	True	{Fuc:2; Hex:9; HexNAc:6; Neu5Gc:1}
False	True	False	False	True	{Fuc:3; Hex:5; HexNAc:4; Neu5Ac:3}
False	True	False	False	False	{Fuc:3; Hex:6; HexNAc:5; Neu5Gc:3}
False	True	False	False	True	{Fuc:2; Hex:7; HexNAc:5; Neu5Gc:2}
False	True	False	True	False	{Fuc:6; Hex:7; HexNAc:6; Neu5Gc:1}
False	True	False	False	False	{Fuc:1; Hex:8; HexNAc:6; Neu5Gc:1}
False	True	False	False	False	{Fuc:4; Hex:5; HexNAc:4; Neu5Gc:1}
False	True	False	False	False	{Fuc:5; Hex:6; HexNAc:6; Neu5Ac:2}
False	True	True	True	True	{Fuc:3; Hex:4; HexNAc:7; Neu5Ac:2}
False	True	False	True	True	{Fuc:5; Hex:5; HexNAc:6; Neu5Ac:2}
False	True	False	False	False	{Fuc:3; Hex:5; HexNAc:5; Neu5Gc:2}
False	True	False	True	True	{Fuc:4; Hex:7; HexNAc:7; Neu5Ac:2}
False	True	False	False	False	{Fuc:5; Hex:9; HexNAc:6}
False	True	False	False	False	{Fuc:1; Hex:7; HexNAc:7; Neu5Ac:3; Neu5Gc:1}
False	True	False	False	False	{Fuc:3; Hex:9; HexNAc:7}
False	True	False	False	False	{Fuc:1; Hex:10; HexNAc:7}
False	True	True	False	False	{Fuc:5; Hex:4; HexNAc:7}
False	True	False	False	False	{Fuc:5; Hex:6; HexNAc:7; Neu5Ac:1}
False	True	False	False	False	{Fuc:4; Hex:5; HexNAc:5; Neu5Gc:1}
False	True	False	False	False	{Fuc:3; Hex:6; HexNAc:4; Neu5Gc:2}
False	True	False	True	True	{Fuc:1; Hex:5; HexNAc:6; Neu5Gc:2}
False	True	False	False	False	{Fuc:2; Hex:6; HexNAc:6; Neu5Gc:3}
False	True	False	False	False	{Fuc:4; Hex:4; HexNAc:5; Neu5Ac:1}
False	True	False	False	True	{Fuc:1; Hex:8; HexNAc:8; Neu5Gc:1}
False	True	True	False	True	{Fuc:2; Hex:7; HexNAc:7; Neu5Gc:2}
False	True	False	True	True	{Fuc:1; Hex:5; HexNAc:4; Neu5Ac:2; Neu5Gc:1}
False	True	False	True	True	{Hex:4; HexNAc:8}
False	True	False	False	False	{Hex:10; HexNAc:8; Neu5Ac:2}
False	True	False	False	False	{Fuc:4; Hex:6; HexNAc:6; Neu5Gc:3}
False	True	False	False	False	{Fuc:1; Hex:9; HexNAc:7; Neu5Ac:2}
False	True	False	False	False	{Fuc:1; Hex:6; HexNAc:7; Neu5Ac:1; Neu5Gc:3}
False	True	False	False	False	{Fuc:1; Hex:10; HexNAc:8}
False	True	False	True	True	{Fuc:4; Hex:6; HexNAc:5; Neu5Ac:1; Neu5Gc:2}
False	True	False	True	True	{Fuc:4; Hex:6; HexNAc:6; Neu5Gc:1}
False	True	False	True	True	{Hex:9; HexNAc:6; Neu5Ac:2}
False	True	False	False	False	{Hex:9; HexNAc:6; Neu5Ac:1}
False	True	False	False	False	{Fuc:3; Hex:10; HexNAc:6; Neu5Ac:1}
False	True	False	True	True	{Fuc:4; Hex:6; HexNAc:5; Neu5Gc:1}
False	True	True	True	True	{Fuc:5; Hex:7; HexNAc:6; Neu5Ac:2}
False	True	False	True	True	{Fuc:4; Hex:5; HexNAc:5; Neu5Ac:1; Neu5Gc:1}
False	True	False	False	False	{Fuc:2; Hex:10; HexNAc:7}
False	True	True	True	True	{Hex:9; HexNAc:5; Neu5Gc:1}
False	True	False	False	False	{Fuc:1; Hex:4; HexNAc:6; Neu5Gc:2}
False	True	False	False	False	{Fuc:2; Hex:6; HexNAc:6; Neu5Ac:1; Neu5Gc:2}
False	True	True	False	True	{Fuc:4; Hex:6; HexNAc:7; Neu5Gc:1}
False	True	False	False	False	{Fuc:2; Hex:9; HexNAc:8; Neu5Gc:1}
False	True	True	True	True	{Fuc:2; Hex:3; HexNAc:3}
False	True	False	False	False	{Fuc:2; Hex:10; HexNAc:6}
False	True	False	False	False	{Fuc:5; Hex:6; HexNAc:6; Neu5Ac:1; Neu5Gc:1}
False	True	False	False	False	{Fuc:4; Hex:4; HexNAc:7; Neu5Gc:1}
False	True	False	False	False	{Hex:7; HexNAc:7; Neu5Ac:4}
False	True	False	True	True	{Fuc:4; Hex:6; HexNAc:4; Neu5Gc:1}
False	True	False	True	True	{Fuc:5; Hex:3; HexNAc:7}
False	True	False	False	False	{Fuc:3; Hex:6; HexNAc:4; Neu5Gc:1}
False	True	True	False	True	{Fuc:3; Hex:4; HexNAc:5; Neu5Gc:1}
False	True	False	False	False	{Fuc:1; Hex:6; HexNAc:7; Neu5Gc:2}
False	True	True	True	True	{Fuc:4; Hex:3; HexNAc:6}
False	True	False	False	False	{Hex:10; HexNAc:7; Neu5Ac:2}
False	True	False	True	True	{Fuc:2; Hex:9; HexNAc:7}
False	True	False	False	False	{Fuc:1; Hex:8; HexNAc:6; Neu5Ac:5}
False	True	False	False	False	{Fuc:2; Hex:8; HexNAc:4; Neu5Gc:1}
False	True	False	False	False	{Fuc:1; Hex:9; HexNAc:9}
False	True	False	False	False	{Fuc:2; Hex:6; HexNAc:7; Neu5Ac:1; Neu5Gc:2}
False	True	False	False	False	{Fuc:2; Hex:9; HexNAc:6}
False	True	True	True	True	{Fuc:3; Hex:6; HexNAc:7; Neu5Ac:2}
False	True	False	True	True	{Fuc:2; Hex:9; HexNAc:7; Neu5Gc:1}
False	True	False	False	False	{Fuc:2; Hex:4; HexNAc:7; Neu5Gc:2}
False	True	True	False	False	{Fuc:3; Hex:6; HexNAc:7; Neu5Gc:2}
False	True	False	False	False	{Fuc:1; Hex:9; HexNAc:7}
False	True	True	True	False	{Fuc:1; Hex:10; HexNAc:7; Neu5Ac:1}
False	True	False	False	False	{Hex:7; HexNAc:5; Neu5Gc:2}
False	True	False	False	False	{Fuc:3; Hex:6; HexNAc:6; Neu5Gc:2}
False	True	True	True	True	{Fuc:1; Hex:8; HexNAc:6; Neu5Ac:1}
False	True	False	False	False	{Fuc:2; Hex:7; HexNAc:4; Neu5Gc:3}
False	True	False	False	False	{Fuc:1; Hex:9; HexNAc:6; Neu5Gc:2}
False	True	False	False	False	{Fuc:2; Hex:4; HexNAc:7; Neu5Gc:1}
False	True	False	False	False	{Fuc:2; Hex:7; HexNAc:6; Neu5Gc:3}
False	True	False	False	False	{Fuc:1; Hex:9; HexNAc:6; Neu5Ac:2; Neu5Gc:1}
False	True	False	False	False	{Fuc:1; Hex:10; HexNAc:8; Neu5Ac:1}
False	True	False	False	False	{Hex:9; HexNAc:7; Neu5Ac:3}
False	True	False	False	False	{Fuc:2; Hex:5; HexNAc:4; Neu5Gc:3}
False	True	False	True	True	{Fuc:3; Hex:7; HexNAc:6; Neu5Gc:1}
False	True	True	False	True	{Fuc:1; Hex:4; HexNAc:7; Neu5Gc:2}
False	True	False	True	True	{Fuc:1; Hex:5; HexNAc:4; Neu5Ac:3; Neu5Gc:1}
False	True	False	True	False	{Fuc:1; Hex:5; HexNAc:5; Neu5Ac:1; Neu5Gc:2}
False	True	False	False	False	{Fuc:3; Hex:5; HexNAc:6; Neu5Gc:2}
False	True	True	True	True	{Fuc:3; Hex:6; HexNAc:7; Neu5Ac:3}
False	True	False	False	False	{Hex:6; HexNAc:7; Neu5Gc:1}
False	True	False	False	False	{Fuc:3; Hex:6; HexNAc:5; Neu5Gc:2}
False	True	True	True	True	{Fuc:4; Hex:5; HexNAc:6; Neu5Ac:2}
False	True	False	True	True	{Fuc:3; Hex:7; HexNAc:4; Neu5Ac:2}
False	True	False	True	True	{Fuc:5; Hex:6; HexNAc:6; Neu5Ac:3}
False	True	False	False	True	{Fuc:1; Hex:6; HexNAc:9}
False	True	False	False	False	{Hex:5; HexNAc:5; Neu5Gc:3}
False	True	True	True	True	{Fuc:1; Hex:6; HexNAc:3; Neu5Gc:2}
False	True	False	False	False	{Fuc:5; Hex:5; HexNAc:7; Neu5Ac:2}
False	True	False	False	False	{Fuc:1; Hex:6; HexNAc:8}
False	True	True	False	True	{Fuc:4; Hex:9; HexNAc:6; Neu5Ac:1}
False	True	True	False	True	{Fuc:1; Hex:5; HexNAc:7; Neu5Gc:2}
False	True	False	True	True	{Hex:6; HexNAc:6; Neu5Gc:2}
False	True	False	True	True	{Fuc:6; Hex:7; HexNAc:6}
False	True	False	False	False	{Fuc:1; Hex:9; HexNAc:8; Neu5Gc:2}
False	True	False	False	False	{Fuc:1; Hex:7; HexNAc:7; Neu5Gc:2}
False	True	False	False	False	{Fuc:4; Hex:5; HexNAc:7; Neu5Ac:1; Neu5Gc:1}
False	True	False	False	False	{Fuc:3; Hex:4; HexNAc:6; Neu5Gc:1}
False	True	False	False	False	{Fuc:2; Hex:7; HexNAc:4; Neu5Gc:2}
False	True	True	False	True	{Hex:7; HexNAc:7; Neu5Ac:1}
False	True	False	False	False	{Fuc:1; Hex:11; HexNAc:7}
False	True	False	True	True	{Hex:6; HexNAc:9}
False	True	False	False	False	{Fuc:2; Hex:6; HexNAc:5; Neu5Gc:3}
False	True	False	False	False	{Fuc:5; Hex:6; HexNAc:6; Neu5Ac:2; Neu5Gc:1}
False	True	False	False	False	{Fuc:5; Hex:4; HexNAc:6; Neu5Ac:2}
False	True	False	True	True	{Fuc:1; Hex:9; HexNAc:6; Neu5Ac:3}
False	True	False	False	False	{Hex:10; HexNAc:7; Neu5Ac:1}
False	True	False	False	False	{Fuc:6; Hex:7; HexNAc:7}
False	True	False	True	True	{Fuc:1; Hex:7; HexNAc:8}
False	False	True	True	True	{Fuc:1; Hex:7; HexNAc:8; Neu5Ac:2}
False	False	True	True	True	{Fuc:6; Hex:9; HexNAc:8; Neu5Ac:1}
False	False	True	False	True	{Hex:7; HexNAc:6; Neu5Gc:1}
False	False	True	False	True	{Hex:12; HexNAc:8}
False	False	True	False	False	{Fuc:2; Hex:5; HexNAc:4; Neu5Ac:1; Neu5Gc:1}
False	False	True	True	True	{Fuc:2; Hex:7; HexNAc:8; Neu5Ac:2; Neu5Gc:1}
False	False	True	True	True	{Fuc:4; Hex:9; HexNAc:6; Neu5Ac:3}
False	False	True	False	True	{Fuc:1; Hex:6; HexNAc:3; Neu5Ac:1; Neu5Gc:1}
False	False	True	True	True	{Hex:8; HexNAc:7; Neu5Ac:3}
False	False	True	True	True	{Fuc:1; Hex:7; HexNAc:4; Neu5Ac:3}
False	False	True	True	True	{Fuc:6; Hex:11; HexNAc:8; Neu5Ac:1}
False	False	True	True	True	{Fuc:3; Hex:7; HexNAc:6; Neu5Ac:1; Neu5Gc:1}
False	False	True	True	True	{Fuc:2; Hex:4; HexNAc:8; Neu5Ac:1}
False	False	True	True	True	{Fuc:4; Hex:5; HexNAc:6; Neu5Ac:1; Neu5Gc:1}
False	False	True	False	False	{Hex:7; HexNAc:7; Neu5Ac:3}
False	False	True	True	True	{Fuc:1; Hex:6; HexNAc:8; Neu5Ac:1; Neu5Gc:1}
False	False	True	True	True	{Fuc:3; Hex:4; HexNAc:4; Neu5Ac:1; Neu5Gc:1}
False	False	True	True	False	{Fuc:2; Hex:6; HexNAc:8; Neu5Ac:1; Neu5Gc:1}
False	False	True	True	True	{Hex:5; HexNAc:7; Neu5Ac:1; Neu5Gc:1}
False	False	True	True	True	{Fuc:4; Hex:7; HexNAc:8; Neu5Ac:1}
False	False	True	True	True	{Fuc:4; Hex:7; HexNAc:6; Neu5Ac:4}
False	False	True	True	True	{Hex:6; HexNAc:8; Neu5Ac:1; Neu5Gc:1}
False	False	True	True	True	{Fuc:4; Hex:7; HexNAc:5; Neu5Gc:1}
False	False	True	False	False	{Fuc:5; Hex:4; HexNAc:6; Neu5Ac:1; Neu5Gc:1}
False	False	True	False	True	{Fuc:3; Hex:8; HexNAc:6; Neu5Ac:4}
False	False	True	False	True	{Fuc:4; Hex:12; HexNAc:8}
False	False	True	True	True	{Fuc:2; Hex:5; HexNAc:7; Neu5Ac:1; Neu5Gc:1}
False	False	True	False	True	{Fuc:1; Hex:8; HexNAc:8; Neu5Ac:1; Neu5Gc:1}
False	False	True	True	True	{Fuc:5; Hex:4; HexNAc:7; Neu5Ac:1; Neu5Gc:1}
False	False	True	False	True	{Fuc:2; Hex:7; HexNAc:7; Neu5Ac:4}
False	False	True	False	False	{Fuc:2; Hex:10; HexNAc:7; Neu5Gc:1}
False	False	True	True	True	{Hex:8; HexNAc:8; Neu5Ac:4}
False	False	True	False	False	{Fuc:1; Hex:6; HexNAc:6; Neu5Ac:1; Neu5Gc:2}
False	False	True	True	True	{Hex:7; HexNAc:7; Neu5Gc:1}
False	False	True	True	True	{Fuc:1; Hex:10; HexNAc:8; Neu5Ac:2}
False	False	True	True	True	{Hex:10; HexNAc:7; Neu5Ac:3}
False	False	True	False	False	{Fuc:3; Hex:8; HexNAc:7; Neu5Gc:4}
False	False	True	True	True	{Fuc:6; Hex:9; HexNAc:8; Neu5Ac:2}
False	False	True	True	True	{Hex:8; HexNAc:8; Neu5Ac:1}
False	False	True	False	True	{Fuc:3; Hex:4; HexNAc:5; Neu5Ac:2}
False	False	True	False	False	{Fuc:3; Hex:6; HexNAc:8; Neu5Ac:1}
False	False	True	False	False	{Fuc:5; Hex:8; HexNAc:8; Neu5Ac:2; Neu5Gc:1}
False	False	True	True	True	{Fuc:1; Hex:10; HexNAc:5}
False	False	True	True	True	{Fuc:3; Hex:7; HexNAc:6; Neu5Ac:5}
False	False	True	False	False	{Hex:6; HexNAc:7; Neu5Ac:2; Neu5Gc:1}
False	False	True	True	True	{Fuc:3; Hex:5; HexNAc:8; Neu5Ac:1}
False	False	True	True	True	{Fuc:4; Hex:4; HexNAc:6; Neu5Ac:1; Neu5Gc:1}
False	False	True	True	True	{Fuc:2; Hex:8; HexNAc:5}
False	False	True	False	True	{Fuc:1; Hex:7; HexNAc:4; Neu5Ac:2; Neu5Gc:1}
False	False	True	False	True	{Fuc:5; Hex:8; HexNAc:7; Neu5Ac:3}
False	False	True	True	True	{Fuc:6; Hex:8; HexNAc:7; Neu5Ac:3; Neu5Gc:1}
False	False	True	True	True	{Fuc:2; Hex:6; HexNAc:7; Neu5Ac:2; Neu5Gc:1}
False	False	True	True	True	{Fuc:3; Hex:5; HexNAc:8}
False	False	True	False	False	{Fuc:4; Hex:6; HexNAc:4; Neu5Ac:1; Neu5Gc:1}
False	False	True	True	True	{Fuc:3; Hex:9; HexNAc:6; Neu5Ac:3}
False	False	True	False	True	{Fuc:4; Hex:6; HexNAc:6; Neu5Ac:2; Neu5Gc:1}
False	False	True	False	True	{Hex:7; HexNAc:7; Neu5Ac:3; Neu5Gc:1}
False	False	True	True	True	{Fuc:6; Hex:8; HexNAc:7; Neu5Ac:5}
False	False	True	False	True	{Fuc:3; Hex:2; HexNAc:5}
False	False	True	False	False	{Fuc:4; Hex:6; HexNAc:5; Neu5Gc:3}
False	False	True	True	True	{Hex:7; HexNAc:6; Neu5Gc:2}
False	False	True	True	True	{Fuc:4; Hex:5; HexNAc:7; Neu5Ac:2}
False	False	True	True	True	{Hex:5; HexNAc:8; Neu5Ac:1}
False	False	True	False	True	{Hex:8; HexNAc:7; Neu5Ac:4}
False	False	False	True	True	{Fuc:5; Hex:8; HexNAc:6; Neu5Ac:1; Neu5Gc:1}
False	False	False	True	True	{Fuc:1; Hex:7; HexNAc:8; Neu5Ac:3}
False	False	False	True	True	{Fuc:4; Hex:6; HexNAc:5; Neu5Ac:2; Neu5Gc:1}
False	False	False	True	False	{Fuc:2; Hex:9; HexNAc:7; Neu5Ac:1; Neu5Gc:1}
False	False	False	True	True	{Fuc:4; Hex:8; HexNAc:8; Neu5Ac:4}
False	False	False	True	False	{Hex:9; HexNAc:7; Neu5Gc:2}
False	False	False	True	True	{Hex:7; HexNAc:8; Neu5Ac:1; Neu5Gc:1}
False	False	False	True	True	{Hex:10; HexNAc:7; Neu5Gc:1}
False	False	False	True	True	{Fuc:2; Hex:10; HexNAc:8; Neu5Ac:1}
False	False	False	True	True	{Fuc:3; Hex:10; HexNAc:8; Neu5Ac:2; Neu5Gc:1}
False	False	False	True	True	{Fuc:5; Hex:10; HexNAc:7}
False	False	False	True	True	{Fuc:2; Hex:13; HexNAc:7}
False	False	False	True	True	{Fuc:3; Hex:9; HexNAc:6; Neu5Gc:1}
False	False	False	True	True	{Fuc:5; Hex:7; HexNAc:7; Neu5Gc:1}
False	False	False	True	True	{Hex:18; HexNAc:2}
False	False	False	True	True	{Fuc:2; Hex:8; HexNAc:8; Neu5Ac:2; Neu5Gc:1}
False	False	False	True	True	{Hex:7; HexNAc:7; Neu5Gc:2}
False	False	False	True	True	{Fuc:1; Hex:5; HexNAc:8; Neu5Ac:2}
False	False	False	True	True	{Hex:7; HexNAc:6; Neu5Ac:1; Neu5Gc:2}
False	False	False	True	True	{Fuc:1; Hex:10; HexNAc:5; Neu5Gc:1}
False	False	False	True	False	{Fuc:5; Hex:9; HexNAc:7; Neu5Ac:3}
False	False	False	True	True	{Fuc:6; Hex:8; HexNAc:7; Neu5Ac:4}
False	False	False	True	True	{Fuc:6; Hex:9; HexNAc:7; Neu5Ac:1}
False	False	False	True	True	{Fuc:6; Hex:11; HexNAc:7; Neu5Ac:2}
False	False	False	True	True	{Hex:8; HexNAc:4; Neu5Gc:2}
False	False	False	True	True	{Fuc:6; Hex:8; HexNAc:8; Neu5Ac:1; Neu5Gc:2}
False	False	False	True	True	{Fuc:6; Hex:9; HexNAc:7; Neu5Ac:2; Neu5Gc:2}
False	False	False	True	True	{Fuc:2; Hex:7; HexNAc:6; Neu5Ac:1; Neu5Gc:1}
False	False	False	True	True	{Fuc:6; Hex:9; HexNAc:7; Neu5Ac:3; Neu5Gc:1}
False	False	False	True	True	{Fuc:3; Hex:5; HexNAc:8; Neu5Ac:2}
False	False	False	True	True	{Fuc:5; Hex:6; HexNAc:6; Neu5Gc:1}
False	False	False	True	True	{Fuc:3; Hex:4; HexNAc:7; Neu5Ac:1; Neu5Gc:1}
False	False	False	True	True	{Hex:5; HexNAc:8; Neu5Gc:2}
False	False	False	True	True	{Fuc:1; Hex:9; HexNAc:5; Neu5Gc:2}
False	False	False	True	True	{Fuc:1; Hex:10; HexNAc:4; Neu5Gc:1}
False	False	False	True	True	{Fuc:3; Hex:6; HexNAc:8; Neu5Ac:1; Neu5Gc:1}
False	False	False	True	True	{Fuc:3; Hex:7; HexNAc:8; Neu5Gc:3}
False	False	False	True	True	{Fuc:4; Hex:8; HexNAc:7; Neu5Ac:4}
False	False	False	True	True	{Fuc:5; Hex:7; HexNAc:6; Neu5Ac:1; Neu5Gc:1}
False	False	False	True	True	{Fuc:3; Hex:4; HexNAc:7; Neu5Gc:1}
False	False	False	True	True	{Fuc:5; Hex:10; HexNAc:7; Neu5Gc:2}
False	False	False	True	True	{Fuc:4; Hex:4; HexNAc:7; Neu5Ac:1; Neu5Gc:1}
False	False	False	True	False	{Fuc:4; Hex:9; HexNAc:7; Neu5Ac:3}
False	False	False	True	True	{Fuc:3; Hex:7; HexNAc:7; Neu5Gc:2}
False	False	False	True	False	{Fuc:2; Hex:10; HexNAc:8; Neu5Ac:2}
False	False	False	True	False	{Fuc:1; Hex:9; HexNAc:11}
False	False	False	True	True	{Hex:7; HexNAc:6; Neu5Ac:1; Neu5Gc:1}
False	False	False	True	True	{Fuc:4; Hex:6; HexNAc:5; Neu5Gc:2}
False	False	False	True	True	{Fuc:1; Hex:7; HexNAc:3; Neu5Ac:1}
False	False	False	False	True	{Hex:8; HexNAc:7; Neu5Ac:2; Neu5Gc:1}
False	False	False	False	True	{Fuc:1; Hex:7; HexNAc:7; Neu5Ac:2; Neu5Gc:1}
False	False	False	False	True	{Fuc:2; Hex:10; HexNAc:4}
False	False	False	False	True	{Hex:8; HexNAc:7; Neu5Ac:1; Neu5Gc:2}
False	False	False	False	True	{Fuc:4; Hex:9; HexNAc:7; Neu5Ac:2}
False	False	False	False	True	{Fuc:2; Hex:5; HexNAc:8; Neu5Ac:1; Neu5Gc:1}
False	False	False	False	True	{Fuc:1; Hex:5; HexNAc:8; Neu5Gc:1}
False	False	False	False	True	{Fuc:4; Hex:10; HexNAc:7; Neu5Ac:3}
False	False	False	False	True	{Hex:6; HexNAc:7; Neu5Ac:2; Neu5Gc:2}
False	False	False	False	True	{Fuc:4; Hex:8; HexNAc:7; Neu5Gc:3}
False	False	False	False	True	{Fuc:2; Hex:9; HexNAc:5; Neu5Ac:2}
