# Supplementary material for: Expanding N-glycopeptide identifications by modeling fragmentation, elution, and glycome connectivity
Source: Nat Commun. 2024 Jul 22;15:6168. doi: 10.1038/s41467-024-50338-5 (PMC11263600; doi:10.1038/s41467-024-50338-5)
Supplement: Supplementary file 4 — Source Data [file 41467_2024_50338_MOESM4_ESM.zip › source_data/figsk_mouse_rt_model_trends.csv]

retention_time	value	series	dataset
13.200955005333332	0.2452845871579554	HexNAc	brain1
14.200955005333332	0.2458969739939995	HexNAc	brain1
15.200955005333332	0.2465710840116632	HexNAc	brain1
16.200955005333334	0.2473169608466953	HexNAc	brain1
17.200955005333334	0.2481469982056264	HexNAc	brain1
18.20095500533333	0.2490766830655187	HexNAc	brain1
19.20095500533333	0.2359251718318203	HexNAc	brain1
20.20095500533333	0.2374793328522143	HexNAc	brain1
21.20095500533333	0.2392481480421976	HexNAc	brain1
22.20095500533333	0.2412829752108611	HexNAc	brain1
23.20095500533333	0.2436540479151902	HexNAc	brain1
24.20095500533333	0.2464604871442946	HexNAc	brain1
25.20095500533333	0.2498477431398866	HexNAc	brain1
26.20095500533333	0.2435049161579137	HexNAc	brain1
27.20095500533333	0.2498141559777641	HexNAc	brain1
28.20095500533333	0.2581739645296473	HexNAc	brain1
29.20095500533333	0.2701187880330071	HexNAc	brain1
30.20095500533333	0.2872216224552933	HexNAc	brain1
31.20095500533333	0.2691894721067284	HexNAc	brain1
32.200955005333334	0.2451458374835047	HexNAc	brain1
33.200955005333334	0.2174366542293169	HexNAc	brain1
34.200955005333334	0.1988390022056327	HexNAc	brain1
35.200955005333334	0.1961517589178026	HexNAc	brain1
36.20095500533333	0.190501536917613	HexNAc	brain1
37.20095500533333	0.1833343625746719	HexNAc	brain1
38.20095500533333	0.1814782684791609	HexNAc	brain1
39.20095500533333	0.1778236670766005	HexNAc	brain1
40.20095500533333	0.1484654818861743	HexNAc	brain1
41.20095500533333	0.1447096248933642	HexNAc	brain1
42.20095500533333	0.1432083241586313	HexNAc	brain1
43.20095500533333	0.1460228711742967	HexNAc	brain1
44.20095500533333	0.1366766694671242	HexNAc	brain1
45.20095500533333	0.1269864349988167	HexNAc	brain1
46.20095500533333	0.1183580547193287	HexNAc	brain1
47.20095500533333	0.0910755103395569	HexNAc	brain1
48.20095500533333	0.0876533021474579	HexNAc	brain1
49.20095500533333	0.0849427283586296	HexNAc	brain1
50.20095500533333	0.075813329956972	HexNAc	brain1
51.20095500533333	0.0670527055107564	HexNAc	brain1
52.20095500533333	0.0586218884497493	HexNAc	brain1
53.20095500533333	0.0505935730206707	HexNAc	brain1
54.20095500533333	0.0303199220065488	HexNAc	brain1
55.20095500533333	0.0268721333721263	HexNAc	brain1
56.20095500533333	0.0186876972611872	HexNAc	brain1
57.20095500533333	0.0098343203146093	HexNAc	brain1
58.20095500533333	0.0004297502206895	HexNAc	brain1
59.20095500533333	-0.0096372305214348	HexNAc	brain1
60.20095500533333	-0.0207509458108208	HexNAc	brain1
61.20095500533333	-0.0430081669492838	HexNAc	brain1
62.20095500533333	-0.0467443017180078	HexNAc	brain1
63.20095500533333	-0.0521956814019999	HexNAc	brain1
64.20095500533333	-0.0584882570993279	HexNAc	brain1
65.20095500533333	-0.0652329152736163	HexNAc	brain1
66.20095500533333	-0.0722196531908613	HexNAc	brain1
67.20095500533333	-0.0793128302616556	HexNAc	brain1
68.20095500533333	-0.1119485103890503	HexNAc	brain1
69.20095500533333	-0.1171202376876985	HexNAc	brain1
70.20095500533333	-0.1212811833006957	HexNAc	brain1
71.20095500533333	-0.123918377123097	HexNAc	brain1
72.20095500533333	-0.1236989887409475	HexNAc	brain1
73.20095500533333	-0.1308008738115502	HexNAc	brain1
74.20095500533333	-0.1379168506388508	HexNAc	brain1
75.20095500533333	-0.1548942818754318	HexNAc	brain1
76.20095500533333	-0.1573183210814307	HexNAc	brain1
77.20095500533333	-0.1680475324211759	HexNAc	brain1
78.20095500533333	-0.1776685578176272	HexNAc	brain1
79.20095500533333	-0.1859337661422195	HexNAc	brain1
80.20095500533333	-0.1922518442890928	HexNAc	brain1
81.20095500533333	-0.2030853205760231	HexNAc	brain1
82.20095500533333	-0.2260440447088093	HexNAc	brain1
83.20095500533333	-0.248836665520775	HexNAc	brain1
84.20095500533333	-0.2483328310268448	HexNAc	brain1
85.20095500533333	-0.2427411809632402	HexNAc	brain1
86.20095500533333	-0.2419211476053504	HexNAc	brain1
87.20095500533333	-0.2438811811278486	HexNAc	brain1
88.20095500533333	-0.2479322717770294	HexNAc	brain1
89.20095500533333	-0.2679184892520759	HexNAc	brain1
90.20095500533331	-0.2747672614325395	HexNAc	brain1
91.20095500533331	-0.2838732482847018	HexNAc	brain1
92.20095500533331	-0.2834236927485798	HexNAc	brain1
93.20095500533331	-0.2797950411978873	HexNAc	brain1
94.20095500533331	-0.2788857436462347	HexNAc	brain1
95.20095500533331	-0.2796140908915522	HexNAc	brain1
96.20095500533331	-0.2877148492812623	HexNAc	brain1
97.20095500533331	-0.2899367443365379	HexNAc	brain1
98.20095500533331	-0.292921244720507	HexNAc	brain1
99.20095500533331	-0.2968854760219765	HexNAc	brain1
100.20095500533331	-0.3000230464822513	HexNAc	brain1
101.20095500533331	-0.2973592469187868	HexNAc	brain1
102.20095500533331	-0.2966334110249437	HexNAc	brain1
103.20095500533331	-0.3007420725987053	HexNAc	brain1
104.20095500533331	-0.301770111186224	HexNAc	brain1
105.20095500533331	-0.3034435417970665	HexNAc	brain1
106.20095500533331	-0.3058009886112442	HexNAc	brain1
107.20095500533331	-0.3089835603058334	HexNAc	brain1
108.20095500533331	-0.3094326957941575	HexNAc	brain1
109.20095500533331	-0.3097682418150327	HexNAc	brain1
110.20095500533331	-0.3146260343943567	HexNAc	brain1
111.20095500533331	-0.3191957450609976	HexNAc	brain1
112.20095500533331	-0.3270616023398973	HexNAc	brain1
113.20095500533331	-0.3408268996563641	HexNAc	brain1
114.20095500533331	-0.3284846003708359	HexNAc	brain1
115.20095500533331	-0.3169880676501567	HexNAc	brain1
116.20095500533331	-0.3079489140094605	HexNAc	brain1
117.20095500533331	-0.3003536452351459	HexNAc	brain1
118.20095500533331	-0.2890507081255425	HexNAc	brain1
119.20095500533331	-0.2821457436108014	HexNAc	brain1
120.20095500533331	-0.2753896312378592	HexNAc	brain1
121.20095500533331	-0.2685316590361366	HexNAc	brain1
122.20095500533331	-0.2612793230420607	HexNAc	brain1
123.20095500533331	-0.2532037380346784	HexNAc	brain1
124.20095500533331	-0.2415628496952683	HexNAc	brain1
125.20095500533331	-0.2334209629443538	HexNAc	brain1
126.20095500533331	-0.2392594324384698	HexNAc	brain1
127.20095500533331	-0.2418375849640559	HexNAc	brain1
128.20095500533333	-0.2425967818972405	HexNAc	brain1
129.20095500533333	-0.242205596064867	HexNAc	brain1
130.20095500533333	-0.2409956947803746	HexNAc	brain1
131.20095500533333	-0.2359677013846337	HexNAc	brain1
132.20095500533333	-0.2337636736142784	HexNAc	brain1
133.20095500533333	-0.2309008889448734	HexNAc	brain1
134.20095500533333	-0.2270407273013444	HexNAc	brain1
135.20095500533333	-0.2212782415255172	HexNAc	brain1
136.20095500533333	-0.2230941150430928	HexNAc	brain1
137.20095500533333	-0.2285767074389545	HexNAc	brain1
138.20095500533333	-0.2294184240254782	HexNAc	brain1
139.20095500533333	-0.2340590434006739	HexNAc	brain1
140.20095500533333	-0.2374467887481607	HexNAc	brain1
141.20095500533333	-0.2381517267874218	HexNAc	brain1
142.20095500533333	-0.2349691001239482	HexNAc	brain1
143.20095500533333	-0.2327349756730537	HexNAc	brain1
144.20095500533333	-0.2308790086623431	HexNAc	brain1
145.20095500533333	-0.2265287354908154	HexNAc	brain1
146.20095500533333	-0.2287011034175339	HexNAc	brain1
147.20095500533333	-0.227133783485571	HexNAc	brain1
148.20095500533333	-0.2246285187219441	HexNAc	brain1
149.20095500533333	-0.2204904614208019	HexNAc	brain1
150.20095500533333	-0.2129347615984065	HexNAc	brain1
151.20095500533333	-0.2178003149392952	HexNAc	brain1
152.20095500533333	-0.2402669170682202	HexNAc	brain1
153.20095500533333	-0.2470595819895942	HexNAc	brain1
154.20095500533333	-0.2510460365628881	HexNAc	brain1
155.20095500533333	-0.2515999993844338	HexNAc	brain1
156.20095500533333	-0.2574403969641554	HexNAc	brain1
157.20095500533333	-0.2640645877435411	HexNAc	brain1
158.20095500533333	-0.2695111259114001	HexNAc	brain1
159.20095500533333	-0.2755014459993284	HexNAc	brain1
160.20095500533333	-0.2861176091757163	HexNAc	brain1
161.20095500533333	-0.2990039505921944	HexNAc	brain1
162.20095500533333	-0.30840219985277	HexNAc	brain1
163.20095500533333	-0.3141338965611023	HexNAc	brain1
164.20095500533333	-0.3269948064607072	HexNAc	brain1
165.20095500533333	-0.3463994544821723	HexNAc	brain1
166.20095500533333	-0.366515014712541	HexNAc	brain1
167.20095500533333	-0.4002758715669431	HexNAc	brain1
168.20095500533333	-0.4320513659173436	HexNAc	brain1
169.20095500533333	-0.424313111052248	HexNAc	brain1
170.20095500533333	-0.4160448275615737	HexNAc	brain1
171.20095500533333	-0.4150438771525052	HexNAc	brain1
172.20095500533333	-0.4185303730739824	HexNAc	brain1
173.20095500533333	-0.4459997540610402	HexNAc	brain1
174.20095500533333	-0.4561458990315245	HexNAc	brain1
175.20095500533333	-0.4689289502722021	HexNAc	brain1
176.20095500533333	-0.4850652927500629	HexNAc	brain1
177.20095500533333	-0.5062565655236864	HexNAc	brain1
178.20095500533333	-0.5272419502032817	HexNAc	brain1
179.20095500533333	-0.5081164432782289	HexNAc	brain1
180.20095500533333	-0.5516477784057969	HexNAc	brain1
181.20095500533333	-0.5543736922044361	HexNAc	brain1
182.20095500533333	-0.5586328067043879	HexNAc	brain1
183.20095500533333	-0.5637342614363902	HexNAc	brain1
184.20095500533333	-0.5691778959146788	HexNAc	brain1
185.20095500533333	-0.5744929683213905	HexNAc	brain1
186.20095500533333	-0.5790831572604305	HexNAc	brain1
187.20095500533333	-0.5892975858017374	HexNAc	brain1
188.20095500533333	-0.6316937871734046	HexNAc	brain1
189.20095500533333	-0.6436552766513145	HexNAc	brain1
190.20095500533333	-0.6486648307797547	HexNAc	brain1
191.20095500533333	-0.6434091257421455	HexNAc	brain1
192.20095500533333	-0.646774153944819	HexNAc	brain1
193.20095500533333	-0.6792665494464938	HexNAc	brain1
194.20095500533333	-0.7277264461329469	HexNAc	brain1
195.20095500533333	-0.8172093068833268	HexNAc	brain1
196.20095500533333	-0.8546110615155141	HexNAc	brain1
197.20095500533333	-0.891720086367972	HexNAc	brain1
198.20095500533333	-0.9292493012909296	HexNAc	brain1
199.20095500533333	-0.967831224382875	HexNAc	brain1
200.20095500533333	-1.0081711526032089	HexNAc	brain1
201.20095500533333	-1.0407989458579212	HexNAc	brain1
202.20095500533333	-1.087127870469344	HexNAc	brain1
203.20095500533333	-1.1432766952968163	HexNAc	brain1
204.20095500533333	-1.133107090872246	HexNAc	brain1
205.20095500533333	-1.1184636281706712	HexNAc	brain1
206.20095500533333	-1.121400005031644	HexNAc	brain1
207.20095500533333	-1.1596610379883492	HexNAc	brain1
208.20095500533333	-1.1868318102045088	HexNAc	brain1
209.20095500533333	-1.1851216928461328	HexNAc	brain1
210.20095500533333	-1.2511783626366069	HexNAc	brain1
211.20095500533333	-1.2277774345425043	HexNAc	brain1
212.20095500533333	-1.180534907375991	HexNAc	brain1
213.20095500533333	-1.1555595091261628	HexNAc	brain1
214.20095500533333	-1.1468112605312355	HexNAc	brain1
215.20095500533333	-1.174655194602169	HexNAc	brain1
216.20095500533333	-1.154674250434548	HexNAc	brain1
217.20095500533333	-1.2048832108623029	HexNAc	brain1
218.20095500533333	-1.3032326010754962	HexNAc	brain1
219.20095500533333	-1.2675361675549823	HexNAc	brain1
220.20095500533333	-1.1200942510019432	HexNAc	brain1
221.20095500533333	-1.0043784850719335	HexNAc	brain1
222.20095500533333	-0.9146072010818886	HexNAc	brain1
223.20095500533333	-0.7813980032662299	HexNAc	brain1
224.20095500533333	-0.684553782257136	HexNAc	brain1
225.20095500533333	-0.5733145860316513	HexNAc	brain1
226.20095500533333	-0.6052275707644763	HexNAc	brain1
227.20095500533333	-0.6205064310960698	HexNAc	brain1
228.20095500533333	-0.6101820361686381	HexNAc	brain1
229.20095500533333	-0.5794123461774771	HexNAc	brain1
230.20095500533333	-0.5291239508282639	HexNAc	brain1
231.20095500533333	-0.4955880595607551	HexNAc	brain1
232.20095500533333	-0.5230338846379078	HexNAc	brain1
233.20095500533333	-0.5315399865838839	HexNAc	brain1
234.20095500533333	-0.5289706692874457	HexNAc	brain1
235.20095500533333	-0.5187335674898239	HexNAc	brain1
236.20095500533333	-0.4742899799504401	HexNAc	brain1
237.20095500533333	-0.4566698230720225	HexNAc	brain1
238.20095500533333	-0.4347282752024566	HexNAc	brain1
239.20095500533333	-0.4226580929417933	HexNAc	brain1
240.20095500533333	-0.4216925481884412	HexNAc	brain1
241.20095500533333	-0.4092241212828856	HexNAc	brain1
242.20095500533333	-0.3871581816705977	HexNAc	brain1
243.20095500533333	-0.3229519545345711	HexNAc	brain1
244.20095500533333	-0.2602885103863029	HexNAc	brain1
245.20095500533333	-0.2716698882663424	HexNAc	brain1
246.20095500533333	-0.2801058287815189	HexNAc	brain1
247.20095500533333	-0.2783358988749034	HexNAc	brain1
248.20095500533333	-0.2266121820934023	HexNAc	brain1
249.20095500533333	-0.2150130114330947	HexNAc	brain1
250.20095500533333	-0.2302536926460866	HexNAc	brain1
251.20095500533333	-0.24284825553663	HexNAc	brain1
252.20095500533333	-0.2555553442904571	HexNAc	brain1
253.20095500533333	-0.2708585729408252	HexNAc	brain1
254.20095500533333	-0.169526269431504	HexNAc	brain1
255.20095500533333	-0.206866681808869	HexNAc	brain1
256.20095500533336	-0.2675272335689425	HexNAc	brain1
257.20095500533336	-0.1821510870297502	HexNAc	brain1
258.20095500533336	-0.1298489962263753	HexNAc	brain1
259.20095500533336	-0.0927246639234231	HexNAc	brain1
260.20095500533336	-0.0640596503239745	HexNAc	brain1
261.20095500533336	-0.0407661277181946	HexNAc	brain1
262.20095500533336	-0.0212377432830079	HexNAc	brain1
263.20095500533336	-0.0045758089851498	HexNAc	brain1
264.20095500533336	0.021504668782322	HexNAc	brain1
265.20095500533336	0.0332408720218468	HexNAc	brain1
266.20095500533336	0.0427991590682123	HexNAc	brain1
267.20095500533336	0.0501266114862541	HexNAc	brain1
268.20095500533336	0.0549728011107408	HexNAc	brain1
269.20095500533336	0.0568043388769332	HexNAc	brain1
270.20095500533336	0.0546084520152893	HexNAc	brain1
271.20095500533336	0.0516499379501769	HexNAc	brain1
272.20095500533336	0.0505287330155552	HexNAc	brain1
273.20095500533336	0.0779888454598675	HexNAc	brain1
274.20095500533336	0.1088968235183639	HexNAc	brain1
275.20095500533336	0.1332375671148069	HexNAc	brain1
276.20095500533336	0.1559348878840031	HexNAc	brain1
277.20095500533336	0.177279307081266	HexNAc	brain1
278.20095500533336	0.1974808846421056	HexNAc	brain1
279.20095500533336	0.2166967194259464	HexNAc	brain1
280.20095500533336	0.2350477378814612	HexNAc	brain1
281.20095500533336	0.2587766257454893	HexNAc	brain1
282.20095500533336	0.2743307392727394	HexNAc	brain1
283.20095500533336	0.2890492608263	HexNAc	brain1
284.20095500533336	0.2985466914131163	HexNAc	brain1
285.20095500533336	0.2878812287819411	HexNAc	brain1
286.20095500533336	0.2788976994074823	HexNAc	brain1
287.20095500533336	0.2712090851903267	HexNAc	brain1
288.20095500533336	0.264540853894808	HexNAc	brain1
289.20095500533336	0.2586925504986306	HexNAc	brain1
290.20095500533336	0.2719942910442087	HexNAc	brain1
291.20095500533336	0.2690041217943484	HexNAc	brain1
292.20095500533336	0.26635169654257	HexNAc	brain1
293.20095500533336	0.2639828512248809	HexNAc	brain1
294.20095500533336	0.2618544158063767	HexNAc	brain1
295.20095500533336	0.2599315595805108	HexNAc	brain1
296.20095500533336	0.2581858702597517	HexNAc	brain1
297.20095500533336	0.2565939406453141	HexNAc	brain1
298.20095500533336	0.255136313000592	HexNAc	brain1
299.20095500533336	0.314003166941957	HexNAc	brain1
300.20095500533336	0.314003166941957	HexNAc	brain1
301.20095500533336	0.3140031669419571	HexNAc	brain1
302.20095500533336	0.314003166941957	HexNAc	brain1
303.20095500533336	0.314003166941957	HexNAc	brain1
304.20095500533336	0.3140031669419571	HexNAc	brain1
305.20095500533336	0.314003166941957	HexNAc	brain1
306.20095500533336	0.3140031669419571	HexNAc	brain1
307.20095500533336	0.314003166941957	HexNAc	brain1
308.20095500533336	0.314003166941957	HexNAc	brain1
309.20095500533336	0.314003166941957	HexNAc	brain1
310.20095500533336	0.314003166941957	HexNAc	brain1
311.20095500533336	0.3140031669419571	HexNAc	brain1
312.20095500533336	0.314003166941957	HexNAc	brain1
313.20095500533336	0.3140031669419571	HexNAc	brain1
314.20095500533336	0.314003166941957	HexNAc	brain1
315.20095500533336	0.314003166941957	HexNAc	brain1
316.20095500533336	0.314003166941957	HexNAc	brain1
317.20095500533336	0.314003166941957	HexNAc	brain1
318.20095500533336	0.314003166941957	HexNAc	brain1
319.20095500533336	0.314003166941957	HexNAc	brain1
320.20095500533336	0.314003166941957	HexNAc	brain1
321.20095500533336	0.314003166941957	HexNAc	brain1
322.20095500533336	0.314003166941957	HexNAc	brain1
323.20095500533336	0.3140031669419569	HexNAc	brain1
324.20095500533336	0.314003166941957	HexNAc	brain1
325.20095500533336	0.3140031669419571	HexNAc	brain1
326.20095500533336	0.314003166941957	HexNAc	brain1
13.200955005333332	9.329289579729409	Neu5Ac	brain1
14.200955005333332	9.316024050000255	Neu5Ac	brain1
15.200955005333332	9.301421431280412	Neu5Ac	brain1
16.200955005333334	9.285262858214788	Neu5Ac	brain1
17.200955005333334	9.267277629666197	Neu5Ac	brain1
18.20095500533333	9.24712651070129	Neu5Ac	brain1
19.20095500533333	9.463059034094517	Neu5Ac	brain1
20.20095500533333	9.43162116787331	Neu5Ac	brain1
21.20095500533333	9.39570947907679	Neu5Ac	brain1
22.20095500533333	9.354217576608134	Neu5Ac	brain1
23.20095500533333	9.305616055943618	Neu5Ac	brain1
24.20095500533333	9.24771690211209	Neu5Ac	brain1
25.20095500533333	9.177252100413204	Neu5Ac	brain1
26.20095500533333	9.286640603059483	Neu5Ac	brain1
27.20095500533333	9.15485936291747	Neu5Ac	brain1
28.20095500533333	8.976082308970632	Neu5Ac	brain1
29.20095500533333	8.709901798345964	Neu5Ac	brain1
30.20095500533333	8.313697066179428	Neu5Ac	brain1
31.20095500533333	8.987643541105909	Neu5Ac	brain1
32.200955005333334	9.358556958347036	Neu5Ac	brain1
33.200955005333334	9.80997419872797	Neu5Ac	brain1
34.200955005333334	10.1293758081948	Neu5Ac	brain1
35.200955005333334	10.196164957319954	Neu5Ac	brain1
36.20095500533333	10.321415401952711	Neu5Ac	brain1
37.20095500533333	10.482086475169814	Neu5Ac	brain1
38.20095500533333	10.508547839695732	Neu5Ac	brain1
39.20095500533333	10.576843807329563	Neu5Ac	brain1
40.20095500533333	11.17466172973152	Neu5Ac	brain1
41.20095500533333	11.259991480317725	Neu5Ac	brain1
42.20095500533333	11.323894490873004	Neu5Ac	brain1
43.20095500533333	11.350377114530216	Neu5Ac	brain1
44.20095500533333	11.43334830784216	Neu5Ac	brain1
45.20095500533333	11.529780306292768	Neu5Ac	brain1
46.20095500533333	11.62384158768065	Neu5Ac	brain1
47.20095500533333	11.937175369762814	Neu5Ac	brain1
48.20095500533333	11.968315055920137	Neu5Ac	brain1
49.20095500533333	12.00003312964495	Neu5Ac	brain1
50.20095500533333	12.142272992215156	Neu5Ac	brain1
51.20095500533333	12.281899797298076	Neu5Ac	brain1
52.20095500533333	12.425250461058589	Neu5Ac	brain1
53.20095500533333	12.578555899035091	Neu5Ac	brain1
54.20095500533333	12.891715655366507	Neu5Ac	brain1
55.20095500533333	12.975064737284812	Neu5Ac	brain1
56.20095500533333	12.963846954993128	Neu5Ac	brain1
57.20095500533333	12.998672676256389	Neu5Ac	brain1
58.20095500533333	13.06040880042216	Neu5Ac	brain1
59.20095500533333	13.143647683201412	Neu5Ac	brain1
60.20095500533333	13.25125639898422	Neu5Ac	brain1
61.20095500533333	13.446214206683983	Neu5Ac	brain1
62.20095500533333	13.444101252162763	Neu5Ac	brain1
63.20095500533333	13.46628388396118	Neu5Ac	brain1
64.20095500533333	13.501838537990128	Neu5Ac	brain1
65.20095500533333	13.546015153187836	Neu5Ac	brain1
66.20095500533333	13.596510473234169	Neu5Ac	brain1
67.20095500533333	13.652258376726802	Neu5Ac	brain1
68.20095500533333	13.87426262951147	Neu5Ac	brain1
69.20095500533333	13.925693757013144	Neu5Ac	brain1
70.20095500533333	13.980511320509368	Neu5Ac	brain1
71.20095500533333	14.042583008682602	Neu5Ac	brain1
72.20095500533333	14.122817964351174	Neu5Ac	brain1
73.20095500533333	14.07897198528771	Neu5Ac	brain1
74.20095500533333	14.054597837209908	Neu5Ac	brain1
75.20095500533333	14.13752307491776	Neu5Ac	brain1
76.20095500533333	14.12658489767338	Neu5Ac	brain1
77.20095500533333	14.165995149347404	Neu5Ac	brain1
78.20095500533333	14.19547494333326	Neu5Ac	brain1
79.20095500533333	14.216969889532823	Neu5Ac	brain1
80.20095500533333	14.233674662259048	Neu5Ac	brain1
81.20095500533333	14.281874031658573	Neu5Ac	brain1
82.20095500533333	14.380209828131749	Neu5Ac	brain1
83.20095500533333	14.484687399575892	Neu5Ac	brain1
84.20095500533333	14.478367559257205	Neu5Ac	brain1
85.20095500533333	14.446707411539716	Neu5Ac	brain1
86.20095500533333	14.431523242005058	Neu5Ac	brain1
87.20095500533333	14.42351656774749	Neu5Ac	brain1
88.20095500533333	14.418068345118485	Neu5Ac	brain1
89.20095500533333	14.509991909558252	Neu5Ac	brain1
90.20095500533331	14.489090522501082	Neu5Ac	brain1
91.20095500533331	14.444284368887796	Neu5Ac	brain1
92.20095500533331	14.472232147315664	Neu5Ac	brain1
93.20095500533331	14.54052750021986	Neu5Ac	brain1
94.20095500533331	14.596712044926305	Neu5Ac	brain1
95.20095500533331	14.64754479613344	Neu5Ac	brain1
96.20095500533331	14.436817468878104	Neu5Ac	brain1
97.20095500533331	14.48599851749032	Neu5Ac	brain1
98.20095500533331	14.55185352766246	Neu5Ac	brain1
99.20095500533331	14.64528856357337	Neu5Ac	brain1
100.20095500533331	14.720112333610617	Neu5Ac	brain1
101.20095500533331	14.622491948546374	Neu5Ac	brain1
102.20095500533331	14.572760063518809	Neu5Ac	brain1
103.20095500533331	14.298496597253855	Neu5Ac	brain1
104.20095500533331	14.294721395133331	Neu5Ac	brain1
105.20095500533331	14.33099923110271	Neu5Ac	brain1
106.20095500533331	14.417695516980915	Neu5Ac	brain1
107.20095500533331	14.581444990145048	Neu5Ac	brain1
108.20095500533331	14.526807757289694	Neu5Ac	brain1
109.20095500533331	14.38409060158392	Neu5Ac	brain1
110.20095500533331	14.036099420587588	Neu5Ac	brain1
111.20095500533331	14.06226006390813	Neu5Ac	brain1
112.20095500533331	14.236052626938877	Neu5Ac	brain1
113.20095500533331	14.656473673232686	Neu5Ac	brain1
114.20095500533331	14.156725361412793	Neu5Ac	brain1
115.20095500533331	13.662413463101949	Neu5Ac	brain1
116.20095500533331	13.243158142561482	Neu5Ac	brain1
117.20095500533331	12.773000455506873	Neu5Ac	brain1
118.20095500533331	12.026758740159464	Neu5Ac	brain1
119.20095500533331	11.65404612535136	Neu5Ac	brain1
120.20095500533331	11.28916922527016	Neu5Ac	brain1
121.20095500533331	10.923374276466529	Neu5Ac	brain1
122.20095500533331	10.546628331447875	Neu5Ac	brain1
123.20095500533331	10.14441980829279	Neu5Ac	brain1
124.20095500533331	9.54451443701453	Neu5Ac	brain1
125.20095500533331	9.22579293565632	Neu5Ac	brain1
126.20095500533331	9.4072419518529	Neu5Ac	brain1
127.20095500533331	9.442937473261726	Neu5Ac	brain1
128.20095500533333	9.39726671065293	Neu5Ac	brain1
129.20095500533333	9.3004385263457	Neu5Ac	brain1
130.20095500533333	9.16797767696586	Neu5Ac	brain1
131.20095500533333	8.700633297533063	Neu5Ac	brain1
132.20095500533333	8.543607888644754	Neu5Ac	brain1
133.20095500533333	8.370974801333677	Neu5Ac	brain1
134.20095500533333	8.178462667253404	Neu5Ac	brain1
135.20095500533333	7.953587627592319	Neu5Ac	brain1
136.20095500533333	7.92488061426051	Neu5Ac	brain1
137.20095500533333	7.933499200441864	Neu5Ac	brain1
138.20095500533333	7.602385938391312	Neu5Ac	brain1
139.20095500533333	7.488610383913491	Neu5Ac	brain1
140.20095500533333	7.281788941791218	Neu5Ac	brain1
141.20095500533333	7.212365339002309	Neu5Ac	brain1
142.20095500533333	7.334856137246553	Neu5Ac	brain1
143.20095500533333	7.325509518022002	Neu5Ac	brain1
144.20095500533333	7.178796796119147	Neu5Ac	brain1
145.20095500533333	7.038785988343867	Neu5Ac	brain1
146.20095500533333	7.383901527012926	Neu5Ac	brain1
147.20095500533333	7.5774018075451535	Neu5Ac	brain1
148.20095500533333	7.746562443611694	Neu5Ac	brain1
149.20095500533333	7.908351998151105	Neu5Ac	brain1
150.20095500533333	8.081708172625882	Neu5Ac	brain1
151.20095500533333	8.089016477961263	Neu5Ac	brain1
152.20095500533333	8.323786343936112	Neu5Ac	brain1
153.20095500533333	8.381517008418207	Neu5Ac	brain1
154.20095500533333	8.440362059695119	Neu5Ac	brain1
155.20095500533333	8.488751455704238	Neu5Ac	brain1
156.20095500533333	8.525644454520448	Neu5Ac	brain1
157.20095500533333	8.570664550945388	Neu5Ac	brain1
158.20095500533333	8.606092908179862	Neu5Ac	brain1
159.20095500533333	8.641736558484983	Neu5Ac	brain1
160.20095500533333	8.715820410564062	Neu5Ac	brain1
161.20095500533333	9.030028864201244	Neu5Ac	brain1
162.20095500533333	9.27604423846054	Neu5Ac	brain1
163.20095500533333	9.45527344562682	Neu5Ac	brain1
164.20095500533333	9.621302344593856	Neu5Ac	brain1
165.20095500533333	10.005482437890365	Neu5Ac	brain1
166.20095500533333	10.359745734881846	Neu5Ac	brain1
167.20095500533333	10.852653667288092	Neu5Ac	brain1
168.20095500533333	11.497061991490437	Neu5Ac	brain1
169.20095500533333	11.263840120853756	Neu5Ac	brain1
170.20095500533333	10.990242286570345	Neu5Ac	brain1
171.20095500533333	10.860827535492913	Neu5Ac	brain1
172.20095500533333	10.815194967695676	Neu5Ac	brain1
173.20095500533333	10.84999672509371	Neu5Ac	brain1
174.20095500533333	10.895604025050144	Neu5Ac	brain1
175.20095500533333	10.990698992491865	Neu5Ac	brain1
176.20095500533333	11.148340429518184	Neu5Ac	brain1
177.20095500533333	11.401026905759034	Neu5Ac	brain1
178.20095500533333	11.677873568094222	Neu5Ac	brain1
179.20095500533333	11.3036681702858	Neu5Ac	brain1
180.20095500533333	11.60886843082308	Neu5Ac	brain1
181.20095500533333	11.507017467364031	Neu5Ac	brain1
182.20095500533333	11.428972780222525	Neu5Ac	brain1
183.20095500533333	11.36463384042696	Neu5Ac	brain1
184.20095500533333	11.30859478528421	Neu5Ac	brain1
185.20095500533333	11.25928605212873	Neu5Ac	brain1
186.20095500533333	11.221372189098515	Neu5Ac	brain1
187.20095500533333	11.268676321782026	Neu5Ac	brain1
188.20095500533333	11.657755205256777	Neu5Ac	brain1
189.20095500533333	11.540466400596497	Neu5Ac	brain1
190.20095500533333	11.234836743660338	Neu5Ac	brain1
191.20095500533333	10.631862028217322	Neu5Ac	brain1
192.20095500533333	10.49940210060411	Neu5Ac	brain1
193.20095500533333	11.385208981814175	Neu5Ac	brain1
194.20095500533333	12.233880339621187	Neu5Ac	brain1
195.20095500533333	13.50414619334157	Neu5Ac	brain1
196.20095500533333	14.12208250562684	Neu5Ac	brain1
197.20095500533333	14.702659456390432	Neu5Ac	brain1
198.20095500533333	15.264516963407331	Neu5Ac	brain1
199.20095500533333	15.821080087214458	Neu5Ac	brain1
200.20095500533333	16.383904539374672	Neu5Ac	brain1
201.20095500533333	16.343933769703085	Neu5Ac	brain1
202.20095500533333	17.009587570841312	Neu5Ac	brain1
203.20095500533333	17.81864084665326	Neu5Ac	brain1
204.20095500533333	17.67645495353034	Neu5Ac	brain1
205.20095500533333	17.479405626177105	Neu5Ac	brain1
206.20095500533333	17.551786118466556	Neu5Ac	brain1
207.20095500533333	18.007607839563427	Neu5Ac	brain1
208.20095500533333	18.514342969705936	Neu5Ac	brain1
209.20095500533333	18.326099911523595	Neu5Ac	brain1
210.20095500533333	19.710976839947207	Neu5Ac	brain1
211.20095500533333	19.0957676527733	Neu5Ac	brain1
212.20095500533333	17.877516874012635	Neu5Ac	brain1
213.20095500533333	17.097967074382684	Neu5Ac	brain1
214.20095500533333	16.61797772389439	Neu5Ac	brain1
215.20095500533333	16.544527225040113	Neu5Ac	brain1
216.20095500533333	15.719329118420644	Neu5Ac	brain1
217.20095500533333	16.24600578373552	Neu5Ac	brain1
218.20095500533333	17.551432408248914	Neu5Ac	brain1
219.20095500533333	16.88565786096366	Neu5Ac	brain1
220.20095500533333	14.467201811237672	Neu5Ac	brain1
221.20095500533333	12.477240757410678	Neu5Ac	brain1
222.20095500533333	10.642815754215691	Neu5Ac	brain1
223.20095500533333	8.348016233081479	Neu5Ac	brain1
224.20095500533333	6.540190001834044	Neu5Ac	brain1
225.20095500533333	4.436451832091237	Neu5Ac	brain1
226.20095500533333	5.030001453010449	Neu5Ac	brain1
227.20095500533333	5.283997913904999	Neu5Ac	brain1
228.20095500533333	4.907137648922372	Neu5Ac	brain1
229.20095500533333	4.212913639281013	Neu5Ac	brain1
230.20095500533333	3.081351039127044	Neu5Ac	brain1
231.20095500533333	2.539292005073977	Neu5Ac	brain1
232.20095500533333	3.306524608683791	Neu5Ac	brain1
233.20095500533333	3.6298801744816296	Neu5Ac	brain1
234.20095500533333	3.69222377463602	Neu5Ac	brain1
235.20095500533333	3.568362420927625	Neu5Ac	brain1
236.20095500533333	2.6814950341800614	Neu5Ac	brain1
237.20095500533333	2.018706660772061	Neu5Ac	brain1
238.20095500533333	1.5322481812107178	Neu5Ac	brain1
239.20095500533333	1.3254713561932985	Neu5Ac	brain1
240.20095500533333	1.611081944283282	Neu5Ac	brain1
241.20095500533333	1.6645157886682893	Neu5Ac	brain1
242.20095500533333	1.5646999521540998	Neu5Ac	brain1
243.20095500533333	0.6847819681502255	Neu5Ac	brain1
244.20095500533333	0.4338254158465092	Neu5Ac	brain1
245.20095500533333	0.488726643290686	Neu5Ac	brain1
246.20095500533333	0.5137190702246688	Neu5Ac	brain1
247.20095500533333	0.4709716535359581	Neu5Ac	brain1
248.20095500533333	-0.2859151192358355	Neu5Ac	brain1
249.20095500533333	-0.2296172964883865	Neu5Ac	brain1
250.20095500533333	-0.3788228887617307	Neu5Ac	brain1
251.20095500533333	-0.5229234683308602	Neu5Ac	brain1
252.20095500533333	-0.6780327962714542	Neu5Ac	brain1
253.20095500533333	-0.8619909625788833	Neu5Ac	brain1
254.20095500533333	-0.090746201983473	Neu5Ac	brain1
255.20095500533333	-0.4574748694624387	Neu5Ac	brain1
256.20095500533336	-1.07452142423558	Neu5Ac	brain1
257.20095500533336	-0.3649348808319996	Neu5Ac	brain1
258.20095500533336	0.0525315359879304	Neu5Ac	brain1
259.20095500533336	0.3357529433826361	Neu5Ac	brain1
260.20095500533336	0.5438291619822057	Neu5Ac	brain1
261.20095500533336	0.7037270656725181	Neu5Ac	brain1
262.20095500533336	0.8292418016761773	Neu5Ac	brain1
263.20095500533336	0.9278006352546788	Neu5Ac	brain1
264.20095500533336	1.0513277662933846	Neu5Ac	brain1
265.20095500533336	1.103303532303712	Neu5Ac	brain1
266.20095500533336	1.1321010312549928	Neu5Ac	brain1
267.20095500533336	1.1354315651987004	Neu5Ac	brain1
268.20095500533336	1.1083967164302124	Neu5Ac	brain1
269.20095500533336	1.0420931760265082	Neu5Ac	brain1
270.20095500533336	0.9205886357253188	Neu5Ac	brain1
271.20095500533336	0.7226548290253071	Neu5Ac	brain1
272.20095500533336	0.6792949842051424	Neu5Ac	brain1
273.20095500533336	1.078507156292681	Neu5Ac	brain1
274.20095500533336	1.453190149541571	Neu5Ac	brain1
275.20095500533336	1.770189742159876	Neu5Ac	brain1
276.20095500533336	2.057152244522511	Neu5Ac	brain1
277.20095500533336	2.3203305879201115	Neu5Ac	brain1
278.20095500533336	2.564161803201688	Neu5Ac	brain1
279.20095500533336	2.791896950710206	Neu5Ac	brain1
280.20095500533336	3.005984248255581	Neu5Ac	brain1
281.20095500533336	3.2533991371009847	Neu5Ac	brain1
282.20095500533336	3.436382587641347	Neu5Ac	brain1
283.20095500533336	3.6082425065395887	Neu5Ac	brain1
284.20095500533336	3.7186837122521488	Neu5Ac	brain1
285.20095500533336	3.5965133424501925	Neu5Ac	brain1
286.20095500533336	3.4942330853818	Neu5Ac	brain1
287.20095500533336	3.407203144236697	Neu5Ac	brain1
288.20095500533336	3.332140087540912	Neu5Ac	brain1
289.20095500533336	3.2666525589163693	Neu5Ac	brain1
290.20095500533336	3.3629359992748724	Neu5Ac	brain1
291.20095500533336	3.324923862023214	Neu5Ac	brain1
292.20095500533336	3.2912052513709664	Neu5Ac	brain1
293.20095500533336	3.261091613707093	Neu5Ac	brain1
294.20095500533336	3.2340341555838594	Neu5Ac	brain1
295.20095500533336	3.209590096179451	Neu5Ac	brain1
296.20095500533336	3.187398247988068	Neu5Ac	brain1
297.20095500533336	3.167161050042896	Neu5Ac	brain1
298.20095500533336	3.148631148400848	Neu5Ac	brain1
299.20095500533336	3.896968364328359	Neu5Ac	brain1
300.20095500533336	3.8969683643283592	Neu5Ac	brain1
301.20095500533336	3.8969683643283584	Neu5Ac	brain1
302.20095500533336	3.8969683643283584	Neu5Ac	brain1
303.20095500533336	3.8969683643283592	Neu5Ac	brain1
304.20095500533336	3.8969683643283592	Neu5Ac	brain1
305.20095500533336	3.8969683643283584	Neu5Ac	brain1
306.20095500533336	3.8969683643283592	Neu5Ac	brain1
307.20095500533336	3.896968364328359	Neu5Ac	brain1
308.20095500533336	3.8969683643283584	Neu5Ac	brain1
309.20095500533336	3.896968364328358	Neu5Ac	brain1
310.20095500533336	3.896968364328359	Neu5Ac	brain1
311.20095500533336	3.8969683643283592	Neu5Ac	brain1
312.20095500533336	3.8969683643283592	Neu5Ac	brain1
313.20095500533336	3.8969683643283592	Neu5Ac	brain1
314.20095500533336	3.8969683643283584	Neu5Ac	brain1
315.20095500533336	3.896968364328359	Neu5Ac	brain1
316.20095500533336	3.8969683643283584	Neu5Ac	brain1
317.20095500533336	3.896968364328359	Neu5Ac	brain1
318.20095500533336	3.8969683643283584	Neu5Ac	brain1
319.20095500533336	3.896968364328359	Neu5Ac	brain1
320.20095500533336	3.8969683643283592	Neu5Ac	brain1
321.20095500533336	3.8969683643283584	Neu5Ac	brain1
322.20095500533336	3.8969683643283592	Neu5Ac	brain1
323.20095500533336	3.896968364328358	Neu5Ac	brain1
324.20095500533336	3.896968364328359	Neu5Ac	brain1
325.20095500533336	3.8969683643283584	Neu5Ac	brain1
326.20095500533336	3.8969683643283584	Neu5Ac	brain1
13.200955005333332	-0.3649696447828437	Fuc	brain1
14.200955005333332	-0.3650034180884612	Fuc	brain1
15.200955005333332	-0.3650410794943615	Fuc	brain1
16.200955005333334	-0.3650834260403325	Fuc	brain1
17.200955005333334	-0.3651315005575374	Fuc	brain1
18.20095500533333	-0.3651866950150222	Fuc	brain1
19.20095500533333	-0.3683415366333303	Fuc	brain1
20.20095500533333	-0.3683086167105726	Fuc	brain1
21.20095500533333	-0.3682807430540011	Fuc	brain1
22.20095500533333	-0.3682618350950397	Fuc	brain1
23.20095500533333	-0.3682584789352293	Fuc	brain1
24.20095500533333	-0.3682821628304336	Fuc	brain1
25.20095500533333	-0.3683539526090499	Fuc	brain1
26.20095500533333	-0.3753951900869228	Fuc	brain1
27.20095500533333	-0.3749547950161806	Fuc	brain1
28.20095500533333	-0.3747659741212285	Fuc	brain1
29.20095500533333	-0.3754147899675462	Fuc	brain1
30.20095500533333	-0.3776249361460519	Fuc	brain1
31.20095500533333	-0.3566323548028543	Fuc	brain1
32.200955005333334	-0.3651689694756164	Fuc	brain1
33.200955005333334	-0.3722536174038672	Fuc	brain1
34.200955005333334	-0.374013094655836	Fuc	brain1
35.200955005333334	-0.3763768514363491	Fuc	brain1
36.20095500533333	-0.3783634099421033	Fuc	brain1
37.20095500533333	-0.3794463939708227	Fuc	brain1
38.20095500533333	-0.3806356910875751	Fuc	brain1
39.20095500533333	-0.3816636334865135	Fuc	brain1
40.20095500533333	-0.3834985398574881	Fuc	brain1
41.20095500533333	-0.3832972742598402	Fuc	brain1
42.20095500533333	-0.3809289979556574	Fuc	brain1
43.20095500533333	-0.3741548210171068	Fuc	brain1
44.20095500533333	-0.3833413244479815	Fuc	brain1
45.20095500533333	-0.391870077297328	Fuc	brain1
46.20095500533333	-0.3984312832200375	Fuc	brain1
47.20095500533333	-0.4147122852635278	Fuc	brain1
48.20095500533333	-0.4156977615795982	Fuc	brain1
49.20095500533333	-0.4172165821284554	Fuc	brain1
50.20095500533333	-0.4279367881142599	Fuc	brain1
51.20095500533333	-0.4380038213977804	Fuc	brain1
52.20095500533333	-0.4482179427800858	Fuc	brain1
53.20095500533333	-0.4593261113282877	Fuc	brain1
54.20095500533333	-0.481921998294767	Fuc	brain1
55.20095500533333	-0.4881580642560465	Fuc	brain1
56.20095500533333	-0.483561226611462	Fuc	brain1
57.20095500533333	-0.4824620707112637	Fuc	brain1
58.20095500533333	-0.4829144739425638	Fuc	brain1
59.20095500533333	-0.4839654984512437	Fuc	brain1
60.20095500533333	-0.4848840866777786	Fuc	brain1
61.20095500533333	-0.4955680664881746	Fuc	brain1
62.20095500533333	-0.5023671717922756	Fuc	brain1
63.20095500533333	-0.5083132317278573	Fuc	brain1
64.20095500533333	-0.5138531534278667	Fuc	brain1
65.20095500533333	-0.5191533579895522	Fuc	brain1
66.20095500533333	-0.5242746637055631	Fuc	brain1
67.20095500533333	-0.5292264583445673	Fuc	brain1
68.20095500533333	-0.5590044668565796	Fuc	brain1
69.20095500533333	-0.5619904330294553	Fuc	brain1
70.20095500533333	-0.5638176408383933	Fuc	brain1
71.20095500533333	-0.5639320186075865	Fuc	brain1
72.20095500533333	-0.560879183618003	Fuc	brain1
73.20095500533333	-0.5679010762531197	Fuc	brain1
74.20095500533333	-0.57359487346282	Fuc	brain1
75.20095500533333	-0.5877365592045481	Fuc	brain1
76.20095500533333	-0.5880578312077074	Fuc	brain1
77.20095500533333	-0.6024422763418402	Fuc	brain1
78.20095500533333	-0.6140626101928717	Fuc	brain1
79.20095500533333	-0.6237751954082466	Fuc	brain1
80.20095500533333	-0.6305014832465905	Fuc	brain1
81.20095500533333	-0.6365594995258942	Fuc	brain1
82.20095500533333	-0.6492268623122178	Fuc	brain1
83.20095500533333	-0.6622191956605685	Fuc	brain1
84.20095500533333	-0.6658126321488189	Fuc	brain1
85.20095500533333	-0.6700545350945857	Fuc	brain1
86.20095500533333	-0.6768314741251455	Fuc	brain1
87.20095500533333	-0.6855886995384951	Fuc	brain1
88.20095500533333	-0.6963672914738507	Fuc	brain1
89.20095500533333	-0.7202289289807745	Fuc	brain1
90.20095500533331	-0.7356584810012387	Fuc	brain1
91.20095500533331	-0.7563066342903841	Fuc	brain1
92.20095500533331	-0.7543107616321785	Fuc	brain1
93.20095500533331	-0.7441259642729879	Fuc	brain1
94.20095500533331	-0.7399578503175113	Fuc	brain1
95.20095500533331	-0.7394101239232755	Fuc	brain1
96.20095500533331	-0.773380157111413	Fuc	brain1
97.20095500533331	-0.7770222711793731	Fuc	brain1
98.20095500533331	-0.7817492902190111	Fuc	brain1
99.20095500533331	-0.7879442998707022	Fuc	brain1
100.20095500533331	-0.7927409557431049	Fuc	brain1
101.20095500533331	-0.7875452601204725	Fuc	brain1
102.20095500533331	-0.7849113616806123	Fuc	brain1
103.20095500533331	-0.8145410507048738	Fuc	brain1
104.20095500533331	-0.8139295304400068	Fuc	brain1
105.20095500533331	-0.8116825430213183	Fuc	brain1
106.20095500533331	-0.806928584433702	Fuc	brain1
107.20095500533331	-0.7978933035560326	Fuc	brain1
108.20095500533331	-0.8014972130986758	Fuc	brain1
109.20095500533331	-0.8105811713991273	Fuc	brain1
110.20095500533331	-0.8419974763520377	Fuc	brain1
111.20095500533331	-0.8416698290186964	Fuc	brain1
112.20095500533331	-0.8321296023422265	Fuc	brain1
113.20095500533331	-0.807254510719419	Fuc	brain1
114.20095500533331	-0.8383442546100519	Fuc	brain1
115.20095500533331	-0.8694216304953784	Fuc	brain1
116.20095500533331	-0.8961275786227727	Fuc	brain1
117.20095500533331	-0.932614745677284	Fuc	brain1
118.20095500533331	-0.9867345968647132	Fuc	brain1
119.20095500533331	-1.011347574950022	Fuc	brain1
120.20095500533331	-1.035300683776868	Fuc	brain1
121.20095500533331	-1.0591112220503227	Fuc	brain1
122.20095500533331	-1.08334481901289	Fuc	brain1
123.20095500533331	-1.1087901179380542	Fuc	brain1
124.20095500533331	-1.1473569191582351	Fuc	brain1
125.20095500533331	-1.178149435812437	Fuc	brain1
126.20095500533331	-1.1751291861794864	Fuc	brain1
127.20095500533331	-1.1791147647971307	Fuc	brain1
128.20095500533333	-1.18689779944993	Fuc	brain1
129.20095500533333	-1.196950977417507	Fuc	brain1
130.20095500533333	-1.2084585143865416	Fuc	brain1
131.20095500533333	-1.2511024211329125	Fuc	brain1
132.20095500533333	-1.262262037370381	Fuc	brain1
133.20095500533333	-1.273058358737632	Fuc	brain1
134.20095500533333	-1.2832375638905835	Fuc	brain1
135.20095500533333	-1.2923482528835302	Fuc	brain1
136.20095500533333	-1.2971500643388554	Fuc	brain1
137.20095500533333	-1.3034947484665294	Fuc	brain1
138.20095500533333	-1.330638803483847	Fuc	brain1
139.20095500533333	-1.3488043132028045	Fuc	brain1
140.20095500533333	-1.353047856645252	Fuc	brain1
141.20095500533333	-1.358747269387704	Fuc	brain1
142.20095500533333	-1.373599817858944	Fuc	brain1
143.20095500533333	-1.3893391922034692	Fuc	brain1
144.20095500533333	-1.4068296302948111	Fuc	brain1
145.20095500533333	-1.4290798473861326	Fuc	brain1
146.20095500533333	-1.4357192362058109	Fuc	brain1
147.20095500533333	-1.4453990654897972	Fuc	brain1
148.20095500533333	-1.4584943420716123	Fuc	brain1
149.20095500533333	-1.4763477031514152	Fuc	brain1
150.20095500533333	-1.5034360879837625	Fuc	brain1
151.20095500533333	-1.492683260250444	Fuc	brain1
152.20095500533333	-1.4731409027799818	Fuc	brain1
153.20095500533333	-1.4604767484820136	Fuc	brain1
154.20095500533333	-1.4501871314276886	Fuc	brain1
155.20095500533333	-1.4384622606602993	Fuc	brain1
156.20095500533333	-1.4460952384070989	Fuc	brain1
157.20095500533333	-1.4559890261819222	Fuc	brain1
158.20095500533333	-1.4666578732512814	Fuc	brain1
159.20095500533333	-1.4875972563877675	Fuc	brain1
160.20095500533333	-1.494223003140169	Fuc	brain1
161.20095500533333	-1.4661788983065769	Fuc	brain1
162.20095500533333	-1.4498999069235226	Fuc	brain1
163.20095500533333	-1.4411310086478268	Fuc	brain1
164.20095500533333	-1.4286113434685463	Fuc	brain1
165.20095500533333	-1.4171020679498896	Fuc	brain1
166.20095500533333	-1.3996263072306834	Fuc	brain1
167.20095500533333	-1.3603949156503237	Fuc	brain1
168.20095500533333	-1.3370321136854555	Fuc	brain1
169.20095500533333	-1.3387571712285244	Fuc	brain1
170.20095500533333	-1.3394938331517665	Fuc	brain1
171.20095500533333	-1.3349914961947846	Fuc	brain1
172.20095500533333	-1.3271676997029918	Fuc	brain1
173.20095500533333	-1.2869661837227917	Fuc	brain1
174.20095500533333	-1.2733891809547075	Fuc	brain1
175.20095500533333	-1.2584045462877709	Fuc	brain1
176.20095500533333	-1.2418637815956362	Fuc	brain1
177.20095500533333	-1.2233298449022874	Fuc	brain1
178.20095500533333	-1.2069003050245743	Fuc	brain1
179.20095500533333	-1.211846518247747	Fuc	brain1
180.20095500533333	-1.151838700690313	Fuc	brain1
181.20095500533333	-1.1370740627158111	Fuc	brain1
182.20095500533333	-1.1208463952218424	Fuc	brain1
183.20095500533333	-1.103278985784725	Fuc	brain1
184.20095500533333	-1.0842951027232988	Fuc	brain1
185.20095500533333	-1.0635678329482614	Fuc	brain1
186.20095500533333	-1.0402644089329651	Fuc	brain1
187.20095500533333	-1.005881866507651	Fuc	brain1
188.20095500533333	-1.0000667367191378	Fuc	brain1
189.20095500533333	-0.996776674668233	Fuc	brain1
190.20095500533333	-0.990348275960004	Fuc	brain1
191.20095500533333	-0.983368549294585	Fuc	brain1
192.20095500533333	-0.9777641047854148	Fuc	brain1
193.20095500533333	-0.9684815904129652	Fuc	brain1
194.20095500533333	-0.9305310267648834	Fuc	brain1
195.20095500533333	-0.914194311395676	Fuc	brain1
196.20095500533333	-0.894472813112147	Fuc	brain1
197.20095500533333	-0.8722744716567022	Fuc	brain1
198.20095500533333	-0.8470194510767577	Fuc	brain1
199.20095500533333	-0.817815488174649	Fuc	brain1
200.20095500533333	-0.7832238215243925	Fuc	brain1
201.20095500533333	-0.7328018421224821	Fuc	brain1
202.20095500533333	-0.6812166054706856	Fuc	brain1
203.20095500533333	-0.6071056896071912	Fuc	brain1
204.20095500533333	-0.6414652862529971	Fuc	brain1
205.20095500533333	-0.6945383028176388	Fuc	brain1
206.20095500533333	-0.7266339895485169	Fuc	brain1
207.20095500533333	-0.7258385015246515	Fuc	brain1
208.20095500533333	-0.7352405760610043	Fuc	brain1
209.20095500533333	-0.7479062599228473	Fuc	brain1
210.20095500533333	-0.7316811126173245	Fuc	brain1
211.20095500533333	-0.7497110706353974	Fuc	brain1
212.20095500533333	-0.7821985159180964	Fuc	brain1
213.20095500533333	-0.8089182271346479	Fuc	brain1
214.20095500533333	-0.8323434702394895	Fuc	brain1
215.20095500533333	-0.8417621956192505	Fuc	brain1
216.20095500533333	-0.859058695623468	Fuc	brain1
217.20095500533333	-0.8808361556316237	Fuc	brain1
218.20095500533333	-0.905082433265417	Fuc	brain1
219.20095500533333	-0.909449670715574	Fuc	brain1
220.20095500533333	-0.9048945327016812	Fuc	brain1
221.20095500533333	-0.908203945879852	Fuc	brain1
222.20095500533333	-0.9149464637787044	Fuc	brain1
223.20095500533333	-0.9046009993934012	Fuc	brain1
224.20095500533333	-0.9267249793211906	Fuc	brain1
225.20095500533333	-0.9628267857150044	Fuc	brain1
226.20095500533333	-0.937820029177846	Fuc	brain1
227.20095500533333	-0.9171478656900008	Fuc	brain1
228.20095500533333	-0.9059309115282412	Fuc	brain1
229.20095500533333	-0.9072428270403444	Fuc	brain1
230.20095500533333	-0.92170513781291	Fuc	brain1
231.20095500533333	-0.9034009579943496	Fuc	brain1
232.20095500533333	-0.8632741248037089	Fuc	brain1
233.20095500533333	-0.8329223797804131	Fuc	brain1
234.20095500533333	-0.8080986336317205	Fuc	brain1
235.20095500533333	-0.787121709760041	Fuc	brain1
236.20095500533333	-0.7822817789375681	Fuc	brain1
237.20095500533333	-0.7479837467697141	Fuc	brain1
238.20095500533333	-0.7409725973865801	Fuc	brain1
239.20095500533333	-0.7320263129944201	Fuc	brain1
240.20095500533333	-0.7030547737359015	Fuc	brain1
241.20095500533333	-0.6725768618975103	Fuc	brain1
242.20095500533333	-0.6391342453074577	Fuc	brain1
243.20095500533333	-0.5986014391412855	Fuc	brain1
244.20095500533333	-0.5103955307690299	Fuc	brain1
245.20095500533333	-0.5125479023768309	Fuc	brain1
246.20095500533333	-0.5110373746130319	Fuc	brain1
247.20095500533333	-0.5024631869138764	Fuc	brain1
248.20095500533333	-0.4763330432720754	Fuc	brain1
249.20095500533333	-0.4641156905591802	Fuc	brain1
250.20095500533333	-0.4628190242451087	Fuc	brain1
251.20095500533333	-0.4568514330852487	Fuc	brain1
252.20095500533333	-0.4485144198275296	Fuc	brain1
253.20095500533333	-0.4391365672270542	Fuc	brain1
254.20095500533333	-0.3430412455096311	Fuc	brain1
255.20095500533333	-0.3445763030262058	Fuc	brain1
256.20095500533336	-0.3439641155298375	Fuc	brain1
257.20095500533336	-0.3042877524500078	Fuc	brain1
258.20095500533336	-0.2753388002950251	Fuc	brain1
259.20095500533336	-0.2514271163094049	Fuc	brain1
260.20095500533336	-0.2303842018487684	Fuc	brain1
261.20095500533336	-0.2111816654934341	Fuc	brain1
262.20095500533336	-0.1932504841234314	Fuc	brain1
263.20095500533336	-0.1762327537573965	Fuc	brain1
264.20095500533336	-0.1337737940748898	Fuc	brain1
265.20095500533336	-0.119285850699463	Fuc	brain1
266.20095500533336	-0.1053344725049397	Fuc	brain1
267.20095500533336	-0.0917084310431309	Fuc	brain1
268.20095500533336	-0.0781689588658853	Fuc	brain1
269.20095500533336	-0.0644053413272703	Fuc	brain1
270.20095500533336	-0.0499548707384128	Fuc	brain1
271.20095500533336	-0.0251118166500925	Fuc	brain1
272.20095500533336	-0.0206052946614351	Fuc	brain1
273.20095500533336	-0.02849595969429	Fuc	brain1
274.20095500533336	-0.024329299841733	Fuc	brain1
275.20095500533336	-0.0254841558944832	Fuc	brain1
276.20095500533336	-0.0252762450240118	Fuc	brain1
277.20095500533336	-0.0240834409984484	Fuc	brain1
278.20095500533336	-0.0221671627581155	Fuc	brain1
279.20095500533336	-0.0197134260833481	Fuc	brain1
280.20095500533336	-0.0168577179921431	Fuc	brain1
281.20095500533336	-0.007550665450265	Fuc	brain1
282.20095500533336	-0.0056470633460392	Fuc	brain1
283.20095500533336	-0.0036787636935639	Fuc	brain1
284.20095500533336	-0.0023499459351594	Fuc	brain1
285.20095500533336	-0.0040814364036364	Fuc	brain1
286.20095500533336	-0.005620420451124	Fuc	brain1
287.20095500533336	-0.0070030591245791	Fuc	brain1
288.20095500533336	-0.0082560128105289	Fuc	brain1
289.20095500533336	-0.0093995361587222	Fuc	brain1
290.20095500533336	0.0	Fuc	brain1
291.20095500533336	0.0	Fuc	brain1
292.20095500533336	0.0	Fuc	brain1
293.20095500533336	0.0	Fuc	brain1
294.20095500533336	0.0	Fuc	brain1
295.20095500533336	0.0	Fuc	brain1
296.20095500533336	0.0	Fuc	brain1
297.20095500533336	0.0	Fuc	brain1
298.20095500533336	0.0	Fuc	brain1
299.20095500533336	0.0	Fuc	brain1
300.20095500533336	0.0	Fuc	brain1
301.20095500533336	0.0	Fuc	brain1
302.20095500533336	0.0	Fuc	brain1
303.20095500533336	0.0	Fuc	brain1
304.20095500533336	0.0	Fuc	brain1
305.20095500533336	0.0	Fuc	brain1
306.20095500533336	0.0	Fuc	brain1
307.20095500533336	0.0	Fuc	brain1
308.20095500533336	0.0	Fuc	brain1
309.20095500533336	0.0	Fuc	brain1
310.20095500533336	0.0	Fuc	brain1
311.20095500533336	0.0	Fuc	brain1
312.20095500533336	0.0	Fuc	brain1
313.20095500533336	0.0	Fuc	brain1
314.20095500533336	0.0	Fuc	brain1
315.20095500533336	0.0	Fuc	brain1
316.20095500533336	0.0	Fuc	brain1
317.20095500533336	0.0	Fuc	brain1
318.20095500533336	0.0	Fuc	brain1
319.20095500533336	0.0	Fuc	brain1
320.20095500533336	0.0	Fuc	brain1
321.20095500533336	0.0	Fuc	brain1
322.20095500533336	0.0	Fuc	brain1
323.20095500533336	0.0	Fuc	brain1
324.20095500533336	0.0	Fuc	brain1
325.20095500533336	0.0	Fuc	brain1
326.20095500533336	0.0	Fuc	brain1
13.200955005333332	-0.5126735077535125	Hex	brain1
14.200955005333332	-0.5122820049847682	Hex	brain1
15.200955005333332	-0.5118508034360377	Hex	brain1
16.200955005333334	-0.5113733941049301	Hex	brain1
17.200955005333334	-0.5108417304744975	Hex	brain1
18.20095500533333	-0.5102457365420008	Hex	brain1
19.20095500533333	-0.5164755942917132	Hex	brain1
20.20095500533333	-0.51555034540721	Hex	brain1
21.20095500533333	-0.514492960502641	Hex	brain1
22.20095500533333	-0.5132708820005644	Hex	brain1
23.20095500533333	-0.5118392439062169	Hex	brain1
24.20095500533333	-0.5101341421157166	Hex	brain1
25.20095500533333	-0.5080607290819871	Hex	brain1
26.20095500533333	-0.512706219214184	Hex	brain1
27.20095500533333	-0.5086885519565102	Hex	brain1
28.20095500533333	-0.5033001678807042	Hex	brain1
29.20095500533333	-0.4954320686361743	Hex	brain1
30.20095500533333	-0.4839280472644215	Hex	brain1
31.20095500533333	-0.5000930593181854	Hex	brain1
32.200955005333334	-0.5133479590585097	Hex	brain1
33.200955005333334	-0.5297748001767207	Hex	brain1
34.200955005333334	-0.5403662406858482	Hex	brain1
35.200955005333334	-0.5426421381225913	Hex	brain1
36.20095500533333	-0.5467618000735923	Hex	brain1
37.20095500533333	-0.5520034140543078	Hex	brain1
38.20095500533333	-0.5526490742823328	Hex	brain1
39.20095500533333	-0.5544945479921969	Hex	brain1
40.20095500533333	-0.5717249909084483	Hex	brain1
41.20095500533333	-0.5736671718085912	Hex	brain1
42.20095500533333	-0.5744192727097612	Hex	brain1
43.20095500533333	-0.5729160833688479	Hex	brain1
44.20095500533333	-0.5776314075907936	Hex	brain1
45.20095500533333	-0.582368650447438	Hex	brain1
46.20095500533333	-0.586302224566909	Hex	brain1
47.20095500533333	-0.5959705990088591	Hex	brain1
48.20095500533333	-0.5962800062399809	Hex	brain1
49.20095500533333	-0.5971793018672871	Hex	brain1
50.20095500533333	-0.6047857042589019	Hex	brain1
51.20095500533333	-0.6118733019682067	Hex	brain1
52.20095500533333	-0.6189783712768533	Hex	brain1
53.20095500533333	-0.626497452824248	Hex	brain1
54.20095500533333	-0.6342957844206182	Hex	brain1
55.20095500533333	-0.639145595805753	Hex	brain1
56.20095500533333	-0.6368134464737444	Hex	brain1
57.20095500533333	-0.6380272867670185	Hex	brain1
58.20095500533333	-0.6418698734190166	Hex	brain1
59.20095500533333	-0.6485526085863362	Hex	brain1
60.20095500533333	-0.659403839997255	Hex	brain1
61.20095500533333	-0.6632193496247932	Hex	brain1
62.20095500533333	-0.6495656898172435	Hex	brain1
63.20095500533333	-0.6407312883791543	Hex	brain1
64.20095500533333	-0.6345036623689353	Hex	brain1
65.20095500533333	-0.6299505091696727	Hex	brain1
66.20095500533333	-0.6266421311781719	Hex	brain1
67.20095500533333	-0.6244015537687315	Hex	brain1
68.20095500533333	-0.6181583475834362	Hex	brain1
69.20095500533333	-0.6181355256986719	Hex	brain1
70.20095500533333	-0.6200104149397326	Hex	brain1
71.20095500533333	-0.624934837520473	Hex	brain1
72.20095500533333	-0.6360467254022428	Hex	brain1
73.20095500533333	-0.6213700242726712	Hex	brain1
74.20095500533333	-0.6097777781722038	Hex	brain1
75.20095500533333	-0.5998289050769218	Hex	brain1
76.20095500533333	-0.5962365938078881	Hex	brain1
77.20095500533333	-0.5810184766693294	Hex	brain1
78.20095500533333	-0.566190647723285	Hex	brain1
79.20095500533333	-0.5504160214002173	Hex	brain1
80.20095500533333	-0.5387446566882556	Hex	brain1
81.20095500533333	-0.5410690446185146	Hex	brain1
82.20095500533333	-0.5330218472805497	Hex	brain1
83.20095500533333	-0.5210116928791871	Hex	brain1
84.20095500533333	-0.5214018838510622	Hex	brain1
85.20095500533333	-0.5238471208168098	Hex	brain1
86.20095500533333	-0.5235218402355651	Hex	brain1
87.20095500533333	-0.5214368636560464	Hex	brain1
88.20095500533333	-0.5179557423419949	Hex	brain1
89.20095500533333	-0.5034890219472926	Hex	brain1
90.20095500533331	-0.4982874690450812	Hex	brain1
91.20095500533331	-0.4916415173449739	Hex	brain1
92.20095500533331	-0.4915517937748218	Hex	brain1
93.20095500533331	-0.4933572211144687	Hex	brain1
94.20095500533331	-0.4930971303658475	Hex	brain1
95.20095500533331	-0.4915083171788967	Hex	brain1
96.20095500533331	-0.4682923340093632	Hex	brain1
97.20095500533331	-0.4654647214572907	Hex	brain1
98.20095500533331	-0.4625314333880421	Hex	brain1
99.20095500533331	-0.4594842052941674	Hex	brain1
100.20095500533331	-0.4572663561231038	Hex	brain1
101.20095500533331	-0.4573161491203898	Hex	brain1
102.20095500533331	-0.4562081747928747	Hex	brain1
103.20095500533331	-0.4396596537046874	Hex	brain1
104.20095500533331	-0.4373570922154104	Hex	brain1
105.20095500533331	-0.4353306387666543	Hex	brain1
106.20095500533331	-0.4335885259098543	Hex	brain1
107.20095500533331	-0.4321143435458138	Hex	brain1
108.20095500533331	-0.4318873596592941	Hex	brain1
109.20095500533331	-0.4322164783845189	Hex	brain1
110.20095500533331	-0.4252108348700173	Hex	brain1
111.20095500533331	-0.4272282924128992	Hex	brain1
112.20095500533331	-0.4322503697168967	Hex	brain1
113.20095500533331	-0.4428401354259234	Hex	brain1
114.20095500533331	-0.4308659629275668	Hex	brain1
115.20095500533331	-0.4189401947629692	Hex	brain1
116.20095500533331	-0.4086713906956754	Hex	brain1
117.20095500533331	-0.3943338478240776	Hex	brain1
118.20095500533331	-0.3780117777258415	Hex	brain1
119.20095500533331	-0.3682786331727999	Hex	brain1
120.20095500533331	-0.3583734981373929	Hex	brain1
121.20095500533331	-0.3479506138928211	Hex	brain1
122.20095500533331	-0.3365465315759046	Hex	brain1
123.20095500533331	-0.3234176543305448	Hex	brain1
124.20095500533331	-0.3017411835611842	Hex	brain1
125.20095500533331	-0.2870635165156257	Hex	brain1
126.20095500533331	-0.2970964668844978	Hex	brain1
127.20095500533331	-0.302007237026089	Hex	brain1
128.20095500533333	-0.3041086410660604	Hex	brain1
129.20095500533333	-0.3044996195341382	Hex	brain1
130.20095500533333	-0.3037614570121084	Hex	brain1
131.20095500533333	-0.2927900270890158	Hex	brain1
132.20095500533333	-0.2912892346706579	Hex	brain1
133.20095500533333	-0.2894840036436112	Hex	brain1
134.20095500533333	-0.2873516945742595	Hex	brain1
135.20095500533333	-0.2846792520583008	Hex	brain1
136.20095500533333	-0.2849223989897804	Hex	brain1
137.20095500533333	-0.2863901706587439	Hex	brain1
138.20095500533333	-0.282488981757195	Hex	brain1
139.20095500533333	-0.2832514451097558	Hex	brain1
140.20095500533333	-0.2866060496166956	Hex	brain1
141.20095500533333	-0.2865614636124963	Hex	brain1
142.20095500533333	-0.2801409791185132	Hex	brain1
143.20095500533333	-0.2757871338146364	Hex	brain1
144.20095500533333	-0.2733265997973149	Hex	brain1
145.20095500533333	-0.2654026146388586	Hex	brain1
146.20095500533333	-0.2560928756699155	Hex	brain1
147.20095500533333	-0.2484374243805699	Hex	brain1
148.20095500533333	-0.2398221071447842	Hex	brain1
149.20095500533333	-0.2289578476002053	Hex	brain1
150.20095500533333	-0.2128709014184121	Hex	brain1
151.20095500533333	-0.2195294132228382	Hex	brain1
152.20095500533333	-0.2357762722586691	Hex	brain1
153.20095500533333	-0.2436840020785511	Hex	brain1
154.20095500533333	-0.2494303179082449	Hex	brain1
155.20095500533333	-0.2542861651991464	Hex	brain1
156.20095500533333	-0.2543997401304763	Hex	brain1
157.20095500533333	-0.2546986109485739	Hex	brain1
158.20095500533333	-0.2554661963255757	Hex	brain1
159.20095500533333	-0.2557877768366288	Hex	brain1
160.20095500533333	-0.2555497473421975	Hex	brain1
161.20095500533333	-0.2519087796845352	Hex	brain1
162.20095500533333	-0.2474854322903434	Hex	brain1
163.20095500533333	-0.2424517392646675	Hex	brain1
164.20095500533333	-0.2514121971857023	Hex	brain1
165.20095500533333	-0.2572851133814442	Hex	brain1
166.20095500533333	-0.2661217716178554	Hex	brain1
167.20095500533333	-0.2799097823878537	Hex	brain1
168.20095500533333	-0.2961522711701597	Hex	brain1
169.20095500533333	-0.2886419888249332	Hex	brain1
170.20095500533333	-0.2792054875902243	Hex	brain1
171.20095500533333	-0.2729163723762256	Hex	brain1
172.20095500533333	-0.2680877393204782	Hex	brain1
173.20095500533333	-0.2737902978122372	Hex	brain1
174.20095500533333	-0.2703903778263656	Hex	brain1
175.20095500533333	-0.2662865289075918	Hex	brain1
176.20095500533333	-0.2606551484963967	Hex	brain1
177.20095500533333	-0.2520091398078717	Hex	brain1
178.20095500533333	-0.2425536713296245	Hex	brain1
179.20095500533333	-0.2573134400927196	Hex	brain1
180.20095500533333	-0.270585861849092	Hex	brain1
181.20095500533333	-0.2792175701327473	Hex	brain1
182.20095500533333	-0.2867303607007734	Hex	brain1
183.20095500533333	-0.2936931645699601	Hex	brain1
184.20095500533333	-0.3004503274131439	Hex	brain1
185.20095500533333	-0.3072288540430894	Hex	brain1
186.20095500533333	-0.3141672629580799	Hex	brain1
187.20095500533333	-0.3221678081713404	Hex	brain1
188.20095500533333	-0.3172872223840596	Hex	brain1
189.20095500533333	-0.322118862548533	Hex	brain1
190.20095500533333	-0.332129302864228	Hex	brain1
191.20095500533333	-0.3495182642904777	Hex	brain1
192.20095500533333	-0.3544559667604063	Hex	brain1
193.20095500533333	-0.3345583886790554	Hex	brain1
194.20095500533333	-0.3228971278302099	Hex	brain1
195.20095500533333	-0.3070000293514971	Hex	brain1
196.20095500533333	-0.297487901764815	Hex	brain1
197.20095500533333	-0.2890890923360406	Hex	brain1
198.20095500533333	-0.2813959891879687	Hex	brain1
199.20095500533333	-0.2741387763597949	Hex	brain1
200.20095500533333	-0.2671178603156808	Hex	brain1
201.20095500533333	-0.2674055541052254	Hex	brain1
202.20095500533333	-0.2595284518326685	Hex	brain1
203.20095500533333	-0.2505410246989715	Hex	brain1
204.20095500533333	-0.2512332496035983	Hex	brain1
205.20095500533333	-0.2520208888282612	Hex	brain1
206.20095500533333	-0.2497517974950799	Hex	brain1
207.20095500533333	-0.2417879584402499	Hex	brain1
208.20095500533333	-0.234260251010856	Hex	brain1
209.20095500533333	-0.2356448566149661	Hex	brain1
210.20095500533333	-0.2165617427095127	Hex	brain1
211.20095500533333	-0.2252055861610005	Hex	brain1
212.20095500533333	-0.242490564991222	Hex	brain1
213.20095500533333	-0.2541933891792956	Hex	brain1
214.20095500533333	-0.2624172986302608	Hex	brain1
215.20095500533333	-0.2700619906356949	Hex	brain1
216.20095500533333	-0.2815257909541498	Hex	brain1
217.20095500533333	-0.2804666105534697	Hex	brain1
218.20095500533333	-0.2735406260312266	Hex	brain1
219.20095500533333	-0.2789085918054881	Hex	brain1
220.20095500533333	-0.2960389592974494	Hex	brain1
221.20095500533333	-0.310315604119673	Hex	brain1
222.20095500533333	-0.3229172308378844	Hex	brain1
223.20095500533333	-0.3197371282697409	Hex	brain1
224.20095500533333	-0.332197987676544	Hex	brain1
225.20095500533333	-0.3462936375241818	Hex	brain1
226.20095500533333	-0.3450649078761135	Hex	brain1
227.20095500533333	-0.3478066630017785	Hex	brain1
228.20095500533333	-0.35434079401025	Hex	brain1
229.20095500533333	-0.3691387721140606	Hex	brain1
230.20095500533333	-0.3930964558106398	Hex	brain1
231.20095500533333	-0.3853785566170627	Hex	brain1
232.20095500533333	-0.3557288982128946	Hex	brain1
233.20095500533333	-0.3369413902197044	Hex	brain1
234.20095500533333	-0.3245639247891499	Hex	brain1
235.20095500533333	-0.3171260583325748	Hex	brain1
236.20095500533333	-0.3176862013166443	Hex	brain1
237.20095500533333	-0.3409890919552797	Hex	brain1
238.20095500533333	-0.3523952059268563	Hex	brain1
239.20095500533333	-0.3513762155270245	Hex	brain1
240.20095500533333	-0.3147416399872911	Hex	brain1
241.20095500533333	-0.2821086983130035	Hex	brain1
242.20095500533333	-0.2484629431129774	Hex	brain1
243.20095500533333	-0.2104586843840481	Hex	brain1
244.20095500533333	0.995235900392936	Hex	brain1
245.20095500533333	1.278586823714999	Hex	brain1
246.20095500533333	1.5408585368430716	Hex	brain1
247.20095500533333	1.636292410995337	Hex	brain1
248.20095500533333	1.5976618578677826	Hex	brain1
249.20095500533333	1.1798695634705914	Hex	brain1
250.20095500533333	1.793541227184994	Hex	brain1
251.20095500533333	2.2190428870781016	Hex	brain1
252.20095500533333	2.4988474586924667	Hex	brain1
253.20095500533333	2.637117963716886	Hex	brain1
254.20095500533333	9.411305513636496	Hex	brain1
255.20095500533333	8.50614959432133	Hex	brain1
256.20095500533336	6.721850131964754	Hex	brain1
257.20095500533336	9.943778940181152	Hex	brain1
258.20095500533336	12.051332137252404	Hex	brain1
259.20095500533336	13.628790757970178	Hex	brain1
260.20095500533336	14.896981112785644	Hex	brain1
261.20095500533336	15.95787125144582	Hex	brain1
262.20095500533336	16.864291507747225	Hex	brain1
263.20095500533336	17.64499456683896	Hex	brain1
264.20095500533336	18.894849940264542	Hex	brain1
265.20095500533336	19.43424331363194	Hex	brain1
266.20095500533336	19.85635400636178	Hex	brain1
267.20095500533336	20.15072862682012	Hex	brain1
268.20095500533336	20.29514609354213	Hex	brain1
269.20095500533336	20.249126708506083	Hex	brain1
270.20095500533336	19.940006922308573	Hex	brain1
271.20095500533336	19.468731977988405	Hex	brain1
272.20095500533336	19.345882389353605	Hex	brain1
273.20095500533336	21.21313141407672	Hex	brain1
274.20095500533336	23.35014506737034	Hex	brain1
275.20095500533336	24.95694881224421	Hex	brain1
276.20095500533336	26.434910111862425	Hex	brain1
277.20095500533336	27.80939493080552	Hex	brain1
278.20095500533336	29.098467600984893	Hex	brain1
279.20095500533336	30.31542272828417	Hex	brain1
280.20095500533336	31.47032458546385	Hex	brain1
281.20095500533336	33.02922169910217	Hex	brain1
282.20095500533336	33.9801142705608	Hex	brain1
283.20095500533336	34.874095906826064	Hex	brain1
284.20095500533336	35.44890615117767	Hex	brain1
285.20095500533336	34.811753933154336	Hex	brain1
286.20095500533336	34.277891366503376	Hex	brain1
287.20095500533336	33.82326723484177	Hex	brain1
288.20095500533336	33.43085598202447	Hex	brain1
289.20095500533336	33.088253574209	Hex	brain1
290.20095500533336	33.630197563665405	Hex	brain1
291.20095500533336	33.43462228194358	Hex	brain1
292.20095500533336	33.26113751485663	Hex	brain1
293.20095500533336	33.10620060271224	Hex	brain1
294.20095500533336	32.96698796228391	Hex	brain1
295.20095500533336	32.84122145321363	Hex	brain1
296.20095500533336	32.727042738840794	Hex	brain1
297.20095500533336	32.62292084579427	Hex	brain1
298.20095500533336	32.52758311958518	Hex	brain1
299.20095500533336	36.37783391866527	Hex	brain1
300.20095500533336	36.37783391866528	Hex	brain1
301.20095500533336	36.37783391866528	Hex	brain1
302.20095500533336	36.37783391866528	Hex	brain1
303.20095500533336	36.37783391866527	Hex	brain1
304.20095500533336	36.37783391866528	Hex	brain1
305.20095500533336	36.37783391866528	Hex	brain1
306.20095500533336	36.37783391866528	Hex	brain1
307.20095500533336	36.37783391866528	Hex	brain1
308.20095500533336	36.37783391866528	Hex	brain1
309.20095500533336	36.37783391866527	Hex	brain1
310.20095500533336	36.37783391866527	Hex	brain1
311.20095500533336	36.37783391866528	Hex	brain1
312.20095500533336	36.37783391866528	Hex	brain1
313.20095500533336	36.37783391866527	Hex	brain1
314.20095500533336	36.37783391866527	Hex	brain1
315.20095500533336	36.37783391866528	Hex	brain1
316.20095500533336	36.37783391866528	Hex	brain1
317.20095500533336	36.37783391866528	Hex	brain1
318.20095500533336	36.37783391866527	Hex	brain1
319.20095500533336	36.37783391866528	Hex	brain1
320.20095500533336	36.37783391866528	Hex	brain1
321.20095500533336	36.37783391866527	Hex	brain1
322.20095500533336	36.37783391866528	Hex	brain1
323.20095500533336	36.37783391866528	Hex	brain1
324.20095500533336	36.37783391866528	Hex	brain1
325.20095500533336	36.37783391866528	Hex	brain1
326.20095500533336	36.37783391866528	Hex	brain1
13.200955005333332	0.0	Neu5Gc	brain1
14.200955005333332	0.0	Neu5Gc	brain1
15.200955005333332	0.0	Neu5Gc	brain1
16.200955005333334	0.0	Neu5Gc	brain1
17.200955005333334	0.0	Neu5Gc	brain1
18.20095500533333	0.0	Neu5Gc	brain1
19.20095500533333	0.0	Neu5Gc	brain1
20.20095500533333	0.0	Neu5Gc	brain1
21.20095500533333	0.0	Neu5Gc	brain1
22.20095500533333	0.0	Neu5Gc	brain1
23.20095500533333	0.0	Neu5Gc	brain1
24.20095500533333	0.0	Neu5Gc	brain1
25.20095500533333	0.0	Neu5Gc	brain1
26.20095500533333	0.0	Neu5Gc	brain1
27.20095500533333	0.0	Neu5Gc	brain1
28.20095500533333	0.0	Neu5Gc	brain1
29.20095500533333	0.0	Neu5Gc	brain1
30.20095500533333	0.0	Neu5Gc	brain1
31.20095500533333	0.0	Neu5Gc	brain1
32.200955005333334	0.0	Neu5Gc	brain1
33.200955005333334	0.2834384144291792	Neu5Gc	brain1
34.200955005333334	0.2334570256594699	Neu5Gc	brain1
35.200955005333334	0.3022360281535787	Neu5Gc	brain1
36.20095500533333	0.3275008128415829	Neu5Gc	brain1
37.20095500533333	0.2765548855442948	Neu5Gc	brain1
38.20095500533333	0.3806374690557595	Neu5Gc	brain1
39.20095500533333	0.4673631305437256	Neu5Gc	brain1
40.20095500533333	0.940330189525352	Neu5Gc	brain1
41.20095500533333	0.96186872027959	Neu5Gc	brain1
42.20095500533333	0.8974125908087733	Neu5Gc	brain1
43.20095500533333	0.6877638870841613	Neu5Gc	brain1
44.20095500533333	0.9397992914104668	Neu5Gc	brain1
45.20095500533333	1.1438257665680691	Neu5Gc	brain1
46.20095500533333	1.2520293064160526	Neu5Gc	brain1
47.20095500533333	1.7097814925269483	Neu5Gc	brain1
48.20095500533333	1.5019126326076375	Neu5Gc	brain1
49.20095500533333	1.4184868409775513	Neu5Gc	brain1
50.20095500533333	1.9663549633653288	Neu5Gc	brain1
51.20095500533333	2.331054236626037	Neu5Gc	brain1
52.20095500533333	2.54936327871049	Neu5Gc	brain1
53.20095500533333	2.5926634403632733	Neu5Gc	brain1
54.20095500533333	2.7876891130036907	Neu5Gc	brain1
55.20095500533333	2.6997666446104085	Neu5Gc	brain1
56.20095500533333	3.958521730734984	Neu5Gc	brain1
57.20095500533333	5.029606363453224	Neu5Gc	brain1
58.20095500533333	6.055199095158885	Neu5Gc	brain1
59.20095500533333	7.132970794852213	Neu5Gc	brain1
60.20095500533333	8.38635588616938	Neu5Gc	brain1
61.20095500533333	9.542619186819524	Neu5Gc	brain1
62.20095500533333	9.033440550307658	Neu5Gc	brain1
63.20095500533333	8.886323687055684	Neu5Gc	brain1
64.20095500533333	8.921125053806524	Neu5Gc	brain1
65.20095500533333	9.06159339273868	Neu5Gc	brain1
66.20095500533333	9.2706836868	Neu5Gc	brain1
67.20095500533333	9.529246421781073	Neu5Gc	brain1
68.20095500533333	10.526493181825687	Neu5Gc	brain1
69.20095500533333	10.80066174042092	Neu5Gc	brain1
70.20095500533333	11.098179778159102	Neu5Gc	brain1
71.20095500533333	11.432402275075814	Neu5Gc	brain1
72.20095500533333	11.844529359667389	Neu5Gc	brain1
73.20095500533333	11.703659155520818	Neu5Gc	brain1
74.20095500533333	11.696663201451306	Neu5Gc	brain1
75.20095500533333	11.805875320145102	Neu5Gc	brain1
76.20095500533333	11.910118864001095	Neu5Gc	brain1
77.20095500533333	11.81299924753562	Neu5Gc	brain1
78.20095500533333	11.848447387970106	Neu5Gc	brain1
79.20095500533333	12.008506961965669	Neu5Gc	brain1
80.20095500533333	12.16570306381412	Neu5Gc	brain1
81.20095500533333	11.999788747824647	Neu5Gc	brain1
82.20095500533333	12.391664775469328	Neu5Gc	brain1
83.20095500533333	12.229256274884268	Neu5Gc	brain1
84.20095500533333	12.018006035086245	Neu5Gc	brain1
85.20095500533333	11.613629657785518	Neu5Gc	brain1
86.20095500533333	11.307829634673464	Neu5Gc	brain1
87.20095500533333	11.072032857994504	Neu5Gc	brain1
88.20095500533333	10.906991568900112	Neu5Gc	brain1
89.20095500533333	10.2854021128128	Neu5Gc	brain1
90.20095500533331	10.403872789760172	Neu5Gc	brain1
91.20095500533331	10.86456883264757	Neu5Gc	brain1
92.20095500533331	10.43257016293876	Neu5Gc	brain1
93.20095500533331	9.44893383250617	Neu5Gc	brain1
94.20095500533331	8.587478849677842	Neu5Gc	brain1
95.20095500533331	7.762756618848888	Neu5Gc	brain1
96.20095500533331	6.29567208513179	Neu5Gc	brain1
97.20095500533331	5.418526759946849	Neu5Gc	brain1
98.20095500533331	4.460858201945725	Neu5Gc	brain1
99.20095500533331	3.3313806232249314	Neu5Gc	brain1
100.20095500533331	2.4809269765301067	Neu5Gc	brain1
101.20095500533331	3.212273872121177	Neu5Gc	brain1
102.20095500533331	3.479187510855524	Neu5Gc	brain1
103.20095500533331	2.9274643279586776	Neu5Gc	brain1
104.20095500533331	2.7623261320824204	Neu5Gc	brain1
105.20095500533331	2.474889435099238	Neu5Gc	brain1
106.20095500533331	2.060640018380464	Neu5Gc	brain1
107.20095500533331	1.4711666137440138	Neu5Gc	brain1
108.20095500533331	1.534240916304384	Neu5Gc	brain1
109.20095500533331	1.8192639494852163	Neu5Gc	brain1
110.20095500533331	1.38505090177093	Neu5Gc	brain1
111.20095500533331	1.3034451852282816	Neu5Gc	brain1
112.20095500533331	1.1038238792800172	Neu5Gc	brain1
113.20095500533331	0.7478852813076845	Neu5Gc	brain1
114.20095500533331	1.0076996979288817	Neu5Gc	brain1
115.20095500533331	1.2151661322673657	Neu5Gc	brain1
116.20095500533331	1.3350592363707652	Neu5Gc	brain1
117.20095500533331	0.8174911516013275	Neu5Gc	brain1
118.20095500533331	0.7767625250129361	Neu5Gc	brain1
119.20095500533331	0.7620852786710806	Neu5Gc	brain1
120.20095500533331	0.7303145179558658	Neu5Gc	brain1
121.20095500533331	0.6818655211318287	Neu5Gc	brain1
122.20095500533331	0.615164613583033	Neu5Gc	brain1
123.20095500533331	0.5256295923296632	Neu5Gc	brain1
124.20095500533331	0.0	Neu5Gc	brain1
125.20095500533331	0.0	Neu5Gc	brain1
126.20095500533331	0.0	Neu5Gc	brain1
127.20095500533331	0.0	Neu5Gc	brain1
128.20095500533333	0.0	Neu5Gc	brain1
129.20095500533333	0.0	Neu5Gc	brain1
130.20095500533333	0.0	Neu5Gc	brain1
131.20095500533333	0.0	Neu5Gc	brain1
132.20095500533333	0.0	Neu5Gc	brain1
133.20095500533333	0.0	Neu5Gc	brain1
134.20095500533333	0.0	Neu5Gc	brain1
135.20095500533333	0.0	Neu5Gc	brain1
136.20095500533333	0.0	Neu5Gc	brain1
137.20095500533333	0.0	Neu5Gc	brain1
138.20095500533333	0.0	Neu5Gc	brain1
139.20095500533333	0.0	Neu5Gc	brain1
140.20095500533333	0.0	Neu5Gc	brain1
141.20095500533333	0.0	Neu5Gc	brain1
142.20095500533333	0.0	Neu5Gc	brain1
143.20095500533333	0.0	Neu5Gc	brain1
144.20095500533333	0.0	Neu5Gc	brain1
145.20095500533333	0.0	Neu5Gc	brain1
146.20095500533333	0.0	Neu5Gc	brain1
147.20095500533333	0.0	Neu5Gc	brain1
148.20095500533333	0.0	Neu5Gc	brain1
149.20095500533333	0.0	Neu5Gc	brain1
150.20095500533333	0.0	Neu5Gc	brain1
151.20095500533333	0.0	Neu5Gc	brain1
152.20095500533333	0.0	Neu5Gc	brain1
153.20095500533333	0.0	Neu5Gc	brain1
154.20095500533333	0.0	Neu5Gc	brain1
155.20095500533333	0.0	Neu5Gc	brain1
156.20095500533333	0.0	Neu5Gc	brain1
157.20095500533333	0.0	Neu5Gc	brain1
158.20095500533333	0.0	Neu5Gc	brain1
159.20095500533333	0.0	Neu5Gc	brain1
160.20095500533333	0.0	Neu5Gc	brain1
161.20095500533333	0.0	Neu5Gc	brain1
162.20095500533333	0.0	Neu5Gc	brain1
163.20095500533333	0.0	Neu5Gc	brain1
164.20095500533333	0.0	Neu5Gc	brain1
165.20095500533333	0.0	Neu5Gc	brain1
166.20095500533333	0.0	Neu5Gc	brain1
167.20095500533333	0.0	Neu5Gc	brain1
168.20095500533333	0.0	Neu5Gc	brain1
169.20095500533333	0.0	Neu5Gc	brain1
170.20095500533333	0.0	Neu5Gc	brain1
171.20095500533333	0.0	Neu5Gc	brain1
172.20095500533333	0.0	Neu5Gc	brain1
173.20095500533333	0.0	Neu5Gc	brain1
174.20095500533333	0.0	Neu5Gc	brain1
175.20095500533333	0.0	Neu5Gc	brain1
176.20095500533333	0.0	Neu5Gc	brain1
177.20095500533333	0.0	Neu5Gc	brain1
178.20095500533333	0.0	Neu5Gc	brain1
179.20095500533333	0.0	Neu5Gc	brain1
180.20095500533333	0.0	Neu5Gc	brain1
181.20095500533333	0.0	Neu5Gc	brain1
182.20095500533333	0.0	Neu5Gc	brain1
183.20095500533333	0.0	Neu5Gc	brain1
184.20095500533333	0.0	Neu5Gc	brain1
185.20095500533333	0.0	Neu5Gc	brain1
186.20095500533333	0.0	Neu5Gc	brain1
187.20095500533333	0.0	Neu5Gc	brain1
188.20095500533333	0.0	Neu5Gc	brain1
189.20095500533333	0.0	Neu5Gc	brain1
190.20095500533333	0.0	Neu5Gc	brain1
191.20095500533333	0.0	Neu5Gc	brain1
192.20095500533333	0.0	Neu5Gc	brain1
193.20095500533333	0.0	Neu5Gc	brain1
194.20095500533333	0.0	Neu5Gc	brain1
195.20095500533333	0.0	Neu5Gc	brain1
196.20095500533333	0.0	Neu5Gc	brain1
197.20095500533333	0.0	Neu5Gc	brain1
198.20095500533333	0.0	Neu5Gc	brain1
199.20095500533333	0.0	Neu5Gc	brain1
200.20095500533333	0.0	Neu5Gc	brain1
201.20095500533333	0.0	Neu5Gc	brain1
202.20095500533333	0.0	Neu5Gc	brain1
203.20095500533333	0.0	Neu5Gc	brain1
204.20095500533333	0.0	Neu5Gc	brain1
205.20095500533333	0.0	Neu5Gc	brain1
206.20095500533333	0.0	Neu5Gc	brain1
207.20095500533333	0.0	Neu5Gc	brain1
208.20095500533333	0.0	Neu5Gc	brain1
209.20095500533333	0.0	Neu5Gc	brain1
210.20095500533333	0.0	Neu5Gc	brain1
211.20095500533333	0.0	Neu5Gc	brain1
212.20095500533333	0.0	Neu5Gc	brain1
213.20095500533333	0.0	Neu5Gc	brain1
214.20095500533333	0.0	Neu5Gc	brain1
215.20095500533333	0.0	Neu5Gc	brain1
216.20095500533333	0.0	Neu5Gc	brain1
217.20095500533333	0.0	Neu5Gc	brain1
218.20095500533333	0.0	Neu5Gc	brain1
219.20095500533333	0.0	Neu5Gc	brain1
220.20095500533333	0.0	Neu5Gc	brain1
221.20095500533333	0.0	Neu5Gc	brain1
222.20095500533333	0.0	Neu5Gc	brain1
223.20095500533333	0.0	Neu5Gc	brain1
224.20095500533333	0.0	Neu5Gc	brain1
225.20095500533333	0.0	Neu5Gc	brain1
226.20095500533333	0.0	Neu5Gc	brain1
227.20095500533333	0.0	Neu5Gc	brain1
228.20095500533333	0.0	Neu5Gc	brain1
229.20095500533333	0.0	Neu5Gc	brain1
230.20095500533333	0.0	Neu5Gc	brain1
231.20095500533333	0.0	Neu5Gc	brain1
232.20095500533333	0.0	Neu5Gc	brain1
233.20095500533333	0.0	Neu5Gc	brain1
234.20095500533333	0.0	Neu5Gc	brain1
235.20095500533333	0.0	Neu5Gc	brain1
236.20095500533333	0.0	Neu5Gc	brain1
237.20095500533333	0.0	Neu5Gc	brain1
238.20095500533333	0.0	Neu5Gc	brain1
239.20095500533333	0.0	Neu5Gc	brain1
240.20095500533333	0.0	Neu5Gc	brain1
241.20095500533333	0.0	Neu5Gc	brain1
242.20095500533333	0.0	Neu5Gc	brain1
243.20095500533333	0.0	Neu5Gc	brain1
244.20095500533333	0.0	Neu5Gc	brain1
245.20095500533333	0.0	Neu5Gc	brain1
246.20095500533333	0.0	Neu5Gc	brain1
247.20095500533333	0.0	Neu5Gc	brain1
248.20095500533333	0.0	Neu5Gc	brain1
249.20095500533333	0.0	Neu5Gc	brain1
250.20095500533333	0.0	Neu5Gc	brain1
251.20095500533333	0.0	Neu5Gc	brain1
252.20095500533333	0.0	Neu5Gc	brain1
253.20095500533333	0.0	Neu5Gc	brain1
254.20095500533333	0.0	Neu5Gc	brain1
255.20095500533333	0.0	Neu5Gc	brain1
256.20095500533336	0.0	Neu5Gc	brain1
257.20095500533336	0.0	Neu5Gc	brain1
258.20095500533336	0.0	Neu5Gc	brain1
259.20095500533336	0.0	Neu5Gc	brain1
260.20095500533336	0.0	Neu5Gc	brain1
261.20095500533336	0.0	Neu5Gc	brain1
262.20095500533336	0.0	Neu5Gc	brain1
263.20095500533336	0.0	Neu5Gc	brain1
264.20095500533336	0.0	Neu5Gc	brain1
265.20095500533336	0.0	Neu5Gc	brain1
266.20095500533336	0.0	Neu5Gc	brain1
267.20095500533336	0.0	Neu5Gc	brain1
268.20095500533336	0.0	Neu5Gc	brain1
269.20095500533336	0.0	Neu5Gc	brain1
270.20095500533336	0.0	Neu5Gc	brain1
271.20095500533336	0.0	Neu5Gc	brain1
272.20095500533336	0.0	Neu5Gc	brain1
273.20095500533336	0.0	Neu5Gc	brain1
274.20095500533336	0.0	Neu5Gc	brain1
275.20095500533336	0.0	Neu5Gc	brain1
276.20095500533336	0.0	Neu5Gc	brain1
277.20095500533336	0.0	Neu5Gc	brain1
278.20095500533336	0.0	Neu5Gc	brain1
279.20095500533336	0.0	Neu5Gc	brain1
280.20095500533336	0.0	Neu5Gc	brain1
281.20095500533336	0.0	Neu5Gc	brain1
282.20095500533336	0.0	Neu5Gc	brain1
283.20095500533336	0.0	Neu5Gc	brain1
284.20095500533336	0.0	Neu5Gc	brain1
285.20095500533336	0.0	Neu5Gc	brain1
286.20095500533336	0.0	Neu5Gc	brain1
287.20095500533336	0.0	Neu5Gc	brain1
288.20095500533336	0.0	Neu5Gc	brain1
289.20095500533336	0.0	Neu5Gc	brain1
290.20095500533336	0.0	Neu5Gc	brain1
291.20095500533336	0.0	Neu5Gc	brain1
292.20095500533336	0.0	Neu5Gc	brain1
293.20095500533336	0.0	Neu5Gc	brain1
294.20095500533336	0.0	Neu5Gc	brain1
295.20095500533336	0.0	Neu5Gc	brain1
296.20095500533336	0.0	Neu5Gc	brain1
297.20095500533336	0.0	Neu5Gc	brain1
298.20095500533336	0.0	Neu5Gc	brain1
299.20095500533336	0.0	Neu5Gc	brain1
300.20095500533336	0.0	Neu5Gc	brain1
301.20095500533336	0.0	Neu5Gc	brain1
302.20095500533336	0.0	Neu5Gc	brain1
303.20095500533336	0.0	Neu5Gc	brain1
304.20095500533336	0.0	Neu5Gc	brain1
305.20095500533336	0.0	Neu5Gc	brain1
306.20095500533336	0.0	Neu5Gc	brain1
307.20095500533336	0.0	Neu5Gc	brain1
308.20095500533336	0.0	Neu5Gc	brain1
309.20095500533336	0.0	Neu5Gc	brain1
310.20095500533336	0.0	Neu5Gc	brain1
311.20095500533336	0.0	Neu5Gc	brain1
312.20095500533336	0.0	Neu5Gc	brain1
313.20095500533336	0.0	Neu5Gc	brain1
314.20095500533336	0.0	Neu5Gc	brain1
315.20095500533336	0.0	Neu5Gc	brain1
316.20095500533336	0.0	Neu5Gc	brain1
317.20095500533336	0.0	Neu5Gc	brain1
318.20095500533336	0.0	Neu5Gc	brain1
319.20095500533336	0.0	Neu5Gc	brain1
320.20095500533336	0.0	Neu5Gc	brain1
321.20095500533336	0.0	Neu5Gc	brain1
322.20095500533336	0.0	Neu5Gc	brain1
323.20095500533336	0.0	Neu5Gc	brain1
324.20095500533336	0.0	Neu5Gc	brain1
325.20095500533336	0.0	Neu5Gc	brain1
326.20095500533336	0.0	Neu5Gc	brain1
12.0	3440.0	# of training points	brain1
19.0	4162.0	# of training points	brain1
26.0	5344.0	# of training points	brain1
33.0	6076.0	# of training points	brain1
40.0	6808.0	# of training points	brain1
47.0	6870.0	# of training points	brain1
54.0	6014.0	# of training points	brain1
61.0	5174.0	# of training points	brain1
68.0	4710.0	# of training points	brain1
75.0	4566.0	# of training points	brain1
82.0	4058.0	# of training points	brain1
89.0	3492.0	# of training points	brain1
96.0	3176.0	# of training points	brain1
103.0	3002.0	# of training points	brain1
110.0	2864.0	# of training points	brain1
117.0	2344.0	# of training points	brain1
124.0	2274.0	# of training points	brain1
131.0	2444.0	# of training points	brain1
138.0	2472.0	# of training points	brain1
145.0	2414.0	# of training points	brain1
152.0	2684.0	# of training points	brain1
159.0	2554.0	# of training points	brain1
166.0	2392.0	# of training points	brain1
173.0	2378.0	# of training points	brain1
180.0	2018.0	# of training points	brain1
187.0	1246.0	# of training points	brain1
194.0	774.0	# of training points	brain1
201.0	688.0	# of training points	brain1
208.0	298.0	# of training points	brain1
215.0	232.0	# of training points	brain1
222.0	182.0	# of training points	brain1
229.0	140.0	# of training points	brain1
236.0	132.0	# of training points	brain1
243.0	74.0	# of training points	brain1
250.0	58.0	# of training points	brain1
257.0	58.0	# of training points	brain1
264.0	48.0	# of training points	brain1
271.0	10.0	# of training points	brain1
278.0	10.0	# of training points	brain1
285.0	10.0	# of training points	brain1
292.0	14.0	# of training points	brain1
299.0	14.0	# of training points	brain1
306.0	14.0	# of training points	brain1
313.0	14.0	# of training points	brain1
320.0	14.0	# of training points	brain1
327.0	14.0	# of training points	brain1
328.0994489386667	14.0	# of training points	brain1
13.200955005333332	0.0915196631155854	residual	brain1
13.208956285866666	1.3926956080929838	residual	brain1
13.2561230848	0.6877986665509326	residual	brain1
13.310948721066667	0.862210988933299	residual	brain1
13.428870818133332	0.4390407930318982	residual	brain1
13.643532028533334	-8.248631372293863	residual	brain1
13.643532028533334	-0.2238635656325645	residual	brain1
13.697290292	2.652632077737044	residual	brain1
13.7509916624	0.2388317746999302	residual	brain1
13.912416257066669	-0.8017634533873927	residual	brain1
13.9662458848	2.5340108204685574	residual	brain1
14.019808021866668	2.095752744716254	residual	brain1
14.059438211733331	0.5169733469701026	residual	brain1
14.223358835733334	0.2633290053909416	residual	brain1
14.223358835733334	0.6326505501702666	residual	brain1
14.2541242584	-0.1938956142968777	residual	brain1
14.2541242584	0.1511384112832949	residual	brain1
14.341714595466668	0.2868673366803786	residual	brain1
14.371700789066669	1.568253216708987	residual	brain1
14.489069098133331	-0.0779630425408886	residual	brain1
14.489069098133331	2.808186126529842	residual	brain1
14.500575431733331	-0.3650789073963487	residual	brain1
14.590778182666666	2.2783291929186777	residual	brain1
14.590778182666666	-0.6564441600904996	residual	brain1
14.6162536304	0.1437846980172032	residual	brain1
14.7756414064	0.0681097897418503	residual	brain1
14.8063509248	-0.1782269051865803	residual	brain1
14.8063509248	-1.0729391623515898	residual	brain1
14.8360305816	-0.4869958983286437	residual	brain1
14.852730099466667	-0.2594779603342978	residual	brain1
14.873919400533334	0.6783111069674401	residual	brain1
14.913978458933334	-0.1814011208048942	residual	brain1
14.961091189066668	0.0008578714892397	residual	brain1
14.961091189066668	-0.1177705211531296	residual	brain1
14.982404584	1.8105642685954135	residual	brain1
14.982404584	-0.1186162283123462	residual	brain1
15.0558347384	-0.5158964665903731	residual	brain1
15.1234090704	0.2824914149693924	residual	brain1
15.285209338666666	0.0654775498229796	residual	brain1
15.408538978133333	-0.5984408141693613	residual	brain1
15.471140090133334	2.90761193633427	residual	brain1
15.471140090133334	-0.022229050556648	residual	brain1
15.523376961066669	0.6814343369112219	residual	brain1
15.523376961066669	0.0270935608312044	residual	brain1
15.549499030933331	0.5678203939307522	residual	brain1
15.658414151733332	-0.3316116296254403	residual	brain1
15.658414151733332	0.2803508851281862	residual	brain1
15.705649461866669	0.4985314120570709	residual	brain1
15.705649461866669	-0.1469728698308809	residual	brain1
15.755322389866668	0.1855432159592673	residual	brain1
15.755322389866668	-0.2524445429520305	residual	brain1
15.835838280266668	-0.5283327533061026	residual	brain1
15.897000261333334	-0.302361593401967	residual	brain1
15.897000261333334	-0.6216074185374527	residual	brain1
15.897000261333334	-0.0756511094408676	residual	brain1
15.946238113066666	0.6386546722595909	residual	brain1
15.985965619466668	0.2545183064303735	residual	brain1
15.985965619466668	0.1668673694941205	residual	brain1
16.025920204	-0.3747577192215523	residual	brain1
16.079986837066667	-0.4726987411037449	residual	brain1
16.079986837066667	-0.0312876458163451	residual	brain1
16.079986837066667	-0.7098466453373611	residual	brain1
16.079986837066667	0.361178637427459	residual	brain1
16.13390988	0.8735504939401988	residual	brain1
16.188037962133333	-5.153946864654724	residual	brain1
16.237502556533332	0.6119563443589442	residual	brain1
16.237502556533332	-0.7740293659244237	residual	brain1
16.291475169599998	0.0267518733867611	residual	brain1
16.291475169599998	-0.0390683066350483	residual	brain1
16.399695340266668	-0.1288761535218938	residual	brain1
16.435077395466667	0.1904824452113196	residual	brain1
16.435077395466667	-0.5812701247515228	residual	brain1
16.435077395466667	-0.3207716729992995	residual	brain1
16.479604906666665	-0.3621474723766802	residual	brain1
16.514810413333333	0.1650410948413281	residual	brain1
16.575942634666667	-0.8535439019643114	residual	brain1
16.597237866666667	0.1507505336222614	residual	brain1
16.61382275893333	0.4573055267988977	residual	brain1
16.677370062133335	0.0659568808627213	residual	brain1
16.677370062133335	-0.1836501308413574	residual	brain1
16.677370062133335	0.0096836640028463	residual	brain1
16.702918946666667	-0.2311997296711609	residual	brain1
16.731685313866667	0.4854248036911919	residual	brain1
16.81023357013333	0.0342054958124791	residual	brain1
16.831414690666666	0.0629114002113944	residual	brain1
16.831414690666666	-0.3652065159401338	residual	brain1
16.843280317599998	0.1576983482438301	residual	brain1
16.891462401866665	0.0423875749637332	residual	brain1
17.337584017866668	-0.3517195946624802	residual	brain1
17.4870701352	1.2167511935960285	residual	brain1
17.525433692533333	0.260691387626295	residual	brain1
17.577339204533335	0.4639517239996991	residual	brain1
17.637068435466666	-0.5806962183714433	residual	brain1
17.708628747200002	0.4314048719724574	residual	brain1
17.7253280416	0.5437281822565865	residual	brain1
17.759478841333337	-1.0246995779417176	residual	brain1
17.797531260533333	0.4160737925430453	residual	brain1
17.823461303733332	-0.0684755309624911	residual	brain1
17.8801924184	-11.57230197752537	residual	brain1
17.923665725866666	0.2933987028578855	residual	brain1
18.002275529066665	-2.692570368611644	residual	brain1
18.04425082373333	-0.1755900530184355	residual	brain1
18.069889352	0.1033295195163965	residual	brain1
18.109610616266664	-0.2027049339548519	residual	brain1
18.140042847733334	0.2580783201606422	residual	brain1
18.1563756624	-0.0597976296948807	residual	brain1
18.191453811466666	0.7041790787088686	residual	brain1
18.30919670053333	-4.332273048831535	residual	brain1
18.3350162008	0.0014624262542248	residual	brain1
18.351483366133333	1.1517292670602153	residual	brain1
18.3819671064	-3.750037825123016	residual	brain1
18.445284028	1.118307646762478	residual	brain1
18.53753989546667	0.3966280266204762	residual	brain1
18.594871389066668	-0.8579847677487749	residual	brain1
18.6235261448	-2.190345090868881	residual	brain1
18.7083713168	-0.0218542213910311	residual	brain1
18.724958680266663	1.043214137099202	residual	brain1
18.7730079104	0.7814748622674088	residual	brain1
18.854640521333334	-11.438469464745037	residual	brain1
18.990730823733333	-1.3257104238256154	residual	brain1
19.03079597813333	-0.2109375730461309	residual	brain1
19.11920536026667	0.3611875913061233	residual	brain1
19.20621642293333	-0.4592791154060194	residual	brain1
19.283017968266662	0.1338303737756732	residual	brain1
19.3460926208	-11.17796858872363	residual	brain1
19.366273592	0.3697903572598129	residual	brain1
19.45541135093333	-0.6280371905896516	residual	brain1
19.467508384533332	-0.3718234180416715	residual	brain1
19.5824727936	-0.1315165092627062	residual	brain1
19.740733288266664	0.42181078847738	residual	brain1
19.918493329333334	-0.7651888886386082	residual	brain1
19.939825702666667	1.4109583147440468	residual	brain1
19.961139245066665	-0.3895863095835494	residual	brain1
20.032785155733333	0.7281226481628842	residual	brain1
20.092959297066667	-4.093421253428442	residual	brain1
20.105016945600003	0.1746993035274222	residual	brain1
20.1355290208	0.1908743531216039	residual	brain1
20.188760276533333	1.0519662258575515	residual	brain1
20.233224636533336	-0.0818126359290758	residual	brain1
20.25784256693333	0.5014561318385056	residual	brain1
20.25784256693333	-0.10232848206061	residual	brain1
20.357928407733333	-4.309626015597523	residual	brain1
20.3701571768	0.2480598911079816	residual	brain1
20.38246075653333	0.2475537760795667	residual	brain1
20.416803721066668	1.0711716896868635	residual	brain1
20.534921868	-0.0190226586141477	residual	brain1
20.534921868	-1.0557362216852866	residual	brain1
20.57575802373333	0.7543853589908807	residual	brain1
20.583565377866663	-0.0667189878493452	residual	brain1
20.639667440533334	-0.1960085096707651	residual	brain1
20.639667440533334	-5.92777500348619	residual	brain1
20.750296354933333	-0.1147318426357202	residual	brain1
20.79451153813333	0.240675339338896	residual	brain1
20.868879974933336	-0.3296468537068087	residual	brain1
20.8896952872	0.2542204669681567	residual	brain1
20.952502241866668	1.568535520470487	residual	brain1
21.0203633848	1.120788731559177	residual	brain1
21.0414021992	-0.1088949357861679	residual	brain1
21.101658022933336	0.0659673509703111	residual	brain1
21.101658022933336	0.874488554449325	residual	brain1
21.1552142872	0.5533433345578835	residual	brain1
21.1552142872	0.0859680698938625	residual	brain1
21.17622423546667	-0.4391047433721304	residual	brain1
21.22978223493333	1.1011526150683189	residual	brain1
21.22978223493333	0.0650082736048673	residual	brain1
21.274005662666664	-0.3694941034861863	residual	brain1
21.274005662666664	0.3150949475344795	residual	brain1
21.274005662666664	-0.4387018397050184	residual	brain1
21.32743689093333	0.7309256215447206	residual	brain1
21.32743689093333	-0.3717312047935728	residual	brain1
21.4155174296	0.2121626154069353	residual	brain1
21.4155174296	-0.0223577230922416	residual	brain1
21.459498228	0.226060931912734	residual	brain1
21.50825496133333	1.4261038431305444	residual	brain1
21.587189446133333	-0.6267786720730761	residual	brain1
21.587189446133333	-0.0770908969022912	residual	brain1
21.587189446133333	-0.4275219843401885	residual	brain1
21.587189446133333	-0.1409570103201254	residual	brain1
21.631414857866663	0.7072310079815551	residual	brain1
21.631414857866663	-0.085110297667903	residual	brain1
21.675726160266667	1.161611511343331	residual	brain1
21.71997389226667	-0.5104412351366356	residual	brain1
21.71997389226667	0.6918693248988816	residual	brain1
21.71997389226667	-2.313212105649672	residual	brain1
21.71997389226667	1.1421112874137584	residual	brain1
21.745906867466665	-1.168252486454925	residual	brain1
21.745906867466665	0.4967558566858976	residual	brain1
21.88396976506667	-0.0440351964537804	residual	brain1
21.88396976506667	0.8583518734858195	residual	brain1
21.979926438666663	0.0735237468501424	residual	brain1
21.979926438666663	0.4201033834211642	residual	brain1
21.979926438666663	0.2260116252190336	residual	brain1
21.979926438666663	-0.9357563051608188	residual	brain1
21.979926438666663	0.4987617529077823	residual	brain1
22.033261898133333	2.601997154342968	residual	brain1
22.086749469866668	2.8959765776278346	residual	brain1
22.14028494853333	0.0669676220165769	residual	brain1
22.193889273066667	0.7005042601075822	residual	brain1
22.247697351466662	-0.5620991130108521	residual	brain1
22.247697351466662	0.2612424039405141	residual	brain1
22.247697351466662	0.253594804736057	residual	brain1
22.301462032266667	-0.8567300402228284	residual	brain1
22.301462032266667	0.5906038465506818	residual	brain1
22.301462032266667	-0.6333460801476889	residual	brain1
22.35053492613333	-0.6929563779377936	residual	brain1
22.35053492613333	1.1340454409712135	residual	brain1
22.35053492613333	0.2125665217492063	residual	brain1
22.35053492613333	0.0969253196285677	residual	brain1
22.394858293866665	-0.1731600607520675	residual	brain1
22.394858293866665	-0.2861072375159281	residual	brain1
22.394858293866665	-0.1124818064126671	residual	brain1
22.394858293866665	-0.6565877769082533	residual	brain1
22.394858293866665	-0.0466142192396077	residual	brain1
22.448485415466667	-1.349876635216365	residual	brain1
22.497610736	-0.1171562454310759	residual	brain1
22.5514234912	-0.1320518704120452	residual	brain1
22.5514234912	-0.1483347833023138	residual	brain1
22.60516709413333	0.0741390256727179	residual	brain1
22.60516709413333	0.0557386156127783	residual	brain1
22.60516709413333	1.153286117389424	residual	brain1
22.60516709413333	-0.5585203847640265	residual	brain1
22.60516709413333	-0.0457998773966039	residual	brain1
22.6541523736	-0.0045915370630922	residual	brain1
22.6541523736	0.2305047135902995	residual	brain1
22.70315721973333	0.2044802677833139	residual	brain1
22.70315721973333	-0.4246963101578451	residual	brain1
22.756517369866668	0.442769340747823	residual	brain1
22.756517369866668	-0.3211440802536423	residual	brain1
22.756517369866668	1.8158786838450995	residual	brain1
22.756517369866668	-0.0359824784397346	residual	brain1
22.809975712533333	0.3146303914594526	residual	brain1
22.809975712533333	-0.7528738071936871	residual	brain1
22.863430016	-0.1563548884790009	residual	brain1
22.916950917866664	-0.2634553151218703	residual	brain1
22.916950917866664	-0.5140871730665673	residual	brain1
22.916950917866664	-0.0908609668379973	residual	brain1
22.9705258104	-0.0803832359545211	residual	brain1
23.024167536533334	0.0122678814416552	residual	brain1
23.024167536533334	-1.018559865367063	residual	brain1
23.07780333813333	0.5779146123244381	residual	brain1
23.07780333813333	-0.1187252101567075	residual	brain1
23.07780333813333	0.4431079718910737	residual	brain1
23.1315676672	-0.424707069859199	residual	brain1
23.1315676672	0.0683321333406787	residual	brain1
23.1315676672	-0.2072214521500086	residual	brain1
23.185178144	-0.1868218052288064	residual	brain1
23.185178144	3.497510039008116	residual	brain1
23.2388469264	0.4118288447563252	residual	brain1
23.2388469264	-0.2849053404409112	residual	brain1
23.28323354426667	0.087882715604497	residual	brain1
23.372039714666663	0.1312779215949113	residual	brain1
23.42586057786667	-0.1495092946926206	residual	brain1
23.5287814216	-0.2911767229299506	residual	brain1
23.5287814216	1.1423180079245905	residual	brain1
23.58200658453333	-0.0951699762180489	residual	brain1
23.58200658453333	0.2730934774956495	residual	brain1
23.616756086666665	0.4487127900782326	residual	brain1
23.616756086666665	0.0331644561028348	residual	brain1
23.715536901066667	0.1964081857710766	residual	brain1
23.81808494826667	-0.2157460994770801	residual	brain1
23.81808494826667	0.7447347172810836	residual	brain1
23.9158544472	0.5000577061375786	residual	brain1
23.9158544472	1.1314741635088057	residual	brain1
23.995242904	-0.034029171269875	residual	brain1
24.10056567973333	0.1832990568987291	residual	brain1
24.24834998053333	0.2945324158897016	residual	brain1
24.474332780266664	0.7969635853540495	residual	brain1
24.523302493333333	0.3313530181694801	residual	brain1
24.523302493333333	0.2679195733776964	residual	brain1
24.523302493333333	0.3361811304004973	residual	brain1
24.575491302133333	0.5039753749444138	residual	brain1
24.624354180266668	1.0617824699005922	residual	brain1
24.74796407093333	0.0996474454658624	residual	brain1
24.817698853066663	0.1207782800046182	residual	brain1
24.817698853066663	0.3541041556451674	residual	brain1
24.90593065733333	-0.0667838486064269	residual	brain1
24.959457805066663	-0.1978702054997327	residual	brain1
24.959457805066663	1.003210676737751	residual	brain1
24.999031599466665	0.5341207005141371	residual	brain1
24.999031599466665	-0.2065905148861091	residual	brain1
25.0384130232	-0.3239696885827605	residual	brain1
25.068707983466663	-2.0766351906367757	residual	brain1
25.180939184533333	-0.3005748917815047	residual	brain1
25.207061763466665	-0.9138938100651046	residual	brain1
25.207061763466665	0.5040190086736231	residual	brain1
25.30766367333333	-0.5635891619553526	residual	brain1
25.3639216744	2.0799580966927245	residual	brain1
25.49617291253333	-0.2162027408421849	residual	brain1
25.49617291253333	-0.7181800925760378	residual	brain1
25.54494569066667	-1.9530302313199288	residual	brain1
25.668032588000003	-0.7861488707514894	residual	brain1
25.668032588000003	-11.95012422081087	residual	brain1
25.71221867386667	0.3839486516835464	residual	brain1
25.71221867386667	-0.6665580927685042	residual	brain1
25.75636286106667	1.30649150050224	residual	brain1
25.75636286106667	0.092513465355644	residual	brain1
25.75636286106667	-1.084219122088264	residual	brain1
25.7820638696	0.4311525197300057	residual	brain1
25.917681697066666	-0.0703692501414856	residual	brain1
25.97137955173333	0.1233713249580539	residual	brain1
25.97137955173333	-1.7324869379011218	residual	brain1
25.987680828266665	-0.6053043597616856	residual	brain1
26.03664000693333	1.1767405635090675	residual	brain1
26.05297235013333	8.459990916130018	residual	brain1
26.05297235013333	-11.924143568304384	residual	brain1
26.172001128	-0.1894217498435715	residual	brain1
26.254163192	-0.2692571896286679	residual	brain1
26.254163192	-0.4989338347339291	residual	brain1
26.32028588213333	0.674307289387059	residual	brain1
26.399779842666664	-0.1752149832098197	residual	brain1
26.41158979013333	0.2449354761905375	residual	brain1
26.41158979013333	-0.2589909081939687	residual	brain1
26.446682442666667	-0.6443017786127427	residual	brain1
26.446682442666667	-0.2193271687601878	residual	brain1
26.52091962	-0.8880867732574345	residual	brain1
26.557191092533333	-0.7389248344791248	residual	brain1
26.62177800133333	-0.0016027588861469	residual	brain1
26.629402107466667	-7.500122898025147	residual	brain1
26.72160935493333	-0.1203613451910854	residual	brain1
26.820903198666667	0.3157988361365724	residual	brain1
26.91359842533333	-0.0864296839866689	residual	brain1
26.91359842533333	-0.3485519288610348	residual	brain1
26.967002484	0.1462565502091237	residual	brain1
26.967002484	-2.727223820990744	residual	brain1
26.967002484	-1.5639608084717267	residual	brain1
26.967002484	-0.228788420928641	residual	brain1
27.250032766933334	0.7566346847366496	residual	brain1
27.2756108208	-0.9362314578268568	residual	brain1
27.35949494133333	-0.5941127176006553	residual	brain1
27.35949494133333	0.0239867237130972	residual	brain1
27.399083513866668	-0.3678786707111534	residual	brain1
27.399083513866668	0.3911491455305587	residual	brain1
27.4248175872	0.0759141890842585	residual	brain1
27.52964250373333	-2.37388776117616	residual	brain1
27.571576595733333	-0.2371803576310078	residual	brain1
27.571576595733333	-0.8662927437925738	residual	brain1
27.678941031466664	0.1681245281701997	residual	brain1
27.678941031466664	0.2124999628333093	residual	brain1
27.714053034666662	0.3203355743087321	residual	brain1
27.7399496584	0.1013552569565376	residual	brain1
27.7399496584	0.6194693333951058	residual	brain1
27.7843630936	-0.1154157269553266	residual	brain1
27.7843630936	0.2763950410878415	residual	brain1
27.905745124533333	0.2241095855368087	residual	brain1
27.981425944266668	0.223128203627585	residual	brain1
28.068778281066667	0.059490444461371	residual	brain1
28.068778281066667	0.0524671135868004	residual	brain1
28.068778281066667	0.5636107800835326	residual	brain1
28.089916932	0.572206972913893	residual	brain1
28.089916932	-0.3134755372155418	residual	brain1
28.136936192266667	-0.1256647821160434	residual	brain1
28.2010049632	-1.1962649182917175	residual	brain1
28.295788557066665	-0.4691332509280599	residual	brain1
28.295788557066665	0.3106885689120524	residual	brain1
28.295788557066665	-0.2227340779673561	residual	brain1
28.3310521928	-2.499919352071561	residual	brain1
28.3310521928	0.847094990269202	residual	brain1
28.41052623146667	0.1463489202614596	residual	brain1
28.450238907733333	-1.9644273312944984	residual	brain1
28.450238907733333	-0.9408447309476244	residual	brain1
28.499313964	-0.6793164354753358	residual	brain1
28.5529202584	-0.4508753112949222	residual	brain1
28.5529202584	0.0266210440183058	residual	brain1
28.5529202584	-0.489780803835373	residual	brain1
28.5529202584	-2.025611774907304	residual	brain1
28.5529202584	-3.609184209015197	residual	brain1
28.597327465866663	-0.6460844052962322	residual	brain1
28.650927691200003	-1.6670501336664358	residual	brain1
28.650927691200003	-3.50318941742254	residual	brain1
28.650927691200003	0.2791517993868062	residual	brain1
28.704773306133333	-0.3059335113260317	residual	brain1
28.704773306133333	-0.1670660596815736	residual	brain1
28.704773306133333	-2.246695692144872	residual	brain1
28.75383813013333	-2.961832548908397	residual	brain1
28.79819857813333	-2.4193334086459157	residual	brain1
28.79819857813333	-1.764880726507041	residual	brain1
28.842288476533334	-0.5022970415327173	residual	brain1
28.885467918133333	-0.1396436458489987	residual	brain1
28.969537649866663	-2.420830607726092	residual	brain1
28.969537649866663	0.2794724079703528	residual	brain1
28.969537649866663	-2.7195503033314345	residual	brain1
28.969537649866663	-1.0305947395369408	residual	brain1
[truncated: 91,848 more rows]
