# Supplementary material for: Expanding N-glycopeptide identifications by modeling fragmentation, elution, and glycome connectivity
Source: Nat Commun. 2024 Jul 22;15:6168. doi: 10.1038/s41467-024-50338-5 (PMC11263600; doi:10.1038/s41467-024-50338-5)
Supplement: Supplementary file 4 — Source Data [file 41467_2024_50338_MOESM4_ESM.zip › source_data/table_s6_cluster_summary.csv]

glycopeptide	charge	adduct	average_similarity	cluster_size	source_file	partition
KN(N-Glycosylation)ASNMEYR{Fuc:2; Hex:6; HexNAc:4}	3	Unmodified	0.93120183307839	3	MouseBrain-Z-T-1-pipeline-1714003844	base
KN(N-Glycosylation)ASNMEYR{Fuc:2; Hex:6; HexNAc:4}	2	Unmodified	1.0	1	MouseBrain-Z-T-1-pipeline-1714003844	base
DGKPLLN(N-Glycosylation)DSR{Fuc:1; Hex:6; HexNAc:3; Neu5Ac:1}	3	Unmodified	0.9205611048698494	4	MouseBrain-Z-T-1-pipeline-1714003844	base
LSVEC(Carbamidomethyl)AN(N-Glycosylation)K{Fuc:2; Hex:4; HexNAc:5}	3	Unmodified	0.9875213143633312	5	MouseBrain-Z-T-1-pipeline-1714003844	base
LSVEC(Carbamidomethyl)AN(N-Glycosylation)K{Fuc:2; Hex:4; HexNAc:5}	2	Unmodified	0.9921248283708972	5	MouseBrain-Z-T-1-pipeline-1714003844	base
KN(N-Glycosylation)ASNMEYR{Fuc:2; Hex:5; HexNAc:4}	3	Unmodified	0.9653749514066758	3	MouseBrain-Z-T-1-pipeline-1714003844	base
KN(N-Glycosylation)ASNMEYR{Fuc:2; Hex:5; HexNAc:4}	2	Unmodified	1.0	1	MouseBrain-Z-T-1-pipeline-1714003844	base
TLN(N-Glycosylation)C(Carbamidomethyl)SGAHVK{Fuc:2; Hex:6; HexNAc:4}	3	Unmodified	1.0	1	MouseBrain-Z-T-1-pipeline-1714003844	base
DGKPLLN(N-Glycosylation)DSR{Fuc:2; Hex:5; HexNAc:3}	3	Unmodified	1.0	1	MouseBrain-Z-T-1-pipeline-1714003844	base
TLN(N-Glycosylation)C(Carbamidomethyl)SGAHVK{Fuc:2; Hex:5; HexNAc:4}	3	Unmodified	0.9784992589396292	3	MouseBrain-Z-T-1-pipeline-1714003844	base
KN(N-Glycosylation)ASNMEYR{Fuc:2; Hex:6; HexNAc:3}	3	Unmodified	1.0	1	MouseBrain-Z-T-1-pipeline-1714003844	base
LSVEC(Carbamidomethyl)AN(N-Glycosylation)K{Fuc:2; Hex:5; HexNAc:5; Neu5Ac:1}	3	Unmodified	0.9827677976490768	5	MouseBrain-Z-T-1-pipeline-1714003844	base
LSVEC(Carbamidomethyl)AN(N-Glycosylation)K{Fuc:2; Hex:5; HexNAc:5; Neu5Ac:1}	2	Unmodified	0.9878993530550874	3	MouseBrain-Z-T-1-pipeline-1714003844	base
LSVEC(Carbamidomethyl)AN(N-Glycosylation)K{Fuc:2; Hex:5; HexNAc:5; Neu5Ac:1}	3	Ammonium	0.986405687710574	5	MouseBrain-Z-T-1-pipeline-1714003844	base
VLVAPPSEEAN(N-Glycosylation)TTK{Fuc:2; Hex:5; HexNAc:5; Neu5Ac:1}	3	Ammonium	0.9753380080853524	7	MouseBrain-Z-T-1-pipeline-1714003844	base
VLVAPPSEEAN(N-Glycosylation)TTK{Fuc:2; Hex:5; HexNAc:5; Neu5Ac:1}	4	Ammonium	1.0	1	MouseBrain-Z-T-1-pipeline-1714003844	base
VLVAPPSEEAN(N-Glycosylation)TTK{Fuc:2; Hex:5; HexNAc:5; Neu5Ac:1}	4	Unmodified	0.9756897982508064	2	MouseBrain-Z-T-1-pipeline-1714003844	base
VLVAPPSEEAN(N-Glycosylation)TTK{Fuc:2; Hex:5; HexNAc:5; Neu5Ac:1}	3	Unmodified	1.0	1	MouseBrain-Z-T-1-pipeline-1714003844	base
TLN(N-Glycosylation)C(Carbamidomethyl)SGAHVK{Fuc:2; Hex:4; HexNAc:5}	3	Unmodified	0.99580749446411	3	MouseBrain-Z-T-1-pipeline-1714003844	base
RN(N-Glycosylation)ESHLIDFR{Hex:9; HexNAc:2}	3	Unmodified	1.0	1	MouseBrain-Z-T-1-pipeline-1714003844	base
RN(N-Glycosylation)ESHLIDFR{Hex:9; HexNAc:2}	4	Unmodified	1.0	1	MouseBrain-Z-T-1-pipeline-1714003844	base
VLVAPPSEEAN(N-Glycosylation)TTK{Fuc:2; Hex:5; HexNAc:5}	3	Unmodified	0.9815430118506074	3	MouseBrain-Z-T-1-pipeline-1714003844	base
VLVAPPSEEAN(N-Glycosylation)TTK{Fuc:2; Hex:5; HexNAc:5}	3	Ammonium	0.98315815287332	2	MouseBrain-Z-T-1-pipeline-1714003844	base
LSVEC(Carbamidomethyl)AN(N-Glycosylation)K{Fuc:2; Hex:4; HexNAc:4}	2	Unmodified	0.9945761514053854	4	MouseBrain-Z-T-1-pipeline-1714003844	base
LSVEC(Carbamidomethyl)AN(N-Glycosylation)K{Fuc:2; Hex:4; HexNAc:4}	3	Unmodified	0.8321381089426708	3	MouseBrain-Z-T-1-pipeline-1714003844	base
LSVEC(Carbamidomethyl)AN(N-Glycosylation)K{Fuc:2; Hex:4; HexNAc:4}	3	Ammonium	1.0	1	MouseBrain-Z-T-1-pipeline-1714003844	base
KN(N-Glycosylation)ASNMEYR{Fuc:3; Hex:5; HexNAc:4}	3	Unmodified	1.0	1	MouseBrain-Z-T-1-pipeline-1714003844	base
KN(N-Glycosylation)ASNMEYR{Fuc:1; Hex:5; HexNAc:3; Neu5Ac:1}	3	Unmodified	1.0	1	MouseBrain-Z-T-1-pipeline-1714003844	base
IAPASN(N-Glycosylation)VSHTVVLRPLK{Hex:9; HexNAc:2}	3	Unmodified	1.0	1	MouseBrain-Z-T-1-pipeline-1714003844	base
IAPASN(N-Glycosylation)VSHTVVLRPLK{Hex:9; HexNAc:2}	4	Unmodified	1.0	1	MouseBrain-Z-T-1-pipeline-1714003844	base
ISPGKN(N-Glycosylation)ATGMEVGWYR{Fuc:1; Hex:4; HexNAc:2}	2	Unmodified	1.0	1	MouseBrain-Z-T-1-pipeline-1714003844	base
ISPGKN(N-Glycosylation)ATGMEVGWYR{Fuc:1; Hex:4; HexNAc:2}	3	Unmodified	0.5278504175868903	2	MouseBrain-Z-T-1-pipeline-1714003844	base
LSVEC(Carbamidomethyl)AN(N-Glycosylation)K{Fuc:1; Hex:3; HexNAc:5}	2	Unmodified	0.9775857782520496	3	MouseBrain-Z-T-1-pipeline-1714003844	base
LSVEC(Carbamidomethyl)AN(N-Glycosylation)K{Fuc:1; Hex:3; HexNAc:5}	3	Unmodified	0.997707197615993	2	MouseBrain-Z-T-1-pipeline-1714003844	base
KN(N-Glycosylation)ASNMEYR{Fuc:1; Hex:5; HexNAc:4}	3	Unmodified	0.9465310672366402	4	MouseBrain-Z-T-1-pipeline-1714003844	base
KN(N-Glycosylation)ASNMEYR{Fuc:1; Hex:5; HexNAc:4}	2	Unmodified	1.0	1	MouseBrain-Z-T-1-pipeline-1714003844	base
HEN(N-Glycosylation)NTKDNSIQHEFSLTR{Hex:7; HexNAc:2}	4	Unmodified	0.8996475232836181	5	MouseBrain-Z-T-1-pipeline-1714003844	base
HEN(N-Glycosylation)NTKDNSIQHEFSLTR{Hex:7; HexNAc:2}	3	Unmodified	0.91512737311016	2	MouseBrain-Z-T-1-pipeline-1714003844	base
HEN(N-Glycosylation)NTKDNSIQHEFSLTR{Hex:7; HexNAc:2}	5	Unmodified	1.0	1	MouseBrain-Z-T-1-pipeline-1714003844	base
LTN(N-Glycosylation)VTRPTGVVTSLHR{Hex:9; HexNAc:2}	3	Unmodified	0.9161275990735916	2	MouseBrain-Z-T-1-pipeline-1714003844	base
LTN(N-Glycosylation)VTRPTGVVTSLHR{Hex:9; HexNAc:2}	4	Unmodified	1.0	1	MouseBrain-Z-T-1-pipeline-1714003844	base
LSVEC(Carbamidomethyl)AN(N-Glycosylation)K{Fuc:3; Hex:5; HexNAc:4}	2	Unmodified	0.9903716979690484	5	MouseBrain-Z-T-1-pipeline-1714003844	base
LSVEC(Carbamidomethyl)AN(N-Glycosylation)K{Fuc:3; Hex:5; HexNAc:4}	3	Unmodified	0.9853982456703184	3	MouseBrain-Z-T-1-pipeline-1714003844	base
LSVEC(Carbamidomethyl)AN(N-Glycosylation)K{Fuc:3; Hex:5; HexNAc:4}	3	Ammonium	0.9900958817329754	3	MouseBrain-Z-T-1-pipeline-1714003844	base
LSVEC(Carbamidomethyl)AN(N-Glycosylation)K{Fuc:4; Hex:6; HexNAc:5}	3	Unmodified	0.987635147015236	2	MouseBrain-Z-T-1-pipeline-1714003844	base
LSVEC(Carbamidomethyl)AN(N-Glycosylation)K{Fuc:4; Hex:6; HexNAc:5}	2	Unmodified	1.0	1	MouseBrain-Z-T-1-pipeline-1714003844	base
LSVEC(Carbamidomethyl)AN(N-Glycosylation)K{Fuc:4; Hex:6; HexNAc:5}	3	Ammonium	0.9959388160293668	3	MouseBrain-Z-T-1-pipeline-1714003844	base
KLVQVGIYN(N-Glycosylation)GTHVIPNDRK{Hex:8; HexNAc:2}	4	Unmodified	1.0	1	MouseBrain-Z-T-1-pipeline-1714003844	base
KLVQVGIYN(N-Glycosylation)GTHVIPNDRK{Hex:8; HexNAc:2}	3	Unmodified	1.0	1	MouseBrain-Z-T-1-pipeline-1714003844	base
LSVEC(Carbamidomethyl)AN(N-Glycosylation)K{Fuc:3; Hex:5; HexNAc:5}	3	Unmodified	0.9935639713976572	8	MouseBrain-Z-T-1-pipeline-1714003844	base
LSVEC(Carbamidomethyl)AN(N-Glycosylation)K{Fuc:3; Hex:5; HexNAc:5}	2	Unmodified	0.9920254256027636	7	MouseBrain-Z-T-1-pipeline-1714003844	base
LSVEC(Carbamidomethyl)AN(N-Glycosylation)K{Fuc:3; Hex:5; HexNAc:5}	3	Ammonium	0.9839507190450693	6	MouseBrain-Z-T-1-pipeline-1714003844	base
LSVEC(Carbamidomethyl)AN(N-Glycosylation)K{Fuc:1; Hex:4; HexNAc:6; Neu5Ac:1}	2	Unmodified	1.0	1	MouseBrain-Z-T-1-pipeline-1714003844	base
LSVEC(Carbamidomethyl)AN(N-Glycosylation)K{Fuc:1; Hex:4; HexNAc:6; Neu5Ac:1}	3	Unmodified	1.0	1	MouseBrain-Z-T-1-pipeline-1714003844	base
QN(N-Glycosylation)ITYLLK{Fuc:1; Hex:3; HexNAc:4}	3	Unmodified	0.4612430030217585	2	MouseBrain-Z-T-1-pipeline-1714003844	base
QN(N-Glycosylation)ITYLLK{Fuc:1; Hex:3; HexNAc:4}	2	Unmodified	1.0	1	MouseBrain-Z-T-1-pipeline-1714003844	base
VLVAPPSEEAN(N-Glycosylation)TTK{Fuc:3; Hex:6; HexNAc:6; Neu5Ac:1}	3	Ammonium	0.9840749490289074	2	MouseBrain-Z-T-1-pipeline-1714003844	base
VLVAPPSEEAN(N-Glycosylation)TTK{Fuc:3; Hex:6; HexNAc:6; Neu5Ac:1}	4	Ammonium	1.0	1	MouseBrain-Z-T-1-pipeline-1714003844	base
VLVAPPSEEAN(N-Glycosylation)TTK{Fuc:3; Hex:6; HexNAc:6; Neu5Ac:1}	3	Unmodified	0.9948209711847406	2	MouseBrain-Z-T-1-pipeline-1714003844	base
VLVAPPSEEAN(N-Glycosylation)TTK{Fuc:3; Hex:6; HexNAc:6; Neu5Ac:1}	4	Unmodified	1.0	1	MouseBrain-Z-T-1-pipeline-1714003844	base
VLVAPPSEEAN(N-Glycosylation)TTK{Fuc:2; Hex:4; HexNAc:5}	3	Unmodified	0.987354303937382	3	MouseBrain-Z-T-1-pipeline-1714003844	base
VLVAPPSEEAN(N-Glycosylation)TTK{Fuc:2; Hex:4; HexNAc:5}	3	Ammonium	0.9938197278950806	3	MouseBrain-Z-T-1-pipeline-1714003844	base
IN(N-Glycosylation)TTSDEKDPTNPFR{Hex:9; HexNAc:2}	3	Unmodified	0.990312932386109	2	MouseBrain-Z-T-1-pipeline-1714003844	base
IN(N-Glycosylation)TTSDEKDPTNPFR{Hex:9; HexNAc:2}	2	Unmodified	1.0	1	MouseBrain-Z-T-1-pipeline-1714003844	base
KFHVN(N-Glycosylation)YTQPLVAVK{Hex:8; HexNAc:2}	4	Unmodified	0.3590248974347932	2	MouseBrain-Z-T-1-pipeline-1714003844	base
KFHVN(N-Glycosylation)YTQPLVAVK{Hex:8; HexNAc:2}	3	Unmodified	0.7062004778410796	2	MouseBrain-Z-T-1-pipeline-1714003844	base
N(N-Glycosylation)ASNMEYR{Fuc:2; Hex:6; HexNAc:4}	2	Unmodified	0.945763369457362	3	MouseBrain-Z-T-1-pipeline-1714003844	base
N(N-Glycosylation)ASNMEYR{Fuc:2; Hex:6; HexNAc:4}	3	Unmodified	0.994100708266751	3	MouseBrain-Z-T-1-pipeline-1714003844	base
GKAN(N-Glycosylation)STGTLVITNPTR{Fuc:2; Hex:5; HexNAc:4}	3	Unmodified	0.9948762869734992	2	MouseBrain-Z-T-1-pipeline-1714003844	base
AN(N-Glycosylation)ATIEVK{Hex:8; HexNAc:2}	2	Unmodified	0.952991537481514	24	MouseBrain-Z-T-1-pipeline-1714003844	base
AN(N-Glycosylation)ATIEVK{Hex:8; HexNAc:2}	3	Unmodified	0.819393115844051	3	MouseBrain-Z-T-1-pipeline-1714003844	base
AN(N-Glycosylation)ATIEVK{Hex:8; HexNAc:2}	3	Ammonium	0.9940892640365964	2	MouseBrain-Z-T-1-pipeline-1714003844	base
HEN(N-Glycosylation)NTKDNSIQHEFSLTR{Hex:6; HexNAc:2}	5	Unmodified	0.9844720458413958	3	MouseBrain-Z-T-1-pipeline-1714003844	base
HEN(N-Glycosylation)NTKDNSIQHEFSLTR{Hex:6; HexNAc:2}	4	Unmodified	0.9129520285145306	7	MouseBrain-Z-T-1-pipeline-1714003844	base
HEN(N-Glycosylation)NTKDNSIQHEFSLTR{Hex:6; HexNAc:2}	3	Unmodified	0.9257619356287092	4	MouseBrain-Z-T-1-pipeline-1714003844	base
ISPGKN(N-Glycosylation)ATGMEVGWYR{Fuc:1; Hex:5; HexNAc:2}	3	Unmodified	1.0	1	MouseBrain-Z-T-1-pipeline-1714003844	base
VLGFKPKPPKN(N-Glycosylation)ESLETYPLMMK{Fuc:2; Hex:6; HexNAc:5; Neu5Ac:2}	5	Unmodified	0.786375764657703	4	MouseBrain-Z-T-1-pipeline-1714003844	base
VLGFKPKPPKN(N-Glycosylation)ESLETYPLMMK{Fuc:2; Hex:6; HexNAc:5; Neu5Ac:2}	4	Unmodified	0.9792671044248086	6	MouseBrain-Z-T-1-pipeline-1714003844	base
VELN(N-Glycosylation)TSR{Hex:9; HexNAc:2}	2	Unmodified	0.9950896144543052	2	MouseBrain-Z-T-1-pipeline-1714003844	base
LSVEC(Carbamidomethyl)AN(N-Glycosylation)K{Fuc:2; Hex:4; HexNAc:6}	2	Unmodified	0.9933237223739476	2	MouseBrain-Z-T-1-pipeline-1714003844	base
LSVEC(Carbamidomethyl)AN(N-Glycosylation)K{Fuc:2; Hex:4; HexNAc:6}	3	Unmodified	0.9982344946745496	3	MouseBrain-Z-T-1-pipeline-1714003844	base
LSVEC(Carbamidomethyl)AN(N-Glycosylation)K{Fuc:2; Hex:4; HexNAc:6}	3	Ammonium	0.9987993728385364	2	MouseBrain-Z-T-1-pipeline-1714003844	base
TTLVDNNTWN(N-Glycosylation)NSHIALVGK{Hex:9; HexNAc:2}	3	Unmodified	0.9400170585688462	3	MouseBrain-Z-T-1-pipeline-1714003844	base
TTLVDN(N-Glycosylation)NTWNNSHIALVGK{Hex:9; HexNAc:2}	3	Unmodified	0.9400170585688462	3	MouseBrain-Z-T-1-pipeline-1714003844	base
GELN(N-Glycosylation)STLFSSRPK{Hex:9; HexNAc:2}	3	Unmodified	0.9904539446696728	2	MouseBrain-Z-T-1-pipeline-1714003844	base
FHVN(N-Glycosylation)YTQPLVAVK{Hex:6; HexNAc:2}	3	Unmodified	0.882116002356033	10	MouseBrain-Z-T-1-pipeline-1714003844	base
FHVN(N-Glycosylation)YTQPLVAVK{Hex:6; HexNAc:2}	2	Unmodified	0.609487779279714	4	MouseBrain-Z-T-1-pipeline-1714003844	base
TILVDN(N-Glycosylation)NTWNNTHISR{Hex:9; HexNAc:2}	3	Unmodified	0.7594989803397945	3	MouseBrain-Z-T-1-pipeline-1714003844	base
TILVDNNTWN(N-Glycosylation)NTHISR{Hex:9; HexNAc:2}	3	Unmodified	0.7594989803397945	3	MouseBrain-Z-T-1-pipeline-1714003844	base
VLGFKPKPPKN(N-Glycosylation)ESLETYPLMMK{Fuc:2; Hex:6; HexNAc:5; Neu5Ac:3}	4	Unmodified	0.9825253477492328	3	MouseBrain-Z-T-1-pipeline-1714003844	base
VLGFKPKPPKN(N-Glycosylation)ESLETYPLMMK{Fuc:2; Hex:6; HexNAc:5; Neu5Ac:3}	5	Unmodified	0.9901691376407188	2	MouseBrain-Z-T-1-pipeline-1714003844	base
KVLVAPPSEEAN(N-Glycosylation)TTK{Fuc:4; Hex:7; HexNAc:6; Neu5Ac:1}	3	Unmodified	1.0	1	MouseBrain-Z-T-1-pipeline-1714003844	base
KVLVAPPSEEAN(N-Glycosylation)TTK{Fuc:4; Hex:7; HexNAc:6; Neu5Ac:1}	4	Ammonium	1.0	1	MouseBrain-Z-T-1-pipeline-1714003844	base
WGHN(N-Glycosylation)VTEFQQR{Hex:9; HexNAc:2}	3	Unmodified	1.0	1	MouseBrain-Z-T-1-pipeline-1714003844	base
FHVN(N-Glycosylation)YTQPLVAVK{Hex:8; HexNAc:2}	2	Unmodified	0.7614968949991893	2	MouseBrain-Z-T-1-pipeline-1714003844	base
FHVN(N-Glycosylation)YTQPLVAVK{Hex:8; HexNAc:2}	3	Unmodified	0.966510419899534	2	MouseBrain-Z-T-1-pipeline-1714003844	base
AN(N-Glycosylation)YSLQIYPDESHYFHSVALK{Hex:10; HexNAc:2}	4	Unmodified	1.0	1	MouseBrain-Z-T-1-pipeline-1714003844	base
AN(N-Glycosylation)YSLQIYPDESHYFHSVALK{Hex:10; HexNAc:2}	3	Unmodified	1.0	1	MouseBrain-Z-T-1-pipeline-1714003844	base
KFHVN(N-Glycosylation)YTQPLVAVK{Hex:7; HexNAc:2}	3	Unmodified	1.0	1	MouseBrain-Z-T-1-pipeline-1714003844	base
LTN(N-Glycosylation)VTFPTGVVTNLHGDMDK{Hex:9; HexNAc:2}	3	Unmodified	1.0	1	MouseBrain-Z-T-1-pipeline-1714003844	base
KN(N-Glycosylation)ASNMEYR{Fuc:1; Hex:3; HexNAc:5}	3	Unmodified	0.9471767911322542	3	MouseBrain-Z-T-1-pipeline-1714003844	base
THN(N-Glycosylation)LTNLNPDLQYR{Fuc:2; Hex:5; HexNAc:4}	3	Unmodified	0.9712324326492032	3	MouseBrain-Z-T-1-pipeline-1714003844	base
LSVEC(Carbamidomethyl)AN(N-Glycosylation)K{Fuc:2; Hex:4; HexNAc:3}	2	Unmodified	0.9686905812033724	3	MouseBrain-Z-T-1-pipeline-1714003844	base
LSVEC(Carbamidomethyl)AN(N-Glycosylation)K{Fuc:2; Hex:4; HexNAc:3}	3	Unmodified	1.0	1	MouseBrain-Z-T-1-pipeline-1714003844	base
LHVAQPEN(N-Glycosylation)DSHVALLK{Hex:9; HexNAc:2}	3	Unmodified	0.9006027190616627	2	MouseBrain-Z-T-1-pipeline-1714003844	base
LHVAQPEN(N-Glycosylation)DSHVALLK{Hex:9; HexNAc:2}	4	Unmodified	1.0	1	MouseBrain-Z-T-1-pipeline-1714003844	base
EDNPDKNPEAPLN(N-Glycosylation)VSR{Hex:8; HexNAc:2}	3	Unmodified	1.0	1	MouseBrain-Z-T-1-pipeline-1714003844	base
ISPGKN(N-Glycosylation)ATGMEVGWYR{Fuc:1; Hex:3; HexNAc:3}	3	Unmodified	0.9956387731368264	2	MouseBrain-Z-T-1-pipeline-1714003844	base
ISPGKN(N-Glycosylation)ATGMEVGWYR{Fuc:1; Hex:3; HexNAc:3}	2	Unmodified	1.0	1	MouseBrain-Z-T-1-pipeline-1714003844	base
VLVAPPSEEAN(N-Glycosylation)TTK{Fuc:2; Hex:4; HexNAc:6}	3	Unmodified	0.9967657273507616	2	MouseBrain-Z-T-1-pipeline-1714003844	base
VLVAPPSEEAN(N-Glycosylation)TTK{Fuc:2; Hex:4; HexNAc:6}	3	Ammonium	0.9926786411008188	3	MouseBrain-Z-T-1-pipeline-1714003844	base
VLVAPPSEEAN(N-Glycosylation)TTK{Fuc:3; Hex:6; HexNAc:5}	3	Unmodified	0.998353471162292	2	MouseBrain-Z-T-1-pipeline-1714003844	base
VLVAPPSEEAN(N-Glycosylation)TTK{Fuc:3; Hex:6; HexNAc:5}	3	Ammonium	0.9964308282677186	2	MouseBrain-Z-T-1-pipeline-1714003844	base
KVLVAPPSEEAN(N-Glycosylation)TTK{Fuc:2; Hex:5; HexNAc:5; Neu5Ac:1}	3	Unmodified	0.9753173823546292	3	MouseBrain-Z-T-1-pipeline-1714003844	base
KVLVAPPSEEAN(N-Glycosylation)TTK{Fuc:2; Hex:5; HexNAc:5; Neu5Ac:1}	4	Unmodified	1.0	1	MouseBrain-Z-T-1-pipeline-1714003844	base
RN(N-Glycosylation)WTINR{Hex:9; HexNAc:2}	3	Unmodified	1.0	1	MouseBrain-Z-T-1-pipeline-1714003844	base
FHVN(N-Glycosylation)YTQPLVAVK{Hex:9; HexNAc:2}	3	Unmodified	0.949784663437207	2	MouseBrain-Z-T-1-pipeline-1714003844	base
FHVN(N-Glycosylation)YTQPLVAVK{Hex:9; HexNAc:2}	2	Unmodified	1.0	1	MouseBrain-Z-T-1-pipeline-1714003844	base
KLVQVGIYN(N-Glycosylation)GTHVIPNDR{Hex:8; HexNAc:2}	4	Unmodified	1.0	1	MouseBrain-Z-T-1-pipeline-1714003844	base
KLVQVGIYN(N-Glycosylation)GTHVIPNDR{Hex:8; HexNAc:2}	3	Unmodified	1.0	1	MouseBrain-Z-T-1-pipeline-1714003844	base
KLVQVGIYN(N-Glycosylation)GTHVIPNDRK{Hex:9; HexNAc:2}	4	Unmodified	1.0	1	MouseBrain-Z-T-1-pipeline-1714003844	base
KN(N-Glycosylation)ASNMEYR{Fuc:1; Hex:5; HexNAc:3}	3	Unmodified	0.7126375923383155	2	MouseBrain-Z-T-1-pipeline-1714003844	base
VLVAPPSEEAN(N-Glycosylation)TTK{Fuc:4; Hex:7; HexNAc:6; Neu5Ac:1}	3	Ammonium	0.9886746887876936	5	MouseBrain-Z-T-1-pipeline-1714003844	base
VLVAPPSEEAN(N-Glycosylation)TTK{Fuc:4; Hex:7; HexNAc:6; Neu5Ac:1}	4	Ammonium	0.9716666791749732	2	MouseBrain-Z-T-1-pipeline-1714003844	base
VLVAPPSEEAN(N-Glycosylation)TTK{Fuc:4; Hex:7; HexNAc:6; Neu5Ac:1}	4	Unmodified	1.0	1	MouseBrain-Z-T-1-pipeline-1714003844	base
VLVAPPSEEAN(N-Glycosylation)TTK{Fuc:4; Hex:7; HexNAc:6; Neu5Ac:1}	3	Unmodified	1.0	1	MouseBrain-Z-T-1-pipeline-1714003844	base
N(N-Glycosylation)ASNMEYR{Fuc:2; Hex:5; HexNAc:4}	3	Unmodified	0.99845760734124	2	MouseBrain-Z-T-1-pipeline-1714003844	base
N(N-Glycosylation)ASNMEYR{Fuc:2; Hex:5; HexNAc:4}	2	Unmodified	0.9980386417233904	2	MouseBrain-Z-T-1-pipeline-1714003844	base
QN(N-Glycosylation)VSLSILK{Hex:9; HexNAc:2}	2	Unmodified	0.996457965751187	2	MouseBrain-Z-T-1-pipeline-1714003844	base
QN(N-Glycosylation)VSLSILK{Hex:9; HexNAc:2}	3	Unmodified	0.9949041333234344	2	MouseBrain-Z-T-1-pipeline-1714003844	base
QN(N-Glycosylation)VSLSILK{Hex:9; HexNAc:2}	3	Ammonium	0.8695202507662296	2	MouseBrain-Z-T-1-pipeline-1714003844	base
VLVAPPSEEAN(N-Glycosylation)TTK{Fuc:3; Hex:5; HexNAc:4}	3	Unmodified	0.99192239112716	2	MouseBrain-Z-T-1-pipeline-1714003844	base
VLVAPPSEEAN(N-Glycosylation)TTK{Fuc:3; Hex:5; HexNAc:4}	3	Ammonium	1.0	1	MouseBrain-Z-T-1-pipeline-1714003844	base
VPGN(N-Glycosylation)QTSTTLK{Fuc:1; Hex:5; HexNAc:4}	3	Unmodified	0.9076766217209936	2	MouseBrain-Z-T-1-pipeline-1714003844	base
AAGMN(N-Glycosylation)HTK{Hex:9; HexNAc:2}	3	Unmodified	1.0	1	MouseBrain-Z-T-1-pipeline-1714003844	base
AAGMN(N-Glycosylation)HTK{Hex:9; HexNAc:2}	2	Unmodified	1.0	1	MouseBrain-Z-T-1-pipeline-1714003844	base
ISPGKN(N-Glycosylation)ATGMEVGWYR{Fuc:1; Hex:6; HexNAc:3; Neu5Ac:1}	3	Unmodified	1.0	1	MouseBrain-Z-T-1-pipeline-1714003844	base
YN(N-Glycosylation)HTGQVVIYK{Hex:9; HexNAc:2}	3	Unmodified	0.978179110970274	2	MouseBrain-Z-T-1-pipeline-1714003844	base
YN(N-Glycosylation)HTGQVVIYK{Hex:9; HexNAc:2}	2	Unmodified	1.0	1	MouseBrain-Z-T-1-pipeline-1714003844	base
KN(N-Glycosylation)ASNMEYR{Fuc:2; Hex:4; HexNAc:5}	3	Unmodified	0.9502238675391456	3	MouseBrain-Z-T-1-pipeline-1714003844	base
GN(N-Glycosylation)LSSAPAPAMPTALHSK{Hex:8; HexNAc:2}	3	Unmodified	0.9338842552438807	5	MouseBrain-Z-T-1-pipeline-1714003844	base
RN(N-Glycosylation)ESHLIDFR{Hex:8; HexNAc:2}	3	Unmodified	0.952231926181571	2	MouseBrain-Z-T-1-pipeline-1714003844	base
RN(N-Glycosylation)ESHLIDFR{Hex:8; HexNAc:2}	4	Unmodified	0.9726564590044507	2	MouseBrain-Z-T-1-pipeline-1714003844	base
FQN(N-Glycosylation)SSFHVNSETGTLVFNAVHK{Fuc:1; Hex:6; HexNAc:3}	4	Unmodified	0.9351712442415612	2	MouseBrain-Z-T-1-pipeline-1714003844	base
FQN(N-Glycosylation)SSFHVNSETGTLVFNAVHK{Fuc:1; Hex:6; HexNAc:3}	3	Unmodified	1.0	1	MouseBrain-Z-T-1-pipeline-1714003844	base
HEN(N-Glycosylation)NTKDNSIQHEFSLTR{Hex:5; HexNAc:2}	4	Unmodified	0.7455978081071503	7	MouseBrain-Z-T-1-pipeline-1714003844	base
HEN(N-Glycosylation)NTKDNSIQHEFSLTR{Hex:5; HexNAc:2}	3	Unmodified	0.9890128659982924	3	MouseBrain-Z-T-1-pipeline-1714003844	base
FHVN(N-Glycosylation)YTQPLVAVK{Hex:7; HexNAc:2}	2	Unmodified	0.2047459208971351	2	MouseBrain-Z-T-1-pipeline-1714003844	base
FHVN(N-Glycosylation)YTQPLVAVK{Hex:7; HexNAc:2}	3	Unmodified	0.7964258300299846	3	MouseBrain-Z-T-1-pipeline-1714003844	base
GN(N-Glycosylation)ETIVNLIHSTR{Hex:9; HexNAc:2}	3	Unmodified	0.9932651461054548	2	MouseBrain-Z-T-1-pipeline-1714003844	base
FLN(N-Glycosylation)VTPNVEVNVEC(Carbamidomethyl)R{Fuc:3; Hex:5; HexNAc:5}	3	Ammonium	0.9940645613655934	3	MouseBrain-Z-T-1-pipeline-1714003844	base
FLN(N-Glycosylation)VTPNVEVNVEC(Carbamidomethyl)R{Fuc:3; Hex:5; HexNAc:5}	3	Unmodified	1.0	1	MouseBrain-Z-T-1-pipeline-1714003844	base
NVETN(N-Glycosylation)NSTVLIEGK{Fuc:2; Hex:6; HexNAc:4}	3	Ammonium	1.0	1	MouseBrain-Z-T-1-pipeline-1714003844	base
NVETNN(N-Glycosylation)STVLIEGK{Fuc:2; Hex:6; HexNAc:4}	3	Ammonium	1.0	1	MouseBrain-Z-T-1-pipeline-1714003844	base
FN(N-Glycosylation)HTQTIQQK{Fuc:1; Hex:5; HexNAc:4}	3	Unmodified	1.0	1	MouseBrain-Z-T-1-pipeline-1714003844	base
SLEVLN(N-Glycosylation)LSSNK{Hex:9; HexNAc:2}	2	Unmodified	0.964877891326116	3	MouseBrain-Z-T-1-pipeline-1714003844	base
SLEVLN(N-Glycosylation)LSSNK{Hex:9; HexNAc:2}	3	Unmodified	0.7946022676976896	3	MouseBrain-Z-T-1-pipeline-1714003844	base
SLEVLN(N-Glycosylation)LSSNK{Hex:9; HexNAc:2}	3	Ammonium	0.9865115994062832	2	MouseBrain-Z-T-1-pipeline-1714003844	base
INC(Carbamidomethyl)N(N-Glycosylation)SSK{Fuc:1; Hex:3; HexNAc:4}	2	Unmodified	1.0	1	MouseBrain-Z-T-1-pipeline-1714003844	base
INC(Carbamidomethyl)N(N-Glycosylation)SSK{Fuc:1; Hex:3; HexNAc:4}	2	Unmodified	1.0	1	MouseBrain-Z-T-1-pipeline-1714003844	base
QN(N-Glycosylation)ITYLLK{Fuc:1; Hex:4; HexNAc:3}	2	Unmodified	0.9932966016475748	2	MouseBrain-Z-T-1-pipeline-1714003844	base
ISPGKN(N-Glycosylation)ATGMEVGWYR{Fuc:1; Hex:3; HexNAc:2}	3	Unmodified	1.0	1	MouseBrain-Z-T-1-pipeline-1714003844	base
ISPGKN(N-Glycosylation)ATGMEVGWYR{Fuc:1; Hex:3; HexNAc:2}	2	Unmodified	1.0	1	MouseBrain-Z-T-1-pipeline-1714003844	base
RN(N-Glycosylation)WTINR{Hex:8; HexNAc:2}	3	Unmodified	0.9662302760720574	2	MouseBrain-Z-T-1-pipeline-1714003844	base
LSVEC(Carbamidomethyl)AN(N-Glycosylation)K{Fuc:3; Hex:5; HexNAc:6}	3	Unmodified	0.9962071988630125	4	MouseBrain-Z-T-1-pipeline-1714003844	base
LSVEC(Carbamidomethyl)AN(N-Glycosylation)K{Fuc:3; Hex:5; HexNAc:6}	2	Unmodified	0.9928174092058984	2	MouseBrain-Z-T-1-pipeline-1714003844	base
LSVEC(Carbamidomethyl)AN(N-Glycosylation)K{Fuc:3; Hex:5; HexNAc:6}	3	Ammonium	0.9945860282802812	2	MouseBrain-Z-T-1-pipeline-1714003844	base
TLN(N-Glycosylation)C(Carbamidomethyl)SGAHVK{Fuc:1; Hex:5; HexNAc:4}	3	Unmodified	0.9569392399540564	4	MouseBrain-Z-T-1-pipeline-1714003844	base
ISPGKN(N-Glycosylation)ATGMEVGWYR{Fuc:1; Hex:6; HexNAc:4}	3	Unmodified	0.974286168984626	4	MouseBrain-Z-T-1-pipeline-1714003844	base
MHLN(N-Glycosylation)GSNVQVLHR{Fuc:1; Hex:4; HexNAc:4; Neu5Ac:2}	3	Unmodified	1.0	1	MouseBrain-Z-T-1-pipeline-1714003844	base
MHLN(N-Glycosylation)GSNVQVLHR{Fuc:1; Hex:4; HexNAc:4; Neu5Ac:2}	4	Unmodified	1.0	1	MouseBrain-Z-T-1-pipeline-1714003844	base
QMVENFSPN(N-Glycosylation)QTK{Fuc:1; Hex:5; HexNAc:4}	3	Unmodified	0.9921990671110504	2	MouseBrain-Z-T-1-pipeline-1714003844	base
QMVEN(N-Glycosylation)FSPNQTK{Fuc:1; Hex:5; HexNAc:4}	3	Unmodified	0.9921990671110504	2	MouseBrain-Z-T-1-pipeline-1714003844	base
KN(N-Glycosylation)ASNMEYR{Fuc:2; Hex:4; HexNAc:4}	3	Unmodified	0.9501829644491372	4	MouseBrain-Z-T-1-pipeline-1714003844	base
INC(Carbamidomethyl)N(N-Glycosylation)SSK{Fuc:1; Hex:3; HexNAc:5}	2	Unmodified	0.9697796861562212	3	MouseBrain-Z-T-1-pipeline-1714003844	base
INC(Carbamidomethyl)N(N-Glycosylation)SSK{Fuc:1; Hex:3; HexNAc:5}	3	Unmodified	0.9973429022623356	2	MouseBrain-Z-T-1-pipeline-1714003844	base
INC(Carbamidomethyl)N(N-Glycosylation)SSK{Fuc:1; Hex:3; HexNAc:5}	2	Unmodified	0.9697796861562212	3	MouseBrain-Z-T-1-pipeline-1714003844	base
INC(Carbamidomethyl)N(N-Glycosylation)SSK{Fuc:1; Hex:3; HexNAc:5}	3	Unmodified	0.9973429022623356	2	MouseBrain-Z-T-1-pipeline-1714003844	base
IAPASN(N-Glycosylation)VSHTVVLRPLK{Hex:8; HexNAc:2}	4	Unmodified	0.9959744804425232	2	MouseBrain-Z-T-1-pipeline-1714003844	base
IAPASN(N-Glycosylation)VSHTVVLRPLK{Hex:8; HexNAc:2}	3	Unmodified	0.6923661633424478	2	MouseBrain-Z-T-1-pipeline-1714003844	base
VNTLEEGKGGPKN(N-Glycosylation)DTEER{Fuc:1; Hex:3; HexNAc:5}	4	Unmodified	0.8778422279398682	3	MouseBrain-Z-T-1-pipeline-1714003844	base
VNTLEEGKGGPKN(N-Glycosylation)DTEER{Fuc:1; Hex:3; HexNAc:5}	3	Unmodified	0.9564868173196032	2	MouseBrain-Z-T-1-pipeline-1714003844	base
TLN(N-Glycosylation)C(Carbamidomethyl)SGAHVK{Fuc:2; Hex:4; HexNAc:4}	3	Unmodified	0.9683143812277728	2	MouseBrain-Z-T-1-pipeline-1714003844	base
KFHVN(N-Glycosylation)YTQPLVAVK{Hex:6; HexNAc:2}	4	Unmodified	0.937643982056605	2	MouseBrain-Z-T-1-pipeline-1714003844	base
KFHVN(N-Glycosylation)YTQPLVAVK{Hex:6; HexNAc:2}	3	Unmodified	0.8838061811152429	2	MouseBrain-Z-T-1-pipeline-1714003844	base
HMN(N-Glycosylation)ETSHTQGSLR{Hex:6; HexNAc:2}	3	Unmodified	1.0	1	MouseBrain-Z-T-1-pipeline-1714003844	base
HMN(N-Glycosylation)ETSHTQGSLR{Hex:6; HexNAc:2}	4	Unmodified	1.0	1	MouseBrain-Z-T-1-pipeline-1714003844	base
NVETNN(N-Glycosylation)STVLIEGK{Fuc:2; Hex:4; HexNAc:5}	3	Unmodified	0.987638674487231	3	MouseBrain-Z-T-1-pipeline-1714003844	base
NVETNN(N-Glycosylation)STVLIEGK{Fuc:2; Hex:4; HexNAc:5}	3	Ammonium	0.9898272330379876	2	MouseBrain-Z-T-1-pipeline-1714003844	base
NVETN(N-Glycosylation)NSTVLIEGK{Fuc:2; Hex:4; HexNAc:5}	3	Unmodified	0.987638674487231	3	MouseBrain-Z-T-1-pipeline-1714003844	base
NVETN(N-Glycosylation)NSTVLIEGK{Fuc:2; Hex:4; HexNAc:5}	3	Ammonium	0.9898272330379876	2	MouseBrain-Z-T-1-pipeline-1714003844	base
ENDNFN(N-Glycosylation)ISKDDIDITLFHGENK{Hex:9; HexNAc:2}	4	Unmodified	0.8847436466594996	2	MouseBrain-Z-T-1-pipeline-1714003844	base
TLN(N-Glycosylation)C(Carbamidomethyl)SGAHVK{Fuc:1; Hex:6; HexNAc:4}	3	Unmodified	0.9764571613756696	2	MouseBrain-Z-T-1-pipeline-1714003844	base
KVLVAPPSEEAN(N-Glycosylation)TTK{Fuc:2; Hex:4; HexNAc:5}	3	Unmodified	0.9928549682480352	2	MouseBrain-Z-T-1-pipeline-1714003844	base
KLVQVGIYN(N-Glycosylation)GTHVIPNDR{Hex:9; HexNAc:2}	4	Unmodified	1.0	1	MouseBrain-Z-T-1-pipeline-1714003844	base
KLVQVGIYN(N-Glycosylation)GTHVIPNDR{Hex:9; HexNAc:2}	3	Unmodified	1.0	1	MouseBrain-Z-T-1-pipeline-1714003844	base
VLTLAN(N-Glycosylation)FTTK{Fuc:2; Hex:6; HexNAc:4}	3	Ammonium	0.8791588261261708	4	MouseBrain-Z-T-1-pipeline-1714003844	base
VLTLAN(N-Glycosylation)FTTK{Fuc:2; Hex:6; HexNAc:4}	3	Unmodified	0.7295313161208051	3	MouseBrain-Z-T-1-pipeline-1714003844	base
VLTLAN(N-Glycosylation)FTTK{Fuc:2; Hex:6; HexNAc:4}	2	Unmodified	1.0	1	MouseBrain-Z-T-1-pipeline-1714003844	base
VLVAPPSEEAN(N-Glycosylation)TTK{Fuc:2; Hex:6; HexNAc:3}	3	Unmodified	1.0	1	MouseBrain-Z-T-1-pipeline-1714003844	base
VLVAPPSEEAN(N-Glycosylation)TTK{Fuc:2; Hex:6; HexNAc:3}	3	Ammonium	0.9962101299444388	2	MouseBrain-Z-T-1-pipeline-1714003844	base
AN(N-Glycosylation)HSLDVSFYFR{Hex:9; HexNAc:2}	3	Unmodified	0.9283119962601596	5	MouseBrain-Z-T-1-pipeline-1714003844	base
FN(N-Glycosylation)HTQTIQQK{Hex:8; HexNAc:2}	3	Unmodified	0.3233807505831986	2	MouseBrain-Z-T-1-pipeline-1714003844	base
FN(N-Glycosylation)HTQTIQQK{Hex:8; HexNAc:2}	2	Unmodified	1.0	1	MouseBrain-Z-T-1-pipeline-1714003844	base
N(N-Glycosylation)LSFSEDGYQMHPK{Hex:9; HexNAc:2}	3	Unmodified	0.9751281070733986	2	MouseBrain-Z-T-1-pipeline-1714003844	base
N(N-Glycosylation)LSFSEDGYQMHPK{Hex:9; HexNAc:2}	2	Unmodified	1.0	1	MouseBrain-Z-T-1-pipeline-1714003844	base
LHVAQPEN(N-Glycosylation)DSHVALLK{Hex:8; HexNAc:2}	4	Unmodified	0.995438896608674	2	MouseBrain-Z-T-1-pipeline-1714003844	base
LHVAQPEN(N-Glycosylation)DSHVALLK{Hex:8; HexNAc:2}	3	Unmodified	0.710788350924795	2	MouseBrain-Z-T-1-pipeline-1714003844	base
FN(N-Glycosylation)HTQTIQQK{Hex:7; HexNAc:2}	3	Unmodified	0.99502096342458	2	MouseBrain-Z-T-1-pipeline-1714003844	base
FN(N-Glycosylation)HTQTIQQK{Hex:7; HexNAc:2}	2	Unmodified	1.0	1	MouseBrain-Z-T-1-pipeline-1714003844	base
LSVEC(Carbamidomethyl)AN(N-Glycosylation)K{Fuc:2; Hex:5; HexNAc:6; Neu5Ac:1}	3	Unmodified	0.9822795980744076	5	MouseBrain-Z-T-1-pipeline-1714003844	base
LSVEC(Carbamidomethyl)AN(N-Glycosylation)K{Fuc:2; Hex:5; HexNAc:6; Neu5Ac:1}	3	Ammonium	0.9976338778689746	2	MouseBrain-Z-T-1-pipeline-1714003844	base
GKAN(N-Glycosylation)STGTLVITNPTR{Fuc:2; Hex:4; HexNAc:4}	3	Unmodified	0.9818508577578376	5	MouseBrain-Z-T-1-pipeline-1714003844	base
GKAN(N-Glycosylation)STGTLVITNPTR{Fuc:2; Hex:4; HexNAc:4}	4	Unmodified	1.0	1	MouseBrain-Z-T-1-pipeline-1714003844	base
DAVNN(N-Glycosylation)ITAK{Hex:9; HexNAc:2}	2	Unmodified	0.9986303074219102	2	MouseBrain-Z-T-1-pipeline-1714003844	base
DAVNN(N-Glycosylation)ITAK{Hex:9; HexNAc:2}	3	Unmodified	0.9476997398612612	2	MouseBrain-Z-T-1-pipeline-1714003844	base
DAVNN(N-Glycosylation)ITAK{Hex:9; HexNAc:2}	3	Ammonium	1.0	1	MouseBrain-Z-T-1-pipeline-1714003844	base
SLWN(N-Glycosylation)MSAANNNIK{Hex:9; HexNAc:2}	3	Unmodified	0.9761319571751352	2	MouseBrain-Z-T-1-pipeline-1714003844	base
SLWN(N-Glycosylation)MSAANNNIK{Hex:9; HexNAc:2}	2	Unmodified	0.9846226285309898	2	MouseBrain-Z-T-1-pipeline-1714003844	base
SLWN(N-Glycosylation)MSAANNNIK{Hex:9; HexNAc:2}	3	Ammonium	1.0	1	MouseBrain-Z-T-1-pipeline-1714003844	base
SVAHN(N-Glycosylation)MTTPNK{Hex:8; HexNAc:2}	3	Unmodified	0.9439373917992716	2	MouseBrain-Z-T-1-pipeline-1714003844	base
VNTLEEGKGGPKN(N-Glycosylation)DTEER{Fuc:2; Hex:4; HexNAc:5}	4	Unmodified	1.0	1	MouseBrain-Z-T-1-pipeline-1714003844	base
VFGSQN(N-Glycosylation)LTTVK{Hex:9; HexNAc:2}	3	Ammonium	0.8915313517993225	2	MouseBrain-Z-T-1-pipeline-1714003844	base
VFGSQN(N-Glycosylation)LTTVK{Hex:9; HexNAc:2}	3	Unmodified	1.0	1	MouseBrain-Z-T-1-pipeline-1714003844	base
VFGSQN(N-Glycosylation)LTTVK{Hex:9; HexNAc:2}	2	Unmodified	0.9881933151501422	2	MouseBrain-Z-T-1-pipeline-1714003844	base
LDWLGN(N-Glycosylation)C(Carbamidomethyl)SGLNDDSYGYR{Fuc:3; Hex:5; HexNAc:5}	3	Ammonium	0.9985394296134364	3	MouseBrain-Z-T-1-pipeline-1714003844	base
LDWLGN(N-Glycosylation)C(Carbamidomethyl)SGLNDDSYGYR{Fuc:3; Hex:5; HexNAc:5}	4	Ammonium	1.0	1	MouseBrain-Z-T-1-pipeline-1714003844	base
LDWLGN(N-Glycosylation)C(Carbamidomethyl)SGLNDDSYGYR{Fuc:3; Hex:5; HexNAc:5}	3	Unmodified	0.9959400652496768	2	MouseBrain-Z-T-1-pipeline-1714003844	base
LN(N-Glycosylation)SSSQTNSLK{Fuc:1; Hex:3; HexNAc:5}	3	Unmodified	0.9881536090207304	3	MouseBrain-Z-T-1-pipeline-1714003844	base
LN(N-Glycosylation)SSSQTNSLK{Fuc:1; Hex:3; HexNAc:5}	2	Unmodified	1.0	1	MouseBrain-Z-T-1-pipeline-1714003844	base
N(N-Glycosylation)YTADYDK{Hex:9; HexNAc:2}	2	Unmodified	0.993745884154765	3	MouseBrain-Z-T-1-pipeline-1714003844	base
N(N-Glycosylation)YTADYDK{Hex:9; HexNAc:2}	3	Unmodified	0.9674099003677092	2	MouseBrain-Z-T-1-pipeline-1714003844	base
N(N-Glycosylation)YTADYDK{Hex:9; HexNAc:2}	3	Ammonium	1.0	1	MouseBrain-Z-T-1-pipeline-1714003844	base
N(N-Glycosylation)YTADYDK{Hex:9; HexNAc:2}	2	Unmodified	0.993745884154765	3	MouseBrain-Z-T-1-pipeline-1714003844	base
N(N-Glycosylation)YTADYDK{Hex:9; HexNAc:2}	3	Unmodified	0.9674099003677092	2	MouseBrain-Z-T-1-pipeline-1714003844	base
N(N-Glycosylation)YTADYDK{Hex:9; HexNAc:2}	3	Ammonium	1.0	1	MouseBrain-Z-T-1-pipeline-1714003844	base
AN(N-Glycosylation)ATIEVK{Hex:7; HexNAc:2}	2	Unmodified	0.954480032152305	13	MouseBrain-Z-T-1-pipeline-1714003844	base
AN(N-Glycosylation)ATIEVK{Hex:7; HexNAc:2}	3	Unmodified	0.9409834991566046	2	MouseBrain-Z-T-1-pipeline-1714003844	base
AN(N-Glycosylation)ATIEVK{Hex:7; HexNAc:2}	3	Ammonium	1.0	1	MouseBrain-Z-T-1-pipeline-1714003844	base
LSVEC(Carbamidomethyl)AN(N-Glycosylation)K{Fuc:1; Hex:3; HexNAc:2}	2	Unmodified	0.9504787856229896	3	MouseBrain-Z-T-1-pipeline-1714003844	base
NMANGQPHSVN(N-Glycosylation)ITR{Hex:8; HexNAc:2}	3	Unmodified	0.8875660812891751	3	MouseBrain-Z-T-1-pipeline-1714003844	base
QMVENFSPN(N-Glycosylation)QTK{Fuc:1; Hex:5; HexNAc:4}	3	Unmodified	0.9698561941094588	2	MouseBrain-Z-T-1-pipeline-1714003844	base
QMVEN(N-Glycosylation)FSPNQTK{Fuc:1; Hex:5; HexNAc:4}	3	Unmodified	0.9698561941094588	2	MouseBrain-Z-T-1-pipeline-1714003844	base
AN(N-Glycosylation)YSLQIYPDESHYFHSVALK{Hex:9; HexNAc:2}	4	Unmodified	0.8040634233892676	2	MouseBrain-Z-T-1-pipeline-1714003844	base
SDVPN(N-Glycosylation)TSPNSTSQHVAEFETER{Fuc:1; Hex:3; HexNAc:4}	3	Unmodified	1.0	1	MouseBrain-Z-T-1-pipeline-1714003844	base
SDVPNTSPN(N-Glycosylation)STSQHVAEFETER{Fuc:1; Hex:3; HexNAc:4}	3	Unmodified	1.0	1	MouseBrain-Z-T-1-pipeline-1714003844	base
WGC(Carbamidomethyl)HSN(N-Glycosylation)QTAFHGC(Carbamidomethyl)MELLK{Hex:7; HexNAc:2}	4	Unmodified	1.0	1	MouseBrain-Z-T-1-pipeline-1714003844	base
THN(N-Glycosylation)LTNLNPDLQYR{Fuc:2; Hex:6; HexNAc:4}	3	Unmodified	1.0	1	MouseBrain-Z-T-1-pipeline-1714003844	base
LLLPAKN(N-Glycosylation)TTHLK{Fuc:1; Hex:3; HexNAc:4}	3	Unmodified	0.9955331279824372	2	MouseBrain-Z-T-1-pipeline-1714003844	base
LLLPAKN(N-Glycosylation)TTHLK{Fuc:1; Hex:3; HexNAc:4}	4	Unmodified	0.9989906561481028	2	MouseBrain-Z-T-1-pipeline-1714003844	base
FGTVPN(N-Glycosylation)GSTER{Hex:9; HexNAc:2}	2	Unmodified	0.9955252523977998	3	MouseBrain-Z-T-1-pipeline-1714003844	base
FGTVPN(N-Glycosylation)GSTER{Hex:9; HexNAc:2}	3	Ammonium	0.9746725552570936	3	MouseBrain-Z-T-1-pipeline-1714003844	base
FGTVPN(N-Glycosylation)GSTER{Hex:9; HexNAc:2}	2	Unmodified	0.9955252523977998	3	MouseBrain-Z-T-1-pipeline-1714003844	base
FGTVPN(N-Glycosylation)GSTER{Hex:9; HexNAc:2}	3	Ammonium	0.9746725552570936	3	MouseBrain-Z-T-1-pipeline-1714003844	base
FGTVPN(N-Glycosylation)GSTER{Hex:9; HexNAc:2}	2	Unmodified	0.9955252523977997	3	MouseBrain-Z-T-1-pipeline-1714003844	base
FGTVPN(N-Glycosylation)GSTER{Hex:9; HexNAc:2}	3	Ammonium	0.9746725552570932	3	MouseBrain-Z-T-1-pipeline-1714003844	base
GN(N-Glycosylation)ITEYQC(Carbamidomethyl)HQYITK{Fuc:1; Hex:4; HexNAc:4; Neu5Ac:1}	3	Unmodified	1.0	1	MouseBrain-Z-T-1-pipeline-1714003844	base
ISPGKN(N-Glycosylation)ATGMEVGWYR{Fuc:1; Hex:6; HexNAc:4; Neu5Ac:1}	3	Unmodified	1.0	1	MouseBrain-Z-T-1-pipeline-1714003844	base
ISPGKN(N-Glycosylation)ATGMEVGWYR{Fuc:1; Hex:6; HexNAc:4; Neu5Ac:1}	4	Unmodified	1.0	1	MouseBrain-Z-T-1-pipeline-1714003844	base
HNFRPGTDFVVEYIDSN(N-Glycosylation)HTK{Fuc:2; Hex:5; HexNAc:3}	4	Unmodified	0.9655234131318724	2	MouseBrain-Z-T-1-pipeline-1714003844	base
HNFRPGTDFVVEYIDSN(N-Glycosylation)HTK{Fuc:2; Hex:5; HexNAc:3}	5	Unmodified	1.0	1	MouseBrain-Z-T-1-pipeline-1714003844	base
N(N-Glycosylation)ATGMEVGWYR{Fuc:1; Hex:3; HexNAc:4}	2	Unmodified	0.9971939810883704	2	MouseBrain-Z-T-1-pipeline-1714003844	base
N(N-Glycosylation)ATGMEVGWYR{Fuc:1; Hex:3; HexNAc:4}	3	Unmodified	0.5480241223020603	2	MouseBrain-Z-T-1-pipeline-1714003844	base
N(N-Glycosylation)ATGMEVGWYR{Fuc:1; Hex:3; HexNAc:4}	3	Ammonium	1.0	1	MouseBrain-Z-T-1-pipeline-1714003844	base
DEGDYFC(Carbamidomethyl)ELQVSGANPMSSN(N-Glycosylation)K{Fuc:1; Hex:6; HexNAc:4}	3	Unmodified	0.9752479839553472	3	MouseBrain-Z-T-1-pipeline-1714003844	base
DEGDYFC(Carbamidomethyl)ELQVSGANPMSSN(N-Glycosylation)K{Fuc:1; Hex:6; HexNAc:4}	4	Unmodified	0.9947329492880655	2	MouseBrain-Z-T-1-pipeline-1714003844	base
DEGDYFC(Carbamidomethyl)ELQVSGANPMSSN(N-Glycosylation)K{Fuc:1; Hex:6; HexNAc:4}	3	Ammonium	0.9826597305150858	4	MouseBrain-Z-T-1-pipeline-1714003844	base
HEN(N-Glycosylation)NTKDNSIQHEFSLTR{Hex:6; HexNAc:3}	3	Unmodified	1.0	1	MouseBrain-Z-T-1-pipeline-1714003844	base
HEN(N-Glycosylation)NTKDNSIQHEFSLTR{Hex:6; HexNAc:3}	4	Unmodified	1.0	1	MouseBrain-Z-T-1-pipeline-1714003844	base
HEN(N-Glycosylation)NTKDNSIQHEFSLTR{Hex:6; HexNAc:3}	5	Unmodified	1.0	1	MouseBrain-Z-T-1-pipeline-1714003844	base
DAVNN(N-Glycosylation)ITAK{Hex:8; HexNAc:2}	2	Unmodified	0.8787214588641636	4	MouseBrain-Z-T-1-pipeline-1714003844	base
DAVNN(N-Glycosylation)ITAK{Hex:8; HexNAc:2}	3	Unmodified	1.0	1	MouseBrain-Z-T-1-pipeline-1714003844	base
DAVNN(N-Glycosylation)ITAK{Hex:8; HexNAc:2}	3	Ammonium	1.0	1	MouseBrain-Z-T-1-pipeline-1714003844	base
LSVEC(Carbamidomethyl)AN(N-Glycosylation)K{Fuc:2; Hex:5; HexNAc:5}	3	Unmodified	0.9878652812779376	4	MouseBrain-Z-T-1-pipeline-1714003844	base
LSVEC(Carbamidomethyl)AN(N-Glycosylation)K{Fuc:2; Hex:5; HexNAc:5}	2	Unmodified	0.9913340164425252	3	MouseBrain-Z-T-1-pipeline-1714003844	base
VN(N-Glycosylation)FTC(Carbamidomethyl)K{Hex:5; HexNAc:2}	2	Unmodified	0.9276771452448191	8	MouseBrain-Z-T-1-pipeline-1714003844	base
NNIHFPGHN(N-Glycosylation)YTTR{Hex:9; HexNAc:2}	4	Unmodified	0.935674580905591	3	MouseBrain-Z-T-1-pipeline-1714003844	base
NNIHFPGHN(N-Glycosylation)YTTR{Hex:9; HexNAc:2}	3	Unmodified	0.8127711825600358	3	MouseBrain-Z-T-1-pipeline-1714003844	base
IHVAGGTHSVN(N-Glycosylation)QTVNK{Hex:10; HexNAc:4}	3	Unmodified	1.0	1	MouseBrain-Z-T-1-pipeline-1714003844	base
IHVAGGTHSVN(N-Glycosylation)QTVNK{Hex:10; HexNAc:4}	4	Unmodified	1.0	1	MouseBrain-Z-T-1-pipeline-1714003844	base
IHVAGGTHSVNQTVN(N-Glycosylation)K{Hex:10; HexNAc:4}	3	Unmodified	1.0	1	MouseBrain-Z-T-1-pipeline-1714003844	base
IHVAGGTHSVNQTVN(N-Glycosylation)K{Hex:10; HexNAc:4}	4	Unmodified	1.0	1	MouseBrain-Z-T-1-pipeline-1714003844	base
KN(N-Glycosylation)ITDLVEGAK{Fuc:2; Hex:5; HexNAc:3}	3	Unmodified	1.0	1	MouseBrain-Z-T-1-pipeline-1714003844	base
KDVN(N-Glycosylation)YTQIVVDR{Hex:9; HexNAc:2}	3	Unmodified	0.7005133036561715	2	MouseBrain-Z-T-1-pipeline-1714003844	base
KN(N-Glycosylation)ITDLVEGAK{Fuc:2; Hex:4; HexNAc:5}	3	Unmodified	0.987110717913187	2	MouseBrain-Z-T-1-pipeline-1714003844	base
FINYN(N-Glycosylation)QTVSR{Hex:9; HexNAc:2}	2	Unmodified	0.9987432238043908	2	MouseBrain-Z-T-1-pipeline-1714003844	base
FINYN(N-Glycosylation)QTVSR{Hex:9; HexNAc:2}	3	Unmodified	0.691996787328164	2	MouseBrain-Z-T-1-pipeline-1714003844	base
FINYN(N-Glycosylation)QTVSR{Hex:9; HexNAc:2}	3	Ammonium	1.0	1	MouseBrain-Z-T-1-pipeline-1714003844	base
FLN(N-Glycosylation)LSYNPIGTIEGSMLHELLR{Hex:9; HexNAc:2}	3	Unmodified	0.8885406450522169	3	MouseBrain-Z-T-1-pipeline-1714003844	base
FLN(N-Glycosylation)LSYNPIGTIEGSMLHELLR{Hex:9; HexNAc:2}	4	Unmodified	1.0	1	MouseBrain-Z-T-1-pipeline-1714003844	base
FLN(N-Glycosylation)LSYNPIGTIEGSMLHELLR{Hex:9; HexNAc:2}	4	Ammonium	1.0	1	MouseBrain-Z-T-1-pipeline-1714003844	base
WGC(Carbamidomethyl)HSN(N-Glycosylation)QTAFHGC(Carbamidomethyl)MELLK{Hex:5; HexNAc:2}	3	Unmodified	1.0	1	MouseBrain-Z-T-1-pipeline-1714003844	base
WGC(Carbamidomethyl)HSN(N-Glycosylation)QTAFHGC(Carbamidomethyl)MELLK{Hex:5; HexNAc:2}	4	Unmodified	1.0	1	MouseBrain-Z-T-1-pipeline-1714003844	base
SVAHN(N-Glycosylation)MTMPNK{Hex:8; HexNAc:2}	3	Unmodified	0.9453180610878958	4	MouseBrain-Z-T-1-pipeline-1714003844	base
SVAHN(N-Glycosylation)MTMPNK{Hex:8; HexNAc:2}	2	Unmodified	1.0	1	MouseBrain-Z-T-1-pipeline-1714003844	base
SVAHN(N-Glycosylation)MTMPNK{Hex:8; HexNAc:2}	3	Unmodified	0.9453180610878958	4	MouseBrain-Z-T-1-pipeline-1714003844	base
SVAHN(N-Glycosylation)MTMPNK{Hex:8; HexNAc:2}	2	Unmodified	1.0	1	MouseBrain-Z-T-1-pipeline-1714003844	base
AN(N-Glycosylation)ATIEVK{Hex:9; HexNAc:2}	2	Unmodified	0.99506845823809	2	MouseBrain-Z-T-1-pipeline-1714003844	base
AN(N-Glycosylation)ATIEVK{Hex:9; HexNAc:2}	3	Unmodified	1.0	1	MouseBrain-Z-T-1-pipeline-1714003844	base
AN(N-Glycosylation)ATIEVK{Hex:9; HexNAc:2}	3	Ammonium	1.0	1	MouseBrain-Z-T-1-pipeline-1714003844	base
VLVAPPSEEAN(N-Glycosylation)TTK{Fuc:3; Hex:6; HexNAc:5; Neu5Ac:1}	3	Unmodified	0.9823665451421336	4	MouseBrain-Z-T-1-pipeline-1714003844	base
VLVAPPSEEAN(N-Glycosylation)TTK{Fuc:3; Hex:6; HexNAc:5; Neu5Ac:1}	4	Unmodified	1.0	1	MouseBrain-Z-T-1-pipeline-1714003844	base
VLVAPPSEEAN(N-Glycosylation)TTK{Fuc:3; Hex:6; HexNAc:5; Neu5Ac:1}	3	Ammonium	0.9899215517962852	5	MouseBrain-Z-T-1-pipeline-1714003844	base
VLVAPPSEEAN(N-Glycosylation)TTK{Fuc:3; Hex:6; HexNAc:5; Neu5Ac:1}	4	Ammonium	0.9911272382062436	2	MouseBrain-Z-T-1-pipeline-1714003844	base
GKAN(N-Glycosylation)STGTLVITNPTR{Fuc:1; Hex:5; HexNAc:3}	3	Unmodified	0.9967828446937256	2	MouseBrain-Z-T-1-pipeline-1714003844	base
GKAN(N-Glycosylation)YSLQIYPDESHYFHSVALK{Hex:9; HexNAc:2}	5	Unmodified	0.9709825407472664	2	MouseBrain-Z-T-1-pipeline-1714003844	base
GKAN(N-Glycosylation)YSLQIYPDESHYFHSVALK{Hex:9; HexNAc:2}	4	Unmodified	1.0	1	MouseBrain-Z-T-1-pipeline-1714003844	base
KIYIPLN(N-Glycosylation)K{Hex:9; HexNAc:2}	2	Unmodified	1.0	1	MouseBrain-Z-T-1-pipeline-1714003844	base
KIYIPLN(N-Glycosylation)K{Hex:9; HexNAc:2}	3	Unmodified	1.0	1	MouseBrain-Z-T-1-pipeline-1714003844	base
LSVEC(Carbamidomethyl)AN(N-Glycosylation)K{Hex:9; HexNAc:2}	2	Unmodified	0.9418945721379398	2	MouseBrain-Z-T-1-pipeline-1714003844	base
SC(Carbamidomethyl)N(N-Glycosylation)ISVTEK{Hex:7; HexNAc:2}	2	Unmodified	0.989543311557168	2	MouseBrain-Z-T-1-pipeline-1714003844	base
SC(Carbamidomethyl)N(N-Glycosylation)ISVTEK{Hex:7; HexNAc:2}	3	Unmodified	1.0	1	MouseBrain-Z-T-1-pipeline-1714003844	base
NLGN(N-Glycosylation)NTK{Hex:8; HexNAc:2}	2	Unmodified	1.0	1	MouseBrain-Z-T-1-pipeline-1714003844	base
DEGDYFC(Carbamidomethyl)ELQVSGANPMSSN(N-Glycosylation)K{Fuc:2; Hex:5; HexNAc:4}	3	Unmodified	0.979776286633213	2	MouseBrain-Z-T-1-pipeline-1714003844	base
DEGDYFC(Carbamidomethyl)ELQVSGANPMSSN(N-Glycosylation)K{Fuc:2; Hex:5; HexNAc:4}	4	Unmodified	0.99311769085731	2	MouseBrain-Z-T-1-pipeline-1714003844	base
DEGDYFC(Carbamidomethyl)ELQVSGANPMSSN(N-Glycosylation)K{Fuc:2; Hex:5; HexNAc:4}	3	Ammonium	0.9916365556815676	3	MouseBrain-Z-T-1-pipeline-1714003844	base
N(N-Glycosylation)ATLAEQAK{Hex:8; HexNAc:2}	2	Unmodified	0.9749111561536716	2	MouseBrain-Z-T-1-pipeline-1714003844	base
N(N-Glycosylation)ATLAEQAK{Hex:8; HexNAc:2}	3	Unmodified	1.0	1	MouseBrain-Z-T-1-pipeline-1714003844	base
N(N-Glycosylation)ATLAEQAK{Hex:8; HexNAc:2}	3	Ammonium	1.0	1	MouseBrain-Z-T-1-pipeline-1714003844	base
LLN(N-Glycosylation)QTLR{Hex:6; HexNAc:2}	2	Unmodified	0.9983748821758784	2	MouseBrain-Z-T-1-pipeline-1714003844	base
N(N-Glycosylation)ETIWYVR{Hex:9; HexNAc:2}	2	Unmodified	0.9987185978439482	2	MouseBrain-Z-T-1-pipeline-1714003844	base
N(N-Glycosylation)ETIWYVR{Hex:9; HexNAc:2}	3	Unmodified	0.7104003196252959	2	MouseBrain-Z-T-1-pipeline-1714003844	base
N(N-Glycosylation)ETIWYVR{Hex:9; HexNAc:2}	3	Ammonium	1.0	1	MouseBrain-Z-T-1-pipeline-1714003844	base
FGTVPN(N-Glycosylation)GSTER{Hex:8; HexNAc:2}	2	Unmodified	0.9975312490222388	3	MouseBrain-Z-T-1-pipeline-1714003844	base
FGTVPN(N-Glycosylation)GSTER{Hex:8; HexNAc:2}	3	Unmodified	0.95457223711895	3	MouseBrain-Z-T-1-pipeline-1714003844	base
FGTVPN(N-Glycosylation)GSTER{Hex:8; HexNAc:2}	3	Ammonium	0.949993160436803	3	MouseBrain-Z-T-1-pipeline-1714003844	base
FGTVPN(N-Glycosylation)GSTER{Hex:8; HexNAc:2}	2	Unmodified	0.9975312490222388	3	MouseBrain-Z-T-1-pipeline-1714003844	base
FGTVPN(N-Glycosylation)GSTER{Hex:8; HexNAc:2}	3	Unmodified	0.95457223711895	3	MouseBrain-Z-T-1-pipeline-1714003844	base
FGTVPN(N-Glycosylation)GSTER{Hex:8; HexNAc:2}	3	Ammonium	0.949993160436803	3	MouseBrain-Z-T-1-pipeline-1714003844	base
FGTVPN(N-Glycosylation)GSTER{Hex:8; HexNAc:2}	2	Unmodified	0.9975312490222388	3	MouseBrain-Z-T-1-pipeline-1714003844	base
FGTVPN(N-Glycosylation)GSTER{Hex:8; HexNAc:2}	3	Unmodified	0.95457223711895	3	MouseBrain-Z-T-1-pipeline-1714003844	base
FGTVPN(N-Glycosylation)GSTER{Hex:8; HexNAc:2}	3	Ammonium	0.949993160436803	3	MouseBrain-Z-T-1-pipeline-1714003844	base
HMN(N-Glycosylation)ETSHTQGSLR{Hex:5; HexNAc:2}	3	Unmodified	0.5370424673071563	2	MouseBrain-Z-T-1-pipeline-1714003844	base
AMSSN(N-Glycosylation)ETAAYK{Hex:9; HexNAc:2}	3	Ammonium	1.0	1	MouseBrain-Z-T-1-pipeline-1714003844	base
AMSSN(N-Glycosylation)ETAAYK{Hex:9; HexNAc:2}	2	Unmodified	0.9989828003265876	2	MouseBrain-Z-T-1-pipeline-1714003844	base
AMSSN(N-Glycosylation)ETAAYK{Hex:9; HexNAc:2}	3	Unmodified	1.0	1	MouseBrain-Z-T-1-pipeline-1714003844	base
GSALHEDIYVLHDN(N-Glycosylation)GTLEIPVAQK{Hex:9; HexNAc:2}	4	Unmodified	0.8391216252453454	2	MouseBrain-Z-T-1-pipeline-1714003844	base
GSALHEDIYVLHDN(N-Glycosylation)GTLEIPVAQK{Hex:9; HexNAc:2}	3	Unmodified	1.0	1	MouseBrain-Z-T-1-pipeline-1714003844	base
IQDFN(N-Glycosylation)YTDHTLGR{Hex:5; HexNAc:2}	3	Unmodified	1.0	1	MouseBrain-Z-T-1-pipeline-1714003844	base
IQDFN(N-Glycosylation)YTDHTLGR{Hex:5; HexNAc:2}	2	Unmodified	1.0	1	MouseBrain-Z-T-1-pipeline-1714003844	base
NVETNN(N-Glycosylation)STVLIEGK{Fuc:2; Hex:5; HexNAc:4}	3	Unmodified	1.0	1	MouseBrain-Z-T-1-pipeline-1714003844	base
NVETNN(N-Glycosylation)STVLIEGK{Fuc:2; Hex:5; HexNAc:4}	2	Unmodified	1.0	1	MouseBrain-Z-T-1-pipeline-1714003844	base
NVETN(N-Glycosylation)NSTVLIEGK{Fuc:2; Hex:5; HexNAc:4}	3	Unmodified	1.0	1	MouseBrain-Z-T-1-pipeline-1714003844	base
NVETN(N-Glycosylation)NSTVLIEGK{Fuc:2; Hex:5; HexNAc:4}	2	Unmodified	1.0	1	MouseBrain-Z-T-1-pipeline-1714003844	base
VQPFN(N-Glycosylation)VTK{Hex:8; HexNAc:2}	2	Unmodified	0.9468238599824196	2	MouseBrain-Z-T-1-pipeline-1714003844	base
VLKDAVNN(N-Glycosylation)ITAK{Hex:9; HexNAc:2}	3	Unmodified	1.0	1	MouseBrain-Z-T-1-pipeline-1714003844	base
IN(N-Glycosylation)NSTNEGMNVK{Fuc:1; Hex:3; HexNAc:5}	2	Unmodified	0.9755712996656004	2	MouseBrain-Z-T-1-pipeline-1714003844	base
IN(N-Glycosylation)NSTNEGMNVK{Fuc:1; Hex:3; HexNAc:5}	3	Unmodified	0.9917735877645768	2	MouseBrain-Z-T-1-pipeline-1714003844	base
INN(N-Glycosylation)STNEGMNVK{Fuc:1; Hex:3; HexNAc:5}	2	Unmodified	0.9755712996656004	2	MouseBrain-Z-T-1-pipeline-1714003844	base
INN(N-Glycosylation)STNEGMNVK{Fuc:1; Hex:3; HexNAc:5}	3	Unmodified	0.9917735877645768	2	MouseBrain-Z-T-1-pipeline-1714003844	base
VLTLAN(N-Glycosylation)FTTK{Fuc:3; Hex:6; HexNAc:4}	3	Unmodified	0.9983843079306888	2	MouseBrain-Z-T-1-pipeline-1714003844	base
VLTLAN(N-Glycosylation)FTTK{Fuc:3; Hex:6; HexNAc:4}	3	Ammonium	1.0	1	MouseBrain-Z-T-1-pipeline-1714003844	base
TN(N-Glycosylation)YTLHVIEMK{Hex:9; HexNAc:2}	3	Unmodified	1.0	1	MouseBrain-Z-T-1-pipeline-1714003844	base
LVN(N-Glycosylation)STFLHNK{Hex:9; HexNAc:2}	3	Unmodified	0.8387911720777633	2	MouseBrain-Z-T-1-pipeline-1714003844	base
LVQVGIYN(N-Glycosylation)GTHVIPNDRK{Hex:8; HexNAc:2}	3	Unmodified	1.0	1	MouseBrain-Z-T-1-pipeline-1714003844	base
LVQVGIYN(N-Glycosylation)GTHVIPNDRK{Hex:8; HexNAc:2}	4	Unmodified	1.0	1	MouseBrain-Z-T-1-pipeline-1714003844	base
AC(Carbamidomethyl)QFN(N-Glycosylation)R{Hex:5; HexNAc:2}	2	Unmodified	1.0	1	MouseBrain-Z-T-1-pipeline-1714003844	base
SIAHN(N-Glycosylation)MTTPNK{Hex:8; HexNAc:2}	3	Unmodified	0.9504093081650165	3	MouseBrain-Z-T-1-pipeline-1714003844	base
SIAHN(N-Glycosylation)MTTPNK{Hex:8; HexNAc:2}	3	Unmodified	0.9504093081650165	3	MouseBrain-Z-T-1-pipeline-1714003844	base
EATIVGEN(N-Glycosylation)ETYPR{Hex:9; HexNAc:2}	3	Unmodified	0.9756653723534804	2	MouseBrain-Z-T-1-pipeline-1714003844	base
EATIVGEN(N-Glycosylation)ETYPR{Hex:9; HexNAc:2}	2	Unmodified	1.0	1	MouseBrain-Z-T-1-pipeline-1714003844	base
EATIVGEN(N-Glycosylation)ETYPR{Hex:9; HexNAc:2}	3	Ammonium	1.0	1	MouseBrain-Z-T-1-pipeline-1714003844	base
EIC(Carbamidomethyl)SGN(N-Glycosylation)SSQC(Carbamidomethyl)APNVHK{Hex:5; HexNAc:2}	3	Unmodified	0.903254795732418	6	MouseBrain-Z-T-1-pipeline-1714003844	base
EIC(Carbamidomethyl)SGN(N-Glycosylation)SSQC(Carbamidomethyl)APNVHK{Hex:5; HexNAc:2}	2	Unmodified	0.9899631424582054	2	MouseBrain-Z-T-1-pipeline-1714003844	base
EIC(Carbamidomethyl)SGN(N-Glycosylation)SSQC(Carbamidomethyl)APNVHK{Hex:5; HexNAc:2}	4	Unmodified	1.0	1	MouseBrain-Z-T-1-pipeline-1714003844	base
DN(N-Glycosylation)HTSC(Carbamidomethyl)AEC(Carbamidomethyl)LK{Hex:8; HexNAc:2}	3	Unmodified	1.0	1	MouseBrain-Z-T-1-pipeline-1714003844	base
GAWLN(N-Glycosylation)R{Hex:5; HexNAc:2}	2	Unmodified	0.9976336897595476	2	MouseBrain-Z-T-1-pipeline-1714003844	base
NPN(N-Glycosylation)GTVTVISR{Hex:5; HexNAc:4}	3	Unmodified	1.0	1	MouseBrain-Z-T-1-pipeline-1714003844	base
NPN(N-Glycosylation)GTVTVISR{Hex:5; HexNAc:4}	2	Unmodified	1.0	1	MouseBrain-Z-T-1-pipeline-1714003844	base
SVAHN(N-Glycosylation)MTMPNK{Hex:6; HexNAc:2}	3	Unmodified	0.990789587589574	6	MouseBrain-Z-T-1-pipeline-1714003844	base
SVAHN(N-Glycosylation)MTMPNK{Hex:6; HexNAc:2}	2	Unmodified	0.957645768702728	4	MouseBrain-Z-T-1-pipeline-1714003844	base
SVAHN(N-Glycosylation)MTMPNK{Hex:6; HexNAc:2}	3	Unmodified	0.990789587589574	6	MouseBrain-Z-T-1-pipeline-1714003844	base
SVAHN(N-Glycosylation)MTMPNK{Hex:6; HexNAc:2}	2	Unmodified	0.957645768702728	4	MouseBrain-Z-T-1-pipeline-1714003844	base
LSVEC(Carbamidomethyl)AN(N-Glycosylation)K{Fuc:1; Hex:4; HexNAc:4; Neu5Ac:2}	3	Ammonium	1.0	1	MouseBrain-Z-T-1-pipeline-1714003844	base
GKAN(N-Glycosylation)STGTLVITNPTR{Fuc:2; Hex:4; HexNAc:3}	3	Unmodified	0.7055336972646082	4	MouseBrain-Z-T-1-pipeline-1714003844	base
AGVN(N-Glycosylation)YTLQVYPDEGYHISDK{Hex:9; HexNAc:2}	3	Unmodified	0.7747777026555904	3	MouseBrain-Z-T-1-pipeline-1714003844	base
AGVN(N-Glycosylation)YTLQVYPDEGYHISDK{Hex:9; HexNAc:2}	4	Unmodified	1.0	1	MouseBrain-Z-T-1-pipeline-1714003844	base
AGVN(N-Glycosylation)YTLQVYPDEGYHISDK{Hex:9; HexNAc:2}	4	Ammonium	1.0	1	MouseBrain-Z-T-1-pipeline-1714003844	base
VLVAPPSEEAN(N-Glycosylation)TTK{Fuc:2; Hex:5; HexNAc:4; Neu5Ac:1}	3	Unmodified	0.952038525611378	3	MouseBrain-Z-T-1-pipeline-1714003844	base
VLVAPPSEEAN(N-Glycosylation)TTK{Fuc:2; Hex:5; HexNAc:4; Neu5Ac:1}	3	Ammonium	0.965907930210266	4	MouseBrain-Z-T-1-pipeline-1714003844	base
VLTLAN(N-Glycosylation)FTTK{Fuc:3; Hex:5; HexNAc:5}	2	Unmodified	0.9967570649556295	3	MouseBrain-Z-T-1-pipeline-1714003844	base
VLTLAN(N-Glycosylation)FTTK{Fuc:3; Hex:5; HexNAc:5}	3	Unmodified	0.9871827219493492	5	MouseBrain-Z-T-1-pipeline-1714003844	base
VLTLAN(N-Glycosylation)FTTK{Fuc:3; Hex:5; HexNAc:5}	3	Ammonium	0.9946858104606984	3	MouseBrain-Z-T-1-pipeline-1714003844	base
N(N-Glycosylation)TTISVHPSTR{Fuc:2; Hex:4; HexNAc:5}	3	Unmodified	1.0	1	MouseBrain-Z-T-1-pipeline-1714003844	base
N(N-Glycosylation)LSDSLAR{Hex:9; HexNAc:2}	2	Unmodified	0.969455375349897	2	MouseBrain-Z-T-1-pipeline-1714003844	base
N(N-Glycosylation)LSDSLAR{Hex:9; HexNAc:2}	3	Unmodified	1.0	1	MouseBrain-Z-T-1-pipeline-1714003844	base
N(N-Glycosylation)LSDSLAR{Hex:9; HexNAc:2}	3	Ammonium	1.0	1	MouseBrain-Z-T-1-pipeline-1714003844	base
DAN(N-Glycosylation)FTLDGYAHHFVLNGDFER{Hex:9; HexNAc:2}	4	Unmodified	0.9817588008483956	2	MouseBrain-Z-T-1-pipeline-1714003844	base
DAN(N-Glycosylation)FTLDGYAHHFVLNGDFER{Hex:9; HexNAc:2}	3	Unmodified	0.7375040202095617	2	MouseBrain-Z-T-1-pipeline-1714003844	base
FFHVN(N-Glycosylation)GSAFLPR{Hex:7; HexNAc:2}	3	Unmodified	0.980029899679646	3	MouseBrain-Z-T-1-pipeline-1714003844	base
GTEWLVN(N-Glycosylation)SSR{Hex:5; HexNAc:2}	2	Unmodified	0.935049666612558	5	MouseBrain-Z-T-1-pipeline-1714003844	base
GTEWLVN(N-Glycosylation)SSR{Hex:5; HexNAc:2}	3	Unmodified	0.9252389434368544	2	MouseBrain-Z-T-1-pipeline-1714003844	base
LSVEC(Carbamidomethyl)AN(N-Glycosylation)K{Fuc:1; Hex:4; HexNAc:5; Neu5Ac:2}	3	Unmodified	0.7653585438744738	2	MouseBrain-Z-T-1-pipeline-1714003844	base
LSVEC(Carbamidomethyl)AN(N-Glycosylation)K{Fuc:1; Hex:4; HexNAc:5; Neu5Ac:2}	2	Unmodified	1.0	1	MouseBrain-Z-T-1-pipeline-1714003844	base
LSVEC(Carbamidomethyl)AN(N-Glycosylation)K{Fuc:1; Hex:4; HexNAc:5; Neu5Ac:2}	3	Ammonium	1.0	1	MouseBrain-Z-T-1-pipeline-1714003844	base
LDWLGN(N-Glycosylation)C(Carbamidomethyl)SGLNDDSYGYR{Fuc:2; Hex:4; HexNAc:6}	3	Ammonium	1.0	1	MouseBrain-Z-T-1-pipeline-1714003844	base
LDWLGN(N-Glycosylation)C(Carbamidomethyl)SGLNDDSYGYR{Fuc:2; Hex:4; HexNAc:6}	3	Unmodified	0.9970709585424722	2	MouseBrain-Z-T-1-pipeline-1714003844	base
LDWLGN(N-Glycosylation)C(Carbamidomethyl)SGLNDDSYGYR{Fuc:2; Hex:4; HexNAc:6}	4	Unmodified	1.0	1	MouseBrain-Z-T-1-pipeline-1714003844	base
N(N-Glycosylation)TSLEHTR{Hex:8; HexNAc:2}	3	Unmodified	1.0	1	MouseBrain-Z-T-1-pipeline-1714003844	base
N(N-Glycosylation)TSLEHTR{Hex:8; HexNAc:2}	2	Unmodified	1.0	1	MouseBrain-Z-T-1-pipeline-1714003844	base
YYHGELSYLN(N-Glycosylation)VTR{Fuc:1; Hex:5; HexNAc:2}	3	Unmodified	0.8875550694724372	2	MouseBrain-Z-T-1-pipeline-1714003844	base
VLVAPPSEEAN(N-Glycosylation)TTK{Fuc:4; Hex:6; HexNAc:5}	3	Unmodified	0.9822352735788356	4	MouseBrain-Z-T-1-pipeline-1714003844	base
VLVAPPSEEAN(N-Glycosylation)TTK{Fuc:4; Hex:6; HexNAc:5}	4	Unmodified	1.0	1	MouseBrain-Z-T-1-pipeline-1714003844	base
VLVAPPSEEAN(N-Glycosylation)TTK{Fuc:4; Hex:6; HexNAc:5}	3	Ammonium	0.9848786384881524	5	MouseBrain-Z-T-1-pipeline-1714003844	base
VLVAPPSEEAN(N-Glycosylation)TTK{Fuc:2; Hex:4; HexNAc:4}	3	Unmodified	0.9830533216410504	2	MouseBrain-Z-T-1-pipeline-1714003844	base
VLVAPPSEEAN(N-Glycosylation)TTK{Fuc:2; Hex:4; HexNAc:4}	3	Ammonium	0.9947430311052772	2	MouseBrain-Z-T-1-pipeline-1714003844	base
LQWN(N-Glycosylation)GSK{Hex:8; HexNAc:2}	2	Unmodified	0.9251493885689654	2	MouseBrain-Z-T-1-pipeline-1714003844	base
YSGN(N-Glycosylation)YTIDPDGSGPLKPFVVYC(Carbamidomethyl)DIR{Hex:5; HexNAc:2}	3	Unmodified	0.9903067693723756	4	MouseBrain-Z-T-1-pipeline-1714003844	base
YSGN(N-Glycosylation)YTIDPDGSGPLKPFVVYC(Carbamidomethyl)DIR{Hex:5; HexNAc:2}	4	Unmodified	0.9345361851496582	3	MouseBrain-Z-T-1-pipeline-1714003844	base
YSGN(N-Glycosylation)YTIDPDGSGPLKPFVVYC(Carbamidomethyl)DIR{Hex:5; HexNAc:2}	4	Ammonium	0.9846376126878944	2	MouseBrain-Z-T-1-pipeline-1714003844	base
VLTLAN(N-Glycosylation)FTTK{Fuc:1; Hex:3; HexNAc:4}	3	Unmodified	0.965470034413708	2	MouseBrain-Z-T-1-pipeline-1714003844	base
VLTLAN(N-Glycosylation)FTTK{Fuc:1; Hex:3; HexNAc:4}	2	Unmodified	0.9298084616824688	2	MouseBrain-Z-T-1-pipeline-1714003844	base
YEQLQN(N-Glycosylation)ETR{Hex:9; HexNAc:2}	2	Unmodified	0.9926965219403892	2	MouseBrain-Z-T-1-pipeline-1714003844	base
YEQLQN(N-Glycosylation)ETR{Hex:9; HexNAc:2}	3	Unmodified	1.0	1	MouseBrain-Z-T-1-pipeline-1714003844	base
YEQLQN(N-Glycosylation)ETR{Hex:9; HexNAc:2}	3	Ammonium	1.0	1	MouseBrain-Z-T-1-pipeline-1714003844	base
N(N-Glycosylation)ISGVVLADHSGSFHNR{Hex:8; HexNAc:2}	4	Unmodified	0.8851665697752616	2	MouseBrain-Z-T-1-pipeline-1714003844	base
N(N-Glycosylation)ISGVVLADHSGSFHNR{Hex:8; HexNAc:2}	3	Unmodified	1.0	1	MouseBrain-Z-T-1-pipeline-1714003844	base
GN(N-Glycosylation)GTLITFHSAFQC(Carbamidomethyl)C(Carbamidomethyl)GK{Fuc:1; Hex:5; HexNAc:3; Neu5Ac:1}	3	Unmodified	1.0	1	MouseBrain-Z-T-1-pipeline-1714003844	base
MSN(N-Glycosylation)ITFR{Hex:6; HexNAc:2}	2	Unmodified	1.0	1	MouseBrain-Z-T-1-pipeline-1714003844	base
VLGFKPKPPKN(N-Glycosylation)ESLETYPLMMK{Fuc:1; Hex:7; HexNAc:6; Neu5Ac:4}	5	Unmodified	0.9782399157245372	5	MouseBrain-Z-T-1-pipeline-1714003844	base
VLGFKPKPPKN(N-Glycosylation)ESLETYPLMMK{Fuc:1; Hex:7; HexNAc:6; Neu5Ac:4}	4	Unmodified	0.9849314672388012	4	MouseBrain-Z-T-1-pipeline-1714003844	base
VLGFKPKPPKN(N-Glycosylation)ESLETYPLMMK{Fuc:1; Hex:7; HexNAc:6; Neu5Ac:4}	4	Ammonium	0.9887797803273248	2	MouseBrain-Z-T-1-pipeline-1714003844	base
C(Carbamidomethyl)NLGVAIVSMVNN(N-Glycosylation)STTHR{Fuc:2; Hex:5; HexNAc:4; Neu5Ac:1}	3	Unmodified	0.985911274123807	3	MouseBrain-Z-T-1-pipeline-1714003844	base
C(Carbamidomethyl)NLGVAIVSMVN(N-Glycosylation)NSTTHR{Fuc:2; Hex:5; HexNAc:4; Neu5Ac:1}	3	Unmodified	0.985911274123807	3	MouseBrain-Z-T-1-pipeline-1714003844	base
N(N-Glycosylation)YTADYDK{Hex:8; HexNAc:2}	2	Unmodified	0.9621825543270168	4	MouseBrain-Z-T-1-pipeline-1714003844	base
N(N-Glycosylation)YTADYDK{Hex:8; HexNAc:2}	3	Unmodified	1.0	1	MouseBrain-Z-T-1-pipeline-1714003844	base
N(N-Glycosylation)YTADYDK{Hex:8; HexNAc:2}	3	Ammonium	1.0	1	MouseBrain-Z-T-1-pipeline-1714003844	base
N(N-Glycosylation)YTADYDK{Hex:8; HexNAc:2}	2	Unmodified	0.9621825543270168	4	MouseBrain-Z-T-1-pipeline-1714003844	base
N(N-Glycosylation)YTADYDK{Hex:8; HexNAc:2}	3	Unmodified	1.0	1	MouseBrain-Z-T-1-pipeline-1714003844	base
N(N-Glycosylation)YTADYDK{Hex:8; HexNAc:2}	3	Ammonium	1.0	1	MouseBrain-Z-T-1-pipeline-1714003844	base
GELN(N-Glycosylation)STLFSSRPK{Hex:8; HexNAc:2}	3	Unmodified	1.0	1	MouseBrain-Z-T-1-pipeline-1714003844	base
DAMVGN(N-Glycosylation)YTC(Carbamidomethyl)EVTELSR{Fuc:1; Hex:6; HexNAc:3; Neu5Ac:1}	3	Ammonium	0.9818194465912622	2	MouseBrain-Z-T-1-pipeline-1714003844	base
DAMVGN(N-Glycosylation)YTC(Carbamidomethyl)EVTELSR{Fuc:1; Hex:6; HexNAc:3; Neu5Ac:1}	3	Unmodified	1.0	1	MouseBrain-Z-T-1-pipeline-1714003844	base
NC(Carbamidomethyl)N(N-Glycosylation)LTQIGGLIDSK{Hex:9; HexNAc:2}	3	Ammonium	0.9967896858811978	2	MouseBrain-Z-T-1-pipeline-1714003844	base
NC(Carbamidomethyl)N(N-Glycosylation)LTQIGGLIDSK{Hex:9; HexNAc:2}	3	Unmodified	1.0	1	MouseBrain-Z-T-1-pipeline-1714003844	base
NC(Carbamidomethyl)N(N-Glycosylation)LTQIGGLIDSK{Hex:9; HexNAc:2}	3	Ammonium	0.9967896858811978	2	MouseBrain-Z-T-1-pipeline-1714003844	base
NC(Carbamidomethyl)N(N-Glycosylation)LTQIGGLIDSK{Hex:9; HexNAc:2}	3	Unmodified	1.0	1	MouseBrain-Z-T-1-pipeline-1714003844	base
WDPVVPLRN(N-Glycosylation)ESTVTGYK{Hex:5; HexNAc:2}	3	Unmodified	1.0	1	MouseBrain-Z-T-1-pipeline-1714003844	base
NQKDEIN(N-Glycosylation)ETDLK{Fuc:2; Hex:4; HexNAc:4}	3	Unmodified	0.976321915888014	2	MouseBrain-Z-T-1-pipeline-1714003844	base
VPGN(N-Glycosylation)QTSTTLK{Fuc:1; Hex:3; HexNAc:5}	3	Unmodified	0.998051004257553	5	MouseBrain-Z-T-1-pipeline-1714003844	base
KSVAHN(N-Glycosylation)MTMPNK{Hex:6; HexNAc:2}	3	Unmodified	0.7103020064017245	3	MouseBrain-Z-T-1-pipeline-1714003844	base
KSVAHN(N-Glycosylation)MTMPNK{Hex:6; HexNAc:2}	3	Unmodified	0.7103020064017245	3	MouseBrain-Z-T-1-pipeline-1714003844	base
LAAPN(N-Glycosylation)LTVEEGK{Fuc:3; Hex:5; HexNAc:5}	3	Unmodified	1.0	1	MouseBrain-Z-T-1-pipeline-1714003844	base
LAAPN(N-Glycosylation)LTVEEGK{Fuc:3; Hex:5; HexNAc:5}	3	Ammonium	1.0	1	MouseBrain-Z-T-1-pipeline-1714003844	base
LVAIAVIDEKN(N-Glycosylation)TSLEHTR{Hex:8; HexNAc:2}	4	Unmodified	1.0	1	MouseBrain-Z-T-1-pipeline-1714003844	base
LVAIAVIDEKN(N-Glycosylation)TSLEHTR{Hex:8; HexNAc:2}	3	Unmodified	1.0	1	MouseBrain-Z-T-1-pipeline-1714003844	base
TTLVDNNTWN(N-Glycosylation)NSHIALVGK{Hex:10; HexNAc:2}	3	Unmodified	1.0	1	MouseBrain-Z-T-1-pipeline-1714003844	base
TTLVDN(N-Glycosylation)NTWNNSHIALVGK{Hex:10; HexNAc:2}	3	Unmodified	1.0	1	MouseBrain-Z-T-1-pipeline-1714003844	base
GKAN(N-Glycosylation)STGTLVITNPTR{Fuc:2; Hex:4; HexNAc:5}	3	Unmodified	0.9697748878614094	7	MouseBrain-Z-T-1-pipeline-1714003844	base
DIILHSTGHN(N-Glycosylation)ISR{Hex:5; HexNAc:2}	3	Unmodified	0.9898961549349892	2	MouseBrain-Z-T-1-pipeline-1714003844	base
DIILHSTGHN(N-Glycosylation)ISR{Hex:5; HexNAc:2}	2	Unmodified	1.0	1	MouseBrain-Z-T-1-pipeline-1714003844	base
FHVN(N-Glycosylation)YTQPLVAVK{Hex:10; HexNAc:2}	3	Unmodified	1.0	1	MouseBrain-Z-T-1-pipeline-1714003844	base
N(N-Glycosylation)WTINR{Hex:9; HexNAc:2}	2	Unmodified	0.9865813907350456	2	MouseBrain-Z-T-1-pipeline-1714003844	base
N(N-Glycosylation)WTINR{Hex:9; HexNAc:2}	3	Unmodified	1.0	1	MouseBrain-Z-T-1-pipeline-1714003844	base
FN(N-Glycosylation)HTQTIQQK{Hex:6; HexNAc:2}	2	Unmodified	1.0	1	MouseBrain-Z-T-1-pipeline-1714003844	base
FN(N-Glycosylation)HTQTIQQK{Hex:6; HexNAc:2}	3	Unmodified	1.0	1	MouseBrain-Z-T-1-pipeline-1714003844	base
QN(N-Glycosylation)VSLSILK{Hex:8; HexNAc:2}	2	Unmodified	0.9746049471634292	3	MouseBrain-Z-T-1-pipeline-1714003844	base
VLTLAN(N-Glycosylation)FTTK{Fuc:1; Hex:5; HexNAc:3}	3	Unmodified	1.0	1	MouseBrain-Z-T-1-pipeline-1714003844	base
VLTLAN(N-Glycosylation)FTTK{Fuc:1; Hex:5; HexNAc:3}	2	Unmodified	0.9892438654287636	2	MouseBrain-Z-T-1-pipeline-1714003844	base
N(N-Glycosylation)ESHLIDFR{Hex:9; HexNAc:2}	3	Unmodified	0.9482957319443426	2	MouseBrain-Z-T-1-pipeline-1714003844	base
GN(N-Glycosylation)GTLITFHSAFQC(Carbamidomethyl)C(Carbamidomethyl)GK{Fuc:1; Hex:5; HexNAc:4}	3	Unmodified	0.954059543213523	5	MouseBrain-Z-T-1-pipeline-1714003844	base
N(N-Glycosylation)ATLAEQAK{Hex:9; HexNAc:2}	2	Unmodified	1.0	1	MouseBrain-Z-T-1-pipeline-1714003844	base
N(N-Glycosylation)ATLAEQAK{Hex:9; HexNAc:2}	3	Unmodified	1.0	1	MouseBrain-Z-T-1-pipeline-1714003844	base
YVPFN(N-Glycosylation)GTK{Hex:5; HexNAc:2}	2	Unmodified	0.9162927710614792	6	MouseBrain-Z-T-1-pipeline-1714003844	base
SC(Carbamidomethyl)N(N-Glycosylation)ISVTEK{Hex:8; HexNAc:2}	2	Unmodified	0.9347796792999308	3	MouseBrain-Z-T-1-pipeline-1714003844	base
SC(Carbamidomethyl)N(N-Glycosylation)ISVTEK{Hex:8; HexNAc:2}	3	Unmodified	1.0	1	MouseBrain-Z-T-1-pipeline-1714003844	base
VLVAPPSEEAN(N-Glycosylation)TTK{Hex:9; HexNAc:2}	3	Unmodified	1.0	1	MouseBrain-Z-T-1-pipeline-1714003844	base
VLVAPPSEEAN(N-Glycosylation)TTK{Hex:9; HexNAc:2}	3	Ammonium	1.0	1	MouseBrain-Z-T-1-pipeline-1714003844	base
HNFRPGTDFVVEYIDSN(N-Glycosylation)HTK{Fuc:3; Hex:5; HexNAc:5}	5	Unmodified	1.0	1	MouseBrain-Z-T-1-pipeline-1714003844	base
HNFRPGTDFVVEYIDSN(N-Glycosylation)HTK{Fuc:3; Hex:5; HexNAc:5}	4	Unmodified	1.0	1	MouseBrain-Z-T-1-pipeline-1714003844	base
VLTLAN(N-Glycosylation)FTTK{Fuc:1; Hex:4; HexNAc:6; Neu5Ac:2}	3	Ammonium	0.985887548809963	6	MouseBrain-Z-T-1-pipeline-1714003844	base
VLTLAN(N-Glycosylation)FTTK{Fuc:1; Hex:4; HexNAc:6; Neu5Ac:2}	3	Ammonium * 2	0.9987236522402844	2	MouseBrain-Z-T-1-pipeline-1714003844	base
GVTHLN(N-Glycosylation)ISGLK{Hex:5; HexNAc:2}	3	Unmodified	1.0	1	MouseBrain-Z-T-1-pipeline-1714003844	base
GVTHLN(N-Glycosylation)ISGLK{Hex:5; HexNAc:2}	2	Unmodified	1.0	1	MouseBrain-Z-T-1-pipeline-1714003844	base
VLVAPPSEEAN(N-Glycosylation)TTK{Fuc:2; Hex:6; HexNAc:5; Neu5Ac:1}	3	Unmodified	0.9876923648159682	2	MouseBrain-Z-T-1-pipeline-1714003844	base
VLVAPPSEEAN(N-Glycosylation)TTK{Fuc:2; Hex:6; HexNAc:5; Neu5Ac:1}	3	Ammonium	0.9918610585735632	5	MouseBrain-Z-T-1-pipeline-1714003844	base
TENLDVIVN(N-Glycosylation)ISDTESWGQHVQK{Hex:6; HexNAc:2}	3	Unmodified	0.953439463509644	5	MouseBrain-Z-T-1-pipeline-1714003844	base
TENLDVIVN(N-Glycosylation)ISDTESWGQHVQK{Hex:6; HexNAc:2}	4	Unmodified	1.0	1	MouseBrain-Z-T-1-pipeline-1714003844	base
KVLVAPPSEEAN(N-Glycosylation)TTK{Fuc:3; Hex:5; HexNAc:4}	3	Unmodified	0.9977448874883492	2	MouseBrain-Z-T-1-pipeline-1714003844	base
IKTPEKN(N-Glycosylation)DTAAAGQGER{Hex:8; HexNAc:2}	4	Unmodified	0.9220987058765228	2	MouseBrain-Z-T-1-pipeline-1714003844	base
TAN(N-Glycosylation)HSAPSLENSVQPGK{Hex:6; HexNAc:2}	3	Unmodified	0.9071550229838902	3	MouseBrain-Z-T-1-pipeline-1714003844	base
DVN(N-Glycosylation)YTQIVVDR{Hex:9; HexNAc:2}	3	Ammonium	1.0	1	MouseBrain-Z-T-1-pipeline-1714003844	base
DVN(N-Glycosylation)YTQIVVDR{Hex:9; HexNAc:2}	2	Unmodified	1.0	1	MouseBrain-Z-T-1-pipeline-1714003844	base
DVN(N-Glycosylation)YTQIVVDR{Hex:9; HexNAc:2}	3	Unmodified	1.0	1	MouseBrain-Z-T-1-pipeline-1714003844	base
GIAN(N-Glycosylation)LSNFIR{Hex:6; HexNAc:2}	2	Unmodified	0.953260937310273	2	MouseBrain-Z-T-1-pipeline-1714003844	base
GIAN(N-Glycosylation)LSNFIR{Hex:6; HexNAc:2}	3	Unmodified	1.0	1	MouseBrain-Z-T-1-pipeline-1714003844	base
LYWISSGNHTIN(N-Glycosylation)R{Hex:5; HexNAc:2}	3	Unmodified	0.9970635677568986	2	MouseBrain-Z-T-1-pipeline-1714003844	base
LYWISSGNHTIN(N-Glycosylation)R{Hex:5; HexNAc:2}	2	Unmodified	1.0	1	MouseBrain-Z-T-1-pipeline-1714003844	base
LYWISSGN(N-Glycosylation)HTINR{Hex:5; HexNAc:2}	3	Unmodified	0.9970635677568984	2	MouseBrain-Z-T-1-pipeline-1714003844	base
LYWISSGN(N-Glycosylation)HTINR{Hex:5; HexNAc:2}	2	Unmodified	1.0	1	MouseBrain-Z-T-1-pipeline-1714003844	base
LVAIAVIDEKN(N-Glycosylation)TSLEHTR{Hex:6; HexNAc:2}	3	Unmodified	0.8996765019491856	2	MouseBrain-Z-T-1-pipeline-1714003844	base
LVAIAVIDEKN(N-Glycosylation)TSLEHTR{Hex:6; HexNAc:2}	4	Unmodified	0.7405046403962289	2	MouseBrain-Z-T-1-pipeline-1714003844	base
SN(N-Glycosylation)ISILR{Hex:5; HexNAc:2}	2	Unmodified	0.9957750899296391	2	MouseBrain-Z-T-1-pipeline-1714003844	base
N(N-Glycosylation)STGC(Carbamidomethyl)LK{Hex:9; HexNAc:2}	2	Unmodified	1.0	1	MouseBrain-Z-T-1-pipeline-1714003844	base
GC(Carbamidomethyl)KDN(N-Glycosylation)ATDSVPLR{Fuc:1; Hex:3; HexNAc:4}	3	Unmodified	0.954597600710848	2	MouseBrain-Z-T-1-pipeline-1714003844	base
GIAN(N-Glycosylation)LSNFIR{Hex:5; HexNAc:2}	2	Unmodified	0.9898178786593436	2	MouseBrain-Z-T-1-pipeline-1714003844	base
GIAN(N-Glycosylation)LSNFIR{Hex:5; HexNAc:2}	3	Unmodified	1.0	1	MouseBrain-Z-T-1-pipeline-1714003844	base
YHGFLN(N-Glycosylation)TSYHR{Fuc:1; Hex:3; HexNAc:2}	3	Unmodified	1.0	1	MouseBrain-Z-T-1-pipeline-1714003844	base
LTC(Carbamidomethyl)EC(Carbamidomethyl)EHN(N-Glycosylation)TTGPDC(Carbamidomethyl)GK{Hex:6; HexNAc:2}	3	Unmodified	1.0	1	MouseBrain-Z-T-1-pipeline-1714003844	base
ADVGGEAAGTAIN(N-Glycosylation)HSHMLLQR{Hex:9; HexNAc:2}	4	Unmodified	1.0	1	MouseBrain-Z-T-1-pipeline-1714003844	base
ADVGGEAAGTAIN(N-Glycosylation)HSHMLLQR{Hex:9; HexNAc:2}	3	Unmodified	1.0	1	MouseBrain-Z-T-1-pipeline-1714003844	base
MYSEGSDIVPQSN(N-Glycosylation)ETALHYFK{Hex:9; HexNAc:2}	3	Unmodified	0.9240360588656548	2	MouseBrain-Z-T-1-pipeline-1714003844	base
LLN(N-Glycosylation)QTLR{Hex:5; HexNAc:2}	2	Unmodified	0.9971000978936704	2	MouseBrain-Z-T-1-pipeline-1714003844	base
N(N-Glycosylation)ETIWYVR{Hex:6; HexNAc:2}	2	Unmodified	0.9964196581531792	2	MouseBrain-Z-T-1-pipeline-1714003844	base
N(N-Glycosylation)ETIWYVR{Hex:6; HexNAc:2}	3	Unmodified	1.0	1	MouseBrain-Z-T-1-pipeline-1714003844	base
NTNDNIQEC(Carbamidomethyl)FN(N-Glycosylation)TTK{Fuc:1; Hex:3; HexNAc:5}	3	Unmodified	1.0	1	MouseBrain-Z-T-1-pipeline-1714003844	base
NTNDNIQEC(Carbamidomethyl)FN(N-Glycosylation)TTK{Fuc:1; Hex:3; HexNAc:5}	3	Ammonium	1.0	1	MouseBrain-Z-T-1-pipeline-1714003844	base
FLEPYN(N-Glycosylation)DSIQAQK{Hex:9; HexNAc:2}	3	Unmodified	0.8198299665922602	2	MouseBrain-Z-T-1-pipeline-1714003844	base
FLEPYN(N-Glycosylation)DSIQAQK{Hex:9; HexNAc:2}	2	Unmodified	1.0	1	MouseBrain-Z-T-1-pipeline-1714003844	base
FLEPYN(N-Glycosylation)DSIQAQK{Hex:9; HexNAc:2}	3	Ammonium	1.0	1	MouseBrain-Z-T-1-pipeline-1714003844	base
AGVN(N-Glycosylation)YTLQVYPDEGYHISDK{Hex:8; HexNAc:2}	3	Unmodified	1.0	1	MouseBrain-Z-T-1-pipeline-1714003844	base
AGVN(N-Glycosylation)YTLQVYPDEGYHISDK{Hex:8; HexNAc:2}	4	Unmodified	1.0	1	MouseBrain-Z-T-1-pipeline-1714003844	base
EDNPDKNPEAPLN(N-Glycosylation)VSR{Hex:6; HexNAc:2}	3	Unmodified	1.0	1	MouseBrain-Z-T-1-pipeline-1714003844	base
FHVN(N-Glycosylation)YTQPLVAVK{Hex:5; HexNAc:2}	3	Unmodified	0.9926212495646382	2	MouseBrain-Z-T-1-pipeline-1714003844	base
FHVN(N-Glycosylation)YTQPLVAVK{Hex:5; HexNAc:2}	2	Unmodified	1.0	1	MouseBrain-Z-T-1-pipeline-1714003844	base
FLEPYN(N-Glycosylation)DSIQAQK{Hex:6; HexNAc:2}	3	Unmodified	0.8554136007942722	2	MouseBrain-Z-T-1-pipeline-1714003844	base
FLEPYN(N-Glycosylation)DSIQAQK{Hex:6; HexNAc:2}	2	Unmodified	0.984057153201858	2	MouseBrain-Z-T-1-pipeline-1714003844	base
FLEPYN(N-Glycosylation)DSIQAQK{Hex:6; HexNAc:2}	3	Ammonium	1.0	1	MouseBrain-Z-T-1-pipeline-1714003844	base
TAN(N-Glycosylation)HSAPSLENSVQPGK{Hex:8; HexNAc:2}	3	Unmodified	1.0	1	MouseBrain-Z-T-1-pipeline-1714003844	base
FLEPYN(N-Glycosylation)DSIQAQK{Hex:5; HexNAc:2}	3	Unmodified	0.909491181019194	7	MouseBrain-Z-T-1-pipeline-1714003844	base
FLEPYN(N-Glycosylation)DSIQAQK{Hex:5; HexNAc:2}	2	Unmodified	0.921182166676621	8	MouseBrain-Z-T-1-pipeline-1714003844	base
FLEPYN(N-Glycosylation)DSIQAQK{Hex:5; HexNAc:2}	3	Ammonium	0.9062345516077523	2	MouseBrain-Z-T-1-pipeline-1714003844	base
LSVEC(Carbamidomethyl)AN(N-Glycosylation)K{Fuc:1; Hex:6; HexNAc:5}	3	Unmodified	1.0	1	MouseBrain-Z-T-1-pipeline-1714003844	base
LN(N-Glycosylation)SSSQTNSLK{Fuc:1; Hex:5; HexNAc:4}	3	Unmodified	1.0	1	MouseBrain-Z-T-1-pipeline-1714003844	base
DEGDYFC(Carbamidomethyl)ELQVSGANPMSSN(N-Glycosylation)K{Fuc:1; Hex:5; HexNAc:4}	3	Unmodified	0.9898498010570976	5	MouseBrain-Z-T-1-pipeline-1714003844	base
DEGDYFC(Carbamidomethyl)ELQVSGANPMSSN(N-Glycosylation)K{Fuc:1; Hex:5; HexNAc:4}	4	Unmodified	0.9922313475513828	2	MouseBrain-Z-T-1-pipeline-1714003844	base
DEGDYFC(Carbamidomethyl)ELQVSGANPMSSN(N-Glycosylation)K{Fuc:1; Hex:5; HexNAc:4}	3	Ammonium	0.9901232664073376	4	MouseBrain-Z-T-1-pipeline-1714003844	base
GETASLLC(Carbamidomethyl)N(N-Glycosylation)ISVR{Fuc:2; Hex:4; HexNAc:5}	3	Unmodified	0.992263500214286	2	MouseBrain-Z-T-1-pipeline-1714003844	base
GETASLLC(Carbamidomethyl)N(N-Glycosylation)ISVR{Fuc:2; Hex:4; HexNAc:5}	3	Ammonium	0.9862271459746504	2	MouseBrain-Z-T-1-pipeline-1714003844	base
KMSN(N-Glycosylation)ITFR{Hex:5; HexNAc:2}	3	Unmodified	1.0	1	MouseBrain-Z-T-1-pipeline-1714003844	base
KMSN(N-Glycosylation)ITFR{Hex:5; HexNAc:2}	2	Unmodified	1.0	1	MouseBrain-Z-T-1-pipeline-1714003844	base
VWN(N-Glycosylation)STFIEDYKDFDR{Hex:9; HexNAc:2}	3	Unmodified	1.0	1	MouseBrain-Z-T-1-pipeline-1714003844	base
DN(N-Glycosylation)ATQEEILHYLEK{Hex:8; HexNAc:2}	3	Unmodified	0.9750379628691436	2	MouseBrain-Z-T-1-pipeline-1714003844	base
GKAN(N-Glycosylation)STGTLVITNPTR{Fuc:1; Hex:5; HexNAc:4}	3	Unmodified	0.968323698898958	3	MouseBrain-Z-T-1-pipeline-1714003844	base
LSVEC(Carbamidomethyl)AN(N-Glycosylation)K{Fuc:2; Hex:5; HexNAc:5}	3	Unmodified	0.982035558293803	4	MouseBrain-Z-T-1-pipeline-1714003844	base
LSVEC(Carbamidomethyl)AN(N-Glycosylation)K{Fuc:2; Hex:5; HexNAc:5}	2	Unmodified	0.9896933861710044	2	MouseBrain-Z-T-1-pipeline-1714003844	base
SQTN(N-Glycosylation)LTDC(Carbamidomethyl)PFHDQPHLMR{Fuc:2; Hex:4; HexNAc:5}	4	Unmodified	0.978752413271864	3	MouseBrain-Z-T-1-pipeline-1714003844	base
SQTN(N-Glycosylation)LTDC(Carbamidomethyl)PFHDQPHLMR{Fuc:2; Hex:4; HexNAc:5}	3	Unmodified	0.9868858955074126	2	MouseBrain-Z-T-1-pipeline-1714003844	base
FGHSPLIN(N-Glycosylation)LTGGLSHASDVVLYHQHK{Hex:5; HexNAc:2}	5	Unmodified	0.9718921641342364	2	MouseBrain-Z-T-1-pipeline-1714003844	base
FGHSPLIN(N-Glycosylation)LTGGLSHASDVVLYHQHK{Hex:5; HexNAc:2}	4	Unmodified	1.0	1	MouseBrain-Z-T-1-pipeline-1714003844	base
KN(N-Glycosylation)ITDLVEGAK{Fuc:3; Hex:5; HexNAc:5}	3	Unmodified	1.0	1	MouseBrain-Z-T-1-pipeline-1714003844	base
WGC(Carbamidomethyl)HSN(N-Glycosylation)QTAFHGC(Carbamidomethyl)MELLK{Hex:10; HexNAc:2}	4	Unmodified	1.0	1	MouseBrain-Z-T-1-pipeline-1714003844	base
WGC(Carbamidomethyl)HSN(N-Glycosylation)QTAFHGC(Carbamidomethyl)MELLK{Hex:10; HexNAc:2}	3	Unmodified	1.0	1	MouseBrain-Z-T-1-pipeline-1714003844	base
N(N-Glycosylation)ATLAEQAK{Hex:7; HexNAc:2}	2	Unmodified	0.9973988607627692	2	MouseBrain-Z-T-1-pipeline-1714003844	base
N(N-Glycosylation)ATLAEQAK{Hex:7; HexNAc:2}	3	Unmodified	1.0	1	MouseBrain-Z-T-1-pipeline-1714003844	base
KVLVAPPSEEAN(N-Glycosylation)TTK{Fuc:2; Hex:4; HexNAc:4}	3	Unmodified	1.0	1	MouseBrain-Z-T-1-pipeline-1714003844	base
DN(N-Glycosylation)ATQEEILHYLEK{Hex:9; HexNAc:2}	3	Unmodified	0.962052294275557	2	MouseBrain-Z-T-1-pipeline-1714003844	base
VLTLAN(N-Glycosylation)FTTK{Fuc:1; Hex:3; HexNAc:5}	3	Unmodified	0.995916083621458	3	MouseBrain-Z-T-1-pipeline-1714003844	base
VLTLAN(N-Glycosylation)FTTK{Fuc:1; Hex:3; HexNAc:5}	2	Unmodified	1.0	1	MouseBrain-Z-T-1-pipeline-1714003844	base
AN(N-Glycosylation)ATIEVK{Hex:6; HexNAc:2}	2	Unmodified	0.9994245184506496	2	MouseBrain-Z-T-1-pipeline-1714003844	base
N(N-Glycosylation)ATGMEVGWYR{Fuc:1; Hex:5; HexNAc:2}	2	Unmodified	0.971496636390594	2	MouseBrain-Z-T-1-pipeline-1714003844	base
N(N-Glycosylation)ATGMEVGWYR{Fuc:1; Hex:5; HexNAc:2}	3	Unmodified	1.0	1	MouseBrain-Z-T-1-pipeline-1714003844	base
NVETN(N-Glycosylation)NSTVLIEGK{Fuc:2; Hex:4; HexNAc:6}	3	Unmodified	0.9954430886119608	2	MouseBrain-Z-T-1-pipeline-1714003844	base
NVETN(N-Glycosylation)NSTVLIEGK{Fuc:2; Hex:4; HexNAc:6}	3	Ammonium	0.98260221504238	2	MouseBrain-Z-T-1-pipeline-1714003844	base
NVETNN(N-Glycosylation)STVLIEGK{Fuc:2; Hex:4; HexNAc:6}	3	Unmodified	0.9954430886119608	2	MouseBrain-Z-T-1-pipeline-1714003844	base
NVETNN(N-Glycosylation)STVLIEGK{Fuc:2; Hex:4; HexNAc:6}	3	Ammonium	0.98260221504238	2	MouseBrain-Z-T-1-pipeline-1714003844	base
WGC(Carbamidomethyl)HSN(N-Glycosylation)QTAFHGC(Carbamidomethyl)MELLK{Hex:8; HexNAc:2}	4	Unmodified	1.0	1	MouseBrain-Z-T-1-pipeline-1714003844	base
VLVAPPSEEAN(N-Glycosylation)TTK{Fuc:3; Hex:5; HexNAc:5}	3	Ammonium	1.0	1	MouseBrain-Z-T-1-pipeline-1714003844	base
VLVAPPSEEAN(N-Glycosylation)TTK{Fuc:3; Hex:5; HexNAc:5}	4	Ammonium	1.0	1	MouseBrain-Z-T-1-pipeline-1714003844	base
VLVAPPSEEAN(N-Glycosylation)TTK{Fuc:3; Hex:5; HexNAc:5}	3	Unmodified	0.9975988287819858	2	MouseBrain-Z-T-1-pipeline-1714003844	base
VLVAPPSEEAN(N-Glycosylation)TTK{Fuc:3; Hex:5; HexNAc:5}	4	Unmodified	0.8472709588797276	2	MouseBrain-Z-T-1-pipeline-1714003844	base
LVQVGIYN(N-Glycosylation)GTHVIPNDR{Hex:8; HexNAc:2}	3	Unmodified	1.0	1	MouseBrain-Z-T-1-pipeline-1714003844	base
FKLDWLGN(N-Glycosylation)C(Carbamidomethyl)SGLNDDSYGYR{Hex:9; HexNAc:2}	3	Unmodified	1.0	1	MouseBrain-Z-T-1-pipeline-1714003844	base
WTGHN(N-Glycosylation)VTVVQR{Hex:5; HexNAc:2}	3	Unmodified	0.9746075895534289	2	MouseBrain-Z-T-1-pipeline-1714003844	base
WTGHN(N-Glycosylation)VTVVQR{Hex:5; HexNAc:2}	2	Unmodified	1.0	1	MouseBrain-Z-T-1-pipeline-1714003844	base
INNGGC(Carbamidomethyl)QDLC(Carbamidomethyl)LLTHQGHVN(N-Glycosylation)C(Carbamidomethyl)SC(Carbamidomethyl)R{Hex:5; HexNAc:2}	4	Unmodified	1.0	1	MouseBrain-Z-T-1-pipeline-1714003844	base
INNGGC(Carbamidomethyl)QDLC(Carbamidomethyl)LLTHQGHVN(N-Glycosylation)C(Carbamidomethyl)SC(Carbamidomethyl)R{Hex:5; HexNAc:2}	3	Unmodified	1.0	1	MouseBrain-Z-T-1-pipeline-1714003844	base
WALHSASVSHN(N-Glycosylation)ASAFTVDR{Hex:5; HexNAc:2}	3	Unmodified	1.0	1	MouseBrain-Z-T-1-pipeline-1714003844	base
WALHSASVSHN(N-Glycosylation)ASAFTVDR{Hex:5; HexNAc:2}	4	Unmodified	1.0	1	MouseBrain-Z-T-1-pipeline-1714003844	base
EGSLQC(Carbamidomethyl)EC(Carbamidomethyl)EHN(N-Glycosylation)TTGPDC(Carbamidomethyl)GR{Hex:6; HexNAc:2}	3	Unmodified	0.9871139982663988	2	MouseBrain-Z-T-1-pipeline-1714003844	base
IN(N-Glycosylation)NTHALVSLLQNLNK{Hex:5; HexNAc:2}	3	Unmodified	0.984870307803014	2	MouseBrain-Z-T-1-pipeline-1714003844	base
THN(N-Glycosylation)LTNLNPDLQYR{Fuc:1; Hex:5; HexNAc:4}	3	Unmodified	0.9761149587459652	2	MouseBrain-Z-T-1-pipeline-1714003844	base
YSGVN(N-Glycosylation)MTGFR{Hex:9; HexNAc:2}	3	Ammonium	1.0	1	MouseBrain-Z-T-1-pipeline-1714003844	base
YSGVN(N-Glycosylation)MTGFR{Hex:9; HexNAc:2}	2	Unmodified	1.0	1	MouseBrain-Z-T-1-pipeline-1714003844	base
YSGVN(N-Glycosylation)MTGFR{Hex:9; HexNAc:2}	3	Unmodified	1.0	1	MouseBrain-Z-T-1-pipeline-1714003844	base
YSGVN(N-Glycosylation)MTGFR{Hex:9; HexNAc:2}	3	Ammonium	1.0	1	MouseBrain-Z-T-1-pipeline-1714003844	base
YSGVN(N-Glycosylation)MTGFR{Hex:9; HexNAc:2}	2	Unmodified	1.0	1	MouseBrain-Z-T-1-pipeline-1714003844	base
YSGVN(N-Glycosylation)MTGFR{Hex:9; HexNAc:2}	3	Unmodified	1.0	1	MouseBrain-Z-T-1-pipeline-1714003844	base
WQLN(N-Glycosylation)GSDIDTSLDHR{Hex:5; HexNAc:2}	3	Unmodified	1.0	1	MouseBrain-Z-T-1-pipeline-1714003844	base
GVTHLN(N-Glycosylation)ISGLK{Fuc:1; Hex:4; HexNAc:2}	3	Unmodified	1.0	1	MouseBrain-Z-T-1-pipeline-1714003844	base
IVN(N-Glycosylation)VSR{Hex:5; HexNAc:2}	2	Unmodified	0.9950223119368844	2	MouseBrain-Z-T-1-pipeline-1714003844	base
VLVAPPSEEAN(N-Glycosylation)TTK{Fuc:2; Hex:5; HexNAc:3}	3	Unmodified	1.0	1	MouseBrain-Z-T-1-pipeline-1714003844	base
VLVAPPSEEAN(N-Glycosylation)TTK{Fuc:2; Hex:5; HexNAc:3}	3	Ammonium	0.9971652544159886	2	MouseBrain-Z-T-1-pipeline-1714003844	base
EIC(Carbamidomethyl)SGN(N-Glycosylation)SSQC(Carbamidomethyl)APNVHK{Hex:6; HexNAc:3; Neu5Ac:1}	3	Unmodified	1.0	1	MouseBrain-Z-T-1-pipeline-1714003844	base
VN(N-Glycosylation)STELFHVER{Hex:9; HexNAc:2}	3	Unmodified	1.0	1	MouseBrain-Z-T-1-pipeline-1714003844	base
VLVAPPSEEAN(N-Glycosylation)TTK{Fuc:3; Hex:5; HexNAc:6}	3	Ammonium	1.0	1	MouseBrain-Z-T-1-pipeline-1714003844	base
VLVAPPSEEAN(N-Glycosylation)TTK{Fuc:3; Hex:5; HexNAc:6}	3	Unmodified	1.0	1	MouseBrain-Z-T-1-pipeline-1714003844	base
VLVAPPSEEAN(N-Glycosylation)TTK{Fuc:2; Hex:5; HexNAc:5; Neu5Ac:1}	4	Ammonium	1.0	1	MouseBrain-Z-T-1-pipeline-1714003844	base
VGVNKN(N-Glycosylation)QTVTATFGYPFR{Fuc:1; Hex:6; HexNAc:3; Neu5Ac:1}	3	Unmodified	0.972494674663058	2	MouseBrain-Z-T-1-pipeline-1714003844	base
ISN(N-Glycosylation)VTPADAGIYYC(Carbamidomethyl)VK{Hex:5; HexNAc:2}	3	Ammonium	0.989386696216202	4	MouseBrain-Z-T-1-pipeline-1714003844	base
ISN(N-Glycosylation)VTPADAGIYYC(Carbamidomethyl)VK{Hex:5; HexNAc:2}	3	Unmodified	0.9894750330051302	3	MouseBrain-Z-T-1-pipeline-1714003844	base
ISN(N-Glycosylation)VTPADAGIYYC(Carbamidomethyl)VK{Hex:5; HexNAc:2}	2	Unmodified	0.988818864632519	3	MouseBrain-Z-T-1-pipeline-1714003844	base
DEGDYFC(Carbamidomethyl)ELQVSGANPMSSN(N-Glycosylation)K{Fuc:1; Hex:5; HexNAc:3; Neu5Ac:1}	3	Unmodified	0.9861394828752628	3	MouseBrain-Z-T-1-pipeline-1714003844	base
DEGDYFC(Carbamidomethyl)ELQVSGANPMSSN(N-Glycosylation)K{Fuc:1; Hex:5; HexNAc:3; Neu5Ac:1}	3	Ammonium	0.943521565865893	2	MouseBrain-Z-T-1-pipeline-1714003844	base
IN(N-Glycosylation)TTSDEKDPTNPFR{Hex:8; HexNAc:2}	3	Unmodified	1.0	1	MouseBrain-Z-T-1-pipeline-1714003844	base
ISPGKN(N-Glycosylation)ATGMEVGWYR{Fuc:1; Hex:5; HexNAc:3}	3	Unmodified	0.9837663965099914	2	MouseBrain-Z-T-1-pipeline-1714003844	base
LN(N-Glycosylation)VSHAGAPLGEEYILVFSR{Hex:6; HexNAc:2}	3	Unmodified	1.0	1	MouseBrain-Z-T-1-pipeline-1714003844	base
KDDEPLETTGDFN(N-Glycosylation)TTK{Fuc:1; Hex:3; HexNAc:5}	3	Unmodified	1.0	1	MouseBrain-Z-T-1-pipeline-1714003844	base
VPAELN(N-Glycosylation)GSMYR{Hex:5; HexNAc:2}	2	Unmodified	0.7443567572125355	2	MouseBrain-Z-T-1-pipeline-1714003844	base
YHSQTYGN(N-Glycosylation)GSK{Hex:9; HexNAc:2}	3	Unmodified	1.0	1	MouseBrain-Z-T-1-pipeline-1714003844	base
VDGQLVN(N-Glycosylation)LTLVEFR{Hex:9; HexNAc:2}	3	Ammonium	1.0	1	MouseBrain-Z-T-1-pipeline-1714003844	base
MHLN(N-Glycosylation)GSNVQVLHR{Hex:9; HexNAc:2}	3	Unmodified	1.0	1	MouseBrain-Z-T-1-pipeline-1714003844	base
MHLN(N-Glycosylation)GSNVQVLHR{Hex:9; HexNAc:2}	4	Unmodified	1.0	1	MouseBrain-Z-T-1-pipeline-1714003844	base
GN(N-Glycosylation)GTLITFHSAFQC(Carbamidomethyl)C(Carbamidomethyl)GK{Fuc:1; Hex:4; HexNAc:5}	3	Unmodified	0.9781160034442604	5	MouseBrain-Z-T-1-pipeline-1714003844	base
DYGGNC(Carbamidomethyl)LIYDADN(N-Glycosylation)K{Hex:9; HexNAc:2}	3	Unmodified	1.0	1	MouseBrain-Z-T-1-pipeline-1714003844	base
DYGGNC(Carbamidomethyl)LIYDADN(N-Glycosylation)K{Hex:9; HexNAc:2}	2	Unmodified	1.0	1	MouseBrain-Z-T-1-pipeline-1714003844	base
DYGGNC(Carbamidomethyl)LIYDADN(N-Glycosylation)K{Hex:9; HexNAc:2}	3	Ammonium	1.0	1	MouseBrain-Z-T-1-pipeline-1714003844	base
VLVAPPSEEAN(N-Glycosylation)TTK{Fuc:2; Hex:5; HexNAc:4}	3	Unmodified	0.7625140506523344	2	MouseBrain-Z-T-1-pipeline-1714003844	base
VLVAPPSEEAN(N-Glycosylation)TTK{Fuc:2; Hex:5; HexNAc:4}	3	Ammonium	1.0	1	MouseBrain-Z-T-1-pipeline-1714003844	base
FAN(N-Glycosylation)YSIMNLQNR{Hex:9; HexNAc:2}	2	Unmodified	0.943746302985932	2	MouseBrain-Z-T-1-pipeline-1714003844	base
FAN(N-Glycosylation)YSIMNLQNR{Hex:9; HexNAc:2}	3	Unmodified	1.0	1	MouseBrain-Z-T-1-pipeline-1714003844	base
GN(N-Glycosylation)ETIVNLIHSTR{Hex:5; HexNAc:2}	3	Unmodified	0.998506243982818	2	MouseBrain-Z-T-1-pipeline-1714003844	base
GN(N-Glycosylation)ETIVNLIHSTR{Hex:5; HexNAc:2}	2	Unmodified	1.0	1	MouseBrain-Z-T-1-pipeline-1714003844	base
ENQN(N-Glycosylation)HSYSLK{Hex:8; HexNAc:2}	3	Unmodified	1.0	1	MouseBrain-Z-T-1-pipeline-1714003844	base
VLVAPPSEEAN(N-Glycosylation)TTK{Fuc:2; Hex:6; HexNAc:5; Neu5Ac:2}	4	Unmodified	1.0	1	MouseBrain-Z-T-1-pipeline-1714003844	base
VLVAPPSEEAN(N-Glycosylation)TTK{Fuc:2; Hex:6; HexNAc:5; Neu5Ac:2}	3	Unmodified	0.9907387286906564	2	MouseBrain-Z-T-1-pipeline-1714003844	base
VLVAPPSEEAN(N-Glycosylation)TTK{Fuc:2; Hex:6; HexNAc:5; Neu5Ac:2}	3	Ammonium	0.9847447690510478	6	MouseBrain-Z-T-1-pipeline-1714003844	base
VLVAPPSEEAN(N-Glycosylation)TTK{Fuc:2; Hex:6; HexNAc:5; Neu5Ac:2}	4	Ammonium	1.0	1	MouseBrain-Z-T-1-pipeline-1714003844	base
QSN(N-Glycosylation)GSIAVISSLAGK{Hex:9; HexNAc:2}	3	Unmodified	1.0	1	MouseBrain-Z-T-1-pipeline-1714003844	base
QSN(N-Glycosylation)GSIAVISSLAGK{Hex:9; HexNAc:2}	2	Unmodified	1.0	1	MouseBrain-Z-T-1-pipeline-1714003844	base
QSN(N-Glycosylation)GSIAVISSLAGK{Hex:9; HexNAc:2}	3	Ammonium	1.0	1	MouseBrain-Z-T-1-pipeline-1714003844	base
LLFFDNYEHN(N-Glycosylation)TSVVK{Hex:6; HexNAc:2}	3	Unmodified	0.9931889151353616	2	MouseBrain-Z-T-1-pipeline-1714003844	base
TVVTEAGNLLKDN(N-Glycosylation)ATQEEILHYLEK{Fuc:1; Hex:5; HexNAc:2}	4	Unmodified	1.0	1	MouseBrain-Z-T-1-pipeline-1714003844	base
TVVTEAGNLLKDN(N-Glycosylation)ATQEEILHYLEK{Fuc:1; Hex:5; HexNAc:2}	3	Unmodified	1.0	1	MouseBrain-Z-T-1-pipeline-1714003844	base
N(N-Glycosylation)QSVGDPNVDLIR{Hex:8; HexNAc:2}	3	Ammonium	0.9149546371889355	2	MouseBrain-Z-T-1-pipeline-1714003844	base
N(N-Glycosylation)QSVGDPNVDLIR{Hex:8; HexNAc:2}	3	Unmodified	1.0	1	MouseBrain-Z-T-1-pipeline-1714003844	base
N(N-Glycosylation)QSVGDPNVDLIR{Hex:8; HexNAc:2}	2	Unmodified	1.0	1	MouseBrain-Z-T-1-pipeline-1714003844	base
LSVEC(Carbamidomethyl)AN(N-Glycosylation)K{Fuc:2; Hex:5; HexNAc:6; Neu5Ac:2}	3	Unmodified	0.9964315108941916	2	MouseBrain-Z-T-1-pipeline-1714003844	base
LSVEC(Carbamidomethyl)AN(N-Glycosylation)K{Fuc:2; Hex:5; HexNAc:6; Neu5Ac:2}	3	Ammonium	1.0	1	MouseBrain-Z-T-1-pipeline-1714003844	base
VDVIVAN(N-Glycosylation)LTVTDKDQPHTPAWNAAYR{Fuc:1; Hex:3; HexNAc:4}	4	Unmodified	1.0	1	MouseBrain-Z-T-1-pipeline-1714003844	base
LN(N-Glycosylation)SSSQTNSLK{Fuc:2; Hex:4; HexNAc:5}	3	Unmodified	0.9729887003673668	2	MouseBrain-Z-T-1-pipeline-1714003844	base
LN(N-Glycosylation)SSSQTNSLK{Fuc:2; Hex:4; HexNAc:5}	3	Ammonium	1.0	1	MouseBrain-Z-T-1-pipeline-1714003844	base
TENLDVIVN(N-Glycosylation)ISDTESWGQHVQK{Hex:7; HexNAc:2}	4	Unmodified	0.9160037988952986	3	MouseBrain-Z-T-1-pipeline-1714003844	base
TENLDVIVN(N-Glycosylation)ISDTESWGQHVQK{Hex:7; HexNAc:2}	3	Unmodified	0.9562803171533084	6	MouseBrain-Z-T-1-pipeline-1714003844	base
YYHGELSYLN(N-Glycosylation)VTR{Hex:5; HexNAc:2}	3	Unmodified	0.8972373431518311	3	MouseBrain-Z-T-1-pipeline-1714003844	base
YYHGELSYLN(N-Glycosylation)VTR{Hex:5; HexNAc:2}	2	Unmodified	1.0	1	MouseBrain-Z-T-1-pipeline-1714003844	base
ELN(N-Glycosylation)ISIC(Carbamidomethyl)PVSQTSER{Hex:9; HexNAc:2}	3	Unmodified	1.0	1	MouseBrain-Z-T-1-pipeline-1714003844	base
ELN(N-Glycosylation)ISIC(Carbamidomethyl)PVSQTSER{Hex:9; HexNAc:2}	3	Ammonium	1.0	1	MouseBrain-Z-T-1-pipeline-1714003844	base
N(N-Glycosylation)SSHSPLR{Hex:6; HexNAc:2}	3	Unmodified	1.0	1	MouseBrain-Z-T-1-pipeline-1714003844	base
N(N-Glycosylation)SSHSPLR{Hex:6; HexNAc:2}	2	Unmodified	1.0	1	MouseBrain-Z-T-1-pipeline-1714003844	base
ANYNLPIMVTDSGKPPMTN(N-Glycosylation)ITDLR{Hex:5; HexNAc:2}	3	Unmodified	0.9650877825941374	6	MouseBrain-Z-T-1-pipeline-1714003844	base
ANYNLPIMVTDSGKPPMTN(N-Glycosylation)ITDLR{Hex:5; HexNAc:2}	4	Ammonium	1.0	1	MouseBrain-Z-T-1-pipeline-1714003844	base
VETGEN(N-Glycosylation)C(Carbamidomethyl)TSPAPK{Hex:6; HexNAc:2}	3	Unmodified	0.9911970515704388	2	MouseBrain-Z-T-1-pipeline-1714003844	base
VETGEN(N-Glycosylation)C(Carbamidomethyl)TSPAPK{Hex:6; HexNAc:2}	2	Unmodified	0.9937524480911942	2	MouseBrain-Z-T-1-pipeline-1714003844	base
VETGEN(N-Glycosylation)C(Carbamidomethyl)TSPAPK{Hex:6; HexNAc:2}	3	Ammonium	1.0	1	MouseBrain-Z-T-1-pipeline-1714003844	base
N(N-Glycosylation)LSFSEDGYQMHPK{Hex:10; HexNAc:2}	3	Unmodified	1.0	1	MouseBrain-Z-T-1-pipeline-1714003844	base
GNYDFVEAMIVNN(N-Glycosylation)HTSLDVER{Hex:8; HexNAc:2}	3	Unmodified	1.0	1	MouseBrain-Z-T-1-pipeline-1714003844	base
GNYDFVEAMIVNN(N-Glycosylation)HTSLDVER{Hex:8; HexNAc:2}	4	Unmodified	1.0	1	MouseBrain-Z-T-1-pipeline-1714003844	base
NSYQLC(Carbamidomethyl)NN(N-Glycosylation)GTLR{Hex:10; HexNAc:2}	3	Unmodified	1.0	1	MouseBrain-Z-T-1-pipeline-1714003844	base
NSYQLC(Carbamidomethyl)NN(N-Glycosylation)GTLR{Hex:10; HexNAc:2}	3	Ammonium	1.0	1	MouseBrain-Z-T-1-pipeline-1714003844	base
GN(N-Glycosylation)GTLITFHSAFQC(Carbamidomethyl)C(Carbamidomethyl)GK{Fuc:1; Hex:5; HexNAc:5}	4	Unmodified	1.0	1	MouseBrain-Z-T-1-pipeline-1714003844	base
GN(N-Glycosylation)GTLITFHSAFQC(Carbamidomethyl)C(Carbamidomethyl)GK{Fuc:1; Hex:5; HexNAc:5}	3	Unmodified	0.9662028711000944	2	MouseBrain-Z-T-1-pipeline-1714003844	base
HNFRPGTDFVVEYIDSN(N-Glycosylation)HTK{Fuc:2; Hex:4; HexNAc:5}	4	Unmodified	0.9941312287561692	2	MouseBrain-Z-T-1-pipeline-1714003844	base
HNFRPGTDFVVEYIDSN(N-Glycosylation)HTK{Fuc:2; Hex:4; HexNAc:5}	5	Unmodified	0.9677821997861	2	MouseBrain-Z-T-1-pipeline-1714003844	base
NVETNN(N-Glycosylation)STVLIEGK{Fuc:1; Hex:5; HexNAc:4}	3	Unmodified	1.0	1	MouseBrain-Z-T-1-pipeline-1714003844	base
NVETN(N-Glycosylation)NSTVLIEGK{Fuc:1; Hex:5; HexNAc:4}	3	Unmodified	1.0	1	MouseBrain-Z-T-1-pipeline-1714003844	base
N(N-Glycosylation)LSEDR{Hex:5; HexNAc:2}	2	Unmodified	1.0	1	MouseBrain-Z-T-1-pipeline-1714003844	base
N(N-Glycosylation)LSEDR{Hex:5; HexNAc:2}	2	Unmodified	1.0	1	MouseBrain-Z-T-1-pipeline-1714003844	base
N(N-Glycosylation)C(Carbamidomethyl)TLLLSTLSPELGGK{Hex:5; HexNAc:2}	3	Unmodified	0.919970279886895	6	MouseBrain-Z-T-1-pipeline-1714003844	base
N(N-Glycosylation)C(Carbamidomethyl)TLLLSTLSPELGGK{Hex:5; HexNAc:2}	2	Unmodified	0.9496519066827568	4	MouseBrain-Z-T-1-pipeline-1714003844	base
N(N-Glycosylation)C(Carbamidomethyl)TLLLSTLSPELGGK{Hex:5; HexNAc:2}	3	Ammonium	0.9786081027610216	4	MouseBrain-Z-T-1-pipeline-1714003844	base
QN(N-Glycosylation)ITYLLK{Hex:5; HexNAc:2}	2	Unmodified	0.9976234910484996	2	MouseBrain-Z-T-1-pipeline-1714003844	base
GNPAAYGITVTNHPMN(N-Glycosylation)K{Hex:9; HexNAc:2}	3	Unmodified	0.8261638069978302	3	MouseBrain-Z-T-1-pipeline-1714003844	base
TLN(N-Glycosylation)C(Carbamidomethyl)SGAHVK{Hex:9; HexNAc:2}	3	Unmodified	1.0	1	MouseBrain-Z-T-1-pipeline-1714003844	base
GGSLWLN(N-Glycosylation)C(Carbamidomethyl)STNC(Carbamidomethyl)PRPER{Hex:5; HexNAc:2}	3	Unmodified	0.4312407735024159	2	MouseBrain-Z-T-1-pipeline-1714003844	base
C(Carbamidomethyl)EGPGVPTVTVHN(N-Glycosylation)TTDK{Fuc:1; Hex:5; HexNAc:4}	3	Unmodified	0.9695494351989464	3	MouseBrain-Z-T-1-pipeline-1714003844	base
SVAHN(N-Glycosylation)MTMPNK{Hex:9; HexNAc:2}	3	Unmodified	1.0	1	MouseBrain-Z-T-1-pipeline-1714003844	base
SVAHN(N-Glycosylation)MTMPNK{Hex:9; HexNAc:2}	3	Unmodified	1.0	1	MouseBrain-Z-T-1-pipeline-1714003844	base
AN(N-Glycosylation)YSLQIYPDESHYFHSVALK{Hex:8; HexNAc:2}	4	Unmodified	0.9629981364182336	2	MouseBrain-Z-T-1-pipeline-1714003844	base
AN(N-Glycosylation)YSLQIYPDESHYFHSVALK{Hex:8; HexNAc:2}	3	Unmodified	0.9238787515420368	2	MouseBrain-Z-T-1-pipeline-1714003844	base
LVQVGIYN(N-Glycosylation)GTHVIPNDRK{Hex:5; HexNAc:2}	3	Unmodified	1.0	1	MouseBrain-Z-T-1-pipeline-1714003844	base
LVQVGIYN(N-Glycosylation)GTHVIPNDRK{Hex:5; HexNAc:2}	4	Unmodified	1.0	1	MouseBrain-Z-T-1-pipeline-1714003844	base
DN(N-Glycosylation)HTSC(Carbamidomethyl)AEC(Carbamidomethyl)LK{Hex:9; HexNAc:2}	3	Unmodified	1.0	1	MouseBrain-Z-T-1-pipeline-1714003844	base
VSHVLN(N-Glycosylation)DTHMK{Hex:8; HexNAc:2}	4	Unmodified	1.0	1	MouseBrain-Z-T-1-pipeline-1714003844	base
VSHVLN(N-Glycosylation)DTHMK{Hex:8; HexNAc:2}	3	Unmodified	1.0	1	MouseBrain-Z-T-1-pipeline-1714003844	base
QELN(N-Glycosylation)DSLQVAER{Hex:9; HexNAc:2}	3	Ammonium	1.0	1	MouseBrain-Z-T-1-pipeline-1714003844	base
QELN(N-Glycosylation)DSLQVAER{Hex:9; HexNAc:2}	3	Unmodified	1.0	1	MouseBrain-Z-T-1-pipeline-1714003844	base
QELN(N-Glycosylation)DSLQVAER{Hex:9; HexNAc:2}	2	Unmodified	1.0	1	MouseBrain-Z-T-1-pipeline-1714003844	base
LVQVGIYN(N-Glycosylation)GTHVIPNDR{Hex:5; HexNAc:2}	3	Unmodified	1.0	1	MouseBrain-Z-T-1-pipeline-1714003844	base
VDVMN(N-Glycosylation)STLVK{Hex:5; HexNAc:2}	2	Unmodified	1.0	1	MouseBrain-Z-T-1-pipeline-1714003844	base
DAVNN(N-Glycosylation)ITAK{Hex:7; HexNAc:2}	2	Unmodified	0.6909663274632057	2	MouseBrain-Z-T-1-pipeline-1714003844	base
KN(N-Glycosylation)ASNMEYR{Hex:5; HexNAc:2}	3	Unmodified	0.9873180831428036	2	MouseBrain-Z-T-1-pipeline-1714003844	base
KN(N-Glycosylation)ASNMEYR{Hex:5; HexNAc:2}	2	Unmodified	1.0	1	MouseBrain-Z-T-1-pipeline-1714003844	base
SVSHN(N-Glycosylation)MTAPNK{Hex:6; HexNAc:2}	3	Unmodified	0.9520505369696473	2	MouseBrain-Z-T-1-pipeline-1714003844	base
RGDLNIN(N-Glycosylation)MTSPMGTK{Hex:8; HexNAc:2}	3	Unmodified	0.9562525215152008	2	MouseBrain-Z-T-1-pipeline-1714003844	base
FN(N-Glycosylation)HTC(Carbamidomethyl)LTFTTR{Hex:5; HexNAc:2}	3	Unmodified	0.9938714468380352	2	MouseBrain-Z-T-1-pipeline-1714003844	base
HIN(N-Glycosylation)LTTLSVAGGFR{Hex:6; HexNAc:2}	3	Unmodified	0.9941950473413032	3	MouseBrain-Z-T-1-pipeline-1714003844	base
SVTTSLHN(N-Glycosylation)K{Hex:7; HexNAc:2}	3	Unmodified	1.0	1	MouseBrain-Z-T-1-pipeline-1714003844	base
HLYTTTGGETDFTN(N-Glycosylation)VTSLR{Hex:9; HexNAc:2}	3	Unmodified	0.9946928161030903	2	MouseBrain-Z-T-1-pipeline-1714003844	base
C(Carbamidomethyl)EGPGVPTVTVHN(N-Glycosylation)TTDK{Fuc:1; Hex:6; HexNAc:4}	3	Unmodified	0.950770687813834	3	MouseBrain-Z-T-1-pipeline-1714003844	base
N(N-Glycosylation)ATVVWMK{Fuc:1; Hex:3; HexNAc:4}	3	Unmodified	0.8488380477165964	2	MouseBrain-Z-T-1-pipeline-1714003844	base
N(N-Glycosylation)ATVVWMK{Fuc:1; Hex:3; HexNAc:4}	2	Unmodified	1.0	1	MouseBrain-Z-T-1-pipeline-1714003844	base
LEN(N-Glycosylation)ITTGTYTIHAQK{Hex:8; HexNAc:2}	3	Unmodified	1.0	1	MouseBrain-Z-T-1-pipeline-1714003844	base
GC(Carbamidomethyl)KDN(N-Glycosylation)ATDSVPLR{Fuc:1; Hex:3; HexNAc:5}	3	Unmodified	0.9836603976153284	2	MouseBrain-Z-T-1-pipeline-1714003844	base
N(N-Glycosylation)GSAGQLSQSAHLALQLPYNVLGLGR{Hex:9; HexNAc:2}	3	Unmodified	1.0	1	MouseBrain-Z-T-1-pipeline-1714003844	base
N(N-Glycosylation)GSAGQLSQSAHLALQLPYNVLGLGR{Hex:9; HexNAc:2}	4	Ammonium	1.0	1	MouseBrain-Z-T-1-pipeline-1714003844	base
SLWN(N-Glycosylation)MSAANNNIK{Hex:8; HexNAc:2}	2	Unmodified	0.9796404853066024	2	MouseBrain-Z-T-1-pipeline-1714003844	base
SLWN(N-Glycosylation)MSAANNNIK{Hex:8; HexNAc:2}	3	Unmodified	0.8852482664701684	2	MouseBrain-Z-T-1-pipeline-1714003844	base
SLWN(N-Glycosylation)MSAANNNIK{Hex:8; HexNAc:2}	3	Ammonium	0.9919573299874064	2	MouseBrain-Z-T-1-pipeline-1714003844	base
LSALDNLLN(N-Glycosylation)HSSIFLK{Hex:6; HexNAc:2}	3	Unmodified	0.9914025662485592	2	MouseBrain-Z-T-1-pipeline-1714003844	base
N(N-Glycosylation)LSFSEDGYQMHPK{Hex:8; HexNAc:2}	3	Unmodified	0.9931663794720318	2	MouseBrain-Z-T-1-pipeline-1714003844	base
TPVLN(N-Glycosylation)C(Carbamidomethyl)SVAVC(Carbamidomethyl)K{Hex:8; HexNAc:2}	2	Unmodified	1.0	1	MouseBrain-Z-T-1-pipeline-1714003844	base
TPVLN(N-Glycosylation)C(Carbamidomethyl)SVAVC(Carbamidomethyl)K{Hex:8; HexNAc:2}	3	Unmodified	1.0	1	MouseBrain-Z-T-1-pipeline-1714003844	base
TPVLN(N-Glycosylation)C(Carbamidomethyl)SVAVC(Carbamidomethyl)K{Hex:8; HexNAc:2}	3	Ammonium	1.0	1	MouseBrain-Z-T-1-pipeline-1714003844	base
WGC(Carbamidomethyl)HSN(N-Glycosylation)QTAFHGC(Carbamidomethyl)MELLK{Hex:9; HexNAc:2}	4	Unmodified	1.0	1	MouseBrain-Z-T-1-pipeline-1714003844	base
N(N-Glycosylation)LTIVDSGLK{Hex:8; HexNAc:2}	2	Unmodified	0.9773988813126068	2	MouseBrain-Z-T-1-pipeline-1714003844	base
N(N-Glycosylation)LTIVDSGLK{Hex:8; HexNAc:2}	3	Unmodified	1.0	1	MouseBrain-Z-T-1-pipeline-1714003844	base
VGEYNAVADTLEIIN(N-Glycosylation)DTIR{Fuc:1; Hex:3; HexNAc:5}	3	Ammonium	0.983126078490138	2	MouseBrain-Z-T-1-pipeline-1714003844	base
VGEYNAVADTLEIIN(N-Glycosylation)DTIR{Fuc:1; Hex:3; HexNAc:5}	3	Unmodified	0.9864627913217938	2	MouseBrain-Z-T-1-pipeline-1714003844	base
NVETNN(N-Glycosylation)STVLIEGK{Fuc:1; Hex:3; HexNAc:5}	3	Unmodified	0.9117363905937336	2	MouseBrain-Z-T-1-pipeline-1714003844	base
NVETNN(N-Glycosylation)STVLIEGK{Fuc:1; Hex:3; HexNAc:5}	2	Unmodified	1.0	1	MouseBrain-Z-T-1-pipeline-1714003844	base
NVETN(N-Glycosylation)NSTVLIEGK{Fuc:1; Hex:3; HexNAc:5}	3	Unmodified	0.9117363905937336	2	MouseBrain-Z-T-1-pipeline-1714003844	base
NVETN(N-Glycosylation)NSTVLIEGK{Fuc:1; Hex:3; HexNAc:5}	2	Unmodified	1.0	1	MouseBrain-Z-T-1-pipeline-1714003844	base
SIN(N-Glycosylation)LTLDR{Hex:5; HexNAc:2}	2	Unmodified	0.9991684485520796	2	MouseBrain-Z-T-1-pipeline-1714003844	base
IQDFN(N-Glycosylation)YTDHTLGR{Fuc:1; Hex:4; HexNAc:3}	3	Unmodified	1.0	1	MouseBrain-Z-T-1-pipeline-1714003844	base
LAVTN(N-Glycosylation)TTMTGTVLK{Hex:8; HexNAc:2}	3	Unmodified	1.0	1	MouseBrain-Z-T-1-pipeline-1714003844	base
LAVTN(N-Glycosylation)TTMTGTVLK{Hex:8; HexNAc:2}	2	Unmodified	1.0	1	MouseBrain-Z-T-1-pipeline-1714003844	base
GKAN(N-Glycosylation)STGTLVITNPTR{Fuc:1; Hex:3; HexNAc:5}	3	Unmodified	0.9843242269016076	5	MouseBrain-Z-T-1-pipeline-1714003844	base
FHMVQN(N-Glycosylation)VSMAVHHIGR{Hex:5; HexNAc:2}	4	Unmodified	1.0	1	MouseBrain-Z-T-1-pipeline-1714003844	base
FHMVQN(N-Glycosylation)VSMAVHHIGR{Hex:5; HexNAc:2}	3	Unmodified	1.0	1	MouseBrain-Z-T-1-pipeline-1714003844	base
WIN(N-Glycosylation)DTVVVYK{Fuc:1; Hex:3; HexNAc:5}	3	Unmodified	1.0	1	MouseBrain-Z-T-1-pipeline-1714003844	base
WIN(N-Glycosylation)DTVVVYK{Fuc:1; Hex:3; HexNAc:5}	2	Unmodified	1.0	1	MouseBrain-Z-T-1-pipeline-1714003844	base
ISPGKN(N-Glycosylation)ATGMEVGWYR{Fuc:1; Hex:3; HexNAc:4}	3	Unmodified	0.9918616545358409	2	MouseBrain-Z-T-1-pipeline-1714003844	base
FKLDWLGN(N-Glycosylation)C(Carbamidomethyl)SGLNDDSYGYR{Fuc:1; Hex:4; HexNAc:5; Neu5Ac:2}	3	Ammonium	0.9732818993133522	4	MouseBrain-Z-T-1-pipeline-1714003844	base
FKLDWLGN(N-Glycosylation)C(Carbamidomethyl)SGLNDDSYGYR{Fuc:1; Hex:4; HexNAc:5; Neu5Ac:2}	4	Ammonium	0.991083119415302	3	MouseBrain-Z-T-1-pipeline-1714003844	base
FKLDWLGN(N-Glycosylation)C(Carbamidomethyl)SGLNDDSYGYR{Fuc:1; Hex:4; HexNAc:5; Neu5Ac:2}	4	Ammonium * 2	0.9859897147026528	2	MouseBrain-Z-T-1-pipeline-1714003844	base
VSHVLN(N-Glycosylation)DTHMK{Hex:9; HexNAc:2}	4	Unmodified	0.9890713277500874	2	MouseBrain-Z-T-1-pipeline-1714003844	base
VSHVLN(N-Glycosylation)DTHMK{Hex:9; HexNAc:2}	3	Unmodified	1.0	1	MouseBrain-Z-T-1-pipeline-1714003844	base
SC(Carbamidomethyl)N(N-Glycosylation)ISVTEK{Hex:6; HexNAc:2}	2	Unmodified	0.8825075456267603	2	MouseBrain-Z-T-1-pipeline-1714003844	base
ITN(N-Glycosylation)ISSDDSGK{Fuc:2; Hex:4; HexNAc:5}	3	Unmodified	1.0	1	MouseBrain-Z-T-1-pipeline-1714003844	base
ITN(N-Glycosylation)ISSDDSGK{Fuc:2; Hex:4; HexNAc:5}	2	Unmodified	1.0	1	MouseBrain-Z-T-1-pipeline-1714003844	base
ITN(N-Glycosylation)ISSDDSGK{Fuc:2; Hex:4; HexNAc:5}	3	Ammonium	1.0	1	MouseBrain-Z-T-1-pipeline-1714003844	base
HYN(N-Glycosylation)YTGK{Fuc:2; Hex:4; HexNAc:5}	3	Unmodified	0.98827595611892	2	MouseBrain-Z-T-1-pipeline-1714003844	base
C(Carbamidomethyl)N(N-Glycosylation)LTSIPTEALSHLHGLIVLR{Fuc:1; Hex:3; HexNAc:5}	4	Unmodified	0.9469550726588832	2	MouseBrain-Z-T-1-pipeline-1714003844	base
VFGSQN(N-Glycosylation)LTTVK{Hex:6; HexNAc:2}	2	Unmodified	1.0	1	MouseBrain-Z-T-1-pipeline-1714003844	base
N(N-Glycosylation)LSVVILGASDKDLHPNTDPFK{Hex:5; HexNAc:2}	3	Unmodified	1.0	1	MouseBrain-Z-T-1-pipeline-1714003844	base
N(N-Glycosylation)LSVVILGASDKDLHPNTDPFK{Hex:5; HexNAc:2}	4	Unmodified	1.0	1	MouseBrain-Z-T-1-pipeline-1714003844	base
NTDGTYN(N-Glycosylation)YTSLFLVNSSAHR{Hex:5; HexNAc:2}	3	Unmodified	0.885692054213275	3	MouseBrain-Z-T-1-pipeline-1714003844	base
NTDGTYNYTSLFLVN(N-Glycosylation)SSAHR{Hex:5; HexNAc:2}	3	Unmodified	0.885692054213275	3	MouseBrain-Z-T-1-pipeline-1714003844	base
SAFDPPNFPIC(Carbamidomethyl)LLGN(N-Glycosylation)R{Hex:9; HexNAc:2}	3	Unmodified	0.9515735879305748	12	MouseBrain-Z-T-1-pipeline-1714003844	base
SAFDPPNFPIC(Carbamidomethyl)LLGN(N-Glycosylation)R{Hex:9; HexNAc:2}	3	Ammonium	0.9694584667412326	12	MouseBrain-Z-T-1-pipeline-1714003844	base
VTQQSPTSMNQVN(N-Glycosylation)LTC(Carbamidomethyl)R{Fuc:1; Hex:5; HexNAc:4}	3	Ammonium	0.9555551825790628	2	MouseBrain-Z-T-1-pipeline-1714003844	base
VTQQSPTSMNQVN(N-Glycosylation)LTC(Carbamidomethyl)R{Fuc:1; Hex:5; HexNAc:4}	3	Unmodified	0.9870257848498598	2	MouseBrain-Z-T-1-pipeline-1714003844	base
VLVAPPSEEAN(N-Glycosylation)TTK{Hex:10; HexNAc:2}	3	Ammonium	1.0	1	MouseBrain-Z-T-1-pipeline-1714003844	base
LAYATIN(N-Glycosylation)DSR{Hex:5; HexNAc:2}	2	Unmodified	1.0	1	MouseBrain-Z-T-1-pipeline-1714003844	base
HLYTTTGGETDFTN(N-Glycosylation)VTSLR{Hex:10; HexNAc:2}	3	Unmodified	0.9761297267359968	2	MouseBrain-Z-T-1-pipeline-1714003844	base
N(N-Glycosylation)ATLAEQAK{Hex:6; HexNAc:2}	2	Unmodified	1.0	1	MouseBrain-Z-T-1-pipeline-1714003844	base
C(Carbamidomethyl)EGPGVPTVTVHN(N-Glycosylation)TTDKR{Fuc:1; Hex:5; HexNAc:4}	4	Unmodified	0.974860297029934	3	MouseBrain-Z-T-1-pipeline-1714003844	base
N(N-Glycosylation)LSFSEDGYQM(Oxidation)HPK{Hex:9; HexNAc:2}	3	Unmodified	1.0	1	MouseBrain-Z-T-1-pipeline-1714003844	base
SVAHN(N-Glycosylation)MTMPNK{Hex:7; HexNAc:2}	3	Unmodified	0.9891311808750308	4	MouseBrain-Z-T-1-pipeline-1714003844	base
SVAHN(N-Glycosylation)MTMPNK{Hex:7; HexNAc:2}	3	Unmodified	0.9891311808750306	4	MouseBrain-Z-T-1-pipeline-1714003844	base
WLLPN(N-Glycosylation)GTVLSHASR{Hex:5; HexNAc:2}	3	Unmodified	1.0	1	MouseBrain-Z-T-1-pipeline-1714003844	base
KFAN(N-Glycosylation)YSIMNLQNR{Hex:8; HexNAc:2}	3	Unmodified	1.0	1	MouseBrain-Z-T-1-pipeline-1714003844	base
ISPGKN(N-Glycosylation)ATGMEVGWYR{Fuc:1; Hex:4; HexNAc:5; Neu5Ac:1}	3	Unmodified	1.0	1	MouseBrain-Z-T-1-pipeline-1714003844	base
ISPGKN(N-Glycosylation)ATGMEVGWYR{Fuc:1; Hex:4; HexNAc:5; Neu5Ac:1}	4	Unmodified	1.0	1	MouseBrain-Z-T-1-pipeline-1714003844	base
ISPGKN(N-Glycosylation)ATGMEVGWYR{Fuc:1; Hex:5; HexNAc:4}	3	Unmodified	0.9737422625929826	2	MouseBrain-Z-T-1-pipeline-1714003844	base
QQAHLTC(Carbamidomethyl)LN(N-Glycosylation)LSHNPISMVPR{Hex:9; HexNAc:2}	4	Unmodified	0.968481017881164	2	MouseBrain-Z-T-1-pipeline-1714003844	base
N(N-Glycosylation)VTVVLR{Hex:5; HexNAc:2}	2	Unmodified	1.0	1	MouseBrain-Z-T-1-pipeline-1714003844	base
AGVN(N-Glycosylation)YTLQVYPDEGYHISDK{Hex:10; HexNAc:2}	3	Unmodified	1.0	1	MouseBrain-Z-T-1-pipeline-1714003844	base
IFNIHSGN(N-Glycosylation)GSLYTSKPLDR{Hex:5; HexNAc:2}	4	Unmodified	1.0	1	MouseBrain-Z-T-1-pipeline-1714003844	base
LLNN(N-Glycosylation)LTSIK{Hex:6; HexNAc:2}	2	Unmodified	1.0	1	MouseBrain-Z-T-1-pipeline-1714003844	base
SPLPAAFTAN(N-Glycosylation)GTHLQHLAR{Hex:5; HexNAc:2}	4	Unmodified	1.0	1	MouseBrain-Z-T-1-pipeline-1714003844	base
SPLPAAFTAN(N-Glycosylation)GTHLQHLAR{Hex:5; HexNAc:2}	3	Unmodified	1.0	1	MouseBrain-Z-T-1-pipeline-1714003844	base
TAN(N-Glycosylation)HSAPSLENSVQPGK{Hex:5; HexNAc:2}	3	Unmodified	0.9930138106355002	2	MouseBrain-Z-T-1-pipeline-1714003844	base
WLNRPQN(N-Glycosylation)ISILTLC(Carbamidomethyl)ESTTGAC(Carbamidomethyl)SR{Hex:5; HexNAc:2}	3	Unmodified	1.0	1	MouseBrain-Z-T-1-pipeline-1714003844	base
ETWNN(N-Glycosylation)VTVWGSR{Fuc:2; Hex:4; HexNAc:5; Neu5Ac:1}	3	Unmodified	0.9973385416999798	2	MouseBrain-Z-T-1-pipeline-1714003844	base
VLGFKPKPPKN(N-Glycosylation)ESLETYPLMMK{Fuc:3; Hex:6; HexNAc:5; Neu5Ac:1}	5	Unmodified	0.958551749235751	4	MouseBrain-Z-T-1-pipeline-1714003844	base
VLGFKPKPPKN(N-Glycosylation)ESLETYPLMMK{Fuc:3; Hex:6; HexNAc:5; Neu5Ac:1}	4	Unmodified	0.9882515923705446	4	MouseBrain-Z-T-1-pipeline-1714003844	base
SAFDPPNFPIC(Carbamidomethyl)LLGN(N-Glycosylation)R{Hex:10; HexNAc:2}	3	Ammonium	0.9823012948787582	10	MouseBrain-Z-T-1-pipeline-1714003844	base
SAFDPPNFPIC(Carbamidomethyl)LLGN(N-Glycosylation)R{Hex:10; HexNAc:2}	3	Unmodified	0.9646210788151562	8	MouseBrain-Z-T-1-pipeline-1714003844	base
VIN(N-Glycosylation)DTWAWK{Hex:6; HexNAc:2}	2	Unmodified	0.9985265923429074	2	MouseBrain-Z-T-1-pipeline-1714003844	base
ALPGGTDN(N-Glycosylation)ASAASAAGGSGPQR{Hex:9; HexNAc:2}	3	Unmodified	1.0	1	MouseBrain-Z-T-1-pipeline-1714003844	base
ALPGGTDN(N-Glycosylation)ASAASAAGGSGPQR{Hex:9; HexNAc:2}	3	Ammonium	0.7016131837105066	2	MouseBrain-Z-T-1-pipeline-1714003844	base
LLN(N-Glycosylation)DSER{Hex:5; HexNAc:2}	2	Unmodified	1.0	1	MouseBrain-Z-T-1-pipeline-1714003844	base
FAN(N-Glycosylation)YSIMNLQNR{Hex:8; HexNAc:2}	3	Unmodified	1.0	1	MouseBrain-Z-T-1-pipeline-1714003844	base
FAN(N-Glycosylation)YSIMNLQNR{Hex:8; HexNAc:2}	2	Unmodified	1.0	1	MouseBrain-Z-T-1-pipeline-1714003844	base
FAEIN(N-Glycosylation)GSALC(Carbamidomethyl)SYNIKPSEYTLTSK{Hex:5; HexNAc:2}	3	Unmodified	1.0	1	MouseBrain-Z-T-1-pipeline-1714003844	base
FAEIN(N-Glycosylation)GSALC(Carbamidomethyl)SYNIKPSEYTLTSK{Hex:5; HexNAc:2}	4	Unmodified	1.0	1	MouseBrain-Z-T-1-pipeline-1714003844	base
SLEVLN(N-Glycosylation)LSSNK{Hex:10; HexNAc:2}	2	Unmodified	1.0	1	MouseBrain-Z-T-1-pipeline-1714003844	base
SLEVLN(N-Glycosylation)LSSNK{Hex:10; HexNAc:2}	3	Unmodified	1.0	1	MouseBrain-Z-T-1-pipeline-1714003844	base
KLVQVGIYN(N-Glycosylation)GTHVIPNDR{Hex:7; HexNAc:2}	4	Unmodified	1.0	1	MouseBrain-Z-T-1-pipeline-1714003844	base
VLTLAN(N-Glycosylation)FTTK{Fuc:1; Hex:5; HexNAc:4}	3	Unmodified	0.9912681610159833	4	MouseBrain-Z-T-1-pipeline-1714003844	base
VLTLAN(N-Glycosylation)FTTK{Fuc:1; Hex:5; HexNAc:4}	2	Unmodified	0.9739481553955852	2	MouseBrain-Z-T-1-pipeline-1714003844	base
VLTLAN(N-Glycosylation)FTTK{Fuc:1; Hex:5; HexNAc:4}	3	Ammonium	1.0	1	MouseBrain-Z-T-1-pipeline-1714003844	base
N(N-Glycosylation)ATGMEVGWYR{Fuc:1; Hex:3; HexNAc:3}	3	Unmodified	0.9223581191992256	2	MouseBrain-Z-T-1-pipeline-1714003844	base
N(N-Glycosylation)ATGMEVGWYR{Fuc:1; Hex:3; HexNAc:3}	2	Unmodified	0.8584175146534169	2	MouseBrain-Z-T-1-pipeline-1714003844	base
VLTLAN(N-Glycosylation)FTTK{Fuc:2; Hex:5; HexNAc:4}	3	Unmodified	0.9854289183131674	3	MouseBrain-Z-T-1-pipeline-1714003844	base
VLTLAN(N-Glycosylation)FTTK{Fuc:2; Hex:5; HexNAc:4}	2	Unmodified	1.0	1	MouseBrain-Z-T-1-pipeline-1714003844	base
LDWLGN(N-Glycosylation)C(Carbamidomethyl)SGLNDDSYGYR{Fuc:3; Hex:5; HexNAc:4}	3	Unmodified	1.0	1	MouseBrain-Z-T-1-pipeline-1714003844	base
LDWLGN(N-Glycosylation)C(Carbamidomethyl)SGLNDDSYGYR{Fuc:3; Hex:5; HexNAc:4}	3	Ammonium	1.0	1	MouseBrain-Z-T-1-pipeline-1714003844	base
TMN(N-Glycosylation)FTYEVHLVADGK{Hex:5; HexNAc:2}	3	Unmodified	1.0	1	MouseBrain-Z-T-1-pipeline-1714003844	base
RGDLNIN(N-Glycosylation)MTSPMGTK{Hex:9; HexNAc:2}	3	Unmodified	0.8851796435159254	2	MouseBrain-Z-T-1-pipeline-1714003844	base
HN(N-Glycosylation)LTIFFDVK{Hex:6; HexNAc:2}	3	Unmodified	0.9689872311584192	3	MouseBrain-Z-T-1-pipeline-1714003844	base
LSALDNLLN(N-Glycosylation)HSSIFLK{Hex:7; HexNAc:2}	3	Unmodified	0.9689341757361384	2	MouseBrain-Z-T-1-pipeline-1714003844	base
NQKDEIN(N-Glycosylation)ETDLK{Fuc:2; Hex:4; HexNAc:5}	3	Unmodified	1.0	1	MouseBrain-Z-T-1-pipeline-1714003844	base
VFGSQN(N-Glycosylation)LTTVK{Hex:8; HexNAc:2}	2	Unmodified	0.970315616230164	2	MouseBrain-Z-T-1-pipeline-1714003844	base
VFGSQN(N-Glycosylation)LTTVK{Hex:8; HexNAc:2}	3	Unmodified	1.0	1	MouseBrain-Z-T-1-pipeline-1714003844	base
ISTN(N-Glycosylation)ITLVC(Carbamidomethyl)KPGDLESAPVLR{Hex:5; HexNAc:2}	3	Unmodified	0.9440784671620612	2	MouseBrain-Z-T-1-pipeline-1714003844	base
YSVQHMYFTYN(N-Glycosylation)LSDTEHFPNAISK{Hex:5; HexNAc:2}	4	Unmodified	0.9552051759455588	4	MouseBrain-Z-T-1-pipeline-1714003844	base
YSVQHMYFTYN(N-Glycosylation)LSDTEHFPNAISK{Hex:5; HexNAc:2}	3	Unmodified	0.9927173071209324	2	MouseBrain-Z-T-1-pipeline-1714003844	base
QGN(N-Glycosylation)ASDVILR{Hex:5; HexNAc:2}	2	Unmodified	1.0	1	MouseBrain-Z-T-1-pipeline-1714003844	base
LLN(N-Glycosylation)LTSPEATAK{Hex:5; HexNAc:2}	3	Unmodified	1.0	1	MouseBrain-Z-T-1-pipeline-1714003844	base
LLN(N-Glycosylation)LTSPEATAK{Hex:5; HexNAc:2}	2	Unmodified	1.0	1	MouseBrain-Z-T-1-pipeline-1714003844	base
KLN(N-Glycosylation)YTLK{Hex:5; HexNAc:2}	3	Unmodified	0.980429228551334	2	MouseBrain-Z-T-1-pipeline-1714003844	base
KLN(N-Glycosylation)YTLK{Hex:5; HexNAc:2}	2	Unmodified	1.0	1	MouseBrain-Z-T-1-pipeline-1714003844	base
FLN(N-Glycosylation)VTPNVEVNVEC(Carbamidomethyl)R{Fuc:2; Hex:4; HexNAc:6}	3	Unmodified	0.9932665612869318	2	MouseBrain-Z-T-1-pipeline-1714003844	base
FLN(N-Glycosylation)VTPNVEVNVEC(Carbamidomethyl)R{Fuc:2; Hex:4; HexNAc:6}	3	Ammonium	0.9866007938206526	2	MouseBrain-Z-T-1-pipeline-1714003844	base
ALPGGTDN(N-Glycosylation)ASAASAAGGSGPQR{Hex:8; HexNAc:2}	3	Unmodified	1.0	1	MouseBrain-Z-T-1-pipeline-1714003844	base
ALPGGTDN(N-Glycosylation)ASAASAAGGSGPQR{Hex:8; HexNAc:2}	3	Ammonium	1.0	1	MouseBrain-Z-T-1-pipeline-1714003844	base
TENLDVIVN(N-Glycosylation)ISDTESWGQHVQK{Hex:8; HexNAc:2}	3	Unmodified	0.9691273304206012	2	MouseBrain-Z-T-1-pipeline-1714003844	base
VLVAPPSEEAN(N-Glycosylation)TTK{Hex:8; HexNAc:2}	3	Unmodified	1.0	1	MouseBrain-Z-T-1-pipeline-1714003844	base
VLVAPPSEEAN(N-Glycosylation)TTK{Hex:8; HexNAc:2}	2	Unmodified	1.0	1	MouseBrain-Z-T-1-pipeline-1714003844	base
VLVAPPSEEAN(N-Glycosylation)TTK{Hex:8; HexNAc:2}	3	Ammonium	1.0	1	MouseBrain-Z-T-1-pipeline-1714003844	base
VMHGGAN(N-Glycosylation)ITGFQIVNNENPMVQQFIQR{Hex:8; HexNAc:2}	3	Unmodified	0.9773182290691932	3	MouseBrain-Z-T-1-pipeline-1714003844	base
VMHGGAN(N-Glycosylation)ITGFQIVNNENPMVQQFIQR{Hex:8; HexNAc:2}	4	Unmodified	0.9916711263268592	2	MouseBrain-Z-T-1-pipeline-1714003844	base
VMHGGAN(N-Glycosylation)ITGFQIVNNENPMVQQFIQR{Hex:8; HexNAc:2}	4	Ammonium	0.9880545553696916	2	MouseBrain-Z-T-1-pipeline-1714003844	base
FLN(N-Glycosylation)VTPNVEVNVEC(Carbamidomethyl)R{Fuc:4; Hex:6; HexNAc:5}	4	Ammonium	1.0	1	MouseBrain-Z-T-1-pipeline-1714003844	base
FLN(N-Glycosylation)VTPNVEVNVEC(Carbamidomethyl)R{Fuc:4; Hex:6; HexNAc:5}	3	Ammonium	1.0	1	MouseBrain-Z-T-1-pipeline-1714003844	base
FLN(N-Glycosylation)VTPNVEVNVEC(Carbamidomethyl)R{Fuc:4; Hex:6; HexNAc:5}	3	Unmodified	0.9955408934757968	2	MouseBrain-Z-T-1-pipeline-1714003844	base
ILDQAC(Carbamidomethyl)GTDN(N-Glycosylation)QTYASSC(Carbamidomethyl)HLFATK{Hex:9; HexNAc:2}	3	Unmodified	1.0	1	MouseBrain-Z-T-1-pipeline-1714003844	base
VLKDAVNN(N-Glycosylation)ITAK{Hex:8; HexNAc:2}	3	Unmodified	1.0	1	MouseBrain-Z-T-1-pipeline-1714003844	base
VSVVN(N-Glycosylation)STLAEVHWDPVPPK{Fuc:1; Hex:3; HexNAc:4}	3	Unmodified	0.981518313758345	5	MouseBrain-Z-T-1-pipeline-1714003844	base
C(Carbamidomethyl)NLGVAIVDMVN(N-Glycosylation)NSTIHR{Hex:5; HexNAc:2}	3	Unmodified	1.0	1	MouseBrain-Z-T-1-pipeline-1714003844	base
C(Carbamidomethyl)NLGVAIVDMVNN(N-Glycosylation)STIHR{Hex:5; HexNAc:2}	3	Unmodified	1.0	1	MouseBrain-Z-T-1-pipeline-1714003844	base
ISN(N-Glycosylation)VTPADAGIYYC(Carbamidomethyl)VK{Fuc:2; Hex:6; HexNAc:3}	3	Ammonium	1.0	1	MouseBrain-Z-T-1-pipeline-1714003844	base
ISN(N-Glycosylation)VTPADAGIYYC(Carbamidomethyl)VK{Fuc:2; Hex:6; HexNAc:3}	3	Unmodified	1.0	1	MouseBrain-Z-T-1-pipeline-1714003844	base
SVAHN(N-Glycosylation)M(Oxidation)TMPNK{Hex:6; HexNAc:2}	3	Unmodified	0.927832597688498	4	MouseBrain-Z-T-1-pipeline-1714003844	base
SVAHN(N-Glycosylation)M(Oxidation)TMPNK{Hex:6; HexNAc:2}	3	Unmodified	0.9278325976884982	4	MouseBrain-Z-T-1-pipeline-1714003844	base
C(Carbamidomethyl)EGPGVPTVTVHN(N-Glycosylation)TTDK{Hex:5; HexNAc:2}	3	Unmodified	0.8909819117909601	3	MouseBrain-Z-T-1-pipeline-1714003844	base
N(N-Glycosylation)STKEEILAALEK{Hex:4; HexNAc:2}	3	Unmodified	0.9985553374368964	2	MouseBrain-Z-T-1-pipeline-1714003844	base
N(N-Glycosylation)STKEEILAALEK{Hex:4; HexNAc:2}	2	Unmodified	1.0	1	MouseBrain-Z-T-1-pipeline-1714003844	base
QN(N-Glycosylation)ITYLLK{Hex:5; HexNAc:3}	2	Unmodified	1.0	1	MouseBrain-Z-T-1-pipeline-1714003844	base
VIC(Carbamidomethyl)TGPN(N-Glycosylation)DTSPGSPR{Hex:8; HexNAc:2}	3	Ammonium	0.6795164658057378	2	MouseBrain-Z-T-1-pipeline-1714003844	base
VIC(Carbamidomethyl)TGPN(N-Glycosylation)DTSPGSPR{Hex:8; HexNAc:2}	2	Unmodified	0.9862774192511572	2	MouseBrain-Z-T-1-pipeline-1714003844	base
VIC(Carbamidomethyl)TGPN(N-Glycosylation)DTSPGSPR{Hex:8; HexNAc:2}	3	Unmodified	1.0	1	MouseBrain-Z-T-1-pipeline-1714003844	base
VLGFKPKPPKN(N-Glycosylation)ESLETYPLMMK{Fuc:1; Hex:7; HexNAc:6; Neu5Ac:5}	5	Unmodified	0.9946675148524664	4	MouseBrain-Z-T-1-pipeline-1714003844	base
VLGFKPKPPKN(N-Glycosylation)ESLETYPLMMK{Fuc:1; Hex:7; HexNAc:6; Neu5Ac:5}	4	Unmodified	1.0	1	MouseBrain-Z-T-1-pipeline-1714003844	base
VLGFKPKPPKN(N-Glycosylation)ESLETYPLMMK{Fuc:1; Hex:7; HexNAc:6; Neu5Ac:5}	4	Ammonium	1.0	1	MouseBrain-Z-T-1-pipeline-1714003844	base
MLSAFN(N-Glycosylation)ATSGK{Hex:9; HexNAc:2}	2	Unmodified	1.0	1	MouseBrain-Z-T-1-pipeline-1714003844	base
SQTN(N-Glycosylation)LTDC(Carbamidomethyl)PFHDQPHLMR{Hex:8; HexNAc:2}	4	Unmodified	0.8201662890835658	2	MouseBrain-Z-T-1-pipeline-1714003844	base
SQTN(N-Glycosylation)LTDC(Carbamidomethyl)PFHDQPHLMR{Hex:8; HexNAc:2}	3	Unmodified	1.0	1	MouseBrain-Z-T-1-pipeline-1714003844	base
AN(N-Glycosylation)NSWFQSILK{Hex:9; HexNAc:2}	3	Unmodified	1.0	1	MouseBrain-Z-T-1-pipeline-1714003844	base
AN(N-Glycosylation)NSWFQSILK{Hex:9; HexNAc:2}	2	Unmodified	1.0	1	MouseBrain-Z-T-1-pipeline-1714003844	base
AN(N-Glycosylation)NSWFQSILK{Hex:9; HexNAc:2}	3	Ammonium	1.0	1	MouseBrain-Z-T-1-pipeline-1714003844	base
FIN(N-Glycosylation)STFLEQK{Fuc:2; Hex:5; HexNAc:6; Neu5Ac:1}	3	Unmodified	1.0	1	MouseBrain-Z-T-1-pipeline-1714003844	base
FIN(N-Glycosylation)STFLEQK{Fuc:2; Hex:5; HexNAc:6; Neu5Ac:1}	3	Ammonium	1.0	1	MouseBrain-Z-T-1-pipeline-1714003844	base
N(N-Glycosylation)VSDTTK{Hex:5; HexNAc:2}	2	Unmodified	0.991880233707138	2	MouseBrain-Z-T-1-pipeline-1714003844	base
LTC(Carbamidomethyl)EC(Carbamidomethyl)EHN(N-Glycosylation)TTGPDC(Carbamidomethyl)GK{Hex:5; HexNAc:2}	3	Unmodified	0.7878723448976959	2	MouseBrain-Z-T-1-pipeline-1714003844	base
AEPPLN(N-Glycosylation)ASAGDQEEK{Hex:6; HexNAc:2}	3	Ammonium	0.8252834260233562	5	MouseBrain-Z-T-1-pipeline-1714003844	base
AEPPLN(N-Glycosylation)ASAGDQEEK{Hex:6; HexNAc:2}	2	Unmodified	0.9531527473624344	4	MouseBrain-Z-T-1-pipeline-1714003844	base
AEPPLN(N-Glycosylation)ASAGDQEEK{Hex:6; HexNAc:2}	3	Unmodified	0.9490580582035016	4	MouseBrain-Z-T-1-pipeline-1714003844	base
YHIIVQLGN(N-Glycosylation)MSK{Hex:9; HexNAc:2}	3	Unmodified	1.0	1	MouseBrain-Z-T-1-pipeline-1714003844	base
KFAN(N-Glycosylation)YSIMNLQNR{Hex:9; HexNAc:2}	3	Unmodified	1.0	1	MouseBrain-Z-T-1-pipeline-1714003844	base
VETGEN(N-Glycosylation)C(Carbamidomethyl)TSPAPK{Hex:5; HexNAc:2}	3	Ammonium	1.0	1	MouseBrain-Z-T-1-pipeline-1714003844	base
VTQQSPTSMNQVN(N-Glycosylation)LTC(Carbamidomethyl)R{Hex:7; HexNAc:2}	3	Unmodified	0.9931017784134912	2	MouseBrain-Z-T-1-pipeline-1714003844	base
VTQQSPTSMNQVN(N-Glycosylation)LTC(Carbamidomethyl)R{Hex:7; HexNAc:2}	4	Unmodified	1.0	1	MouseBrain-Z-T-1-pipeline-1714003844	base
VTQQSPTSMNQVN(N-Glycosylation)LTC(Carbamidomethyl)R{Hex:7; HexNAc:2}	2	Unmodified	1.0	1	MouseBrain-Z-T-1-pipeline-1714003844	base
VTQQSPTSMNQVN(N-Glycosylation)LTC(Carbamidomethyl)R{Hex:7; HexNAc:2}	3	Ammonium	0.9899985097828462	2	MouseBrain-Z-T-1-pipeline-1714003844	base
LN(N-Glycosylation)GTDPIVAADSKR{Hex:5; HexNAc:2}	3	Unmodified	0.7122815475175595	2	MouseBrain-Z-T-1-pipeline-1714003844	base
AN(N-Glycosylation)STGTLVITNPTR{Fuc:1; Hex:5; HexNAc:4}	3	Unmodified	0.9556249111479074	2	MouseBrain-Z-T-1-pipeline-1714003844	base
HNFRPGTDFVVEYIDSN(N-Glycosylation)HTK{Fuc:2; Hex:5; HexNAc:4}	4	Unmodified	1.0	1	MouseBrain-Z-T-1-pipeline-1714003844	base
HNFRPGTDFVVEYIDSN(N-Glycosylation)HTK{Fuc:2; Hex:5; HexNAc:4}	5	Unmodified	1.0	1	MouseBrain-Z-T-1-pipeline-1714003844	base
WSC(Carbamidomethyl)DHKQN(N-Glycosylation)ITYLLK{Hex:5; HexNAc:2}	4	Unmodified	1.0	1	MouseBrain-Z-T-1-pipeline-1714003844	base
GN(N-Glycosylation)LSSAPAPAMPTALHSK{Hex:7; HexNAc:2}	3	Unmodified	0.8204900398116649	2	MouseBrain-Z-T-1-pipeline-1714003844	base
NQKDEIN(N-Glycosylation)ETDLK{Fuc:2; Hex:4; HexNAc:5}	3	Unmodified	0.980309781826901	2	MouseBrain-Z-T-1-pipeline-1714003844	base
VSWKPQGAPEEWEEEIVTN(N-Glycosylation)HTLR{Fuc:1; Hex:3; HexNAc:4}	4	Unmodified	0.9912666380650972	2	MouseBrain-Z-T-1-pipeline-1714003844	base
FIN(N-Glycosylation)STFLEQK{Fuc:3; Hex:6; HexNAc:6; Neu5Ac:1}	3	Unmodified	1.0	1	MouseBrain-Z-T-1-pipeline-1714003844	base
FIN(N-Glycosylation)STFLEQK{Fuc:3; Hex:6; HexNAc:6; Neu5Ac:1}	3	Ammonium	1.0	1	MouseBrain-Z-T-1-pipeline-1714003844	base
GKAN(N-Glycosylation)STGTLVITNPTR{Fuc:1; Hex:3; HexNAc:4}	3	Unmodified	0.9555123230744668	7	MouseBrain-Z-T-1-pipeline-1714003844	base
GKAN(N-Glycosylation)STGTLVITNPTR{Fuc:1; Hex:3; HexNAc:4}	2	Unmodified	1.0	1	MouseBrain-Z-T-1-pipeline-1714003844	base
VQPFN(N-Glycosylation)VTK{Hex:5; HexNAc:2}	2	Unmodified	0.821584738296545	2	MouseBrain-Z-T-1-pipeline-1714003844	base
YLN(N-Glycosylation)FTASEMTSK{Hex:9; HexNAc:2}	2	Unmodified	1.0	1	MouseBrain-Z-T-1-pipeline-1714003844	base
GKAN(N-Glycosylation)STGTLVITNPTR{Hex:5; HexNAc:4}	3	Unmodified	0.9973912580361676	2	MouseBrain-Z-T-1-pipeline-1714003844	base
TLN(N-Glycosylation)C(Carbamidomethyl)SGAHVK{Hex:5; HexNAc:2}	3	Unmodified	0.9775219226641392	2	MouseBrain-Z-T-1-pipeline-1714003844	base
GKAN(N-Glycosylation)STGTLVITNPTR{Hex:5; HexNAc:2}	3	Unmodified	0.9221881518438244	2	MouseBrain-Z-T-1-pipeline-1714003844	base
EHYLSSVN(N-Glycosylation)K{Hex:8; HexNAc:2}	3	Unmodified	1.0	1	MouseBrain-Z-T-1-pipeline-1714003844	base
FLEPYN(N-Glycosylation)DSIQAQK{Hex:7; HexNAc:2}	3	Unmodified	0.5964325730030193	2	MouseBrain-Z-T-1-pipeline-1714003844	base
FLEPYN(N-Glycosylation)DSIQAQK{Hex:7; HexNAc:2}	2	Unmodified	0.8828015722284953	2	MouseBrain-Z-T-1-pipeline-1714003844	base
FLEPYN(N-Glycosylation)DSIQAQK{Hex:7; HexNAc:2}	3	Ammonium	1.0	1	MouseBrain-Z-T-1-pipeline-1714003844	base
N(N-Glycosylation)ASNMEYR{Hex:5; HexNAc:2}	2	Unmodified	1.0	1	MouseBrain-Z-T-1-pipeline-1714003844	base
LDWLGN(N-Glycosylation)C(Carbamidomethyl)SGLNDDSYGYR{Fuc:1; Hex:3; HexNAc:4}	3	Unmodified	0.9641392811279652	3	MouseBrain-Z-T-1-pipeline-1714003844	base
LDWLGN(N-Glycosylation)C(Carbamidomethyl)SGLNDDSYGYR{Fuc:1; Hex:3; HexNAc:4}	3	Ammonium	0.973673887116208	2	MouseBrain-Z-T-1-pipeline-1714003844	base
LSVEC(Carbamidomethyl)AN(N-Glycosylation)K{Fuc:4; Hex:6; HexNAc:6}	3	Unmodified	0.9924831898945023	3	MouseBrain-Z-T-1-pipeline-1714003844	base
LSVEC(Carbamidomethyl)AN(N-Glycosylation)K{Fuc:4; Hex:6; HexNAc:6}	3	Ammonium	1.0	1	MouseBrain-Z-T-1-pipeline-1714003844	base
LAYATIN(N-Glycosylation)DSR{Hex:3; HexNAc:4}	2	Unmodified	0.9914251662031164	2	MouseBrain-Z-T-1-pipeline-1714003844	base
LAYATIN(N-Glycosylation)DSR{Hex:3; HexNAc:4}	3	Unmodified	1.0	1	MouseBrain-Z-T-1-pipeline-1714003844	base
LAYATIN(N-Glycosylation)DSR{Hex:3; HexNAc:4}	3	Ammonium	1.0	1	MouseBrain-Z-T-1-pipeline-1714003844	base
C(Carbamidomethyl)HLN(N-Glycosylation)NSEC(Carbamidomethyl)MPIK{Fuc:2; Hex:5; HexNAc:4}	3	Unmodified	0.9856279395116058	2	MouseBrain-Z-T-1-pipeline-1714003844	base
IWMTVQHN(N-Glycosylation)NTELTR{Hex:5; HexNAc:2}	3	Unmodified	1.0	1	MouseBrain-Z-T-1-pipeline-1714003844	base
EKDLN(N-Glycosylation)NSATIFLQVVDKLEK{Hex:5; HexNAc:2}	4	Unmodified	0.99433842786403	2	MouseBrain-Z-T-1-pipeline-1714003844	base
GILN(N-Glycosylation)ATLSVAEINHPVTTYK{Hex:5; HexNAc:2}	3	Unmodified	1.0	1	MouseBrain-Z-T-1-pipeline-1714003844	base
FN(N-Glycosylation)GTDIHSIIK{Hex:5; HexNAc:2}	3	Unmodified	0.9287954794996396	2	MouseBrain-Z-T-1-pipeline-1714003844	base
FN(N-Glycosylation)GTDIHSIIK{Hex:5; HexNAc:2}	2	Unmodified	1.0	1	MouseBrain-Z-T-1-pipeline-1714003844	base
VLVAPPSEEAN(N-Glycosylation)TTK{Fuc:3; Hex:6; HexNAc:5; Neu5Ac:2}	3	Ammonium	0.9974787531496424	2	MouseBrain-Z-T-1-pipeline-1714003844	base
VLVAPPSEEAN(N-Glycosylation)TTK{Fuc:3; Hex:6; HexNAc:5; Neu5Ac:2}	4	Ammonium	1.0	1	MouseBrain-Z-T-1-pipeline-1714003844	base
VLVAPPSEEAN(N-Glycosylation)TTK{Fuc:3; Hex:6; HexNAc:5; Neu5Ac:2}	3	Unmodified	1.0	1	MouseBrain-Z-T-1-pipeline-1714003844	base
FLN(N-Glycosylation)VTPNVEVNVEC(Carbamidomethyl)R{Fuc:2; Hex:5; HexNAc:5; Neu5Ac:2}	3	Ammonium	0.990239050870176	3	MouseBrain-Z-T-1-pipeline-1714003844	base
FLN(N-Glycosylation)VTPNVEVNVEC(Carbamidomethyl)R{Fuc:2; Hex:5; HexNAc:5; Neu5Ac:2}	4	Ammonium * 2	0.9798937642605084	2	MouseBrain-Z-T-1-pipeline-1714003844	base
FLN(N-Glycosylation)VTPNVEVNVEC(Carbamidomethyl)R{Fuc:2; Hex:5; HexNAc:5; Neu5Ac:2}	3	Ammonium * 2	0.9987800895781742	2	MouseBrain-Z-T-1-pipeline-1714003844	base
YHYN(N-Glycosylation)GTFLDGTLFDSSHNR{Hex:8; HexNAc:2}	4	Unmodified	1.0	1	MouseBrain-Z-T-1-pipeline-1714003844	base
VLVAPPSEEAN(N-Glycosylation)TTK{Fuc:3; Hex:7; HexNAc:6; Neu5Ac:1}	4	Unmodified	0.9810204380622825	3	MouseBrain-Z-T-1-pipeline-1714003844	base
VLVAPPSEEAN(N-Glycosylation)TTK{Fuc:3; Hex:7; HexNAc:6; Neu5Ac:1}	3	Unmodified	0.9906724688584218	3	MouseBrain-Z-T-1-pipeline-1714003844	base
VLVAPPSEEAN(N-Glycosylation)TTK{Fuc:3; Hex:7; HexNAc:6; Neu5Ac:1}	3	Ammonium	0.9965722866177732	3	MouseBrain-Z-T-1-pipeline-1714003844	base
VLVAPPSEEAN(N-Glycosylation)TTK{Fuc:3; Hex:7; HexNAc:6; Neu5Ac:1}	4	Ammonium	1.0	1	MouseBrain-Z-T-1-pipeline-1714003844	base
VSDN(N-Glycosylation)YTSISGMDLGLKPR{Hex:5; HexNAc:2}	3	Unmodified	1.0	1	MouseBrain-Z-T-1-pipeline-1714003844	base
VLVAPPSEEAN(N-Glycosylation)TTK{Fuc:4; Hex:7; HexNAc:5}	3	Ammonium	1.0	1	MouseBrain-Z-T-1-pipeline-1714003844	base
VLGFKPKPPKN(N-Glycosylation)ESLETYPLMMK{Fuc:2; Hex:5; HexNAc:4; Neu5Ac:1}	5	Unmodified	0.9591272790540823	2	MouseBrain-Z-T-1-pipeline-1714003844	base
VLGFKPKPPKN(N-Glycosylation)ESLETYPLMMK{Fuc:2; Hex:5; HexNAc:4; Neu5Ac:1}	4	Unmodified	1.0	1	MouseBrain-Z-T-1-pipeline-1714003844	base
GQC(Carbamidomethyl)AN(N-Glycosylation)GTC(Carbamidomethyl)LC(Carbamidomethyl)QEGYAGEDC(Carbamidomethyl)SQR{Fuc:1; Hex:3; HexNAc:4}	3	Ammonium	1.0	1	MouseBrain-Z-T-1-pipeline-1714003844	base
GQC(Carbamidomethyl)AN(N-Glycosylation)GTC(Carbamidomethyl)LC(Carbamidomethyl)QEGYAGEDC(Carbamidomethyl)SQR{Fuc:1; Hex:3; HexNAc:4}	3	Unmodified	1.0	1	MouseBrain-Z-T-1-pipeline-1714003844	base
YYHGELSYLN(N-Glycosylation)VTR{Hex:6; HexNAc:2}	3	Unmodified	0.8533162853600835	3	MouseBrain-Z-T-1-pipeline-1714003844	base
N(N-Glycosylation)YTWVPIR{Hex:6; HexNAc:2}	2	Unmodified	0.9983958134141362	2	MouseBrain-Z-T-1-pipeline-1714003844	base
N(N-Glycosylation)YTWVPIR{Hex:6; HexNAc:2}	3	Ammonium	1.0	1	MouseBrain-Z-T-1-pipeline-1714003844	base
KVIC(Carbamidomethyl)TGPN(N-Glycosylation)DTSPGSPR{Hex:6; HexNAc:2}	3	Unmodified	0.9068128468576644	2	MouseBrain-Z-T-1-pipeline-1714003844	base
VSVVN(N-Glycosylation)STLAEVHWDPVPPK{Hex:5; HexNAc:2}	3	Unmodified	0.9788160856357472	2	MouseBrain-Z-T-1-pipeline-1714003844	base
VIYN(N-Glycosylation)LTEK{Hex:5; HexNAc:2}	2	Unmodified	1.0	1	MouseBrain-Z-T-1-pipeline-1714003844	base
VN(N-Glycosylation)FTC(Carbamidomethyl)K{Fuc:1; Hex:6; HexNAc:3}	2	Unmodified	0.9912247861162792	2	MouseBrain-Z-T-1-pipeline-1714003844	base
VN(N-Glycosylation)FTC(Carbamidomethyl)K{Fuc:1; Hex:6; HexNAc:3}	3	Unmodified	1.0	1	MouseBrain-Z-T-1-pipeline-1714003844	base
C(Carbamidomethyl)APVN(N-Glycosylation)ISC(Carbamidomethyl)YAK{Hex:5; HexNAc:2}	2	Unmodified	0.8756636810420907	2	MouseBrain-Z-T-1-pipeline-1714003844	base
N(N-Glycosylation)TTEVVK{Hex:6; HexNAc:2}	2	Unmodified	0.9740806821359728	2	MouseBrain-Z-T-1-pipeline-1714003844	base
TVVAPSTEGGLN(N-Glycosylation)LTSTFLR{Fuc:1; Hex:3; HexNAc:4}	3	Ammonium	1.0	1	MouseBrain-Z-T-1-pipeline-1714003844	base
AGPN(N-Glycosylation)GTLFVVDAYK{Hex:6; HexNAc:2}	3	Unmodified	1.0	1	MouseBrain-Z-T-1-pipeline-1714003844	base
AGPN(N-Glycosylation)GTLFVVDAYK{Hex:6; HexNAc:2}	2	Unmodified	1.0	1	MouseBrain-Z-T-1-pipeline-1714003844	base
SISN(N-Glycosylation)MTSQEFVEK{Hex:9; HexNAc:2}	3	Unmodified	1.0	1	MouseBrain-Z-T-1-pipeline-1714003844	base
SISN(N-Glycosylation)MTSQEFVEK{Hex:9; HexNAc:2}	2	Unmodified	1.0	1	MouseBrain-Z-T-1-pipeline-1714003844	base
SISN(N-Glycosylation)MTSQEFVEK{Hex:9; HexNAc:2}	3	Ammonium	1.0	1	MouseBrain-Z-T-1-pipeline-1714003844	base
N(N-Glycosylation)STTLVMHMK{Hex:5; HexNAc:2}	3	Unmodified	0.989082917920282	2	MouseBrain-Z-T-1-pipeline-1714003844	base
N(N-Glycosylation)STTLVMHMK{Hex:5; HexNAc:2}	2	Unmodified	1.0	1	MouseBrain-Z-T-1-pipeline-1714003844	base
LSHDGN(N-Glycosylation)ETLPLHLYVK{Hex:5; HexNAc:2}	4	Unmodified	0.8854289241140677	3	MouseBrain-Z-T-1-pipeline-1714003844	base
LSHDGN(N-Glycosylation)ETLPLHLYVK{Hex:5; HexNAc:2}	3	Unmodified	0.8242359022853967	2	MouseBrain-Z-T-1-pipeline-1714003844	base
LYWISSGN(N-Glycosylation)HTINR{Hex:6; HexNAc:2}	3	Unmodified	1.0	1	MouseBrain-Z-T-1-pipeline-1714003844	base
LYWISSGNHTIN(N-Glycosylation)R{Hex:6; HexNAc:2}	3	Unmodified	1.0	1	MouseBrain-Z-T-1-pipeline-1714003844	base
DPAGWLSINPIN(N-Glycosylation)GTVDTTAVLDR{Fuc:1; Hex:3; HexNAc:4}	3	Unmodified	0.963744670126392	2	MouseBrain-Z-T-1-pipeline-1714003844	base
DPAGWLSINPIN(N-Glycosylation)GTVDTTAVLDR{Fuc:1; Hex:3; HexNAc:4}	3	Ammonium	0.971184071893119	2	MouseBrain-Z-T-1-pipeline-1714003844	base
LWLPVN(N-Glycosylation)LTWADLEDKDGR{Hex:6; HexNAc:2}	3	Unmodified	1.0	1	MouseBrain-Z-T-1-pipeline-1714003844	base
VIC(Carbamidomethyl)TGPN(N-Glycosylation)DTSPGSPR{Hex:7; HexNAc:2}	2	Unmodified	0.973558849829168	2	MouseBrain-Z-T-1-pipeline-1714003844	base
VIC(Carbamidomethyl)TGPN(N-Glycosylation)DTSPGSPR{Hex:7; HexNAc:2}	3	Unmodified	0.8734958367198212	3	MouseBrain-Z-T-1-pipeline-1714003844	base
VIC(Carbamidomethyl)TGPN(N-Glycosylation)DTSPGSPR{Hex:7; HexNAc:2}	3	Ammonium	0.9904526971159584	3	MouseBrain-Z-T-1-pipeline-1714003844	base
SIAHN(N-Glycosylation)MTTPNK{Hex:6; HexNAc:2}	3	Unmodified	0.9863977120054368	2	MouseBrain-Z-T-1-pipeline-1714003844	base
SIAHN(N-Glycosylation)MTTPNK{Hex:6; HexNAc:2}	2	Unmodified	1.0	1	MouseBrain-Z-T-1-pipeline-1714003844	base
SIAHN(N-Glycosylation)MTTPNK{Hex:6; HexNAc:2}	3	Unmodified	0.986397712005437	2	MouseBrain-Z-T-1-pipeline-1714003844	base
SIAHN(N-Glycosylation)MTTPNK{Hex:6; HexNAc:2}	2	Unmodified	1.0	1	MouseBrain-Z-T-1-pipeline-1714003844	base
NN(N-Glycosylation)VTEIQGIPGAASGLIK{Fuc:1; Hex:5; HexNAc:4; Neu5Ac:2}	4	Unmodified	1.0	1	MouseBrain-Z-T-1-pipeline-1714003844	base
NN(N-Glycosylation)VTEIQGIPGAASGLIK{Fuc:1; Hex:5; HexNAc:4; Neu5Ac:2}	3	Unmodified	1.0	1	MouseBrain-Z-T-1-pipeline-1714003844	base
NN(N-Glycosylation)VTEIQGIPGAASGLIK{Fuc:1; Hex:5; HexNAc:4; Neu5Ac:2}	3	Ammonium	0.9860177702675674	2	MouseBrain-Z-T-1-pipeline-1714003844	base
DEGDYFC(Carbamidomethyl)ELQVSGANPMSSN(N-Glycosylation)K{Fuc:2; Hex:4; HexNAc:4}	3	Unmodified	0.9758472660961824	4	MouseBrain-Z-T-1-pipeline-1714003844	base
DEGDYFC(Carbamidomethyl)ELQVSGANPMSSN(N-Glycosylation)K{Fuc:2; Hex:4; HexNAc:4}	4	Unmodified	1.0	1	MouseBrain-Z-T-1-pipeline-1714003844	base
DEGDYFC(Carbamidomethyl)ELQVSGANPMSSN(N-Glycosylation)K{Fuc:2; Hex:4; HexNAc:4}	3	Ammonium	0.9980875884516912	2	MouseBrain-Z-T-1-pipeline-1714003844	base
FLN(N-Glycosylation)VTPNVEVNVEC(Carbamidomethyl)R{Fuc:2; Hex:4; HexNAc:5}	3	Unmodified	0.9917226375423625	2	MouseBrain-Z-T-1-pipeline-1714003844	base
GKAN(N-Glycosylation)STGTLVITNPTR{Hex:5; HexNAc:3}	3	Unmodified	0.9703407344707856	2	MouseBrain-Z-T-1-pipeline-1714003844	base
AN(N-Glycosylation)ATLLLGPLR{Hex:5; HexNAc:2}	2	Unmodified	0.9887367951191705	3	MouseBrain-Z-T-1-pipeline-1714003844	base
AN(N-Glycosylation)ATLLLGPLR{Hex:5; HexNAc:2}	3	Unmodified	0.9823414669314566	2	MouseBrain-Z-T-1-pipeline-1714003844	base
WGHN(N-Glycosylation)VTEFQQR{Hex:8; HexNAc:2}	3	Unmodified	1.0	1	MouseBrain-Z-T-1-pipeline-1714003844	base
AN(N-Glycosylation)ATIEVK{Hex:3; HexNAc:6}	2	Unmodified	1.0	1	MouseBrain-Z-T-1-pipeline-1714003844	base
N(N-Glycosylation)C(Carbamidomethyl)TGDC(Carbamidomethyl)VHEGK{Hex:8; HexNAc:2}	3	Unmodified	1.0	1	MouseBrain-Z-T-1-pipeline-1714003844	base
FN(N-Glycosylation)VSLGK{Hex:5; HexNAc:2}	2	Unmodified	1.0	1	MouseBrain-Z-T-1-pipeline-1714003844	base
VETGEN(N-Glycosylation)C(Carbamidomethyl)TSPAPK{Hex:5; HexNAc:2}	2	Unmodified	0.9924681407740829	3	MouseBrain-Z-T-1-pipeline-1714003844	base
VETGEN(N-Glycosylation)C(Carbamidomethyl)TSPAPK{Hex:5; HexNAc:2}	3	Unmodified	0.9742691582579434	3	MouseBrain-Z-T-1-pipeline-1714003844	base
VIC(Carbamidomethyl)TGPN(N-Glycosylation)DTSPGSPR{Hex:9; HexNAc:2}	3	Ammonium	1.0	1	MouseBrain-Z-T-1-pipeline-1714003844	base
LDWLGN(N-Glycosylation)C(Carbamidomethyl)SGLNDDSYGYR{Fuc:1; Hex:3; HexNAc:5}	3	Ammonium	1.0	1	MouseBrain-Z-T-1-pipeline-1714003844	base
YSVQHMYFTYN(N-Glycosylation)LSDTEHFPNAISK{Hex:6; HexNAc:2}	4	Unmodified	0.904167116774432	2	MouseBrain-Z-T-1-pipeline-1714003844	base
LAVTN(N-Glycosylation)TTMTGTVLK{Hex:8; HexNAc:2}	3	Ammonium	1.0	1	MouseBrain-Z-T-1-pipeline-1714003844	base
VGVNKN(N-Glycosylation)QTVTATFGYPFR{Fuc:2; Hex:6; HexNAc:3}	3	Unmodified	0.9738684309722158	2	MouseBrain-Z-T-1-pipeline-1714003844	base
N(N-Glycosylation)LTIVDSGLK{Hex:6; HexNAc:2}	3	Unmodified	1.0	1	MouseBrain-Z-T-1-pipeline-1714003844	base
N(N-Glycosylation)LTIVDSGLK{Hex:6; HexNAc:2}	2	Unmodified	1.0	1	MouseBrain-Z-T-1-pipeline-1714003844	base
VFGSQN(N-Glycosylation)LTTVK{Hex:5; HexNAc:2}	2	Unmodified	1.0	1	MouseBrain-Z-T-1-pipeline-1714003844	base
GYN(N-Glycosylation)VTYWWK{Hex:6; HexNAc:2}	2	Unmodified	1.0	1	MouseBrain-Z-T-1-pipeline-1714003844	base
AGPN(N-Glycosylation)GTLFVVDAYK{Hex:5; HexNAc:2}	2	Unmodified	0.9972822977003196	2	MouseBrain-Z-T-1-pipeline-1714003844	base
AGPN(N-Glycosylation)GTLFVVDAYK{Hex:5; HexNAc:2}	3	Unmodified	0.9258668455499408	2	MouseBrain-Z-T-1-pipeline-1714003844	base
GQTGLGFLYASGLGVN(N-Glycosylation)SSQAK{Hex:9; HexNAc:2}	3	Ammonium	1.0	1	MouseBrain-Z-T-1-pipeline-1714003844	base
GYLLTLN(N-Glycosylation)FTK{Hex:6; HexNAc:2}	2	Unmodified	1.0	1	MouseBrain-Z-T-1-pipeline-1714003844	base
N(N-Glycosylation)ASNMEYR{Fuc:2; Hex:4; HexNAc:5}	3	Unmodified	0.9922461753191236	3	MouseBrain-Z-T-1-pipeline-1714003844	base
N(N-Glycosylation)ASNMEYR{Fuc:2; Hex:4; HexNAc:5}	2	Unmodified	0.997265319536299	2	MouseBrain-Z-T-1-pipeline-1714003844	base
N(N-Glycosylation)ASNMEYR{Fuc:2; Hex:4; HexNAc:5}	3	Ammonium	1.0	1	MouseBrain-Z-T-1-pipeline-1714003844	base
LVN(N-Glycosylation)STFLHNK{Hex:5; HexNAc:2}	3	Unmodified	1.0	1	MouseBrain-Z-T-1-pipeline-1714003844	base
LVN(N-Glycosylation)STFLHNK{Hex:5; HexNAc:2}	2	Unmodified	1.0	1	MouseBrain-Z-T-1-pipeline-1714003844	base
HSSNEPSN(N-Glycosylation)MSYVK{Fuc:1; Hex:3; HexNAc:5}	3	Unmodified	0.9898866067518336	3	MouseBrain-Z-T-1-pipeline-1714003844	base
VLVAPPSEEAN(N-Glycosylation)TTK{Fuc:4; Hex:6; HexNAc:6}	3	Ammonium	1.0	1	MouseBrain-Z-T-1-pipeline-1714003844	base
VLVAPPSEEAN(N-Glycosylation)TTK{Fuc:4; Hex:6; HexNAc:6}	4	Ammonium	1.0	1	MouseBrain-Z-T-1-pipeline-1714003844	base
VLVAPPSEEAN(N-Glycosylation)TTK{Fuc:4; Hex:6; HexNAc:6}	3	Unmodified	1.0	1	MouseBrain-Z-T-1-pipeline-1714003844	base
SDVPNTSPN(N-Glycosylation)STSQHVAEFETER{Fuc:2; Hex:4; HexNAc:3}	3	Unmodified	0.7975321796575502	2	MouseBrain-Z-T-1-pipeline-1714003844	base
SDVPN(N-Glycosylation)TSPNSTSQHVAEFETER{Fuc:2; Hex:4; HexNAc:3}	3	Unmodified	0.7975321796575503	2	MouseBrain-Z-T-1-pipeline-1714003844	base
FN(N-Glycosylation)HTQTIQQK{Hex:5; HexNAc:2}	3	Unmodified	0.9788931069484028	2	MouseBrain-Z-T-1-pipeline-1714003844	base
FN(N-Glycosylation)HTQTIQQK{Hex:5; HexNAc:2}	2	Unmodified	1.0	1	MouseBrain-Z-T-1-pipeline-1714003844	base
ISPGKN(N-Glycosylation)ATGMEVGWYR{Fuc:1; Hex:4; HexNAc:3}	3	Unmodified	1.0	1	MouseBrain-Z-T-1-pipeline-1714003844	base
LQWN(N-Glycosylation)GSK{Hex:5; HexNAc:2}	2	Unmodified	1.0	1	MouseBrain-Z-T-1-pipeline-1714003844	base
N(N-Glycosylation)ETHFDAGAK{Hex:8; HexNAc:2}	3	Unmodified	1.0	1	MouseBrain-Z-T-1-pipeline-1714003844	base
KN(N-Glycosylation)ASNMEYR{Fuc:1; Hex:6; HexNAc:3}	3	Unmodified	1.0	1	MouseBrain-Z-T-1-pipeline-1714003844	base
FKLDWLGN(N-Glycosylation)C(Carbamidomethyl)SGLNDDSYGYR{Fuc:2; Hex:4; HexNAc:5}	3	Unmodified	0.9890478741873304	3	MouseBrain-Z-T-1-pipeline-1714003844	base
FKLDWLGN(N-Glycosylation)C(Carbamidomethyl)SGLNDDSYGYR{Fuc:2; Hex:4; HexNAc:5}	4	Unmodified	0.9877306476674372	2	MouseBrain-Z-T-1-pipeline-1714003844	base
FKLDWLGN(N-Glycosylation)C(Carbamidomethyl)SGLNDDSYGYR{Fuc:2; Hex:4; HexNAc:5}	4	Ammonium	1.0	1	MouseBrain-Z-T-1-pipeline-1714003844	base
VLGFKPKPPKN(N-Glycosylation)ESLETYPLMMK{Fuc:1; Hex:6; HexNAc:5; Neu5Ac:4}	4	Unmodified	0.9751410996409958	3	MouseBrain-Z-T-1-pipeline-1714003844	base
VLGFKPKPPKN(N-Glycosylation)ESLETYPLMMK{Fuc:1; Hex:6; HexNAc:5; Neu5Ac:4}	5	Unmodified	0.913661247837086	2	MouseBrain-Z-T-1-pipeline-1714003844	base
VLTLAN(N-Glycosylation)FTTK{Fuc:2; Hex:4; HexNAc:5}	3	Unmodified	0.9880212365172318	3	MouseBrain-Z-T-1-pipeline-1714003844	base
VLTLAN(N-Glycosylation)FTTK{Fuc:2; Hex:4; HexNAc:5}	3	Ammonium	0.983384287257917	2	MouseBrain-Z-T-1-pipeline-1714003844	base
FLN(N-Glycosylation)VTPNVEVNVEC(Carbamidomethyl)R{Fuc:2; Hex:5; HexNAc:5; Neu5Ac:1}	3	Unmodified	0.9912439191115986	4	MouseBrain-Z-T-1-pipeline-1714003844	base
FLN(N-Glycosylation)VTPNVEVNVEC(Carbamidomethyl)R{Fuc:2; Hex:5; HexNAc:5; Neu5Ac:1}	3	Ammonium	0.9975211305300002	2	MouseBrain-Z-T-1-pipeline-1714003844	base
QMVEN(N-Glycosylation)FSPNQTK{Fuc:2; Hex:4; HexNAc:4}	3	Unmodified	0.99618120780473	2	MouseBrain-Z-T-1-pipeline-1714003844	base
QMVENFSPN(N-Glycosylation)QTK{Fuc:2; Hex:4; HexNAc:4}	3	Unmodified	0.99618120780473	2	MouseBrain-Z-T-1-pipeline-1714003844	base
FLN(N-Glycosylation)VTPNVEVNVEC(Carbamidomethyl)R{Fuc:1; Hex:4; HexNAc:4; Neu5Ac:2}	3	Ammonium	1.0	1	MouseBrain-Z-T-1-pipeline-1714003844	base
FLN(N-Glycosylation)VTPNVEVNVEC(Carbamidomethyl)R{Fuc:1; Hex:4; HexNAc:4; Neu5Ac:2}	3	Ammonium * 2	1.0	1	MouseBrain-Z-T-1-pipeline-1714003844	base
FKLDWLGN(N-Glycosylation)C(Carbamidomethyl)SGLNDDSYGYR{Fuc:1; Hex:3; HexNAc:4}	3	Unmodified	0.9638010574930752	2	MouseBrain-Z-T-1-pipeline-1714003844	base
IGPGEPLELLC(Carbamidomethyl)N(N-Glycosylation)VSGALPPPGR{Fuc:1; Hex:4; HexNAc:3}	3	Ammonium	0.9879319766302962	8	MouseBrain-Z-T-1-pipeline-1714003844	base
IGPGEPLELLC(Carbamidomethyl)N(N-Glycosylation)VSGALPPPGR{Fuc:1; Hex:4; HexNAc:3}	3	Unmodified	0.9689089649128004	6	MouseBrain-Z-T-1-pipeline-1714003844	base
FEN(N-Glycosylation)QTC(Carbamidomethyl)FPLPDSR{Fuc:1; Hex:3; HexNAc:3}	3	Unmodified	0.7550966552379755	4	MouseBrain-Z-T-1-pipeline-1714003844	base
FEN(N-Glycosylation)QTC(Carbamidomethyl)FPLPDSR{Fuc:1; Hex:3; HexNAc:3}	2	Unmodified	0.978007333091706	2	MouseBrain-Z-T-1-pipeline-1714003844	base
FEN(N-Glycosylation)QTC(Carbamidomethyl)FPLPDSR{Fuc:1; Hex:3; HexNAc:3}	3	Ammonium	0.9933565134501704	2	MouseBrain-Z-T-1-pipeline-1714003844	base
FKLDWLGN(N-Glycosylation)C(Carbamidomethyl)SGLNDDSYGYR{Fuc:3; Hex:5; HexNAc:5}	3	Unmodified	1.0	1	MouseBrain-Z-T-1-pipeline-1714003844	base
FKLDWLGN(N-Glycosylation)C(Carbamidomethyl)SGLNDDSYGYR{Fuc:3; Hex:5; HexNAc:5}	4	Ammonium	1.0	1	MouseBrain-Z-T-1-pipeline-1714003844	base
THN(N-Glycosylation)LTNLNPDLQYR{Fuc:2; Hex:4; HexNAc:5}	3	Unmodified	1.0	1	MouseBrain-Z-T-1-pipeline-1714003844	base
HNN(N-Glycosylation)DTQHIWESDSNEFSVIADPR{Hex:6; HexNAc:2}	3	Unmodified	0.9760078646842834	2	MouseBrain-Z-T-1-pipeline-1714003844	base
HNN(N-Glycosylation)DTQHIWESDSNEFSVIADPR{Hex:6; HexNAc:2}	4	Unmodified	0.9654282134430138	3	MouseBrain-Z-T-1-pipeline-1714003844	base
AAEDWTENPEPFN(N-Glycosylation)ASFYR{Hex:10; HexNAc:2}	3	Ammonium	1.0	1	MouseBrain-Z-T-1-pipeline-1714003844	base
HNFRPGTDFVVEYIDSN(N-Glycosylation)HTK{Fuc:1; Hex:4; HexNAc:5; Neu5Ac:1}	4	Unmodified	1.0	1	MouseBrain-Z-T-1-pipeline-1714003844	base
TN(N-Glycosylation)YTLHVIEMK{Hex:3; HexNAc:4}	3	Unmodified	1.0	1	MouseBrain-Z-T-1-pipeline-1714003844	base
LSVEC(Carbamidomethyl)AN(N-Glycosylation)K{Fuc:1; Hex:4; HexNAc:5; Neu5Ac:1}	2	Unmodified	0.958746955034552	5	MouseBrain-Z-T-1-pipeline-1714003844	base
LSVEC(Carbamidomethyl)AN(N-Glycosylation)K{Fuc:1; Hex:4; HexNAc:5; Neu5Ac:1}	3	Unmodified	0.9669536644286448	5	MouseBrain-Z-T-1-pipeline-1714003844	base
LSVEC(Carbamidomethyl)AN(N-Glycosylation)K{Fuc:1; Hex:4; HexNAc:5; Neu5Ac:1}	3	Ammonium	1.0	1	MouseBrain-Z-T-1-pipeline-1714003844	base
LEN(N-Glycosylation)ITTGTYTIHAQK{Hex:6; HexNAc:2}	3	Unmodified	1.0	1	MouseBrain-Z-T-1-pipeline-1714003844	base
AHNELGTN(N-Glycosylation)STSLR{Fuc:2; Hex:4; HexNAc:5}	3	Unmodified	0.9935574336017938	2	MouseBrain-Z-T-1-pipeline-1714003844	base
FN(N-Glycosylation)STEYQVVTR{Hex:9; HexNAc:2}	2	Unmodified	1.0	1	MouseBrain-Z-T-1-pipeline-1714003844	base
FN(N-Glycosylation)STEYQVVTR{Hex:9; HexNAc:2}	3	Unmodified	1.0	1	MouseBrain-Z-T-1-pipeline-1714003844	base
FN(N-Glycosylation)STEYQVVTR{Hex:9; HexNAc:2}	3	Ammonium	1.0	1	MouseBrain-Z-T-1-pipeline-1714003844	base
N(N-Glycosylation)SSHLVC(Carbamidomethyl)SAC(Carbamidomethyl)FGPC(Carbamidomethyl)AR{Hex:7; HexNAc:2}	3	Unmodified	1.0	1	MouseBrain-Z-T-1-pipeline-1714003844	base
GN(N-Glycosylation)GTLITFHSAFQC(Carbamidomethyl)C(Carbamidomethyl)GK{Fuc:1; Hex:4; HexNAc:4}	3	Unmodified	0.9758102838540332	3	MouseBrain-Z-T-1-pipeline-1714003844	base
VGVHIN(N-Glycosylation)NTQTK{Hex:5; HexNAc:2}	3	Unmodified	1.0	1	MouseBrain-Z-T-1-pipeline-1714003844	base
LTN(N-Glycosylation)VTFPTGQVSSFR{Hex:9; HexNAc:2}	3	Unmodified	0.9320287447213532	3	MouseBrain-Z-T-1-pipeline-1714003844	base
LTN(N-Glycosylation)VTFPTGQVSSFR{Hex:9; HexNAc:2}	2	Unmodified	1.0	1	MouseBrain-Z-T-1-pipeline-1714003844	base
LTN(N-Glycosylation)VTFPTGQVSSFR{Hex:9; HexNAc:2}	3	Ammonium	1.0	1	MouseBrain-Z-T-1-pipeline-1714003844	base
GN(N-Glycosylation)GTLITFHSAFQC(Carbamidomethyl)C(Carbamidomethyl)GK{Fuc:1; Hex:5; HexNAc:3}	3	Unmodified	0.9724650146886432	2	MouseBrain-Z-T-1-pipeline-1714003844	base
TVVAPSTEGGLN(N-Glycosylation)LTSTFLR{Hex:9; HexNAc:2}	3	Ammonium	1.0	1	MouseBrain-Z-T-1-pipeline-1714003844	base
VLTLAN(N-Glycosylation)FTTK{Fuc:1; Hex:6; HexNAc:5; Neu5Ac:1}	3	Unmodified	1.0	1	MouseBrain-Z-T-1-pipeline-1714003844	base
VLTLAN(N-Glycosylation)FTTK{Fuc:1; Hex:4; HexNAc:5; Neu5Ac:2}	3	Ammonium * 2	1.0	1	MouseBrain-Z-T-1-pipeline-1714003844	base
QTVEEEGGASSYN(N-Glycosylation)TSSK{Fuc:1; Hex:3; HexNAc:4}	3	Unmodified	1.0	1	MouseBrain-Z-T-1-pipeline-1714003844	base
LN(N-Glycosylation)GTDPIVAADSK{Hex:5; HexNAc:2}	2	Unmodified	0.7571036594292542	2	MouseBrain-Z-T-1-pipeline-1714003844	base
LN(N-Glycosylation)GTDPIVAADSK{Hex:5; HexNAc:2}	3	Unmodified	1.0	1	MouseBrain-Z-T-1-pipeline-1714003844	base
VLVAPPSEEAN(N-Glycosylation)TTK{Fuc:3; Hex:7; HexNAc:5; Neu5Ac:1}	3	Unmodified	0.9861214012036648	3	MouseBrain-Z-T-1-pipeline-1714003844	base
VLVAPPSEEAN(N-Glycosylation)TTK{Fuc:3; Hex:7; HexNAc:5; Neu5Ac:1}	3	Ammonium	0.990664823066599	4	MouseBrain-Z-T-1-pipeline-1714003844	base
DEGDYFC(Carbamidomethyl)ELQVSGANPMSSN(N-Glycosylation)K{Fuc:1; Hex:6; HexNAc:3}	3	Unmodified	0.9914689784246108	2	MouseBrain-Z-T-1-pipeline-1714003844	base
DEGDYFC(Carbamidomethyl)ELQVSGANPMSSN(N-Glycosylation)K{Fuc:1; Hex:6; HexNAc:3}	3	Ammonium	0.9845377733763018	3	MouseBrain-Z-T-1-pipeline-1714003844	base
WAN(N-Glycosylation)ITWK{Hex:5; HexNAc:2}	2	Unmodified	1.0	1	MouseBrain-Z-T-1-pipeline-1714003844	base
VTQQSPTSMNQVN(N-Glycosylation)LTC(Carbamidomethyl)R{Hex:5; HexNAc:4}	3	Unmodified	0.6876513430575468	2	MouseBrain-Z-T-1-pipeline-1714003844	base
LAYATIN(N-Glycosylation)DSR{Hex:4; HexNAc:3}	3	Unmodified	1.0	1	MouseBrain-Z-T-1-pipeline-1714003844	base
LAYATIN(N-Glycosylation)DSR{Hex:4; HexNAc:3}	2	Unmodified	1.0	1	MouseBrain-Z-T-1-pipeline-1714003844	base
VLTLAN(N-Glycosylation)FTTK{Fuc:1; Hex:6; HexNAc:6; Neu5Ac:2}	3	Unmodified	1.0	1	MouseBrain-Z-T-1-pipeline-1714003844	base
VLTLAN(N-Glycosylation)FTTK{Fuc:1; Hex:6; HexNAc:6; Neu5Ac:2}	3	Ammonium	1.0	1	MouseBrain-Z-T-1-pipeline-1714003844	base
VLTLAN(N-Glycosylation)FTTK{Fuc:2; Hex:5; HexNAc:6; Neu5Ac:2}	3	Ammonium	1.0	1	MouseBrain-Z-T-1-pipeline-1714003844	base
VLTLAN(N-Glycosylation)FTTK{Fuc:2; Hex:5; HexNAc:6; Neu5Ac:2}	3	Ammonium * 2	1.0	1	MouseBrain-Z-T-1-pipeline-1714003844	base
LSVEC(Carbamidomethyl)AN(N-Glycosylation)K{Fuc:3; Hex:6; HexNAc:6; Neu5Ac:1}	3	Unmodified	0.9844581484299094	3	MouseBrain-Z-T-1-pipeline-1714003844	base
LSVEC(Carbamidomethyl)AN(N-Glycosylation)K{Fuc:3; Hex:6; HexNAc:6; Neu5Ac:1}	3	Ammonium	0.9919549455034016	3	MouseBrain-Z-T-1-pipeline-1714003844	base
SVLEN(N-Glycosylation)TTSYEEAK{Hex:7; HexNAc:2}	2	Unmodified	0.8863143497915502	2	MouseBrain-Z-T-1-pipeline-1714003844	base
SVLEN(N-Glycosylation)TTSYEEAK{Hex:7; HexNAc:2}	3	Unmodified	1.0	1	MouseBrain-Z-T-1-pipeline-1714003844	base
VYC(Carbamidomethyl)N(N-Glycosylation)MTEDK{Hex:5; HexNAc:2}	2	Unmodified	0.9967603992256818	2	MouseBrain-Z-T-1-pipeline-1714003844	base
N(N-Glycosylation)TTEVVK{Hex:7; HexNAc:2}	2	Unmodified	0.9783592718917524	4	MouseBrain-Z-T-1-pipeline-1714003844	base
YIITWDHVVALSN(N-Glycosylation)ESTVTGYK{Hex:8; HexNAc:2}	3	Unmodified	1.0	1	MouseBrain-Z-T-1-pipeline-1714003844	base
GKAN(N-Glycosylation)YSLQIYPDESHYFHSVALK{Hex:8; HexNAc:2}	4	Unmodified	1.0	1	MouseBrain-Z-T-1-pipeline-1714003844	base
IYAGMVSLMDEAVGN(N-Glycosylation)VTK{Hex:6; HexNAc:2}	3	Ammonium	0.9893256594236242	3	MouseBrain-Z-T-1-pipeline-1714003844	base
IYAGMVSLMDEAVGN(N-Glycosylation)VTK{Hex:6; HexNAc:2}	2	Unmodified	1.0	1	MouseBrain-Z-T-1-pipeline-1714003844	base
IYAGMVSLMDEAVGN(N-Glycosylation)VTK{Hex:6; HexNAc:2}	3	Unmodified	0.9507151610519938	2	MouseBrain-Z-T-1-pipeline-1714003844	base
ALN(N-Glycosylation)ITSLQMHSLR{Hex:5; HexNAc:2}	3	Unmodified	1.0	1	MouseBrain-Z-T-1-pipeline-1714003844	base
FN(N-Glycosylation)STEYQVVTR{Hex:5; HexNAc:2}	2	Unmodified	0.9518666672349128	2	MouseBrain-Z-T-1-pipeline-1714003844	base
FN(N-Glycosylation)STEYQVVTR{Hex:5; HexNAc:2}	3	Unmodified	0.953573116859504	2	MouseBrain-Z-T-1-pipeline-1714003844	base
FN(N-Glycosylation)STEYQVVTR{Hex:5; HexNAc:2}	3	Ammonium	1.0	1	MouseBrain-Z-T-1-pipeline-1714003844	base
KSDDDYEDYASN(N-Glycosylation)K{Hex:8; HexNAc:2}	3	Unmodified	1.0	1	MouseBrain-Z-T-1-pipeline-1714003844	base
HVSFLPASRPVVN(N-Glycosylation)VSGGPLLYSHR{Hex:5; HexNAc:2}	4	Unmodified	1.0	1	MouseBrain-Z-T-1-pipeline-1714003844	base
YFHFFN(N-Glycosylation)ISLC(Carbamidomethyl)GHEGR{Hex:6; HexNAc:2}	4	Unmodified	1.0	1	MouseBrain-Z-T-1-pipeline-1714003844	base
YFHFFN(N-Glycosylation)ISLC(Carbamidomethyl)GHEGR{Hex:6; HexNAc:2}	3	Unmodified	1.0	1	MouseBrain-Z-T-1-pipeline-1714003844	base
DEGDYFC(Carbamidomethyl)ELQVSGANPMSSN(N-Glycosylation)K{Hex:6; HexNAc:4}	3	Unmodified	0.9887692336708572	2	MouseBrain-Z-T-1-pipeline-1714003844	base
IGSYN(N-Glycosylation)GTAGDSLSYHQGRPFSTEDR{Fuc:2; Hex:4; HexNAc:4}	4	Unmodified	1.0	1	MouseBrain-Z-T-1-pipeline-1714003844	base
VETGEN(N-Glycosylation)C(Carbamidomethyl)TSPAPK{Hex:8; HexNAc:2}	3	Ammonium	0.9859446089911452	2	MouseBrain-Z-T-1-pipeline-1714003844	base
VETGEN(N-Glycosylation)C(Carbamidomethyl)TSPAPK{Hex:8; HexNAc:2}	2	Unmodified	0.8935609406888525	2	MouseBrain-Z-T-1-pipeline-1714003844	base
VETGEN(N-Glycosylation)C(Carbamidomethyl)TSPAPK{Hex:8; HexNAc:2}	3	Unmodified	1.0	1	MouseBrain-Z-T-1-pipeline-1714003844	base
AN(N-Glycosylation)ATIEVK{Hex:5; HexNAc:2}	2	Unmodified	0.9996116061894432	2	MouseBrain-Z-T-1-pipeline-1714003844	base
VLGFKPKPPKN(N-Glycosylation)ESLETYPLMMK{Fuc:1; Hex:6; HexNAc:6; Neu5Ac:3}	4	Unmodified	0.9848634466653928	4	MouseBrain-Z-T-1-pipeline-1714003844	base
VLGFKPKPPKN(N-Glycosylation)ESLETYPLMMK{Fuc:1; Hex:6; HexNAc:6; Neu5Ac:3}	5	Unmodified	1.0	1	MouseBrain-Z-T-1-pipeline-1714003844	base
N(N-Glycosylation)VTDTFK{Hex:5; HexNAc:2}	2	Unmodified	0.999118364951552	2	MouseBrain-Z-T-1-pipeline-1714003844	base
N(N-Glycosylation)VTDTFK{Hex:5; HexNAc:2}	2	Unmodified	0.999118364951552	2	MouseBrain-Z-T-1-pipeline-1714003844	base
LSVEC(Carbamidomethyl)AN(N-Glycosylation)K{Fuc:4; Hex:7; HexNAc:6}	3	Unmodified	1.0	1	MouseBrain-Z-T-1-pipeline-1714003844	base
N(N-Glycosylation)C(Carbamidomethyl)TEPALHEFPR{Hex:9; HexNAc:2}	3	Unmodified	1.0	1	MouseBrain-Z-T-1-pipeline-1714003844	base
GKAN(N-Glycosylation)STGTLVITNPTR{Fuc:1; Hex:3; HexNAc:3}	3	Unmodified	0.9836011985086116	2	MouseBrain-Z-T-1-pipeline-1714003844	base
VIC(Carbamidomethyl)TGPN(N-Glycosylation)DTSPGSPR{Hex:6; HexNAc:2}	3	Unmodified	0.7164614004642899	2	MouseBrain-Z-T-1-pipeline-1714003844	base
VIC(Carbamidomethyl)TGPN(N-Glycosylation)DTSPGSPR{Hex:6; HexNAc:2}	2	Unmodified	0.9141559053641882	3	MouseBrain-Z-T-1-pipeline-1714003844	base
VIC(Carbamidomethyl)TGPN(N-Glycosylation)DTSPGSPR{Hex:6; HexNAc:2}	3	Ammonium	1.0	1	MouseBrain-Z-T-1-pipeline-1714003844	base
KVIC(Carbamidomethyl)TGPN(N-Glycosylation)DTSPGSPR{Hex:5; HexNAc:2}	3	Unmodified	0.9564264066036058	2	MouseBrain-Z-T-1-pipeline-1714003844	base
LN(N-Glycosylation)SSSQTNSLK{Fuc:3; Hex:5; HexNAc:5}	3	Unmodified	1.0	1	MouseBrain-Z-T-1-pipeline-1714003844	base
LN(N-Glycosylation)SSSQTNSLK{Fuc:3; Hex:5; HexNAc:5}	3	Ammonium	1.0	1	MouseBrain-Z-T-1-pipeline-1714003844	base
LMNAPLYLAEWQN(N-Glycosylation)ITK{Fuc:3; Hex:5; HexNAc:4}	3	Unmodified	0.9840020342151102	2	MouseBrain-Z-T-1-pipeline-1714003844	base
LMNAPLYLAEWQN(N-Glycosylation)ITK{Fuc:3; Hex:5; HexNAc:4}	3	Ammonium	0.9841574807955846	2	MouseBrain-Z-T-1-pipeline-1714003844	base
LMNAPLYLAEWQN(N-Glycosylation)ITK{Fuc:3; Hex:5; HexNAc:4}	4	Ammonium	1.0	1	MouseBrain-Z-T-1-pipeline-1714003844	base
KMLSAFN(N-Glycosylation)ATSGK{Hex:9; HexNAc:2}	3	Unmodified	1.0	1	MouseBrain-Z-T-1-pipeline-1714003844	base
GSALHEDIYVLHDN(N-Glycosylation)GTLEIPVAQK{Hex:5; HexNAc:2}	3	Unmodified	0.9907015890660192	2	MouseBrain-Z-T-1-pipeline-1714003844	base
GSALHEDIYVLHDN(N-Glycosylation)GTLEIPVAQK{Hex:5; HexNAc:2}	4	Unmodified	0.950627583523952	2	MouseBrain-Z-T-1-pipeline-1714003844	base
VFLN(N-Glycosylation)GTHR{Hex:5; HexNAc:2}	3	Unmodified	1.0	1	MouseBrain-Z-T-1-pipeline-1714003844	base
GN(N-Glycosylation)GTLITFHSAFQC(Carbamidomethyl)C(Carbamidomethyl)GK{Fuc:1; Hex:5; HexNAc:4; Neu5Ac:1}	3	Unmodified	0.9726695023080282	3	MouseBrain-Z-T-1-pipeline-1714003844	base
KFEAEN(N-Glycosylation)ISNYTALLLSQDGK{Hex:8; HexNAc:2}	3	Unmodified	1.0	1	MouseBrain-Z-T-1-pipeline-1714003844	base
KFEAENISN(N-Glycosylation)YTALLLSQDGK{Hex:8; HexNAc:2}	3	Unmodified	1.0	1	MouseBrain-Z-T-1-pipeline-1714003844	base
QMVEN(N-Glycosylation)FSPNQTK{Fuc:2; Hex:4; HexNAc:5}	3	Ammonium	1.0	1	MouseBrain-Z-T-1-pipeline-1714003844	base
QMVEN(N-Glycosylation)FSPNQTK{Fuc:2; Hex:4; HexNAc:5}	3	Unmodified	0.9541033109062758	3	MouseBrain-Z-T-1-pipeline-1714003844	base
QMVENFSPN(N-Glycosylation)QTK{Fuc:2; Hex:4; HexNAc:5}	3	Ammonium	1.0	1	MouseBrain-Z-T-1-pipeline-1714003844	base
QMVENFSPN(N-Glycosylation)QTK{Fuc:2; Hex:4; HexNAc:5}	3	Unmodified	0.9541033109062758	3	MouseBrain-Z-T-1-pipeline-1714003844	base
YIITWDHVVALSN(N-Glycosylation)ESTVTGYK{Fuc:1; Hex:3; HexNAc:4}	3	Unmodified	0.9584395398031827	2	MouseBrain-Z-T-1-pipeline-1714003844	base
YIITWDHVVALSN(N-Glycosylation)ESTVTGYK{Fuc:1; Hex:3; HexNAc:4}	4	Unmodified	1.0	1	MouseBrain-Z-T-1-pipeline-1714003844	base
AN(N-Glycosylation)ATIEVK{Fuc:1; Hex:4; HexNAc:5}	2	Unmodified	0.992609270348082	3	MouseBrain-Z-T-1-pipeline-1714003844	base
AN(N-Glycosylation)ATIEVK{Fuc:1; Hex:4; HexNAc:5}	3	Unmodified	0.9011003199360484	2	MouseBrain-Z-T-1-pipeline-1714003844	base
IYN(N-Glycosylation)ASELPVR{Hex:5; HexNAc:2}	2	Unmodified	1.0	1	MouseBrain-Z-T-1-pipeline-1714003844	base
DAMVGN(N-Glycosylation)YTC(Carbamidomethyl)EVTELSR{Hex:5; HexNAc:2}	3	Unmodified	0.8616333959426609	4	MouseBrain-Z-T-1-pipeline-1714003844	base
DAMVGN(N-Glycosylation)YTC(Carbamidomethyl)EVTELSR{Hex:5; HexNAc:2}	2	Unmodified	0.9225368060164656	3	MouseBrain-Z-T-1-pipeline-1714003844	base
DAMVGN(N-Glycosylation)YTC(Carbamidomethyl)EVTELSR{Hex:5; HexNAc:2}	3	Ammonium	0.9821028882862368	3	MouseBrain-Z-T-1-pipeline-1714003844	base
IISEN(N-Glycosylation)KTDEEPGYIKK{Fuc:1; Hex:3; HexNAc:5}	4	Unmodified	1.0	1	MouseBrain-Z-T-1-pipeline-1714003844	base
DEGDYFC(Carbamidomethyl)ELQVSGANPMSSN(N-Glycosylation)K{Fuc:1; Hex:4; HexNAc:5}	3	Unmodified	0.9934827251775212	4	MouseBrain-Z-T-1-pipeline-1714003844	base
DEGDYFC(Carbamidomethyl)ELQVSGANPMSSN(N-Glycosylation)K{Fuc:1; Hex:4; HexNAc:5}	3	Ammonium	0.9838952730518122	4	MouseBrain-Z-T-1-pipeline-1714003844	base
N(N-Glycosylation)TTLYIDR{Hex:5; HexNAc:2}	2	Unmodified	1.0	1	MouseBrain-Z-T-1-pipeline-1714003844	base
NC(Carbamidomethyl)N(N-Glycosylation)LTQIGGLIDSK{Hex:8; HexNAc:2}	2	Unmodified	1.0	1	MouseBrain-Z-T-1-pipeline-1714003844	base
NC(Carbamidomethyl)N(N-Glycosylation)LTQIGGLIDSK{Hex:8; HexNAc:2}	3	Ammonium	1.0	1	MouseBrain-Z-T-1-pipeline-1714003844	base
NC(Carbamidomethyl)N(N-Glycosylation)LTQIGGLIDSK{Hex:8; HexNAc:2}	2	Unmodified	1.0	1	MouseBrain-Z-T-1-pipeline-1714003844	base
NC(Carbamidomethyl)N(N-Glycosylation)LTQIGGLIDSK{Hex:8; HexNAc:2}	3	Ammonium	1.0	1	MouseBrain-Z-T-1-pipeline-1714003844	base
QVN(N-Glycosylation)FTVDEHR{Hex:5; HexNAc:2}	3	Unmodified	1.0	1	MouseBrain-Z-T-1-pipeline-1714003844	base
AN(N-Glycosylation)TTQPGIVEGGQVLK{Hex:8; HexNAc:2}	3	Ammonium	1.0	1	MouseBrain-Z-T-1-pipeline-1714003844	base
AN(N-Glycosylation)TTQPGIVEGGQVLK{Hex:8; HexNAc:2}	3	Unmodified	1.0	1	MouseBrain-Z-T-1-pipeline-1714003844	base
HIN(N-Glycosylation)LTTLSVAGGFR{Hex:5; HexNAc:2}	3	Unmodified	0.9274001378369028	3	MouseBrain-Z-T-1-pipeline-1714003844	base
LMNAPLYLAEWQN(N-Glycosylation)ITK{Fuc:1; Hex:4; HexNAc:4; Neu5Ac:2}	3	Ammonium	1.0	1	MouseBrain-Z-T-1-pipeline-1714003844	base
LMNAPLYLAEWQN(N-Glycosylation)ITK{Fuc:1; Hex:4; HexNAc:4; Neu5Ac:2}	3	Ammonium * 2	0.990832945940929	3	MouseBrain-Z-T-1-pipeline-1714003844	base
DN(N-Glycosylation)ATQEEILHYLEK{Fuc:1; Hex:3; HexNAc:2}	3	Unmodified	0.9554336913741208	2	MouseBrain-Z-T-1-pipeline-1714003844	base
N(N-Glycosylation)TTEVVK{Hex:8; HexNAc:2}	2	Unmodified	0.9672898067102372	3	MouseBrain-Z-T-1-pipeline-1714003844	base
N(N-Glycosylation)TTEVVK{Hex:8; HexNAc:2}	3	Unmodified	1.0	1	MouseBrain-Z-T-1-pipeline-1714003844	base
KC(Carbamidomethyl)LAN(N-Glycosylation)GSWTDMDTPSR{Hex:8; HexNAc:2}	3	Unmodified	1.0	1	MouseBrain-Z-T-1-pipeline-1714003844	base
QKDGDDEWTSVVVAN(N-Glycosylation)VSK{Fuc:1; Hex:3; HexNAc:4}	3	Unmodified	0.9072987098705348	2	MouseBrain-Z-T-1-pipeline-1714003844	base
ELLSN(N-Glycosylation)QSEVMLR{Fuc:1; Hex:3; HexNAc:4}	2	Unmodified	1.0	1	MouseBrain-Z-T-1-pipeline-1714003844	base
ELLSN(N-Glycosylation)QSEVMLR{Fuc:1; Hex:3; HexNAc:4}	3	Unmodified	1.0	1	MouseBrain-Z-T-1-pipeline-1714003844	base
ELLSN(N-Glycosylation)QSEVMLR{Fuc:1; Hex:3; HexNAc:4}	3	Ammonium	1.0	1	MouseBrain-Z-T-1-pipeline-1714003844	base
LDWLGN(N-Glycosylation)C(Carbamidomethyl)SGLNDDSYGYR{Fuc:2; Hex:4; HexNAc:5}	3	Unmodified	1.0	1	MouseBrain-Z-T-1-pipeline-1714003844	base
LDWLGN(N-Glycosylation)C(Carbamidomethyl)SGLNDDSYGYR{Fuc:2; Hex:4; HexNAc:5}	3	Ammonium	1.0	1	MouseBrain-Z-T-1-pipeline-1714003844	base
GYN(N-Glycosylation)VTYWWK{Hex:5; HexNAc:2}	2	Unmodified	1.0	1	MouseBrain-Z-T-1-pipeline-1714003844	base
N(N-Glycosylation)VSDTTK{Hex:6; HexNAc:2}	2	Unmodified	0.8284428130670763	2	MouseBrain-Z-T-1-pipeline-1714003844	base
VLGFKPKPPKN(N-Glycosylation)ESLETYPLMMK{Fuc:2; Hex:7; HexNAc:6; Neu5Ac:3}	5	Unmodified	0.9869761475134776	4	MouseBrain-Z-T-1-pipeline-1714003844	base
VLGFKPKPPKN(N-Glycosylation)ESLETYPLMMK{Fuc:2; Hex:7; HexNAc:6; Neu5Ac:3}	4	Unmodified	0.950475589894004	5	MouseBrain-Z-T-1-pipeline-1714003844	base
VLGFKPKPPKN(N-Glycosylation)ESLETYPLMMK{Fuc:2; Hex:7; HexNAc:6; Neu5Ac:3}	4	Ammonium	0.9957340796241508	2	MouseBrain-Z-T-1-pipeline-1714003844	base
VLGFKPKPPKN(N-Glycosylation)ESLETYPLMMK{Fuc:2; Hex:7; HexNAc:6; Neu5Ac:3}	5	Ammonium	1.0	1	MouseBrain-Z-T-1-pipeline-1714003844	base
SDLNPAN(N-Glycosylation)GSYPFQALHQR{Hex:4; HexNAc:2}	3	Unmodified	1.0	1	MouseBrain-Z-T-1-pipeline-1714003844	base
EC(Carbamidomethyl)HTIQN(N-Glycosylation)YTLWR{Hex:5; HexNAc:2}	3	Unmodified	1.0	1	MouseBrain-Z-T-1-pipeline-1714003844	base
C(Carbamidomethyl)NLGVAIVSMVN(N-Glycosylation)NSTTHR{Hex:5; HexNAc:2}	3	Unmodified	1.0	1	MouseBrain-Z-T-1-pipeline-1714003844	base
C(Carbamidomethyl)NLGVAIVSMVNN(N-Glycosylation)STTHR{Hex:5; HexNAc:2}	3	Unmodified	1.0	1	MouseBrain-Z-T-1-pipeline-1714003844	base
NALGTAN(N-Glycosylation)QTINGHFLK{Hex:5; HexNAc:2}	3	Unmodified	1.0	1	MouseBrain-Z-T-1-pipeline-1714003844	base
DEGDYFC(Carbamidomethyl)ELQVSGANPMSSN(N-Glycosylation)K{Fuc:1; Hex:6; HexNAc:3; Neu5Ac:1}	3	Ammonium	0.9767674186415182	2	MouseBrain-Z-T-1-pipeline-1714003844	base
DEGDYFC(Carbamidomethyl)ELQVSGANPMSSN(N-Glycosylation)K{Fuc:1; Hex:6; HexNAc:3; Neu5Ac:1}	3	Unmodified	0.9937701838147592	2	MouseBrain-Z-T-1-pipeline-1714003844	base
SIN(N-Glycosylation)VTGQGFSLIQK{Hex:9; HexNAc:2}	3	Unmodified	1.0	1	MouseBrain-Z-T-1-pipeline-1714003844	base
FLN(N-Glycosylation)VTPNVEVNVEC(Carbamidomethyl)R{Fuc:3; Hex:5; HexNAc:6}	3	Unmodified	0.9970095284537072	2	MouseBrain-Z-T-1-pipeline-1714003844	base
FLN(N-Glycosylation)VTPNVEVNVEC(Carbamidomethyl)R{Fuc:3; Hex:5; HexNAc:6}	3	Ammonium	1.0	1	MouseBrain-Z-T-1-pipeline-1714003844	base
MHLN(N-Glycosylation)GSNVQVLHR{Fuc:1; Hex:3; HexNAc:5}	4	Unmodified	1.0	1	MouseBrain-Z-T-1-pipeline-1714003844	base
DLQGNPIAN(N-Glycosylation)ATISVDGIDHDVTSAK{Hex:5; HexNAc:2}	3	Unmodified	1.0	1	MouseBrain-Z-T-1-pipeline-1714003844	base
N(N-Glycosylation)HSLAFVGTK{Hex:5; HexNAc:2}	3	Unmodified	0.8656741149222782	2	MouseBrain-Z-T-1-pipeline-1714003844	base
N(N-Glycosylation)HSLAFVGTK{Hex:5; HexNAc:2}	2	Unmodified	1.0	1	MouseBrain-Z-T-1-pipeline-1714003844	base
DN(N-Glycosylation)ATQEEILHYLEK{Hex:5; HexNAc:2}	3	Unmodified	0.992564987173279	2	MouseBrain-Z-T-1-pipeline-1714003844	base
C(Carbamidomethyl)N(N-Glycosylation)ASSQFLC(Carbamidomethyl)SSGR{Fuc:1; Hex:3; HexNAc:5}	3	Unmodified	0.9908992635553454	2	MouseBrain-Z-T-1-pipeline-1714003844	base
C(Carbamidomethyl)N(N-Glycosylation)ASSQFLC(Carbamidomethyl)SSGR{Fuc:1; Hex:3; HexNAc:5}	2	Unmodified	1.0	1	MouseBrain-Z-T-1-pipeline-1714003844	base
NILPTMN(N-Glycosylation)GSC(Carbamidomethyl)TFHK{Hex:5; HexNAc:2}	3	Unmodified	1.0	1	MouseBrain-Z-T-1-pipeline-1714003844	base
IDVNSWIEN(N-Glycosylation)FTK{Hex:6; HexNAc:2}	2	Unmodified	0.9769902404795716	2	MouseBrain-Z-T-1-pipeline-1714003844	base
IDVNSWIEN(N-Glycosylation)FTK{Hex:6; HexNAc:2}	3	Unmodified	1.0	1	MouseBrain-Z-T-1-pipeline-1714003844	base
N(N-Glycosylation)ATGMEVGWYR{Fuc:1; Hex:4; HexNAc:3}	2	Unmodified	0.9225225399775084	3	MouseBrain-Z-T-1-pipeline-1714003844	base
N(N-Glycosylation)ATGMEVGWYR{Fuc:1; Hex:4; HexNAc:3}	3	Unmodified	0.9209728621570498	2	MouseBrain-Z-T-1-pipeline-1714003844	base
N(N-Glycosylation)ATGMEVGWYR{Fuc:1; Hex:4; HexNAc:3}	3	Ammonium	1.0	1	MouseBrain-Z-T-1-pipeline-1714003844	base
IQFGGAN(N-Glycosylation)VSGFQIVDYDDSLVSK{Hex:8; HexNAc:2}	3	Unmodified	0.9881969858471664	2	MouseBrain-Z-T-1-pipeline-1714003844	base
IQFGGAN(N-Glycosylation)VSGFQIVDYDDSLVSK{Hex:8; HexNAc:2}	3	Ammonium	1.0	1	MouseBrain-Z-T-1-pipeline-1714003844	base
HNN(N-Glycosylation)DTQHIWESDSNEFSVIADPR{Hex:9; HexNAc:2}	4	Unmodified	1.0	1	MouseBrain-Z-T-1-pipeline-1714003844	base
LSLSEN(N-Glycosylation)YTLSIANAK{Fuc:1; Hex:3; HexNAc:4}	3	Unmodified	0.9014596905231675	3	MouseBrain-Z-T-1-pipeline-1714003844	base
LSLSEN(N-Glycosylation)YTLSIANAK{Fuc:1; Hex:3; HexNAc:4}	2	Unmodified	1.0	1	MouseBrain-Z-T-1-pipeline-1714003844	base
LSLSEN(N-Glycosylation)YTLSIANAK{Fuc:1; Hex:3; HexNAc:4}	3	Ammonium	1.0	1	MouseBrain-Z-T-1-pipeline-1714003844	base
SVLEN(N-Glycosylation)TTSYEEAK{Hex:8; HexNAc:2}	3	Unmodified	1.0	1	MouseBrain-Z-T-1-pipeline-1714003844	base
SVLEN(N-Glycosylation)TTSYEEAK{Hex:8; HexNAc:2}	2	Unmodified	1.0	1	MouseBrain-Z-T-1-pipeline-1714003844	base
SVLEN(N-Glycosylation)TTSYEEAK{Hex:8; HexNAc:2}	3	Ammonium	1.0	1	MouseBrain-Z-T-1-pipeline-1714003844	base
N(N-Glycosylation)ETHSIC(Carbamidomethyl)SAC(Carbamidomethyl)DESC(Carbamidomethyl)K{Hex:6; HexNAc:2}	3	Unmodified	0.9767540325679074	2	MouseBrain-Z-T-1-pipeline-1714003844	base
N(N-Glycosylation)GTILYTMR{Hex:5; HexNAc:2}	2	Unmodified	1.0	1	MouseBrain-Z-T-1-pipeline-1714003844	base
ALPGGTDN(N-Glycosylation)ASAASAAGGSGPQR{Hex:10; HexNAc:2}	3	Ammonium	1.0	1	MouseBrain-Z-T-1-pipeline-1714003844	base
ALPGGTDN(N-Glycosylation)ASAASAAGGSGPQR{Hex:10; HexNAc:2}	3	Unmodified	1.0	1	MouseBrain-Z-T-1-pipeline-1714003844	base
N(N-Glycosylation)STKEEILAALEK{Hex:5; HexNAc:2}	3	Unmodified	1.0	1	MouseBrain-Z-T-1-pipeline-1714003844	base
AN(N-Glycosylation)STGTLVITNPTR{Fuc:1; Hex:3; HexNAc:2}	2	Unmodified	0.9943071834678394	2	MouseBrain-Z-T-1-pipeline-1714003844	base
AN(N-Glycosylation)STGTLVITNPTR{Fuc:1; Hex:3; HexNAc:2}	3	Unmodified	1.0	1	MouseBrain-Z-T-1-pipeline-1714003844	base
ISN(N-Glycosylation)VTPADAGIYYC(Carbamidomethyl)VK{Fuc:2; Hex:6; HexNAc:4}	3	Ammonium	1.0	1	MouseBrain-Z-T-1-pipeline-1714003844	base
ISN(N-Glycosylation)VTPADAGIYYC(Carbamidomethyl)VK{Fuc:2; Hex:6; HexNAc:4}	3	Unmodified	1.0	1	MouseBrain-Z-T-1-pipeline-1714003844	base
C(Carbamidomethyl)LAN(N-Glycosylation)GSWTDMDTPSR{Hex:8; HexNAc:2}	3	Ammonium	1.0	1	MouseBrain-Z-T-1-pipeline-1714003844	base
N(N-Glycosylation)GTSFDIHYGSGSLSGYLSQDTVSVPC(Carbamidomethyl)K{Hex:6; HexNAc:2}	3	Unmodified	0.9518657462995525	3	MouseBrain-Z-T-1-pipeline-1714003844	base
DEGDYFC(Carbamidomethyl)ELQVSGANPMSSN(N-Glycosylation)K{Fuc:3; Hex:5; HexNAc:5}	3	Ammonium	0.9931731919833988	3	MouseBrain-Z-T-1-pipeline-1714003844	base
DEGDYFC(Carbamidomethyl)ELQVSGANPMSSN(N-Glycosylation)K{Fuc:3; Hex:5; HexNAc:5}	4	Unmodified	1.0	1	MouseBrain-Z-T-1-pipeline-1714003844	base
N(N-Glycosylation)MTILETK{Hex:5; HexNAc:2}	2	Unmodified	1.0	1	MouseBrain-Z-T-1-pipeline-1714003844	base
NIYQPPEGN(N-Glycosylation)ASVIQDFTEDGHLLHTFYLGTGR{Hex:5; HexNAc:2}	4	Unmodified	0.959038726921622	3	MouseBrain-Z-T-1-pipeline-1714003844	base
DEGDYFC(Carbamidomethyl)ELQVSGANPMSSN(N-Glycosylation)K{Hex:6; HexNAc:3; Neu5Ac:1}	3	Unmodified	0.9765717283616512	2	MouseBrain-Z-T-1-pipeline-1714003844	base
DEGDYFC(Carbamidomethyl)ELQVSGANPMSSN(N-Glycosylation)K{Hex:6; HexNAc:3; Neu5Ac:1}	4	Unmodified	1.0	1	MouseBrain-Z-T-1-pipeline-1714003844	base
TLN(N-Glycosylation)C(Carbamidomethyl)SGAHVK{Fuc:3; Hex:5; HexNAc:5}	3	Unmodified	0.980737877395207	2	MouseBrain-Z-T-1-pipeline-1714003844	base
VFFGEHVHGATIN(N-Glycosylation)FTMENQIHQHGK{Fuc:2; Hex:5; HexNAc:6; Neu5Ac:1}	5	Unmodified	1.0	1	MouseBrain-Z-T-1-pipeline-1714003844	base
VFFGEHVHGATIN(N-Glycosylation)FTMENQIHQHGK{Fuc:2; Hex:5; HexNAc:6; Neu5Ac:1}	6	Unmodified	1.0	1	MouseBrain-Z-T-1-pipeline-1714003844	base
FKLDWLGN(N-Glycosylation)C(Carbamidomethyl)SGLNDDSYGYR{Fuc:1; Hex:4; HexNAc:4; Neu5Ac:2}	3	Ammonium	0.9921072323915172	2	MouseBrain-Z-T-1-pipeline-1714003844	base
THN(N-Glycosylation)LTNLNPDLQYR{Fuc:2; Hex:5; HexNAc:3}	3	Unmodified	1.0	1	MouseBrain-Z-T-1-pipeline-1714003844	base
LEN(N-Glycosylation)ITTGTYTIHAQK{Hex:5; HexNAc:2}	3	Unmodified	1.0	1	MouseBrain-Z-T-1-pipeline-1714003844	base
LDWLGN(N-Glycosylation)C(Carbamidomethyl)SGLNDDSYGYR{Fuc:1; Hex:4; HexNAc:5; Neu5Ac:1}	3	Ammonium	0.9939355318535632	2	MouseBrain-Z-T-1-pipeline-1714003844	base
LDWLGN(N-Glycosylation)C(Carbamidomethyl)SGLNDDSYGYR{Fuc:1; Hex:4; HexNAc:5; Neu5Ac:1}	3	Unmodified	0.9950425592174365	2	MouseBrain-Z-T-1-pipeline-1714003844	base
N(N-Glycosylation)TTEVVK{Hex:5; HexNAc:2}	2	Unmodified	1.0	1	MouseBrain-Z-T-1-pipeline-1714003844	base
LMNAPLYLAEWQN(N-Glycosylation)ITK{Fuc:2; Hex:6; HexNAc:5; Neu5Ac:2}	4	Unmodified	1.0	1	MouseBrain-Z-T-1-pipeline-1714003844	base
LMNAPLYLAEWQN(N-Glycosylation)ITK{Fuc:2; Hex:6; HexNAc:5; Neu5Ac:2}	3	Ammonium	0.9948269149915082	3	MouseBrain-Z-T-1-pipeline-1714003844	base
LMNAPLYLAEWQN(N-Glycosylation)ITK{Fuc:2; Hex:6; HexNAc:5; Neu5Ac:2}	4	Ammonium	1.0	1	MouseBrain-Z-T-1-pipeline-1714003844	base
SEFMGLVLN(N-Glycosylation)STSNHLR{Hex:5; HexNAc:2}	3	Unmodified	1.0	1	MouseBrain-Z-T-1-pipeline-1714003844	base
LMNAPLYLAEWQN(N-Glycosylation)ITK{Fuc:2; Hex:5; HexNAc:4; Neu5Ac:2}	3	Ammonium	0.9927962486254622	2	MouseBrain-Z-T-1-pipeline-1714003844	base
LMNAPLYLAEWQN(N-Glycosylation)ITK{Fuc:2; Hex:5; HexNAc:4; Neu5Ac:2}	3	Unmodified	1.0	1	MouseBrain-Z-T-1-pipeline-1714003844	base
ETWNN(N-Glycosylation)VTVWGSR{Fuc:1; Hex:3; HexNAc:4}	3	Unmodified	1.0	1	MouseBrain-Z-T-1-pipeline-1714003844	base
ETWNN(N-Glycosylation)VTVWGSR{Fuc:1; Hex:3; HexNAc:4}	2	Unmodified	1.0	1	MouseBrain-Z-T-1-pipeline-1714003844	base
QTVEEEGGASSYN(N-Glycosylation)TSSK{Fuc:2; Hex:4; HexNAc:4}	3	Ammonium	0.992359395685626	2	MouseBrain-Z-T-1-pipeline-1714003844	base
QTVEEEGGASSYN(N-Glycosylation)TSSK{Fuc:2; Hex:4; HexNAc:4}	3	Unmodified	1.0	1	MouseBrain-Z-T-1-pipeline-1714003844	base
IN(N-Glycosylation)GTDVDIGMDFR{Hex:5; HexNAc:2}	2	Unmodified	1.0	1	MouseBrain-Z-T-1-pipeline-1714003844	base
IN(N-Glycosylation)GTDVDIGMDFR{Hex:5; HexNAc:2}	3	Unmodified	1.0	1	MouseBrain-Z-T-1-pipeline-1714003844	base
FQLLN(N-Glycosylation)FSSSELK{Fuc:1; Hex:3; HexNAc:5}	3	Unmodified	1.0	1	MouseBrain-Z-T-1-pipeline-1714003844	base
FQLLN(N-Glycosylation)FSSSELK{Fuc:1; Hex:3; HexNAc:5}	2	Unmodified	1.0	1	MouseBrain-Z-T-1-pipeline-1714003844	base
VLTLAN(N-Glycosylation)FTTK{Fuc:3; Hex:7; HexNAc:4}	2	Unmodified	1.0	1	MouseBrain-Z-T-1-pipeline-1714003844	base
VLTLAN(N-Glycosylation)FTTK{Fuc:3; Hex:7; HexNAc:4}	3	Unmodified	1.0	1	MouseBrain-Z-T-1-pipeline-1714003844	base
VLTLAN(N-Glycosylation)FTTK{Fuc:3; Hex:7; HexNAc:4}	3	Ammonium	1.0	1	MouseBrain-Z-T-1-pipeline-1714003844	base
VQN(N-Glycosylation)MSQSIEVLDR{Hex:8; HexNAc:2}	3	Ammonium	1.0	1	MouseBrain-Z-T-1-pipeline-1714003844	base
TQLTC(Carbamidomethyl)SLN(N-Glycosylation)SSGVDIVGHR{Fuc:2; Hex:4; HexNAc:5}	3	Unmodified	1.0	1	MouseBrain-Z-T-1-pipeline-1714003844	base
GKAN(N-Glycosylation)STGTLVITNPTR{Fuc:1; Hex:3; HexNAc:2}	3	Unmodified	0.9794171691360036	2	MouseBrain-Z-T-1-pipeline-1714003844	base
LSVEC(Carbamidomethyl)AN(N-Glycosylation)K{Fuc:2; Hex:4; HexNAc:5}	3	Unmodified	1.0	1	MouseBrain-Z-T-1-pipeline-1714003844	base
LSVEC(Carbamidomethyl)AN(N-Glycosylation)K{Fuc:2; Hex:4; HexNAc:5}	2	Unmodified	0.9926436695906516	2	MouseBrain-Z-T-1-pipeline-1714003844	base
FKLDWLGN(N-Glycosylation)C(Carbamidomethyl)SGLNDDSYGYR{Hex:8; HexNAc:2}	3	Unmodified	1.0	1	MouseBrain-Z-T-1-pipeline-1714003844	base
LDPVSLQILQTWN(N-Glycosylation)TSYPK{Fuc:1; Hex:3; HexNAc:5}	3	Ammonium	0.9893181753356628	3	MouseBrain-Z-T-1-pipeline-1714003844	base
LDPVSLQILQTWN(N-Glycosylation)TSYPK{Fuc:1; Hex:3; HexNAc:5}	3	Unmodified	0.9909680189257786	2	MouseBrain-Z-T-1-pipeline-1714003844	base
YHVLHIN(N-Glycosylation)TTK{Fuc:2; Hex:7; HexNAc:4}	3	Unmodified	0.977485160695602	2	MouseBrain-Z-T-1-pipeline-1714003844	base
YHVLHIN(N-Glycosylation)TTK{Fuc:2; Hex:7; HexNAc:4}	4	Unmodified	1.0	1	MouseBrain-Z-T-1-pipeline-1714003844	base
GPC(Carbamidomethyl)SHLC(Carbamidomethyl)LINYN(N-Glycosylation)R{Hex:5; HexNAc:2}	3	Unmodified	0.9868509958854224	2	MouseBrain-Z-T-1-pipeline-1714003844	base
MYVTN(N-Glycosylation)DTEVAENNYEALKDFFR{Hex:6; HexNAc:2}	3	Unmodified	1.0	1	MouseBrain-Z-T-1-pipeline-1714003844	base
HN(N-Glycosylation)LTIFFDVK{Hex:5; HexNAc:2}	3	Unmodified	0.984921659297592	3	MouseBrain-Z-T-1-pipeline-1714003844	base
GN(N-Glycosylation)ETIVNLIHSTR{Hex:8; HexNAc:2}	3	Unmodified	1.0	1	MouseBrain-Z-T-1-pipeline-1714003844	base
FAVLANNNLQILNIN(N-Glycosylation)K{Fuc:1; Hex:3; HexNAc:4}	3	Unmodified	0.982273495355837	2	MouseBrain-Z-T-1-pipeline-1714003844	base
FAVLANNNLQILNIN(N-Glycosylation)K{Fuc:1; Hex:3; HexNAc:4}	3	Ammonium	1.0	1	MouseBrain-Z-T-1-pipeline-1714003844	base
WIN(N-Glycosylation)DTVVVYK{Fuc:1; Hex:3; HexNAc:4}	2	Unmodified	1.0	1	MouseBrain-Z-T-1-pipeline-1714003844	base
FKLDWLGN(N-Glycosylation)C(Carbamidomethyl)SGLNDDSYGYR{Hex:5; HexNAc:2}	3	Unmodified	1.0	1	MouseBrain-Z-T-1-pipeline-1714003844	base
KVIC(Carbamidomethyl)TGPN(N-Glycosylation)DTSPGSPR{Hex:7; HexNAc:2}	3	Unmodified	0.9743573384400398	2	MouseBrain-Z-T-1-pipeline-1714003844	base
VLGFKPKPPKN(N-Glycosylation)ESLETYPLMMK{Fuc:1; Hex:5; HexNAc:6; Neu5Ac:2}	5	Unmodified	1.0	1	MouseBrain-Z-T-1-pipeline-1714003844	base
VLGFKPKPPKN(N-Glycosylation)ESLETYPLMMK{Fuc:1; Hex:5; HexNAc:6; Neu5Ac:2}	4	Unmodified	1.0	1	MouseBrain-Z-T-1-pipeline-1714003844	base
VWC(Carbamidomethyl)LGN(N-Glycosylation)ETK{Hex:5; HexNAc:2}	2	Unmodified	1.0	1	MouseBrain-Z-T-1-pipeline-1714003844	base
DLQGNPIAN(N-Glycosylation)ATISVDGIDHDVTSAK{Hex:8; HexNAc:2}	3	Unmodified	1.0	1	MouseBrain-Z-T-1-pipeline-1714003844	base
N(N-Glycosylation)QSVGDPNVDLIR{Hex:7; HexNAc:2}	2	Unmodified	0.9854027140350572	2	MouseBrain-Z-T-1-pipeline-1714003844	base
N(N-Glycosylation)QSVGDPNVDLIR{Hex:7; HexNAc:2}	3	Unmodified	0.6843885482335372	2	MouseBrain-Z-T-1-pipeline-1714003844	base
N(N-Glycosylation)QSVGDPNVDLIR{Hex:7; HexNAc:2}	3	Ammonium	1.0	1	MouseBrain-Z-T-1-pipeline-1714003844	base
SDVPNTSPN(N-Glycosylation)STSQHVAEFETER{Fuc:1; Hex:4; HexNAc:4; Neu5Ac:1}	3	Unmodified	0.9709181226201314	3	MouseBrain-Z-T-1-pipeline-1714003844	base
SDVPN(N-Glycosylation)TSPNSTSQHVAEFETER{Fuc:1; Hex:4; HexNAc:4; Neu5Ac:1}	3	Unmodified	0.9709181226201316	3	MouseBrain-Z-T-1-pipeline-1714003844	base
GKAN(N-Glycosylation)STGTLVITNPTR{Fuc:2; Hex:3; HexNAc:5}	3	Unmodified	1.0	1	MouseBrain-Z-T-1-pipeline-1714003844	base
QSEENFNPN(N-Glycosylation)C(Carbamidomethyl)SFWSYSK{Hex:8; HexNAc:2}	3	Unmodified	0.9639948711337208	2	MouseBrain-Z-T-1-pipeline-1714003844	base
QSEENFNPN(N-Glycosylation)C(Carbamidomethyl)SFWSYSK{Hex:8; HexNAc:2}	3	Ammonium	1.0	1	MouseBrain-Z-T-1-pipeline-1714003844	base
KLNLDGSN(N-Glycosylation)YTLLK{Hex:5; HexNAc:2}	3	Unmodified	1.0	1	MouseBrain-Z-T-1-pipeline-1714003844	base
LFNGQQGIIIQN(N-Glycosylation)FSTR{Hex:5; HexNAc:2}	3	Unmodified	1.0	1	MouseBrain-Z-T-1-pipeline-1714003844	base
LFNGQQGIIIQN(N-Glycosylation)FSTR{Hex:5; HexNAc:2}	2	Unmodified	1.0	1	MouseBrain-Z-T-1-pipeline-1714003844	base
LFNGQQGIIIQN(N-Glycosylation)FSTR{Hex:5; HexNAc:2}	3	Ammonium	0.9857416677159786	2	MouseBrain-Z-T-1-pipeline-1714003844	base
GTN(N-Glycosylation)ESEASSTQFTTEIDAPK{Fuc:1; Hex:4; HexNAc:3}	3	Unmodified	1.0	1	MouseBrain-Z-T-1-pipeline-1714003844	base
GTN(N-Glycosylation)ESEASSTQFTTEIDAPK{Fuc:1; Hex:4; HexNAc:3}	3	Ammonium	1.0	1	MouseBrain-Z-T-1-pipeline-1714003844	base
WSYVAYN(N-Glycosylation)ESDK{Hex:5; HexNAc:2}	2	Unmodified	1.0	1	MouseBrain-Z-T-1-pipeline-1714003844	base
LDWLGN(N-Glycosylation)C(Carbamidomethyl)SGLNDDSYGYR{Fuc:2; Hex:5; HexNAc:5}	3	Ammonium	0.9956691897750056	5	MouseBrain-Z-T-1-pipeline-1714003844	base
LDWLGN(N-Glycosylation)C(Carbamidomethyl)SGLNDDSYGYR{Fuc:2; Hex:5; HexNAc:5}	3	Unmodified	0.9944432177129816	3	MouseBrain-Z-T-1-pipeline-1714003844	base
VLVAPPSEEAN(N-Glycosylation)TTK{Fuc:5; Hex:7; HexNAc:6}	3	Ammonium	0.9899088501348444	3	MouseBrain-Z-T-1-pipeline-1714003844	base
VLVAPPSEEAN(N-Glycosylation)TTK{Fuc:5; Hex:7; HexNAc:6}	3	Unmodified	1.0	1	MouseBrain-Z-T-1-pipeline-1714003844	base
VLVAPPSEEAN(N-Glycosylation)TTK{Fuc:5; Hex:7; HexNAc:6}	4	Unmodified	1.0	1	MouseBrain-Z-T-1-pipeline-1714003844	base
ATQLFTN(N-Glycosylation)QTDIPNMEDVYAVK{Hex:5; HexNAc:2}	3	Ammonium	0.9727131175107268	2	MouseBrain-Z-T-1-pipeline-1714003844	base
ATQLFTN(N-Glycosylation)QTDIPNMEDVYAVK{Hex:5; HexNAc:2}	2	Unmodified	1.0	1	MouseBrain-Z-T-1-pipeline-1714003844	base
ATQLFTN(N-Glycosylation)QTDIPNMEDVYAVK{Hex:5; HexNAc:2}	3	Unmodified	1.0	1	MouseBrain-Z-T-1-pipeline-1714003844	base
VLVAPPSEEAN(N-Glycosylation)TTK{Fuc:3; Hex:7; HexNAc:6; Neu5Ac:2}	3	Ammonium	0.990631333843071	5	MouseBrain-Z-T-1-pipeline-1714003844	base
VLVAPPSEEAN(N-Glycosylation)TTK{Fuc:3; Hex:7; HexNAc:6; Neu5Ac:2}	4	Ammonium	0.996671427051961	2	MouseBrain-Z-T-1-pipeline-1714003844	base
VLVAPPSEEAN(N-Glycosylation)TTK{Fuc:3; Hex:7; HexNAc:6; Neu5Ac:2}	3	Unmodified	0.9896008436829262	2	MouseBrain-Z-T-1-pipeline-1714003844	base
VLVAPPSEEAN(N-Glycosylation)TTK{Fuc:3; Hex:7; HexNAc:6; Neu5Ac:2}	4	Unmodified	0.9908419444592466	2	MouseBrain-Z-T-1-pipeline-1714003844	base
VLVAPPSEEAN(N-Glycosylation)TTK{Fuc:3; Hex:7; HexNAc:6; Neu5Ac:2}	4	Ammonium * 2	0.9903384980009348	3	MouseBrain-Z-T-1-pipeline-1714003844	base
VLVAPPSEEAN(N-Glycosylation)TTK{Fuc:5; Hex:8; HexNAc:7; Neu5Ac:1}	3	Ammonium	1.0	1	MouseBrain-Z-T-1-pipeline-1714003844	base
VLVAPPSEEAN(N-Glycosylation)TTK{Fuc:5; Hex:8; HexNAc:7; Neu5Ac:1}	4	Ammonium * 2	1.0	1	MouseBrain-Z-T-1-pipeline-1714003844	base
VLVAPPSEEAN(N-Glycosylation)TTK{Fuc:4; Hex:9; HexNAc:7; Neu5Ac:1}	3	Unmodified	1.0	1	MouseBrain-Z-T-1-pipeline-1714003844	base
VLVAPPSEEAN(N-Glycosylation)TTK{Fuc:4; Hex:9; HexNAc:7; Neu5Ac:1}	4	Ammonium	1.0	1	MouseBrain-Z-T-1-pipeline-1714003844	base
N(N-Glycosylation)LSDSLAR{Hex:5; HexNAc:2}	2	Unmodified	0.9178844898897228	2	MouseBrain-Z-T-1-pipeline-1714003844	base
VDHESLN(N-Glycosylation)ATPQVAMQVLEIHYTPSVK{Fuc:2; Hex:4; HexNAc:5}	4	Unmodified	0.9887428391322932	4	MouseBrain-Z-T-1-pipeline-1714003844	base
GKAN(N-Glycosylation)STGTLVITNPTR{Hex:3; HexNAc:4}	3	Unmodified	0.8839066864320078	2	MouseBrain-Z-T-1-pipeline-1714003844	base
DSYPDGN(N-Glycosylation)ITWYR{Hex:5; HexNAc:2}	3	Unmodified	1.0	1	MouseBrain-Z-T-1-pipeline-1714003844	base
DSYPDGN(N-Glycosylation)ITWYR{Hex:5; HexNAc:2}	2	Unmodified	1.0	1	MouseBrain-Z-T-1-pipeline-1714003844	base
N(N-Glycosylation)STLC(Carbamidomethyl)DLC(Carbamidomethyl)IGPLK{Hex:5; HexNAc:4; Neu5Gc:2}	3	Unmodified	0.9852679220741204	4	MouseBrain-Z-T-1-pipeline-1714003844	base
IGPGEPLELLC(Carbamidomethyl)N(N-Glycosylation)VSGALPPPGR{Fuc:1; Hex:5; HexNAc:3}	3	Ammonium	0.9814530739448524	6	MouseBrain-Z-T-1-pipeline-1714003844	base
IGPGEPLELLC(Carbamidomethyl)N(N-Glycosylation)VSGALPPPGR{Fuc:1; Hex:5; HexNAc:3}	3	Unmodified	1.0	1	MouseBrain-Z-T-1-pipeline-1714003844	base
KDDEPLETTGDFN(N-Glycosylation)TTK{Fuc:2; Hex:4; HexNAc:5}	3	Unmodified	0.9564275256313688	3	MouseBrain-Z-T-1-pipeline-1714003844	base
LSVEC(Carbamidomethyl)AN(N-Glycosylation)K{Fuc:1; Hex:4; HexNAc:6; Neu5Ac:2}	3	Unmodified	1.0	1	MouseBrain-Z-T-1-pipeline-1714003844	base
LSVEC(Carbamidomethyl)AN(N-Glycosylation)K{Fuc:1; Hex:4; HexNAc:6; Neu5Ac:2}	3	Ammonium	1.0	1	MouseBrain-Z-T-1-pipeline-1714003844	base
FIN(N-Glycosylation)STFLEQK{Fuc:2; Hex:5; HexNAc:6; Neu5Ac:1}	3	Unmodified	1.0	1	MouseBrain-Z-T-1-pipeline-1714003844	base
FIN(N-Glycosylation)STFLEQK{Fuc:2; Hex:5; HexNAc:6; Neu5Ac:1}	3	Ammonium	1.0	1	MouseBrain-Z-T-1-pipeline-1714003844	base
TN(N-Glycosylation)YTLHVIEMK{Hex:3; HexNAc:5}	3	Unmodified	0.99758101211906	2	MouseBrain-Z-T-1-pipeline-1714003844	base
TN(N-Glycosylation)YTLHVIEMK{Hex:3; HexNAc:5}	2	Unmodified	1.0	1	MouseBrain-Z-T-1-pipeline-1714003844	base
N(N-Glycosylation)SSHLVC(Carbamidomethyl)SAC(Carbamidomethyl)FGPC(Carbamidomethyl)AR{Hex:6; HexNAc:2}	3	Unmodified	1.0	1	MouseBrain-Z-T-1-pipeline-1714003844	base
KN(N-Glycosylation)ITDLVEGAK{Fuc:3; Hex:5; HexNAc:4}	3	Unmodified	1.0	1	MouseBrain-Z-T-1-pipeline-1714003844	base
YIITWDHVVALSN(N-Glycosylation)ESTVTGYK{Fuc:1; Hex:3; HexNAc:5}	3	Unmodified	0.9664636237058472	2	MouseBrain-Z-T-1-pipeline-1714003844	base
ILFWAQN(N-Glycosylation)FSVAYKDEWK{Hex:7; HexNAc:2}	3	Unmodified	0.9530892800873992	4	MouseBrain-Z-T-1-pipeline-1714003844	base
NQKDEIN(N-Glycosylation)ETDLK{Fuc:3; Hex:5; HexNAc:5}	3	Unmodified	1.0	1	MouseBrain-Z-T-1-pipeline-1714003844	base
FKLDWLGN(N-Glycosylation)C(Carbamidomethyl)SGLNDDSYGYR{Fuc:2; Hex:5; HexNAc:5}	3	Unmodified	0.9661479746202416	4	MouseBrain-Z-T-1-pipeline-1714003844	base
VLTLAN(N-Glycosylation)FTTK{Fuc:2; Hex:4; HexNAc:4}	3	Unmodified	1.0	1	MouseBrain-Z-T-1-pipeline-1714003844	base
VLTLAN(N-Glycosylation)FTTK{Fuc:2; Hex:4; HexNAc:4}	2	Unmodified	1.0	1	MouseBrain-Z-T-1-pipeline-1714003844	base
VLTLAN(N-Glycosylation)FTTK{Fuc:2; Hex:4; HexNAc:4}	3	Ammonium	1.0	1	MouseBrain-Z-T-1-pipeline-1714003844	base
N(N-Glycosylation)ETHSIC(Carbamidomethyl)SAC(Carbamidomethyl)DESC(Carbamidomethyl)K{Hex:5; HexNAc:2}	3	Unmodified	1.0	1	MouseBrain-Z-T-1-pipeline-1714003844	base
ISPGKN(N-Glycosylation)ATGMEVGWYR{Fuc:1; Hex:4; HexNAc:5}	3	Unmodified	0.975351776992796	2	MouseBrain-Z-T-1-pipeline-1714003844	base
VHSGN(N-Glycosylation)FSTIPQYFK{Hex:5; HexNAc:2}	3	Unmodified	1.0	1	MouseBrain-Z-T-1-pipeline-1714003844	base
MTQESALIFPFLN(N-Glycosylation)K{Fuc:3; Hex:6; HexNAc:5; Neu5Ac:2}	3	Ammonium	1.0	1	MouseBrain-Z-T-1-pipeline-1714003844	base
MTQESALIFPFLN(N-Glycosylation)K{Fuc:3; Hex:6; HexNAc:5; Neu5Ac:2}	4	Ammonium	1.0	1	MouseBrain-Z-T-1-pipeline-1714003844	base
IGPGEPLELLC(Carbamidomethyl)N(N-Glycosylation)VSGALPPPGR{Hex:5; HexNAc:2}	3	Unmodified	0.978490297964904	11	MouseBrain-Z-T-1-pipeline-1714003844	base
IGPGEPLELLC(Carbamidomethyl)N(N-Glycosylation)VSGALPPPGR{Hex:5; HexNAc:2}	3	Ammonium	0.993231533789018	11	MouseBrain-Z-T-1-pipeline-1714003844	base
GN(N-Glycosylation)GTLITFHSAFQC(Carbamidomethyl)C(Carbamidomethyl)GK{Fuc:1; Hex:3; HexNAc:4}	3	Unmodified	0.9749030282363684	2	MouseBrain-Z-T-1-pipeline-1714003844	base
TAADATGLQPILNQFTPAN(N-Glycosylation)VSR{Hex:8; HexNAc:2}	3	Ammonium	1.0	1	MouseBrain-Z-T-1-pipeline-1714003844	base
TAADATGLQPILNQFTPAN(N-Glycosylation)VSR{Hex:8; HexNAc:2}	3	Unmodified	1.0	1	MouseBrain-Z-T-1-pipeline-1714003844	base
IN(N-Glycosylation)FTAPFNPNK{Fuc:1; Hex:3; HexNAc:3}	2	Unmodified	0.9763935648210448	2	MouseBrain-Z-T-1-pipeline-1714003844	base
VN(N-Glycosylation)FTLEASEGC(Carbamidomethyl)YR{Hex:9; HexNAc:2}	3	Ammonium	1.0	1	MouseBrain-Z-T-1-pipeline-1714003844	base
VN(N-Glycosylation)FTLEASEGC(Carbamidomethyl)YR{Hex:9; HexNAc:2}	3	Unmodified	1.0	1	MouseBrain-Z-T-1-pipeline-1714003844	base
VTQQSPTSMNQVN(N-Glycosylation)LTC(Carbamidomethyl)R{Fuc:1; Hex:5; HexNAc:3}	3	Unmodified	0.9606390539937166	2	MouseBrain-Z-T-1-pipeline-1714003844	base
VTQQSPTSMNQVN(N-Glycosylation)LTC(Carbamidomethyl)R{Fuc:1; Hex:5; HexNAc:3}	3	Ammonium	1.0	1	MouseBrain-Z-T-1-pipeline-1714003844	base
VDGQLVN(N-Glycosylation)LTLVEFR{Hex:7; HexNAc:2}	3	Ammonium	1.0	1	MouseBrain-Z-T-1-pipeline-1714003844	base
VDGQLVN(N-Glycosylation)LTLVEFR{Hex:7; HexNAc:2}	3	Unmodified	1.0	1	MouseBrain-Z-T-1-pipeline-1714003844	base
EQLFFN(N-Glycosylation)LSDPELR{Fuc:1; Hex:3; HexNAc:5}	3	Unmodified	0.9975749322084208	2	MouseBrain-Z-T-1-pipeline-1714003844	base
DYYPIN(N-Glycosylation)ESLASLPLR{Hex:6; HexNAc:2}	3	Unmodified	0.9609875657182608	3	MouseBrain-Z-T-1-pipeline-1714003844	base
DYYPIN(N-Glycosylation)ESLASLPLR{Hex:6; HexNAc:2}	2	Unmodified	0.9926729247309292	2	MouseBrain-Z-T-1-pipeline-1714003844	base
DYYPIN(N-Glycosylation)ESLASLPLR{Hex:6; HexNAc:2}	3	Ammonium	1.0	1	MouseBrain-Z-T-1-pipeline-1714003844	base
DEGDYFC(Carbamidomethyl)ELQVSGANPMSSN(N-Glycosylation)K{Hex:5; HexNAc:4; Neu5Ac:1}	4	Unmodified	1.0	1	MouseBrain-Z-T-1-pipeline-1714003844	base
DEGDYFC(Carbamidomethyl)ELQVSGANPMSSN(N-Glycosylation)K{Hex:5; HexNAc:4; Neu5Ac:1}	3	Unmodified	1.0	1	MouseBrain-Z-T-1-pipeline-1714003844	base
ASGN(N-Glycosylation)FSQVDWFLIHK{Fuc:1; Hex:3; HexNAc:4}	3	Unmodified	1.0	1	MouseBrain-Z-T-1-pipeline-1714003844	base
SPQSN(N-Glycosylation)GTSGVEQIC(Carbamidomethyl)VDVR{Hex:8; HexNAc:2}	3	Ammonium	1.0	1	MouseBrain-Z-T-1-pipeline-1714003844	base
AVISMLN(N-Glycosylation)ETMNEAPEETK{Fuc:3; Hex:5; HexNAc:5}	3	Ammonium	0.9883898656459263	4	MouseBrain-Z-T-1-pipeline-1714003844	base
AVISMLN(N-Glycosylation)ETMNEAPEETK{Fuc:3; Hex:5; HexNAc:5}	4	Ammonium	1.0	1	MouseBrain-Z-T-1-pipeline-1714003844	base
AVISMLN(N-Glycosylation)ETMNEAPEETK{Fuc:3; Hex:5; HexNAc:5}	3	Ammonium * 2	0.996143225962717	2	MouseBrain-Z-T-1-pipeline-1714003844	base
AVISMLN(N-Glycosylation)ETMNEAPEETK{Fuc:3; Hex:5; HexNAc:5}	3	Unmodified	1.0	1	MouseBrain-Z-T-1-pipeline-1714003844	base
AVISMLN(N-Glycosylation)ETMNEAPEETK{Fuc:2; Hex:6; HexNAc:6; Neu5Ac:3}	3	Ammonium	1.0	1	MouseBrain-Z-T-1-pipeline-1714003844	base
AVISMLN(N-Glycosylation)ETMNEAPEETK{Fuc:2; Hex:6; HexNAc:6; Neu5Ac:3}	4	Ammonium * 2	0.986796939108482	3	MouseBrain-Z-T-1-pipeline-1714003844	base
AVISMLN(N-Glycosylation)ETMNEAPEETK{Fuc:2; Hex:6; HexNAc:6; Neu5Ac:3}	3	Ammonium * 2	1.0	1	MouseBrain-Z-T-1-pipeline-1714003844	base
LAYATIN(N-Glycosylation)DSR{Hex:4; HexNAc:4}	2	Unmodified	1.0	1	MouseBrain-Z-T-1-pipeline-1714003844	base
LAYATIN(N-Glycosylation)DSR{Hex:4; HexNAc:4}	3	Unmodified	1.0	1	MouseBrain-Z-T-1-pipeline-1714003844	base
YTC(Carbamidomethyl)TAQTIVDN(N-Glycosylation)SSASADLVVR{Hex:5; HexNAc:2}	3	Ammonium	0.9843180718663496	3	MouseBrain-Z-T-1-pipeline-1714003844	base
YTC(Carbamidomethyl)TAQTIVDN(N-Glycosylation)SSASADLVVR{Hex:5; HexNAc:2}	3	Unmodified	1.0	1	MouseBrain-Z-T-1-pipeline-1714003844	base
DAMVGN(N-Glycosylation)YTC(Carbamidomethyl)EVTELSR{Hex:6; HexNAc:2}	3	Ammonium	1.0	1	MouseBrain-Z-T-1-pipeline-1714003844	base
DAMVGN(N-Glycosylation)YTC(Carbamidomethyl)EVTELSR{Hex:6; HexNAc:2}	3	Unmodified	1.0	1	MouseBrain-Z-T-1-pipeline-1714003844	base
DAMVGN(N-Glycosylation)YTC(Carbamidomethyl)EVTELSR{Hex:6; HexNAc:2}	2	Unmodified	1.0	1	MouseBrain-Z-T-1-pipeline-1714003844	base
VTQQSPTSMNQVN(N-Glycosylation)LTC(Carbamidomethyl)R{Hex:5; HexNAc:3}	3	Unmodified	1.0	1	MouseBrain-Z-T-1-pipeline-1714003844	base
VTQQSPTSMNQVN(N-Glycosylation)LTC(Carbamidomethyl)R{Hex:5; HexNAc:3}	3	Ammonium	1.0	1	MouseBrain-Z-T-1-pipeline-1714003844	base
FLN(N-Glycosylation)VTPNVEVNVEC(Carbamidomethyl)R{Fuc:2; Hex:5; HexNAc:5; Neu5Ac:2}	3	Ammonium	0.9893702532622988	2	MouseBrain-Z-T-1-pipeline-1714003844	base
FLN(N-Glycosylation)VTPNVEVNVEC(Carbamidomethyl)R{Fuc:2; Hex:5; HexNAc:5; Neu5Ac:2}	3	Unmodified	1.0	1	MouseBrain-Z-T-1-pipeline-1714003844	base
LAYSGIPLN(N-Glycosylation)LTLDNR{Hex:5; HexNAc:2}	3	Unmodified	0.8886760132291397	4	MouseBrain-Z-T-1-pipeline-1714003844	base
LAYSGIPLN(N-Glycosylation)LTLDNR{Hex:5; HexNAc:2}	2	Unmodified	1.0	1	MouseBrain-Z-T-1-pipeline-1714003844	base
LAYSGIPLN(N-Glycosylation)LTLDNR{Hex:5; HexNAc:2}	3	Ammonium	1.0	1	MouseBrain-Z-T-1-pipeline-1714003844	base
YIITWDHVVALSN(N-Glycosylation)ESTVTGYK{Hex:7; HexNAc:2}	3	Unmodified	1.0	1	MouseBrain-Z-T-1-pipeline-1714003844	base
GFYC(Carbamidomethyl)SWHLPTPTYIPNTFN(N-Glycosylation)VTVLHGSK{Fuc:1; Hex:3; HexNAc:4}	4	Unmodified	0.991207221415694	2	MouseBrain-Z-T-1-pipeline-1714003844	base
GLLTFVDHLPVTQVVVGDTN(N-Glycosylation)R{Hex:5; HexNAc:2}	3	Unmodified	0.9981768430268726	6	MouseBrain-Z-T-1-pipeline-1714003844	base
EC(Carbamidomethyl)LGN(N-Glycosylation)C(Carbamidomethyl)SEPDDPTK{Hex:6; HexNAc:2}	3	Unmodified	1.0	1	MouseBrain-Z-T-1-pipeline-1714003844	base
EC(Carbamidomethyl)LGN(N-Glycosylation)C(Carbamidomethyl)SEPDDPTK{Hex:6; HexNAc:2}	2	Unmodified	1.0	1	MouseBrain-Z-T-1-pipeline-1714003844	base
EC(Carbamidomethyl)LGN(N-Glycosylation)C(Carbamidomethyl)SEPDDPTK{Hex:6; HexNAc:2}	3	Ammonium	1.0	1	MouseBrain-Z-T-1-pipeline-1714003844	base
DEGDYFC(Carbamidomethyl)ELQVSGANPMSSN(N-Glycosylation)K{Fuc:2; Hex:6; HexNAc:4}	3	Unmodified	0.9849701150661504	2	MouseBrain-Z-T-1-pipeline-1714003844	base
DEGDYFC(Carbamidomethyl)ELQVSGANPMSSN(N-Glycosylation)K{Fuc:2; Hex:6; HexNAc:4}	4	Unmodified	1.0	1	MouseBrain-Z-T-1-pipeline-1714003844	base
DEGDYFC(Carbamidomethyl)ELQVSGANPMSSN(N-Glycosylation)K{Fuc:2; Hex:6; HexNAc:4}	3	Ammonium	1.0	1	MouseBrain-Z-T-1-pipeline-1714003844	base
TN(N-Glycosylation)ETQTYWGGSLPVHQK{Fuc:2; Hex:4; HexNAc:5}	3	Unmodified	0.9829699568541	2	MouseBrain-Z-T-1-pipeline-1714003844	base
ILIWEDGSLEINN(N-Glycosylation)ITR{Fuc:1; Hex:3; HexNAc:5}	3	Unmodified	1.0	1	MouseBrain-Z-T-1-pipeline-1714003844	base
ILIWEDGSLEINN(N-Glycosylation)ITR{Fuc:1; Hex:3; HexNAc:5}	3	Ammonium	0.9983706502523148	2	MouseBrain-Z-T-1-pipeline-1714003844	base
N(N-Glycosylation)ISSEEK{Fuc:2; Hex:4; HexNAc:5}	3	Unmodified	0.9725638814391794	3	MouseBrain-Z-T-1-pipeline-1714003844	base
N(N-Glycosylation)ISSEEK{Fuc:2; Hex:4; HexNAc:5}	2	Unmodified	0.9978300528454072	2	MouseBrain-Z-T-1-pipeline-1714003844	base
SVLEN(N-Glycosylation)TTSYEEAK{Hex:6; HexNAc:2}	3	Unmodified	1.0	1	MouseBrain-Z-T-1-pipeline-1714003844	base
SVLEN(N-Glycosylation)TTSYEEAK{Hex:6; HexNAc:2}	2	Unmodified	1.0	1	MouseBrain-Z-T-1-pipeline-1714003844	base
VTQQSPTSMNQVN(N-Glycosylation)LTC(Carbamidomethyl)R{Hex:5; HexNAc:2}	3	Unmodified	0.900286704873058	4	MouseBrain-Z-T-1-pipeline-1714003844	base
VTQQSPTSMNQVN(N-Glycosylation)LTC(Carbamidomethyl)R{Hex:5; HexNAc:2}	2	Unmodified	0.7650995453227617	3	MouseBrain-Z-T-1-pipeline-1714003844	base
VTQQSPTSMNQVN(N-Glycosylation)LTC(Carbamidomethyl)R{Hex:5; HexNAc:2}	4	Unmodified	1.0	1	MouseBrain-Z-T-1-pipeline-1714003844	base
VTQQSPTSMNQVN(N-Glycosylation)LTC(Carbamidomethyl)R{Hex:5; HexNAc:2}	3	Ammonium	0.9680662130086468	2	MouseBrain-Z-T-1-pipeline-1714003844	base
DEGDYFC(Carbamidomethyl)ELQVSGANPMSSN(N-Glycosylation)K{Hex:6; HexNAc:4; Neu5Ac:1}	3	Ammonium	0.9817774554232456	2	MouseBrain-Z-T-1-pipeline-1714003844	base
DEGDYFC(Carbamidomethyl)ELQVSGANPMSSN(N-Glycosylation)K{Hex:6; HexNAc:4; Neu5Ac:1}	3	Unmodified	0.9943206113390722	2	MouseBrain-Z-T-1-pipeline-1714003844	base
THN(N-Glycosylation)LTNLNPDLQYR{Fuc:1; Hex:4; HexNAc:4}	3	Unmodified	1.0	1	MouseBrain-Z-T-1-pipeline-1714003844	base
GTN(N-Glycosylation)ESEASSTQFTTEIDAPK{Fuc:1; Hex:3; HexNAc:4}	3	Unmodified	0.9810904760237706	3	MouseBrain-Z-T-1-pipeline-1714003844	base
GTN(N-Glycosylation)ESEASSTQFTTEIDAPK{Fuc:1; Hex:3; HexNAc:4}	2	Unmodified	1.0	1	MouseBrain-Z-T-1-pipeline-1714003844	base
NN(N-Glycosylation)VTEIQGIPGAASGLIK{Fuc:1; Hex:6; HexNAc:5; Neu5Ac:3}	4	Unmodified	1.0	1	MouseBrain-Z-T-1-pipeline-1714003844	base
NN(N-Glycosylation)VTEIQGIPGAASGLIK{Fuc:1; Hex:6; HexNAc:5; Neu5Ac:3}	3	Unmodified	1.0	1	MouseBrain-Z-T-1-pipeline-1714003844	base
NN(N-Glycosylation)VTEIQGIPGAASGLIK{Fuc:1; Hex:6; HexNAc:5; Neu5Ac:3}	4	Ammonium	0.9912897768170112	2	MouseBrain-Z-T-1-pipeline-1714003844	base
NN(N-Glycosylation)VTEIQGIPGAASGLIK{Fuc:1; Hex:6; HexNAc:5; Neu5Ac:3}	3	Ammonium	1.0	1	MouseBrain-Z-T-1-pipeline-1714003844	base
GTN(N-Glycosylation)ESEASSTQFTTEIDAPK{Fuc:1; Hex:3; HexNAc:5}	3	Ammonium	1.0	1	MouseBrain-Z-T-1-pipeline-1714003844	base
GN(N-Glycosylation)YSC(Carbamidomethyl)FVSSPSITK{Hex:3; HexNAc:2}	2	Unmodified	0.9598181467456394	2	MouseBrain-Z-T-1-pipeline-1714003844	base
GN(N-Glycosylation)YSC(Carbamidomethyl)FVSSPSITK{Hex:3; HexNAc:2}	3	Unmodified	1.0	1	MouseBrain-Z-T-1-pipeline-1714003844	base
SN(N-Glycosylation)VSVEENVILEKPSHVELK{Hex:8; HexNAc:2}	4	Unmodified	0.9123509971487218	2	MouseBrain-Z-T-1-pipeline-1714003844	base
SN(N-Glycosylation)VSVEENVILEKPSHVELK{Hex:8; HexNAc:2}	3	Unmodified	1.0	1	MouseBrain-Z-T-1-pipeline-1714003844	base
C(Carbamidomethyl)EGPGVPTVTVHN(N-Glycosylation)TTDK{Hex:3; HexNAc:5}	3	Unmodified	0.986783501240596	2	MouseBrain-Z-T-1-pipeline-1714003844	base
RAN(N-Glycosylation)QTALC(Carbamidomethyl)GGGVQTR{Hex:5; HexNAc:2}	3	Unmodified	1.0	1	MouseBrain-Z-T-1-pipeline-1714003844	base
IN(N-Glycosylation)FTAPFNPNK{Hex:5; HexNAc:2}	2	Unmodified	1.0	1	MouseBrain-Z-T-1-pipeline-1714003844	base
TVVAPSTEGGLN(N-Glycosylation)LTSTFLR{Fuc:1; Hex:3; HexNAc:5}	3	Ammonium	0.9782794040488356	2	MouseBrain-Z-T-1-pipeline-1714003844	base
DEGDYFC(Carbamidomethyl)ELQVSGANPMSSN(N-Glycosylation)K{Hex:5; HexNAc:3; Neu5Ac:1}	3	Unmodified	0.9844068527920486	2	MouseBrain-Z-T-1-pipeline-1714003844	base
DEGDYFC(Carbamidomethyl)ELQVSGANPMSSN(N-Glycosylation)K{Hex:5; HexNAc:3; Neu5Ac:1}	3	Ammonium	0.9959064505178584	2	MouseBrain-Z-T-1-pipeline-1714003844	base
VSPDHQPQPQYVSYN(N-Glycosylation)QSSYTQWNLQPDTK{Hex:5; HexNAc:2}	3	Unmodified	1.0	1	MouseBrain-Z-T-1-pipeline-1714003844	base
VSPDHQPQPQYVSYN(N-Glycosylation)QSSYTQWNLQPDTK{Hex:5; HexNAc:2}	4	Ammonium	1.0	1	MouseBrain-Z-T-1-pipeline-1714003844	base
TFHETLN(N-Glycosylation)C(Carbamidomethyl)C(Carbamidomethyl)GSNALTTLTTTILR{Hex:5; HexNAc:2}	3	Unmodified	0.9377562164343	3	MouseBrain-Z-T-1-pipeline-1714003844	base
TFHETLN(N-Glycosylation)C(Carbamidomethyl)C(Carbamidomethyl)GSNALTTLTTTILR{Hex:5; HexNAc:2}	4	Unmodified	1.0	1	MouseBrain-Z-T-1-pipeline-1714003844	base
N(N-Glycosylation)C(Carbamidomethyl)TLLLSTLSPELGGK{Hex:6; HexNAc:2}	3	Ammonium	0.951548166369488	3	MouseBrain-Z-T-1-pipeline-1714003844	base
N(N-Glycosylation)C(Carbamidomethyl)TLLLSTLSPELGGK{Hex:6; HexNAc:2}	3	Unmodified	0.9798899990298268	2	MouseBrain-Z-T-1-pipeline-1714003844	base
N(N-Glycosylation)C(Carbamidomethyl)TLLLSTLSPELGGK{Hex:6; HexNAc:2}	2	Unmodified	1.0	1	MouseBrain-Z-T-1-pipeline-1714003844	base
LDWLGN(N-Glycosylation)C(Carbamidomethyl)SGLNDDSYGYR{Fuc:1; Hex:3; HexNAc:3}	3	Ammonium	1.0	1	MouseBrain-Z-T-1-pipeline-1714003844	base
SPQSN(N-Glycosylation)GTSGVEQIC(Carbamidomethyl)VDVR{Fuc:3; Hex:5; HexNAc:4}	3	Unmodified	1.0	1	MouseBrain-Z-T-1-pipeline-1714003844	base
SPQSN(N-Glycosylation)GTSGVEQIC(Carbamidomethyl)VDVR{Fuc:3; Hex:5; HexNAc:4}	3	Ammonium	0.9725560518943376	2	MouseBrain-Z-T-1-pipeline-1714003844	base
AN(N-Glycosylation)ATIEVK{Fuc:3; Hex:6; HexNAc:5}	3	Ammonium	1.0	1	MouseBrain-Z-T-1-pipeline-1714003844	base
MAVC(Carbamidomethyl)TDN(N-Glycosylation)VTDLR{Hex:5; HexNAc:2}	2	Unmodified	1.0	1	MouseBrain-Z-T-1-pipeline-1714003844	base
N(N-Glycosylation)FSLTK{Hex:5; HexNAc:2}	2	Unmodified	1.0	1	MouseBrain-Z-T-1-pipeline-1714003844	base
MTQESALIFPFLN(N-Glycosylation)K{Fuc:2; Hex:4; HexNAc:4; Neu5Ac:1}	3	Ammonium * 2	1.0	1	MouseBrain-Z-T-1-pipeline-1714003844	base
AVISMLN(N-Glycosylation)ETMNEAPEETK{Fuc:3; Hex:6; HexNAc:5; Neu5Ac:1}	4	Ammonium	0.9855487607489372	2	MouseBrain-Z-T-1-pipeline-1714003844	base
AVISMLN(N-Glycosylation)ETMNEAPEETK{Fuc:3; Hex:6; HexNAc:5; Neu5Ac:1}	3	Ammonium	0.9939141643086618	2	MouseBrain-Z-T-1-pipeline-1714003844	base
AVISMLN(N-Glycosylation)ETMNEAPEETK{Fuc:3; Hex:6; HexNAc:5; Neu5Ac:1}	3	Unmodified	0.9929201786487496	4	MouseBrain-Z-T-1-pipeline-1714003844	base
AVISMLN(N-Glycosylation)ETMNEAPEETK{Fuc:3; Hex:6; HexNAc:5; Neu5Ac:1}	4	Unmodified	1.0	1	MouseBrain-Z-T-1-pipeline-1714003844	base
AVISMLN(N-Glycosylation)ETMNEAPEETK{Fuc:3; Hex:6; HexNAc:5; Neu5Ac:1}	4	Ammonium * 2	0.994383840358352	2	MouseBrain-Z-T-1-pipeline-1714003844	base
AVISMLN(N-Glycosylation)ETMNEAPEETK{Fuc:3; Hex:6; HexNAc:5; Neu5Ac:1}	3	Ammonium * 2	1.0	1	MouseBrain-Z-T-1-pipeline-1714003844	base
FKLDWLGN(N-Glycosylation)C(Carbamidomethyl)SGLNDDSYGYR{Fuc:2; Hex:4; HexNAc:4}	3	Unmodified	0.9914012621366736	2	MouseBrain-Z-T-1-pipeline-1714003844	base
SVAHN(N-Glycosylation)MTMPNK{Fuc:1; Hex:7; HexNAc:2}	3	Ammonium	1.0	1	MouseBrain-Z-T-1-pipeline-1714003844	base
SVAHN(N-Glycosylation)MTMPNK{Fuc:1; Hex:7; HexNAc:2}	3	Ammonium	1.0	1	MouseBrain-Z-T-1-pipeline-1714003844	base
VLGFKPKPPKN(N-Glycosylation)ESLETYPLMMK{Fuc:1; Hex:6; HexNAc:7; Neu5Ac:3}	4	Unmodified	0.989511818880771	2	MouseBrain-Z-T-1-pipeline-1714003844	base
VLGFKPKPPKN(N-Glycosylation)ESLETYPLMMK{Fuc:1; Hex:6; HexNAc:7; Neu5Ac:3}	5	Unmodified	0.989375999419878	2	MouseBrain-Z-T-1-pipeline-1714003844	base
SISN(N-Glycosylation)MTSQEFVEK{Hex:5; HexNAc:2}	2	Unmodified	1.0	1	MouseBrain-Z-T-1-pipeline-1714003844	base
SISN(N-Glycosylation)MTSQEFVEK{Hex:5; HexNAc:2}	3	Unmodified	1.0	1	MouseBrain-Z-T-1-pipeline-1714003844	base
SFLLSLAALHDN(N-Glycosylation)HTHSDIQVK{Fuc:1; Hex:3; HexNAc:5}	4	Unmodified	1.0	1	MouseBrain-Z-T-1-pipeline-1714003844	base
AN(N-Glycosylation)ATIEVK{Fuc:1; Hex:4; HexNAc:6}	3	Unmodified	0.98714290675173	7	MouseBrain-Z-T-1-pipeline-1714003844	base
AN(N-Glycosylation)ATIEVK{Fuc:1; Hex:4; HexNAc:6}	2	Unmodified	0.987759151289652	4	MouseBrain-Z-T-1-pipeline-1714003844	base
FKLDWLGN(N-Glycosylation)C(Carbamidomethyl)SGLNDDSYGYR{Fuc:3; Hex:5; HexNAc:4}	3	Unmodified	1.0	1	MouseBrain-Z-T-1-pipeline-1714003844	base
NNMEITWTPMN(N-Glycosylation)ATSAFGPNLR{Fuc:1; Hex:3; HexNAc:4}	3	Ammonium	0.9971247460329066	2	MouseBrain-Z-T-1-pipeline-1714003844	base
NNMEITWTPMN(N-Glycosylation)ATSAFGPNLR{Fuc:1; Hex:3; HexNAc:4}	3	Unmodified	1.0	1	MouseBrain-Z-T-1-pipeline-1714003844	base
GNYDFVEAMIVNN(N-Glycosylation)HTSLDVER{Hex:6; HexNAc:2}	3	Unmodified	0.9514125721478548	2	MouseBrain-Z-T-1-pipeline-1714003844	base
DN(N-Glycosylation)TTC(Carbamidomethyl)YEFK{Hex:5; HexNAc:2}	2	Unmodified	1.0	1	MouseBrain-Z-T-1-pipeline-1714003844	base
DAMVGN(N-Glycosylation)YTC(Carbamidomethyl)EVTELSR{Hex:7; HexNAc:2}	3	Ammonium	1.0	1	MouseBrain-Z-T-1-pipeline-1714003844	base
DAMVGN(N-Glycosylation)YTC(Carbamidomethyl)EVTELSR{Hex:7; HexNAc:2}	3	Unmodified	1.0	1	MouseBrain-Z-T-1-pipeline-1714003844	base
GTN(N-Glycosylation)ESEASSTQFTTEIDAPK{Hex:5; HexNAc:2}	2	Unmodified	1.0	1	MouseBrain-Z-T-1-pipeline-1714003844	base
GTN(N-Glycosylation)ESEASSTQFTTEIDAPK{Hex:5; HexNAc:2}	3	Ammonium	1.0	1	MouseBrain-Z-T-1-pipeline-1714003844	base
GTN(N-Glycosylation)ESEASSTQFTTEIDAPK{Fuc:2; Hex:4; HexNAc:4}	3	Unmodified	1.0	1	MouseBrain-Z-T-1-pipeline-1714003844	base
GTN(N-Glycosylation)ESEASSTQFTTEIDAPK{Fuc:2; Hex:4; HexNAc:4}	3	Ammonium	1.0	1	MouseBrain-Z-T-1-pipeline-1714003844	base
LIVN(N-Glycosylation)LTDSK{Fuc:1; Hex:5; HexNAc:2}	2	Unmodified	1.0	1	MouseBrain-Z-T-1-pipeline-1714003844	base
SVDVYNIMC(Carbamidomethyl)HVAGITPLPNN(N-Glycosylation)GSWSR{Hex:5; HexNAc:2}	3	Unmodified	0.994984411980152	2	MouseBrain-Z-T-1-pipeline-1714003844	base
SVDVYNIMC(Carbamidomethyl)HVAGITPLPNN(N-Glycosylation)GSWSR{Hex:5; HexNAc:2}	4	Ammonium	0.9941922179910152	2	MouseBrain-Z-T-1-pipeline-1714003844	base
SVDVYNIMC(Carbamidomethyl)HVAGITPLPNN(N-Glycosylation)GSWSR{Hex:5; HexNAc:2}	3	Ammonium	1.0	1	MouseBrain-Z-T-1-pipeline-1714003844	base
QKDGDDEWTSVVVAN(N-Glycosylation)VSK{Fuc:2; Hex:4; HexNAc:5}	3	Unmodified	0.9933627851225432	2	MouseBrain-Z-T-1-pipeline-1714003844	base
N(N-Glycosylation)GTHFDIDKDPLVTMKPGSGTLVINIMSEGK{Hex:8; HexNAc:2}	4	Unmodified	1.0	1	MouseBrain-Z-T-1-pipeline-1714003844	base
THN(N-Glycosylation)LTNLNPDLQYR{Fuc:2; Hex:6; HexNAc:3}	3	Unmodified	1.0	1	MouseBrain-Z-T-1-pipeline-1714003844	base
N(N-Glycosylation)ISSEEK{Fuc:1; Hex:4; HexNAc:5; Neu5Ac:1}	3	Unmodified	0.960713162518862	6	MouseBrain-Z-T-1-pipeline-1714003844	base
N(N-Glycosylation)ISSEEK{Fuc:1; Hex:4; HexNAc:5; Neu5Ac:1}	2	Unmodified	0.9943312827440448	2	MouseBrain-Z-T-1-pipeline-1714003844	base
N(N-Glycosylation)ISSEEK{Fuc:1; Hex:4; HexNAc:5; Neu5Ac:1}	3	Ammonium	0.8512791324316855	2	MouseBrain-Z-T-1-pipeline-1714003844	base
GKAN(N-Glycosylation)STGTLVITNPTR{Hex:3; HexNAc:5}	3	Unmodified	0.982977339989716	2	MouseBrain-Z-T-1-pipeline-1714003844	base
VTQQSPTSMNQVN(N-Glycosylation)LTC(Carbamidomethyl)R{Hex:6; HexNAc:2}	3	Ammonium	1.0	1	MouseBrain-Z-T-1-pipeline-1714003844	base
VTQQSPTSMNQVN(N-Glycosylation)LTC(Carbamidomethyl)R{Hex:6; HexNAc:2}	3	Unmodified	1.0	1	MouseBrain-Z-T-1-pipeline-1714003844	base
VTQQSPTSMNQVN(N-Glycosylation)LTC(Carbamidomethyl)R{Hex:6; HexNAc:2}	2	Unmodified	1.0	1	MouseBrain-Z-T-1-pipeline-1714003844	base
VLGFKPKPPKN(N-Glycosylation)ESLETYPLMMK{Fuc:3; Hex:7; HexNAc:6; Neu5Ac:2}	4	Unmodified	0.9934027858630008	3	MouseBrain-Z-T-1-pipeline-1714003844	base
SISN(N-Glycosylation)MTSQEFVEK{Hex:8; HexNAc:2}	2	Unmodified	1.0	1	MouseBrain-Z-T-1-pipeline-1714003844	base
LTSC(Carbamidomethyl)ATN(N-Glycosylation)ASMC(Carbamidomethyl)GDEAR{Fuc:2; Hex:4; HexNAc:4}	3	Unmodified	1.0	1	MouseBrain-Z-T-1-pipeline-1714003844	base
LTSC(Carbamidomethyl)ATN(N-Glycosylation)ASMC(Carbamidomethyl)GDEAR{Fuc:2; Hex:4; HexNAc:4}	3	Ammonium	1.0	1	MouseBrain-Z-T-1-pipeline-1714003844	base
N(N-Glycosylation)ITSIHIENWR{Hex:5; HexNAc:2}	3	Unmodified	1.0	1	MouseBrain-Z-T-1-pipeline-1714003844	base
N(N-Glycosylation)ITSIHIENWR{Hex:5; HexNAc:2}	2	Unmodified	1.0	1	MouseBrain-Z-T-1-pipeline-1714003844	base
GN(N-Glycosylation)YSC(Carbamidomethyl)FVSSPSITK{Fuc:1; Hex:4; HexNAc:5}	3	Unmodified	0.9871331698746908	3	MouseBrain-Z-T-1-pipeline-1714003844	base
GN(N-Glycosylation)YSC(Carbamidomethyl)FVSSPSITK{Fuc:1; Hex:4; HexNAc:5}	3	Ammonium	1.0	1	MouseBrain-Z-T-1-pipeline-1714003844	base
DEGDYFC(Carbamidomethyl)ELQVSGANPMSSN(N-Glycosylation)K{Fuc:2; Hex:5; HexNAc:5}	3	Unmodified	0.9937825656975136	3	MouseBrain-Z-T-1-pipeline-1714003844	base
DEGDYFC(Carbamidomethyl)ELQVSGANPMSSN(N-Glycosylation)K{Fuc:2; Hex:5; HexNAc:5}	3	Ammonium	0.992658744434648	3	MouseBrain-Z-T-1-pipeline-1714003844	base
DEGDYFC(Carbamidomethyl)ELQVSGANPMSSN(N-Glycosylation)K{Fuc:2; Hex:5; HexNAc:5}	4	Ammonium	1.0	1	MouseBrain-Z-T-1-pipeline-1714003844	base
VDHESLN(N-Glycosylation)ATPQVAMQVLEIHYTPSVK{Fuc:3; Hex:5; HexNAc:4}	4	Unmodified	1.0	1	MouseBrain-Z-T-1-pipeline-1714003844	base
VLGFKPKPPKN(N-Glycosylation)ESLETYPLMMK{Fuc:2; Hex:6; HexNAc:6; Neu5Ac:2}	4	Unmodified	0.9838953751705372	3	MouseBrain-Z-T-1-pipeline-1714003844	base
VC(Carbamidomethyl)TGN(N-Glycosylation)ESLEENYVQDSK{Fuc:1; Hex:3; HexNAc:4; Neu5Ac:1}	3	Ammonium * 2	1.0	1	MouseBrain-Z-T-1-pipeline-1714003844	base
VSHN(N-Glycosylation)ASVDMC(Carbamidomethyl)DLKK{Fuc:2; Hex:4; HexNAc:5}	4	Unmodified	1.0	1	MouseBrain-Z-T-1-pipeline-1714003844	base
LDWLGN(N-Glycosylation)C(Carbamidomethyl)SGLNDDSYGYR{Fuc:2; Hex:5; HexNAc:6; Neu5Ac:1}	3	Ammonium	0.9922232608082	2	MouseBrain-Z-T-1-pipeline-1714003844	base
LDWLGN(N-Glycosylation)C(Carbamidomethyl)SGLNDDSYGYR{Fuc:2; Hex:5; HexNAc:6; Neu5Ac:1}	3	Unmodified	0.996043130431528	2	MouseBrain-Z-T-1-pipeline-1714003844	base
LDWLGN(N-Glycosylation)C(Carbamidomethyl)SGLNDDSYGYR{Fuc:2; Hex:5; HexNAc:6; Neu5Ac:1}	4	Unmodified	0.9524816039849612	2	MouseBrain-Z-T-1-pipeline-1714003844	base
VALPAYPASLTDVSLVLSELRPN(N-Glycosylation)DSGVYR{Hex:7; HexNAc:2}	3	Unmodified	0.9504448362230764	2	MouseBrain-Z-T-1-pipeline-1714003844	base
VALPAYPASLTDVSLVLSELRPN(N-Glycosylation)DSGVYR{Hex:7; HexNAc:2}	4	Ammonium	0.9788261595712188	2	MouseBrain-Z-T-1-pipeline-1714003844	base
VLQFDPGTKN(N-Glycosylation)VTALLMEAR{Hex:5; HexNAc:2}	3	Unmodified	1.0	1	MouseBrain-Z-T-1-pipeline-1714003844	base
ISPGKN(N-Glycosylation)ATGMEVGWYR{Fuc:1; Hex:5; HexNAc:5; Neu5Ac:1}	3	Unmodified	1.0	1	MouseBrain-Z-T-1-pipeline-1714003844	base
ISPGKN(N-Glycosylation)ATGMEVGWYR{Fuc:1; Hex:5; HexNAc:5; Neu5Ac:1}	4	Unmodified	1.0	1	MouseBrain-Z-T-1-pipeline-1714003844	base
FIDSEFQNC(Carbamidomethyl)SFLHN(N-Glycosylation)K{Hex:5; HexNAc:2}	3	Unmodified	1.0	1	MouseBrain-Z-T-1-pipeline-1714003844	base
FIDSEFQN(N-Glycosylation)C(Carbamidomethyl)SFLHNK{Hex:5; HexNAc:2}	3	Unmodified	1.0	1	MouseBrain-Z-T-1-pipeline-1714003844	base
AN(N-Glycosylation)STGTLVITNPTR{Hex:3; HexNAc:2}	3	Unmodified	1.0	1	MouseBrain-Z-T-1-pipeline-1714003844	base
AN(N-Glycosylation)STGTLVITNPTR{Hex:3; HexNAc:2}	2	Unmodified	1.0	1	MouseBrain-Z-T-1-pipeline-1714003844	base
TNN(N-Glycosylation)ISILLSDLEFSDTGR{Hex:5; HexNAc:2}	3	Ammonium	1.0	1	MouseBrain-Z-T-1-pipeline-1714003844	base
EHYLSSVN(N-Glycosylation)K{Hex:6; HexNAc:2}	3	Unmodified	1.0	1	MouseBrain-Z-T-1-pipeline-1714003844	base
SSSHLPPSSYFN(N-Glycosylation)ASGR{Hex:3; HexNAc:2}	3	Unmodified	0.8554302415781956	8	MouseBrain-Z-T-1-pipeline-1714003844	base
FLN(N-Glycosylation)VTPNVEVNVEC(Carbamidomethyl)R{Fuc:1; Hex:3; HexNAc:4}	3	Unmodified	0.9806280292907044	2	MouseBrain-Z-T-1-pipeline-1714003844	base
FLN(N-Glycosylation)VTPNVEVNVEC(Carbamidomethyl)R{Fuc:1; Hex:3; HexNAc:4}	2	Unmodified	1.0	1	MouseBrain-Z-T-1-pipeline-1714003844	base
ILFWAQN(N-Glycosylation)FSVAYK{Hex:7; HexNAc:2}	3	Unmodified	0.9474934688506206	2	MouseBrain-Z-T-1-pipeline-1714003844	base
ILFWAQN(N-Glycosylation)FSVAYK{Hex:7; HexNAc:2}	3	Ammonium	0.958298340429779	2	MouseBrain-Z-T-1-pipeline-1714003844	base
FKLDWLGN(N-Glycosylation)C(Carbamidomethyl)SGLNDDSYGYR{Fuc:1; Hex:5; HexNAc:5; Neu5Ac:1}	3	Unmodified	0.9721597061641616	5	MouseBrain-Z-T-1-pipeline-1714003844	base
FKLDWLGN(N-Glycosylation)C(Carbamidomethyl)SGLNDDSYGYR{Fuc:1; Hex:5; HexNAc:5; Neu5Ac:1}	4	Unmodified	1.0	1	MouseBrain-Z-T-1-pipeline-1714003844	base
YHIIVQLGN(N-Glycosylation)MSK{Hex:5; HexNAc:2}	3	Unmodified	0.690541485395449	2	MouseBrain-Z-T-1-pipeline-1714003844	base
QSEENFNPN(N-Glycosylation)C(Carbamidomethyl)SFWSYSK{Hex:7; HexNAc:2}	3	Unmodified	1.0	1	MouseBrain-Z-T-1-pipeline-1714003844	base
QSEENFNPN(N-Glycosylation)C(Carbamidomethyl)SFWSYSK{Hex:7; HexNAc:2}	3	Ammonium	1.0	1	MouseBrain-Z-T-1-pipeline-1714003844	base
LN(N-Glycosylation)SSSQTNSLK{Fuc:2; Hex:4; HexNAc:6}	3	Unmodified	1.0	1	MouseBrain-Z-T-1-pipeline-1714003844	base
LN(N-Glycosylation)SSSQTNSLK{Fuc:2; Hex:4; HexNAc:6}	3	Ammonium	1.0	1	MouseBrain-Z-T-1-pipeline-1714003844	base
HDVFC(Carbamidomethyl)GFLLC(Carbamidomethyl)TN(N-Glycosylation)LTR{Hex:5; HexNAc:2}	3	Unmodified	0.9752489644884836	2	MouseBrain-Z-T-1-pipeline-1714003844	base
SWVQGN(N-Glycosylation)LTAC(Carbamidomethyl)GR{Hex:9; HexNAc:2}	3	Unmodified	1.0	1	MouseBrain-Z-T-1-pipeline-1714003844	base
SWVQGN(N-Glycosylation)LTAC(Carbamidomethyl)GR{Hex:9; HexNAc:2}	3	Unmodified	1.0	1	MouseBrain-Z-T-1-pipeline-1714003844	base
VLVAPPSEEAN(N-Glycosylation)TTK{Fuc:2; Hex:7; HexNAc:6; Neu5Ac:3}	3	Ammonium	1.0	1	MouseBrain-Z-T-1-pipeline-1714003844	base
VLVAPPSEEAN(N-Glycosylation)TTK{Fuc:2; Hex:7; HexNAc:6; Neu5Ac:3}	4	Ammonium * 2	0.9943763753258552	3	MouseBrain-Z-T-1-pipeline-1714003844	base
VLVAPPSEEAN(N-Glycosylation)TTK{Fuc:2; Hex:7; HexNAc:6; Neu5Ac:3}	4	Ammonium	1.0	1	MouseBrain-Z-T-1-pipeline-1714003844	base
LDWLGN(N-Glycosylation)C(Carbamidomethyl)SGLNDDSYGYR{Hex:9; HexNAc:2}	3	Ammonium	1.0	1	MouseBrain-Z-T-1-pipeline-1714003844	base
DAMVGN(N-Glycosylation)YTC(Carbamidomethyl)EVTELSR{Fuc:2; Hex:5; HexNAc:4}	3	Ammonium	1.0	1	MouseBrain-Z-T-1-pipeline-1714003844	base
DAMVGN(N-Glycosylation)YTC(Carbamidomethyl)EVTELSR{Fuc:2; Hex:5; HexNAc:4}	3	Unmodified	1.0	1	MouseBrain-Z-T-1-pipeline-1714003844	base
GFYC(Carbamidomethyl)SWHLPTPTYIPNTFN(N-Glycosylation)VTVLHGSK{Fuc:1; Hex:5; HexNAc:3}	4	Unmodified	0.977717544050768	2	MouseBrain-Z-T-1-pipeline-1714003844	base
N(N-Glycosylation)ISSEEK{Fuc:2; Hex:4; HexNAc:4}	2	Unmodified	0.9918714592351132	2	MouseBrain-Z-T-1-pipeline-1714003844	base
N(N-Glycosylation)ISSEEK{Fuc:2; Hex:4; HexNAc:4}	3	Unmodified	1.0	1	MouseBrain-Z-T-1-pipeline-1714003844	base
SISN(N-Glycosylation)MTSQEFVEK{Fuc:2; Hex:4; HexNAc:5}	3	Unmodified	1.0	1	MouseBrain-Z-T-1-pipeline-1714003844	base
AQN(N-Glycosylation)VSILTLC(Carbamidomethyl)DATTGVC(Carbamidomethyl)TK{Hex:5; HexNAc:2}	3	Ammonium	0.982229090864206	2	MouseBrain-Z-T-1-pipeline-1714003844	base
AQN(N-Glycosylation)VSILTLC(Carbamidomethyl)DATTGVC(Carbamidomethyl)TK{Hex:5; HexNAc:2}	3	Unmodified	0.97183571270713	2	MouseBrain-Z-T-1-pipeline-1714003844	base
VLGFKPKPPKN(N-Glycosylation)ESLETYPLMMK{Fuc:1; Hex:6; HexNAc:5; Neu5Ac:3}	4	Unmodified	0.9882891781103114	2	MouseBrain-Z-T-1-pipeline-1714003844	base
VLGFKPKPPKN(N-Glycosylation)ESLETYPLMMK{Fuc:1; Hex:6; HexNAc:5; Neu5Ac:3}	5	Unmodified	1.0	1	MouseBrain-Z-T-1-pipeline-1714003844	base
SLGQFLSTEN(N-Glycosylation)ATIK{Hex:5; HexNAc:2}	3	Unmodified	1.0	1	MouseBrain-Z-T-1-pipeline-1714003844	base
SLGQFLSTEN(N-Glycosylation)ATIK{Hex:5; HexNAc:2}	2	Unmodified	1.0	1	MouseBrain-Z-T-1-pipeline-1714003844	base
N(N-Glycosylation)GTEVVSC(Carbamidomethyl)HPQGSTAGVVYR{Fuc:1; Hex:5; HexNAc:4}	3	Unmodified	1.0	1	MouseBrain-Z-T-1-pipeline-1714003844	base
AVISMLN(N-Glycosylation)ETMNEAPEETK{Fuc:1; Hex:5; HexNAc:5; Neu5Ac:3}	4	Ammonium	0.996081437654732	2	MouseBrain-Z-T-1-pipeline-1714003844	base
AVISMLN(N-Glycosylation)ETMNEAPEETK{Fuc:1; Hex:5; HexNAc:5; Neu5Ac:3}	3	Ammonium	1.0	1	MouseBrain-Z-T-1-pipeline-1714003844	base
AVISMLN(N-Glycosylation)ETMNEAPEETK{Fuc:1; Hex:5; HexNAc:5; Neu5Ac:3}	3	Ammonium * 2	0.9911954598956102	3	MouseBrain-Z-T-1-pipeline-1714003844	base
AVISMLN(N-Glycosylation)ETMNEAPEETK{Fuc:1; Hex:5; HexNAc:5; Neu5Ac:3}	4	Ammonium * 2	1.0	1	MouseBrain-Z-T-1-pipeline-1714003844	base
AVISMLN(N-Glycosylation)ETMNEAPEETK{Fuc:1; Hex:5; HexNAc:5; Neu5Ac:3}	4	Ammonium * 3	1.0	1	MouseBrain-Z-T-1-pipeline-1714003844	base
N(N-Glycosylation)ATVVWMK{Fuc:1; Hex:3; HexNAc:5}	2	Unmodified	0.9053348726385576	2	MouseBrain-Z-T-1-pipeline-1714003844	base
N(N-Glycosylation)ATVVWMK{Fuc:1; Hex:3; HexNAc:5}	3	Unmodified	0.8373034975462837	2	MouseBrain-Z-T-1-pipeline-1714003844	base
DDLHPTLPAGQYFLN(N-Glycosylation)ITYNYPVHSFDGR{Hex:3; HexNAc:5}	4	Unmodified	0.8938736386856877	4	MouseBrain-Z-T-1-pipeline-1714003844	base
VLGFKPKPPKN(N-Glycosylation)ESLETYPLMMK{Fuc:2; Hex:7; HexNAc:6; Neu5Ac:4}	5	Unmodified	0.981307371280328	4	MouseBrain-Z-T-1-pipeline-1714003844	base
VLGFKPKPPKN(N-Glycosylation)ESLETYPLMMK{Fuc:2; Hex:7; HexNAc:6; Neu5Ac:4}	4	Unmodified	0.9904541077141557	2	MouseBrain-Z-T-1-pipeline-1714003844	base
VLGFKPKPPKN(N-Glycosylation)ESLETYPLMMK{Fuc:2; Hex:7; HexNAc:6; Neu5Ac:4}	5	Ammonium	1.0	1	MouseBrain-Z-T-1-pipeline-1714003844	base
VLGFKPKPPKN(N-Glycosylation)ESLETYPLMMK{Fuc:2; Hex:7; HexNAc:6; Neu5Ac:4}	4	Ammonium	1.0	1	MouseBrain-Z-T-1-pipeline-1714003844	base
HNN(N-Glycosylation)DTQHIWESDSNEFSVIADPR{Hex:8; HexNAc:2}	4	Unmodified	1.0	1	MouseBrain-Z-T-1-pipeline-1714003844	base
GC(Carbamidomethyl)KDN(N-Glycosylation)ATDSVPLR{Fuc:2; Hex:4; HexNAc:5}	3	Unmodified	0.9346478646734668	2	MouseBrain-Z-T-1-pipeline-1714003844	base
VYC(Carbamidomethyl)N(N-Glycosylation)MTEDKVWTIVSHDLQMQTTVVGYNPEK{Hex:5; HexNAc:2}	4	Unmodified	0.99264254893294	2	MouseBrain-Z-T-1-pipeline-1714003844	base
N(N-Glycosylation)STTLVMHMK{Hex:6; HexNAc:2}	3	Unmodified	0.8422085906755397	2	MouseBrain-Z-T-1-pipeline-1714003844	base
AN(N-Glycosylation)HSGAVVLLK{Hex:5; HexNAc:2}	3	Unmodified	1.0	1	MouseBrain-Z-T-1-pipeline-1714003844	base
ISPGKN(N-Glycosylation)ATGMEVGWYR{Fuc:1; Hex:6; HexNAc:4; Neu5Ac:1}	3	Unmodified	0.9780807697023848	2	MouseBrain-Z-T-1-pipeline-1714003844	base
ISPGKN(N-Glycosylation)ATGMEVGWYR{Fuc:1; Hex:6; HexNAc:4; Neu5Ac:1}	4	Unmodified	1.0	1	MouseBrain-Z-T-1-pipeline-1714003844	base
N(N-Glycosylation)YTADYDK{Hex:7; HexNAc:2}	2	Unmodified	1.0	1	MouseBrain-Z-T-1-pipeline-1714003844	base
N(N-Glycosylation)YTADYDK{Hex:7; HexNAc:2}	2	Unmodified	1.0	1	MouseBrain-Z-T-1-pipeline-1714003844	base
GVLMVGN(N-Glycosylation)ETTYEDGHGAR{Fuc:1; Hex:4; HexNAc:6; Neu5Ac:1}	3	Unmodified	1.0	1	MouseBrain-Z-T-1-pipeline-1714003844	base
DEGDYFC(Carbamidomethyl)ELQVSGANPMSSN(N-Glycosylation)K{Fuc:2; Hex:5; HexNAc:3}	3	Unmodified	0.9909983498196632	2	MouseBrain-Z-T-1-pipeline-1714003844	base
FKLDWLGN(N-Glycosylation)C(Carbamidomethyl)SGLNDDSYGYR{Fuc:1; Hex:5; HexNAc:5; Neu5Ac:2}	4	Ammonium	0.99311272355127	2	MouseBrain-Z-T-1-pipeline-1714003844	base
FKLDWLGN(N-Glycosylation)C(Carbamidomethyl)SGLNDDSYGYR{Fuc:1; Hex:5; HexNAc:5; Neu5Ac:2}	3	Unmodified	0.976262640231854	3	MouseBrain-Z-T-1-pipeline-1714003844	base
FKLDWLGN(N-Glycosylation)C(Carbamidomethyl)SGLNDDSYGYR{Fuc:1; Hex:5; HexNAc:5; Neu5Ac:2}	4	Unmodified	1.0	1	MouseBrain-Z-T-1-pipeline-1714003844	base
FKLDWLGN(N-Glycosylation)C(Carbamidomethyl)SGLNDDSYGYR{Fuc:1; Hex:4; HexNAc:5; Neu5Ac:1}	3	Unmodified	0.9583210100331376	3	MouseBrain-Z-T-1-pipeline-1714003844	base
LDWLGN(N-Glycosylation)C(Carbamidomethyl)SGLNDDSYGYR{Fuc:2; Hex:5; HexNAc:5; Neu5Ac:1}	3	Unmodified	0.985446411685284	3	MouseBrain-Z-T-1-pipeline-1714003844	base
QMVENFSPN(N-Glycosylation)QTK{Fuc:1; Hex:3; HexNAc:4}	3	Unmodified	1.0	1	MouseBrain-Z-T-1-pipeline-1714003844	base
QMVENFSPN(N-Glycosylation)QTK{Fuc:1; Hex:3; HexNAc:4}	2	Unmodified	1.0	1	MouseBrain-Z-T-1-pipeline-1714003844	base
QMVEN(N-Glycosylation)FSPNQTK{Fuc:1; Hex:3; HexNAc:4}	3	Unmodified	1.0	1	MouseBrain-Z-T-1-pipeline-1714003844	base
QMVEN(N-Glycosylation)FSPNQTK{Fuc:1; Hex:3; HexNAc:4}	2	Unmodified	1.0	1	MouseBrain-Z-T-1-pipeline-1714003844	base
DEGDYFC(Carbamidomethyl)ELQVSGANPMSSN(N-Glycosylation)K{Fuc:1; Hex:5; HexNAc:3}	3	Ammonium	0.9981501427920068	2	MouseBrain-Z-T-1-pipeline-1714003844	base
DEGDYFC(Carbamidomethyl)ELQVSGANPMSSN(N-Glycosylation)K{Fuc:1; Hex:5; HexNAc:3}	3	Unmodified	0.9951363522171796	2	MouseBrain-Z-T-1-pipeline-1714003844	base
N(N-Glycosylation)SSHLVC(Carbamidomethyl)SAC(Carbamidomethyl)FGPC(Carbamidomethyl)AR{Hex:5; HexNAc:2}	3	Unmodified	1.0	1	MouseBrain-Z-T-1-pipeline-1714003844	base
N(N-Glycosylation)TTILLK{Hex:5; HexNAc:2}	2	Unmodified	1.0	1	MouseBrain-Z-T-1-pipeline-1714003844	base
SDVPNTSPN(N-Glycosylation)STSQHVAEFETER{Fuc:2; Hex:4; HexNAc:5}	3	Unmodified	1.0	1	MouseBrain-Z-T-1-pipeline-1714003844	base
SDVPNTSPN(N-Glycosylation)STSQHVAEFETER{Fuc:2; Hex:4; HexNAc:5}	4	Unmodified	0.9884764086103044	2	MouseBrain-Z-T-1-pipeline-1714003844	base
SDVPN(N-Glycosylation)TSPNSTSQHVAEFETER{Fuc:2; Hex:4; HexNAc:5}	3	Unmodified	1.0	1	MouseBrain-Z-T-1-pipeline-1714003844	base
SDVPN(N-Glycosylation)TSPNSTSQHVAEFETER{Fuc:2; Hex:4; HexNAc:5}	4	Unmodified	0.9884764086103044	2	MouseBrain-Z-T-1-pipeline-1714003844	base
DAMVGN(N-Glycosylation)YTC(Carbamidomethyl)EVTELSR{Fuc:2; Hex:6; HexNAc:3}	3	Ammonium	1.0	1	MouseBrain-Z-T-1-pipeline-1714003844	base
SPSYIIC(Carbamidomethyl)N(N-Glycosylation)TTSSEEVLDMK{Hex:7; HexNAc:2}	3	Ammonium	1.0	1	MouseBrain-Z-T-1-pipeline-1714003844	base
VTQQSPTSMNQVN(N-Glycosylation)LTC(Carbamidomethyl)R{Fuc:1; Hex:6; HexNAc:3}	3	Unmodified	1.0	1	MouseBrain-Z-T-1-pipeline-1714003844	base
VTQQSPTSMNQVN(N-Glycosylation)LTC(Carbamidomethyl)R{Fuc:1; Hex:6; HexNAc:3}	3	Ammonium	1.0	1	MouseBrain-Z-T-1-pipeline-1714003844	base
KVC(Carbamidomethyl)TGN(N-Glycosylation)ESLEENYVQDSK{Fuc:1; Hex:3; HexNAc:5}	3	Unmodified	1.0	1	MouseBrain-Z-T-1-pipeline-1714003844	base
GKAN(N-Glycosylation)STGTLVITNPTR{Fuc:1; Hex:4; HexNAc:4}	3	Unmodified	0.9186008509665416	5	MouseBrain-Z-T-1-pipeline-1714003844	base
N(N-Glycosylation)LTRPSLTQYELDNLSK{Hex:5; HexNAc:2}	3	Unmodified	1.0	1	MouseBrain-Z-T-1-pipeline-1714003844	base
NLTRPSLTQYELDN(N-Glycosylation)LSK{Hex:5; HexNAc:2}	3	Unmodified	1.0	1	MouseBrain-Z-T-1-pipeline-1714003844	base
LSVEC(Carbamidomethyl)AN(N-Glycosylation)K{Fuc:3; Hex:5; HexNAc:6; Neu5Ac:1}	3	Unmodified	1.0	1	MouseBrain-Z-T-1-pipeline-1714003844	base
LSVEC(Carbamidomethyl)AN(N-Glycosylation)K{Fuc:3; Hex:5; HexNAc:6; Neu5Ac:1}	3	Ammonium	1.0	1	MouseBrain-Z-T-1-pipeline-1714003844	base
QSC(Carbamidomethyl)ITEQTQYFFKN(N-Glycosylation)DTK{Hex:5; HexNAc:2}	3	Unmodified	1.0	1	MouseBrain-Z-T-1-pipeline-1714003844	base
THN(N-Glycosylation)LTNLNPDLQYR{Fuc:1; Hex:3; HexNAc:5}	3	Unmodified	0.9530590238377236	2	MouseBrain-Z-T-1-pipeline-1714003844	base
VALPAYPASLTDVSLVLSELRPN(N-Glycosylation)DSGVYR{Hex:6; HexNAc:2}	4	Ammonium	0.9618941389531688	2	MouseBrain-Z-T-1-pipeline-1714003844	base
VALPAYPASLTDVSLVLSELRPN(N-Glycosylation)DSGVYR{Hex:6; HexNAc:2}	3	Unmodified	1.0	1	MouseBrain-Z-T-1-pipeline-1714003844	base
VALPAYPASLTDVSLVLSELRPN(N-Glycosylation)DSGVYR{Hex:6; HexNAc:2}	4	Unmodified	1.0	1	MouseBrain-Z-T-1-pipeline-1714003844	base
ALYAWNNGHQTLYN(N-Glycosylation)VTLFHVIR{Fuc:1; Hex:3; HexNAc:5}	4	Unmodified	1.0	1	MouseBrain-Z-T-1-pipeline-1714003844	base
TVYLYPN(N-Glycosylation)QTGLPDPLSK{Fuc:1; Hex:3; HexNAc:4}	3	Unmodified	1.0	1	MouseBrain-Z-T-1-pipeline-1714003844	base
TVYLYPN(N-Glycosylation)QTGLPDPLSK{Fuc:1; Hex:3; HexNAc:4}	3	Ammonium	0.993043126041078	2	MouseBrain-Z-T-1-pipeline-1714003844	base
AAPYWIVAPQNLVLSPGEN(N-Glycosylation)GTLIC(Carbamidomethyl)R{Fuc:1; Hex:3; HexNAc:4}	3	Unmodified	0.9743355473915918	2	MouseBrain-Z-T-1-pipeline-1714003844	base
AAPYWIVAPQNLVLSPGEN(N-Glycosylation)GTLIC(Carbamidomethyl)R{Fuc:1; Hex:3; HexNAc:4}	4	Unmodified	0.9798391314198714	2	MouseBrain-Z-T-1-pipeline-1714003844	base
AAPYWIVAPQNLVLSPGEN(N-Glycosylation)GTLIC(Carbamidomethyl)R{Fuc:1; Hex:3; HexNAc:4}	3	Ammonium	0.9918759888950248	3	MouseBrain-Z-T-1-pipeline-1714003844	base
AAPYWIVAPQNLVLSPGEN(N-Glycosylation)GTLIC(Carbamidomethyl)R{Fuc:1; Hex:3; HexNAc:4}	4	Ammonium	1.0	1	MouseBrain-Z-T-1-pipeline-1714003844	base
DPAGWLSINPIN(N-Glycosylation)GTVDTTAVLDR{Fuc:1; Hex:3; HexNAc:5}	3	Unmodified	1.0	1	MouseBrain-Z-T-1-pipeline-1714003844	base
DPAGWLSINPIN(N-Glycosylation)GTVDTTAVLDR{Fuc:1; Hex:3; HexNAc:5}	3	Ammonium	0.9754515368420484	2	MouseBrain-Z-T-1-pipeline-1714003844	base
EN(N-Glycosylation)GTDAVQEEEESPAEGSK{Hex:5; HexNAc:2}	3	Ammonium	0.934015167985006	2	MouseBrain-Z-T-1-pipeline-1714003844	base
TDC(Carbamidomethyl)DSSTASLC(Carbamidomethyl)SFPVAN(N-Glycosylation)VSLAK{Hex:9; HexNAc:2}	3	Ammonium	0.9961275915913816	2	MouseBrain-Z-T-1-pipeline-1714003844	base
TDC(Carbamidomethyl)DSSTASLC(Carbamidomethyl)SFPVAN(N-Glycosylation)VSLAK{Hex:9; HexNAc:2}	3	Unmodified	0.9691236769490796	2	MouseBrain-Z-T-1-pipeline-1714003844	base
EN(N-Glycosylation)GTDAVQEEEESPAEGSK{Hex:6; HexNAc:2}	3	Unmodified	1.0	1	MouseBrain-Z-T-1-pipeline-1714003844	base
EN(N-Glycosylation)GTDAVQEEEESPAEGSK{Hex:6; HexNAc:2}	3	Ammonium	1.0	1	MouseBrain-Z-T-1-pipeline-1714003844	base
IDVNSWIEN(N-Glycosylation)FTK{Hex:8; HexNAc:2}	3	Unmodified	1.0	1	MouseBrain-Z-T-1-pipeline-1714003844	base
IDVNSWIEN(N-Glycosylation)FTK{Hex:8; HexNAc:2}	2	Unmodified	1.0	1	MouseBrain-Z-T-1-pipeline-1714003844	base
IDVNSWIEN(N-Glycosylation)FTK{Hex:8; HexNAc:2}	3	Ammonium	1.0	1	MouseBrain-Z-T-1-pipeline-1714003844	base
N(N-Glycosylation)ISSEEK{Fuc:2; Hex:4; HexNAc:5}	3	Unmodified	0.9857424343394028	3	MouseBrain-Z-T-1-pipeline-1714003844	base
N(N-Glycosylation)ISSEEK{Fuc:2; Hex:4; HexNAc:5}	2	Unmodified	0.9940590538826176	2	MouseBrain-Z-T-1-pipeline-1714003844	base
GTN(N-Glycosylation)ESEASSTQFTTEIDAPK{Hex:5; HexNAc:4}	3	Unmodified	0.9061005256475678	2	MouseBrain-Z-T-1-pipeline-1714003844	base
RDEDAENLGHFVMFPAN(N-Glycosylation)GSIDLMYFPYYGK{Hex:5; HexNAc:2}	4	Ammonium	1.0	1	MouseBrain-Z-T-1-pipeline-1714003844	base
RDEDAENLGHFVMFPAN(N-Glycosylation)GSIDLMYFPYYGK{Hex:5; HexNAc:2}	4	Unmodified	0.9920362527311832	2	MouseBrain-Z-T-1-pipeline-1714003844	base
RDEDAENLGHFVMFPAN(N-Glycosylation)GSIDLMYFPYYGK{Hex:5; HexNAc:2}	3	Unmodified	1.0	1	MouseBrain-Z-T-1-pipeline-1714003844	base
LDWLGN(N-Glycosylation)C(Carbamidomethyl)SGLNDDSYGYR{Fuc:4; Hex:6; HexNAc:5}	3	Ammonium	1.0	1	MouseBrain-Z-T-1-pipeline-1714003844	base
DEGDYFC(Carbamidomethyl)ELQVSGANPMSSN(N-Glycosylation)K{Fuc:1; Hex:4; HexNAc:3; Neu5Ac:2}	3	Ammonium	0.9875269632656156	2	MouseBrain-Z-T-1-pipeline-1714003844	base
SPSYIIC(Carbamidomethyl)N(N-Glycosylation)TTSSEEVLDMK{Hex:5; HexNAc:2}	3	Unmodified	1.0	1	MouseBrain-Z-T-1-pipeline-1714003844	base
SPSYIIC(Carbamidomethyl)N(N-Glycosylation)TTSSEEVLDMK{Hex:5; HexNAc:2}	3	Ammonium	1.0	1	MouseBrain-Z-T-1-pipeline-1714003844	base
LDWLGN(N-Glycosylation)C(Carbamidomethyl)SGLNDDSYGYR{Fuc:1; Hex:4; HexNAc:6; Neu5Ac:1}	3	Unmodified	0.9942793689533582	3	MouseBrain-Z-T-1-pipeline-1714003844	base
LDWLGN(N-Glycosylation)C(Carbamidomethyl)SGLNDDSYGYR{Fuc:1; Hex:4; HexNAc:6; Neu5Ac:1}	4	Unmodified	1.0	1	MouseBrain-Z-T-1-pipeline-1714003844	base
LDWLGN(N-Glycosylation)C(Carbamidomethyl)SGLNDDSYGYR{Fuc:1; Hex:4; HexNAc:6; Neu5Ac:1}	3	Ammonium	0.995600883699501	2	MouseBrain-Z-T-1-pipeline-1714003844	base
N(N-Glycosylation)GTEVVSC(Carbamidomethyl)HPQGSTAGVVYR{Fuc:1; Hex:3; HexNAc:5}	3	Unmodified	1.0	1	MouseBrain-Z-T-1-pipeline-1714003844	base
C(Carbamidomethyl)VC(Carbamidomethyl)DQNFQEKNN(N-Glycosylation)SC(Carbamidomethyl)IAK{Fuc:1; Hex:3; HexNAc:5}	3	Unmodified	1.0	1	MouseBrain-Z-T-1-pipeline-1714003844	base
C(Carbamidomethyl)VC(Carbamidomethyl)DQNFQEKN(N-Glycosylation)NSC(Carbamidomethyl)IAK{Fuc:1; Hex:3; HexNAc:5}	3	Unmodified	1.0	1	MouseBrain-Z-T-1-pipeline-1714003844	base
AN(N-Glycosylation)ATIEVK{Fuc:2; Hex:6; HexNAc:7}	3	Unmodified	1.0	1	MouseBrain-Z-T-1-pipeline-1714003844	base
AN(N-Glycosylation)ATIEVK{Fuc:2; Hex:6; HexNAc:7}	3	Ammonium	1.0	1	MouseBrain-Z-T-1-pipeline-1714003844	base
AAEDWTENPEPFN(N-Glycosylation)ASFYR{Hex:9; HexNAc:2}	3	Ammonium	1.0	1	MouseBrain-Z-T-1-pipeline-1714003844	base
AAEDWTENPEPFN(N-Glycosylation)ASFYR{Hex:9; HexNAc:2}	3	Unmodified	1.0	1	MouseBrain-Z-T-1-pipeline-1714003844	base
AN(N-Glycosylation)ATIEVK{Fuc:2; Hex:5; HexNAc:5}	3	Unmodified	0.9785572783261262	4	MouseBrain-Z-T-1-pipeline-1714003844	base
AN(N-Glycosylation)ATIEVK{Fuc:2; Hex:5; HexNAc:5}	2	Unmodified	0.9627378815308912	2	MouseBrain-Z-T-1-pipeline-1714003844	base
AN(N-Glycosylation)ATIEVK{Fuc:2; Hex:5; HexNAc:5}	3	Ammonium	1.0	1	MouseBrain-Z-T-1-pipeline-1714003844	base
EQLFFN(N-Glycosylation)LSDPELR{Fuc:1; Hex:3; HexNAc:4}	3	Unmodified	0.9637671432657096	2	MouseBrain-Z-T-1-pipeline-1714003844	base
EQLFFN(N-Glycosylation)LSDPELR{Fuc:1; Hex:3; HexNAc:4}	3	Ammonium	1.0	1	MouseBrain-Z-T-1-pipeline-1714003844	base
ISPGKN(N-Glycosylation)ATGMEVGWYR{Fuc:1; Hex:4; HexNAc:4}	3	Unmodified	1.0	1	MouseBrain-Z-T-1-pipeline-1714003844	base
DLQGNPIAN(N-Glycosylation)ATISVDGIDHDVTSAK{Hex:6; HexNAc:2}	3	Unmodified	1.0	1	MouseBrain-Z-T-1-pipeline-1714003844	base
SIEFTSC(Carbamidomethyl)N(N-Glycosylation)ETVVIPC(Carbamidomethyl)IVR{Hex:9; HexNAc:2}	3	Ammonium	1.0	1	MouseBrain-Z-T-1-pipeline-1714003844	base
AVISMLN(N-Glycosylation)ETMNEAPEETK{Fuc:4; Hex:6; HexNAc:5}	3	Unmodified	0.9994527659379976	2	MouseBrain-Z-T-1-pipeline-1714003844	base
AVISMLN(N-Glycosylation)ETMNEAPEETK{Fuc:4; Hex:6; HexNAc:5}	4	Unmodified	1.0	1	MouseBrain-Z-T-1-pipeline-1714003844	base
ELGVVMYN(N-Glycosylation)C(Carbamidomethyl)SC(Carbamidomethyl)LAR{Hex:5; HexNAc:2}	3	Unmodified	1.0	1	MouseBrain-Z-T-1-pipeline-1714003844	base
FKLDWLGN(N-Glycosylation)C(Carbamidomethyl)SGLNDDSYGYR{Fuc:2; Hex:4; HexNAc:6}	3	Unmodified	1.0	1	MouseBrain-Z-T-1-pipeline-1714003844	base
FKLDWLGN(N-Glycosylation)C(Carbamidomethyl)SGLNDDSYGYR{Fuc:2; Hex:4; HexNAc:6}	4	Unmodified	1.0	1	MouseBrain-Z-T-1-pipeline-1714003844	base
DEGDYFC(Carbamidomethyl)ELQVSGANPMSSN(N-Glycosylation)K{Hex:6; HexNAc:3; Neu5Ac:1}	3	Unmodified	0.9945510786430912	2	MouseBrain-Z-T-1-pipeline-1714003844	base
LSVEC(Carbamidomethyl)AN(N-Glycosylation)K{Fuc:1; Hex:3; HexNAc:6}	3	Unmodified	1.0	1	MouseBrain-Z-T-1-pipeline-1714003844	base
LDPVSLQILQTWN(N-Glycosylation)TSYPK{Fuc:1; Hex:3; HexNAc:4}	3	Ammonium	1.0	1	MouseBrain-Z-T-1-pipeline-1714003844	base
LDPVSLQILQTWN(N-Glycosylation)TSYPK{Fuc:1; Hex:3; HexNAc:4}	3	Unmodified	1.0	1	MouseBrain-Z-T-1-pipeline-1714003844	base
SN(N-Glycosylation)GSENNVLESQAGIQK{Fuc:1; Hex:3; HexNAc:5}	3	Unmodified	1.0	1	MouseBrain-Z-T-1-pipeline-1714003844	base
GTN(N-Glycosylation)ESEASSTQFTTEIDAPK{Fuc:1; Hex:5; HexNAc:3}	3	Unmodified	1.0	1	MouseBrain-Z-T-1-pipeline-1714003844	base
GTN(N-Glycosylation)ESEASSTQFTTEIDAPK{Fuc:1; Hex:5; HexNAc:3}	3	Ammonium	1.0	1	MouseBrain-Z-T-1-pipeline-1714003844	base
SDVPNTSPN(N-Glycosylation)STSQHVAEFETER{Fuc:2; Hex:4; HexNAc:4}	3	Unmodified	0.9802965423808544	2	MouseBrain-Z-T-1-pipeline-1714003844	base
SDVPNTSPN(N-Glycosylation)STSQHVAEFETER{Fuc:2; Hex:4; HexNAc:4}	4	Unmodified	0.9811629462696738	2	MouseBrain-Z-T-1-pipeline-1714003844	base
SDVPNTSPN(N-Glycosylation)STSQHVAEFETER{Fuc:2; Hex:4; HexNAc:4}	4	Ammonium	1.0	1	MouseBrain-Z-T-1-pipeline-1714003844	base
SDVPN(N-Glycosylation)TSPNSTSQHVAEFETER{Fuc:2; Hex:4; HexNAc:4}	3	Unmodified	0.9802965423808544	2	MouseBrain-Z-T-1-pipeline-1714003844	base
SDVPN(N-Glycosylation)TSPNSTSQHVAEFETER{Fuc:2; Hex:4; HexNAc:4}	4	Unmodified	0.9811629462696736	2	MouseBrain-Z-T-1-pipeline-1714003844	base
SDVPN(N-Glycosylation)TSPNSTSQHVAEFETER{Fuc:2; Hex:4; HexNAc:4}	4	Ammonium	1.0	1	MouseBrain-Z-T-1-pipeline-1714003844	base
GPDLSN(N-Glycosylation)C(Carbamidomethyl)TSPWVNQVAQK{Hex:6; HexNAc:2}	3	Unmodified	1.0	1	MouseBrain-Z-T-1-pipeline-1714003844	base
IQFGGAN(N-Glycosylation)VSGFQIVDYDDSLVSK{Hex:9; HexNAc:2}	3	Unmodified	0.8786302473977298	2	MouseBrain-Z-T-1-pipeline-1714003844	base
AN(N-Glycosylation)STGTLVITNPTR{Fuc:1; Hex:4; HexNAc:5}	3	Unmodified	0.9651259636306	2	MouseBrain-Z-T-1-pipeline-1714003844	base
AN(N-Glycosylation)STGTLVITNPTR{Fuc:1; Hex:4; HexNAc:5}	3	Ammonium	1.0	1	MouseBrain-Z-T-1-pipeline-1714003844	base
DEGDYFC(Carbamidomethyl)ELQVSGANPMSSN(N-Glycosylation)K{Fuc:3; Hex:6; HexNAc:4}	3	Ammonium	1.0	1	MouseBrain-Z-T-1-pipeline-1714003844	base
N(N-Glycosylation)C(Carbamidomethyl)TLLLSTLSPELGGK{Hex:5; HexNAc:3}	3	Ammonium	0.906385581759844	2	MouseBrain-Z-T-1-pipeline-1714003844	base
ITN(N-Glycosylation)ISSDDSGK{Fuc:3; Hex:5; HexNAc:6}	3	Unmodified	1.0	1	MouseBrain-Z-T-1-pipeline-1714003844	base
ITN(N-Glycosylation)ISSDDSGK{Fuc:3; Hex:5; HexNAc:6}	3	Ammonium	1.0	1	MouseBrain-Z-T-1-pipeline-1714003844	base
VDHESLN(N-Glycosylation)ATPQVAMQVLEIHYTPSVK{Fuc:3; Hex:5; HexNAc:5}	4	Unmodified	0.9963177019667788	2	MouseBrain-Z-T-1-pipeline-1714003844	base
LGC(Carbamidomethyl)WNPVTGLN(N-Glycosylation)GSLTDK{Hex:5; HexNAc:2}	3	Ammonium	1.0	1	MouseBrain-Z-T-1-pipeline-1714003844	base
GKAN(N-Glycosylation)STGTLVITNPTR{Fuc:1; Hex:4; HexNAc:5}	3	Unmodified	0.9093106068017818	3	MouseBrain-Z-T-1-pipeline-1714003844	base
QTVEEEGGASSYN(N-Glycosylation)TSSK{Fuc:1; Hex:4; HexNAc:4}	3	Unmodified	1.0	1	MouseBrain-Z-T-1-pipeline-1714003844	base
KVLVAPPSEEAN(N-Glycosylation)TTK{Fuc:3; Hex:5; HexNAc:5}	3	Unmodified	0.86499039311529	2	MouseBrain-Z-T-1-pipeline-1714003844	base
KVLVAPPSEEAN(N-Glycosylation)TTK{Fuc:3; Hex:5; HexNAc:5}	4	Unmodified	1.0	1	MouseBrain-Z-T-1-pipeline-1714003844	base
KVLVAPPSEEAN(N-Glycosylation)TTK{Fuc:3; Hex:5; HexNAc:5}	4	Ammonium	1.0	1	MouseBrain-Z-T-1-pipeline-1714003844	base
VLGFKPKPPKN(N-Glycosylation)ESLETYPLMMK{Fuc:1; Hex:6; HexNAc:6; Neu5Ac:4}	5	Unmodified	0.954306537201544	2	MouseBrain-Z-T-1-pipeline-1714003844	base
VLGFKPKPPKN(N-Glycosylation)ESLETYPLMMK{Fuc:1; Hex:6; HexNAc:6; Neu5Ac:4}	4	Unmodified	1.0	1	MouseBrain-Z-T-1-pipeline-1714003844	base
N(N-Glycosylation)QSVGDPNVDLIR{Hex:9; HexNAc:2}	3	Ammonium	1.0	1	MouseBrain-Z-T-1-pipeline-1714003844	base
LMNAPLYLAEWQN(N-Glycosylation)ITK{Fuc:1; Hex:6; HexNAc:5; Neu5Ac:3}	4	Ammonium	0.992694315755811	3	MouseBrain-Z-T-1-pipeline-1714003844	base
LMNAPLYLAEWQN(N-Glycosylation)ITK{Fuc:1; Hex:6; HexNAc:5; Neu5Ac:3}	3	Ammonium	0.9902742188537412	4	MouseBrain-Z-T-1-pipeline-1714003844	base
ALVTLEGIPAAVPGQPAELQLN(N-Glycosylation)VTK{Fuc:1; Hex:3; HexNAc:4}	3	Ammonium	0.9903776992911768	2	MouseBrain-Z-T-1-pipeline-1714003844	base
ILIWEDGSLEINN(N-Glycosylation)ITR{Fuc:1; Hex:3; HexNAc:4}	3	Unmodified	0.9252943113427232	2	MouseBrain-Z-T-1-pipeline-1714003844	base
ILIWEDGSLEINN(N-Glycosylation)ITR{Fuc:1; Hex:3; HexNAc:4}	3	Ammonium	0.995214377010122	2	MouseBrain-Z-T-1-pipeline-1714003844	base
LDWLGN(N-Glycosylation)C(Carbamidomethyl)SGLNDDSYGYR{Fuc:1; Hex:3; HexNAc:6}	3	Ammonium	1.0	1	MouseBrain-Z-T-1-pipeline-1714003844	base
FKLDWLGN(N-Glycosylation)C(Carbamidomethyl)SGLNDDSYGYR{Fuc:2; Hex:5; HexNAc:5; Neu5Ac:2}	4	Ammonium * 2	1.0	1	MouseBrain-Z-T-1-pipeline-1714003844	base
GN(N-Glycosylation)YSC(Carbamidomethyl)FVSSPSITK{Hex:3; HexNAc:5}	3	Unmodified	0.9944193315077132	2	MouseBrain-Z-T-1-pipeline-1714003844	base
GN(N-Glycosylation)YSC(Carbamidomethyl)FVSSPSITK{Hex:3; HexNAc:5}	2	Unmodified	1.0	1	MouseBrain-Z-T-1-pipeline-1714003844	base
FIHGGAN(N-Glycosylation)VTGFQLVDFNTPMVTK{Hex:6; HexNAc:2}	3	Unmodified	0.9532863828536008	2	MouseBrain-Z-T-1-pipeline-1714003844	base
DN(N-Glycosylation)ATQEEILHYLEK{Hex:4; HexNAc:2}	3	Unmodified	1.0	1	MouseBrain-Z-T-1-pipeline-1714003844	base
ISN(N-Glycosylation)VTPADAGIYYC(Carbamidomethyl)VK{Fuc:2; Hex:5; HexNAc:4}	3	Unmodified	1.0	1	MouseBrain-Z-T-1-pipeline-1714003844	base
N(N-Glycosylation)LSVVILGASDKDLHPNTDPFKFEIHK{Hex:5; HexNAc:2}	4	Unmodified	1.0	1	MouseBrain-Z-T-1-pipeline-1714003844	base
N(N-Glycosylation)LSVVILGASDKDLHPNTDPFKFEIHK{Hex:5; HexNAc:2}	5	Unmodified	1.0	1	MouseBrain-Z-T-1-pipeline-1714003844	base
YTC(Carbamidomethyl)TAQTIVDN(N-Glycosylation)SSASADLVVR{Hex:9; HexNAc:2}	3	Ammonium	0.984372981024068	2	MouseBrain-Z-T-1-pipeline-1714003844	base
YTC(Carbamidomethyl)TAQTIVDN(N-Glycosylation)SSASADLVVR{Hex:9; HexNAc:2}	3	Unmodified	0.9937743237635064	2	MouseBrain-Z-T-1-pipeline-1714003844	base
N(N-Glycosylation)YTADYDK{Hex:7; HexNAc:2}	2	Unmodified	1.0	1	MouseBrain-Z-T-1-pipeline-1714003844	base
N(N-Glycosylation)YTADYDK{Hex:7; HexNAc:2}	2	Unmodified	1.0	1	MouseBrain-Z-T-1-pipeline-1714003844	base
AVISMLN(N-Glycosylation)ETMNEAPEETK{Fuc:2; Hex:5; HexNAc:5; Neu5Ac:1}	3	Ammonium	1.0	1	MouseBrain-Z-T-1-pipeline-1714003844	base
LTVQETQLGGSAN(N-Glycosylation)LTC(Carbamidomethyl)R{Hex:9; HexNAc:2}	3	Unmodified	1.0	1	MouseBrain-Z-T-1-pipeline-1714003844	base
GTN(N-Glycosylation)ESEASSTQFTTEIDAPK{Hex:5; HexNAc:3}	3	Ammonium	1.0	1	MouseBrain-Z-T-1-pipeline-1714003844	base
C(Carbamidomethyl)EGPGVPTVTVHN(N-Glycosylation)TTDK{Fuc:1; Hex:6; HexNAc:3}	3	Unmodified	1.0	1	MouseBrain-Z-T-1-pipeline-1714003844	base
VLVAPPSEEAN(N-Glycosylation)TTK{Fuc:2; Hex:7; HexNAc:5; Neu5Ac:2}	4	Unmodified	1.0	1	MouseBrain-Z-T-1-pipeline-1714003844	base
VLVAPPSEEAN(N-Glycosylation)TTK{Fuc:2; Hex:7; HexNAc:5; Neu5Ac:2}	3	Unmodified	1.0	1	MouseBrain-Z-T-1-pipeline-1714003844	base
VQN(N-Glycosylation)MSQSIEVLDR{Fuc:2; Hex:4; HexNAc:5}	3	Unmodified	1.0	1	MouseBrain-Z-T-1-pipeline-1714003844	base
DEDAENLGHFVMFPAN(N-Glycosylation)GSIDLMYFPYYGK{Hex:5; HexNAc:2}	3	Unmodified	0.9862731512820052	2	MouseBrain-Z-T-1-pipeline-1714003844	base
DEDAENLGHFVMFPAN(N-Glycosylation)GSIDLMYFPYYGK{Hex:5; HexNAc:2}	4	Unmodified	1.0	1	MouseBrain-Z-T-1-pipeline-1714003844	base
DEDAENLGHFVMFPAN(N-Glycosylation)GSIDLMYFPYYGK{Hex:5; HexNAc:2}	4	Ammonium	1.0	1	MouseBrain-Z-T-1-pipeline-1714003844	base
DEDAENLGHFVMFPAN(N-Glycosylation)GSIDLMYFPYYGK{Hex:5; HexNAc:2}	3	Ammonium	1.0	1	MouseBrain-Z-T-1-pipeline-1714003844	base
N(N-Glycosylation)ISGVVLADHSGSFHNR{Hex:9; HexNAc:2}	4	Unmodified	1.0	1	MouseBrain-Z-T-1-pipeline-1714003844	base
GN(N-Glycosylation)GTLITFHSAFQC(Carbamidomethyl)C(Carbamidomethyl)GK{Fuc:1; Hex:3; HexNAc:2}	3	Unmodified	1.0	1	MouseBrain-Z-T-1-pipeline-1714003844	base
IN(N-Glycosylation)YTINIMELK{Hex:3; HexNAc:5}	3	Unmodified	1.0	1	MouseBrain-Z-T-1-pipeline-1714003844	base
LEDGFHPDAVAWAN(N-Glycosylation)LTNAIR{Hex:6; HexNAc:2}	3	Unmodified	1.0	1	MouseBrain-Z-T-1-pipeline-1714003844	base
LDWLGN(N-Glycosylation)C(Carbamidomethyl)SGLNDDSYGYR{Hex:3; HexNAc:4}	3	Unmodified	1.0	1	MouseBrain-Z-T-1-pipeline-1714003844	base
LDWLGN(N-Glycosylation)C(Carbamidomethyl)SGLNDDSYGYR{Hex:3; HexNAc:4}	3	Ammonium	1.0	1	MouseBrain-Z-T-1-pipeline-1714003844	base
RDDLHPTLPAGQYFLN(N-Glycosylation)ITYNYPVHSFDGR{Hex:5; HexNAc:2}	4	Unmodified	0.9240993672688406	2	MouseBrain-Z-T-1-pipeline-1714003844	base
VDQNDN(N-Glycosylation)TSLQWSNPAQQTLYFDDKK{Fuc:2; Hex:4; HexNAc:4}	4	Unmodified	1.0	1	MouseBrain-Z-T-1-pipeline-1714003844	base
VDQNDN(N-Glycosylation)TSLQWSNPAQQTLYFDDKK{Fuc:2; Hex:4; HexNAc:4}	3	Unmodified	1.0	1	MouseBrain-Z-T-1-pipeline-1714003844	base
VDQNDN(N-Glycosylation)TSLQWSNPAQQTLYFDDKK{Fuc:2; Hex:4; HexNAc:4}	4	Ammonium	1.0	1	MouseBrain-Z-T-1-pipeline-1714003844	base
THN(N-Glycosylation)LTNLNPDLQYR{Fuc:2; Hex:4; HexNAc:5}	3	Unmodified	1.0	1	MouseBrain-Z-T-1-pipeline-1714003844	base
DEGDYFC(Carbamidomethyl)ELQVSGANPM(Oxidation)SSN(N-Glycosylation)K{Fuc:1; Hex:5; HexNAc:4}	3	Unmodified	1.0	1	MouseBrain-Z-T-1-pipeline-1714003844	base
YYIYN(N-Glycosylation)GSLTSPPC(Carbamidomethyl)TDTVEWIVFK{Hex:6; HexNAc:2}	3	Ammonium	0.9843789716047538	4	MouseBrain-Z-T-1-pipeline-1714003844	base
YYIYN(N-Glycosylation)GSLTSPPC(Carbamidomethyl)TDTVEWIVFK{Hex:6; HexNAc:2}	3	Unmodified	0.9961963332831556	2	MouseBrain-Z-T-1-pipeline-1714003844	base
FKLDWLGN(N-Glycosylation)C(Carbamidomethyl)SGLNDDSYGYR{Fuc:1; Hex:7; HexNAc:5; Neu5Ac:1}	4	Unmodified	1.0	1	MouseBrain-Z-T-1-pipeline-1714003844	base
FKLDWLGN(N-Glycosylation)C(Carbamidomethyl)SGLNDDSYGYR{Fuc:1; Hex:5; HexNAc:5; Neu5Ac:2}	4	Ammonium * 2	1.0	1	MouseBrain-Z-T-1-pipeline-1714003844	base
FKLDWLGN(N-Glycosylation)C(Carbamidomethyl)SGLNDDSYGYR{Fuc:2; Hex:6; HexNAc:5; Neu5Ac:1}	4	Ammonium	1.0	1	MouseBrain-Z-T-1-pipeline-1714003844	base
FKLDWLGN(N-Glycosylation)C(Carbamidomethyl)SGLNDDSYGYR{Fuc:1; Hex:4; HexNAc:6; Neu5Ac:1}	3	Unmodified	0.9904610495454168	3	MouseBrain-Z-T-1-pipeline-1714003844	base
FKLDWLGN(N-Glycosylation)C(Carbamidomethyl)SGLNDDSYGYR{Fuc:1; Hex:4; HexNAc:6; Neu5Ac:1}	4	Unmodified	1.0	1	MouseBrain-Z-T-1-pipeline-1714003844	base
SN(N-Glycosylation)GSENNVLESQAGIQK{Hex:5; HexNAc:2}	3	Unmodified	1.0	1	MouseBrain-Z-T-1-pipeline-1714003844	base
DEGDYFC(Carbamidomethyl)ELQVSGANPMSSN(N-Glycosylation)K{Fuc:1; Hex:5; HexNAc:4; Neu5Ac:1}	3	Unmodified	0.9936113471907668	2	MouseBrain-Z-T-1-pipeline-1714003844	base
DEGDYFC(Carbamidomethyl)ELQVSGANPMSSN(N-Glycosylation)K{Fuc:1; Hex:5; HexNAc:4; Neu5Ac:1}	3	Ammonium	1.0	1	MouseBrain-Z-T-1-pipeline-1714003844	base
SQTN(N-Glycosylation)LTDC(Carbamidomethyl)PFHDQPHLMR{Fuc:3; Hex:5; HexNAc:5}	4	Unmodified	0.9924830876303816	2	MouseBrain-Z-T-1-pipeline-1714003844	base
AQN(N-Glycosylation)VSILTLC(Carbamidomethyl)DATTGVC(Carbamidomethyl)TK{Hex:6; HexNAc:2}	3	Ammonium	1.0	1	MouseBrain-Z-T-1-pipeline-1714003844	base
AQN(N-Glycosylation)VSILTLC(Carbamidomethyl)DATTGVC(Carbamidomethyl)TK{Hex:6; HexNAc:2}	3	Unmodified	1.0	1	MouseBrain-Z-T-1-pipeline-1714003844	base
AQN(N-Glycosylation)VSILTLC(Carbamidomethyl)DATTGVC(Carbamidomethyl)TK{Hex:6; HexNAc:2}	2	Unmodified	1.0	1	MouseBrain-Z-T-1-pipeline-1714003844	base
FLN(N-Glycosylation)VTPNVEVNVEC(Carbamidomethyl)R{Fuc:1; Hex:3; HexNAc:3}	3	Unmodified	1.0	1	MouseBrain-Z-T-1-pipeline-1714003844	base
HNN(N-Glycosylation)DTQHIWESDSNEFSVIADPR{Hex:5; HexNAc:2}	4	Unmodified	0.8923220748616467	2	MouseBrain-Z-T-1-pipeline-1714003844	base
N(N-Glycosylation)GTSFDIHYGSGSLSGYLSQDTVSVPC(Carbamidomethyl)K{Hex:7; HexNAc:2}	3	Unmodified	0.9787476191008164	3	MouseBrain-Z-T-1-pipeline-1714003844	base
GVLMVGN(N-Glycosylation)ETTYEDGHGAR{Fuc:2; Hex:5; HexNAc:6; Neu5Ac:1}	3	Unmodified	1.0	1	MouseBrain-Z-T-1-pipeline-1714003844	base
YSGN(N-Glycosylation)YTIDPDGSGPLKPFVVYC(Carbamidomethyl)DIR{Hex:9; HexNAc:2}	3	Unmodified	1.0	1	MouseBrain-Z-T-1-pipeline-1714003844	base
TLFLFPN(N-Glycosylation)QTGFPSK{Fuc:1; Hex:3; HexNAc:4}	3	Unmodified	0.9733505870143278	5	MouseBrain-Z-T-1-pipeline-1714003844	base
TLFLFPN(N-Glycosylation)QTGFPSK{Fuc:1; Hex:3; HexNAc:4}	3	Ammonium	1.0	1	MouseBrain-Z-T-1-pipeline-1714003844	base
N(N-Glycosylation)LSSVGSLMNGPSFTSK{Hex:5; HexNAc:2}	3	Unmodified	1.0	1	MouseBrain-Z-T-1-pipeline-1714003844	base
N(N-Glycosylation)LSSVGSLMNGPSFTSK{Hex:5; HexNAc:2}	3	Ammonium	1.0	1	MouseBrain-Z-T-1-pipeline-1714003844	base
N(N-Glycosylation)NSLVSLTYASFR{Hex:5; HexNAc:2}	2	Unmodified	1.0	1	MouseBrain-Z-T-1-pipeline-1714003844	base
N(N-Glycosylation)NSLVSLTYASFR{Hex:5; HexNAc:2}	3	Unmodified	1.0	1	MouseBrain-Z-T-1-pipeline-1714003844	base
N(N-Glycosylation)ISSEEK{Fuc:1; Hex:3; HexNAc:5}	3	Unmodified	0.7301923776144278	2	MouseBrain-Z-T-1-pipeline-1714003844	base
N(N-Glycosylation)ISSEEK{Fuc:1; Hex:3; HexNAc:5}	2	Unmodified	0.9852516494392464	2	MouseBrain-Z-T-1-pipeline-1714003844	base
SLDNDNYVFTAPYFN(N-Glycosylation)K{Hex:9; HexNAc:2}	3	Ammonium	1.0	1	MouseBrain-Z-T-1-pipeline-1714003844	base
NSMTPGNLSPGIYLC(Carbamidomethyl)N(N-Glycosylation)ATNR{Fuc:2; Hex:4; HexNAc:4}	3	Ammonium	0.9958071039366686	2	MouseBrain-Z-T-1-pipeline-1714003844	base
NSMTPGNLSPGIYLC(Carbamidomethyl)N(N-Glycosylation)ATNR{Fuc:2; Hex:4; HexNAc:4}	3	Unmodified	0.9830533469580552	3	MouseBrain-Z-T-1-pipeline-1714003844	base
NSMTPGN(N-Glycosylation)LSPGIYLC(Carbamidomethyl)NATNR{Fuc:2; Hex:4; HexNAc:4}	3	Ammonium	0.9958071039366686	2	MouseBrain-Z-T-1-pipeline-1714003844	base
NSMTPGN(N-Glycosylation)LSPGIYLC(Carbamidomethyl)NATNR{Fuc:2; Hex:4; HexNAc:4}	3	Unmodified	0.9830533469580552	3	MouseBrain-Z-T-1-pipeline-1714003844	base
DAM(Oxidation)VGN(N-Glycosylation)YTC(Carbamidomethyl)EVTELSR{Hex:5; HexNAc:2}	2	Unmodified	1.0	1	MouseBrain-Z-T-1-pipeline-1714003844	base
DAM(Oxidation)VGN(N-Glycosylation)YTC(Carbamidomethyl)EVTELSR{Hex:5; HexNAc:2}	3	Ammonium	1.0	1	MouseBrain-Z-T-1-pipeline-1714003844	base
KDDEPLETTGDFN(N-Glycosylation)TTK{Fuc:2; Hex:4; HexNAc:6}	3	Unmodified	1.0	1	MouseBrain-Z-T-1-pipeline-1714003844	base
GN(N-Glycosylation)YSC(Carbamidomethyl)FVSSPSITK{Hex:3; HexNAc:4}	3	Unmodified	0.9790198863147096	2	MouseBrain-Z-T-1-pipeline-1714003844	base
GN(N-Glycosylation)YSC(Carbamidomethyl)FVSSPSITK{Hex:3; HexNAc:4}	2	Unmodified	1.0	1	MouseBrain-Z-T-1-pipeline-1714003844	base
MTQESALIFPFLN(N-Glycosylation)K{Fuc:3; Hex:6; HexNAc:6; Neu5Ac:1}	3	Unmodified	1.0	1	MouseBrain-Z-T-1-pipeline-1714003844	base
MTQESALIFPFLN(N-Glycosylation)K{Fuc:3; Hex:6; HexNAc:6; Neu5Ac:1}	3	Ammonium	0.9972735077811266	2	MouseBrain-Z-T-1-pipeline-1714003844	base
N(N-Glycosylation)LSFATIYDVLSTKPVLNK{Hex:6; HexNAc:2}	3	Unmodified	0.9950105491030864	2	MouseBrain-Z-T-1-pipeline-1714003844	base
EKTNN(N-Glycosylation)ISILLSDLEFSDTGR{Hex:5; HexNAc:2}	3	Unmodified	1.0	1	MouseBrain-Z-T-1-pipeline-1714003844	base
DEDAENLGHFVMFPAN(N-Glycosylation)GSIDLM(Oxidation)YFPYYGK{Hex:5; HexNAc:2}	4	Ammonium	1.0	1	MouseBrain-Z-T-1-pipeline-1714003844	base
DEDAENLGHFVMFPAN(N-Glycosylation)GSIDLM(Oxidation)YFPYYGK{Hex:5; HexNAc:2}	3	Unmodified	0.9881672521740764	2	MouseBrain-Z-T-1-pipeline-1714003844	base
TNN(N-Glycosylation)ISILLSDLEFSDTGR{Hex:7; HexNAc:2}	3	Ammonium	1.0	1	MouseBrain-Z-T-1-pipeline-1714003844	base
AN(N-Glycosylation)ATIEVK{Fuc:1; Hex:5; HexNAc:6}	2	Unmodified	1.0	1	MouseBrain-Z-T-1-pipeline-1714003844	base
AN(N-Glycosylation)ATIEVK{Fuc:1; Hex:5; HexNAc:6}	3	Unmodified	0.9454607219762012	2	MouseBrain-Z-T-1-pipeline-1714003844	base
DGQLLPSSN(N-Glycosylation)YSNIK{Fuc:2; Hex:4; HexNAc:4}	3	Ammonium	1.0	1	MouseBrain-Z-T-1-pipeline-1714003844	base
EEEAIQLDGLN(N-Glycosylation)ASQIR{Hex:5; HexNAc:2}	3	Unmodified	1.0	1	MouseBrain-Z-T-1-pipeline-1714003844	base
EEEAIQLDGLN(N-Glycosylation)ASQIR{Hex:5; HexNAc:2}	2	Unmodified	1.0	1	MouseBrain-Z-T-1-pipeline-1714003844	base
EEEAIQLDGLN(N-Glycosylation)ASQIR{Hex:5; HexNAc:2}	3	Ammonium	1.0	1	MouseBrain-Z-T-1-pipeline-1714003844	base
IIISPEEN(N-Glycosylation)VTLTC(Carbamidomethyl)TAENQLER{Hex:5; HexNAc:2}	3	Unmodified	0.9537688898678892	2	MouseBrain-Z-T-1-pipeline-1714003844	base
IIISPEEN(N-Glycosylation)VTLTC(Carbamidomethyl)TAENQLER{Hex:5; HexNAc:2}	3	Ammonium	1.0	1	MouseBrain-Z-T-1-pipeline-1714003844	base
VDHESLN(N-Glycosylation)ATPQVAMQVLEIHYTPSVK{Fuc:2; Hex:4; HexNAc:4}	4	Unmodified	0.9507843096703372	2	MouseBrain-Z-T-1-pipeline-1714003844	base
AN(N-Glycosylation)ATIEVK{Fuc:1; Hex:5; HexNAc:7; Neu5Ac:1}	3	Unmodified	0.9885956326411832	2	MouseBrain-Z-T-1-pipeline-1714003844	base
VLGFKPKPPKN(N-Glycosylation)ESLETYPLMMK{Fuc:3; Hex:6; HexNAc:6; Neu5Ac:1}	4	Unmodified	0.9754632374172328	3	MouseBrain-Z-T-1-pipeline-1714003844	base
VLGFKPKPPKN(N-Glycosylation)ESLETYPLMMK{Fuc:3; Hex:6; HexNAc:6; Neu5Ac:1}	5	Unmodified	1.0	1	MouseBrain-Z-T-1-pipeline-1714003844	base
AVISMLN(N-Glycosylation)ETMNEAPEETK{Fuc:4; Hex:7; HexNAc:6; Neu5Ac:1}	4	Unmodified	1.0	1	MouseBrain-Z-T-1-pipeline-1714003844	base
AVISMLN(N-Glycosylation)ETMNEAPEETK{Fuc:4; Hex:7; HexNAc:6; Neu5Ac:1}	3	Unmodified	1.0	1	MouseBrain-Z-T-1-pipeline-1714003844	base
DEGDYFC(Carbamidomethyl)ELQVSGANPMSSN(N-Glycosylation)K{Hex:4; HexNAc:5}	3	Unmodified	0.994250910014737	2	MouseBrain-Z-T-1-pipeline-1714003844	base
LDWLGN(N-Glycosylation)C(Carbamidomethyl)SGLNDDSYGYR{Fuc:1; Hex:5; HexNAc:6; Neu5Ac:1}	3	Ammonium	0.98936249157987	3	MouseBrain-Z-T-1-pipeline-1714003844	base
LDWLGN(N-Glycosylation)C(Carbamidomethyl)SGLNDDSYGYR{Fuc:1; Hex:5; HexNAc:6; Neu5Ac:1}	3	Unmodified	0.988115163609067	2	MouseBrain-Z-T-1-pipeline-1714003844	base
AVISMLN(N-Glycosylation)ETMNEAPEETK{Fuc:3; Hex:5; HexNAc:4}	3	Ammonium	1.0	1	MouseBrain-Z-T-1-pipeline-1714003844	base
AVISMLN(N-Glycosylation)ETMNEAPEETK{Fuc:3; Hex:5; HexNAc:4}	3	Unmodified	1.0	1	MouseBrain-Z-T-1-pipeline-1714003844	base
DEGDYFC(Carbamidomethyl)ELQVSGANPMSSN(N-Glycosylation)K{Fuc:2; Hex:4; HexNAc:5}	3	Unmodified	1.0	1	MouseBrain-Z-T-1-pipeline-1714003844	base
DEGDYFC(Carbamidomethyl)ELQVSGANPMSSN(N-Glycosylation)K{Fuc:2; Hex:4; HexNAc:5}	4	Unmodified	1.0	1	MouseBrain-Z-T-1-pipeline-1714003844	base
VELVAMN(N-Glycosylation)ETDPK{Fuc:2; Hex:4; HexNAc:6}	3	Unmodified	1.0	1	MouseBrain-Z-T-1-pipeline-1714003844	base
VELVAMN(N-Glycosylation)ETDPK{Fuc:2; Hex:4; HexNAc:6}	3	Ammonium	1.0	1	MouseBrain-Z-T-1-pipeline-1714003844	base
GN(N-Glycosylation)LSSAPAPAMPTALHSK{Fuc:2; Hex:4; HexNAc:5}	3	Unmodified	0.9858315815842712	3	MouseBrain-Z-T-1-pipeline-1714003844	base
LDWLGN(N-Glycosylation)C(Carbamidomethyl)SGLNDDSYGYR{Fuc:2; Hex:5; HexNAc:6}	3	Unmodified	0.9892467684975016	3	MouseBrain-Z-T-1-pipeline-1714003844	base
LDWLGN(N-Glycosylation)C(Carbamidomethyl)SGLNDDSYGYR{Fuc:2; Hex:5; HexNAc:6}	3	Ammonium	0.9897910406536056	3	MouseBrain-Z-T-1-pipeline-1714003844	base
TENLDVIVN(N-Glycosylation)ISDTESWGQHVQK{Hex:6; HexNAc:2}	3	Unmodified	1.0	1	MouseBrain-Z-T-1-pipeline-1714003844	base
LDWLGN(N-Glycosylation)C(Carbamidomethyl)SGLNDDSYGYR{Fuc:1; Hex:5; HexNAc:5; Neu5Ac:1}	3	Ammonium	0.9854311197826674	2	MouseBrain-Z-T-1-pipeline-1714003844	base
LDWLGN(N-Glycosylation)C(Carbamidomethyl)SGLNDDSYGYR{Hex:6; HexNAc:5; Neu5Ac:1}	3	Unmodified	0.9854311197826674	2	MouseBrain-Z-T-1-pipeline-1714003844	base
EKTNN(N-Glycosylation)ISILLSDLEFSDTGR{Hex:7; HexNAc:2}	3	Unmodified	1.0	1	MouseBrain-Z-T-1-pipeline-1714003844	base
TN(N-Glycosylation)YTIDVYEMK{Hex:3; HexNAc:5}	3	Unmodified	0.6075357109109722	2	MouseBrain-Z-T-1-pipeline-1714003844	base
TN(N-Glycosylation)YTIDVYEMK{Hex:3; HexNAc:5}	2	Unmodified	1.0	1	MouseBrain-Z-T-1-pipeline-1714003844	base
ATAFN(N-Glycosylation)LSVEFAPIILLESHC(Carbamidomethyl)AAAR{Fuc:1; Hex:3; HexNAc:5}	4	Unmodified	1.0	1	MouseBrain-Z-T-1-pipeline-1714003844	base
ATAFN(N-Glycosylation)LSVEFAPIILLESHC(Carbamidomethyl)AAAR{Fuc:1; Hex:3; HexNAc:5}	3	Unmodified	1.0	1	MouseBrain-Z-T-1-pipeline-1714003844	base
GQTQN(N-Glycosylation)YSTLLLEEASER{Hex:3; HexNAc:4; Neu5Ac:2}	3	Unmodified	1.0	1	MouseBrain-Z-T-1-pipeline-1714003844	base
N(N-Glycosylation)GTEVVSC(Carbamidomethyl)HPQGSTAGVVYR{Hex:5; HexNAc:2}	3	Unmodified	1.0	1	MouseBrain-Z-T-1-pipeline-1714003844	base
DEGDYFC(Carbamidomethyl)ELQVSGANPMSSN(N-Glycosylation)K{Hex:5; HexNAc:4}	3	Unmodified	1.0	1	MouseBrain-Z-T-1-pipeline-1714003844	base
GTN(N-Glycosylation)ESEASSTQFTTEIDAPK{Fuc:2; Hex:4; HexNAc:5}	3	Ammonium	0.9968402820878836	2	MouseBrain-Z-T-1-pipeline-1714003844	base
TENLDVIVN(N-Glycosylation)ISDTESWGQHVQK{Hex:6; HexNAc:2}	3	Unmodified	1.0	1	MouseBrain-Z-T-1-pipeline-1714003844	base
LSVEC(Carbamidomethyl)AN(N-Glycosylation)K{Fuc:2; Hex:5; HexNAc:5; Neu5Ac:2}	3	Unmodified	1.0	1	MouseBrain-Z-T-1-pipeline-1714003844	base
LDWLGN(N-Glycosylation)C(Carbamidomethyl)SGLNDDSYGYR{Fuc:3; Hex:5; HexNAc:6}	3	Unmodified	1.0	1	MouseBrain-Z-T-1-pipeline-1714003844	base
NVSYN(N-Glycosylation)ISSTVR{Hex:10; HexNAc:4}	3	Ammonium	0.9394079034057814	9	MouseBrain-Z-T-1-pipeline-1714003844	base
NVSYN(N-Glycosylation)ISSTVR{Hex:10; HexNAc:4}	3	Unmodified	0.9671341867925236	3	MouseBrain-Z-T-1-pipeline-1714003844	base
N(N-Glycosylation)VSYNISSTVR{Hex:10; HexNAc:4}	3	Ammonium	0.9394079034057814	9	MouseBrain-Z-T-1-pipeline-1714003844	base
N(N-Glycosylation)VSYNISSTVR{Hex:10; HexNAc:4}	3	Unmodified	0.9671341867925236	3	MouseBrain-Z-T-1-pipeline-1714003844	base
KVLVAPPSEEAN(N-Glycosylation)TTK{Fuc:4; Hex:6; HexNAc:5}	3	Unmodified	1.0	1	MouseBrain-Z-T-1-pipeline-1714003844	base
KVLVAPPSEEAN(N-Glycosylation)TTK{Fuc:4; Hex:6; HexNAc:5}	3	Ammonium	1.0	1	MouseBrain-Z-T-1-pipeline-1714003844	base
FKLDWLGN(N-Glycosylation)C(Carbamidomethyl)SGLNDDSYGYR{Hex:4; HexNAc:6; Neu5Ac:2}	4	Ammonium	0.9896659687427776	2	MouseBrain-Z-T-1-pipeline-1714003844	base
FKLDWLGN(N-Glycosylation)C(Carbamidomethyl)SGLNDDSYGYR{Hex:4; HexNAc:6; Neu5Ac:2}	3	Ammonium	0.9890755549410783	4	MouseBrain-Z-T-1-pipeline-1714003844	base
LAAPN(N-Glycosylation)LTVEEGK{Fuc:2; Hex:4; HexNAc:6}	3	Unmodified	1.0	1	MouseBrain-Z-T-1-pipeline-1714003844	base
YN(N-Glycosylation)GSLTTPNC(Carbamidomethyl)DETVIWTVYK{Hex:5; HexNAc:2}	3	Ammonium	1.0	1	MouseBrain-Z-T-1-pipeline-1714003844	base
YN(N-Glycosylation)GSLTTPNC(Carbamidomethyl)DETVIWTVYK{Hex:5; HexNAc:2}	3	Unmodified	0.9623355894070243	2	MouseBrain-Z-T-1-pipeline-1714003844	base
VVLGEN(N-Glycosylation)LTSNC(Carbamidomethyl)PEVIYEIK{Hex:5; HexNAc:2}	3	Unmodified	1.0	1	MouseBrain-Z-T-1-pipeline-1714003844	base
VVLGEN(N-Glycosylation)LTSNC(Carbamidomethyl)PEVIYEIK{Hex:5; HexNAc:2}	3	Ammonium	0.8942785685238904	2	MouseBrain-Z-T-1-pipeline-1714003844	base
GSALHEDIYVLHDN(N-Glycosylation)GTLEIPVAQK{Hex:6; HexNAc:2}	4	Unmodified	1.0	1	MouseBrain-Z-T-1-pipeline-1714003844	base
YIITWDHVVALSN(N-Glycosylation)ESTVTGYK{Hex:6; HexNAc:2}	3	Unmodified	0.9395918774391836	2	MouseBrain-Z-T-1-pipeline-1714003844	base
N(N-Glycosylation)ISSEEK{Fuc:2; Hex:4; HexNAc:6}	3	Unmodified	0.9971160181157832	2	MouseBrain-Z-T-1-pipeline-1714003844	base
FLEPYN(N-Glycosylation)DSIQAQK{Fuc:1; Hex:7; HexNAc:3}	3	Unmodified	1.0	1	MouseBrain-Z-T-1-pipeline-1714003844	base
VDHESLN(N-Glycosylation)ATPQVAMQVLEIHYTPSVK{Fuc:1; Hex:3; HexNAc:4}	4	Unmodified	1.0	1	MouseBrain-Z-T-1-pipeline-1714003844	base
SMVDFMNTDN(N-Glycosylation)FTSHR{Fuc:1; Hex:3; HexNAc:4}	3	Unmodified	1.0	1	MouseBrain-Z-T-1-pipeline-1714003844	base
N(N-Glycosylation)STKEEILAALEK{Hex:3; HexNAc:2}	3	Unmodified	1.0	1	MouseBrain-Z-T-1-pipeline-1714003844	base
GNYGWQAGN(N-Glycosylation)HSAFWGMTLDEGIR{Hex:5; HexNAc:2}	3	Unmodified	1.0	1	MouseBrain-Z-T-1-pipeline-1714003844	base
GN(N-Glycosylation)ETIVNLIHSTR{Hex:6; HexNAc:2}	3	Unmodified	1.0	1	MouseBrain-Z-T-1-pipeline-1714003844	base
GHC(Carbamidomethyl)GHN(N-Glycosylation)ESELEVFWVDHAYTLR{Fuc:1; Hex:4; HexNAc:6; Neu5Ac:1}	4	Unmodified	1.0	1	MouseBrain-Z-T-1-pipeline-1714003844	base
GHC(Carbamidomethyl)GHN(N-Glycosylation)ESELEVFWVDHAYTLR{Fuc:1; Hex:4; HexNAc:6; Neu5Ac:1}	5	Unmodified	1.0	1	MouseBrain-Z-T-1-pipeline-1714003844	base
DSTHIIPGDNPFN(N-Glycosylation)SSLVSLIR{Hex:5; HexNAc:2}	3	Unmodified	0.9798890484383608	2	MouseBrain-Z-T-1-pipeline-1714003844	base
FLEPYN(N-Glycosylation)DSIQAQK{Fuc:1; Hex:6; HexNAc:3}	3	Unmodified	1.0	1	MouseBrain-Z-T-1-pipeline-1714003844	base
FLEPYN(N-Glycosylation)DSIQAQK{Fuc:1; Hex:6; HexNAc:3}	2	Unmodified	1.0	1	MouseBrain-Z-T-1-pipeline-1714003844	base
VSPDHQPQPQYVSYN(N-Glycosylation)QSSYTQWNLQPDTK{Hex:6; HexNAc:2}	3	Unmodified	0.984569120566216	2	MouseBrain-Z-T-1-pipeline-1714003844	base
FYHITVSSSQPN(N-Glycosylation)SSNDNIQSITSGDWDVTK{Fuc:1; Hex:3; HexNAc:4}	4	Ammonium	1.0	1	MouseBrain-Z-T-1-pipeline-1714003844	base
VELVAMN(N-Glycosylation)ETDPK{Fuc:1; Hex:3; HexNAc:4}	3	Unmodified	1.0	1	MouseBrain-Z-T-1-pipeline-1714003844	base
TN(N-Glycosylation)SSFIQGFVDHVKEDC(Carbamidomethyl)DR{Fuc:1; Hex:2; HexNAc:2}	3	Unmodified	1.0	1	MouseBrain-Z-T-1-pipeline-1714003844	base
TN(N-Glycosylation)SSFIQGFVDHVKEDC(Carbamidomethyl)DR{Fuc:1; Hex:2; HexNAc:2}	4	Unmodified	1.0	1	MouseBrain-Z-T-1-pipeline-1714003844	base
FLN(N-Glycosylation)VTPNVEVNVEC(Carbamidomethyl)R{Fuc:1; Hex:4; HexNAc:6; Neu5Ac:1}	3	Unmodified	1.0	1	MouseBrain-Z-T-1-pipeline-1714003844	base
FLN(N-Glycosylation)VTPNVEVNVEC(Carbamidomethyl)R{Fuc:1; Hex:4; HexNAc:6; Neu5Ac:1}	3	Ammonium	1.0	1	MouseBrain-Z-T-1-pipeline-1714003844	base
LQAQDSGFYEC(Carbamidomethyl)YTPSTDTQYLGN(N-Glycosylation)YSAK{Fuc:1; Hex:4; HexNAc:3}	3	Unmodified	1.0	1	MouseBrain-Z-T-1-pipeline-1714003844	base
LQAQDSGFYEC(Carbamidomethyl)YTPSTDTQYLGN(N-Glycosylation)YSAK{Fuc:1; Hex:4; HexNAc:3}	3	Ammonium	1.0	1	MouseBrain-Z-T-1-pipeline-1714003844	base
GNYDFVEAMIVNN(N-Glycosylation)HTSLDVER{Hex:7; HexNAc:2}	3	Unmodified	1.0	1	MouseBrain-Z-T-1-pipeline-1714003844	base
DLQGNPIAN(N-Glycosylation)ATISVDGIDHDVTSAK{Hex:4; HexNAc:2}	3	Unmodified	0.9569051148798192	2	MouseBrain-Z-T-1-pipeline-1714003844	base
FKLDWLGN(N-Glycosylation)C(Carbamidomethyl)SGLNDDSYGYR{Hex:3; HexNAc:4}	3	Unmodified	0.933430233512758	3	MouseBrain-Z-T-1-pipeline-1714003844	base
VIC(Carbamidomethyl)TGPN(N-Glycosylation)DTSPGSPR{Hex:5; HexNAc:2}	3	Unmodified	0.8344195961573597	2	MouseBrain-Z-T-1-pipeline-1714003844	base
VIC(Carbamidomethyl)TGPN(N-Glycosylation)DTSPGSPR{Hex:5; HexNAc:2}	2	Unmodified	1.0	1	MouseBrain-Z-T-1-pipeline-1714003844	base
VIC(Carbamidomethyl)TGPN(N-Glycosylation)DTSPGSPR{Hex:5; HexNAc:2}	3	Ammonium	1.0	1	MouseBrain-Z-T-1-pipeline-1714003844	base
LDWLGN(N-Glycosylation)C(Carbamidomethyl)SGLNDDSYGYR{Hex:3; HexNAc:5}	3	Unmodified	1.0	1	MouseBrain-Z-T-1-pipeline-1714003844	base
LDWLGN(N-Glycosylation)C(Carbamidomethyl)SGLNDDSYGYR{Hex:3; HexNAc:5}	3	Ammonium	1.0	1	MouseBrain-Z-T-1-pipeline-1714003844	base
N(N-Glycosylation)IC(Carbamidomethyl)VATSEK{Hex:5; HexNAc:2}	2	Unmodified	1.0	1	MouseBrain-Z-T-1-pipeline-1714003844	base
SHFYFLEGQNDALLC(Carbamidomethyl)GN(N-Glycosylation)SSDAGQC(Carbamidomethyl)PEGYIC(Carbamidomethyl)VK{Hex:9; HexNAc:2}	4	Unmodified	0.9242814061609852	2	MouseBrain-Z-T-1-pipeline-1714003844	base
SHFYFLEGQNDALLC(Carbamidomethyl)GN(N-Glycosylation)SSDAGQC(Carbamidomethyl)PEGYIC(Carbamidomethyl)VK{Hex:9; HexNAc:2}	3	Unmodified	1.0	1	MouseBrain-Z-T-1-pipeline-1714003844	base
SHFYFLEGQNDALLC(Carbamidomethyl)GN(N-Glycosylation)SSDAGQC(Carbamidomethyl)PEGYIC(Carbamidomethyl)VK{Hex:9; HexNAc:2}	4	Ammonium	0.9900620651986296	2	MouseBrain-Z-T-1-pipeline-1714003844	base
DDLHPTLPAGQYFLN(N-Glycosylation)ITYNYPVHSFDGR{Hex:5; HexNAc:2}	4	Unmodified	1.0	1	MouseBrain-Z-T-1-pipeline-1714003844	base
MTQESALIFPFLN(N-Glycosylation)K{Fuc:2; Hex:5; HexNAc:6; Neu5Ac:1}	3	Ammonium	1.0	1	MouseBrain-Z-T-1-pipeline-1714003844	base
N(N-Glycosylation)YSIFLADINQER{Hex:5; HexNAc:2}	3	Unmodified	1.0	1	MouseBrain-Z-T-1-pipeline-1714003844	base
N(N-Glycosylation)YSIFLADINQER{Hex:5; HexNAc:2}	2	Unmodified	1.0	1	MouseBrain-Z-T-1-pipeline-1714003844	base
GC(Carbamidomethyl)MESINYNGVN(N-Glycosylation)ITDLAR{Hex:8; HexNAc:2}	3	Ammonium	1.0	1	MouseBrain-Z-T-1-pipeline-1714003844	base
GC(Carbamidomethyl)MESINYNGVN(N-Glycosylation)ITDLAR{Hex:8; HexNAc:2}	3	Unmodified	1.0	1	MouseBrain-Z-T-1-pipeline-1714003844	base
GLVMNYPHITN(N-Glycosylation)LTTLGQSVEYR{Hex:5; HexNAc:2}	3	Unmodified	1.0	1	MouseBrain-Z-T-1-pipeline-1714003844	base
YN(N-Glycosylation)GSLTTPNC(Carbamidomethyl)DETVIWTVYK{Hex:8; HexNAc:2}	3	Ammonium	0.96120616290938	2	MouseBrain-Z-T-1-pipeline-1714003844	base
AFIN(N-Glycosylation)GTGVETVVSADLPNAHGLAVDWVSR{Hex:5; HexNAc:2}	4	Ammonium	1.0	1	MouseBrain-Z-T-1-pipeline-1714003844	base
DEGDYFC(Carbamidomethyl)ELQVSGANPMSSN(N-Glycosylation)K{Fuc:1; Hex:4; HexNAc:4}	3	Unmodified	0.9961423452399502	2	MouseBrain-Z-T-1-pipeline-1714003844	base
DEGDYFC(Carbamidomethyl)ELQVSGANPMSSN(N-Glycosylation)K{Fuc:1; Hex:4; HexNAc:4}	3	Ammonium	0.9893547410041011	2	MouseBrain-Z-T-1-pipeline-1714003844	base
SVSVAAGDSTVLN(N-Glycosylation)C(Carbamidomethyl)TLTSLLPVGPIR{Hex:5; HexNAc:3}	3	Ammonium	0.9840862959913222	2	MouseBrain-Z-T-1-pipeline-1714003844	base
VDQNDN(N-Glycosylation)TSLQWSNPAQQTLYFDDKK{Fuc:1; Hex:3; HexNAc:4}	3	Unmodified	1.0	1	MouseBrain-Z-T-1-pipeline-1714003844	base
VPGADTQYFVYSN(N-Glycosylation)DSIHPYTPFEVK{Fuc:1; Hex:3; HexNAc:4}	3	Unmodified	1.0	1	MouseBrain-Z-T-1-pipeline-1714003844	base
VINFYAGAN(N-Glycosylation)QSMNVTC(Carbamidomethyl)VGK{Fuc:1; Hex:6; HexNAc:3}	3	Ammonium	1.0	1	MouseBrain-Z-T-1-pipeline-1714003844	base
VINFYAGAN(N-Glycosylation)QSMNVTC(Carbamidomethyl)VGK{Fuc:1; Hex:6; HexNAc:3}	3	Unmodified	1.0	1	MouseBrain-Z-T-1-pipeline-1714003844	base
VINFYAGANQSMN(N-Glycosylation)VTC(Carbamidomethyl)VGK{Fuc:1; Hex:6; HexNAc:3}	3	Ammonium	1.0	1	MouseBrain-Z-T-1-pipeline-1714003844	base
VINFYAGANQSMN(N-Glycosylation)VTC(Carbamidomethyl)VGK{Fuc:1; Hex:6; HexNAc:3}	3	Unmodified	1.0	1	MouseBrain-Z-T-1-pipeline-1714003844	base
N(N-Glycosylation)ESAHISDAVGVVAQAVHELLEK{Hex:5; HexNAc:2}	3	Unmodified	0.9702234632325064	2	MouseBrain-Z-T-1-pipeline-1714003844	base
N(N-Glycosylation)ESAHISDAVGVVAQAVHELLEK{Hex:5; HexNAc:2}	4	Unmodified	0.9922711793549038	2	MouseBrain-Z-T-1-pipeline-1714003844	base
LSVEC(Carbamidomethyl)AN(N-Glycosylation)K{Fuc:2; Hex:4; HexNAc:6; Neu5Ac:1}	3	Unmodified	1.0	1	MouseBrain-Z-T-1-pipeline-1714003844	base
VIDLWDLAQSAN(N-Glycosylation)FTEK{Hex:6; HexNAc:2}	3	Ammonium	1.0	1	MouseBrain-Z-T-1-pipeline-1714003844	base
TN(N-Glycosylation)YTIDVYEMK{Hex:3; HexNAc:4}	2	Unmodified	1.0	1	MouseBrain-Z-T-1-pipeline-1714003844	base
TN(N-Glycosylation)YTIDVYEMK{Hex:3; HexNAc:4}	3	Unmodified	1.0	1	MouseBrain-Z-T-1-pipeline-1714003844	base
N(N-Glycosylation)LSFWDAPLGSSYMC(Carbamidomethyl)NK{Hex:5; HexNAc:2}	3	Ammonium	1.0	1	MouseBrain-Z-T-1-pipeline-1714003844	base
N(N-Glycosylation)LSFWDAPLGSSYMC(Carbamidomethyl)NK{Hex:5; HexNAc:2}	3	Unmodified	1.0	1	MouseBrain-Z-T-1-pipeline-1714003844	base
NN(N-Glycosylation)VTEIQGIPGAASGLIK{Hex:10; HexNAc:2}	3	Ammonium	1.0	1	MouseBrain-Z-T-1-pipeline-1714003844	base
YTSDPN(N-Glycosylation)VTSVGPSK{Fuc:2; Hex:4; HexNAc:5}	3	Unmodified	1.0	1	MouseBrain-Z-T-1-pipeline-1714003844	base
VLVAPPSEEAN(N-Glycosylation)TTK{Fuc:2; Hex:6; HexNAc:6; Neu5Ac:2}	3	Ammonium	0.9783415617002506	5	MouseBrain-Z-T-1-pipeline-1714003844	base
VLVAPPSEEAN(N-Glycosylation)TTK{Fuc:2; Hex:6; HexNAc:6; Neu5Ac:2}	3	Unmodified	1.0	1	MouseBrain-Z-T-1-pipeline-1714003844	base
GQVVTMDGTPLVGVN(N-Glycosylation)VSFVK{Hex:5; HexNAc:2}	3	Unmodified	1.0	1	MouseBrain-Z-T-1-pipeline-1714003844	base
GQVVTMDGTPLVGVN(N-Glycosylation)VSFVK{Hex:5; HexNAc:2}	3	Ammonium	1.0	1	MouseBrain-Z-T-1-pipeline-1714003844	base
VTQQSPTSM(Oxidation)NQVN(N-Glycosylation)LTC(Carbamidomethyl)R{Hex:5; HexNAc:2}	3	Unmodified	0.9214714496586937	3	MouseBrain-Z-T-1-pipeline-1714003844	base
VTQQSPTSM(Oxidation)NQVN(N-Glycosylation)LTC(Carbamidomethyl)R{Hex:5; HexNAc:2}	2	Unmodified	1.0	1	MouseBrain-Z-T-1-pipeline-1714003844	base
DINSQLELQN(N-Glycosylation)VTNDTHLTLLGLKPDTTYDIK{Hex:5; HexNAc:2}	4	Unmodified	1.0	1	MouseBrain-Z-T-1-pipeline-1714003844	base
DINSQLELQNVTN(N-Glycosylation)DTHLTLLGLKPDTTYDIK{Hex:5; HexNAc:2}	4	Unmodified	1.0	1	MouseBrain-Z-T-1-pipeline-1714003844	base
SIVLEPIYWN(N-Glycosylation)SSNSK{Hex:5; HexNAc:2}	3	Ammonium	1.0	1	MouseBrain-Z-T-1-pipeline-1714003844	base
ATAFN(N-Glycosylation)LSVEFAPIILLESHC(Carbamidomethyl)AAAR{Fuc:1; Hex:5; HexNAc:5; Neu5Ac:3}	4	Unmodified	1.0	1	MouseBrain-Z-T-1-pipeline-1714003844	base
ATAFN(N-Glycosylation)LSVEFAPIILLESHC(Carbamidomethyl)AAAR{Fuc:1; Hex:5; HexNAc:5; Neu5Ac:3}	4	Ammonium	0.9493608252831116	3	MouseBrain-Z-T-1-pipeline-1714003844	base
AEAVGETLTLPGLVSADN(N-Glycosylation)GTYTC(Carbamidomethyl)EAANK{Fuc:2; Hex:6; HexNAc:3}	3	Unmodified	0.9874292867873492	2	MouseBrain-Z-T-1-pipeline-1714003844	base
QKDGDDEWTSVVVAN(N-Glycosylation)VSK{Fuc:1; Hex:3; HexNAc:5}	3	Unmodified	1.0	1	MouseBrain-Z-T-1-pipeline-1714003844	base
YN(N-Glycosylation)GSLTTPPC(Carbamidomethyl)YQSVLWTVFNR{Hex:5; HexNAc:2}	3	Ammonium	1.0	1	MouseBrain-Z-T-1-pipeline-1714003844	base
YN(N-Glycosylation)GSLTTPPC(Carbamidomethyl)YQSVLWTVFNR{Hex:5; HexNAc:2}	3	Unmodified	1.0	1	MouseBrain-Z-T-1-pipeline-1714003844	base
FKLDWLGN(N-Glycosylation)C(Carbamidomethyl)SGLNDDSYGYR{Fuc:1; Hex:4; HexNAc:6; Neu5Ac:2}	4	Ammonium	0.9182991104373606	2	MouseBrain-Z-T-1-pipeline-1714003844	base
FKLDWLGN(N-Glycosylation)C(Carbamidomethyl)SGLNDDSYGYR{Fuc:1; Hex:4; HexNAc:6; Neu5Ac:2}	3	Ammonium	1.0	1	MouseBrain-Z-T-1-pipeline-1714003844	base
FKLDWLGN(N-Glycosylation)C(Carbamidomethyl)SGLNDDSYGYR{Fuc:1; Hex:4; HexNAc:6; Neu5Ac:2}	3	Ammonium * 2	1.0	1	MouseBrain-Z-T-1-pipeline-1714003844	base
GVLMVGN(N-Glycosylation)ETTYEDGHGAR{Fuc:2; Hex:4; HexNAc:6}	3	Unmodified	1.0	1	MouseBrain-Z-T-1-pipeline-1714003844	base
AEAVGETLTLPGLVSADN(N-Glycosylation)GTYTC(Carbamidomethyl)EAANK{Fuc:2; Hex:5; HexNAc:3}	3	Ammonium	1.0	1	MouseBrain-Z-T-1-pipeline-1714003844	base
AEAVGETLTLPGLVSADN(N-Glycosylation)GTYTC(Carbamidomethyl)EAANK{Fuc:2; Hex:5; HexNAc:3}	3	Unmodified	1.0	1	MouseBrain-Z-T-1-pipeline-1714003844	base
DATIQAYLSSGN(N-Glycosylation)FSK{Fuc:1; Hex:3; HexNAc:2}	2	Unmodified	0.967119595682778	2	MouseBrain-Z-T-1-pipeline-1714003844	base
YSIYKDPAGWLSINPIN(N-Glycosylation)GTVDTTAVLDR{Fuc:1; Hex:3; HexNAc:4}	3	Unmodified	1.0	1	MouseBrain-Z-T-1-pipeline-1714003844	base
YTC(Carbamidomethyl)TAQTIVDN(N-Glycosylation)SSASADLVVR{Hex:6; HexNAc:2}	3	Ammonium	0.9913190197215808	2	MouseBrain-Z-T-1-pipeline-1714003844	base
VIDLWDLAQSAN(N-Glycosylation)FTEK{Fuc:1; Hex:3; HexNAc:4}	3	Ammonium	1.0	1	MouseBrain-Z-T-1-pipeline-1714003844	base
N(N-Glycosylation)NSLVSLTYASFR{Hex:6; HexNAc:2}	3	Ammonium	1.0	1	MouseBrain-Z-T-1-pipeline-1714003844	base
DEGDYFC(Carbamidomethyl)ELQVSGANPMSSN(N-Glycosylation)K{Fuc:1; Hex:3; HexNAc:5}	3	Unmodified	0.9899313746457856	2	MouseBrain-Z-T-1-pipeline-1714003844	base
AVISMLN(N-Glycosylation)ETM(Oxidation)NEAPEETK{Fuc:4; Hex:6; HexNAc:5}	3	Unmodified	1.0	1	MouseBrain-Z-T-1-pipeline-1714003844	base
AVISMLN(N-Glycosylation)ETM(Oxidation)NEAPEETK{Fuc:4; Hex:6; HexNAc:5}	4	Ammonium * 2	1.0	1	MouseBrain-Z-T-1-pipeline-1714003844	base
KPSC(Carbamidomethyl)WNLVN(N-Glycosylation)DSVVMSLGEMK{Fuc:1; Hex:3; HexNAc:4}	3	Unmodified	1.0	1	MouseBrain-Z-T-1-pipeline-1714003844	base
DEGDYFC(Carbamidomethyl)ELQVSGANPM(Oxidation)SSN(N-Glycosylation)K{Hex:6; HexNAc:4}	3	Unmodified	0.9965545938135236	2	MouseBrain-Z-T-1-pipeline-1714003844	base
NNMEITWTPMN(N-Glycosylation)ATSAFGPNLR{Hex:5; HexNAc:2}	3	Ammonium	1.0	1	MouseBrain-Z-T-1-pipeline-1714003844	base
N(N-Glycosylation)C(Carbamidomethyl)TLLLSTLSPELGGK{Hex:5; HexNAc:2}	3	Unmodified	0.8968770814398489	2	MouseBrain-Z-T-1-pipeline-1714003844	base
VQLENQVHGVHFN(N-Glycosylation)ITAIC(Carbamidomethyl)PDGAR{Hex:5; HexNAc:2}	4	Unmodified	1.0	1	MouseBrain-Z-T-1-pipeline-1714003844	base
GN(N-Glycosylation)YSC(Carbamidomethyl)FVSSPSITK{Fuc:1; Hex:4; HexNAc:4}	3	Unmodified	0.9897113428198192	2	MouseBrain-Z-T-1-pipeline-1714003844	base
AVISMLN(N-Glycosylation)ETMNEAPEETK{Fuc:1; Hex:6; HexNAc:5; Neu5Ac:3}	3	Ammonium	1.0	1	MouseBrain-Z-T-1-pipeline-1714003844	base
AVISMLN(N-Glycosylation)ETMNEAPEETK{Fuc:1; Hex:6; HexNAc:5; Neu5Ac:3}	4	Ammonium	1.0	1	MouseBrain-Z-T-1-pipeline-1714003844	base
SN(N-Glycosylation)VSVEENVILEKPSHVELK{Hex:7; HexNAc:2}	4	Unmodified	0.9738586785161852	2	MouseBrain-Z-T-1-pipeline-1714003844	base
SN(N-Glycosylation)VSVEENVILEKPSHVELK{Hex:7; HexNAc:2}	3	Unmodified	1.0	1	MouseBrain-Z-T-1-pipeline-1714003844	base
FKLDWLGN(N-Glycosylation)C(Carbamidomethyl)SGLNDDSYGYR{Fuc:2; Hex:5; HexNAc:6}	4	Ammonium	1.0	1	MouseBrain-Z-T-1-pipeline-1714003844	base
LDWLGN(N-Glycosylation)C(Carbamidomethyl)SGLNDDSYGYR{Fuc:1; Hex:5; HexNAc:6}	3	Unmodified	1.0	1	MouseBrain-Z-T-1-pipeline-1714003844	base
VLQFDPGTKN(N-Glycosylation)VTALLMEAR{Fuc:1; Hex:4; HexNAc:4}	3	Unmodified	1.0	1	MouseBrain-Z-T-1-pipeline-1714003844	base
VDHESLN(N-Glycosylation)ATPQVAMQVLEIHYTPSVK{Fuc:2; Hex:5; HexNAc:5}	4	Unmodified	1.0	1	MouseBrain-Z-T-1-pipeline-1714003844	base
TDC(Carbamidomethyl)DSSTASLC(Carbamidomethyl)SFPVAN(N-Glycosylation)VSLAK{Hex:8; HexNAc:2}	3	Unmodified	1.0	1	MouseBrain-Z-T-1-pipeline-1714003844	base
IQFGGAN(N-Glycosylation)VSGFQIVDYDDSLVSK{Hex:7; HexNAc:2}	3	Ammonium	1.0	1	MouseBrain-Z-T-1-pipeline-1714003844	base
DEDAENLGHFVM(Oxidation)FPAN(N-Glycosylation)GSIDLMYFPYYGK{Hex:5; HexNAc:2}	3	Unmodified	1.0	1	MouseBrain-Z-T-1-pipeline-1714003844	base
DEDAENLGHFVM(Oxidation)FPAN(N-Glycosylation)GSIDLMYFPYYGK{Hex:5; HexNAc:2}	4	Ammonium	1.0	1	MouseBrain-Z-T-1-pipeline-1714003844	base
YIITWDHVVALSN(N-Glycosylation)ESTVTGYK{Fuc:2; Hex:4; HexNAc:4}	3	Unmodified	1.0	1	MouseBrain-Z-T-1-pipeline-1714003844	base
FKLDWLGN(N-Glycosylation)C(Carbamidomethyl)SGLNDDSYGYR{Fuc:2; Hex:5; HexNAc:6}	3	Unmodified	0.9883661804365474	3	MouseBrain-Z-T-1-pipeline-1714003844	base
FKLDWLGN(N-Glycosylation)C(Carbamidomethyl)SGLNDDSYGYR{Fuc:2; Hex:5; HexNAc:6}	4	Unmodified	1.0	1	MouseBrain-Z-T-1-pipeline-1714003844	base
IGPGEPLELLC(Carbamidomethyl)N(N-Glycosylation)VSGALPPPGR{Fuc:2; Hex:6; HexNAc:4}	3	Ammonium	0.989320585665326	2	MouseBrain-Z-T-1-pipeline-1714003844	base
FKLDWLGN(N-Glycosylation)C(Carbamidomethyl)SGLNDDSYGYR{Fuc:1; Hex:4; HexNAc:6}	3	Unmodified	0.9281474255240584	2	MouseBrain-Z-T-1-pipeline-1714003844	base
C(Carbamidomethyl)FVC(Carbamidomethyl)PVEYNN(N-Glycosylation)DTNSFTVDC(Carbamidomethyl)EPSDLFR{Hex:9; HexNAc:2}	3	Ammonium	1.0	1	MouseBrain-Z-T-1-pipeline-1714003844	base
GTEVN(N-Glycosylation)ATVIGESDPIDEVQGFLFGK{Hex:5; HexNAc:2}	3	Ammonium	1.0	1	MouseBrain-Z-T-1-pipeline-1714003844	base
LQAQDSGFYEC(Carbamidomethyl)YTPSTDTQYLGN(N-Glycosylation)YSAK{Fuc:1; Hex:5; HexNAc:3}	3	Ammonium	1.0	1	MouseBrain-Z-T-1-pipeline-1714003844	base
LQAQDSGFYEC(Carbamidomethyl)YTPSTDTQYLGN(N-Glycosylation)YSAK{Fuc:1; Hex:5; HexNAc:3}	3	Unmodified	1.0	1	MouseBrain-Z-T-1-pipeline-1714003844	base
VMSWWDYGYQITAMAN(N-Glycosylation)R{Hex:9; HexNAc:2}	3	Ammonium	1.0	1	MouseBrain-Z-T-1-pipeline-1714003844	base
VFFGEHVHGATIN(N-Glycosylation)FTMENQIHQHGK{Fuc:2; Hex:5; HexNAc:6}	5	Unmodified	1.0	1	MouseBrain-Z-T-1-pipeline-1714003844	base
AVISMLN(N-Glycosylation)ETMNEAPEETK{Fuc:3; Hex:6; HexNAc:6; Neu5Ac:3}	4	Ammonium * 3	0.994886787521778	2	MouseBrain-Z-T-1-pipeline-1714003844	base
AVISMLN(N-Glycosylation)ETMNEAPEETK{Fuc:2; Hex:7; HexNAc:6; Neu5Ac:3}	4	Ammonium * 2	0.994886787521778	2	MouseBrain-Z-T-1-pipeline-1714003844	base
RDEDAENLGHFVMFPAN(N-Glycosylation)GSIDLMYFPYYGK{Fuc:1; Hex:4; HexNAc:3}	4	Unmodified	0.8793837186181427	2	MouseBrain-Z-T-1-pipeline-1714003844	base
AN(N-Glycosylation)ATIEVK{Fuc:2; Hex:5; HexNAc:6}	3	Ammonium	1.0	1	MouseBrain-Z-T-1-pipeline-1714003844	base
AN(N-Glycosylation)ATIEVK{Fuc:2; Hex:5; HexNAc:6}	3	Unmodified	0.9859033659901802	2	MouseBrain-Z-T-1-pipeline-1714003844	base
AN(N-Glycosylation)ATIEVK{Fuc:2; Hex:5; HexNAc:6}	2	Unmodified	1.0	1	MouseBrain-Z-T-1-pipeline-1714003844	base
GFYC(Carbamidomethyl)SWHLPTPTYIPNTFN(N-Glycosylation)VTVLHGSK{Fuc:1; Hex:4; HexNAc:3}	4	Unmodified	1.0	1	MouseBrain-Z-T-1-pipeline-1714003844	base
SHFYFLEGQNDALLC(Carbamidomethyl)GN(N-Glycosylation)SSDAGQC(Carbamidomethyl)PEGYIC(Carbamidomethyl)VK{Hex:8; HexNAc:2}	4	Ammonium	1.0	1	MouseBrain-Z-T-1-pipeline-1714003844	base
SHFYFLEGQNDALLC(Carbamidomethyl)GN(N-Glycosylation)SSDAGQC(Carbamidomethyl)PEGYIC(Carbamidomethyl)VK{Hex:8; HexNAc:2}	4	Unmodified	1.0	1	MouseBrain-Z-T-1-pipeline-1714003844	base
ITN(N-Glycosylation)VSEEDSGEYFC(Carbamidomethyl)LASNK{Hex:5; HexNAc:2}	3	Unmodified	1.0	1	MouseBrain-Z-T-1-pipeline-1714003844	base
N(N-Glycosylation)STFGSVEVFSLDPNK{Hex:5; HexNAc:2}	3	Ammonium	1.0	1	MouseBrain-Z-T-1-pipeline-1714003844	base
N(N-Glycosylation)VTALLMEAR{Hex:5; HexNAc:2}	3	Unmodified	1.0	1	MouseBrain-Z-T-1-pipeline-1714003844	base
DEGDYFC(Carbamidomethyl)ELQVSGANPMSSN(N-Glycosylation)K{Hex:4; HexNAc:5; Neu5Ac:1}	3	Unmodified	1.0	1	MouseBrain-Z-T-1-pipeline-1714003844	base
DEGDYFC(Carbamidomethyl)ELQVSGANPMSSN(N-Glycosylation)K{Hex:4; HexNAc:5; Neu5Ac:1}	3	Ammonium	1.0	1	MouseBrain-Z-T-1-pipeline-1714003844	base
VLGFKPKPPKN(N-Glycosylation)ESLETYPLMMK{Hex:6; HexNAc:6; Neu5Ac:4}	5	Unmodified	1.0	1	MouseBrain-Z-T-1-pipeline-1714003844	base
FIN(N-Glycosylation)STFLEQK{Fuc:2; Hex:5; HexNAc:6; Neu5Ac:2}	3	Unmodified	1.0	1	MouseBrain-Z-T-1-pipeline-1714003844	base
FIN(N-Glycosylation)STFLEQK{Fuc:2; Hex:5; HexNAc:6; Neu5Ac:2}	3	Ammonium	1.0	1	MouseBrain-Z-T-1-pipeline-1714003844	base
GQC(Carbamidomethyl)AN(N-Glycosylation)GTC(Carbamidomethyl)LC(Carbamidomethyl)QEGYAGEDC(Carbamidomethyl)SQR{Fuc:1; Hex:3; HexNAc:3}	3	Ammonium	1.0	1	MouseBrain-Z-T-1-pipeline-1714003844	base
GQC(Carbamidomethyl)AN(N-Glycosylation)GTC(Carbamidomethyl)LC(Carbamidomethyl)QEGYAGEDC(Carbamidomethyl)SQR{Fuc:1; Hex:3; HexNAc:3}	3	Unmodified	1.0	1	MouseBrain-Z-T-1-pipeline-1714003844	base
IGPGEPLELLC(Carbamidomethyl)N(N-Glycosylation)VSGALPPPGR{Fuc:1; Hex:3; HexNAc:4}	3	Ammonium	1.0	1	MouseBrain-Z-T-1-pipeline-1714003844	base
IGPGEPLELLC(Carbamidomethyl)N(N-Glycosylation)VSGALPPPGR{Fuc:1; Hex:3; HexNAc:4}	4	Unmodified	1.0	1	MouseBrain-Z-T-1-pipeline-1714003844	base
IGPGEPLELLC(Carbamidomethyl)N(N-Glycosylation)VSGALPPPGR{Fuc:1; Hex:3; HexNAc:4}	3	Unmodified	1.0	1	MouseBrain-Z-T-1-pipeline-1714003844	base
FKLDWLGN(N-Glycosylation)C(Carbamidomethyl)SGLNDDSYGYR{Fuc:1; Hex:5; HexNAc:6}	3	Unmodified	1.0	1	MouseBrain-Z-T-1-pipeline-1714003844	base
VDQNDN(N-Glycosylation)TSLQWSNPAQQTLYFDDKK{Fuc:2; Hex:4; HexNAc:5}	4	Unmodified	0.9954868467060176	2	MouseBrain-Z-T-1-pipeline-1714003844	base
SHGVQTMVVLSSLEPN(N-Glycosylation)TTYEIR{Fuc:3; Hex:6; HexNAc:4; Neu5Ac:1}	4	Unmodified	1.0	1	MouseBrain-Z-T-1-pipeline-1714003844	base
AVISMLN(N-Glycosylation)ETMNEAPEETK{Fuc:2; Hex:5; HexNAc:5; Neu5Ac:1}	3	Ammonium * 2	1.0	1	MouseBrain-Z-T-1-pipeline-1714003844	base
EDNPDKNPEAPLN(N-Glycosylation)VSR{Hex:7; HexNAc:2}	3	Unmodified	0.9795877462624656	2	MouseBrain-Z-T-1-pipeline-1714003844	base
AFNISPN(N-Glycosylation)DTSSGSC(Carbamidomethyl)GINLVTLK{Fuc:2; Hex:6; HexNAc:3}	3	Unmodified	1.0	1	MouseBrain-Z-T-1-pipeline-1714003844	base
AFNISPN(N-Glycosylation)DTSSGSC(Carbamidomethyl)GINLVTLK{Fuc:2; Hex:6; HexNAc:3}	3	Ammonium	1.0	1	MouseBrain-Z-T-1-pipeline-1714003844	base
AFN(N-Glycosylation)ISPNDTSSGSC(Carbamidomethyl)GINLVTLK{Fuc:2; Hex:6; HexNAc:3}	3	Unmodified	1.0	1	MouseBrain-Z-T-1-pipeline-1714003844	base
AFN(N-Glycosylation)ISPNDTSSGSC(Carbamidomethyl)GINLVTLK{Fuc:2; Hex:6; HexNAc:3}	3	Ammonium	1.0	1	MouseBrain-Z-T-1-pipeline-1714003844	base
HNEQN(N-Glycosylation)LSLADVTQQAGLVK{Fuc:1; Hex:3; HexNAc:5}	3	Unmodified	1.0	1	MouseBrain-Z-T-1-pipeline-1714003844	base
VINFYAGANQSMN(N-Glycosylation)VTC(Carbamidomethyl)VGK{Hex:10; HexNAc:4}	3	Unmodified	0.960398605364772	2	MouseBrain-Z-T-1-pipeline-1714003844	base
VINFYAGANQSMN(N-Glycosylation)VTC(Carbamidomethyl)VGK{Hex:10; HexNAc:4}	3	Ammonium	0.9854500140483092	2	MouseBrain-Z-T-1-pipeline-1714003844	base
VINFYAGAN(N-Glycosylation)QSMNVTC(Carbamidomethyl)VGK{Hex:10; HexNAc:4}	3	Unmodified	0.960398605364772	2	MouseBrain-Z-T-1-pipeline-1714003844	base
VINFYAGAN(N-Glycosylation)QSMNVTC(Carbamidomethyl)VGK{Hex:10; HexNAc:4}	3	Ammonium	0.9854500140483092	2	MouseBrain-Z-T-1-pipeline-1714003844	base
DEGDYFC(Carbamidomethyl)ELQVSGANPMSSN(N-Glycosylation)K{Fuc:1; Hex:4; HexNAc:5; Neu5Ac:1}	3	Ammonium	1.0	1	MouseBrain-Z-T-1-pipeline-1714003844	base
DEGDYFC(Carbamidomethyl)ELQVSGANPMSSN(N-Glycosylation)K{Hex:5; HexNAc:2}	3	Unmodified	1.0	1	MouseBrain-Z-T-1-pipeline-1714003844	base
DEGDYFC(Carbamidomethyl)ELQVSGANPMSSN(N-Glycosylation)K{Hex:5; HexNAc:2}	3	Ammonium	1.0	1	MouseBrain-Z-T-1-pipeline-1714003844	base
VMSWWDYGYQIAGMAN(N-Glycosylation)R{Hex:9; HexNAc:2}	3	Unmodified	1.0	1	MouseBrain-Z-T-1-pipeline-1714003844	base
VMSWWDYGYQIAGMAN(N-Glycosylation)R{Hex:9; HexNAc:2}	3	Ammonium	1.0	1	MouseBrain-Z-T-1-pipeline-1714003844	base
VFPYISVMVNN(N-Glycosylation)GSLSYDHSK{Fuc:1; Hex:3; HexNAc:4}	3	Unmodified	0.966557197335073	2	MouseBrain-Z-T-1-pipeline-1714003844	base
DEGDYFC(Carbamidomethyl)ELQVSGANPMSSN(N-Glycosylation)K{Fuc:2; Hex:6; HexNAc:3}	3	Ammonium	1.0	1	MouseBrain-Z-T-1-pipeline-1714003844	base
VLVAPPSEEAN(N-Glycosylation)TTK{Fuc:2; Hex:5; HexNAc:5; Neu5Ac:2}	3	Unmodified	1.0	1	MouseBrain-Z-T-1-pipeline-1714003844	base
VLVAPPSEEAN(N-Glycosylation)TTK{Fuc:2; Hex:5; HexNAc:5; Neu5Ac:2}	3	Ammonium	1.0	1	MouseBrain-Z-T-1-pipeline-1714003844	base
IIISPEEN(N-Glycosylation)VTLTC(Carbamidomethyl)TAENQLER{Fuc:1; Hex:3; HexNAc:3}	3	Ammonium	1.0	1	MouseBrain-Z-T-1-pipeline-1714003844	base
SDVPNTSPN(N-Glycosylation)STSQHVAEFETER{Fuc:1; Hex:4; HexNAc:5; Neu5Ac:1}	3	Unmodified	1.0	1	MouseBrain-Z-T-1-pipeline-1714003844	base
SDVPN(N-Glycosylation)TSPNSTSQHVAEFETER{Fuc:1; Hex:4; HexNAc:5; Neu5Ac:1}	3	Unmodified	1.0	1	MouseBrain-Z-T-1-pipeline-1714003844	base
RHPEETGGFQEAPLAYDAIWALALALN(N-Glycosylation)K{Hex:5; HexNAc:2}	4	Unmodified	1.0	1	MouseBrain-Z-T-1-pipeline-1714003844	base
RHPEETGGFQEAPLAYDAIWALALALN(N-Glycosylation)K{Hex:5; HexNAc:2}	3	Unmodified	0.9765242204384116	2	MouseBrain-Z-T-1-pipeline-1714003844	base
DEGDYFC(Carbamidomethyl)ELQVSGANPM(Oxidation)SSN(N-Glycosylation)K{Fuc:2; Hex:4; HexNAc:4}	3	Ammonium	1.0	1	MouseBrain-Z-T-1-pipeline-1714003844	base
DEGDYFC(Carbamidomethyl)ELQVSGANPMSSN(N-Glycosylation)K{Fuc:3; Hex:5; HexNAc:4}	3	Ammonium	1.0	1	MouseBrain-Z-T-1-pipeline-1714003844	base
ATQLFTN(N-Glycosylation)QTDIPNMEDVYAVK{Fuc:2; Hex:5; HexNAc:4}	3	Ammonium	1.0	1	MouseBrain-Z-T-1-pipeline-1714003844	base
VN(N-Glycosylation)YTMDVFELK{Hex:3; HexNAc:5}	3	Unmodified	1.0	1	MouseBrain-Z-T-1-pipeline-1714003844	base
DGQLLPSSN(N-Glycosylation)YSNIK{Fuc:2; Hex:4; HexNAc:5}	3	Unmodified	0.9861638534951128	2	MouseBrain-Z-T-1-pipeline-1714003844	base
FKLDWLGN(N-Glycosylation)C(Carbamidomethyl)SGLNDDSYGYR{Fuc:3; Hex:5; HexNAc:6}	3	Unmodified	0.97609577865767	2	MouseBrain-Z-T-1-pipeline-1714003844	base
FKLDWLGN(N-Glycosylation)C(Carbamidomethyl)SGLNDDSYGYR{Fuc:3; Hex:5; HexNAc:6}	4	Ammonium	1.0	1	MouseBrain-Z-T-1-pipeline-1714003844	base
NGGN(N-Glycosylation)ATLQVDNWPVNEHYPTGNTDNER{Fuc:1; Hex:3; HexNAc:4}	3	Unmodified	1.0	1	MouseBrain-Z-T-1-pipeline-1714003844	base
NGGN(N-Glycosylation)ATLQVDNWPVNEHYPTGNTDNER{Fuc:1; Hex:3; HexNAc:4}	3	Unmodified	1.0	1	MouseBrain-Z-T-1-pipeline-1714003844	base
DAMVGN(N-Glycosylation)YTC(Carbamidomethyl)EVTELSR{Fuc:2; Hex:5; HexNAc:3}	3	Ammonium	1.0	1	MouseBrain-Z-T-1-pipeline-1714003844	base
VDQNDN(N-Glycosylation)TSLQWSNPAQQTLYFDDKK{Fuc:1; Hex:3; HexNAc:5}	3	Unmodified	1.0	1	MouseBrain-Z-T-1-pipeline-1714003844	base
VDQNDN(N-Glycosylation)TSLQWSNPAQQTLYFDDKK{Fuc:1; Hex:3; HexNAc:5}	4	Unmodified	1.0	1	MouseBrain-Z-T-1-pipeline-1714003844	base
VDQNDN(N-Glycosylation)TSLQWSNPAQQTLYFDDKK{Fuc:1; Hex:3; HexNAc:5}	4	Ammonium	1.0	1	MouseBrain-Z-T-1-pipeline-1714003844	base
FLEPYN(N-Glycosylation)DSIQAQK{Fuc:3; Hex:6; HexNAc:5; Neu5Ac:1}	3	Ammonium	1.0	1	MouseBrain-Z-T-1-pipeline-1714003844	base
ALPGGTDN(N-Glycosylation)ASAASAAGGSGPQR{Fuc:3; Hex:5; HexNAc:5}	3	Ammonium	1.0	1	MouseBrain-Z-T-1-pipeline-1714003844	base
ALPGGTDN(N-Glycosylation)ASAASAAGGSGPQR{Fuc:3; Hex:5; HexNAc:5}	3	Unmodified	1.0	1	MouseBrain-Z-T-1-pipeline-1714003844	base
FLEPYN(N-Glycosylation)DSIQAQK{Fuc:2; Hex:5; HexNAc:5; Neu5Ac:2}	3	Unmodified	1.0	1	MouseBrain-Z-T-1-pipeline-1714003844	base
IGSYN(N-Glycosylation)GTAGDSLSYHQGRPFSTEDRDNDVAVTNC(Carbamidomethyl)AMSYK{Fuc:2; Hex:4; HexNAc:4}	5	Unmodified	1.0	1	MouseBrain-Z-T-1-pipeline-1714003844	base
EYC(Carbamidomethyl)NDLKPSDN(N-Glycosylation)NTEFLLNFNEFIDR{Fuc:1; Hex:3; HexNAc:4}	3	Unmodified	1.0	1	MouseBrain-Z-T-1-pipeline-1714003844	base
LDWLGN(N-Glycosylation)C(Carbamidomethyl)SGLNDDSYGYR{Fuc:4; Hex:4; HexNAc:5}	3	Ammonium * 2	1.0	1	MouseBrain-Z-T-1-pipeline-1714003844	base
TSLDWWTTDTC(Carbamidomethyl)NMIN(N-Glycosylation)GTDGDSFHPLISK{Hex:9; HexNAc:2}	3	Unmodified	1.0	1	MouseBrain-Z-T-1-pipeline-1714003844	base
TSLDWWTTDTC(Carbamidomethyl)NMIN(N-Glycosylation)GTDGDSFHPLISK{Hex:9; HexNAc:2}	4	Ammonium	1.0	1	MouseBrain-Z-T-1-pipeline-1714003844	base
FKLDWLGN(N-Glycosylation)C(Carbamidomethyl)SGLNDDSYGYR{Fuc:3; Hex:5; HexNAc:6; Neu5Ac:1}	4	Ammonium	1.0	1	MouseBrain-Z-T-1-pipeline-1714003844	base
TMVFPVMYLN(N-Glycosylation)ESVLIDK{Hex:3; HexNAc:4; Neu5Ac:2}	3	Unmodified	1.0	1	MouseBrain-Z-T-1-pipeline-1714003844	base
YNAQPVGN(N-Glycosylation)WSDC(Carbamidomethyl)ILPEGK{Fuc:2; Hex:4; HexNAc:5}	3	Unmodified	1.0	1	MouseBrain-Z-T-1-pipeline-1714003844	base
YNAQPVGN(N-Glycosylation)WSDC(Carbamidomethyl)ILPEGK{Fuc:2; Hex:4; HexNAc:5}	3	Ammonium	1.0	1	MouseBrain-Z-T-1-pipeline-1714003844	base
DEGDYFC(Carbamidomethyl)ELQVSGANPM(Oxidation)SSN(N-Glycosylation)K{Fuc:1; Hex:6; HexNAc:4}	3	Unmodified	1.0	1	MouseBrain-Z-T-1-pipeline-1714003844	base
DEGDYFC(Carbamidomethyl)ELQVSGANPM(Oxidation)SSN(N-Glycosylation)K{Fuc:1; Hex:6; HexNAc:4}	3	Ammonium	1.0	1	MouseBrain-Z-T-1-pipeline-1714003844	base
DEGDYFC(Carbamidomethyl)ELQVSGANPMSSN(N-Glycosylation)K{Fuc:2; Hex:7; HexNAc:4}	3	Unmodified	1.0	1	MouseBrain-Z-T-1-pipeline-1714003844	base
VINFYAGANQSMN(N-Glycosylation)VTC(Carbamidomethyl)VGK{Fuc:2; Hex:6; HexNAc:6; Neu5Ac:1}	3	Unmodified	1.0	1	MouseBrain-Z-T-1-pipeline-1714003844	base
VINFYAGAN(N-Glycosylation)QSMNVTC(Carbamidomethyl)VGK{Fuc:2; Hex:6; HexNAc:6; Neu5Ac:1}	3	Unmodified	1.0	1	MouseBrain-Z-T-1-pipeline-1714003844	base
DAMVGN(N-Glycosylation)YTC(Carbamidomethyl)EVTELSR{Fuc:1; Hex:6; HexNAc:3}	3	Ammonium	1.0	1	MouseBrain-Z-T-1-pipeline-1714003844	base
AVISMLN(N-Glycosylation)ETM(Oxidation)NEAPEETK{Hex:7; HexNAc:7}	3	Ammonium * 2	1.0	1	MouseBrain-Z-T-1-pipeline-1714003844	base
ISPGKN(N-Glycosylation)ATGMEVGWYR{Fuc:1; Hex:4; HexNAc:3; Neu5Ac:2}	3	Unmodified	0.9718358736074564	2	MouseBrain-Z-T-1-pipeline-1714003844	base
DEDAENLGHFVMFPAN(N-Glycosylation)GSIDLMYFPYYGK{Fuc:1; Hex:3; HexNAc:5}	3	Unmodified	0.9914566343456366	2	MouseBrain-Z-T-1-pipeline-1714003844	base
DEDAENLGHFVMFPAN(N-Glycosylation)GSIDLMYFPYYGK{Fuc:1; Hex:3; HexNAc:5}	4	Unmodified	1.0	1	MouseBrain-Z-T-1-pipeline-1714003844	base
DEDAENLGHFVMFPAN(N-Glycosylation)GSIDLMYFPYYGK{Fuc:1; Hex:3; HexNAc:5}	4	Ammonium	1.0	1	MouseBrain-Z-T-1-pipeline-1714003844	base
FYHITVSSSQPN(N-Glycosylation)SSNDNIQSITSGDWDVTK{Fuc:2; Hex:4; HexNAc:4}	4	Unmodified	1.0	1	MouseBrain-Z-T-1-pipeline-1714003844	base
SVSVAAGDSTVLN(N-Glycosylation)C(Carbamidomethyl)TLTSLLPVGPIR{Hex:5; HexNAc:4}	3	Ammonium	1.0	1	MouseBrain-Z-T-1-pipeline-1714003844	base
VTNSNANAAGPLIVAGYN(N-Glycosylation)VSGSVR{Hex:9; HexNAc:2}	3	Ammonium	1.0	1	MouseBrain-Z-T-1-pipeline-1714003844	base
KPQDQGLN(N-Glycosylation)HTC(Carbamidomethyl)NYYLQPEDDVTIGVWHTIPSVWWK{Hex:8; HexNAc:2}	5	Unmodified	0.9294870281594256	2	MouseBrain-Z-T-1-pipeline-1714003844	base
LDWLGN(N-Glycosylation)C(Carbamidomethyl)SGLNDDSYGYR{Fuc:2; Hex:4; HexNAc:7}	3	Ammonium	1.0	1	MouseBrain-Z-T-1-pipeline-1714003844	base
RDEDAENLGHFVMFPAN(N-Glycosylation)GSIDLMYFPYYGK{Fuc:1; Hex:3; HexNAc:4}	4	Unmodified	0.981081138985331	2	MouseBrain-Z-T-1-pipeline-1714003844	base
VPGADTQYFVYSN(N-Glycosylation)DSIHPYTPFEVK{Fuc:1; Hex:3; HexNAc:5}	3	Unmodified	1.0	1	MouseBrain-Z-T-1-pipeline-1714003844	base
KNNMEITWTPMN(N-Glycosylation)ATSAFGPNLR{Fuc:1; Hex:3; HexNAc:5}	3	Unmodified	1.0	1	MouseBrain-Z-T-1-pipeline-1714003844	base
VLGFKPKPPKN(N-Glycosylation)ESLETYPLMMK{Fuc:2; Hex:6; HexNAc:7; Neu5Ac:2}	4	Unmodified	1.0	1	MouseBrain-Z-T-1-pipeline-1714003844	base
VLGFKPKPPKN(N-Glycosylation)ESLETYPLMMK{Fuc:2; Hex:6; HexNAc:7; Neu5Ac:2}	5	Unmodified	1.0	1	MouseBrain-Z-T-1-pipeline-1714003844	base
YAQVQDNGTYLC(Carbamidomethyl)IAANAGGN(N-Glycosylation)DSMPAHLHVR{Hex:10; HexNAc:4}	4	Unmodified	1.0	1	MouseBrain-Z-T-1-pipeline-1714003844	base
YAQVQDN(N-Glycosylation)GTYLC(Carbamidomethyl)IAANAGGNDSMPAHLHVR{Hex:10; HexNAc:4}	4	Unmodified	1.0	1	MouseBrain-Z-T-1-pipeline-1714003844	base
YIITWDHVVALSN(N-Glycosylation)ESTVTGYK{Fuc:2; Hex:4; HexNAc:5}	3	Unmodified	0.9838179577458024	2	MouseBrain-Z-T-1-pipeline-1714003844	base
AVISMLN(N-Glycosylation)ETMNEAPEETK{Fuc:2; Hex:6; HexNAc:5; Neu5Ac:3}	4	Ammonium * 2	1.0	1	MouseBrain-Z-T-1-pipeline-1714003844	base
LRPHFLSVC(Carbamidomethyl)DPDFSQIN(N-Glycosylation)C(Carbamidomethyl)SEGYIQNYR{Fuc:2; Hex:4; HexNAc:5}	4	Unmodified	0.9942679622422046	2	MouseBrain-Z-T-1-pipeline-1714003844	base
DVTVIEGEVATISC(Carbamidomethyl)QVN(N-Glycosylation)K{Fuc:1; Hex:3; HexNAc:5; Neu5Ac:1}	3	Ammonium * 2	1.0	1	MouseBrain-Z-T-1-pipeline-1714003844	base
AFN(N-Glycosylation)ISPNDTSSGSC(Carbamidomethyl)GINLVTLK{Hex:5; HexNAc:2}	3	Unmodified	0.9466503835314728	2	MouseBrain-Z-T-1-pipeline-1714003844	base
AFNISPN(N-Glycosylation)DTSSGSC(Carbamidomethyl)GINLVTLK{Hex:5; HexNAc:2}	3	Unmodified	0.946650383531473	2	MouseBrain-Z-T-1-pipeline-1714003844	base
VEFDDKGNVITSYGNPILLN(N-Glycosylation)SSIPEDATIK{Hex:5; HexNAc:2}	4	Ammonium	1.0	1	MouseBrain-Z-T-1-pipeline-1714003844	base
DEGDYFC(Carbamidomethyl)ELQVSGANPMSSN(N-Glycosylation)K{Fuc:1; Hex:5; HexNAc:4; Neu5Ac:1}	3	Ammonium	1.0	1	MouseBrain-Z-T-1-pipeline-1714003844	base
DEGDYFC(Carbamidomethyl)ELQVSGANPMSSN(N-Glycosylation)K{Fuc:1; Hex:5; HexNAc:4; Neu5Ac:1}	3	Unmodified	1.0	1	MouseBrain-Z-T-1-pipeline-1714003844	base
AVISMLN(N-Glycosylation)ETMNEAPEETK{Fuc:1; Hex:8; HexNAc:6; Neu5Ac:2}	4	Unmodified	1.0	1	MouseBrain-Z-T-1-pipeline-1714003844	base
[truncated: 423,977 more rows]
