# Supplementary material for: Expanding N-glycopeptide identifications by modeling fragmentation, elution, and glycome connectivity
Source: Nat Commun. 2024 Jul 22;15:6168. doi: 10.1038/s41467-024-50338-5 (PMC11263600; doi:10.1038/s41467-024-50338-5)
Supplement: Supplementary file 4 — Source Data [file 41467_2024_50338_MOESM4_ESM.zip › source_data/table_s8_mouse_tissue_revisions.csv]

Search		MouseBrain-Z-T-1	MouseBrain-Z-T-2	MouseBrain-Z-T-3	MouseBrain-Z-T-4	MouseBrain-Z-T-5	MouseHeart-Z-T-1	MouseHeart-Z-T-2	MouseHeart-Z-T-3	MouseHeart-Z-T-4	MouseHeart-Z-T-5	MouseKidney-Z-T-1	MouseKidney-Z-T-2	MouseKidney-Z-T-3	MouseKidney-Z-T-4	MouseKidney-Z-T-5	MouseLiver-Z-T-1	MouseLiver-Z-T-2	MouseLiver-Z-T-3	MouseLiver-Z-T-4	MouseLiver-Z-T-5	MouseLung-Z-T-1	MouseLung-Z-T-2	MouseLung-Z-T-3	MouseLung-Z-T-4	MouseLung-Z-T-5
Base	Percentage	2.900051786639047	5.699774266365688	3.9403321137067264	3.564777866453844	3.2735775526110675	2.9829545454545454	2.4356297842727903	2.7346177750155376	4.171632896305125	3.3625730994152043	3.39954945730084	3.8557213930348255	4.033071183706392	3.2479322170667744	4.045339065858902	1.0638297872340425	0.6671348314606741	1.2955709551069599	0.7911936704506364	1.0236724248240563	1.9892014776925264	2.0624008461131678	2.272126816380449	1.9096288327057558	2.8360049321824907
Fragment Model	Percentage	3.7595844669799656	5.9639389736477115	5.133577789418544	4.677460806990491	4.631525076765609	3.0913348946135835	2.3637557452396587	3.082614056720099	3.928365106874639	2.896551724137931	3.8050185109008634	4.201680672268908	4.191980558930741	3.8958417440452164	4.18206574596382	1.2414649286157666	0.6798096532970768	1.3778950454412195	1.1235955056179776	1.0104102878138395	2.2450635650527455	2.4332810047095763	2.2941626306398164	1.9312169312169312	2.9733009708737863
Fragment Model + Smoothed	Percentage	3.7037037037037033	5.943863511282334	5.1367237413749045	4.352176088044022	4.665825977301387	3.1064412973960716	2.445302445302445	2.8671737858396726	3.4636871508379885	2.84789644012945	3.779304769603881	4.032421479229989	4.044630404463041	3.811969188228323	4.0007693787266785	1.2529832935560858	0.7000000000000001	1.3980028530670472	1.0071474983755686	0.963275135460566	2.0684168655529036	2.309644670050761	2.2608695652173916	1.8902123252200933	2.7280727486066296
Smoothed	Percentage	2.8869480834546337	5.572413793103449	4.389212057112639	3.584858360491351	3.677758318739054	2.841429880843263	2.6246719160104988	2.9447115384615383	3.8394415357766145	3.069577080491132	3.0983118172790465	3.9125200642054576	3.8536776212832553	2.765068629401233	3.519786910197869	1.2345679012345678	0.667334000667334	1.1114277571957822	0.9195402298850575	0.8987417615338525	2.0199299757608404	2.1739130434782608	2.2025316455696204	1.7196456487754037	2.729674200176108
Base	Count	112.0	202.0	140.0	134.0	126.0	63.0	35.0	44.0	70.0	46.0	166.0	186.0	200.0	161.0	207.0	34.0	19.0	43.0	23.0	32.0	70.0	78.0	86.0	71.0	92.0
Fragment Model	Count	152.0	215.0	196.0	182.0	181.0	66.0	36.0	50.0	68.0	42.0	185.0	205.0	207.0	193.0	215.0	40.0	20.0	47.0	33.0	33.0	83.0	93.0	90.0	73.0	98.0
Fragment Model + Smoothed	Count	152.0	216.0	201.0	174.0	185.0	68.0	38.0	49.0	62.0	44.0	187.0	199.0	203.0	193.0	208.0	42.0	21.0	49.0	31.0	32.0	78.0	91.0	91.0	73.0	93.0
Smoothed	Count	119.0	202.0	166.0	143.0	147.0	62.0	40.0	49.0	66.0	45.0	156.0	195.0	197.0	139.0	185.0	42.0	20.0	39.0	28.0	30.0	75.0	86.0	87.0	66.0	93.0
