# Supplementary material for: Expanding N-glycopeptide identifications by modeling fragmentation, elution, and glycome connectivity
Source: Nat Commun. 2024 Jul 22;15:6168. doi: 10.1038/s41467-024-50338-5 (PMC11263600; doi:10.1038/s41467-024-50338-5)
Supplement: Supplementary file 4 — Source Data [file 41467_2024_50338_MOESM4_ESM.zip › source_data/table_s9_human_serum_revisions.csv]

Search		RB_161102_JANUS39_TIO2.db	RB_161104_Janus_10_TiO2.db	RB_161104_Janus_20_TiO2.db	RB_161104_Janus_21_TiO2.db	RB_161104_Janus_36_TiO2.db	RB_161104_Janus_40_TiO2.db	RB_161104_Janus_41_TiO2.db	RB_161104_Janus_45_TiO2.db	RB_161104_Janus_4_TiO2.db	RB_161104_Janus_51_TiO2.db	RB_161104_Janus_53_TiO2.db	RB_161104_Janus_58_TiO2.db	RB_161104_Janus_59_TiO2.db	RB_161104_Janus_5_TiO2.db	RB_161104_Janus_63_Tio2.db	RB_161104_Janus_65_TiO2.db	RB_161104_Janus_66_TiO2.db	RB_161104_Janus_67_TiO2.db	RB_161104_Janus_69_TiO2.db	RB_161104_Janus_70_TiO2.db	RB_161104_Janus_74_TiO2.db	RB_161104_Janus_80_TiO2.db	RB_161104_Janus_85_TiO2.db	RB_161104_Janus_9_TiO2.db
Base	Percentage	6.216577540106952	6.335204490777866	6.607929515418502	6.195393169181891	5.243722304283604	6.708595387840671	5.301455301455301	5.985037406483791	4.191114836546522	5.912786400591279	6.115107913669065	5.496688741721854	6.1946902654867255	5.389718076285241	5.51948051948052	5.914826498422713	5.82891748675246	5.113221329437546	5.863708399366086	6.245564229950319	5.998481397114654	6.018854242204496	4.849375459221161	5.1530993278566095
Fragment Model	Percentage	6.355382619974059	5.576776165011459	6.29067245119306	6.095679012345679	5.267062314540059	6.029810298102981	6.532663316582915	5.906480721903199	4.723127035830619	5.203136136849608	6.158152554233729	5.386112913692408	5.8269065981148245	5.204163330664532	5.481198215423837	5.909439754412894	5.886736214605067	5.064194008559201	6.391270459859704	6.210746685275645	5.813097866077999	5.547550432276657	4.830569574621485	5.489614243323442
Fragment Model + Smoothed	Percentage	6.474358974358975	5.617977528089887	6.784452296819787	6.184012066365008	5.267008046817849	6.518817204301075	6.336633663366337	5.863453815261044	4.63258785942492	5.20393811533052	6.094182825484765	5.226258763543658	5.658783783783783	5.17515923566879	5.760801502817784	5.980317940953823	5.571635311143271	5.24822695035461	6.3076923076923075	6.189821182943604	5.97667638483965	5.551601423487544	5.003573981415296	5.482456140350877
Smoothed	Percentage	5.498059508408796	5.538461538461538	5.965909090909091	5.68436798803291	5.052631578947368	5.847953216374268	5.194805194805195	5.023183925811438	3.872053872053872	4.45993031358885	5.410821643286573	5.108556832694764	5.438311688311688	4.959349593495935	5.230769230769231	5.701078582434515	5.55956678700361	4.872881355932203	5.446293494704992	5.597269624573379	5.426917510853835	5.288135593220339	4.310344827586207	4.846756949394155
Base	Count	93.0	79.0	90.0	78.0	71.0	96.0	51.0	72.0	50.0	80.0	85.0	83.0	70.0	65.0	85.0	75.0	77.0	70.0	74.0	88.0	79.0	83.0	66.0	69.0
Fragment Model	Count	98.0	73.0	87.0	79.0	71.0	89.0	65.0	72.0	58.0	73.0	88.0	83.0	68.0	65.0	86.0	77.0	79.0	71.0	82.0	89.0	79.0	77.0	67.0	74.0
Fragment Model + Smoothed	Count	101.0	75.0	96.0	82.0	72.0	97.0	64.0	73.0	58.0	74.0	88.0	82.0	67.0	65.0	92.0	79.0	77.0	74.0	82.0	90.0	82.0	78.0	70.0	75.0
Smoothed	Count	85.0	72.0	84.0	76.0	72.0	90.0	52.0	65.0	46.0	64.0	81.0	80.0	67.0	61.0	85.0	74.0	77.0	69.0	72.0	82.0	75.0	78.0	60.0	68.0
